# Supplementary material for: Long-read genome assembly and gene model annotations for the rodent malaria parasite Plasmodium yoelii 17XNL
Source: J Biol Chem. 2023 May 27;299(7):104871. doi: 10.1016/j.jbc.2023.104871 (PMC10320607; doi:10.1016/j.jbc.2023.104871)
Supplement: Supporting Table S3 [file mmc3.xlsx]

## Sheet: README
Table S3: Assembly characteristics from this study.

## Sheet: Assembly coverage
Table S3: Assembly characteristics from this study.
Pacbio assembly
Pacbio assembly coverage based on ccs reads	46X
Pacbio assembly coverage based on subreads	943X
Number of contigs de novo assembled	132
Number of contigs after filtering based on 17X alignment	30
Number of contigs after consensus generation	16
Nanopore + Illumina hybrid assembly
Nanopore + Illumina hybrid assembly coverage based on Nanopore reads	21X
Number of contigs de novo assembled	26
Number of contigs after scaffolding	17
Number of contigs after manual merging	16

## Sheet: Repeat genes
Table S3: Assembly characteristics from this study.
Gene name	Pacbio assembly	Nanopore +Illumina assembly
PIR genes	1048	1049
fam-a/b/c genes	302	295
conserved plasmodium protein	1049	985
