# Supplementary material for: Long-read genome assembly and gene model annotations for the rodent malaria parasite Plasmodium yoelii 17XNL
Source: J Biol Chem. 2023 May 27;299(7):104871. doi: 10.1016/j.jbc.2023.104871 (PMC10320607; doi:10.1016/j.jbc.2023.104871)
Supplement: Supporting Table S4 [file mmc4.xlsx]

## Sheet: README
Table S4 - Transcript Isoforms using a hybrid Nanopore+Illumina or Nanopore-alone datasets.

## Sheet: hybrid_isoform_table
Table S4 - Transcript Isoforms using a hybrid Nanopore+Illumina or Nanopore-alone datasets.
gene_id	number_of_isoforms	gene_name	Py17X_match	product
Py17XNL_0104675	2	conserved rodent malaria protein.2	PY17X_0101400	conserved rodent malaria protein, unknown function
Py17XNL_0104677	2	fam-a protein.2	PY17X_0101700	fam-a protein
Py17XNL_0104685	2	MTR4.2	PY17X_0102500	ATP-dependent RNA helicase MTR4, putative
Py17XNL_0104686	2	MYND-type zinc finger protein.2	PY17X_0102600	MYND-type zinc finger protein, putative
Py17XNL_0104690	2	SAC3 domain-containing protein.2	PY17X_0103000	SAC3 domain-containing protein, putative
Py17XNL_0104700	2	AT-rich interactive domain-containing protein.2	PY17X_0104000	AT-rich interactive domain-containing protein, putative
Py17XNL_0104709	2	conserved protein.2	PY17X_0104800	conserved protein, unknown function
Py17XNL_0104710	2	GYF domain-containing protein.2	PY17X_0104900	GYF domain-containing protein, putative
Py17XNL_0104717	3	ARK1.3	PY17X_0105600	serine/threonine protein kinase ARK1, putative
Py17XNL_0104719	2	cyclin dependent kinase binding protein.2	PY17X_0105800	cyclin dependent kinase binding protein, putative
Py17XNL_0104723	2	elongation of fatty acids protein.2	PY17X_0106200	elongation of fatty acids protein, putative
Py17XNL_0104729	2	conserved Plasmodium protein.2	PY17X_0106800	conserved Plasmodium protein, unknown function
Py17XNL_0104730	2	coatomer alpha subunit.2	PY17X_0106900	coatomer alpha subunit, putative
Py17XNL_0104733	2	MYND-type zinc finger protein.2	PY17X_0107200	MYND-type zinc finger protein, putative
Py17XNL_0104734	3	RING zinc finger protein.3	PY17X_0107300	RING zinc finger protein, putative
Py17XNL_0104736	2	G-protein associated signal transduction protein.2	PY17X_0107500	G-protein associated signal transduction protein, putative
Py17XNL_0104740	2	GTP-binding protein.2	PY17X_0107900	GTP-binding protein, putative
Py17XNL_0104742	2	DPH7.2	PY17X_0108100	diphthine methyltransferase, putative
Py17XNL_0104749	2	conserved Plasmodium protein.2	PY17X_0108800	conserved Plasmodium protein, unknown function
Py17XNL_0104754	2	ZIP1.2	PY17X_0109300	zinc transporter ZIP1, putative
Py17XNL_0104756	2	conserved Plasmodium protein.2	PY17X_0109500	conserved Plasmodium protein, unknown function
Py17XNL_0104759	3	protein KIC6.3	PY17X_0109800	protein KIC6, putative
Py17XNL_0104763	2	SLU7.2	PY17X_0110200	pre-mRNA-splicing factor SLU7, putative
Py17XNL_0104778	2	LRR6.2	PY17X_0112100	leucine-rich repeat protein
Py17XNL_0104785	3	conserved Plasmodium protein.3	PY17X_0112900	conserved Plasmodium protein, unknown function
Py17XNL_0104795	2	MFR1.2	PY17X_0114100	major facilitator superfamily-related transporter, putative
Py17XNL_0104812	2	hypothetical protein.2	PY17X_0115800	hypothetical protein
Py17XNL_0202571	2	PIR protein.2	PY17X_0200601	PIR protein
Py17XNL_0202593	2	fam-a protein.2	PY17X_0201700	fam-a protein
Py17XNL_0202607	2	eukaryotic translation initiation factor 4E.2	PY17X_0203400	eukaryotic translation initiation factor 4E, putative
Py17XNL_0202612	3	kinesin-8B.2	PY17X_0204100	kinesin-8B, putative
Py17XNL_0202615	2	PIP5K.2	PY17X_0204500	phosphatidylinositol-4-phosphate 5-kinase, putative
Py17XNL_0202629	2	mitochondrial carrier protein.2	PY17X_0206100	mitochondrial carrier protein, putative
Py17XNL_0202642	2	CCR4-3.2	PY17X_0207500	CCR4 domain-containing protein 3, putative
Py17XNL_0202644	3	CEN1.3	PY17X_0207700	centrin-1, putative
Py17XNL_0202646	3	RAB5c.3	PY17X_0207900	ras-related protein Rab-5C, putative
Py17XNL_0202649	2	conserved Plasmodium protein.2	PY17X_0208200	conserved Plasmodium protein, unknown function
Py17XNL_0202651	3	SERCA.3	PY17X_0208400	calcium-transporting ATPase, putative
Py17XNL_0202675	2	ARP1.2	PY17X_0210700	actin-related protein ARP1, putative
Py17XNL_0202676	2	PSTK.2	PY17X_0210800	L-seryl-tRNA(Sec) kinase, putative
Py17XNL_0202682	2	vacuolar protein sorting-associated protein VTA1.2	PY17X_0211500	vacuolar protein sorting-associated protein VTA1, putative
Py17XNL_0202686	2	conserved Plasmodium protein.2	PY17X_0211900	conserved Plasmodium protein, unknown function
Py17XNL_0202687	3	ubiquitin carboxyl-terminal hydrolase.3	PY17X_0212000	ubiquitin carboxyl-terminal hydrolase, putative
Py17XNL_0202695	2	proteasome subunit alpha type-5.2	PY17X_0212900	proteasome subunit alpha type-5, putative
Py17XNL_0202697	2	conserved Plasmodium protein.2	PY17X_0213100	conserved Plasmodium protein, unknown function
Py17XNL_0202701	2	eIF2alpha.2	PY17X_0213500	eukaryotic translation initiation factor 2 subunit alpha, putative
Py17XNL_0202707	2	RING zinc finger protein.2	PY17X_0214100	RING zinc finger protein, putative
Py17XNL_0202708	3	alpha/beta hydrolase.2	PY17X_0214200	alpha/beta hydrolase, putative
Py17XNL_0202709	2	conserved Plasmodium protein.2	PY17X_0214300	conserved Plasmodium protein, unknown function
Py17XNL_0202710	3	RNA-binding protein.3	PY17X_0214400	RNA-binding protein, putative
Py17XNL_0202720	2	conserved protein.2	PY17X_0215500	conserved protein, unknown function
Py17XNL_0202724	2	IMP2.2	PY17X_0215900	IMP1-like protein, putative
Py17XNL_0202727	2	Plasmodium exported protein.2	PY17X_0216400	Plasmodium exported protein, unknown function
Py17XNL_0202741	2	SOC2.2	PY17X_1444700	protein SOC2, putative
Py17XNL_0202747	2	PIR protein.2	PY17X_0700081	PIR protein
Py17XNL_0303594	2	conserved Plasmodium protein.2	PY17X_0301400	conserved Plasmodium protein, unknown function
Py17XNL_0303600	2	MAK16.2	PY17X_0302100	protein MAK16, putative
Py17XNL_0303611	2	conserved Plasmodium protein.2	PY17X_0303400	conserved Plasmodium protein, unknown function
Py17XNL_0303627	2	SERA5.2	PY17X_0305300	serine repeat antigen 5
Py17XNL_0303638	2	SHS2 domain-containing protein.2	PY17X_0306400	SHS2 domain-containing protein, putative
Py17XNL_0303645	3	conserved protein.3	PY17X_0307100	conserved protein, unknown function
Py17XNL_0303647	2	transporter.2	PY17X_0307300	transporter, putative
Py17XNL_0303651	2	conserved Plasmodium protein.2	PY17X_0307700	conserved Plasmodium protein, unknown function
Py17XNL_0303654	2	CERLI1.2	PY17X_0308100	protein CERLI1, putative
Py17XNL_0303660	3	ubiquinol-cytochrome-c reductase complex assembly factor 1.3	PY17X_0308700	ubiquinol-cytochrome-c reductase complex assembly factor 1, putative
Py17XNL_0303667	3	conserved Plasmodium protein.2	PY17X_0309500	conserved Plasmodium protein, unknown function
Py17XNL_0303672	2	SPATR.2	PY17X_0310000	secreted protein with altered thrombospondin repeat domain, putative
Py17XNL_0303677	2	SIS1.2	PY17X_0310500	protein SIS1, putative
Py17XNL_0303679	3	PK7.3	PY17X_0310800	protein kinase 7
Py17XNL_0303680	3	tetratricopeptide repeat protein.2	PY17X_0310900	tetratricopeptide repeat protein, putative
Py17XNL_0303689	2	conserved Plasmodium protein.2	PY17X_0312000	conserved Plasmodium protein, unknown function
Py17XNL_0303693	3	RING zinc finger protein.3	PY17X_0312400	RING zinc finger protein, putative
Py17XNL_0303709	2	ATG11.2	PY17X_0313900	autophagy-related protein 11, putative
Py17XNL_0303712	2	conserved Plasmodium membrane protein.2	PY17X_0314200	conserved Plasmodium membrane protein, unknown function
Py17XNL_0303716	2	CDPK1.2	PY17X_0314700	calcium-dependent protein kinase 1, putative
Py17XNL_0303722	2	conserved protein.2	PY17X_0315300	conserved protein, unknown function
Py17XNL_0303724	2	rRNA methyltransferase.2	PY17X_0315500	rRNA methyltransferase, putative
Py17XNL_0303750	2	PIR protein.2	PY17X_0318300	PIR protein
Py17XNL_0303780	2	PIR protein.2	PY17X_0321301	PIR protein
Py17XNL_0403843	2	fam-a protein.2	PY17X_0401500	fam-a protein
Py17XNL_0403846	2	PIR protein.2	PY17X_0401800	PIR protein
Py17XNL_0403868	3	HAD superfamily protein.3	PY17X_0404000	lipin, putative
Py17XNL_0403870	2	DHHC1.2	PY17X_0404200	palmitoyltransferase DHHC1, putative
Py17XNL_0403887	2	transporter.2	PY17X_0406000	transporter, putative
Py17XNL_0403894	2	conserved Plasmodium protein.2	PY17X_0406700	conserved Plasmodium protein, unknown function
Py17XNL_0403901	2	40S ribosomal protein S23.2	PY17X_0407500	40S ribosomal protein S23, putative
Py17XNL_0403903	2	60S ribosomal protein L7.2	PY17X_0407800	60S ribosomal protein L7, putative
Py17XNL_0403906	3	SKA2.3	PY17X_0408100	spindle and kinetochore-associated protein 2, putative
Py17XNL_0403908	2	conserved Plasmodium protein.2	PY17X_0408300	conserved Plasmodium protein, unknown function
Py17XNL_0403917	2	conserved protein.2	PY17X_0409300	conserved protein, unknown function
Py17XNL_0403922	2	ARK2.2	PY17X_0409800	serine/threonine protein kinase ARK2, putative
Py17XNL_0403924	2	AS.2	PY17X_0410100	asparagine synthetase [glutamine-hydrolyzing], putative
Py17XNL_0403927	2	YTH2.2	PY17X_0410400	YTH domain-containing protein 2, putative
Py17XNL_0403934	2	EIF3K.2	PY17X_0411100	eukaryotic translation initiation factor 3 subunit K, putative
Py17XNL_0403935	3	TRAPPC4.3	PY17X_0411200	trafficking protein particle complex subunit 4, putative
Py17XNL_0403944	2	ATP synthase F0 subunit d-like protein.2	PY17X_0412300	ATP synthase F0 subunit d-like protein, putative
Py17XNL_0403952	2	60S ribosomal protein L26.2	PY17X_0413300	60S ribosomal protein L26, putative
Py17XNL_0403954	2	conserved Plasmodium protein.2	PY17X_0413500	conserved Plasmodium protein, unknown function
Py17XNL_0403960	2	conserved Plasmodium protein.2	PY17X_0414200	conserved Plasmodium protein, unknown function
Py17XNL_0403961	2	conserved Plasmodium protein.2	PY17X_0414300	conserved Plasmodium protein, unknown function
Py17XNL_0403963	2	HSP20-like chaperone.2	PY17X_0414500	HSP20-like chaperone, putative
Py17XNL_0403965	2	vesicle transport v-SNARE protein.2	PY17X_0414600	vesicle transport v-SNARE protein, putative
Py17XNL_0403978	3	conserved Plasmodium protein.3	PY17X_0415900	conserved Plasmodium protein, unknown function
Py17XNL_0403981	3	zinc finger protein.2	PY17X_0416200	zinc finger protein, putative
Py17XNL_0403992	2	FNT.2	PY17X_0417200	formate-nitrite transporter, putative
Py17XNL_0404007	2	RhopH3.2	PY17X_0418800	high molecular weight rhoptry protein 3, putative
Py17XNL_0404010	3	NUP221.3	PY17X_0419100	nucleoporin NUP221, putative
Py17XNL_0404012	2	CuTP.2	PY17X_0419300	copper-transporting ATPase, putative
Py17XNL_0404015	2	ubiquitin specific protease.2	PY17X_0419600	ubiquitin specific protease, putative
Py17XNL_0404023	2	CCp4.2	PY17X_0420400	LCCL domain-containing protein
Py17XNL_0404024	3	alpha tubulin 1.3	PY17X_0420500	alpha tubulin 1
Py17XNL_0404025	3	conserved protein.3	PY17X_0420600	conserved protein, unknown function
Py17XNL_0504339	2	PIR protein.2	PY17X_0500071	PIR protein
Py17XNL_0504355	2	PIR protein.2	PY17X_0500151	PIR protein
Py17XNL_0504373	2	fam-b protein.2	PY17X_0501500	fam-b protein
Py17XNL_0504383	2	enoyl-CoA hydratase-related protein.2	PY17X_0502500	enoyl-CoA hydratase-related protein, putative
Py17XNL_0504384	2	GRASP.2	PY17X_0502600	golgi re-assembly stacking protein, putative
Py17XNL_0504385	2	phosphomannomutase.2	PY17X_0502700	phosphomannomutase, putative
Py17XNL_0504389	2	conserved Plasmodium protein.2	PY17X_0503100	conserved Plasmodium protein, unknown function
Py17XNL_0504396	3	RDS3.3	PY17X_0503800	pre-mRNA-splicing factor RDS3, putative
Py17XNL_0504399	2	conserved protein.2	PY17X_0504100	conserved protein, unknown function
Py17XNL_0504406	2	TMEM94 domain-containing protein.2	PY17X_0504800	TMEM94 domain-containing protein, putative
Py17XNL_0504418	2	N-acetyltransferase.2	PY17X_0506000	N-acetyltransferase, GNAT family, putative
Py17XNL_0504421	3	conserved protein.3	PY17X_0506300	conserved protein, unknown function
Py17XNL_0504424	2	apicoplast integral membrane protein.2	PY17X_0506600	apicoplast integral membrane protein, putative
Py17XNL_0504429	2	SEA1.2	PY17X_0507100	schizont egress antigen-1, putative
Py17XNL_0504433	2	conserved Plasmodium membrane protein.2	PY17X_0507500	conserved Plasmodium membrane protein, unknown function
Py17XNL_0504444	4	conserved protein.4	PY17X_0508900	conserved protein, unknown function
Py17XNL_0504454	4	RAP protein.4	PY17X_0509900	RAP protein, putative
Py17XNL_0504458	2	Eps15-like protein.2	PY17X_0510300	Eps15-like protein, putative
Py17XNL_0504463	3	conserved Plasmodium protein.3	PY17X_0510700	conserved Plasmodium protein, unknown function
Py17XNL_0504468	2	conserved Plasmodium protein.2	PY17X_0511300	conserved Plasmodium protein, unknown function
Py17XNL_0504469	2	conserved Plasmodium protein.2	PY17X_0511400	conserved Plasmodium protein, unknown function
Py17XNL_0504475	2	RPS2.2	PY17X_0512000	40S ribosomal protein S2, putative
Py17XNL_0504481	2	RPB7.2	PY17X_0512600	DNA-directed RNA polymerase II subunit RPB7, putative
Py17XNL_0504483	2	SPO11-2.2	PY17X_0512800	meiotic recombination protein SPO11-2, putative
Py17XNL_0504484	2	CEN3.2	PY17X_0512900	centrin-3, putative
Py17XNL_0504506	3	PRP22.3	PY17X_0515200	pre-mRNA-splicing factor ATP-dependent RNA helicase PRP22, putative
Py17XNL_0504521	2	I3.2	PY17X_0516600	protein phosphatase inhibitor 3, putative
Py17XNL_0504523	2	conserved Plasmodium protein.2	PY17X_0516800	conserved Plasmodium protein, unknown function
Py17XNL_0504524	2	RimM.2	PY17X_0516900	ribosome maturation factor RimM, putative
Py17XNL_0504528	2	PIGA.2	PY17X_0517300	phosphatidylinositol N-acetylglucosaminyltransferase subunit A, putative
Py17XNL_0504529	2	DER1-like protein.2	PY17X_0517400	DER1-like protein, putative
Py17XNL_0504537	2	conserved protein.2	PY17X_0518200	conserved protein, unknown function
Py17XNL_0504548	2	armadillo repeat protein.2	PY17X_0519400	armadillo repeat protein, putative
Py17XNL_0504561	2	PhLP2.2	PY17X_0520800	phosducin-like protein 2, putative
Py17XNL_0504562	2	ACT.2	PY17X_0520900	acetyl-CoA transporter, putative
Py17XNL_0504563	2	conserved Plasmodium protein.2	PY17X_0521000	conserved Plasmodium protein, unknown function
Py17XNL_0504571	3	conserved Plasmodium protein.3	PY17X_0521800	conserved Plasmodium protein, unknown function
Py17XNL_0504572	2	conserved Plasmodium protein.2	PY17X_0521900	conserved Plasmodium protein, unknown function
Py17XNL_0504573	2	antigen UB05.2	PY17X_0522000	antigen UB05, putative
Py17XNL_0504584	2	conserved Plasmodium protein.2	PY17X_0523300	conserved Plasmodium protein, unknown function
Py17XNL_0504586	2	conserved Plasmodium protein.2	PY17X_0523500	conserved Plasmodium protein, unknown function
Py17XNL_0504588	3	steroid dehydrogenase.3	PY17X_0523800	steroid dehydrogenase, putative
Py17XNL_0504592	2	RPS19.2	PY17X_0524200	40S ribosomal protein S19, putative
Py17XNL_0504597	2	methyltransferase.2	PY17X_0524700	methyltransferase, putative
Py17XNL_0504640	2	conserved Plasmodium protein.2	PY17X_0520600	conserved Plasmodium protein, unknown function
Py17XNL_0600543	2	PIR protein.2	PY17X_0600111	PIR protein
Py17XNL_0600558	2	fam-a protein.2	PY17X_0600281	fam-a protein
Py17XNL_0600560	2	PIR protein.2	PY17X_0600321	PIR protein
Py17XNL_0600595	3	PSH2.3	PY17X_0603600	ATP-dependent DNA/RNA helicase PSH2, putative
Py17XNL_0600598	2	CYP26.2	PY17X_0603900	peptidyl-prolyl cis-trans isomerase, putative
Py17XNL_0600600	2	NEMF.2	PY17X_0604100	nuclear export mediator factor NEMF, putative
Py17XNL_0600601	2	AATF domain-containing protein.2	PY17X_0604200	AATF domain-containing protein, putative
Py17XNL_0600605	2	conserved Plasmodium protein.2	PY17X_0604600	conserved Plasmodium protein, unknown function
Py17XNL_0600612	2	ubiquitin-conjugating enzyme E2.2	PY17X_0605300	ubiquitin-conjugating enzyme E2, putative
Py17XNL_0600613	2	conserved Plasmodium protein.2	PY17X_0605400	conserved Plasmodium protein, unknown function
Py17XNL_0600618	2	cytidine deaminase.2	PY17X_0606000	cytidine deaminase, putative
Py17XNL_0600619	2	conserved protein.2	PY17X_0606300	conserved protein, unknown function
Py17XNL_0600624	2	zinc finger protein.2	PY17X_0606700	zinc finger protein, putative
Py17XNL_0600630	3	EIF3C.3	PY17X_0607300	eukaryotic translation initiation factor 3 subunit C, putative
Py17XNL_0600654	2	PPM11.2	PY17X_0609900	protein phosphatase PPM11, putative
Py17XNL_0600656	2	LSM7.2	PY17X_0610100	U6 snRNA-associated Sm-like protein LSm7, putative
Py17XNL_0600661	3	conserved protein.3	PY17X_0610600	conserved protein, unknown function
Py17XNL_0600671	2	conserved Plasmodium protein.2	PY17X_0611700	conserved Plasmodium protein, unknown function
Py17XNL_0600679	2	MCM5.2	PY17X_0612700	DNA replication licensing factor MCM5, putative
Py17XNL_0600680	2	polyubiquitin.2	PY17X_0612800	polyubiquitin, putative
Py17XNL_0600686	2	HSP40.2	PY17X_0613400	HSP40, subfamily A, putative
Py17XNL_0600694	2	N-acetyltransferase.2	PY17X_0614300	N-acetyltransferase, GNAT family, putative
Py17XNL_0600718	2	transcription initiation factor IIA subunit 1.2	PY17X_0616800	transcription initiation factor IIA subunit 1, putative
Py17XNL_0600725	2	transcription initiation factor IIE subunit alpha.2	PY17X_0617700	transcription initiation factor IIE subunit alpha, putative
Py17XNL_0600747	2	RPS10.2	PY17X_0619900	40S ribosomal protein S10, putative
Py17XNL_0600750	2	CSL4.2	PY17X_0620200	exosome complex component CSL4, putative
Py17XNL_0600756	4	conserved protein.4	PY17X_0620800	conserved protein, unknown function
Py17XNL_0600757	2	phosphoinositide-binding protein.2	PY17X_0620900	phosphoinositide-binding protein, putative
Py17XNL_0600758	2	Ham1-like protein.2	PY17X_0621000	Ham1-like protein, putative
Py17XNL_0600773	2	OLA1.2	PY17X_0622600	Obg-like ATPase 1, putative
Py17XNL_0600774	2	CWC15.2	PY17X_0622700	pre-mRNA-splicing factor CWC15, putative
Py17XNL_0600777	3	conserved protein.3	PY17X_0623100	conserved protein, unknown function
Py17XNL_0600793	2	conserved Plasmodium protein.2	PY17X_0624700	conserved Plasmodium protein, unknown function
Py17XNL_0600794	3	protein kinase.3	PY17X_0624800	protein kinase, putative
Py17XNL_0600796	2	kelch domain-containing protein.2	PY17X_0625000	kelch domain-containing protein, putative
Py17XNL_0600800	2	mago nashi protein homologue.2	PY17X_0625400	mago nashi protein homologue, putative
Py17XNL_0600801	2	conserved protein.2	PY17X_0625500	conserved protein, unknown function
Py17XNL_0600814	2	fam-a protein.2	PY17X_0626900	fam-a protein
Py17XNL_0704095	2	fam-a protein.2	PY17X_0700300	fam-a protein
Py17XNL_0704114	2	CCDC124.2	PY17X_0701900	coiled-coil domain-containing protein 124, putative
Py17XNL_0704125	4	rhomboid protease ROM3.4	PY17X_0703000	rhomboid protease ROM3, putative
Py17XNL_0704135	2	conserved Plasmodium protein.2	PY17X_0704100	conserved Plasmodium protein, unknown function
Py17XNL_0704136	2	RACK1.2	PY17X_0704200	receptor for activated c kinase, putative
Py17XNL_0704139	3	CPT.3	PY17X_0704500	cis-prenyltransferase, putative
Py17XNL_0704150	3	IF3a.2	PY17X_0705700	translation initiation factor IF-3, putative
Py17XNL_0704154	2	DRE2.2	PY17X_0706300	Fe-S cluster assembly protein DRE2, putative
Py17XNL_0704189	2	conserved Plasmodium protein.2	PY17X_0710000	conserved Plasmodium protein, unknown function
Py17XNL_0704198	3	RNA-binding protein.3	PY17X_0710900	RNA-binding protein, putative
Py17XNL_0704203	2	conserved protein.2	PY17X_0711500	conserved protein, unknown function
Py17XNL_0704208	3	ribonuclease.2	PY17X_0712000	ribonuclease, putative
Py17XNL_0704211	2	DNA helicase.2	PY17X_0712300	DNA helicase, putative
Py17XNL_0704214	2	FCF1.2	PY17X_0712600	rRNA-processing protein FCF1, putative
Py17XNL_0704217	2	zinc finger protein.2	PY17X_0712900	zinc finger protein, putative
Py17XNL_0704220	3	RON5.3	PY17X_0713300	rhoptry neck protein 5
Py17XNL_0704221	2	conserved protein.2	PY17X_0713400	conserved protein, unknown function
Py17XNL_0704222	2	HINT1.2	PY17X_0713500	histidine triad nucleotide-binding protein 1, putative
Py17XNL_0704223	2	phosphatase.2	PY17X_0713600	phosphatase, putative
Py17XNL_0704232	2	EF-hand calcium-binding domain-containing protein.2	PY17X_0714600	EF-hand calcium-binding domain-containing protein, putative
Py17XNL_0704233	2	HAP2-GCS1 domain-containing protein.2	PY17X_0714700	HAP2-GCS1 domain-containing protein, putative
Py17XNL_0704240	3	EIF3G.3	PY17X_0715400	eukaryotic translation initiation factor 3 subunit G, putative
Py17XNL_0704241	2	conserved Plasmodium protein.2	PY17X_0715500	conserved Plasmodium protein, unknown function
Py17XNL_0704244	2	RPT3.2	PY17X_0715800	26S protease regulatory subunit 6B, putative
Py17XNL_0704249	3	SMC3.3	PY17X_0716200	structural maintenance of chromosomes protein 3, putative
Py17XNL_0704253	3	RNA-binding protein.3	PY17X_0716700	RNA-binding protein, putative
Py17XNL_0704257	2	ARO.2	PY17X_0717100	armadillo-domain containing rhoptry protein, putative
Py17XNL_0704266	2	60S ribosomal protein L15.2	PY17X_0718000	60S ribosomal protein L15, putative
Py17XNL_0704267	2	RNA-binding protein.2	PY17X_0718100	RNA-binding protein, putative
Py17XNL_0704272	2	HAT1.2	PY17X_0718600	histone acetyltransferase, putative
Py17XNL_0704285	2	conserved Plasmodium protein.2	PY17X_0719800	conserved Plasmodium protein, unknown function
Py17XNL_0704289	2	conserved Plasmodium protein.2	PY17X_0720100	conserved Plasmodium protein, unknown function
Py17XNL_0704297	2	MOLO1 domain-containing protein.2	PY17X_0720900	MOLO1 domain-containing protein, putative
Py17XNL_0704299	2	conserved Plasmodium protein.2	PY17X_0721100	conserved Plasmodium protein, unknown function
Py17XNL_0704304	2	RANBP1.2	PY17X_0721700	ran-specific GTPase-activating protein 1, putative
Py17XNL_0704330	2	TRAPPC2L.2	PY17X_0714300	trafficking protein particle complex subunit 2-like protein, putative
Py17XNL_0801598	2	fam-a protein.2	PY17X_0802400	fam-a protein
Py17XNL_0801610	3	conserved protein.2	PY17X_0804000	conserved protein, unknown function
Py17XNL_0801620	2	HECT-type E3 ubiquitin ligase UT.2	PY17X_0805000	HECT-type E3 ubiquitin ligase UT, putative
Py17XNL_0801632	2	ATP synthase subunit C.2	PY17X_0806200	ATP synthase subunit C, putative
Py17XNL_0801634	2	conserved Plasmodium protein.2	PY17X_0806400	conserved Plasmodium protein, unknown function
Py17XNL_0801649	2	cytoskeleton associated protein.2	PY17X_0808300	cytoskeleton associated protein, putative
Py17XNL_0801652	2	BUD32.2	PY17X_0808700	EKC/KEOPS complex subunit BUD32, putative
Py17XNL_0801653	3	HSP90.3	PY17X_0808800	heat shock protein 90, putative
Py17XNL_0801664	3	coiled-coil domain-containing protein CCDC148/CCDC112.2	PY17X_0810000	coiled-coil domain-containing protein CCDC148/CCDC112, putative
Py17XNL_0801669	2	conserved protein.2	PY17X_0810500	conserved protein, unknown function
Py17XNL_0801671	2	conserved Plasmodium protein.2	PY17X_0810700	conserved Plasmodium protein, unknown function
Py17XNL_0801672	2	RPS11.2	PY17X_0810800	40S ribosomal protein S11, putative
Py17XNL_0801690	2	PMP1.2	PY17X_0812700	plasma membrane protein 1, putative
Py17XNL_0801691	2	apicoplast integral membrane protein.2	PY17X_0812800	apicoplast integral membrane protein, putative
Py17XNL_0801692	3	conserved Plasmodium protein.2	PY17X_0812900	conserved Plasmodium protein, unknown function
Py17XNL_0801693	2	conserved protein.2	PY17X_0813000	conserved protein, unknown function
Py17XNL_0801696	2	mitochondrial carrier protein.2	PY17X_0813300	mitochondrial carrier protein, putative
Py17XNL_0801700	2	POFUT2.2	PY17X_0813700	GDP-fucose protein O-fucosyltransferase 2, putative
Py17XNL_0801706	2	SNRPD3.2	PY17X_0814300	small nuclear ribonucleoprotein Sm D3, putative
Py17XNL_0801709	2	exportin-7.2	PY17X_0814600	exportin-7, putative
Py17XNL_0801716	2	DNA primase large subunit.2	PY17X_0815300	DNA primase large subunit, putative
Py17XNL_0801717	2	phosphatidylinositol N-acetylglucosaminyltransferase.2	PY17X_0815400	phosphatidylinositol N-acetylglucosaminyltransferase, putative
Py17XNL_0801722	2	conserved Plasmodium protein.2	PY17X_0815900	conserved Plasmodium protein, unknown function
Py17XNL_0801726	2	ICP.2	PY17X_0816300	inhibitor of cysteine proteases
Py17XNL_0801735	2	conserved protein.2	PY17X_0817300	conserved protein, unknown function
Py17XNL_0801739	2	conserved Plasmodium protein.2	PY17X_0817700	elongation factor, putative
Py17XNL_0801742	2	conserved Plasmodium protein.2	PY17X_0818100	conserved Plasmodium protein, unknown function
Py17XNL_0801765	3	MFS2.3	PY17X_0820300	major facilitator superfamily domain-containing protein, putative
Py17XNL_0801766	2	TRX3.2	PY17X_0820400	thioredoxin 3, putative
Py17XNL_0801768	2	conserved Plasmodium protein.2	PY17X_0820600	conserved Plasmodium protein, unknown function
Py17XNL_0801776	2	conserved protein.2	PY17X_0821600	conserved protein, unknown function
Py17XNL_0801782	2	BIP.2	PY17X_0822200	endoplasmic reticulum chaperone BiP, putative
Py17XNL_0801784	2	cytochrome b5.2	PY17X_0822400	cytochrome b5, putative
Py17XNL_0801785	3	50S ribosomal protein L3.3	PY17X_0822500	50S ribosomal protein L3, apicoplast, putative
Py17XNL_0801789	3	conserved Plasmodium protein.3	PY17X_0822900	conserved Plasmodium protein, unknown function
Py17XNL_0801792	3	NAPS.3	PY17X_0823200	nucleosome assembly protein, putative
Py17XNL_0801794	2	PPPDE peptidase.2	PY17X_0823400	PPPDE peptidase, putative
Py17XNL_0801807	2	ADP-ribosylation factor.2	PY17X_0824700	ADP-ribosylation factor, putative
Py17XNL_0801812	2	ubiquitin-conjugating enzyme E2.2	PY17X_0825200	ubiquitin-conjugating enzyme E2, putative
Py17XNL_0801813	3	conserved Plasmodium protein.3	PY17X_0825300	conserved Plasmodium protein, unknown function
Py17XNL_0801819	3	RPF1.3	PY17X_0826000	ribosome production factor 1, putative
Py17XNL_0801825	3	para-aminobenzoic acid synthetase.3	PY17X_0826600	para-aminobenzoic acid synthetase, putative
Py17XNL_0801828	2	PRP18.2	PY17X_0826900	pre-mRNA-splicing factor 18, putative
Py17XNL_0801836	2	cyclin-dependent kinases regulatory subunit.2	PY17X_0827700	cyclin-dependent kinases regulatory subunit, putative
Py17XNL_0801840	3	PABP2.3	PY17X_0828100	polyadenylate-binding protein 2
Py17XNL_0801849	2	conserved Plasmodium protein.2	PY17X_0829100	conserved Plasmodium protein, unknown function
Py17XNL_0801851	2	RRP8.2	PY17X_0829300	ribosomal RNA-processing protein 8, putative
Py17XNL_0801855	2	zinc binding protein (Yippee).2	PY17X_0829700	zinc binding protein (Yippee), putative
Py17XNL_0801858	2	PV5.2	PY17X_0830000	parasitophorous vacuolar protein 5, putative
Py17XNL_0801859	2	protein kinase.2	PY17X_0830100	protein kinase, putative
Py17XNL_0801860	2	protein kinase.2	PY17X_0830200	protein kinase, putative
Py17XNL_0801864	2	conserved Plasmodium protein.2	PY17X_0830700	conserved Plasmodium protein, unknown function
Py17XNL_0801888	2	TAF7.2	PY17X_0833100	transcription initiation factor TFIID subunit 7, putative
Py17XNL_0801889	2	conserved protein.2	PY17X_0833200	conserved protein, unknown function
Py17XNL_0801890	2	RNA-binding protein.2	PY17X_0833300	RNA-binding protein, putative
Py17XNL_0801892	3	RhopH2.2	PY17X_0833500	high molecular weight rhoptry protein 2
Py17XNL_0801901	2	zinc finger protein.2	PY17X_0834500	zinc finger protein, putative
Py17XNL_0801902	2	diacylglycerol kinase.2	PY17X_0834600	diacylglycerol kinase, putative
Py17XNL_0801903	2	CYP72.2	PY17X_0834700	peptidyl-prolyl cis-trans isomerase, putative
Py17XNL_0801908	2	Py17XNL_0801908.2	augustus	Unknown
Py17XNL_0801913	2	PUB domain-containing protein.2	PY17X_0835600	PUB domain-containing protein, putative
Py17XNL_0801922	2	DHHC6.2	PY17X_0836700	palmitoyltransferase DHHC6, putative
Py17XNL_0801925	2	CSE1.2	PY17X_0837000	importin alpha re-exporter, putative
Py17XNL_0801941	2	V-type proton ATPase subunit E.2	PY17X_0838700	V-type proton ATPase subunit E, putative
Py17XNL_0801953	2	fam-a protein.2	PY17X_0840200	fam-a protein
Py17XNL_0801955	3	EMAP1.3	PY17X_0840300	erythrocyte membrane associated protein 1, putative
Py17XNL_0801959	2	PIR protein.2	PY17X_0840700	PIR protein
Py17XNL_0802000	2	PIR protein.2	PY17X_0844801	PIR protein
Py17XNL_0900045	2	PIR protein.2	PY17X_0901500	PIR protein
Py17XNL_0900057	2	MAEBL.2	PY17X_0902700	membrane associated erythrocyte binding-like protein
Py17XNL_0900058	2	conserved Plasmodium protein.2	PY17X_0902900	conserved Plasmodium protein, unknown function
Py17XNL_0900063	2	dynein light chain.2	PY17X_0903400	dynein light chain, putative
Py17XNL_0900076	2	TMEM65 domain-containing protein.2	PY17X_0904800	TMEM65 domain-containing protein, putative
Py17XNL_0900078	2	dynamin-like protein.2	PY17X_0905000	dynamin-like protein, putative
Py17XNL_0900079	2	CRIPT.2	PY17X_0905100	cysteine-rich PDZ-binding protein, putative
Py17XNL_0900083	2	RAB6.2	PY17X_0905500	ras-related protein Rab-6, putative
Py17XNL_0900095	2	conserved Plasmodium protein.2	PY17X_0906900	conserved Plasmodium protein, unknown function
Py17XNL_0900098	2	DnaJ protein.2	PY17X_0907200	DnaJ protein, putative
Py17XNL_0900112	4	EELM2 domain-containing protein.2	PY17X_0908600	EELM2 domain-containing protein, putative
Py17XNL_0900113	2	OTU domain-containing protein.2	PY17X_0908700	OTU domain-containing protein, putative
Py17XNL_0900115	2	conserved Plasmodium protein.2	PY17X_0908900	conserved Plasmodium protein, unknown function
Py17XNL_0900121	2	conserved Plasmodium protein.2	PY17X_0909500	NdP1 protein, putative
Py17XNL_0900125	2	MyoK.2	PY17X_0909900	myosin K, putative
Py17XNL_0900128	2	conserved Plasmodium protein.2	PY17X_0910200	conserved Plasmodium protein, unknown function
Py17XNL_0900133	2	AAA family ATPase.2	PY17X_0910900	AAA family ATPase, putative
Py17XNL_0900139	2	beta-catenin-like protein 1.2	PY17X_0911500	beta-catenin-like protein 1, putative
Py17XNL_0900157	2	AIP.2	PY17X_0913400	armadillo-interacting protein AIP, putative
Py17XNL_0900159	3	CK1.3	PY17X_0913600	casein kinase 1, putative
Py17XNL_0900162	2	conserved Plasmodium protein.2	PY17X_0913900	conserved Plasmodium protein, unknown function
Py17XNL_0900166	3	3-oxo-5-alpha-steroid 4-dehydrogenase.2	PY17X_0914200	3-oxo-5-alpha-steroid 4-dehydrogenase, putative
Py17XNL_0900170	2	conserved protein.2	PY17X_0914600	conserved protein, unknown function
Py17XNL_0900193	2	GCVH.2	PY17X_0917000	glycine cleavage system H protein, putative
Py17XNL_0900208	2	conserved Plasmodium protein.2	PY17X_0918600	conserved Plasmodium protein, unknown function
Py17XNL_0900212	3	PF16.3	PY17X_0919000	armadillo repeat protein PF16, putative
Py17XNL_0900215	3	COG2.3	PY17X_0919300	conserved oligomeric Golgi complex subunit 2, putative
Py17XNL_0900224	2	A/G-specific adenine glycosylase.2	PY17X_0920400	A/G-specific adenine glycosylase, putative
Py17XNL_0900239	3	FPPS/GGPPS".3	PY17X_0921900	bifunctional farnesyl/geranylgeranyl diphosphate synthase, putative
Py17XNL_0900243	5	conserved Plasmodium protein.5	PY17X_0922300	conserved Plasmodium protein, unknown function
Py17XNL_0900245	2	conserved Plasmodium protein.2	PY17X_0922500	conserved Plasmodium protein, unknown function
Py17XNL_0900246	2	TFIIS central domain-containing protein.2	PY17X_0922600	TFIIS central domain-containing protein, putative
Py17XNL_0900247	2	CRAL/TRIO domain-containing protein.2	PY17X_0922800	CRAL/TRIO domain-containing protein, putative
Py17XNL_0900255	5	ATG23.5	PY17X_0923700	conserved Plasmodium protein, unknown function
Py17XNL_0900258	2	DnaJ protein.2	PY17X_0924000	DnaJ protein, putative
Py17XNL_0900274	2	MGE1.2	PY17X_0925600	GrpE protein homolog, mitochondrial, putative
Py17XNL_0900277	2	LSM1.2	PY17X_0925900	U6 snRNA-associated Sm-like protein LSm1, putative
Py17XNL_0900279	2	thioredoxin-like protein.2	PY17X_0926100	thioredoxin-like protein, putative
Py17XNL_0900281	2	ERO1.2	PY17X_0926300	endoplasmic reticulum oxidoreductin, putative
Py17XNL_0900282	2	SNU13.2	PY17X_0926400	13 kDa ribonucleoprotein-associated protein, putative
Py17XNL_0900292	2	dynein heavy chain.2	PY17X_0927400	dynein heavy chain, putative
Py17XNL_0900297	3	conserved Plasmodium protein.3	PY17X_0927900	conserved Plasmodium protein, unknown function
Py17XNL_0900314	2	DDRGK domain-containing protein.2	PY17X_0929700	DDRGK domain-containing protein, putative
Py17XNL_0900315	2	tRNA nucleotidyltransferase.2	PY17X_0929800	tRNA nucleotidyltransferase, putative
Py17XNL_0900318	2	PGM1.2	PY17X_0930100	phosphoglycerate mutase, putative
Py17XNL_0900327	2	tRNA m(1)G methyltransferase.2	PY17X_0931000	tRNA m(1)G methyltransferase, putative
Py17XNL_0900329	2	conserved protein.2	PY17X_0931200	conserved protein, unknown function
Py17XNL_0900331	4	MLC-B.4	PY17X_0931400	myosin light chain B, putative
Py17XNL_0900346	2	MFS domain-containing protein P115.2	PY17X_0933000	MFS domain-containing protein P115, putative
Py17XNL_0900353	2	CYP19C.2	PY17X_0933700	peptidyl-prolyl cis-trans isomerase, putative
Py17XNL_0900354	2	PDX2.2	PY17X_0933800	pyridoxine biosynthesis protein PDX2, putative
Py17XNL_0900361	2	SET7.2	PY17X_0934500	histone-lysine N-methyltransferase SET7, putative
Py17XNL_0900362	2	conserved protein.2	PY17X_0934600	conserved protein, unknown function
Py17XNL_0900364	3	G3PDH.3	PY17X_0934900	glycerol-3-phosphate dehydrogenase
Py17XNL_0900365	2	CLK3.2	PY17X_0935000	cyclin-dependent-like kinase CLK3, putative
Py17XNL_0900369	2	GTPase-activating protein.2	PY17X_0935400	GTPase-activating protein, putative
Py17XNL_0900371	2	ROM1.2	PY17X_0935500	rhomboid protease ROM1, putative
Py17XNL_0900374	2	conserved Plasmodium protein.2	PY17X_0935800	conserved Plasmodium protein, unknown function
Py17XNL_0900380	2	conserved Plasmodium protein.2	PY17X_0936400	conserved Plasmodium protein, unknown function
Py17XNL_0900389	3	conserved Plasmodium protein.3	PY17X_0937300	conserved Plasmodium protein, unknown function
Py17XNL_0900392	2	peptidyl-prolyl cis-trans isomerase.2	PY17X_0937800	peptidyl-prolyl cis-trans isomerase, putative
Py17XNL_0900394	2	endonuclease/exonuclease/phosphatase family protein.2	PY17X_0938000	endonuclease/exonuclease/phosphatase family protein, putative
Py17XNL_0900397	2	conserved protein.2	PY17X_0938400	conserved protein, unknown function
Py17XNL_0900401	3	conserved Plasmodium protein.2	PY17X_0938800	conserved Plasmodium protein, unknown function
Py17XNL_0900402	4	actin-like protein.3	PY17X_0938900	actin-like protein, putative
Py17XNL_0900405	4	RNA-binding protein.3	PY17X_0939200	RNA-binding protein, putative
Py17XNL_0900406	2	G-patch domain-containing protein.2	PY17X_0939300	G-patch domain-containing protein, putative
Py17XNL_0900407	3	PRPF6.3	PY17X_0939400	pre-mRNA-processing factor 6, putative
Py17XNL_0900411	3	ENP1.2	PY17X_0939900	essential nuclear protein 1, putative
Py17XNL_0900421	2	conserved Plasmodium protein.2	PY17X_0941300	conserved Plasmodium protein, unknown function
Py17XNL_0900427	3	prefoldin.3	PY17X_0941900	prefoldin, putative
Py17XNL_0900432	2	LSM4.2	PY17X_0942400	U6 snRNA-associated Sm-like protein LSm4, putative
Py17XNL_0900439	2	XRN1.2	PY17X_0943100	5'-3' exoribonuclease 1, putative
Py17XNL_0900440	2	conserved Plasmodium protein.2	PY17X_0943200	conserved Plasmodium protein, unknown function
Py17XNL_0900444	5	conserved Apicomplexan protein.3	PY17X_0943600	conserved Apicomplexan protein, unknown function
Py17XNL_0900448	2	RPS4.2	PY17X_0944000	40S ribosomal protein S4, putative
Py17XNL_0900449	2	conserved Plasmodium protein.2	PY17X_0944100	conserved Plasmodium protein, unknown function
Py17XNL_0900460	3	SNF2L.3	PY17X_0945200	chromatin remodeling protein, putative
Py17XNL_0900461	2	syntaxin.2	PY17X_0945300	syntaxin, putative
Py17XNL_0900462	2	phenylalanine--tRNA ligase beta subunit.2	PY17X_0945400	phenylalanine--tRNA ligase beta subunit, putative
Py17XNL_0900510	2	PIR protein.2	PY17X_0950301	PIR protein
Py17XNL_1002072	3	fam-c protein.2	PY17X_1001300	fam-c protein
Py17XNL_1002086	2	CLF1.2	PY17X_1002800	pre-mRNA-splicing factor CLF1, putative
Py17XNL_1002090	2	AP2-SP2.2	PY17X_1003200	AP2 domain transcription factor AP2-SP2
Py17XNL_1002091	3	conserved Plasmodium protein.3	PY17X_1003400	conserved Plasmodium protein, unknown function
Py17XNL_1002096	2	sporozoite-specific protein S10.2	PY17X_1003900	sporozoite-specific protein S10, putative
Py17XNL_1002098	2	DDX51.2	PY17X_1004100	ATP-dependent RNA helicase DDX51, putative
Py17XNL_1002099	2	SEC24B.2	PY17X_1004200	protein transport protein Sec24B, putative
Py17XNL_1002100	3	ag-1 blood stage membrane protein homologue.2	PY17X_1004300	ag-1 blood stage membrane protein homologue
Py17XNL_1002112	2	cGLO2.2	PY17X_1005400	cytosolic glyoxalase II, putative
Py17XNL_1002114	3	KLRAQ domain-containing protein.3	PY17X_1005700	KLRAQ domain-containing protein, putative
Py17XNL_1002115	2	ribosomal protein L25.2	PY17X_1005800	ribosomal protein L25, putative
Py17XNL_1002119	2	PTH2.2	PY17X_1006200	peptidyl-tRNA hydrolase 2, putative
Py17XNL_1002124	3	conserved Plasmodium protein.3	PY17X_1006700	conserved Plasmodium protein, unknown function
Py17XNL_1002130	2	ZRANB2.2	PY17X_1007300	zinc finger Ran-binding domain-containing protein 2, putative
Py17XNL_1002132	2	FEN1.2	PY17X_1007500	flap endonuclease 1, putative
Py17XNL_1002136	2	KAE1.2	PY17X_1007900	tRNA N6-adenosine threonylcarbamoyltransferase, putative
Py17XNL_1002151	3	PKG.3	PY17X_1009800	cGMP-dependent protein kinase, putative
Py17XNL_1002156	2	conserved Plasmodium protein.2	PY17X_1010300	conserved Plasmodium protein, unknown function
Py17XNL_1002160	4	ataxin-2 like protein.2	PY17X_1010700	ataxin-2 like protein, putative
Py17XNL_1002177	2	CAF16.2	PY17X_1012400	CCR4-associated factor 16, putative
Py17XNL_1002182	2	TOP2.2	PY17X_1012900	DNA topoisomerase 2, putative
Py17XNL_1002184	2	RBAP46.2	PY17X_1013100	histone-binding protein RBBP7, putative
Py17XNL_1002186	2	HID1 domain-containing protein.2	PY17X_1013300	HID1 domain-containing protein, putative
Py17XNL_1002189	2	protein-L-isoaspartate(D-aspartate) O-methyltransferase.2	PY17X_1013700	protein-L-isoaspartate(D-aspartate) O-methyltransferase, putative
Py17XNL_1002191	2	RNA methyltransferase.2	PY17X_1013900	RNA methyltransferase, putative
Py17XNL_1002195	2	voltage-dependent anion-selective channel protein.2	PY17X_1014300	voltage-dependent anion-selective channel protein, putative
Py17XNL_1002197	2	ISC3.2	PY17X_1014500	inner membrane complex suture component, putative
Py17XNL_1002202	2	SRA.2	PY17X_1014900	surface-related antigen SRA, putative
Py17XNL_1002208	2	GDH2.2	PY17X_1015500	NADP-specific glutamate dehydrogenase, putative
Py17XNL_1002213	5	PMIX.2	PY17X_1016000	plasmepsin IX, putative
Py17XNL_1002214	2	PTPA.2	PY17X_1016100	serine/threonine protein phosphatase 2A activator, putative
Py17XNL_1002215	3	conserved protein.3	PY17X_1016200	conserved protein, unknown function
Py17XNL_1002217	2	coatomer subunit beta.2	PY17X_1016400	coatomer subunit beta, putative
Py17XNL_1002227	2	transcription initiation TFIID-like.2	PY17X_1017400	transcription initiation TFIID-like, putative
Py17XNL_1002229	2	RF1.2	PY17X_1017600	peptide chain release factor 1, putative
Py17XNL_1002239	3	conserved Plasmodium protein.3	PY17X_1018700	conserved Plasmodium protein, unknown function
Py17XNL_1002256	2	conserved Plasmodium protein.2	PY17X_1020400	conserved Plasmodium protein, unknown function
Py17XNL_1002259	2	conserved Plasmodium protein.2	PY17X_1020700	conserved Plasmodium protein, unknown function
Py17XNL_1002261	2	60S ribosomal protein L7-3.2	PY17X_1020900	60S ribosomal protein L7-3, putative
Py17XNL_1002262	2	60S ribosomal protein L5.2	PY17X_1021000	60S ribosomal protein L5, putative
Py17XNL_1002265	2	calcium-dependent protein kinase.2	PY17X_1021700	calcium-dependent protein kinase, putative
Py17XNL_1002266	2	conserved Plasmodium protein.2	PY17X_1021800	conserved Plasmodium protein, unknown function
Py17XNL_1002268	2	PP7.2	PY17X_1022000	serine/threonine protein phosphatase 7, putative
Py17XNL_1002269	3	CYP52.3	PY17X_1022100	peptidyl-prolyl cis-trans isomerase, putative
Py17XNL_1002280	2	ribosomal protein L21.2	PY17X_1023200	ribosomal protein L21, mitochondrial, putative
Py17XNL_1002282	2	conserved Plasmodium protein.2	PY17X_1023600	conserved Plasmodium protein, unknown function
Py17XNL_1002299	2	conserved Plasmodium protein.2	PY17X_1025500	conserved Plasmodium protein, unknown function
Py17XNL_1002308	2	conserved Plasmodium protein.2	PY17X_1026900	conserved Plasmodium protein, unknown function
Py17XNL_1002311	2	ATP synthase-associated protein.2	PY17X_1027200	ATP synthase-associated protein, putative
Py17XNL_1002313	2	conserved protein.2	PY17X_1027400	conserved protein, unknown function
Py17XNL_1002316	3	EPAC.2	PY17X_1027700	rap guanine nucleotide exchange factor, putative
Py17XNL_1002318	3	NOT family protein.3	PY17X_1027900	NOT family protein, putative
Py17XNL_1002325	2	conserved protein.2	PY17X_1028700	conserved protein, unknown function
Py17XNL_1002326	2	N-acyl-phosphatidylethanolamine-hydrolyzing phospholipase D.2	PY17X_1028800	N-acyl-phosphatidylethanolamine-hydrolyzing phospholipase D, putative
Py17XNL_1002330	2	zinc finger protein.2	PY17X_1029200	zinc finger protein, putative
Py17XNL_1002348	3	RPN13.3	PY17X_1031100	26S proteasome regulatory subunit RPN13, putative
Py17XNL_1002349	2	DnaJ protein.2	PY17X_1031200	DnaJ protein, putative
Py17XNL_1002351	4	conserved Plasmodium protein.4	PY17X_1031400	conserved Plasmodium protein, unknown function
Py17XNL_1002354	3	conserved Plasmodium protein.2	PY17X_1031800	conserved Plasmodium protein, unknown function
Py17XNL_1002357	4	ubiquitin-conjugating enzyme E2.4	PY17X_1032100	ubiquitin-conjugating enzyme E2, putative
Py17XNL_1002371	2	DnaJ protein.2	PY17X_1033600	DnaJ protein, putative
Py17XNL_1002373	2	conserved Plasmodium protein.2	PY17X_1033800	conserved Plasmodium protein, unknown function
Py17XNL_1002375	2	ribosome maturation protein SBDS.2	PY17X_1034000	ribosome maturation protein SBDS, putative
Py17XNL_1002376	2	ankyrin-repeat protein.2	PY17X_1034100	ankyrin-repeat protein, putative
Py17XNL_1002377	2	conserved protein.2	PY17X_1034200	conserved protein, unknown function
Py17XNL_1002390	3	conserved protein.3	PY17X_1035500	conserved protein, unknown function
Py17XNL_1002392	2	conserved Plasmodium protein.2	PY17X_1035700	conserved Plasmodium protein, unknown function
Py17XNL_1002396	2	conserved Plasmodium protein.2	PY17X_1036100	conserved Plasmodium protein, unknown function
Py17XNL_1002401	3	conserved Plasmodium protein.3	PY17X_1036600	conserved Plasmodium protein, unknown function
Py17XNL_1002406	2	TRM112.2	PY17X_1037100	multifunctional methyltransferase subunit TRM112, putative
Py17XNL_1002410	2	NOP1.2	PY17X_1037500	rRNA 2'-O-methyltransferase fibrillarin, putative
Py17XNL_1002422	2	RBM8A.2	PY17X_1038600	RNA-binding protein 8A, putative
Py17XNL_1002431	2	GTPase-activating protein.2	PY17X_1039500	GTPase-activating protein, putative
Py17XNL_1002432	2	conserved Plasmodium protein.2	PY17X_1039600	conserved Plasmodium protein, unknown function
Py17XNL_1002451	3	radial spoke protein 3.3	PY17X_1041400	radial spoke protein 3, putative
Py17XNL_1002460	3	conserved Plasmodium protein.3	PY17X_1042400	conserved Plasmodium protein, unknown function
Py17XNL_1002461	2	conserved protein.2	PY17X_1042500	conserved protein, unknown function
Py17XNL_1002472	2	fam-a protein.2	PY17X_1043600	fam-a protein
Py17XNL_1002499	2	PIR protein.2	PY17X_1046301	PIR protein
Py17XNL_1002511	2	PIR protein.2	PY17X_1047501	PIR protein
Py17XNL_1002531	2	PIR protein.2	PY17X_1049501	PIR protein
Py17XNL_1105375	2	PIR protein.2	PY17X_1100007	PIR protein
Py17XNL_1105418	2	fam-a protein.2	PY17X_1100600	fam-a protein
Py17XNL_1105433	2	fam-a protein.2	PY17X_1102100	fam-a protein
Py17XNL_1105436	2	SBP1.2	PY17X_1102400	skeleton-binding protein 1, putative
Py17XNL_1105450	2	50S ribosomal protein L28.2	PY17X_1103800	50S ribosomal protein L28, apicoplast, putative
Py17XNL_1105460	2	DDX27.2	PY17X_1104900	ATP-dependent RNA helicase DDX27, putative
Py17XNL_1105461	2	conserved Plasmodium protein.2	PY17X_1105000	conserved Plasmodium protein, unknown function
Py17XNL_1105463	2	MOLO1 domain-containing protein.2	PY17X_1105200	MOLO1 domain-containing protein, putative
Py17XNL_1105473	2	MSH6.2	PY17X_1106200	DNA mismatch repair protein MSH6, putative
Py17XNL_1105485	2	TCF25.2	PY17X_1107500	transcription factor 25, putative
Py17XNL_1105490	2	SUB1-ProM.2	PY17X_1108100	subtilisin propeptide-like protein, putative
Py17XNL_1105498	2	longevity-assurance (LAG1) protein.2	PY17X_1108900	longevity-assurance (LAG1) protein, putative
Py17XNL_1105500	3	conserved protein.3	PY17X_1109100	conserved protein, unknown function
Py17XNL_1105506	2	alpha-soluble NSF attachment protein.2	PY17X_1109700	alpha-soluble NSF attachment protein, putative
Py17XNL_1105510	3	RNA polymerase I.3	PY17X_1110100	RNA polymerase I, putative
Py17XNL_1105534	2	prefoldin subunit 6.2	PY17X_1112700	prefoldin subunit 6, putative
Py17XNL_1105537	2	conserved Plasmodium protein.2	PY17X_1113200	conserved Plasmodium protein, unknown function
Py17XNL_1105538	2	conserved Plasmodium protein.2	PY17X_1113300	conserved Plasmodium protein, unknown function
Py17XNL_1105539	2	RAB1b.2	PY17X_1113400	ras-related protein Rab-1B, putative
Py17XNL_1105553	2	tubulin--tyrosine ligase.2	PY17X_1114800	tubulin--tyrosine ligase, putative
Py17XNL_1105555	2	conserved Plasmodium protein.2	PY17X_1115000	conserved Plasmodium protein, unknown function
Py17XNL_1105557	2	ribose-5-phosphate isomerase.2	PY17X_1115400	ribose-5-phosphate isomerase, putative
Py17XNL_1105562	2	rhomboid protease ROM9.2	PY17X_1115900	rhomboid protease ROM9, putative
Py17XNL_1105566	2	GEP1.2	PY17X_1116300	gametogenesis essential protein 1
Py17XNL_1105567	4	GEP.2	PY17X_1116400	gamete egress protein GEP, putative
Py17XNL_1105572	3	NDC80.3	PY17X_1116900	kinetochore protein NDC80, putative
Py17XNL_1105581	2	AP-2 complex subunit alpha.2	PY17X_1117800	AP-2 complex subunit alpha, putative
Py17XNL_1105592	2	trafficking protein particle complex subunit 6A.2	PY17X_1119000	trafficking protein particle complex subunit 6A, putative
Py17XNL_1105593	2	heptatricopeptide repeat-containing protein.2	PY17X_1119100	heptatricopeptide repeat-containing protein, putative
Py17XNL_1105602	2	F-box protein FBXO1.2	PY17X_1120000	F-box protein FBXO1, putative
Py17XNL_1105622	2	Py17XNL_1105622.2	augustus	Unknown
Py17XNL_1105625	2	vacuolar transporter chaperone.2	PY17X_1122600	vacuolar transporter chaperone, putative
Py17XNL_1105627	2	conserved Plasmodium protein.2	PY17X_1123000	conserved Plasmodium protein, unknown function
Py17XNL_1105631	6	NAB2.6	PY17X_1123400	nuclear polyadenylated RNA-binding protein NAB2, putative
Py17XNL_1105633	2	EGF-like membrane protein.2	PY17X_1123600	EGF-like membrane protein, putative
Py17XNL_1105635	3	SOD2.3	PY17X_1123800	superoxide dismutase [Fe], putative
Py17XNL_1105643	3	CPW-WPC family protein.3	PY17X_1124600	CPW-WPC family protein
Py17XNL_1105646	2	ISWI.2	PY17X_1124900	ISWI chromatin-remodeling complex ATPase, putative
Py17XNL_1105647	2	PIGL.2	PY17X_1125000	N-acetylglucosaminyl-phosphatidylinositol de-N-acetylase, putative
Py17XNL_1105659	2	oxidoreductase.2	PY17X_1126300	oxidoreductase, putative
Py17XNL_1105660	2	conserved Plasmodium protein.2	PY17X_1126400	conserved Plasmodium protein, unknown function
Py17XNL_1105665	3	pyruvate kinase.3	PY17X_1127000	pyruvate kinase, putative
Py17XNL_1105671	2	DJ1.2	PY17X_1127700	protein DJ-1, putative
Py17XNL_1105675	2	POP4.2	PY17X_1128100	ribonuclease P protein subunit p29, putative
Py17XNL_1105680	2	CEPT.2	PY17X_1128500	choline/ethanolaminephosphotransferase, putative
Py17XNL_1105683	3	DNA methyltransferase 1-associated protein 1.3	PY17X_1128800	DNA methyltransferase 1-associated protein 1, putative
Py17XNL_1105703	2	deubiquitinating enzyme MINDY.2	PY17X_1130800	deubiquitinating enzyme MINDY, putative
Py17XNL_1105706	2	HAS1.2	PY17X_1131100	ATP-dependent RNA helicase HAS1, putative
Py17XNL_1105719	2	V-type proton ATPase 21 kDa proteolipid subunit.2	PY17X_1132400	V-type proton ATPase 21 kDa proteolipid subunit, putative
Py17XNL_1105730	2	SF3B5.2	PY17X_1133600	splicing factor 3B subunit 5, putative
Py17XNL_1105734	2	TIM23.2	PY17X_1134000	mitochondrial import inner membrane translocase subunit TIM23, putative
Py17XNL_1105749	2	CCT4.2	PY17X_1135600	T-complex protein 1 subunit delta, putative
Py17XNL_1105763	3	HMGB4.3	PY17X_1137000	high mobility group protein B4, putative
Py17XNL_1105771	2	RRM1.2	PY17X_1137800	RNA-binding protein, putative
Py17XNL_1105775	2	GCbeta.2	PY17X_1138200	guanylyl cyclase beta
Py17XNL_1105776	4	PIAS.4	PY17X_1138300	E3 SUMO-protein ligase PIAS, putative
Py17XNL_1105779	2	SEC24A.2	PY17X_1138600	protein transport protein Sec24A, putative
Py17XNL_1105780	3	conserved Plasmodium protein.2	PY17X_1138700	conserved Plasmodium protein, unknown function
Py17XNL_1105783	2	COX2A.2	PY17X_1139100	cytochrome c oxidase subunit 2A, putative
Py17XNL_1105790	2	Pcalp.2	PY17X_1139800	calpain, putative
Py17XNL_1105794	2	conserved Plasmodium protein.2	PY17X_1140200	conserved Plasmodium protein, unknown function
Py17XNL_1105797	2	conserved Plasmodium protein.2	PY17X_1140500	conserved Plasmodium protein, unknown function
Py17XNL_1105819	2	SNARE associated Golgi protein.2	PY17X_1142900	SNARE associated Golgi protein, putative
Py17XNL_1105820	2	conserved Plasmodium protein.2	PY17X_1143000	conserved Plasmodium protein, unknown function
Py17XNL_1105829	3	phosphatidylserine synthase.3	PY17X_1144000	phosphatidylserine synthase, putative
Py17XNL_1105830	3	conserved protein.3	PY17X_1144100	conserved protein, unknown function
Py17XNL_1105831	2	SKP1.2	PY17X_1144200	suppressor of kinetochore protein 1, putative
Py17XNL_1105842	2	ABCE1.2	PY17X_1145400	ABC transporter E family member 1, putative
Py17XNL_1105843	4	conserved Plasmodium protein.3	PY17X_1145500	conserved Plasmodium protein, unknown function
Py17XNL_1105849	2	conserved protein.2	PY17X_1146100	conserved protein, unknown function
Py17XNL_1105850	2	GPAA1.2	PY17X_1146200	glycosylphosphatidylinositol anchor attachment 1 protein, putative
Py17XNL_1105853	2	conserved Plasmodium protein.2	PY17X_1146500	conserved Plasmodium protein, unknown function
Py17XNL_1105874	2	PIR protein.2	PY17X_1149100	PIR protein
Py17XNL_1105881	2	fam-a protein.2	PY17X_1149800	fam-a protein
Py17XNL_1105897	2	conserved Plasmodium protein.2	PY17X_1138800	conserved Plasmodium protein, unknown function
Py17XNL_1204886	2	PIR protein.2	PY17X_1201700	PIR protein
Py17XNL_1204889	2	conserved Plasmodium protein.2	PY17X_1201900	conserved Plasmodium protein, unknown function
Py17XNL_1204897	2	fam-c protein.2	PY17X_1202700	fam-c protein
Py17XNL_1204899	2	fam-a protein.2	PY17X_1202900	fam-a protein
Py17XNL_1204900	2	fam-a protein.2	PY17X_1203000	fam-a protein
Py17XNL_1204910	3	conserved protein.3	PY17X_1204000	conserved protein, unknown function
Py17XNL_1204920	2	40S ribosomal protein S20e.2	PY17X_1205000	40S ribosomal protein S20e, putative
Py17XNL_1204925	2	60S ribosomal protein L13.2	PY17X_1205500	60S ribosomal protein L13, putative
Py17XNL_1204944	2	NOT5.2	PY17X_1207500	CCR4-NOT transcription complex subunit 5, putative
Py17XNL_1204946	2	conserved Plasmodium protein.2	PY17X_1207700	conserved Plasmodium protein, unknown function
Py17XNL_1204951	2	GBP2.2	PY17X_1208200	G-strand-binding protein 2, putative
Py17XNL_1204953	3	rho GTPase-activating protein.3	PY17X_1208600	rho GTPase-activating protein, putative
Py17XNL_1204966	4	AP5S1.4	PY17X_1209700	AP-5 complex subunit sigma-1, putative
Py17XNL_1204967	2	26S protease regulatory subunit 4.2	PY17X_1209800	26S protease regulatory subunit 4, putative
Py17XNL_1204970	2	tubulin beta chain.2	PY17X_1210100	tubulin beta chain, putative
Py17XNL_1204981	2	conserved Plasmodium protein.2	PY17X_1211300	conserved Plasmodium protein, unknown function
Py17XNL_1204982	2	kinesin-4.2	PY17X_1211400	kinesin-4, putative
Py17XNL_1204988	2	MORN repeat protein.2	PY17X_1212000	MORN repeat protein, putative
Py17XNL_1204989	2	ankyrin-repeat protein.2	PY17X_1212100	ankyrin-repeat protein, putative
Py17XNL_1204991	3	dolichyl-phosphate-mannose--protein mannosyltransferase.3	PY17X_1212300	dolichyl-phosphate-mannose--protein mannosyltransferase, putative
Py17XNL_1205001	2	PREBP.2	PY17X_1213400	PRE-binding protein, putative
Py17XNL_1205002	2	HO.2	PY17X_1213500	heme oxygenase, putative
Py17XNL_1205006	2	QCR7.2	PY17X_1213900	cytochrome b-c1 complex subunit 7, putative
Py17XNL_1205018	2	PI-PLC.2	PY17X_1215100	phosphoinositide-specific phospholipase C
Py17XNL_1205020	2	conserved Plasmodium protein.2	PY17X_1215400	conserved Plasmodium protein, unknown function
Py17XNL_1205022	2	FS.2	PY17X_1215600	GDP-L-fucose synthase, putative
Py17XNL_1205025	2	SPRY domain-containing protein.2	PY17X_1215900	SPRY domain-containing protein, putative
Py17XNL_1205030	3	conserved Plasmodium protein.3	PY17X_1216400	conserved Plasmodium protein, unknown function
Py17XNL_1205034	2	CysRS.2	PY17X_1216800	cysteine--tRNA ligase, putative
Py17XNL_1205039	2	tubulin binding cofactor c.2	PY17X_1217300	tubulin binding cofactor c, putative
Py17XNL_1205053	2	RPS3A.2	PY17X_1218800	40S ribosomal protein S3A, putative
Py17XNL_1205060	3	conserved Plasmodium protein.3	PY17X_1219500	conserved protein, unknown function
Py17XNL_1205063	3	CARL.3	PY17X_1219800	cyclic amine resistance locus protein, putative
Py17XNL_1205065	2	conserved Plasmodium protein.2	PY17X_1220000	conserved Plasmodium protein, unknown function
Py17XNL_1205079	2	protein phosphatase inhibitor 2.2	PY17X_1221700	protein phosphatase inhibitor 2, putative
Py17XNL_1205082	2	ABCI3.2	PY17X_1222000	ABC transporter I family member 1, putative
Py17XNL_1205085	2	IMC1d.2	PY17X_1222300	inner membrane complex protein 1d, putative
Py17XNL_1205103	2	conserved protein.2	PY17X_1224300	conserved protein, unknown function
Py17XNL_1205114	2	SEC28.2	PY17X_1225500	coatomer subunit epsilon, putative
Py17XNL_1205115	2	ubiquitin regulatory protein.2	PY17X_1225600	ubiquitin regulatory protein, putative
Py17XNL_1205123	3	COQ10.3	PY17X_1226400	coenzyme Q-binding protein COQ10 homolog, mitochondrial, putative
Py17XNL_1205130	2	conserved Plasmodium protein.2	PY17X_1227200	conserved Plasmodium protein, unknown function
Py17XNL_1205138	2	conserved protein.2	PY17X_1228000	conserved protein, unknown function
Py17XNL_1205150	2	tRNA pseudouridine synthase.2	PY17X_1229200	tRNA pseudouridine synthase, putative
Py17XNL_1205154	3	cactin homolog.3	PY17X_1229600	cactin homolog, putative
Py17XNL_1205159	3	mitogen-activated protein kinase organizer 1.3	PY17X_1230400	mitogen-activated protein kinase organizer 1, putative
Py17XNL_1205160	2	filament assembling protein.2	PY17X_1230500	filament assembling protein, putative
Py17XNL_1205168	2	cyclin-like protein.2	PY17X_1231300	cyclin-like protein, putative
Py17XNL_1205179	3	protein kinase.3	PY17X_1232300	protein kinase, putative
Py17XNL_1205183	2	60S ribosomal protein L19.2	PY17X_1232700	60S ribosomal protein L19, putative
Py17XNL_1205185	2	F-box protein FBXO6.2	PY17X_1232900	F-box protein FBXO6, putative
Py17XNL_1205189	2	conserved protein.2	PY17X_1233400	conserved protein, unknown function
Py17XNL_1205191	2	ribonuclease.2	PY17X_1233600	ribonuclease, putative
Py17XNL_1205193	2	zinc finger protein.2	PY17X_1233800	zinc finger protein, putative
Py17XNL_1205194	2	ALYREF.2	PY17X_1233900	THO complex subunit 4, putative
Py17XNL_1205207	2	60S ribosomal protein L12.2	PY17X_1235200	60S ribosomal protein L12, putative
Py17XNL_1205217	3	NOSIP domain-containing protein.3	PY17X_1236200	NOSIP domain-containing protein, putative
Py17XNL_1205218	2	protein AMR2.2	PY17X_1236300	protein AMR2, putative
Py17XNL_1205236	2	RPS9.2	PY17X_1238200	40S ribosomal protein S9, putative
Py17XNL_1205237	2	PPM9.2	PY17X_1238300	protein phosphatase PPM9, putative
Py17XNL_1205239	2	LSM2.2	PY17X_1238500	U6 snRNA-associated Sm-like protein LSm2, putative
Py17XNL_1205247	2	zinc finger protein.2	PY17X_1239300	zinc finger protein, putative
Py17XNL_1205252	2	AFG1-like ATPase.2	PY17X_1239800	AFG1-like ATPase, putative
Py17XNL_1205253	2	conserved Plasmodium protein.2	PY17X_1239900	conserved Plasmodium protein, unknown function
Py17XNL_1205254	2	conserved Plasmodium protein.2	PY17X_1240000	conserved Plasmodium protein, unknown function
Py17XNL_1205256	2	18S rRNA (guanine-N(7))-methyltransferase.2	PY17X_1240300	18S rRNA (guanine-N(7))-methyltransferase, putative
Py17XNL_1205259	2	BUD31.2	PY17X_1240800	pre-mRNA-splicing factor BUD31, putative
Py17XNL_1205264	2	cytochrome c oxidase subunit ApiCOX18.2	PY17X_1241300	cytochrome c oxidase subunit ApiCOX18, putative
Py17XNL_1205265	2	DnaJ protein.2	PY17X_1241400	DnaJ protein, putative
Py17XNL_1205267	2	conserved protein.2	PY17X_1241600	conserved protein, unknown function
Py17XNL_1205272	2	conserved Plasmodium protein.2	PY17X_1242100	conserved Plasmodium protein, unknown function
Py17XNL_1205279	2	UFD1.2	PY17X_1242800	ubiquitin fusion degradation protein 1, putative
Py17XNL_1205283	2	SMC6.2	PY17X_1243200	structural maintenance of chromosomes protein 6, putative
Py17XNL_1205299	2	transmembrane emp24 domain-containing protein.2	PY17X_1244900	transmembrane emp24 domain-containing protein, putative
Py17XNL_1205302	2	USP14.2	PY17X_1245200	ubiquitin carboxyl-terminal hydrolase 14, putative
Py17XNL_1205303	2	METAP1a.2	PY17X_1245300	methionine aminopeptidase 1a, putative
Py17XNL_1205306	2	conserved Plasmodium protein.2	PY17X_1245600	conserved Plasmodium protein, unknown function
Py17XNL_1205313	3	CPalpha.3	PY17X_1246500	F-actin-capping protein subunit alpha, putative
Py17XNL_1205319	2	TIC22.2	PY17X_1247200	apicoplast TIC22 protein, putative
Py17XNL_1205320	2	conserved Plasmodium protein.2	PY17X_1247300	conserved Plasmodium protein, unknown function
Py17XNL_1205324	2	RING zinc finger protein.2	PY17X_1247800	RING zinc finger protein, putative
Py17XNL_1205328	2	conserved Plasmodium protein.2	PY17X_1248200	PhIL1-interacting candidate PIC6, putative
Py17XNL_1205331	2	XAP-5 DNA binding protein.2	PY17X_1248500	XAP-5 DNA binding protein, putative
Py17XNL_1205345	2	conserved rodent malaria protein.2	PY17X_0101400	conserved rodent malaria protein, unknown function
Py17XNL_1205377	2	conserved protein.2	PY17X_1221100	conserved protein, unknown function
Py17XNL_1302853	2	fam-a protein.2	PY17X_1300329	fam-a protein
Py17XNL_1302856	2	PIR protein.2	PY17X_1300350	PIR protein
Py17XNL_1302903	2	fam-a protein.2	PY17X_1303200	fam-a protein
Py17XNL_1302912	3	BDP4.2	PY17X_1304200	bromodomain protein 4, putative
Py17XNL_1302915	2	COX11.2	PY17X_1304500	cytochrome c oxidase assembly protein COX11, putative
Py17XNL_1302919	2	proteasome subunit alpha type-1.2	PY17X_1305000	proteasome subunit alpha type-1, putative
Py17XNL_1302921	3	VMP1.3	PY17X_1305200	vacuole membrane protein 1, putative
Py17XNL_1302927	2	translocation protein SEC62.2	PY17X_1305800	translocation protein SEC62, putative
Py17XNL_1302928	3	MCA2.2	PY17X_1306100	metacaspase-2, putative
Py17XNL_1302931	2	DNA primase small subunit.2	PY17X_1306400	DNA primase small subunit, putative
Py17XNL_1302935	2	CTR1.2	PY17X_1306700	copper transporter, putative
Py17XNL_1302936	2	DEAD/DEAH box helicase.2	PY17X_1306800	DEAD/DEAH box helicase, putative
Py17XNL_1302944	2	TIM.2	PY17X_1307600	triosephosphate isomerase, putative
Py17XNL_1302952	2	MFS6.2	PY17X_1308500	major facilitator superfamily domain-containing protein, putative
Py17XNL_1302956	2	60S ribosomal protein L1.2	PY17X_1308900	60S ribosomal protein L1, putative
Py17XNL_1302959	2	conserved Plasmodium protein.2	PY17X_1309200	conserved Plasmodium protein, unknown function
Py17XNL_1302965	2	RPA3.2	PY17X_1309800	replication factor A protein 3, putative
Py17XNL_1302969	3	geranylgeranyl transferase type-2 subunit alpha.3	PY17X_1310200	geranylgeranyl transferase type-2 subunit alpha, putative
Py17XNL_1302985	2	calmodulin-like protein.2	PY17X_1311900	calmodulin-like protein
Py17XNL_1302990	2	ALDO2.2	PY17X_1312400	fructose-bisphosphate aldolase 2
Py17XNL_1303001	4	DDX5.4	PY17X_1313500	ATP-dependent RNA helicase DDX17, putative
Py17XNL_1303005	2	pyruvate dehydrogenase E1 component subunit beta.2	PY17X_1314000	pyruvate dehydrogenase E1 component subunit beta, putative
Py17XNL_1303012	2	40S ribosomal protein S5.2	PY17X_1314600	40S ribosomal protein S5, putative
Py17XNL_1303013	2	conserved Plasmodium protein.2	PY17X_1314700	conserved Plasmodium protein, unknown function
Py17XNL_1303019	2	conserved protein.2	PY17X_1315300	conserved protein, unknown function
Py17XNL_1303030	2	GEST.2	PY17X_1316500	gamete egress and sporozoite traversal protein, putative
Py17XNL_1303031	2	CLASP domain-containing protein.2	PY17X_1316600	CLASP domain-containing protein, putative
Py17XNL_1303034	2	MUS81.2	PY17X_1316900	crossover junction endonuclease MUS81, putative
Py17XNL_1303052	3	NSE2.3	PY17X_1318800	E3 SUMO-protein ligase NSE2, putative
Py17XNL_1303056	2	CNB.2	PY17X_1319200	calcineurin subunit B, putative
Py17XNL_1303065	2	conserved Plasmodium protein.2	PY17X_1320100	conserved Plasmodium protein, unknown function
Py17XNL_1303066	2	U1 snRNP-associated protein.2	PY17X_1320200	U1 snRNP-associated protein, putative
Py17XNL_1303075	2	P23.2	PY17X_1321200	HSP90 co-chaperone p23, putative
Py17XNL_1303087	2	PPM3.2	PY17X_1322500	protein phosphatase PPM3, putative
Py17XNL_1303089	3	methyltransferase.3	PY17X_1322700	methyltransferase AAMT, putative
Py17XNL_1303100	3	UIS25.3	PY17X_1323900	conserved Plasmodium protein, unknown function
Py17XNL_1303121	2	SAS4.2	PY17X_1326000	spindle assembly abnormal protein 4, putative
Py17XNL_1303132	3	pyridoxal 5'-phosphate synthase.3	PY17X_1327100	pyridoxal 5'-phosphate synthase, putative
Py17XNL_1303133	2	bax inhibitor 1.2	PY17X_1327200	bax inhibitor 1, putative
Py17XNL_1303145	2	conserved Plasmodium protein.2	PY17X_1328500	conserved Plasmodium protein, unknown function
Py17XNL_1303146	2	conserved Plasmodium protein.2	PY17X_1328600	conserved Plasmodium protein, unknown function
Py17XNL_1303150	3	MND1.2	PY17X_1329000	meiotic nuclear division protein 1, putative
Py17XNL_1303152	2	conserved Plasmodium protein.2	PY17X_1329200	conserved Plasmodium protein, unknown function
Py17XNL_1303161	2	CYT1.2	PY17X_1330100	cytochrome c1, heme protein, mitochondrial, putative
Py17XNL_1303166	2	RFC3.2	PY17X_1330600	replication factor C subunit 3, putative
Py17XNL_1303172	2	RON11.2	PY17X_1331500	rhoptry neck protein 11, putative
Py17XNL_1303173	2	RON11.2	PY17X_1331500	rhoptry neck protein 11, putative
Py17XNL_1303175	2	fam-a protein.2	PY17X_1331700	fam-a protein
Py17XNL_1303187	2	conserved Plasmodium protein.2	PY17X_1332900	conserved Plasmodium protein, unknown function
Py17XNL_1303192	2	ribonuclease Z.2	PY17X_1333400	ribonuclease Z, putative
Py17XNL_1303196	4	dynein beta chain.4	PY17X_1333900	dynein beta chain, putative
Py17XNL_1303197	2	40S ribosomal protein S3.2	PY17X_1334000	40S ribosomal protein S3, putative
Py17XNL_1303201	3	RPN2.3	PY17X_1334400	26S proteasome regulatory subunit RPN2, putative
Py17XNL_1303215	2	rab GTPase activator.2	PY17X_1335900	rab GTPase activator, putative
Py17XNL_1303219	2	LRR14.1.2	PY17X_1336300	leucine-rich repeat protein
Py17XNL_1303234	3	conserved Plasmodium protein.2	PY17X_1337700	conserved Plasmodium protein, unknown function
Py17XNL_1303235	2	protein MGET.2	PY17X_1337800	protein MGET, putative
Py17XNL_1303241	2	PDEdelta.2	PY17X_1338400	cGMP-specific 3',5'-cyclic phosphodiesterase delta, putative
Py17XNL_1303244	2	conserved Plasmodium protein.2	PY17X_1338700	conserved Plasmodium protein, unknown function
Py17XNL_1303245	2	proteasome subunit beta type-2.2	PY17X_1338800	proteasome subunit beta type-2, putative
Py17XNL_1303257	3	YIP1.3	PY17X_1340000	protein transport protein YIP1, putative
Py17XNL_1303258	2	HDAC2.2	PY17X_1340100	histone deacetylase, putative
Py17XNL_1303259	2	conserved protein.2	PY17X_1340200	conserved protein, unknown function
Py17XNL_1303275	3	protein transport protein SFT2.3	PY17X_1341900	protein transport protein SFT2, putative
Py17XNL_1303277	2	nucleoside-diphosphatase.2	PY17X_1342100	nucleoside-diphosphatase, putative
Py17XNL_1303278	3	TOG domain-containing protein.2	PY17X_1342200	TOG domain-containing protein, putative
Py17XNL_1303283	2	conserved protein.2	PY17X_1342800	conserved protein, unknown function
Py17XNL_1303284	2	60S ribosomal protein L6.2	PY17X_1343000	60S ribosomal protein L6, putative
Py17XNL_1303287	2	RPL23.2	PY17X_1343300	60S ribosomal protein L23, putative
Py17XNL_1303296	2	conserved Plasmodium protein.2	PY17X_1344200	conserved Plasmodium protein, unknown function
Py17XNL_1303297	2	DEAD box helicase.2	PY17X_1344400	DEAD box helicase, putative
Py17XNL_1303300	3	DHFS-FPGS.3	PY17X_1344700	dihydrofolate synthase/folylpolyglutamate synthase, putative
Py17XNL_1303301	2	LDH.2	PY17X_1344800	L-lactate dehydrogenase, putative
Py17XNL_1303306	2	conserved Plasmodium protein.2	PY17X_1345300	conserved Plasmodium protein, unknown function
Py17XNL_1303309	2	conserved Plasmodium protein.2	PY17X_1345700	conserved Plasmodium protein, unknown function
Py17XNL_1303311	2	WD repeat-containing protein.2	PY17X_1345900	WD repeat-containing protein, putative
Py17XNL_1303321	3	conserved protein.3	PY17X_1347000	conserved protein, unknown function
Py17XNL_1303329	2	conserved Plasmodium protein.2	PY17X_1347900	conserved Plasmodium protein, unknown function
Py17XNL_1303337	2	PUB domain-containing protein.2	PY17X_1348700	PUB domain-containing protein, putative
Py17XNL_1303339	2	MyoF.2	PY17X_1348900	myosin F, putative
Py17XNL_1303350	2	DnaJ protein.2	PY17X_1350100	DnaJ protein, putative
Py17XNL_1303355	2	RNA-binding protein.2	PY17X_1350600	RNA-binding protein, putative
Py17XNL_1303358	2	conserved Plasmodium protein.2	PY17X_1351000	conserved Plasmodium protein, unknown function
Py17XNL_1303359	2	SEC11.2	PY17X_1351100	signal peptidase complex catalytic subunit SEC11, putative
Py17XNL_1303363	2	60S ribosomal protein L23.2	PY17X_1351600	60S ribosomal protein L23, putative
Py17XNL_1303364	3	Qa-SNARE protein.3	PY17X_1351800	Qa-SNARE protein, putative
Py17XNL_1303395	2	conserved protein.2	PY17X_1355000	WPP motif-containing protein, putative
Py17XNL_1303396	2	conserved Plasmodium protein.2	PY17X_1355100	conserved Plasmodium protein, unknown function
Py17XNL_1303399	2	conserved protein.2	PY17X_1355500	conserved protein, unknown function
Py17XNL_1303403	2	OCT1.2	PY17X_1355900	mitochondrial intermediate peptidase, putative
Py17XNL_1303409	2	PH2.2	PY17X_1356600	phosphoinositide-binding protein PH2, putative
Py17XNL_1303412	3	LMBR1 domain-containing protein.3	PY17X_1356900	LMBR1 domain-containing protein, putative
Py17XNL_1303415	2	EF-1gamma.2	PY17X_1357200	elongation factor 1-gamma, putative
Py17XNL_1303420	3	CPW-WPC-1.3	PY17X_1357700	CPW-WPC family protein
Py17XNL_1303423	2	cytochrome c oxidase subunit ApiCOX14.2	PY17X_1358200	cytochrome c oxidase subunit ApiCOX14, putative
Py17XNL_1303434	2	MPC1.2	PY17X_1359600	mitochondrial pyruvate carrier protein 1, putative
Py17XNL_1303435	2	PiT.2	PY17X_1359700	sodium-dependent phosphate transporter, putative
Py17XNL_1303437	2	60S ribosomal protein L18-2.2	PY17X_1360100	60S ribosomal protein L18-2, putative
Py17XNL_1303439	2	GPI10.2	PY17X_1360400	GPI mannosyltransferase 3, putative
Py17XNL_1303441	2	V-type proton ATPase subunit D.2	PY17X_1360700	V-type proton ATPase subunit D, putative
Py17XNL_1303466	2	ATCase.2	PY17X_1363400	aspartate carbamoyltransferase, putative
Py17XNL_1303468	3	conserved Plasmodium protein.3	PY17X_1363600	RING zinc finger protein, putative
Py17XNL_1303480	2	ALBA2.2	PY17X_1364900	DNA/RNA-binding protein Alba 2, putative
Py17XNL_1303487	2	WDR92.2	PY17X_1365600	WD repeat-containing protein 92, putative
Py17XNL_1303490	2	conserved Plasmodium protein.2	PY17X_1365900	conserved Plasmodium protein, unknown function
Py17XNL_1303493	2	ECT.2	PY17X_1366200	ethanolamine-phosphate cytidylyltransferase, putative
Py17XNL_1303494	2	LRR4.1.2	PY17X_1366300	leucine-rich repeat protein
Py17XNL_1303495	3	conserved Plasmodium protein.3	PY17X_1366400	conserved Plasmodium protein, unknown function
Py17XNL_1303497	2	GTPase.2	PY17X_1366600	GTPase, putative
Py17XNL_1303501	2	TBC domain protein.2	PY17X_1367000	TBC domain protein, putative
Py17XNL_1303503	3	WDR16.3	PY17X_1367200	WD repeat-containing protein 16, putative
Py17XNL_1303506	2	conserved Plasmodium protein.2	PY17X_1367500	conserved Plasmodium protein, unknown function
Py17XNL_1303507	2	nucleoside diphosphate hydrolase.2	PY17X_1367600	nucleoside diphosphate hydrolase, putative
Py17XNL_1303515	2	conserved Plasmodium protein.2	PY17X_1368500	conserved Plasmodium protein, unknown function
Py17XNL_1303516	2	KRS1.2	PY17X_1368600	lysine--tRNA ligase, putative
Py17XNL_1303521	2	conserved Plasmodium protein.2	PY17X_1369100	conserved Plasmodium protein, unknown function
Py17XNL_1303525	2	phosphatidylinositol transfer protein.2	PY17X_1369500	phosphatidylinositol transfer protein, putative
Py17XNL_1303526	2	conserved protein.2	PY17X_1369600	conserved protein, unknown function
Py17XNL_1303529	3	60S ribosomal protein L17.3	PY17X_1369900	60S ribosomal protein L17, putative
Py17XNL_1303532	2	conserved Plasmodium protein.2	PY17X_1370300	conserved Plasmodium protein, unknown function
Py17XNL_1303539	2	thioredoxin-related protein.2	PY17X_1371000	thioredoxin-related protein, putative
Py17XNL_1303541	3	MON1.3	PY17X_1371200	vacuolar fusion protein MON1, putative
Py17XNL_1303550	2	fam-b protein.2	PY17X_1372200	fam-b protein
Py17XNL_1303560	2	fam-a protein.2	PY17X_1373100	fam-a protein
Py17XNL_1303580	2	PM8.2	PY17X_1333800	plasmepsin VIII, putative
Py17XNL_1400830	2	fam-a protein.2	PY17X_1400015	fam-a protein
Py17XNL_1400857	2	fam-a protein.2	PY17X_1400200	fam-a protein, fragment
Py17XNL_1400879	2	UIS3.2	PY17X_1402400	protein UIS3
Py17XNL_1400880	3	conserved protein.3	PY17X_1402500	conserved protein, unknown function
Py17XNL_1400890	2	sodium/hydrogen exchanger.2	PY17X_1403600	sodium/hydrogen exchanger, putative
Py17XNL_1400891	2	conserved Plasmodium protein.2	PY17X_1403700	conserved Plasmodium protein, unknown function
Py17XNL_1400892	2	tetratricopeptide repeat protein.2	PY17X_1403800	tetratricopeptide repeat protein, putative
Py17XNL_1400894	2	GINS complex subunit Psf3.2	PY17X_1404000	GINS complex subunit Psf3, putative
Py17XNL_1400895	2	CAPH.2	PY17X_1404100	condensin complex subunit 2, putative
Py17XNL_1400896	2	DNA ligase I.2	PY17X_1404200	DNA ligase I, putative
Py17XNL_1400897	2	MIT2.2	PY17X_1404300	CorA-like Mg2+ transporter protein, putative
Py17XNL_1400901	2	cyclin.2	PY17X_1404800	cyclin, putative
Py17XNL_1400902	2	NIF1.2	PY17X_1405000	NLI interacting factor-like phosphatase, putative
Py17XNL_1400917	2	SAM dependent methyltransferase.2	PY17X_1406500	SAM dependent methyltransferase, putative
Py17XNL_1400923	2	SNRPA.2	PY17X_1407100	U1 small nuclear ribonucleoprotein A, putative
Py17XNL_1400924	2	RRP40.2	PY17X_1407200	exosome complex component RRP40, putative
Py17XNL_1400929	2	DNA-directed RNA polymerase subunit alpha.2	PY17X_1407800	DNA-directed RNA polymerase subunit alpha, putative
Py17XNL_1400945	2	60S ribosomal protein L24.2	PY17X_1409300	60S ribosomal protein L24, putative
Py17XNL_1400946	2	PPM6.2	PY17X_1409500	protein phosphatase PPM6, putative
Py17XNL_1400959	3	RAB5b.3	PY17X_1410900	ras-related protein Rab-5B, putative
Py17XNL_1400968	2	RPT1.2	PY17X_1411800	26S protease regulatory subunit 7, putative
Py17XNL_1400975	2	conserved protein.2	PY17X_1412500	conserved protein, unknown function
Py17XNL_1400980	2	conserved Plasmodium protein.2	PY17X_1413000	protein AAP2, putative
Py17XNL_1400984	2	methionyl-tRNA formyltransferase.2	PY17X_1413400	methionyl-tRNA formyltransferase, putative
Py17XNL_1400996	4	transmembrane emp24 domain-containing protein.4	PY17X_1414700	transmembrane emp24 domain-containing protein, putative
Py17XNL_1400998	2	pinin/SDK/MemA domain-containing protein.2	PY17X_1414900	pinin/SDK/MemA domain-containing protein, putative
Py17XNL_1400999	2	ubiquitin-like protein.2	PY17X_1415000	ubiquitin-like protein, putative
Py17XNL_1401005	3	zinc finger (CCCH type) protein.3	PY17X_1415600	zinc finger (CCCH type) protein, putative
Py17XNL_1401006	2	conserved protein.2	PY17X_1415700	conserved protein, unknown function
Py17XNL_1401007	2	PIS.2	PY17X_1415800	CDP-diacylglycerol--inositol 3-phosphatidyltransferase, putative
Py17XNL_1401010	2	exportin-T.2	PY17X_1416100	exportin-T, putative
Py17XNL_1401011	3	protein kinase.3	PY17X_1416200	protein kinase, putative
Py17XNL_1401015	2	SAS6L.2	PY17X_1416600	SAS6-like protein, putative
Py17XNL_1401019	3	SEC20.3	PY17X_1417000	protein transport protein SEC20, putative
Py17XNL_1401027	3	conserved Plasmodium protein.3	PY17X_1417800	conserved Plasmodium protein, unknown function
Py17XNL_1401029	2	RPS19.2	PY17X_1418000	40S ribosomal protein S19, putative
Py17XNL_1401036	2	conserved Plasmodium protein.2	PY17X_1418700	conserved Plasmodium protein, unknown function
Py17XNL_1401053	2	SNARE protein.2	PY17X_1420500	SNARE protein, putative
Py17XNL_1401054	2	RAB11a.2	PY17X_1420600	ras-related protein Rab-11A, putative
Py17XNL_1401057	2	RNA-binding protein.2	PY17X_1420900	RNA-binding protein, putative
Py17XNL_1401075	3	calmodulin.2	PY17X_1422700	calmodulin, putative
Py17XNL_1401098	2	conserved Plasmodium protein.2	PY17X_1425400	conserved Plasmodium protein, unknown function
Py17XNL_1401103	2	translation initiation factor SUI1.2	PY17X_1425900	translation initiation factor SUI1, putative
Py17XNL_1401105	2	MED21.2	PY17X_1426100	mediator of RNA polymerase II transcription subunit 21, putative
Py17XNL_1401106	3	conserved protein.3	PY17X_1426200	conserved protein, unknown function
Py17XNL_1401119	2	conserved protein.2	PY17X_1427600	conserved protein, unknown function
Py17XNL_1401120	2	RNA-binding protein.2	PY17X_1427700	RNA-binding protein, putative
Py17XNL_1401129	2	CUL1.2	PY17X_1428600	cullin-1, putative
Py17XNL_1401134	2	PPM7.2	PY17X_1429100	protein phosphatase PPM7, putative
Py17XNL_1401136	2	PPM5.2	PY17X_1429300	protein phosphatase PPM5, putative
Py17XNL_1401158	2	RPB8.2	PY17X_1431700	DNA-directed RNA polymerases I, II, and III subunit RPABC3, putative
Py17XNL_1401162	2	PIGO.2	PY17X_1432100	GPI ethanolamine phosphate transferase 3, putative
Py17XNL_1401163	2	SET5.2	PY17X_1432200	histone-lysine N-methyltransferase SET5, putative
Py17XNL_1401169	2	conserved protein.2	PY17X_1432900	conserved protein, unknown function
Py17XNL_1401171	2	SUN domain-containing protein.2	PY17X_1433100	SUN domain-containing protein, putative
Py17XNL_1401182	2	glycerol-3-phosphate dehydrogenase [NAD( )].2	PY17X_1434200	glycerol-3-phosphate dehydrogenase [NAD(+)], putative
Py17XNL_1401195	2	PPPDE peptidase domain-containing protein.2	PY17X_1435900	PPPDE peptidase domain-containing protein, putative
Py17XNL_1401200	2	phosphate translocator.2	PY17X_1436400	phosphate translocator, putative
Py17XNL_1401201	2	DRPC.2	PY17X_1436500	dynamin-like protein, putative
Py17XNL_1401202	2	RRS.2	PY17X_1436600	arginine--tRNA ligase, putative
Py17XNL_1401208	3	ATP2.3	PY17X_1437200	phospholipid-transporting ATPase 2, putative
Py17XNL_1401217	2	conserved Plasmodium protein.2	PY17X_1438200	conserved Plasmodium protein, unknown function
Py17XNL_1401220	2	SET10.2	PY17X_1438600	histone-lysine N-methyltransferase, H3 lysine-4 specific, putative
Py17XNL_1401221	4	conserved Plasmodium protein.4	PY17X_1438700	conserved Plasmodium protein, unknown function
Py17XNL_1401226	2	FbpA domain protein.2	PY17X_1439300	FbpA domain protein, putative
Py17XNL_1401231	2	DPH6.2	PY17X_1439900	diphthine--ammonia ligase, putative
Py17XNL_1401235	2	conserved Plasmodium protein.2	PY17X_1440300	conserved Plasmodium protein, unknown function
Py17XNL_1401236	2	conserved Plasmodium protein.2	PY17X_1440400	conserved Plasmodium protein, unknown function
Py17XNL_1401237	2	PKAr.2	PY17X_1440500	cAMP-dependent protein kinase regulatory subunit, putative
Py17XNL_1401240	2	phospholipid-transporting ATPase.2	PY17X_1440800	phospholipid-transporting ATPase, putative
Py17XNL_1401249	2	PABP1.2	PY17X_1441700	polyadenylate-binding protein 1
Py17XNL_1401251	2	ASF1.2	PY17X_1441900	histone chaperone ASF1, putative
Py17XNL_1401255	3	SF3B6.3	PY17X_1442300	splicing factor 3B subunit 6, putative
Py17XNL_1401256	2	conserved Plasmodium protein.2	PY17X_1442400	conserved Plasmodium protein, unknown function
Py17XNL_1401257	2	isoleucine--tRNA ligase.2	PY17X_1442500	isoleucine--tRNA ligase, putative
Py17XNL_1401258	2	DNA-binding protein.2	PY17X_1442600	DNA-binding protein, putative
Py17XNL_1401269	3	regulator of MON1-CCZ1 complex.3	PY17X_1443700	regulator of MON1-CCZ1 complex, putative
Py17XNL_1401291	2	conserved Plasmodium protein.2	PY17X_1445900	conserved Plasmodium protein, unknown function
Py17XNL_1401294	5	conserved protein.5	PY17X_1446200	conserved protein, unknown function
Py17XNL_1401302	2	conserved Plasmodium protein.2	PY17X_1447100	conserved Plasmodium protein, unknown function
Py17XNL_1401323	3	CPN60.3	PY17X_1449300	60 kDa chaperonin, putative
Py17XNL_1401325	3	cytochrome b5.3	PY17X_1449500	cytochrome b5, putative
Py17XNL_1401329	2	conserved protein.2	PY17X_1449900	Nd9 protein, putative
Py17XNL_1401330	2	nucleotidyltransferase.2	PY17X_1450100	nucleotidyltransferase, putative
Py17XNL_1401333	3	conserved Plasmodium protein.3	PY17X_1450400	conserved Plasmodium protein, unknown function
Py17XNL_1401335	2	conserved Plasmodium protein.2	PY17X_1450600	conserved Plasmodium protein, unknown function
Py17XNL_1401336	2	asparagine/aspartate rich protein.2	PY17X_1450700	asparagine/aspartate rich protein, putative
Py17XNL_1401339	2	SENP1.2	PY17X_1451000	sentrin-specific protease 1, putative
Py17XNL_1401340	2	conserved Plasmodium protein.2	PY17X_1451100	conserved Plasmodium protein, unknown function
Py17XNL_1401346	2	TOC75.2	PY17X_1451700	protein TOC75, putative
Py17XNL_1401348	2	SF3B3.2	PY17X_1451900	splicing factor 3B subunit 3, putative
Py17XNL_1401349	2	CHCH domain-containing protein.2	PY17X_1452000	CHCH domain-containing protein, putative
Py17XNL_1401363	2	conserved Plasmodium protein.2	PY17X_1453500	conserved Plasmodium protein, unknown function
Py17XNL_1401367	2	conserved Plasmodium protein.2	PY17X_1454000	conserved Plasmodium protein, unknown function
Py17XNL_1401374	2	PWP1.2	PY17X_1454700	periodic tryptophan protein 1, putative
Py17XNL_1401375	2	conserved protein.2	PY17X_1454800	conserved protein, unknown function
Py17XNL_1401381	3	conserved protein.3	PY17X_1455400	conserved protein, unknown function
Py17XNL_1401382	2	conserved Plasmodium protein.2	PY17X_1455500	conserved Plasmodium protein, unknown function
Py17XNL_1401384	3	BTB/POZ domain-containing protein.2	PY17X_1455700	BTB/POZ domain-containing protein, putative
Py17XNL_1401402	3	SAMC.3	PY17X_1457500	S-adenosylmethionine mitochondrial carrier protein, putative
Py17XNL_1401403	2	RFC4.2	PY17X_1457600	replication factor C subunit 4, putative
Py17XNL_1401410	2	protein farnesyltransferase subunit alpha.2	PY17X_1458500	protein farnesyltransferase subunit alpha, putative
Py17XNL_1401411	2	40S ribosomal protein S17.2	PY17X_1458600	40S ribosomal protein S17, putative
Py17XNL_1401417	2	SNF7.2	PY17X_1459300	vacuolar-sorting protein SNF7, putative
Py17XNL_1401423	2	N-alpha-acetyltransferase 15.2	PY17X_1459900	N-alpha-acetyltransferase 15, NatA auxiliary subunit, putative
Py17XNL_1401428	2	conserved protein.2	PY17X_1460500	conserved protein, unknown function
Py17XNL_1401429	2	translation machinery-associated protein 46.2	PY17X_1460600	translation machinery-associated protein 46, putative
Py17XNL_1401432	3	kinesin-13.3	PY17X_1460900	kinesin-13, putative
Py17XNL_1401440	2	conserved Plasmodium protein.2	PY17X_1461700	conserved Plasmodium protein, unknown function
Py17XNL_1401447	2	conserved Plasmodium protein.2	PY17X_1462400	conserved Plasmodium protein, unknown function
Py17XNL_1401448	2	SRPRB.2	PY17X_1462500	signal recognition particle receptor subunit beta, putative
Py17XNL_1401452	2	GPI mannosyltransferase 2.2	PY17X_1462900	GPI mannosyltransferase 2, putative
Py17XNL_1401457	2	tRNA-splicing endonuclease.2	PY17X_1463500	tRNA-splicing endonuclease, putative
Py17XNL_1401463	2	conserved Plasmodium protein.2	PY17X_1464100	conserved Plasmodium protein, unknown function
Py17XNL_1401478	2	CSC1-like protein.2	PY17X_1465700	CSC1-like protein, putative
Py17XNL_1401487	3	conserved Plasmodium protein.2	PY17X_1466600	conserved Plasmodium protein, unknown function
Py17XNL_1401489	2	TMK.2	PY17X_1466800	thymidylate kinase, putative
Py17XNL_1401502	2	SOC2.2	PY17X_1444700	protein SOC2, putative
Py17XNL_1401556	2	fam-a protein.2	PY17X_0846001	fam-a protein

## Sheet: nano_isoform_table
Table S4 - Transcript Isoforms using a hybrid Nanopore+Illumina or Nanopore-alone datasets.
gene_id	number_of_isoforms	gene_name	Py17X_match	product
Py17XNL_0101272	2	fam-a protein.2	PY17X_0101700	fam-a protein
Py17XNL_0101327	2	G-protein associated signal transduction protein.2	PY17X_0107500	G-protein associated signal transduction protein, putative
Py17XNL_0101402	2	hypothetical protein.2	PY17X_0115800	hypothetical protein
Py17XNL_0101431	2	PIR protein.2	PY17X_0118701	PIR protein
Py17XNL_0201030	2	PIR protein.2	PY17X_0202000	PIR protein
Py17XNL_0201043	2	UMP-CMP kinase.2	PY17X_0203700	UMP-CMP kinase, putative
Py17XNL_0201080	2	RAB5c.2	PY17X_0207900	ras-related protein Rab-5C, putative
Py17XNL_0201096	2	conserved Plasmodium protein.2	PY17X_0209900	conserved Plasmodium protein, unknown function
Py17XNL_0201108	2	vacuolar protein sorting-associated protein VTA1.2	PY17X_0211500	vacuolar protein sorting-associated protein VTA1, putative
Py17XNL_0201118	2	conserved protein.2	PY17X_0212600	conserved protein, unknown function
Py17XNL_0201134	2	alpha/beta hydrolase.2	PY17X_0214200	alpha/beta hydrolase, putative
Py17XNL_0201142	2	CMC1.2	PY17X_0215100	COX assembly mitochondrial protein, putative
Py17XNL_0201176	2	PIR protein.2	PY17X_0700073	PIR protein
Py17XNL_0305409	2	P230p.2	PY17X_0306600	6-cysteine protein P230p, putative
Py17XNL_0305415	2	conserved Plasmodium protein.2	PY17X_0307200	conserved Plasmodium protein, unknown function
Py17XNL_0305448	2	SEC31.2	PY17X_0311500	protein transport protein SEC31, putative
Py17XNL_0305476	2	conserved Plasmodium protein.2	PY17X_0314400	conserved Plasmodium protein, unknown function
Py17XNL_0305512	2	PIR protein.2	PY17X_0318600	PIR protein
Py17XNL_0305551	2	fam-a protein.2	PY17X_0322501	fam-a protein
Py17XNL_0400284	2	PIR protein.2	PY17X_0400065	PIR protein
Py17XNL_0400304	2	PIR protein.2	PY17X_0400900	PIR protein
Py17XNL_0400309	2	PIR protein.2	PY17X_0401400	PIR protein
Py17XNL_0400314	2	PIR protein.2	PY17X_0401900	PIR protein
Py17XNL_0400347	2	conserved Plasmodium membrane protein.2	PY17X_0405500	conserved Plasmodium membrane protein, unknown function
Py17XNL_0400364	2	EB1.2	PY17X_0407900	microtubule-associated protein RP/EB family, putative
Py17XNL_0400388	2	phd finger protein.2	PY17X_0410800	phd finger protein, putative
Py17XNL_0400455	2	RhopH3.2	PY17X_0418800	high molecular weight rhoptry protein 3, putative
Py17XNL_0400457	2	dynein heavy chain.2	PY17X_0418900	dynein heavy chain, putative
Py17XNL_0400462	2	replication protein A1.2	PY17X_0419400	replication protein A1, small fragment
Py17XNL_0400471	2	CCp4.2	PY17X_0420400	LCCL domain-containing protein
Py17XNL_0400472	2	alpha tubulin 1.2	PY17X_0420500	alpha tubulin 1
Py17XNL_0400476	4	conserved protein.2	PY17X_0420900	conserved protein, unknown function
Py17XNL_0503185	3	Py235.2	PY17X_0501900	reticulocyte binding protein, putative
Py17XNL_0503203	2	conserved Plasmodium protein.2	PY17X_0503700	conserved Plasmodium protein, unknown function
Py17XNL_0503213	3	TMEM94 domain-containing protein.3	PY17X_0504800	TMEM94 domain-containing protein, putative
Py17XNL_0503275	2	conserved Plasmodium protein.2	PY17X_0511600	conserved Plasmodium protein, unknown function
Py17XNL_0503276	2	CDC20.2	PY17X_0511700	cell division cycle protein 20 homolog, putative
Py17XNL_0503320	2	DCP1.2	PY17X_0517000	mRNA-decapping enzyme subunit 1, putative
Py17XNL_0503355	2	conserved Plasmodium protein.2	PY17X_0520600	conserved Plasmodium protein, unknown function
Py17XNL_0503374	2	conserved Plasmodium protein.2	PY17X_0522900	conserved Plasmodium protein, unknown function
Py17XNL_0503376	2	ApiAP2.2	PY17X_0523100	AP2 domain transcription factor, putative
Py17XNL_0503378	2	conserved Plasmodium protein.2	PY17X_0523300	conserved Plasmodium protein, unknown function
Py17XNL_0503399	2	conserved rodent malaria protein.2	PY17X_0525900	conserved rodent malaria protein, unknown function
Py17XNL_0605096	2	fam-a protein.2	PY17X_0600281	fam-a protein
Py17XNL_0605128	2	Py235.2	PY17X_0602900	reticulocyte binding protein, putative
Py17XNL_0605169	2	conserved Plasmodium protein.2	PY17X_0607400	conserved Plasmodium protein, unknown function
Py17XNL_0605193	2	CIA1.2	PY17X_0610300	cytosolic iron-sulfur protein assembly protein 1, putative
Py17XNL_0605207	2	conserved Plasmodium protein.2	PY17X_0612200	conserved Plasmodium protein, unknown function
Py17XNL_0605247	2	SufS.2	PY17X_0617000	cysteine desulfurase, putative
Py17XNL_0605258	2	conserved Plasmodium protein.2	PY17X_0618200	conserved Plasmodium protein, unknown function
Py17XNL_0605293	3	zinc finger protein.2	PY17X_0622500	zinc finger protein, putative
Py17XNL_0700036	2	PIR protein.2	PY17X_0700073	PIR protein
Py17XNL_0700119	3	TRP1.2	PY17X_0708200	thrombospondin-related protein 1, putative
Py17XNL_0700129	3	CLP1.2	PY17X_0709400	polyribonucleotide 5'-hydroxyl-kinase Clp1, putative
Py17XNL_0700148	2	PLP4.2	PY17X_0711600	perforin-like protein 4
Py17XNL_0700172	2	TRAPPC2L.2	PY17X_0714300	trafficking protein particle complex subunit 2-like protein, putative
Py17XNL_0700208	2	conserved Plasmodium protein.2	PY17X_0718200	conserved Plasmodium protein, unknown function
Py17XNL_0700251	2	PIR protein.2	PY17X_0722700	PIR protein
Py17XNL_0804178	2	conserved protein.2	PY17X_0804000	conserved protein, unknown function
Py17XNL_0804189	2	PPAT.2	PY17X_0805100	phosphopantetheine adenylyltransferase
Py17XNL_0804223	2	P-type ATPase.2	PY17X_0809500	P4-type ATPase ATP7
Py17XNL_0804227	2	conserved Plasmodium protein.2	PY17X_0809900	conserved Plasmodium protein, unknown function
Py17XNL_0804282	2	conserved Plasmodium protein.2	PY17X_0815900	conserved Plasmodium protein, unknown function
Py17XNL_0804286	2	conserved Plasmodium protein.2	PY17X_0816400	conserved Plasmodium protein, unknown function
Py17XNL_0804291	2	conserved Plasmodium protein.2	PY17X_0816900	conserved Plasmodium protein, unknown function
Py17XNL_0804298	2	conserved Plasmodium protein.2	PY17X_0817900	conserved Plasmodium protein, unknown function
Py17XNL_0804304	2	phospholipid or glycerol acyltransferase.2	PY17X_0818500	phospholipid or glycerol acyltransferase, putative
Py17XNL_0804307	2	conserved Plasmodium protein.2	PY17X_0818800	conserved Plasmodium protein, unknown function
Py17XNL_0804337	2	GPN-loop GTPase.2	PY17X_0822000	GPN-loop GTPase, putative
Py17XNL_0804379	2	conserved protein.2	PY17X_0826500	conserved protein, unknown function
Py17XNL_0804383	2	conserved Plasmodium protein.2	PY17X_0827000	conserved Plasmodium protein, unknown function
Py17XNL_0804414	2	tetratricopeptide repeat protein.2	PY17X_0830600	tetratricopeptide repeat protein, putative
Py17XNL_0804490	2	CLAG9.2	PY17X_0839700	cytoadherence linked asexual protein 9
Py17XNL_0804560	2	PIR protein.2	PY17X_0846901	PIR protein
Py17XNL_0901943	2	PIR protein.2	PY17X_0900059	PIR protein
Py17XNL_0901982	2	MAEBL.2	PY17X_0902700	membrane associated erythrocyte binding-like protein
Py17XNL_0901988	2	tubulin--tyrosine ligase.2	PY17X_0903300	tubulin--tyrosine ligase, putative
Py17XNL_0902005	3	serine/threonine protein kinase.3	PY17X_0905200	serine/threonine protein kinase, putative
Py17XNL_0902037	2	conserved Plasmodium protein.2	PY17X_0908900	conserved Plasmodium protein, unknown function
Py17XNL_0902047	2	MyoK.2	PY17X_0909900	myosin K, putative
Py17XNL_0902059	2	RNA-binding protein.2	PY17X_0911200	RNA-binding protein, putative
Py17XNL_0902060	2	WD repeat-containing protein.2	PY17X_0911300	WD repeat-containing protein, putative
Py17XNL_0902064	2	GCalpha.2	PY17X_0911700	guanylyl cyclase alpha, putative
Py17XNL_0902097	2	alpha/beta hydrolase.2	PY17X_0915400	alpha/beta hydrolase, putative
Py17XNL_0902107	2	AMA1.2	PY17X_0916500	apical membrane antigen 1
Py17XNL_0902115	2	amino acid transporter.2	PY17X_0917400	amino acid transporter, putative
Py17XNL_0902155	2	FPPS/GGPPS".2	PY17X_0921900	bifunctional farnesyl/geranylgeranyl diphosphate synthase, putative
Py17XNL_0902159	2	conserved Plasmodium protein.2	PY17X_0922300	conserved Plasmodium protein, unknown function
Py17XNL_0902192	2	ERO1.2	PY17X_0926300	endoplasmic reticulum oxidoreductin, putative
Py17XNL_0902207	2	protein KIC10.2	PY17X_0927800	protein KIC10, putative
Py17XNL_0902208	2	conserved Plasmodium protein.2	PY17X_0927900	conserved Plasmodium protein, unknown function
Py17XNL_0902217	2	DHHC3.2	PY17X_0929300	palmitoyltransferase DHHC3, putative
Py17XNL_0902245	2	conserved Plasmodium protein.2	PY17X_0932800	conserved Plasmodium protein, unknown function
Py17XNL_0902270	2	ROM1.2	PY17X_0935500	rhomboid protease ROM1, putative
Py17XNL_0902288	2	conserved Plasmodium protein.2	PY17X_0937500	conserved Plasmodium protein, unknown function
Py17XNL_0902302	2	G-patch domain-containing protein.2	PY17X_0939300	G-patch domain-containing protein, putative
Py17XNL_0902331	2	XRN1.2	PY17X_0943100	5'-3' exoribonuclease 1, putative
Py17XNL_0902355	2	iron-sulfur cluster assembly protein SufD.2	PY17X_0946000	iron-sulfur cluster assembly protein SufD, putative
Py17XNL_0902405	2	fam-a protein.2	PY17X_0951101	fam-a protein
Py17XNL_1000565	2	LISP2.2	PY17X_1004400	liver specific protein 2, putative
Py17XNL_1000569	2	UIS14.2	PY17X_1004800	lysine decarboxylase, putative
Py17XNL_1000617	2	conserved Plasmodium protein.2	PY17X_1010200	conserved Plasmodium protein, unknown function
Py17XNL_1000639	2	conserved Plasmodium protein.2	PY17X_1012600	conserved Plasmodium protein, unknown function
Py17XNL_1000667	2	conserved Plasmodium protein.2	PY17X_1015700	conserved Plasmodium protein, unknown function
Py17XNL_1000669	3	acid phosphatase.3	PY17X_1015900	acid phosphatase, putative
Py17XNL_1000677	2	rRNA (adenosine-2'-O-)-methyltransferase.2	PY17X_1016800	rRNA (adenosine-2'-O-)-methyltransferase, putative
Py17XNL_1000709	2	VPS3.2	PY17X_1021500	vacuolar protein sorting-associated protein 3, putative
Py17XNL_1000711	2	calcium-dependent protein kinase.2	PY17X_1021700	calcium-dependent protein kinase, putative
Py17XNL_1000737	2	conserved Plasmodium protein.2	PY17X_1025000	conserved Plasmodium protein, unknown function
Py17XNL_1000750	3	LISP1.3	PY17X_1027000	liver specific protein 1, putative
Py17XNL_1000764	2	conserved Plasmodium protein.2	PY17X_1028500	conserved Plasmodium protein, unknown function
Py17XNL_1000771	2	zinc finger protein.2	PY17X_1029200	zinc finger protein, putative
Py17XNL_1000840	2	conserved Plasmodium protein.2	PY17X_1036600	conserved Plasmodium protein, unknown function
Py17XNL_1000842	2	conserved protein.2	PY17X_1036900	conserved protein, unknown function
Py17XNL_1000865	2	MutS.2	PY17X_1039200	DNA mismatch repair protein, putative
Py17XNL_1000879	2	TRAM.2	PY17X_1040700	translocation associated membrane protein, putative
Py17XNL_1000883	2	tetratricopeptide repeat protein.2	PY17X_1041100	tetratricopeptide repeat protein, putative
Py17XNL_1000885	2	CAPD2.2	PY17X_1041300	condensin complex subunit 1, putative
Py17XNL_1000922	2	PIR protein.2	PY17X_1045200	PIR protein
Py17XNL_1000924	2	fam-a protein.2	PY17X_1300329	fam-a protein
Py17XNL_1000974	2	PIR protein.2	PY17X_1050401	PIR protein
Py17XNL_1101489	2	PIR protein.2	PY17X_1101700	PIR protein
Py17XNL_1101517	2	AN1-type zinc finger protein.2	PY17X_1104800	AN1-type zinc finger protein, putative
Py17XNL_1101540	3	conserved Plasmodium protein.2	PY17X_1107200	conserved Plasmodium protein, unknown function
Py17XNL_1101559	2	guanidine nucleotide exchange factor.2	PY17X_1109200	ND6 protein, putative
Py17XNL_1101563	4	conserved Plasmodium protein.2	PY17X_1109600	protein AAP6, putative
Py17XNL_1101618	2	PI3K.2	PY17X_1116100	phosphatidylinositol 3-kinase, putative
Py17XNL_1101639	4	conserved Plasmodium protein.2	PY17X_1118300	conserved Plasmodium protein, unknown function
Py17XNL_1101674	5	conserved Plasmodium protein.2	PY17X_1122400	conserved Plasmodium protein, unknown function
Py17XNL_1101732	2	GATB.2	PY17X_1129000	glutamyl-tRNA(Gln) amidotransferase subunit B, putative
Py17XNL_1101770	2	conserved Plasmodium protein.2	PY17X_1132900	conserved Plasmodium protein, unknown function
Py17XNL_1101810	3	conserved Plasmodium protein.3	PY17X_1137400	conserved Plasmodium protein, unknown function
Py17XNL_1101817	2	PIAS.2	PY17X_1138300	E3 SUMO-protein ligase PIAS, putative
Py17XNL_1101822	2	conserved Plasmodium protein.2	PY17X_1138800	conserved Plasmodium protein, unknown function
Py17XNL_1101876	2	PSOP2.2	PY17X_1145000	secreted ookinete protein, putative
Py17XNL_1101881	2	ribosomal protein L1.2	PY17X_1145600	ribosomal protein L1, putative
Py17XNL_1101909	2	PIR protein.2	PY17X_1149000	PIR protein
Py17XNL_1204626	2	fam-a protein.2	PY17X_1203000	fam-a protein
Py17XNL_1204641	2	guanylate cyclase organizer UGO.2	PY17X_1204500	guanylate cyclase organizer UGO, putative
Py17XNL_1204736	2	conserved Plasmodium protein.2	PY17X_1215200	conserved Plasmodium protein, unknown function
Py17XNL_1204771	2	conserved Plasmodium protein.2	PY17X_1219100	conserved Plasmodium protein, unknown function
Py17XNL_1204782	2	peptidase.2	PY17X_1220200	peptidase, putative
Py17XNL_1204790	2	conserved protein.2	PY17X_1221100	conserved protein, unknown function
Py17XNL_1204792	2	Cap380.2	PY17X_1221300	oocyst capsule protein Cap380, putative
Py17XNL_1204817	3	conserved Plasmodium protein.3	PY17X_1224000	conserved Plasmodium protein, unknown function
Py17XNL_1204825	2	conserved Plasmodium protein.2	PY17X_1225000	conserved Plasmodium protein, unknown function
Py17XNL_1204855	2	conserved Plasmodium protein.2	PY17X_1228500	zinc finger protein, putative
Py17XNL_1204869	3	AAA family ATPase.3	PY17X_1230200	AAA family ATPase, putative
Py17XNL_1204870	2	RAD54.2	PY17X_1230300	DNA repair and recombination protein RAD54, putative
Py17XNL_1204885	2	LSD2.2	PY17X_1231800	lysine-specific histone demethylase, putative
Py17XNL_1204899	2	conserved protein.2	PY17X_1233400	conserved protein, unknown function
Py17XNL_1204920	2	zinc finger protein.2	PY17X_1236100	zinc finger protein, putative
Py17XNL_1204933	2	CCR4-1.2	PY17X_1237700	CCR4 domain-containing protein 1
Py17XNL_1204939	2	MED17.2	PY17X_1238400	mediator of RNA polymerase II transcription subunit 17, putative
Py17XNL_1204966	2	dynein light chain Tctex-type.2	PY17X_1241500	dynein light chain Tctex-type, putative
Py17XNL_1204967	2	conserved protein.2	PY17X_1241600	conserved protein, unknown function
Py17XNL_1205010	2	conserved protein.2	PY17X_1246300	conserved protein, unknown function
Py17XNL_1205021	2	heptatricopeptide repeat-containing protein.2	PY17X_1247600	heptatricopeptide repeat-containing protein, putative
Py17XNL_1205044	2	GPI16.2	PY17X_0928200	GPI transamidase component GPI16, putative
Py17XNL_1302423	2	fam-a protein.2	PY17X_1300027	fam-a protein
Py17XNL_1302466	2	fam-a protein.2	PY17X_1300329	fam-a protein
Py17XNL_1302511	2	fam-c protein.2	PY17X_1302800	fam-c protein
Py17XNL_1302518	3	Py235.2	PY17X_1303500	reticulocyte binding protein, putative
Py17XNL_1302550	2	ORP2.2	PY17X_1307200	oocyst rupture protein 2, putative
Py17XNL_1302585	2	LSM5.2	PY17X_1311000	U6 snRNA-associated Sm-like protein LSm5, putative
Py17XNL_1302588	2	gamma-tubulin complex component.2	PY17X_1311300	gamma-tubulin complex component, putative
Py17XNL_1302614	2	HDP.2	PY17X_1314400	heme detoxification protein, putative
Py17XNL_1302619	2	conserved Plasmodium protein.2	PY17X_1315000	conserved Plasmodium protein, unknown function
Py17XNL_1302623	3	calponin homology domain-containing protein.3	PY17X_1315400	calponin homology domain-containing protein, putative
Py17XNL_1302654	2	NSE2.2	PY17X_1318800	E3 SUMO-protein ligase NSE2, putative
Py17XNL_1302667	2	U1 snRNP-associated protein.2	PY17X_1320200	U1 snRNP-associated protein, putative
Py17XNL_1302695	2	PPRD.2	PY17X_1323400	polyprenol reductase, putative
Py17XNL_1302715	2	conserved Plasmodium protein.2	PY17X_1325400	conserved Plasmodium protein, unknown function
Py17XNL_1302728	2	conserved Plasmodium protein.2	PY17X_1327000	conserved Plasmodium protein, unknown function
Py17XNL_1302729	3	pyridoxal 5'-phosphate synthase.3	PY17X_1327100	pyridoxal 5'-phosphate synthase, putative
Py17XNL_1302782	2	PM8.2	PY17X_1333800	plasmepsin VIII, putative
Py17XNL_1302795	2	MAG.2	PY17X_1335100	DNA-3-methyladenine glycosylase, putative
Py17XNL_1302816	2	ACC.2	PY17X_1337500	acetyl-CoA carboxylase, putative
Py17XNL_1302838	2	YIP1.2	PY17X_1340000	protein transport protein YIP1, putative
Py17XNL_1302860	2	TOG domain-containing protein.2	PY17X_1342200	TOG domain-containing protein, putative
Py17XNL_1302884	3	CRWN-like protein.3	PY17X_1345200	CRWN-like protein, putative
Py17XNL_1302889	2	GTPase-activating protein.2	PY17X_1346000	GTPase-activating protein, putative
Py17XNL_1302892	2	conserved Plasmodium protein.2	PY17X_1346400	conserved Plasmodium protein, unknown function
Py17XNL_1302897	2	conserved protein.2	PY17X_1347000	conserved protein, unknown function
Py17XNL_1302966	2	conserved protein.2	PY17X_1355000	WPP motif-containing protein, putative
Py17XNL_1302980	2	RPN3.2	PY17X_1357000	26S proteasome regulatory subunit RPN3, putative
Py17XNL_1303001	2	ISC1.2	PY17X_1360300	inner membrane complex suture component, putative
Py17XNL_1303021	2	conserved Plasmodium protein.2	PY17X_1362500	VPS13 domain-containing protein, putative
Py17XNL_1303058	2	conserved Plasmodium protein.2	PY17X_1366500	conserved Plasmodium protein, unknown function
Py17XNL_1303092	2	ABCB6.2	PY17X_1370600	ABC transporter B family member 6, putative
Py17XNL_1303093	2	UTP15.2	PY17X_1370700	U3 small nucleolar RNA-associated protein 15, putative
Py17XNL_1303114	2	PIR protein.2	PY17X_1372900	PIR protein
Py17XNL_1403473	2	PIR protein.2	PY17X_1401700	PIR protein
Py17XNL_1403493	3	conserved Plasmodium protein.3	PY17X_1403900	conserved Plasmodium protein, unknown function
Py17XNL_1403500	2	conserved Plasmodium protein.2	PY17X_1404700	conserved Plasmodium protein, unknown function
Py17XNL_1403514	2	conserved Plasmodium protein.2	PY17X_1406200	conserved Plasmodium protein, unknown function
Py17XNL_1403534	2	carbamoyl phosphate synthetase.2	PY17X_1408400	carbamoyl phosphate synthetase, putative
Py17XNL_1403648	3	protein kinase domain-containing protein.2	PY17X_1421100	protein kinase domain-containing protein, putative
Py17XNL_1403653	2	PDEgamma.2	PY17X_1421600	cGMP-specific 3',5'-cyclic phosphodiesterase gamma
Py17XNL_1403655	2	conserved Plasmodium protein.2	PY17X_1421800	conserved Plasmodium protein, unknown function
Py17XNL_1403663	2	calmodulin.2	PY17X_1422700	calmodulin, putative
Py17XNL_1403674	2	FAD-dependent monooxygenase.2	PY17X_1424300	FAD-dependent monooxygenase, putative
Py17XNL_1403693	2	conserved Plasmodium protein.2	PY17X_1426500	conserved Plasmodium protein, unknown function
Py17XNL_1403719	2	PPM5.2	PY17X_1429300	protein phosphatase PPM5, putative
Py17XNL_1403752	3	SUN domain-containing protein.2	PY17X_1433100	SUN domain-containing protein, putative
Py17XNL_1403758	2	conserved Plasmodium protein.2	PY17X_1433700	conserved Plasmodium protein, unknown function
Py17XNL_1403763	2	glycerol-3-phosphate dehydrogenase [NAD( )].2	PY17X_1434200	glycerol-3-phosphate dehydrogenase [NAD(+)], putative
Py17XNL_1403788	2	ATP2.2	PY17X_1437200	phospholipid-transporting ATPase 2, putative
Py17XNL_1403801	2	conserved Plasmodium protein.2	PY17X_1438700	conserved Plasmodium protein, unknown function
Py17XNL_1403805	2	heptatricopeptide repeat-containing protein.2	PY17X_1439100	heptatricopeptide repeat-containing protein, putative
Py17XNL_1403865	2	conserved Plasmodium protein.2	PY17X_1445600	conserved Plasmodium protein, unknown function
Py17XNL_1403870	2	conserved Plasmodium protein.2	PY17X_1446100	conserved Plasmodium protein, unknown function
Py17XNL_1403920	2	MiGS.2	PY17X_1451500	microgamete surface protein MiGS
Py17XNL_1403927	2	VP2.2	PY17X_1452300	inorganic pyrophosphatase, putative
Py17XNL_1403938	3	conserved protein.2	PY17X_1453400	conserved protein, unknown function
Py17XNL_1403961	2	BTB/POZ domain-containing protein.2	PY17X_1455700	BTB/POZ domain-containing protein, putative
Py17XNL_1404016	2	clathrin adaptor domain-containing protein.2	PY17X_1462000	clathrin adaptor domain-containing protein, putative
Py17XNL_1404052	2	AP-3 complex subunit sigma.2	PY17X_1466000	AP-3 complex subunit sigma, putative
Py17XNL_1404066	2	RON3.2	PY17X_1467600	rhoptry neck protein 3, putative
Py17XNL_1404083	2	PIR protein.2	PY17X_1469100	PIR protein
Py17XNL_1404109	2	PIR protein.2	PY17X_1471701	PIR protein
Py17XNL_1404125	2	fam-a protein.2	PY17X_0846001	fam-a protein
