# Supplementary material for: Long-read genome assembly and gene model annotations for the rodent malaria parasite Plasmodium yoelii 17XNL
Source: J Biol Chem. 2023 May 27;299(7):104871. doi: 10.1016/j.jbc.2023.104871 (PMC10320607; doi:10.1016/j.jbc.2023.104871)
Supplement: Supporting Table S5 [file mmc5.xlsx]

## Sheet: README
Table S5 - 5’ and 3’ untranslated region (UTR) information by gene name.

## Sheet: hybrid_5P_UTR_len
Table S5 - 5’ and 3’ untranslated region (UTR) information by gene name
chrom	start	end	gene_name	17XNL_gene_id	17XNL_transcript_id	5P_UTR_len	17X_gene_id
Py17XNL_05	1107243	1107268	SEP1	Py17XNL_0504612	Py17XNL_0504612.1	26	PY17X_0526200.1-p1
Py17XNL_05	1079112	1079158	SEP2	Py17XNL_0504606	Py17XNL_0504606.1	47	PY17X_0525600.1-p1
Py17XNL_13	2338390	2338493	OCT1	Py17XNL_1303403	Py17XNL_1303403.2	104	PY17X_1355900.1-p1
Py17XNL_13	2338685	2338703	OCT1	Py17XNL_1303403	Py17XNL_1303403.2	19	PY17X_1355900.1-p1
Py17XNL_13	2338690	2339153	OCT1	Py17XNL_1303403	Py17XNL_1303403.1	464	PY17X_1355900.1-p1
Py17XNL_10	979571	979607	14-3-3 protein	Py17XNL_1002272	Py17XNL_1002272.1	37	PY17X_1022400.1-p1
Py17XNL_07	650300	650376	14-3-3I	Py17XNL_0704216	Py17XNL_0704216.1	77	PY17X_0712800.1-p1
Py17XNL_11	1624912	1624979	14-3-3II	Py17XNL_1105787	Py17XNL_1105787.1	68	PY17X_1139500.1-p1
Py17XNL_11	1625085	1625946	14-3-3II	Py17XNL_1105787	Py17XNL_1105787.1	862	PY17X_1139500.1-p1
Py17XNL_12	1617482	1617963	18S rRNA (guanine-N(7))-methyltransferase	Py17XNL_1205256	Py17XNL_1205256.1	482	PY17X_1240300.1-p1
Py17XNL_12	1618072	1618176	18S rRNA (guanine-N(7))-methyltransferase	Py17XNL_1205256	Py17XNL_1205256.1	105	PY17X_1240300.1-p1
Py17XNL_12	1618302	1618466	18S rRNA (guanine-N(7))-methyltransferase	Py17XNL_1205256	Py17XNL_1205256.1	165	PY17X_1240300.1-p1
Py17XNL_12	1617862	1617963	18S rRNA (guanine-N(7))-methyltransferase	Py17XNL_1205256	Py17XNL_1205256.2	102	PY17X_1240300.1-p1
Py17XNL_12	1618072	1618176	18S rRNA (guanine-N(7))-methyltransferase	Py17XNL_1205256	Py17XNL_1205256.2	105	PY17X_1240300.1-p1
Py17XNL_12	1618302	1618466	18S rRNA (guanine-N(7))-methyltransferase	Py17XNL_1205256	Py17XNL_1205256.2	165	PY17X_1240300.1-p1
Py17XNL_12	1275418	1275446	1-CysPxn	Py17XNL_1205170	Py17XNL_1205170.1	29	PY17X_1231500.1-p1
Py17XNL_12	458125	458512	26S protease regulatory subunit 4	Py17XNL_1204967	Py17XNL_1204967.1	388	PY17X_1209800.1-p1
Py17XNL_12	458785	459538	26S protease regulatory subunit 4	Py17XNL_1204967	Py17XNL_1204967.1	754	PY17X_1209800.1-p1
Py17XNL_12	457897	458512	26S protease regulatory subunit 4	Py17XNL_1204967	Py17XNL_1204967.2	616	PY17X_1209800.1-p1
Py17XNL_12	458785	459538	26S protease regulatory subunit 4	Py17XNL_1204967	Py17XNL_1204967.2	754	PY17X_1209800.1-p1
Py17XNL_08	478786	479056	26S proteasome non-ATPase regulatory subunit 9	Py17XNL_0801670	Py17XNL_0801670.1	271	PY17X_0810600.1-p1
Py17XNL_07	557410	557629	2-oxoglutarate dehydrogenase E1 component	Py17XNL_0704192	Py17XNL_0704192.1	220	PY17X_0710300.1-p1
Py17XNL_07	557742	558106	2-oxoglutarate dehydrogenase E1 component	Py17XNL_0704192	Py17XNL_0704192.1	365	PY17X_0710300.1-p1
Py17XNL_10	1321186	1321481	30S ribosomal protein S9	Py17XNL_1002353	Py17XNL_1002353.1	296	PY17X_1031700.1-p1
Py17XNL_02	398207	398540	3'-5' exonuclease	Py17XNL_0202655	Py17XNL_0202655.1	334	PY17X_0208800.1-p1
Py17XNL_02	398740	398820	3'-5' exonuclease	Py17XNL_0202655	Py17XNL_0202655.1	81	PY17X_0208800.1-p1
Py17XNL_02	399092	399316	3'-5' exonuclease	Py17XNL_0202655	Py17XNL_0202655.1	225	PY17X_0208800.1-p1
Py17XNL_03	135325	135455	3'-5' exonuclease	Py17XNL_0303798	Py17XNL_0303798.1	131	PY17X_0303200.1-p1
Py17XNL_07	444065	444156	3'-5' exonuclease	Py17XNL_0704159	Py17XNL_0704159.1	92	PY17X_0706800.1-p1
Py17XNL_11	1639636	1639782	3'-5' exonuclease	Py17XNL_1105791	Py17XNL_1105791.1	147	PY17X_1139900.1-p1
Py17XNL_14	2252024	2252045	3-hydroxyisobutyryl-CoA hydrolase	Py17XNL_1401396	Py17XNL_1401396.1	22	PY17X_1456900.1-p1
Py17XNL_09	677914	678439	3-oxo-5-alpha-steroid 4-dehydrogenase	Py17XNL_0900165	Py17XNL_0900165.1	526	PY17X_0914200.1-p1
Py17XNL_09	677914	679124	3-oxo-5-alpha-steroid 4-dehydrogenase	Py17XNL_0900166	Py17XNL_0900166.1	1211	PY17X_0914200.1-p1
Py17XNL_09	679288	679645	3-oxo-5-alpha-steroid 4-dehydrogenase	Py17XNL_0900166	Py17XNL_0900166.1	358	PY17X_0914200.1-p1
Py17XNL_09	677914	679124	3-oxo-5-alpha-steroid 4-dehydrogenase	Py17XNL_0900166	Py17XNL_0900166.2	1211	PY17X_0914200.1-p1
Py17XNL_09	679288	679645	3-oxo-5-alpha-steroid 4-dehydrogenase	Py17XNL_0900166	Py17XNL_0900166.2	358	PY17X_0914200.1-p1
Py17XNL_04	735495	735544	40S ribosomal protein S15A	Py17XNL_0403994	Py17XNL_0403994.1	50	PY17X_0417400.1-p1
Py17XNL_14	1030144	1030386	40S ribosomal protein S16	Py17XNL_1401100	Py17XNL_1401100.1	243	PY17X_1425600.1-p1
Py17XNL_14	2308364	2308954	40S ribosomal protein S17	Py17XNL_1401411	Py17XNL_1401411.1	591	PY17X_1458600.1-p1
Py17XNL_14	2308364	2308461	40S ribosomal protein S17	Py17XNL_1401411	Py17XNL_1401411.2	98	PY17X_1458600.1-p1
Py17XNL_12	284491	285196	40S ribosomal protein S20e	Py17XNL_1204920	Py17XNL_1204920.1	706	PY17X_1205000.1-p1
Py17XNL_12	285127	285356	40S ribosomal protein S20e	Py17XNL_1204920	Py17XNL_1204920.2	230	PY17X_1205000.1-p1
Py17XNL_04	397176	397287	40S ribosomal protein S23	Py17XNL_0403901	Py17XNL_0403901.1	112	PY17X_0407500.1-p1
Py17XNL_04	397488	397954	40S ribosomal protein S23	Py17XNL_0403901	Py17XNL_0403901.1	467	PY17X_0407500.1-p1
Py17XNL_04	397176	397287	40S ribosomal protein S23	Py17XNL_0403901	Py17XNL_0403901.2	112	PY17X_0407500.1-p1
Py17XNL_04	397488	398369	40S ribosomal protein S23	Py17XNL_0403901	Py17XNL_0403901.2	882	PY17X_0407500.1-p1
Py17XNL_13	1360236	1360343	40S ribosomal protein S28e	Py17XNL_1303148	Py17XNL_1303148.1	108	PY17X_1328800.1-p1
Py17XNL_13	1360439	1360878	40S ribosomal protein S28e	Py17XNL_1303148	Py17XNL_1303148.1	440	PY17X_1328800.1-p1
Py17XNL_13	1564736	1564767	40S ribosomal protein S3	Py17XNL_1303197	Py17XNL_1303197.1	32	PY17X_1334000.1-p1
Py17XNL_13	1564736	1565167	40S ribosomal protein S3	Py17XNL_1303197	Py17XNL_1303197.2	432	PY17X_1334000.1-p1
Py17XNL_06	944990	945277	40S ribosomal protein S5	Py17XNL_0600766	Py17XNL_0600766.1	288	PY17X_0621800.1-p1
Py17XNL_13	853683	853755	40S ribosomal protein S5	Py17XNL_1303012	Py17XNL_1303012.1	73	PY17X_1314600.1-p1
Py17XNL_13	853683	853975	40S ribosomal protein S5	Py17XNL_1303012	Py17XNL_1303012.2	293	PY17X_1314600.1-p1
Py17XNL_13	2485554	2485935	40S ribosomal protein S6	Py17XNL_1303442	Py17XNL_1303442.1	382	PY17X_1360800.1-p1
Py17XNL_13	2486106	2486163	40S ribosomal protein S6	Py17XNL_1303442	Py17XNL_1303442.1	58	PY17X_1360800.1-p1
Py17XNL_14	216166	216186	40S ribosomal protein S7	Py17XNL_1400884	Py17XNL_1400884.1	21	PY17X_1402900.1-p1
Py17XNL_10	1517824	1517916	40S ribosomal protein S8e	Py17XNL_1002398	Py17XNL_1002398.1	93	PY17X_1036300.1-p1
Py17XNL_06	445429	445434	41-3 protein	Py17XNL_0600643	Py17XNL_0600643.1	6	PY17X_0608700.1-p1
Py17XNL_06	445582	445644	41-3 protein	Py17XNL_0600643	Py17XNL_0600643.1	63	PY17X_0608700.1-p1
Py17XNL_06	445773	445856	41-3 protein	Py17XNL_0600643	Py17XNL_0600643.1	84	PY17X_0608700.1-p1
Py17XNL_06	445960	446212	41-3 protein	Py17XNL_0600643	Py17XNL_0600643.1	253	PY17X_0608700.1-p1
Py17XNL_14	964994	965424	4-nitrophenylphosphatase	Py17XNL_1401078	Py17XNL_1401078.1	431	PY17X_1423300.1-p1
Py17XNL_07	751006	751388	50S ribosomal protein L10	Py17XNL_0704246	Py17XNL_0704246.1	383	PY17X_0716000.1-p1
Py17XNL_12	1724626	1725098	50S ribosomal protein L12	Py17XNL_1205277	Py17XNL_1205277.1	473	PY17X_1242600.1-p1
Py17XNL_12	1513056	1513189	50S ribosomal protein L14	Py17XNL_1205228	Py17XNL_1205228.1	134	PY17X_1237300.1-p1
Py17XNL_01	597335	597517	50S ribosomal protein L18	Py17XNL_0104787	Py17XNL_0104787.1	183	PY17X_0113300.1-p1
Py17XNL_01	597670	597689	50S ribosomal protein L18	Py17XNL_0104787	Py17XNL_0104787.1	20	PY17X_0113300.1-p1
Py17XNL_09	789383	789484	50S ribosomal protein L2	Py17XNL_0900195	Py17XNL_0900195.1	102	PY17X_0917200.1-p1
Py17XNL_12	541403	541798	50S ribosomal protein L22	Py17XNL_1204992	Py17XNL_1204992.1	396	PY17X_1212400.1-p1
Py17XNL_01	295686	295793	50S ribosomal protein L24	Py17XNL_0104714	Py17XNL_0104714.1	108	PY17X_0105300.1-p1
Py17XNL_14	1604885	1604966	50S ribosomal protein L24	Py17XNL_1401245	Py17XNL_1401245.1	82	PY17X_1441300.1-p1
Py17XNL_11	271736	271922	50S ribosomal protein L28	Py17XNL_1105450	Py17XNL_1105450.1	187	PY17X_1103800.1-p1
Py17XNL_11	271996	272024	50S ribosomal protein L28	Py17XNL_1105450	Py17XNL_1105450.2	29	PY17X_1103800.1-p1
Py17XNL_11	272195	272243	50S ribosomal protein L28	Py17XNL_1105450	Py17XNL_1105450.2	49	PY17X_1103800.1-p1
Py17XNL_11	272451	272759	50S ribosomal protein L28	Py17XNL_1105450	Py17XNL_1105450.2	309	PY17X_1103800.1-p1
Py17XNL_08	900193	901281	50S ribosomal protein L3	Py17XNL_0801785	Py17XNL_0801785.1	1089	PY17X_0822500.1-p1
Py17XNL_08	899710	901281	50S ribosomal protein L3	Py17XNL_0801785	Py17XNL_0801785.2	1572	PY17X_0822500.1-p1
Py17XNL_08	899327	900002	50S ribosomal protein L3	Py17XNL_0801785	Py17XNL_0801785.3	676	PY17X_0822500.1-p1
Py17XNL_08	901037	901281	50S ribosomal protein L3	Py17XNL_0801785	Py17XNL_0801785.3	245	PY17X_0822500.1-p1
Py17XNL_14	2389164	2389494	50S ribosomal protein L3	Py17XNL_1401435	Py17XNL_1401435.1	331	PY17X_1461200.1-p1
Py17XNL_04	500945	500970	50S ribosomal protein L9	Py17XNL_0403929	Py17XNL_0403929.1	26	PY17X_0410600.1-p1
Py17XNL_04	501427	501591	50S ribosomal protein L9	Py17XNL_0403929	Py17XNL_0403929.1	165	PY17X_0410600.1-p1
Py17XNL_11	1674436	1674789	50S ribosomal protein L9	Py17XNL_1105799	Py17XNL_1105799.1	354	PY17X_1140700.1-p1
Py17XNL_03	103596	103813	5'-3' exonuclease	Py17XNL_0303602	Py17XNL_0303602.1	218	PY17X_0302300.1-p1
Py17XNL_03	129172	129336	5'-3' exonuclease	Py17XNL_0303608	Py17XNL_0303608.1	165	PY17X_0303000.1-p1
Py17XNL_14	2377651	2377726	5-formyltetrahydrofolate cyclo-ligase	Py17XNL_1401431	Py17XNL_1401431.1	76	PY17X_1460800.1-p1
Py17XNL_14	2378013	2378103	5-formyltetrahydrofolate cyclo-ligase	Py17XNL_1401431	Py17XNL_1401431.1	91	PY17X_1460800.1-p1
Py17XNL_14	2378219	2378474	5-formyltetrahydrofolate cyclo-ligase	Py17XNL_1401431	Py17XNL_1401431.1	256	PY17X_1460800.1-p1
Py17XNL_09	872070	872215	60S acidic ribosomal protein P0	Py17XNL_0900217	Py17XNL_0900217.1	146	PY17X_0919700.1-p1
Py17XNL_09	873304	873344	60S acidic ribosomal protein P0	Py17XNL_0900217	Py17XNL_0900217.1	41	PY17X_0919700.1-p1
Py17XNL_09	1814191	1814283	60S acidic ribosomal protein P1	Py17XNL_0900468	Py17XNL_0900468.1	93	PY17X_0946300.1-p1
Py17XNL_04	489315	489340	60S acidic ribosomal protein P2	Py17XNL_0403925	Py17XNL_0403925.1	26	PY17X_0410200.1-p1
Py17XNL_04	489760	489768	60S acidic ribosomal protein P2	Py17XNL_0403925	Py17XNL_0403925.1	9	PY17X_0410200.1-p1
Py17XNL_13	621203	622219	60S ribosomal protein L1	Py17XNL_1302956	Py17XNL_1302956.1	1017	PY17X_1308900.1-p1
Py17XNL_13	621203	621814	60S ribosomal protein L1	Py17XNL_1302956	Py17XNL_1302956.2	612	PY17X_1308900.1-p1
Py17XNL_10	1291978	1292484	60S ribosomal protein L10	Py17XNL_1002345	Py17XNL_1002345.1	507	PY17X_1030800.1-p1
Py17XNL_10	1293709	1294506	60S ribosomal protein L10	Py17XNL_1002345	Py17XNL_1002345.1	798	PY17X_1030800.1-p1
Py17XNL_06	878490	878494	60S ribosomal protein L11a	Py17XNL_0600746	Py17XNL_0600746.1	5	PY17X_0619800.1-p1
Py17XNL_06	878966	879967	60S ribosomal protein L11a	Py17XNL_0600746	Py17XNL_0600746.1	1002	PY17X_0619800.1-p1
Py17XNL_12	1443860	1444096	60S ribosomal protein L12	Py17XNL_1205207	Py17XNL_1205207.1	237	PY17X_1235200.1-p1
Py17XNL_12	1443299	1444096	60S ribosomal protein L12	Py17XNL_1205207	Py17XNL_1205207.2	798	PY17X_1235200.1-p1
Py17XNL_12	303708	304236	60S ribosomal protein L13	Py17XNL_1204925	Py17XNL_1204925.1	529	PY17X_1205500.1-p1
Py17XNL_12	304126	304236	60S ribosomal protein L13	Py17XNL_1204925	Py17XNL_1204925.2	111	PY17X_1205500.1-p1
Py17XNL_14	1028628	1028669	60S ribosomal protein L13-2	Py17XNL_1401099	Py17XNL_1401099.1	42	PY17X_1425500.1-p1
Py17XNL_14	1029231	1029424	60S ribosomal protein L13-2	Py17XNL_1401099	Py17XNL_1401099.1	194	PY17X_1425500.1-p1
Py17XNL_10	717241	717849	60S ribosomal protein L14	Py17XNL_1002199	Py17XNL_1002199.1	609	PY17X_1014600.1-p1
Py17XNL_07	815107	815305	60S ribosomal protein L15	Py17XNL_0704266	Py17XNL_0704266.1	199	PY17X_0718000.1-p1
Py17XNL_07	815676	815946	60S ribosomal protein L15	Py17XNL_0704266	Py17XNL_0704266.1	271	PY17X_0718000.1-p1
Py17XNL_07	814805	815305	60S ribosomal protein L15	Py17XNL_0704266	Py17XNL_0704266.2	501	PY17X_0718000.1-p1
Py17XNL_07	815676	815946	60S ribosomal protein L15	Py17XNL_0704266	Py17XNL_0704266.2	271	PY17X_0718000.1-p1
Py17XNL_13	2848406	2848938	60S ribosomal protein L17	Py17XNL_1303529	Py17XNL_1303529.2	533	PY17X_1369900.1-p1
Py17XNL_13	2848406	2848478	60S ribosomal protein L17	Py17XNL_1303529	Py17XNL_1303529.3	73	PY17X_1369900.1-p1
Py17XNL_13	2848406	2848938	60S ribosomal protein L17	Py17XNL_1303529	Py17XNL_1303529.1	533	PY17X_1369900.1-p1
Py17XNL_13	2466946	2467684	60S ribosomal protein L18	Py17XNL_1303436	Py17XNL_1303436.1	739	PY17X_1360000.1-p1
Py17XNL_13	2468387	2468643	60S ribosomal protein L18	Py17XNL_1303436	Py17XNL_1303436.1	257	PY17X_1360000.1-p1
Py17XNL_13	2468553	2468610	60S ribosomal protein L18-2	Py17XNL_1303437	Py17XNL_1303437.2	58	PY17X_1360100.1-p1
Py17XNL_13	2468743	2469064	60S ribosomal protein L18-2	Py17XNL_1303437	Py17XNL_1303437.1	322	PY17X_1360100.1-p1
Py17XNL_12	1342416	1343116	60S ribosomal protein L19	Py17XNL_1205183	Py17XNL_1205183.1	701	PY17X_1232700.1-p1
Py17XNL_12	1341974	1343116	60S ribosomal protein L19	Py17XNL_1205183	Py17XNL_1205183.2	1143	PY17X_1232700.1-p1
Py17XNL_07	519825	519876	60S ribosomal protein L22	Py17XNL_0704182	Py17XNL_0704182.1	52	PY17X_0709300.1-p1
Py17XNL_13	2221383	2221517	60S ribosomal protein L23	Py17XNL_1303363	Py17XNL_1303363.1	135	PY17X_1351600.1-p1
Py17XNL_13	2221383	2222300	60S ribosomal protein L23	Py17XNL_1303363	Py17XNL_1303363.2	918	PY17X_1351600.1-p1
Py17XNL_14	467366	467747	60S ribosomal protein L24	Py17XNL_1400945	Py17XNL_1400945.1	382	PY17X_1409300.1-p1
Py17XNL_14	467917	468029	60S ribosomal protein L24	Py17XNL_1400945	Py17XNL_1400945.1	113	PY17X_1409300.1-p1
Py17XNL_14	468331	469260	60S ribosomal protein L24	Py17XNL_1400945	Py17XNL_1400945.1	930	PY17X_1409300.1-p1
Py17XNL_14	467366	467747	60S ribosomal protein L24	Py17XNL_1400945	Py17XNL_1400945.2	382	PY17X_1409300.1-p1
Py17XNL_14	467917	468029	60S ribosomal protein L24	Py17XNL_1400945	Py17XNL_1400945.2	113	PY17X_1409300.1-p1
Py17XNL_14	468331	469260	60S ribosomal protein L24	Py17XNL_1400945	Py17XNL_1400945.2	930	PY17X_1409300.1-p1
Py17XNL_04	598815	599215	60S ribosomal protein L26	Py17XNL_0403952	Py17XNL_0403952.1	401	PY17X_0413300.1-p1
Py17XNL_04	598815	599575	60S ribosomal protein L26	Py17XNL_0403952	Py17XNL_0403952.2	761	PY17X_0413300.1-p1
Py17XNL_09	398356	398922	60S ribosomal protein L28	Py17XNL_0900105	Py17XNL_0900105.1	567	PY17X_0907900.1-p1
Py17XNL_05	305706	306438	60S ribosomal protein L30e	Py17XNL_0504405	Py17XNL_0504405.1	733	PY17X_0504700.1-p1
Py17XNL_05	307794	307855	60S ribosomal protein L30e	Py17XNL_0504405	Py17XNL_0504405.1	62	PY17X_0504700.1-p1
Py17XNL_05	311977	312067	60S ribosomal protein L30e	Py17XNL_0504405	Py17XNL_0504405.1	91	PY17X_0504700.1-p1
Py17XNL_09	396766	396799	60S ribosomal protein L35ae	Py17XNL_0900104	Py17XNL_0900104.1	34	PY17X_0907800.1-p1
Py17XNL_03	298376	299738	60S ribosomal protein L37ae	Py17XNL_0303650	Py17XNL_0303650.1	1363	PY17X_0307600.1-p1
Py17XNL_03	300962	301068	60S ribosomal protein L37ae	Py17XNL_0303650	Py17XNL_0303650.1	107	PY17X_0307600.1-p1
Py17XNL_04	314556	314795	60S ribosomal protein L44	Py17XNL_0403880	Py17XNL_0403880.1	240	PY17X_0405200.1-p1
Py17XNL_10	932877	932951	60S ribosomal protein L5	Py17XNL_1002262	Py17XNL_1002262.1	75	PY17X_1021000.1-p1
Py17XNL_10	932967	933477	60S ribosomal protein L5	Py17XNL_1002262	Py17XNL_1002262.2	511	PY17X_1021000.1-p1
Py17XNL_13	1894399	1895185	60S ribosomal protein L6	Py17XNL_1303284	Py17XNL_1303284.2	787	PY17X_1343000.1-p1
Py17XNL_13	1895188	1895395	60S ribosomal protein L6	Py17XNL_1303284	Py17XNL_1303284.1	208	PY17X_1343000.1-p1
Py17XNL_04	403054	403606	60S ribosomal protein L7	Py17XNL_0403903	Py17XNL_0403903.1	553	PY17X_0407800.1-p1
Py17XNL_04	403761	404126	60S ribosomal protein L7	Py17XNL_0403903	Py17XNL_0403903.1	366	PY17X_0407800.1-p1
Py17XNL_04	403427	403606	60S ribosomal protein L7	Py17XNL_0403903	Py17XNL_0403903.2	180	PY17X_0407800.1-p1
Py17XNL_04	403761	404126	60S ribosomal protein L7	Py17XNL_0403903	Py17XNL_0403903.2	366	PY17X_0407800.1-p1
Py17XNL_11	1353615	1353646	60S ribosomal protein L7-2	Py17XNL_1105721	Py17XNL_1105721.1	32	PY17X_1132600.1-p1
Py17XNL_10	930878	932177	60S ribosomal protein L7-3	Py17XNL_1002261	Py17XNL_1002261.1	1300	PY17X_1020900.1-p1
Py17XNL_10	932298	932346	60S ribosomal protein L7-3	Py17XNL_1002261	Py17XNL_1002261.1	49	PY17X_1020900.1-p1
Py17XNL_10	932585	932857	60S ribosomal protein L7-3	Py17XNL_1002261	Py17XNL_1002261.1	273	PY17X_1020900.1-p1
Py17XNL_10	931308	932177	60S ribosomal protein L7-3	Py17XNL_1002261	Py17XNL_1002261.2	870	PY17X_1020900.1-p1
Py17XNL_10	932298	932346	60S ribosomal protein L7-3	Py17XNL_1002261	Py17XNL_1002261.2	49	PY17X_1020900.1-p1
Py17XNL_10	932585	932857	60S ribosomal protein L7-3	Py17XNL_1002261	Py17XNL_1002261.2	273	PY17X_1020900.1-p1
Py17XNL_07	973651	973886	60S ribosomal protein L7ae/L30e	Py17XNL_0704306	Py17XNL_0704306.1	236	PY17X_0721900.1-p1
Py17XNL_11	386754	387019	60S ribosomal subunit protein L24	Py17XNL_1105479	Py17XNL_1105479.1	266	PY17X_1106800.1-p1
Py17XNL_11	387138	387426	60S ribosomal subunit protein L24	Py17XNL_1105479	Py17XNL_1105479.1	289	PY17X_1106800.1-p1
Py17XNL_13	1129561	1129871	6PGD	Py17XNL_1303084	Py17XNL_1303084.1	311	PY17X_1322200.1-p1
Py17XNL_13	1129985	1130179	6PGD	Py17XNL_1303084	Py17XNL_1303084.1	195	PY17X_1322200.1-p1
Py17XNL_12	1760136	1760428	7-helix-1 protein	Py17XNL_1205285	Py17XNL_1205285.1	293	PY17X_1243400.1-p1
Py17XNL_09	893864	894234	A/G-specific adenine glycosylase	Py17XNL_0900224	Py17XNL_0900224.1	371	PY17X_0920400.1-p1
Py17XNL_09	893864	894234	A/G-specific adenine glycosylase	Py17XNL_0900224	Py17XNL_0900224.2	371	PY17X_0920400.1-p1
Py17XNL_13	1411371	1411426	AAA ATPase	Py17XNL_1303163	Py17XNL_1303163.1	56	PY17X_1330300.1-p1
Py17XNL_14	205771	205817	AAA domain-containing protein	Py17XNL_1400881	Py17XNL_1400881.1	47	PY17X_1402600.1-p1
Py17XNL_14	206142	206366	AAA domain-containing protein	Py17XNL_1400881	Py17XNL_1400881.1	225	PY17X_1402600.1-p1
Py17XNL_08	365136	365590	AAA family ATPase	Py17XNL_0801643	Py17XNL_0801643.1	455	PY17X_0807700.1-p1
Py17XNL_09	520364	520433	AAA family ATPase	Py17XNL_0900133	Py17XNL_0900133.1	70	PY17X_0910900.1-p1
Py17XNL_09	520364	520433	AAA family ATPase	Py17XNL_0900133	Py17XNL_0900133.2	70	PY17X_0910900.1-p1
Py17XNL_10	399749	400196	AAA family ATPase	Py17XNL_1002126	Py17XNL_1002126.1	448	PY17X_1006900.1-p1
Py17XNL_10	1343330	1343766	AAA family ATPase	Py17XNL_1002359	Py17XNL_1002359.1	437	PY17X_1032300.1-p1
Py17XNL_12	1134580	1134613	AAA family ATPase	Py17XNL_1205137	Py17XNL_1205137.1	34	PY17X_1227900.1-p1
Py17XNL_12	1227261	1227750	AAA family ATPase	Py17XNL_1205157	Py17XNL_1205157.1	490	PY17X_1230200.1-p1
Py17XNL_14	1017974	1018298	AAA family ATPase	Py17XNL_1401096	Py17XNL_1401096.1	325	PY17X_1425200.1-p1
Py17XNL_05	915497	915895	AAC1	Py17XNL_0504566	Py17XNL_0504566.1	399	PY17X_0521300.1-p1
Py17XNL_05	916334	916428	AAC1	Py17XNL_0504566	Py17XNL_0504566.1	95	PY17X_0521300.1-p1
Py17XNL_12	337306	337447	AAC2	Py17XNL_1204932	Py17XNL_1204932.1	142	PY17X_1206200.1-p1
Py17XNL_12	337578	337822	AAC2	Py17XNL_1204932	Py17XNL_1204932.1	245	PY17X_1206200.1-p1
Py17XNL_14	337078	337276	AAR2 protein	Py17XNL_1400908	Py17XNL_1400908.1	199	PY17X_1405600.1-p1
Py17XNL_05	1065648	1065788	AARP	Py17XNL_0504602	Py17XNL_0504602.1	141	PY17X_0525200.1-p1
Py17XNL_11	1237723	1237860	AAT1	Py17XNL_1105692	Py17XNL_1105692.1	138	PY17X_1129800.1-p1
Py17XNL_06	281696	281898	AATF domain-containing protein	Py17XNL_0600601	Py17XNL_0600601.1	203	PY17X_0604200.1-p1
Py17XNL_06	281696	281898	AATF domain-containing protein	Py17XNL_0600601	Py17XNL_0600601.2	203	PY17X_0604200.1-p1
Py17XNL_14	1175282	1175704	ABC1 family	Py17XNL_1401137	Py17XNL_1401137.1	423	PY17X_1429400.1-p1
Py17XNL_09	312343	313340	ABCB3	Py17XNL_0900077	Py17XNL_0900077.1	998	PY17X_0904900.1-p1
Py17XNL_09	313675	313916	ABCB3	Py17XNL_0900077	Py17XNL_0900077.1	242	PY17X_0904900.1-p1
Py17XNL_04	240616	241038	ABCB4	Py17XNL_0403862	Py17XNL_0403862.1	423	PY17X_0403400.1-p1
Py17XNL_13	2431393	2431420	ABCB5	Py17XNL_1303426	Py17XNL_1303426.1	28	PY17X_1358700.1-p1
Py17XNL_13	2873167	2873176	ABCB6	Py17XNL_1303535	Py17XNL_1303535.1	10	PY17X_1370600.1-p1
Py17XNL_06	538458	538542	ABCB7	Py17XNL_0600662	Py17XNL_0600662.1	85	PY17X_0610800.1-p1
Py17XNL_11	1834473	1834929	ABCE1	Py17XNL_1105842	Py17XNL_1105842.1	457	PY17X_1145400.1-p1
Py17XNL_11	1834473	1834929	ABCE1	Py17XNL_1105842	Py17XNL_1105842.2	457	PY17X_1145400.1-p1
Py17XNL_14	1034124	1034152	ABCF1	Py17XNL_1401102	Py17XNL_1401102.1	29	PY17X_1425800.1-p1
Py17XNL_10	893467	893714	ABCG2	Py17XNL_1002248	Py17XNL_1002248.1	248	PY17X_1019600.1-p1
Py17XNL_10	894065	894116	ABCG2	Py17XNL_1002248	Py17XNL_1002248.1	52	PY17X_1019600.1-p1
Py17XNL_12	921258	921351	ABCI3	Py17XNL_1205082	Py17XNL_1205082.1	94	PY17X_1222000.1-p1
Py17XNL_12	921455	921557	ABCI3	Py17XNL_1205082	Py17XNL_1205082.1	103	PY17X_1222000.1-p1
Py17XNL_12	921759	921930	ABCI3	Py17XNL_1205082	Py17XNL_1205082.1	172	PY17X_1222000.1-p1
Py17XNL_12	921258	921351	ABCI3	Py17XNL_1205082	Py17XNL_1205082.2	94	PY17X_1222000.1-p1
Py17XNL_12	921455	921557	ABCI3	Py17XNL_1205082	Py17XNL_1205082.2	103	PY17X_1222000.1-p1
Py17XNL_12	921759	921930	ABCI3	Py17XNL_1205082	Py17XNL_1205082.2	172	PY17X_1222000.1-p1
Py17XNL_10	1652206	1652269	ACalpha	Py17XNL_1002436	Py17XNL_1002436.1	64	PY17X_1039900.1-p1
Py17XNL_12	1261138	1261426	ACbeta	Py17XNL_1205166	Py17XNL_1205166.1	289	PY17X_1231100.1-p1
Py17XNL_13	2165777	2166449	ACBP1	Py17XNL_1303345	Py17XNL_1303345.1	673	PY17X_1349500.1-p1
Py17XNL_13	2166930	2167653	ACBP1	Py17XNL_1303345	Py17XNL_1303345.1	724	PY17X_1349500.1-p1
Py17XNL_13	1707845	1708071	ACC	Py17XNL_1303232	Py17XNL_1303232.1	227	PY17X_1337500.1-p1
Py17XNL_14	834980	835071	ACDC domain-containing protein	Py17XNL_1401046	Py17XNL_1401046.1	92	PY17X_1419800.1-p1
Py17XNL_13	981611	981701	acetyl-CoA acetyltransferase	Py17XNL_1303048	Py17XNL_1303048.1	91	PY17X_1318400.1-p1
Py17XNL_13	641568	642814	acid cluster protein 33 homologue	Py17XNL_1302960	Py17XNL_1302960.1	1247	PY17X_1309300.1-p1
Py17XNL_13	642939	643303	acid cluster protein 33 homologue	Py17XNL_1302960	Py17XNL_1302960.1	365	PY17X_1309300.1-p1
Py17XNL_10	749599	750239	acid phosphatase	Py17XNL_1002212	Py17XNL_1002212.1	641	PY17X_1015900.1-p1
Py17XNL_13	2488873	2489383	aconitate hydratase	Py17XNL_1303443	Py17XNL_1303443.1	511	PY17X_1360900.1-p1
Py17XNL_03	247546	247908	ACP	Py17XNL_0303636	Py17XNL_0303636.1	363	PY17X_0306200.1-p1
Py17XNL_03	248188	248540	ACP	Py17XNL_0303636	Py17XNL_0303636.1	353	PY17X_0306200.1-p1
Py17XNL_05	983748	983773	ACPS	Py17XNL_0504581	Py17XNL_0504581.1	26	PY17X_0523000.1-p1
Py17XNL_05	984025	984199	ACPS	Py17XNL_0504581	Py17XNL_0504581.1	175	PY17X_0523000.1-p1
Py17XNL_11	1151182	1151590	ACS	Py17XNL_1105674	Py17XNL_1105674.1	409	PY17X_1128000.1-p1
Py17XNL_12	1746296	1746604	ACS10	Py17XNL_1205282	Py17XNL_1205282.1	309	PY17X_1243100.1-p1
Py17XNL_14	2190054	2190309	ACS11	Py17XNL_1401385	Py17XNL_1401385.1	256	PY17X_1455800.1-p1
Py17XNL_11	880335	880465	ACS12	Py17XNL_1105600	Py17XNL_1105600.1	131	PY17X_1119800.1-p1
Py17XNL_11	880587	880780	ACS12	Py17XNL_1105600	Py17XNL_1105600.1	194	PY17X_1119800.1-p1
Py17XNL_03	475957	476596	ACS9	Py17XNL_0303692	Py17XNL_0303692.1	640	PY17X_0312300.1-p1
Py17XNL_05	895754	895771	ACT	Py17XNL_0504562	Py17XNL_0504562.1	18	PY17X_0520900.1-p1
Py17XNL_05	895862	895946	ACT	Py17XNL_0504562	Py17XNL_0504562.1	85	PY17X_0520900.1-p1
Py17XNL_05	896063	896818	ACT	Py17XNL_0504562	Py17XNL_0504562.1	756	PY17X_0520900.1-p1
Py17XNL_05	895754	895771	ACT	Py17XNL_0504562	Py17XNL_0504562.2	18	PY17X_0520900.1-p1
Py17XNL_05	895862	895946	ACT	Py17XNL_0504562	Py17XNL_0504562.2	85	PY17X_0520900.1-p1
Py17XNL_05	896063	896162	ACT	Py17XNL_0504562	Py17XNL_0504562.2	100	PY17X_0520900.1-p1
Py17XNL_05	896597	896818	ACT	Py17XNL_0504562	Py17XNL_0504562.2	222	PY17X_0520900.1-p1
Py17XNL_14	2412994	2413201	ACT1	Py17XNL_1401442	Py17XNL_1401442.1	208	PY17X_1461900.1-p1
Py17XNL_10	1347987	1348073	ACT2	Py17XNL_1002361	Py17XNL_1002361.1	87	PY17X_1032500.1-p1
Py17XNL_10	1348156	1348222	ACT2	Py17XNL_1002361	Py17XNL_1002361.1	67	PY17X_1032500.1-p1
Py17XNL_10	1348348	1348776	ACT2	Py17XNL_1002361	Py17XNL_1002361.1	429	PY17X_1032500.1-p1
Py17XNL_02	612036	612137	actin-like protein	Py17XNL_0202703	Py17XNL_0202703.1	102	PY17X_0213700.1-p1
Py17XNL_02	612229	612337	actin-like protein	Py17XNL_0202703	Py17XNL_0202703.1	109	PY17X_0213700.1-p1
Py17XNL_02	612445	612906	actin-like protein	Py17XNL_0202703	Py17XNL_0202703.1	462	PY17X_0213700.1-p1
Py17XNL_09	1549856	1550966	actin-like protein	Py17XNL_0900402	Py17XNL_0900402.1	1111	PY17X_0938900.1-p1
Py17XNL_09	1550137	1550966	actin-like protein	Py17XNL_0900402	Py17XNL_0900402.2	830	PY17X_0938900.1-p1
Py17XNL_09	1549856	1550966	actin-like protein	Py17XNL_0900402	Py17XNL_0900402.4	1111	PY17X_0938900.1-p1
Py17XNL_09	1549856	1550966	actin-like protein	Py17XNL_0900402	Py17XNL_0900402.3	1111	PY17X_0938900.1-p1
Py17XNL_04	452456	452670	activator of Hsp90 ATPase	Py17XNL_0403915	Py17XNL_0403915.1	215	PY17X_0409100.1-p1
Py17XNL_04	453776	453801	activator of Hsp90 ATPase	Py17XNL_0403915	Py17XNL_0403915.1	26	PY17X_0409100.1-p1
Py17XNL_04	453964	454002	activator of Hsp90 ATPase	Py17XNL_0403915	Py17XNL_0403915.1	39	PY17X_0409100.1-p1
Py17XNL_06	479282	479536	acyl carrier protein	Py17XNL_0600648	Py17XNL_0600648.1	255	PY17X_0609300.1-p1
Py17XNL_14	1175994	1177633	acyl-CoA binding protein	Py17XNL_1401139	Py17XNL_1401139.1	1640	PY17X_1429600.1-p1
Py17XNL_14	1177810	1177833	acyl-CoA binding protein	Py17XNL_1401139	Py17XNL_1401139.1	24	PY17X_1429600.1-p1
Py17XNL_14	1177921	1177984	acyl-CoA binding protein	Py17XNL_1401139	Py17XNL_1401139.1	64	PY17X_1429600.1-p1
Py17XNL_14	1178108	1178126	acyl-CoA binding protein	Py17XNL_1401139	Py17XNL_1401139.1	19	PY17X_1429600.1-p1
Py17XNL_09	1286466	1286541	acyl-CoA-binding protein	Py17XNL_0900328	Py17XNL_0900328.1	76	PY17X_0931100.1-p1
Py17XNL_09	1286749	1286818	acyl-CoA-binding protein	Py17XNL_0900328	Py17XNL_0900328.1	70	PY17X_0931100.1-p1
Py17XNL_01	304222	305256	acylphosphatase	Py17XNL_0104716	Py17XNL_0104716.1	1035	PY17X_0105500.1-p1
Py17XNL_05	695678	695702	ADA	Py17XNL_0504501	Py17XNL_0504501.1	25	PY17X_0514700.1-p1
Py17XNL_05	695825	697579	ADA	Py17XNL_0504501	Py17XNL_0504501.1	1755	PY17X_0514700.1-p1
Py17XNL_12	690475	690658	ADA2	Py17XNL_1205028	Py17XNL_1205028.1	184	PY17X_1216200.1-p1
Py17XNL_13	1278796	1278846	ADCL	Py17XNL_1303120	Py17XNL_1303120.1	51	PY17X_1325900.1-p1
Py17XNL_12	1573986	1574141	adenosylhomocysteinase	Py17XNL_1205244	Py17XNL_1205244.1	156	PY17X_1239000.1-p1
Py17XNL_11	285186	285290	ADF1	Py17XNL_1105454	Py17XNL_1105454.1	105	PY17X_1104200.1-p1
Py17XNL_11	285719	286210	ADF1	Py17XNL_1105454	Py17XNL_1105454.1	492	PY17X_1104200.1-p1
Py17XNL_11	287434	287498	ADF1	Py17XNL_1105454	Py17XNL_1105454.1	65	PY17X_1104200.1-p1
Py17XNL_11	1603212	1603396	ADF2	Py17XNL_1105781	Py17XNL_1105781.1	185	PY17X_1138900.1-p1
Py17XNL_05	809058	809808	AdoMetDC/ODC"	Py17XNL_0504535	Py17XNL_0504535.1	751	PY17X_0518000.1-p1
Py17XNL_05	855098	855270	ADP-ribosylation factor	Py17XNL_0504550	Py17XNL_0504550.1	173	PY17X_0519600.1-p1
Py17XNL_05	855445	855706	ADP-ribosylation factor	Py17XNL_0504550	Py17XNL_0504550.1	262	PY17X_0519600.1-p1
Py17XNL_08	984491	984536	ADP-ribosylation factor	Py17XNL_0801807	Py17XNL_0801807.1	46	PY17X_0824700.1-p1
Py17XNL_08	984491	984536	ADP-ribosylation factor	Py17XNL_0801807	Py17XNL_0801807.2	46	PY17X_0824700.1-p1
Py17XNL_11	1540946	1541039	ADP-ribosylation factor	Py17XNL_1105768	Py17XNL_1105768.1	94	PY17X_1137500.1-p1
Py17XNL_13	648995	649352	ADP-ribosylation factor	Py17XNL_1302964	Py17XNL_1302964.1	358	PY17X_1309700.1-p1
Py17XNL_13	649445	649543	ADP-ribosylation factor	Py17XNL_1302964	Py17XNL_1302964.1	99	PY17X_1309700.1-p1
Py17XNL_14	711500	711524	ADP-ribosylation factor	Py17XNL_1401013	Py17XNL_1401013.1	25	PY17X_1416400.1-p1
Py17XNL_09	513864	514547	adrenodoxin reductase	Py17XNL_0900131	Py17XNL_0900131.1	684	PY17X_0910700.1-p1
Py17XNL_14	1286929	1287336	adrenodoxin-type ferredoxin	Py17XNL_1401166	Py17XNL_1401166.1	408	PY17X_1432600.1-p1
Py17XNL_03	188356	188511	ADSL	Py17XNL_0303623	Py17XNL_0303623.1	156	PY17X_0304900.1-p1
Py17XNL_11	1349996	1350015	ADSS	Py17XNL_1105720	Py17XNL_1105720.1	20	PY17X_1132500.1-p1
Py17XNL_11	1350182	1350351	ADSS	Py17XNL_1105720	Py17XNL_1105720.1	170	PY17X_1132500.1-p1
Py17XNL_09	619704	619825	AEP	Py17XNL_0900153	Py17XNL_0900153.1	122	PY17X_0912900.1-p1
Py17XNL_12	1600216	1600269	AFG1-like ATPase	Py17XNL_1205252	Py17XNL_1205252.2	54	PY17X_1239800.1-p1
Py17XNL_12	1600387	1600390	AFG1-like ATPase	Py17XNL_1205252	Py17XNL_1205252.2	4	PY17X_1239800.1-p1
Py17XNL_12	1600516	1600989	AFG1-like ATPase	Py17XNL_1205252	Py17XNL_1205252.1	474	PY17X_1239800.1-p1
Py17XNL_10	287466	287496	ag-1 blood stage membrane protein homologue	Py17XNL_1002100	Py17XNL_1002100.3	31	PY17X_1004300.1-p1
Py17XNL_10	287639	287821	ag-1 blood stage membrane protein homologue	Py17XNL_1002100	Py17XNL_1002100.3	183	PY17X_1004300.1-p1
Py17XNL_10	287466	287496	ag-1 blood stage membrane protein homologue	Py17XNL_1002100	Py17XNL_1002100.2	31	PY17X_1004300.1-p1
Py17XNL_10	287639	287821	ag-1 blood stage membrane protein homologue	Py17XNL_1002100	Py17XNL_1002100.2	183	PY17X_1004300.1-p1
Py17XNL_10	289326	289443	ag-1 blood stage membrane protein homologue	Py17XNL_1002100	Py17XNL_1002100.1	118	PY17X_1004300.1-p1
Py17XNL_04	380576	380652	AHA1	Py17XNL_0403895	Py17XNL_0403895.1	77	PY17X_0406800.1-p1
Py17XNL_06	898977	899090	AIF	Py17XNL_0600754	Py17XNL_0600754.1	114	PY17X_0620600.1-p1
Py17XNL_06	899207	899592	AIF	Py17XNL_0600754	Py17XNL_0600754.1	386	PY17X_0620600.1-p1
Py17XNL_09	636826	637074	AIP	Py17XNL_0900157	Py17XNL_0900157.1	249	PY17X_0913400.1-p1
Py17XNL_09	636662	637074	AIP	Py17XNL_0900157	Py17XNL_0900157.2	413	PY17X_0913400.1-p1
Py17XNL_12	479418	479608	AK1	Py17XNL_1204973	Py17XNL_1204973.1	191	PY17X_1210400.1-p1
Py17XNL_07	701622	701646	AK2	Py17XNL_0704228	Py17XNL_0704228.1	25	PY17X_0714100.1-p1
Py17XNL_11	661749	661864	AKAL	Py17XNL_1105542	Py17XNL_1105542.1	116	PY17X_1113700.1-p1
Py17XNL_02	248476	248552	AKLP1	Py17XNL_0202804	Py17XNL_0202804.1	77	PY17X_0204200.1-p1
Py17XNL_08	1387983	1388206	AKLP2	Py17XNL_0801917	Py17XNL_0801917.1	224	PY17X_0836100.1-p1
Py17XNL_11	1815579	1815711	AlaRS	Py17XNL_1105838	Py17XNL_1105838.1	133	PY17X_1144900.1-p1
Py17XNL_14	2408664	2408876	ALAS	Py17XNL_1401441	Py17XNL_1401441.1	213	PY17X_1461800.1-p1
Py17XNL_03	513994	514313	Alba domain-containing protein	Py17XNL_0303704	Py17XNL_0303704.1	320	PY17X_0313400.1-p1
Py17XNL_14	1023513	1024534	ALBA1	Py17XNL_1401097	Py17XNL_1401097.1	1022	PY17X_1425300.1-p1
Py17XNL_13	2662526	2662604	ALBA2	Py17XNL_1303480	Py17XNL_1303480.1	79	PY17X_1364900.1-p1
Py17XNL_13	2662526	2662604	ALBA2	Py17XNL_1303480	Py17XNL_1303480.2	79	PY17X_1364900.1-p1
Py17XNL_12	377280	377906	ALBA3	Py17XNL_1204945	Py17XNL_1204945.1	627	PY17X_1207600.1-p1
Py17XNL_13	2707225	2708036	ALBA4	Py17XNL_1303491	Py17XNL_1303491.1	812	PY17X_1366000.1-p1
Py17XNL_11	1724059	1724489	aldehyde reductase	Py17XNL_1105810	Py17XNL_1105810.1	431	PY17X_1141900.1-p1
Py17XNL_13	775956	775985	ALDO2	Py17XNL_1302990	Py17XNL_1302990.1	30	PY17X_1312400.1-p1
Py17XNL_13	776838	777463	ALDO2	Py17XNL_1302990	Py17XNL_1302990.1	626	PY17X_1312400.1-p1
Py17XNL_13	776334	777463	ALDO2	Py17XNL_1302990	Py17XNL_1302990.2	1130	PY17X_1312400.1-p1
Py17XNL_10	1486373	1486766	aldo-keto reductase	Py17XNL_1002393	Py17XNL_1002393.1	394	PY17X_1035800.1-p1
Py17XNL_12	1120161	1120291	ALG13	Py17XNL_1205133	Py17XNL_1205133.1	131	PY17X_1227500.1-p1
Py17XNL_12	1120387	1120535	ALG13	Py17XNL_1205133	Py17XNL_1205133.1	149	PY17X_1227500.1-p1
Py17XNL_12	1120664	1121040	ALG13	Py17XNL_1205133	Py17XNL_1205133.1	377	PY17X_1227500.1-p1
Py17XNL_07	726872	727006	aLipDH	Py17XNL_0704237	Py17XNL_0704237.1	135	PY17X_0715100.1-p1
Py17XNL_08	717356	717496	alkaline phosphatase	Py17XNL_0801730	Py17XNL_0801730.1	141	PY17X_0816700.1-p1
Py17XNL_13	599213	599242	allantoicase	Py17XNL_1302949	Py17XNL_1302949.1	30	PY17X_1308200.1-p1
Py17XNL_13	599475	600108	allantoicase	Py17XNL_1302949	Py17XNL_1302949.1	634	PY17X_1308200.1-p1
Py17XNL_09	1800003	1801240	ALP2a	Py17XNL_0900465	Py17XNL_0900465.1	1238	PY17X_0945800.1-p1
Py17XNL_09	1801338	1801851	ALP2a	Py17XNL_0900465	Py17XNL_0900465.1	514	PY17X_0945800.1-p1
Py17XNL_11	360246	360422	ALP2b	Py17XNL_1105470	Py17XNL_1105470.1	177	PY17X_1105900.1-p1
Py17XNL_08	657996	658136	ALP5a	Py17XNL_0801714	Py17XNL_0801714.1	141	PY17X_0815100.1-p1
Py17XNL_04	884931	884935	alpha tubulin 1	Py17XNL_0404024	Py17XNL_0404024.1	5	PY17X_0420500.1-p1
Py17XNL_04	885344	885535	alpha tubulin 1	Py17XNL_0404024	Py17XNL_0404024.1	192	PY17X_0420500.1-p1
Py17XNL_04	884453	884935	alpha tubulin 1	Py17XNL_0404024	Py17XNL_0404024.2	483	PY17X_0420500.1-p1
Py17XNL_04	885344	885535	alpha tubulin 1	Py17XNL_0404024	Py17XNL_0404024.2	192	PY17X_0420500.1-p1
Py17XNL_04	883872	884935	alpha tubulin 1	Py17XNL_0404024	Py17XNL_0404024.3	1064	PY17X_0420500.1-p1
Py17XNL_04	885344	885535	alpha tubulin 1	Py17XNL_0404024	Py17XNL_0404024.3	192	PY17X_0420500.1-p1
Py17XNL_05	1033898	1034148	alpha tubulin 2	Py17XNL_0504591	Py17XNL_0504591.1	251	PY17X_0524100.1-p1
Py17XNL_05	1035521	1035536	alpha tubulin 2	Py17XNL_0504591	Py17XNL_0504591.1	16	PY17X_0524100.1-p1
Py17XNL_02	627685	627926	alpha/beta hydrolase	Py17XNL_0202708	Py17XNL_0202708.3	242	PY17X_0214200.1-p1
Py17XNL_02	629593	629688	alpha/beta hydrolase	Py17XNL_0202708	Py17XNL_0202708.1	96	PY17X_0214200.1-p1
Py17XNL_02	630075	630476	alpha/beta hydrolase	Py17XNL_0202708	Py17XNL_0202708.1	402	PY17X_0214200.1-p1
Py17XNL_02	629593	629688	alpha/beta hydrolase	Py17XNL_0202708	Py17XNL_0202708.2	96	PY17X_0214200.1-p1
Py17XNL_02	630075	630476	alpha/beta hydrolase	Py17XNL_0202708	Py17XNL_0202708.2	402	PY17X_0214200.1-p1
Py17XNL_07	359526	359566	alpha/beta hydrolase	Py17XNL_0704141	Py17XNL_0704141.1	41	PY17X_0704700.1-p1
Py17XNL_07	359785	360258	alpha/beta hydrolase	Py17XNL_0704141	Py17XNL_0704141.1	474	PY17X_0704700.1-p1
Py17XNL_07	462203	462446	alpha/beta hydrolase	Py17XNL_0704165	Py17XNL_0704165.1	244	PY17X_0707500.1-p1
Py17XNL_09	388780	388806	alpha/beta hydrolase	Py17XNL_0900100	Py17XNL_0900100.1	27	PY17X_0907400.1-p1
Py17XNL_09	722645	723324	alpha/beta hydrolase	Py17XNL_0900178	Py17XNL_0900178.1	680	PY17X_0915400.1-p1
Py17XNL_10	217094	217326	alpha/beta hydrolase	Py17XNL_1002087	Py17XNL_1002087.1	233	PY17X_1002900.1-p1
Py17XNL_10	1448492	1448876	alpha/beta hydrolase	Py17XNL_1002383	Py17XNL_1002383.1	385	PY17X_1034800.1-p1
Py17XNL_10	1448992	1449082	alpha/beta hydrolase	Py17XNL_1002383	Py17XNL_1002383.1	91	PY17X_1034800.1-p1
Py17XNL_10	1449184	1449339	alpha/beta hydrolase	Py17XNL_1002383	Py17XNL_1002383.1	156	PY17X_1034800.1-p1
Py17XNL_10	1449454	1449796	alpha/beta hydrolase	Py17XNL_1002383	Py17XNL_1002383.1	343	PY17X_1034800.1-p1
Py17XNL_11	1274061	1274116	alpha/beta hydrolase	Py17XNL_1105698	Py17XNL_1105698.1	56	PY17X_1130400.1-p1
Py17XNL_12	1171810	1171892	alpha/beta hydrolase	Py17XNL_1205146	Py17XNL_1205146.1	83	PY17X_1228800.1-p1
Py17XNL_12	1172069	1172863	alpha/beta hydrolase	Py17XNL_1205146	Py17XNL_1205146.1	795	PY17X_1228800.1-p1
Py17XNL_13	1276476	1276514	alpha/beta hydrolase	Py17XNL_1303119	Py17XNL_1303119.1	39	PY17X_1325800.1-p1
Py17XNL_13	1276637	1276996	alpha/beta hydrolase	Py17XNL_1303119	Py17XNL_1303119.1	360	PY17X_1325800.1-p1
Py17XNL_11	496524	496621	alpha-soluble NSF attachment protein	Py17XNL_1105506	Py17XNL_1105506.1	98	PY17X_1109700.1-p1
Py17XNL_11	496886	496899	alpha-soluble NSF attachment protein	Py17XNL_1105506	Py17XNL_1105506.1	14	PY17X_1109700.1-p1
Py17XNL_11	496524	496621	alpha-soluble NSF attachment protein	Py17XNL_1105506	Py17XNL_1105506.2	98	PY17X_1109700.1-p1
Py17XNL_11	496886	496899	alpha-soluble NSF attachment protein	Py17XNL_1105506	Py17XNL_1105506.2	14	PY17X_1109700.1-p1
Py17XNL_14	532850	532866	alternative splicing regulator	Py17XNL_1400965	Py17XNL_1400965.1	17	PY17X_1411500.1-p1
Py17XNL_14	532980	533280	alternative splicing regulator	Py17XNL_1400965	Py17XNL_1400965.1	301	PY17X_1411500.1-p1
Py17XNL_11	929980	930128	ALV7	Py17XNL_1105616	Py17XNL_1105616.1	149	PY17X_1121700.1-p1
Py17XNL_11	930233	930480	ALV7	Py17XNL_1105616	Py17XNL_1105616.1	248	PY17X_1121700.1-p1
Py17XNL_12	1390636	1390734	ALYREF	Py17XNL_1205194	Py17XNL_1205194.1	99	PY17X_1233900.1-p1
Py17XNL_12	1390636	1390762	ALYREF	Py17XNL_1205194	Py17XNL_1205194.2	127	PY17X_1233900.1-p1
Py17XNL_12	1390889	1391330	ALYREF	Py17XNL_1205194	Py17XNL_1205194.2	442	PY17X_1233900.1-p1
Py17XNL_09	768171	768561	AMA1	Py17XNL_0900189	Py17XNL_0900189.1	391	PY17X_0916500.1-p1
Py17XNL_09	768683	768824	AMA1	Py17XNL_0900189	Py17XNL_0900189.1	142	PY17X_0916500.1-p1
Py17XNL_06	481412	481737	amino acid transporter	Py17XNL_0600649	Py17XNL_0600649.1	326	PY17X_0609400.1-p1
Py17XNL_09	795663	795744	amino acid transporter	Py17XNL_0900197	Py17XNL_0900197.1	82	PY17X_0917400.1-p1
Py17XNL_14	1909030	1909142	amino acid transporter	Py17XNL_1401317	Py17XNL_1401317.1	113	PY17X_1448600.1-p1
Py17XNL_14	1909247	1909624	amino acid transporter	Py17XNL_1401317	Py17XNL_1401317.1	378	PY17X_1448600.1-p1
Py17XNL_13	1037571	1037836	aminomethyltransferase	Py17XNL_1303061	Py17XNL_1303061.1	266	PY17X_1319700.1-p1
Py17XNL_13	2580826	2581065	aminomethyltransferase	Py17XNL_1303459	Py17XNL_1303459.1	240	PY17X_1362700.1-p1
Py17XNL_13	2260253	2260341	AMMECR1 domain-containing protein	Py17XNL_1303376	Py17XNL_1303376.1	89	PY17X_1353100.1-p1
Py17XNL_12	488812	489043	AMP-binding protein	Py17XNL_1204976	Py17XNL_1204976.1	232	PY17X_1210800.1-p1
Py17XNL_12	489159	489268	AMP-binding protein	Py17XNL_1204976	Py17XNL_1204976.1	110	PY17X_1210800.1-p1
Py17XNL_13	2146503	2146521	AMPD	Py17XNL_1303342	Py17XNL_1303342.1	19	PY17X_1349200.1-p1
Py17XNL_13	2146759	2146884	AMPD	Py17XNL_1303342	Py17XNL_1303342.1	126	PY17X_1349200.1-p1
Py17XNL_02	611366	611596	anaphase-promoting complex subunit 1	Py17XNL_0202702	Py17XNL_0202702.1	231	PY17X_0213600.1-p1
Py17XNL_10	972742	973177	ankyrin-repeat protein	Py17XNL_1002270	Py17XNL_1002270.1	436	PY17X_1022200.1-p1
Py17XNL_10	1415680	1415681	ankyrin-repeat protein	Py17XNL_1002376	Py17XNL_1002376.1	2	PY17X_1034100.1-p1
Py17XNL_10	1415811	1415839	ankyrin-repeat protein	Py17XNL_1002376	Py17XNL_1002376.1	29	PY17X_1034100.1-p1
Py17XNL_10	1416198	1416636	ankyrin-repeat protein	Py17XNL_1002376	Py17XNL_1002376.1	439	PY17X_1034100.1-p1
Py17XNL_10	1415680	1415681	ankyrin-repeat protein	Py17XNL_1002376	Py17XNL_1002376.2	2	PY17X_1034100.1-p1
Py17XNL_10	1415811	1415839	ankyrin-repeat protein	Py17XNL_1002376	Py17XNL_1002376.2	29	PY17X_1034100.1-p1
Py17XNL_10	1416198	1416636	ankyrin-repeat protein	Py17XNL_1002376	Py17XNL_1002376.2	439	PY17X_1034100.1-p1
Py17XNL_11	1123820	1125420	ankyrin-repeat protein	Py17XNL_1105668	Py17XNL_1105668.1	1601	PY17X_1127400.1-p1
Py17XNL_12	533458	533542	ankyrin-repeat protein	Py17XNL_1204989	Py17XNL_1204989.1	85	PY17X_1212100.1-p1
Py17XNL_12	533635	534060	ankyrin-repeat protein	Py17XNL_1204989	Py17XNL_1204989.1	426	PY17X_1212100.1-p1
Py17XNL_12	533458	533533	ankyrin-repeat protein	Py17XNL_1204989	Py17XNL_1204989.2	76	PY17X_1212100.1-p1
Py17XNL_14	637286	637415	ankyrin-repeat protein	Py17XNL_1400990	Py17XNL_1400990.1	130	PY17X_1414100.1-p1
Py17XNL_14	637643	637700	ankyrin-repeat protein	Py17XNL_1400990	Py17XNL_1400990.1	58	PY17X_1414100.1-p1
Py17XNL_14	2404154	2404219	ankyrin-repeat protein	Py17XNL_1401439	Py17XNL_1401439.1	66	PY17X_1461600.1-p1
Py17XNL_05	940878	940991	antigen UB05	Py17XNL_0504573	Py17XNL_0504573.1	114	PY17X_0522000.1-p1
Py17XNL_05	940878	941442	antigen UB05	Py17XNL_0504573	Py17XNL_0504573.2	565	PY17X_0522000.1-p1
Py17XNL_02	646796	647041	AOP	Py17XNL_0202712	Py17XNL_0202712.1	246	PY17X_0214700.1-p1
Py17XNL_09	346305	346416	AOS1	Py17XNL_0900087	Py17XNL_0900087.1	112	PY17X_0905900.1-p1
Py17XNL_13	1153351	1153800	AP-1 complex subunit gamma	Py17XNL_1303092	Py17XNL_1303092.1	450	PY17X_1323000.1-p1
Py17XNL_12	1834562	1835006	AP-1/2 complex subunit beta	Py17XNL_1205309	Py17XNL_1205309.1	445	PY17X_1246100.1-p1
Py17XNL_14	536570	536951	AP1M1	Py17XNL_1400967	Py17XNL_1400967.1	382	PY17X_1411700.1-p1
Py17XNL_09	1316863	1317316	AP1S	Py17XNL_0900337	Py17XNL_0900337.1	454	PY17X_0932000.1-p1
Py17XNL_11	796639	797050	AP-2 complex subunit alpha	Py17XNL_1105581	Py17XNL_1105581.1	412	PY17X_1117800.1-p1
Py17XNL_11	796639	797050	AP-2 complex subunit alpha	Py17XNL_1105581	Py17XNL_1105581.2	412	PY17X_1117800.1-p1
Py17XNL_08	1457306	1457784	AP2 domain transcription factor	Py17XNL_0801940	Py17XNL_0801940.1	479	PY17X_0838600.1-p1
Py17XNL_14	1542616	1542756	AP2-G	Py17XNL_1401232	Py17XNL_1401232.1	141	PY17X_1440000.1-p1
Py17XNL_10	1528766	1528947	AP2-G2	Py17XNL_1002402	Py17XNL_1002402.1	182	PY17X_1036700.1-p1
Py17XNL_10	1529049	1529084	AP2-G2	Py17XNL_1002402	Py17XNL_1002402.1	36	PY17X_1036700.1-p1
Py17XNL_10	1529226	1529313	AP2-G2	Py17XNL_1002402	Py17XNL_1002402.1	88	PY17X_1036700.1-p1
Py17XNL_10	1529648	1530345	AP2-G2	Py17XNL_1002402	Py17XNL_1002402.1	698	PY17X_1036700.1-p1
Py17XNL_10	1532553	1532706	AP2-G2	Py17XNL_1002402	Py17XNL_1002402.1	154	PY17X_1036700.1-p1
Py17XNL_14	750150	750333	AP2-G3	Py17XNL_1401023	Py17XNL_1401023.1	184	PY17X_1417400.1-p1
Py17XNL_02	692206	692831	AP2-L	Py17XNL_0202723	Py17XNL_0202723.1	626	PY17X_0215800.1-p1
Py17XNL_02	693029	694569	AP2-L	Py17XNL_0202723	Py17XNL_0202723.1	1541	PY17X_0215800.1-p1
Py17XNL_14	1384716	1384800	AP2-MU	Py17XNL_1401199	Py17XNL_1401199.1	85	PY17X_1436300.1-p1
Py17XNL_14	1384941	1384995	AP2-MU	Py17XNL_1401199	Py17XNL_1401199.1	55	PY17X_1436300.1-p1
Py17XNL_14	1385169	1385415	AP2-MU	Py17XNL_1401199	Py17XNL_1401199.1	247	PY17X_1436300.1-p1
Py17XNL_09	380176	380435	AP2-O	Py17XNL_0900099	Py17XNL_0900099.1	260	PY17X_0907300.1-p1
Py17XNL_09	380779	380971	AP2-O	Py17XNL_0900099	Py17XNL_0900099.1	193	PY17X_0907300.1-p1
Py17XNL_09	382481	382927	AP2-O	Py17XNL_0900099	Py17XNL_0900099.1	447	PY17X_0907300.1-p1
Py17XNL_12	1435920	1435960	AP2-O2	Py17XNL_1205205	Py17XNL_1205205.1	41	PY17X_1235000.1-p1
Py17XNL_12	1437213	1437239	AP2-O2	Py17XNL_1205205	Py17XNL_1205205.1	27	PY17X_1235000.1-p1
Py17XNL_12	1437963	1438035	AP2-O2	Py17XNL_1205205	Py17XNL_1205205.1	73	PY17X_1235000.1-p1
Py17XNL_12	1438129	1438346	AP2-O2	Py17XNL_1205205	Py17XNL_1205205.1	218	PY17X_1235000.1-p1
Py17XNL_10	797005	797030	AP2-O3	Py17XNL_1002553	Py17XNL_1002553.1	26	PY17X_1017000.1-p1
Py17XNL_13	2828808	2829353	AP2-O4	Py17XNL_1303524	Py17XNL_1303524.1	546	PY17X_1369400.1-p1
Py17XNL_13	2829443	2830108	AP2-O4	Py17XNL_1303524	Py17XNL_1303524.1	666	PY17X_1369400.1-p1
Py17XNL_13	2830244	2830262	AP2-O4	Py17XNL_1303524	Py17XNL_1303524.1	19	PY17X_1369400.1-p1
Py17XNL_13	2830413	2830476	AP2-O4	Py17XNL_1303524	Py17XNL_1303524.1	64	PY17X_1369400.1-p1
Py17XNL_13	933001	934456	AP2-O5	Py17XNL_1303035	Py17XNL_1303035.1	1456	PY17X_1317000.1-p1
Py17XNL_13	1595061	1595316	AP2-SP	Py17XNL_1303202	Py17XNL_1303202.1	256	PY17X_1334500.1-p1
Py17XNL_10	237637	238464	AP2-SP2	Py17XNL_1002090	Py17XNL_1002090.1	828	PY17X_1003200.1-p1
Py17XNL_10	238826	239657	AP2-SP2	Py17XNL_1002090	Py17XNL_1002090.1	832	PY17X_1003200.1-p1
Py17XNL_10	239762	240336	AP2-SP2	Py17XNL_1002090	Py17XNL_1002090.1	575	PY17X_1003200.1-p1
Py17XNL_10	237637	238464	AP2-SP2	Py17XNL_1002090	Py17XNL_1002090.2	828	PY17X_1003200.1-p1
Py17XNL_10	238826	239657	AP2-SP2	Py17XNL_1002090	Py17XNL_1002090.2	832	PY17X_1003200.1-p1
Py17XNL_10	239762	240336	AP2-SP2	Py17XNL_1002090	Py17XNL_1002090.2	575	PY17X_1003200.1-p1
Py17XNL_11	982468	982557	AP2-SP3	Py17XNL_1105629	Py17XNL_1105629.1	90	PY17X_1123200.1-p1
Py17XNL_11	983184	983210	AP2-SP3	Py17XNL_1105629	Py17XNL_1105629.1	27	PY17X_1123200.1-p1
Py17XNL_01	601669	602244	AP-3 complex subunit beta	Py17XNL_0104788	Py17XNL_0104788.1	576	PY17X_0113400.1-p1
Py17XNL_01	602373	602845	AP-3 complex subunit beta	Py17XNL_0104788	Py17XNL_0104788.1	473	PY17X_0113400.1-p1
Py17XNL_12	1059636	1060000	AP-3 complex subunit delta	Py17XNL_1205117	Py17XNL_1205117.1	365	PY17X_1225800.1-p1
Py17XNL_14	2549056	2549084	AP-3 complex subunit sigma	Py17XNL_1401481	Py17XNL_1401481.1	29	PY17X_1466000.1-p1
Py17XNL_13	608459	608639	AP3M	Py17XNL_1302951	Py17XNL_1302951.1	181	PY17X_1308400.1-p1
Py17XNL_13	609295	609428	AP3M	Py17XNL_1302951	Py17XNL_1302951.1	134	PY17X_1308400.1-p1
Py17XNL_13	609527	609623	AP3M	Py17XNL_1302951	Py17XNL_1302951.1	97	PY17X_1308400.1-p1
Py17XNL_02	689103	689126	AP-4 complex subunit beta	Py17XNL_0202722	Py17XNL_0202722.1	24	PY17X_0215700.1-p1
Py17XNL_04	867260	867354	AP-4 complex subunit epsilon	Py17XNL_0404052	Py17XNL_0404052.1	95	PY17X_0420100.1-p1
Py17XNL_09	1272843	1273286	AP-4 complex subunit mu	Py17XNL_0900323	Py17XNL_0900323.1	444	PY17X_0930600.1-p1
Py17XNL_05	1061084	1061128	AP-4 complex subunit sigma	Py17XNL_0504599	Py17XNL_0504599.1	45	PY17X_0524900.1-p1
Py17XNL_12	454238	454411	AP5S1	Py17XNL_1204966	Py17XNL_1204966.1	174	PY17X_1209700.1-p1
Py17XNL_12	454238	454411	AP5S1	Py17XNL_1204966	Py17XNL_1204966.2	174	PY17X_1209700.1-p1
Py17XNL_12	454238	454411	AP5S1	Py17XNL_1204966	Py17XNL_1204966.3	174	PY17X_1209700.1-p1
Py17XNL_12	454238	454411	AP5S1	Py17XNL_1204966	Py17XNL_1204966.4	174	PY17X_1209700.1-p1
Py17XNL_14	1364836	1365339	APC10	Py17XNL_1401566	Py17XNL_1401566.1	504	PY17X_1435600.1-p1
Py17XNL_11	1039190	1039260	APC11	Py17XNL_1105645	Py17XNL_1105645.1	71	PY17X_1124800.1-p1
Py17XNL_11	240852	241196	APC3	Py17XNL_1105438	Py17XNL_1105438.1	345	PY17X_1102600.1-p1
Py17XNL_04	367358	367596	APE1	Py17XNL_0403890	Py17XNL_0403890.1	239	PY17X_0406300.1-p1
Py17XNL_07	783981	784416	APH	Py17XNL_0704254	Py17XNL_0704254.1	436	PY17X_0716800.1-p1
Py17XNL_01	518275	519394	ApiAP2	Py17XNL_0104770	Py17XNL_0104770.1	1120	PY17X_0111100.1-p1
Py17XNL_01	519499	519503	ApiAP2	Py17XNL_0104770	Py17XNL_0104770.1	5	PY17X_0111100.1-p1
Py17XNL_01	613305	613424	ApiAP2	Py17XNL_0104791	Py17XNL_0104791.1	120	PY17X_0113700.1-p1
Py17XNL_05	988068	988097	ApiAP2	Py17XNL_0504582	Py17XNL_0504582.1	30	PY17X_0523100.1-p1
Py17XNL_05	988845	988991	ApiAP2	Py17XNL_0504582	Py17XNL_0504582.1	147	PY17X_0523100.1-p1
Py17XNL_05	989251	989303	ApiAP2	Py17XNL_0504582	Py17XNL_0504582.1	53	PY17X_0523100.1-p1
Py17XNL_05	990178	990288	ApiAP2	Py17XNL_0504582	Py17XNL_0504582.1	111	PY17X_0523100.1-p1
Py17XNL_09	530944	530989	ApiAP2	Py17XNL_0900134	Py17XNL_0900134.1	46	PY17X_0911000.1-p1
Py17XNL_09	1397730	1398386	ApiAP2	Py17XNL_0900359	Py17XNL_0900359.1	657	PY17X_0934300.1-p1
Py17XNL_09	1633426	1633858	ApiAP2	Py17XNL_0900424	Py17XNL_0900424.1	433	PY17X_0941600.1-p1
Py17XNL_09	1634813	1634916	ApiAP2	Py17XNL_0900424	Py17XNL_0900424.1	104	PY17X_0941600.1-p1
Py17XNL_12	417208	417726	ApiAP2	Py17XNL_1204958	Py17XNL_1204958.1	519	PY17X_1209100.1-p1
Py17XNL_12	1278296	1279450	ApiAP2	Py17XNL_1205172	Py17XNL_1205172.1	1155	PY17X_1231600.1-p1
Py17XNL_12	1280177	1280184	ApiAP2	Py17XNL_1205172	Py17XNL_1205172.1	8	PY17X_1231600.1-p1
Py17XNL_13	1182091	1182360	ApiAP2	Py17XNL_1303096	Py17XNL_1303096.1	270	PY17X_1323500.1-p1
Py17XNL_13	2525077	2525376	ApiAP2	Py17XNL_1303449	Py17XNL_1303449.1	300	PY17X_1361700.1-p1
Py17XNL_14	322176	322315	ApiAP2	Py17XNL_1400906	Py17XNL_1400906.1	140	PY17X_1405400.1-p1
Py17XNL_14	2206374	2206749	ApiAP2	Py17XNL_1401389	Py17XNL_1401389.1	376	PY17X_1456200.1-p1
Py17XNL_14	2209603	2209606	ApiAP2	Py17XNL_1401389	Py17XNL_1401389.1	4	PY17X_1456200.1-p1
Py17XNL_07	970806	970949	apical merozoite protein	Py17XNL_0704305	Py17XNL_0704305.1	144	PY17X_0721800.1-p1
Py17XNL_03	346396	346524	apicoplast beta-ketoacyl-acyl carrier protein synthase III precursor	Py17XNL_0303661	Py17XNL_0303661.1	129	PY17X_0308800.1-p1
Py17XNL_03	346700	346791	apicoplast beta-ketoacyl-acyl carrier protein synthase III precursor	Py17XNL_0303661	Py17XNL_0303661.1	92	PY17X_0308800.1-p1
Py17XNL_03	346900	346936	apicoplast beta-ketoacyl-acyl carrier protein synthase III precursor	Py17XNL_0303661	Py17XNL_0303661.1	37	PY17X_0308800.1-p1
Py17XNL_05	384530	384640	apicoplast integral membrane protein	Py17XNL_0504424	Py17XNL_0504424.1	111	PY17X_0506600.1-p1
Py17XNL_05	384986	385596	apicoplast integral membrane protein	Py17XNL_0504424	Py17XNL_0504424.1	611	PY17X_0506600.1-p1
Py17XNL_05	384530	385596	apicoplast integral membrane protein	Py17XNL_0504424	Py17XNL_0504424.2	1067	PY17X_0506600.1-p1
Py17XNL_08	567910	568433	apicoplast integral membrane protein	Py17XNL_0801691	Py17XNL_0801691.1	524	PY17X_0812800.1-p1
Py17XNL_08	568554	568826	apicoplast integral membrane protein	Py17XNL_0801691	Py17XNL_0801691.1	273	PY17X_0812800.1-p1
Py17XNL_08	567910	568433	apicoplast integral membrane protein	Py17XNL_0801691	Py17XNL_0801691.2	524	PY17X_0812800.1-p1
Py17XNL_08	568554	568826	apicoplast integral membrane protein	Py17XNL_0801691	Py17XNL_0801691.2	273	PY17X_0812800.1-p1
Py17XNL_13	2239116	2239219	APN1	Py17XNL_1303369	Py17XNL_1303369.1	104	PY17X_1352400.1-p1
Py17XNL_13	2239452	2239563	APN1	Py17XNL_1303369	Py17XNL_1303369.1	112	PY17X_1352400.1-p1
Py17XNL_13	1123481	1123523	APP	Py17XNL_1303081	Py17XNL_1303081.1	43	PY17X_1321900.1-p1
Py17XNL_13	907305	908061	Appr-1-p processing domain protein	Py17XNL_1303029	Py17XNL_1303029.1	757	PY17X_1316300.1-p1
Py17XNL_13	908206	909223	Appr-1-p processing domain protein	Py17XNL_1303029	Py17XNL_1303029.1	1018	PY17X_1316300.1-p1
Py17XNL_08	1149853	1150016	aPRS	Py17XNL_0801852	Py17XNL_0801852.1	164	PY17X_0829400.1-p1
Py17XNL_08	1150144	1150231	aPRS	Py17XNL_0801852	Py17XNL_0801852.1	88	PY17X_0829400.1-p1
Py17XNL_09	787225	787614	AQP	Py17XNL_0900194	Py17XNL_0900194.1	390	PY17X_0917100.1-p1
Py17XNL_14	1165460	1166516	AQP2	Py17XNL_1401135	Py17XNL_1401135.1	1057	PY17X_1429200.1-p1
Py17XNL_14	1166618	1166744	AQP2	Py17XNL_1401135	Py17XNL_1401135.1	127	PY17X_1429200.1-p1
Py17XNL_13	2889586	2889670	AQR	Py17XNL_1303540	Py17XNL_1303540.1	85	PY17X_1371100.1-p1
Py17XNL_13	2891578	2891690	AQR	Py17XNL_1303540	Py17XNL_1303540.1	113	PY17X_1371100.1-p1
Py17XNL_09	1289426	1290155	ARC40	Py17XNL_0900330	Py17XNL_0900330.1	730	PY17X_0931300.1-p1
Py17XNL_12	275986	276216	ARD1	Py17XNL_1204918	Py17XNL_1204918.1	231	PY17X_1204800.1-p1
Py17XNL_05	368222	368226	ARF1	Py17XNL_0504420	Py17XNL_0504420.1	5	PY17X_0506200.1-p1
Py17XNL_05	368411	368456	ARF1	Py17XNL_0504420	Py17XNL_0504420.1	46	PY17X_0506200.1-p1
Py17XNL_14	2367433	2367554	ARFGAP1	Py17XNL_1401427	Py17XNL_1401427.1	122	PY17X_1460400.1-p1
Py17XNL_12	1782704	1782726	ARFGAP2	Py17XNL_1205292	Py17XNL_1205292.1	23	PY17X_1244200.1-p1
Py17XNL_12	1782833	1782921	ARFGAP2	Py17XNL_1205292	Py17XNL_1205292.1	89	PY17X_1244200.1-p1
Py17XNL_12	1783042	1783136	ARFGAP2	Py17XNL_1205292	Py17XNL_1205292.1	95	PY17X_1244200.1-p1
Py17XNL_12	1783233	1783676	ARFGAP2	Py17XNL_1205292	Py17XNL_1205292.1	444	PY17X_1244200.1-p1
Py17XNL_13	691063	691381	ARFGEF	Py17XNL_1302973	Py17XNL_1302973.1	319	PY17X_1310600.1-p1
Py17XNL_04	745654	745788	arginase	Py17XNL_0403996	Py17XNL_0403996.1	135	PY17X_0417600.1-p1
Py17XNL_04	746009	746715	arginase	Py17XNL_0403996	Py17XNL_0403996.1	707	PY17X_0417600.1-p1
Py17XNL_01	305656	305760	ARK1	Py17XNL_0104717	Py17XNL_0104717.1	105	PY17X_0105600.1-p1
Py17XNL_01	305656	306217	ARK1	Py17XNL_0104717	Py17XNL_0104717.2	562	PY17X_0105600.1-p1
Py17XNL_01	305656	306489	ARK1	Py17XNL_0104717	Py17XNL_0104717.3	834	PY17X_0105600.1-p1
Py17XNL_01	306573	306573	ARK1	Py17XNL_0104717	Py17XNL_0104717.3	1	PY17X_0105600.1-p1
Py17XNL_04	477912	478625	ARK2	Py17XNL_0403922	Py17XNL_0403922.1	714	PY17X_0409800.1-p1
Py17XNL_04	477912	478625	ARK2	Py17XNL_0403922	Py17XNL_0403922.2	714	PY17X_0409800.1-p1
Py17XNL_11	1420526	1420551	ARK3	Py17XNL_1105739	Py17XNL_1105739.1	26	PY17X_1134600.1-p1
Py17XNL_05	846498	846883	armadillo repeat protein	Py17XNL_0504548	Py17XNL_0504548.1	386	PY17X_0519400.1-p1
Py17XNL_05	847127	848427	armadillo repeat protein	Py17XNL_0504548	Py17XNL_0504548.1	1301	PY17X_0519400.1-p1
Py17XNL_05	846498	846883	armadillo repeat protein	Py17XNL_0504548	Py17XNL_0504548.2	386	PY17X_0519400.1-p1
Py17XNL_05	847127	848427	armadillo repeat protein	Py17XNL_0504548	Py17XNL_0504548.2	1301	PY17X_0519400.1-p1
Py17XNL_11	625156	625247	ARNP	Py17XNL_1105530	Py17XNL_1105530.1	92	PY17X_1112300.1-p1
Py17XNL_11	625399	625540	ARNP	Py17XNL_1105530	Py17XNL_1105530.1	142	PY17X_1112300.1-p1
Py17XNL_11	625924	626387	ARNP	Py17XNL_1105530	Py17XNL_1105530.1	464	PY17X_1112300.1-p1
Py17XNL_11	626527	626549	ARNP	Py17XNL_1105530	Py17XNL_1105530.1	23	PY17X_1112300.1-p1
Py17XNL_07	789356	789541	ARO	Py17XNL_0704257	Py17XNL_0704257.1	186	PY17X_0717100.1-p1
Py17XNL_07	789665	789740	ARO	Py17XNL_0704257	Py17XNL_0704257.1	76	PY17X_0717100.1-p1
Py17XNL_07	789882	789964	ARO	Py17XNL_0704257	Py17XNL_0704257.1	83	PY17X_0717100.1-p1
Py17XNL_07	790071	790213	ARO	Py17XNL_0704257	Py17XNL_0704257.1	143	PY17X_0717100.1-p1
Py17XNL_07	789356	789541	ARO	Py17XNL_0704257	Py17XNL_0704257.2	186	PY17X_0717100.1-p1
Py17XNL_07	789665	789740	ARO	Py17XNL_0704257	Py17XNL_0704257.2	76	PY17X_0717100.1-p1
Py17XNL_07	789882	789964	ARO	Py17XNL_0704257	Py17XNL_0704257.2	83	PY17X_0717100.1-p1
Py17XNL_07	790071	790091	ARO	Py17XNL_0704257	Py17XNL_0704257.2	21	PY17X_0717100.1-p1
Py17XNL_03	173736	173806	AROM	Py17XNL_0303621	Py17XNL_0303621.1	71	PY17X_0304600.1-p1
Py17XNL_03	174193	174215	AROM	Py17XNL_0303621	Py17XNL_0303621.1	23	PY17X_0304600.1-p1
Py17XNL_08	601311	601494	ARP	Py17XNL_0802031	Py17XNL_0802031.1	184	PY17X_0813800.1-p1
Py17XNL_02	470986	471057	ARP1	Py17XNL_0202675	Py17XNL_0202675.1	72	PY17X_0210700.1-p1
Py17XNL_02	470986	471057	ARP1	Py17XNL_0202675	Py17XNL_0202675.2	72	PY17X_0210700.1-p1
Py17XNL_10	979797	979839	ARP4	Py17XNL_1002273	Py17XNL_1002273.1	43	PY17X_1022500.1-p1
Py17XNL_10	979940	979991	ARP4	Py17XNL_1002273	Py17XNL_1002273.1	52	PY17X_1022500.1-p1
Py17XNL_10	980136	980311	ARP4	Py17XNL_1002273	Py17XNL_1002273.1	176	PY17X_1022500.1-p1
Py17XNL_10	980542	980697	ARP4	Py17XNL_1002273	Py17XNL_1002273.1	156	PY17X_1022500.1-p1
Py17XNL_10	980785	981428	ARP4	Py17XNL_1002273	Py17XNL_1002273.1	644	PY17X_1022500.1-p1
Py17XNL_06	864897	866036	ARP6	Py17XNL_0600743	Py17XNL_0600743.1	1140	PY17X_0619500.1-p1
Py17XNL_07	793360	793656	arsenical pump-driving ATPase	Py17XNL_0704258	Py17XNL_0704258.1	297	PY17X_0717200.1-p1
Py17XNL_12	553404	553835	ARV1	Py17XNL_1204996	Py17XNL_1204996.1	432	PY17X_1212900.1-p1
Py17XNL_04	484985	485096	AS	Py17XNL_0403924	Py17XNL_0403924.1	112	PY17X_0410100.1-p1
Py17XNL_04	484985	486265	AS	Py17XNL_0403924	Py17XNL_0403924.2	1281	PY17X_0410100.1-p1
Py17XNL_14	1625366	1625393	ASF1	Py17XNL_1401251	Py17XNL_1401251.1	28	PY17X_1441900.1-p1
Py17XNL_14	1625687	1625813	ASF1	Py17XNL_1401251	Py17XNL_1401251.1	127	PY17X_1441900.1-p1
Py17XNL_14	1625366	1625393	ASF1	Py17XNL_1401251	Py17XNL_1401251.2	28	PY17X_1441900.1-p1
Py17XNL_14	1625687	1625813	ASF1	Py17XNL_1401251	Py17XNL_1401251.2	127	PY17X_1441900.1-p1
Py17XNL_10	333886	334106	ASP	Py17XNL_1002108	Py17XNL_1002108.1	221	PY17X_1005000.1-p1
Py17XNL_02	373642	374036	asparagine and aspartate rich protein 2	Py17XNL_0202647	Py17XNL_0202647.1	395	PY17X_0208000.1-p1
Py17XNL_14	1990834	1991090	asparagine/aspartate rich protein	Py17XNL_1401336	Py17XNL_1401336.1	257	PY17X_1450700.1-p1
Py17XNL_14	1990834	1991090	asparagine/aspartate rich protein	Py17XNL_1401336	Py17XNL_1401336.2	257	PY17X_1450700.1-p1
Py17XNL_02	411273	411276	asparagine-rich antigen	Py17XNL_0202657	Py17XNL_0202657.1	4	PY17X_0209000.1-p1
Py17XNL_02	412014	412086	asparagine-rich antigen	Py17XNL_0202657	Py17XNL_0202657.1	73	PY17X_0209000.1-p1
Py17XNL_14	1209594	1211073	asparagine-rich antigen	Py17XNL_1401145	Py17XNL_1401145.1	1480	PY17X_1430200.1-p1
Py17XNL_14	1211234	1211263	asparagine-rich antigen	Py17XNL_1401145	Py17XNL_1401145.1	30	PY17X_1430200.1-p1
Py17XNL_14	1212385	1212492	asparagine-rich antigen	Py17XNL_1401145	Py17XNL_1401145.1	108	PY17X_1430200.1-p1
Py17XNL_14	1212606	1212632	asparagine-rich antigen	Py17XNL_1401145	Py17XNL_1401145.1	27	PY17X_1430200.1-p1
Py17XNL_14	1919244	1919746	asparagine-rich protein	Py17XNL_1401320	Py17XNL_1401320.1	503	PY17X_1449000.1-p1
Py17XNL_14	1922500	1922543	asparagine-rich protein	Py17XNL_1401320	Py17XNL_1401320.1	44	PY17X_1449000.1-p1
Py17XNL_14	1922775	1922906	asparagine-rich protein	Py17XNL_1401320	Py17XNL_1401320.1	132	PY17X_1449000.1-p1
Py17XNL_14	1926016	1926088	asparagine-rich protein	Py17XNL_1401320	Py17XNL_1401320.1	73	PY17X_1449000.1-p1
Py17XNL_03	358916	359156	asparagine--tRNA ligase	Py17XNL_0303664	Py17XNL_0303664.1	241	PY17X_0309200.1-p1
Py17XNL_11	520689	520784	asparagine--tRNA ligase	Py17XNL_1105512	Py17XNL_1105512.1	96	PY17X_1110300.1-p1
Py17XNL_11	520952	521097	asparagine--tRNA ligase	Py17XNL_1105512	Py17XNL_1105512.1	146	PY17X_1110300.1-p1
Py17XNL_03	124829	125086	aspartate aminotransferase	Py17XNL_0303607	Py17XNL_0303607.1	258	PY17X_0302900.1-p1
Py17XNL_02	508496	508667	aspartate--tRNA ligase	Py17XNL_0202683	Py17XNL_0202683.1	172	PY17X_0211600.1-p1
Py17XNL_11	702569	702914	aspartate--tRNA ligase	Py17XNL_1105556	Py17XNL_1105556.1	346	PY17X_1115100.1-p1
Py17XNL_10	528229	528585	ataxin-2 like protein	Py17XNL_1002160	Py17XNL_1002160.4	357	PY17X_1010700.1-p1
Py17XNL_10	528229	528585	ataxin-2 like protein	Py17XNL_1002160	Py17XNL_1002160.1	357	PY17X_1010700.1-p1
Py17XNL_10	529669	529701	ataxin-2 like protein	Py17XNL_1002160	Py17XNL_1002160.3	33	PY17X_1010700.1-p1
Py17XNL_10	529959	530130	ataxin-2 like protein	Py17XNL_1002160	Py17XNL_1002160.2	172	PY17X_1010700.1-p1
Py17XNL_13	2610156	2610615	ATCase	Py17XNL_1303466	Py17XNL_1303466.1	460	PY17X_1363400.1-p1
Py17XNL_13	2610156	2610615	ATCase	Py17XNL_1303466	Py17XNL_1303466.2	460	PY17X_1363400.1-p1
Py17XNL_03	404776	404786	ATEL1	Py17XNL_0303675	Py17XNL_0303675.1	11	PY17X_0310300.1-p1
Py17XNL_03	404942	405052	ATEL1	Py17XNL_0303675	Py17XNL_0303675.1	111	PY17X_0310300.1-p1
Py17XNL_03	532483	532491	ATG11	Py17XNL_0303709	Py17XNL_0303709.1	9	PY17X_0313900.1-p1
Py17XNL_03	532575	532643	ATG11	Py17XNL_0303709	Py17XNL_0303709.1	69	PY17X_0313900.1-p1
Py17XNL_03	532483	532491	ATG11	Py17XNL_0303709	Py17XNL_0303709.2	9	PY17X_0313900.1-p1
Py17XNL_03	532575	532682	ATG11	Py17XNL_0303709	Py17XNL_0303709.2	108	PY17X_0313900.1-p1
Py17XNL_03	532796	532832	ATG11	Py17XNL_0303709	Py17XNL_0303709.2	37	PY17X_0313900.1-p1
Py17XNL_03	532967	533088	ATG11	Py17XNL_0303709	Py17XNL_0303709.2	122	PY17X_0313900.1-p1
Py17XNL_03	533207	533480	ATG11	Py17XNL_0303709	Py17XNL_0303709.2	274	PY17X_0313900.1-p1
Py17XNL_13	1723662	1723672	ATG12	Py17XNL_1303236	Py17XNL_1303236.1	11	PY17X_1337900.1-p1
Py17XNL_13	1723813	1723995	ATG12	Py17XNL_1303236	Py17XNL_1303236.1	183	PY17X_1337900.1-p1
Py17XNL_12	606269	606309	ATG18	Py17XNL_1205012	Py17XNL_1205012.1	41	PY17X_1214500.1-p1
Py17XNL_12	606427	606814	ATG18	Py17XNL_1205012	Py17XNL_1205012.1	388	PY17X_1214500.1-p1
Py17XNL_12	607458	607568	ATG18	Py17XNL_1205012	Py17XNL_1205012.1	111	PY17X_1214500.1-p1
Py17XNL_09	998098	998239	ATG23	Py17XNL_0900255	Py17XNL_0900255.2	142	PY17X_0923700.1-p1
Py17XNL_09	998388	998455	ATG23	Py17XNL_0900255	Py17XNL_0900255.2	68	PY17X_0923700.1-p1
Py17XNL_09	998098	998239	ATG23	Py17XNL_0900255	Py17XNL_0900255.3	142	PY17X_0923700.1-p1
Py17XNL_09	998388	998455	ATG23	Py17XNL_0900255	Py17XNL_0900255.3	68	PY17X_0923700.1-p1
Py17XNL_09	1000558	1000625	ATG23	Py17XNL_0900255	Py17XNL_0900255.1	68	PY17X_0923700.1-p1
Py17XNL_09	1000733	1000774	ATG23	Py17XNL_0900255	Py17XNL_0900255.1	42	PY17X_0923700.1-p1
Py17XNL_09	1000884	1000937	ATG23	Py17XNL_0900255	Py17XNL_0900255.1	54	PY17X_0923700.1-p1
Py17XNL_09	1001036	1001086	ATG23	Py17XNL_0900255	Py17XNL_0900255.1	51	PY17X_0923700.1-p1
Py17XNL_09	1001237	1001335	ATG23	Py17XNL_0900255	Py17XNL_0900255.1	99	PY17X_0923700.1-p1
Py17XNL_09	1001425	1002143	ATG23	Py17XNL_0900255	Py17XNL_0900255.1	719	PY17X_0923700.1-p1
Py17XNL_09	1000558	1000625	ATG23	Py17XNL_0900255	Py17XNL_0900255.4	68	PY17X_0923700.1-p1
Py17XNL_09	1000733	1000774	ATG23	Py17XNL_0900255	Py17XNL_0900255.4	42	PY17X_0923700.1-p1
Py17XNL_09	1000884	1000937	ATG23	Py17XNL_0900255	Py17XNL_0900255.4	54	PY17X_0923700.1-p1
Py17XNL_09	1001036	1001086	ATG23	Py17XNL_0900255	Py17XNL_0900255.4	51	PY17X_0923700.1-p1
Py17XNL_09	1001237	1001335	ATG23	Py17XNL_0900255	Py17XNL_0900255.4	99	PY17X_0923700.1-p1
Py17XNL_09	1001425	1001514	ATG23	Py17XNL_0900255	Py17XNL_0900255.4	90	PY17X_0923700.1-p1
Py17XNL_09	1001623	1001730	ATG23	Py17XNL_0900255	Py17XNL_0900255.4	108	PY17X_0923700.1-p1
Py17XNL_09	1000558	1000625	ATG23	Py17XNL_0900255	Py17XNL_0900255.5	68	PY17X_0923700.1-p1
Py17XNL_09	1000733	1000771	ATG23	Py17XNL_0900255	Py17XNL_0900255.5	39	PY17X_0923700.1-p1
Py17XNL_04	779410	779451	ATG3	Py17XNL_0404051	Py17XNL_0404051.1	42	PY17X_0418500.1-p1
Py17XNL_10	1167580	1167637	ATG4	Py17XNL_1002317	Py17XNL_1002317.1	58	PY17X_1027800.1-p1
Py17XNL_10	748899	749319	ATG5	Py17XNL_1002211	Py17XNL_1002211.1	421	PY17X_1015800.1-p1
Py17XNL_09	1017978	1018167	ATG7	Py17XNL_0900260	Py17XNL_0900260.1	190	PY17X_0924200.1-p1
Py17XNL_09	1018350	1018750	ATG7	Py17XNL_0900260	Py17XNL_0900260.1	401	PY17X_0924200.1-p1
Py17XNL_05	333417	334226	ATG8	Py17XNL_0504410	Py17XNL_0504410.1	810	PY17X_0505200.1-p1
Py17XNL_13	1506973	1507106	ATP synthase (C/AC39) subunit	Py17XNL_1303186	Py17XNL_1303186.1	134	PY17X_1332800.1-p1
Py17XNL_06	861369	862095	ATP synthase F0 subunit a-like protein	Py17XNL_0600741	Py17XNL_0600741.1	727	PY17X_0619300.1-p1
Py17XNL_06	862365	862387	ATP synthase F0 subunit a-like protein	Py17XNL_0600741	Py17XNL_0600741.1	23	PY17X_0619300.1-p1
Py17XNL_04	573875	573991	ATP synthase F0 subunit d-like protein	Py17XNL_0403944	Py17XNL_0403944.1	117	PY17X_0412300.1-p1
Py17XNL_04	573875	574449	ATP synthase F0 subunit d-like protein	Py17XNL_0403944	Py17XNL_0403944.2	575	PY17X_0412300.1-p1
Py17XNL_04	574569	574593	ATP synthase F0 subunit d-like protein	Py17XNL_0403944	Py17XNL_0403944.2	25	PY17X_0412300.1-p1
Py17XNL_03	548933	549086	ATP synthase subunit alpha	Py17XNL_0303713	Py17XNL_0303713.1	154	PY17X_0314300.1-p1
Py17XNL_03	549180	549673	ATP synthase subunit alpha	Py17XNL_0303713	Py17XNL_0303713.1	494	PY17X_0314300.1-p1
Py17XNL_14	2085094	2085201	ATP synthase subunit beta	Py17XNL_1401356	Py17XNL_1401356.1	108	PY17X_1452800.1-p1
Py17XNL_14	2085267	2085501	ATP synthase subunit beta	Py17XNL_1401356	Py17XNL_1401356.1	235	PY17X_1452800.1-p1
Py17XNL_14	2085645	2085731	ATP synthase subunit beta	Py17XNL_1401356	Py17XNL_1401356.1	87	PY17X_1452800.1-p1
Py17XNL_08	317600	317696	ATP synthase subunit C	Py17XNL_0801632	Py17XNL_0801632.1	97	PY17X_0806200.1-p1
Py17XNL_08	317600	317696	ATP synthase subunit C	Py17XNL_0801632	Py17XNL_0801632.2	97	PY17X_0806200.1-p1
Py17XNL_09	221975	222025	ATP synthase subunit delta	Py17XNL_0900533	Py17XNL_0900533.1	51	PY17X_0902800.1-p1
Py17XNL_14	533640	533885	ATP synthase subunit gamma	Py17XNL_1400966	Py17XNL_1400966.1	246	PY17X_1411600.1-p1
Py17XNL_01	520785	520871	ATP synthase-associated protein	Py17XNL_0104771	Py17XNL_0104771.1	87	PY17X_0111200.1-p1
Py17XNL_01	521147	521553	ATP synthase-associated protein	Py17XNL_0104771	Py17XNL_0104771.1	407	PY17X_0111200.1-p1
Py17XNL_02	355122	355426	ATP synthase-associated protein	Py17XNL_0202641	Py17XNL_0202641.1	305	PY17X_0207400.1-p1
Py17XNL_05	530748	530855	ATP synthase-associated protein	Py17XNL_0504451	Py17XNL_0504451.1	108	PY17X_0509600.1-p1
Py17XNL_05	530953	531171	ATP synthase-associated protein	Py17XNL_0504451	Py17XNL_0504451.1	219	PY17X_0509600.1-p1
Py17XNL_07	403202	403366	ATP synthase-associated protein	Py17XNL_0704148	Py17XNL_0704148.1	165	PY17X_0705500.1-p1
Py17XNL_07	742046	742069	ATP synthase-associated protein	Py17XNL_0704242	Py17XNL_0704242.1	24	PY17X_0715600.1-p1
Py17XNL_07	742295	742388	ATP synthase-associated protein	Py17XNL_0704242	Py17XNL_0704242.1	94	PY17X_0715600.1-p1
Py17XNL_08	1455676	1456348	ATP synthase-associated protein	Py17XNL_0801939	Py17XNL_0801939.1	673	PY17X_0838500.1-p1
Py17XNL_09	392943	393586	ATP synthase-associated protein	Py17XNL_0900102	Py17XNL_0900102.1	644	PY17X_0907600.1-p1
Py17XNL_09	446016	446480	ATP synthase-associated protein	Py17XNL_0900118	Py17XNL_0900118.1	465	PY17X_0909200.1-p1
Py17XNL_10	1124767	1124841	ATP synthase-associated protein	Py17XNL_1002311	Py17XNL_1002311.1	75	PY17X_1027200.1-p1
Py17XNL_10	1124767	1125333	ATP synthase-associated protein	Py17XNL_1002311	Py17XNL_1002311.2	567	PY17X_1027200.1-p1
Py17XNL_11	898930	899559	ATP synthase-associated protein	Py17XNL_1105606	Py17XNL_1105606.1	630	PY17X_1120400.1-p1
Py17XNL_11	1549913	1549956	ATP synthase-associated protein	Py17XNL_1105770	Py17XNL_1105770.1	44	PY17X_1137700.1-p1
Py17XNL_14	222146	222247	ATP synthase-associated protein	Py17XNL_1401564	Py17XNL_1401564.1	102	PY17X_1403100.1-p1
Py17XNL_05	559001	559108	ATP12	Py17XNL_0504460	Py17XNL_0504460.1	108	PY17X_0510500.1-p1
Py17XNL_14	1436255	1436696	ATP2	Py17XNL_1401208	Py17XNL_1401208.1	442	PY17X_1437200.1-p1
Py17XNL_14	1436169	1436696	ATP2	Py17XNL_1401208	Py17XNL_1401208.2	528	PY17X_1437200.1-p1
Py17XNL_14	1436169	1436696	ATP2	Py17XNL_1401208	Py17XNL_1401208.3	528	PY17X_1437200.1-p1
Py17XNL_13	643463	643529	ATP23	Py17XNL_1302961	Py17XNL_1302961.1	67	PY17X_1309400.1-p1
Py17XNL_13	643941	643949	ATP23	Py17XNL_1302961	Py17XNL_1302961.1	9	PY17X_1309400.1-p1
Py17XNL_06	620758	621042	ATP4	Py17XNL_0600681	Py17XNL_0600681.1	285	PY17X_0612900.1-p1
Py17XNL_09	1497606	1497665	ATPase	Py17XNL_0900386	Py17XNL_0900386.1	60	PY17X_0937000.1-p1
Py17XNL_09	1497934	1498149	ATPase	Py17XNL_0900386	Py17XNL_0900386.1	216	PY17X_0937000.1-p1
Py17XNL_11	1113360	1113400	ATPase	Py17XNL_1105664	Py17XNL_1105664.1	41	PY17X_1126900.1-p1
Py17XNL_11	301906	301965	ATPase3	Py17XNL_1105459	Py17XNL_1105459.1	60	PY17X_1104700.1-p1
Py17XNL_09	357936	358065	ATP-dependent (S)-NAD(P)H-hydrate dehydratase	Py17XNL_0900091	Py17XNL_0900091.1	130	PY17X_0906500.1-p1
Py17XNL_09	358253	358833	ATP-dependent (S)-NAD(P)H-hydrate dehydratase	Py17XNL_0900091	Py17XNL_0900091.1	581	PY17X_0906500.1-p1
Py17XNL_11	315846	315873	ATP-dependent helicase	Py17XNL_1105462	Py17XNL_1105462.1	28	PY17X_1105100.1-p1
Py17XNL_11	315995	316002	ATP-dependent helicase	Py17XNL_1105462	Py17XNL_1105462.1	8	PY17X_1105100.1-p1
Py17XNL_10	1262446	1263198	ATP-dependent protease	Py17XNL_1002339	Py17XNL_1002339.1	753	PY17X_1030200.1-p1
Py17XNL_14	1869072	1869089	ATP-dependent protease subunit ClpQ	Py17XNL_1401307	Py17XNL_1401307.1	18	PY17X_1447600.1-p1
Py17XNL_14	1869236	1869784	ATP-dependent protease subunit ClpQ	Py17XNL_1401307	Py17XNL_1401307.1	549	PY17X_1447600.1-p1
Py17XNL_14	209606	209661	ATP-dependent RNA helicase DHR1	Py17XNL_1400883	Py17XNL_1400883.1	56	PY17X_1402800.1-p1
Py17XNL_09	1265786	1267518	ATP-dependent zinc metalloprotease FTSH	Py17XNL_0900322	Py17XNL_0900322.1	1733	PY17X_0930500.1-p1
Py17XNL_13	1513295	1513376	ATP-dependent zinc metalloprotease FTSH	Py17XNL_1303188	Py17XNL_1303188.1	82	PY17X_1333000.1-p1
Py17XNL_01	241349	241386	AT-rich interactive domain-containing protein	Py17XNL_0104700	Py17XNL_0104700.1	38	PY17X_0104000.1-p1
Py17XNL_01	241349	241386	AT-rich interactive domain-containing protein	Py17XNL_0104700	Py17XNL_0104700.2	38	PY17X_0104000.1-p1
Py17XNL_10	483759	484065	ATRP	Py17XNL_1002149	Py17XNL_1002149.1	307	PY17X_1009600.1-p1
Py17XNL_14	2585874	2586066	aTrpRS	Py17XNL_1401493	Py17XNL_1401493.1	193	PY17X_1467200.1-p1
Py17XNL_10	1083407	1083554	ATrx1	Py17XNL_1002303	Py17XNL_1002303.1	148	PY17X_1025900.1-p1
Py17XNL_10	1083685	1084539	ATrx1	Py17XNL_1002303	Py17XNL_1002303.1	855	PY17X_1025900.1-p1
Py17XNL_12	1861961	1862166	ATrx2	Py17XNL_1205318	Py17XNL_1205318.1	206	PY17X_1247100.1-p1
Py17XNL_14	1703204	1703271	ATX3	Py17XNL_1401273	Py17XNL_1401273.1	68	PY17X_1444100.1-p1
Py17XNL_10	1278396	1278753	atypical protein kinase	Py17XNL_1002343	Py17XNL_1002343.1	358	PY17X_1030600.1-p1
Py17XNL_10	1278844	1279535	atypical protein kinase	Py17XNL_1002343	Py17XNL_1002343.1	692	PY17X_1030600.1-p1
Py17XNL_10	1279638	1279642	atypical protein kinase	Py17XNL_1002343	Py17XNL_1002343.1	5	PY17X_1030600.1-p1
Py17XNL_08	526933	527007	B9	Py17XNL_0801677	Py17XNL_0801677.1	75	PY17X_0811300.1-p1
Py17XNL_08	527937	528165	B9	Py17XNL_0801677	Py17XNL_0801677.1	229	PY17X_0811300.1-p1
Py17XNL_08	528330	528379	B9	Py17XNL_0801677	Py17XNL_0801677.1	50	PY17X_0811300.1-p1
Py17XNL_08	528631	528721	B9	Py17XNL_0801677	Py17XNL_0801677.1	91	PY17X_0811300.1-p1
Py17XNL_08	528847	528856	B9	Py17XNL_0801677	Py17XNL_0801677.1	10	PY17X_0811300.1-p1
Py17XNL_13	1321167	1321174	bax inhibitor 1	Py17XNL_1303133	Py17XNL_1303133.1	8	PY17X_1327200.1-p1
Py17XNL_13	1321557	1323066	bax inhibitor 1	Py17XNL_1303133	Py17XNL_1303133.1	1510	PY17X_1327200.1-p1
Py17XNL_13	1321167	1321174	bax inhibitor 1	Py17XNL_1303133	Py17XNL_1303133.2	8	PY17X_1327200.1-p1
Py17XNL_13	1321557	1323066	bax inhibitor 1	Py17XNL_1303133	Py17XNL_1303133.2	1510	PY17X_1327200.1-p1
Py17XNL_14	2469964	2470083	bax inhibitor 1	Py17XNL_1401462	Py17XNL_1401462.1	120	PY17X_1464000.1-p1
Py17XNL_14	2470340	2470557	bax inhibitor 1	Py17XNL_1401462	Py17XNL_1401462.1	218	PY17X_1464000.1-p1
Py17XNL_14	2471687	2471765	bax inhibitor 1	Py17XNL_1401462	Py17XNL_1401462.1	79	PY17X_1464000.1-p1
Py17XNL_14	2471885	2472264	bax inhibitor 1	Py17XNL_1401462	Py17XNL_1401462.1	380	PY17X_1464000.1-p1
Py17XNL_14	573020	574298	BCKDHA	Py17XNL_1400979	Py17XNL_1400979.1	1279	PY17X_1412900.1-p1
Py17XNL_14	574383	574656	BCKDHA	Py17XNL_1400979	Py17XNL_1400979.1	274	PY17X_1412900.1-p1
Py17XNL_11	321566	321600	BCKDHB	Py17XNL_1105464	Py17XNL_1105464.1	35	PY17X_1105300.1-p1
Py17XNL_04	291917	292103	BCKDH-E2	Py17XNL_0403873	Py17XNL_0403873.1	187	PY17X_0404500.1-p1
Py17XNL_04	292360	292386	BCKDH-E2	Py17XNL_0403873	Py17XNL_0403873.1	27	PY17X_0404500.1-p1
Py17XNL_11	374006	374017	BCNT domain-containing protein	Py17XNL_1105474	Py17XNL_1105474.1	12	PY17X_1106300.1-p1
Py17XNL_11	374250	375227	BCNT domain-containing protein	Py17XNL_1105474	Py17XNL_1105474.1	978	PY17X_1106300.1-p1
Py17XNL_01	222106	222508	BCS1	Py17XNL_0104696	Py17XNL_0104696.1	403	PY17X_0103600.1-p1
Py17XNL_09	1077428	1077753	BDCP	Py17XNL_0900280	Py17XNL_0900280.1	326	PY17X_0926200.1-p1
Py17XNL_05	824878	825115	BDP1	Py17XNL_0504541	Py17XNL_0504541.1	238	PY17X_0518600.1-p1
Py17XNL_14	1246442	1246476	BDP2	Py17XNL_1401152	Py17XNL_1401152.1	35	PY17X_1431000.1-p1
Py17XNL_14	1246584	1246787	BDP2	Py17XNL_1401152	Py17XNL_1401152.1	204	PY17X_1431000.1-p1
Py17XNL_14	1248040	1248121	BDP2	Py17XNL_1401152	Py17XNL_1401152.1	82	PY17X_1431000.1-p1
Py17XNL_14	1248363	1248455	BDP2	Py17XNL_1401152	Py17XNL_1401152.1	93	PY17X_1431000.1-p1
Py17XNL_14	1248605	1248731	BDP2	Py17XNL_1401152	Py17XNL_1401152.1	127	PY17X_1431000.1-p1
Py17XNL_14	1249607	1249703	BDP2	Py17XNL_1401152	Py17XNL_1401152.1	97	PY17X_1431000.1-p1
Py17XNL_14	1249960	1250304	BDP2	Py17XNL_1401152	Py17XNL_1401152.1	345	PY17X_1431000.1-p1
Py17XNL_02	267353	267946	BDP3	Py17XNL_0202616	Py17XNL_0202616.1	594	PY17X_0204600.1-p1
Py17XNL_13	400746	400894	BDP4	Py17XNL_1302912	Py17XNL_1302912.3	149	PY17X_1304200.1-p1
Py17XNL_13	401230	401238	BDP4	Py17XNL_1302912	Py17XNL_1302912.3	9	PY17X_1304200.1-p1
Py17XNL_13	400946	401253	BDP4	Py17XNL_1302912	Py17XNL_1302912.1	308	PY17X_1304200.1-p1
Py17XNL_13	400946	401253	BDP4	Py17XNL_1302912	Py17XNL_1302912.2	308	PY17X_1304200.1-p1
Py17XNL_14	2018064	2018132	BDP5	Py17XNL_1401341	Py17XNL_1401341.1	69	PY17X_1451200.1-p1
Py17XNL_06	1050190	1050237	BDP6	Py17XNL_0600795	Py17XNL_0600795.1	48	PY17X_0624900.1-p1
Py17XNL_07	933057	933087	BET3	Py17XNL_0704294	Py17XNL_0704294.1	31	PY17X_0720600.1-p1
Py17XNL_07	933166	933186	BET3	Py17XNL_0704294	Py17XNL_0704294.1	21	PY17X_0720600.1-p1
Py17XNL_07	933292	933323	BET3	Py17XNL_0704294	Py17XNL_0704294.1	32	PY17X_0720600.1-p1
Py17XNL_07	933468	933486	BET3	Py17XNL_0704294	Py17XNL_0704294.1	19	PY17X_0720600.1-p1
Py17XNL_10	1636971	1637026	BET5	Py17XNL_1002430	Py17XNL_1002430.1	56	PY17X_1039400.1-p1
Py17XNL_09	564734	564812	beta-catenin-like protein 1	Py17XNL_0900139	Py17XNL_0900139.1	79	PY17X_0911500.1-p1
Py17XNL_09	564734	564812	beta-catenin-like protein 1	Py17XNL_0900139	Py17XNL_0900139.2	79	PY17X_0911500.1-p1
Py17XNL_11	803069	803124	BFR1 domain-containing protein	Py17XNL_1105582	Py17XNL_1105582.1	56	PY17X_1117900.1-p1
Py17XNL_11	803716	803905	BFR1 domain-containing protein	Py17XNL_1105582	Py17XNL_1105582.1	190	PY17X_1117900.1-p1
Py17XNL_11	804571	804625	BFR1 domain-containing protein	Py17XNL_1105582	Py17XNL_1105582.1	55	PY17X_1117900.1-p1
Py17XNL_09	304988	305099	bicoid-interacting protein BIN3	Py17XNL_0900075	Py17XNL_0900075.1	112	PY17X_0904700.1-p1
Py17XNL_09	305900	305954	bicoid-interacting protein BIN3	Py17XNL_0900075	Py17XNL_0900075.1	55	PY17X_0904700.1-p1
Py17XNL_09	306058	306119	bicoid-interacting protein BIN3	Py17XNL_0900075	Py17XNL_0900075.1	62	PY17X_0904700.1-p1
Py17XNL_09	306582	306756	bicoid-interacting protein BIN3	Py17XNL_0900075	Py17XNL_0900075.1	175	PY17X_0904700.1-p1
Py17XNL_11	1299566	1299639	bifunctional methylenetetrahydrofolate dehydrogenase/cyclohydrolase	Py17XNL_1105704	Py17XNL_1105704.1	74	PY17X_1130900.1-p1
Py17XNL_08	888571	889001	BIP	Py17XNL_0801782	Py17XNL_0801782.1	431	PY17X_0822200.1-p1
Py17XNL_08	888571	888635	BIP	Py17XNL_0801782	Py17XNL_0801782.2	65	PY17X_0822200.1-p1
Py17XNL_12	1562889	1562926	bis(5'-nucleosyl)-tetraphosphatase [asymmetrical]	Py17XNL_1205241	Py17XNL_1205241.1	38	PY17X_1238700.1-p1
Py17XNL_11	758329	758469	BolA-like protein	Py17XNL_1105569	Py17XNL_1105569.1	141	PY17X_1116600.1-p1
Py17XNL_10	1614236	1614248	BOP1	Py17XNL_1002424	Py17XNL_1002424.1	13	PY17X_1038800.1-p1
Py17XNL_10	1614433	1614745	BOP1	Py17XNL_1002424	Py17XNL_1002424.1	313	PY17X_1038800.1-p1
Py17XNL_09	1534706	1535124	BOS1	Py17XNL_0900396	Py17XNL_0900396.1	419	PY17X_0938300.1-p1
Py17XNL_13	1879113	1879214	BRCT domain-containing protein	Py17XNL_1303279	Py17XNL_1303279.1	102	PY17X_1342300.1-p1
Py17XNL_13	1879934	1880103	BRCT domain-containing protein	Py17XNL_1303279	Py17XNL_1303279.1	170	PY17X_1342300.1-p1
Py17XNL_13	1880315	1880383	BRCT domain-containing protein	Py17XNL_1303279	Py17XNL_1303279.1	69	PY17X_1342300.1-p1
Py17XNL_13	1880460	1880565	BRCT domain-containing protein	Py17XNL_1303279	Py17XNL_1303279.1	106	PY17X_1342300.1-p1
Py17XNL_13	921021	921076	BRF1	Py17XNL_1303033	Py17XNL_1303033.1	56	PY17X_1316800.1-p1
Py17XNL_13	921301	921668	BRF1	Py17XNL_1303033	Py17XNL_1303033.1	368	PY17X_1316800.1-p1
Py17XNL_07	616083	616726	BRIX domain	Py17XNL_0704207	Py17XNL_0704207.1	644	PY17X_0711900.1-p1
Py17XNL_14	1609716	1610742	BRO1 domain-containing protein	Py17XNL_1401248	Py17XNL_1401248.1	1027	PY17X_1441600.1-p1
Py17XNL_14	1610976	1611917	BRO1 domain-containing protein	Py17XNL_1401248	Py17XNL_1401248.1	942	PY17X_1441600.1-p1
Py17XNL_05	1041698	1042202	BRR2	Py17XNL_0504593	Py17XNL_0504593.1	505	PY17X_0524300.1-p1
Py17XNL_12	758814	759178	BSD domain-containing protein	Py17XNL_1205047	Py17XNL_1205047.1	365	PY17X_1218100.1-p1
Py17XNL_05	1061238	1061435	BSD-domain protein	Py17XNL_0504600	Py17XNL_0504600.1	198	PY17X_0525000.1-p1
Py17XNL_08	790586	790819	BSD-domain protein	Py17XNL_0801753	Py17XNL_0801753.1	234	PY17X_0819200.1-p1
Py17XNL_14	2185664	2186132	BTB/POZ domain-containing protein	Py17XNL_1401384	Py17XNL_1401384.3	469	PY17X_1455700.1-p1
Py17XNL_14	2185914	2186151	BTB/POZ domain-containing protein	Py17XNL_1401384	Py17XNL_1401384.1	238	PY17X_1455700.1-p1
Py17XNL_14	2186249	2186483	BTB/POZ domain-containing protein	Py17XNL_1401384	Py17XNL_1401384.1	235	PY17X_1455700.1-p1
Py17XNL_14	2185914	2186151	BTB/POZ domain-containing protein	Py17XNL_1401384	Py17XNL_1401384.2	238	PY17X_1455700.1-p1
Py17XNL_14	2186249	2187016	BTB/POZ domain-containing protein	Py17XNL_1401384	Py17XNL_1401384.2	768	PY17X_1455700.1-p1
Py17XNL_10	904667	904731	BTF3	Py17XNL_1002252	Py17XNL_1002252.1	65	PY17X_1020000.1-p1
Py17XNL_01	537314	537355	BTP1	Py17XNL_0104774	Py17XNL_0104774.1	42	PY17X_0111500.1-p1
Py17XNL_08	217936	218263	BTP2	Py17XNL_0801615	Py17XNL_0801615.1	328	PY17X_0804500.1-p1
Py17XNL_10	1251359	1251575	Btz domain-containing protein	Py17XNL_1002554	Py17XNL_1002554.1	217	PY17X_1029700.1-p1
Py17XNL_14	2427264	2427747	BUD13	Py17XNL_1401446	Py17XNL_1401446.1	484	PY17X_1462300.1-p1
Py17XNL_12	1656618	1656818	BUD31	Py17XNL_1205259	Py17XNL_1205259.1	201	PY17X_1240800.1-p1
Py17XNL_12	1657509	1657576	BUD31	Py17XNL_1205259	Py17XNL_1205259.1	68	PY17X_1240800.1-p1
Py17XNL_12	1657785	1657876	BUD31	Py17XNL_1205259	Py17XNL_1205259.1	92	PY17X_1240800.1-p1
Py17XNL_12	1656618	1656818	BUD31	Py17XNL_1205259	Py17XNL_1205259.2	201	PY17X_1240800.1-p1
Py17XNL_12	1657509	1657576	BUD31	Py17XNL_1205259	Py17XNL_1205259.2	68	PY17X_1240800.1-p1
Py17XNL_12	1657785	1657876	BUD31	Py17XNL_1205259	Py17XNL_1205259.2	92	PY17X_1240800.1-p1
Py17XNL_08	398236	398459	BUD32	Py17XNL_0801652	Py17XNL_0801652.1	224	PY17X_0808700.1-p1
Py17XNL_08	398646	398714	BUD32	Py17XNL_0801652	Py17XNL_0801652.1	69	PY17X_0808700.1-p1
Py17XNL_08	398890	398992	BUD32	Py17XNL_0801652	Py17XNL_0801652.1	103	PY17X_0808700.1-p1
Py17XNL_08	398236	398459	BUD32	Py17XNL_0801652	Py17XNL_0801652.2	224	PY17X_0808700.1-p1
Py17XNL_08	398646	398714	BUD32	Py17XNL_0801652	Py17XNL_0801652.2	69	PY17X_0808700.1-p1
Py17XNL_08	398890	398992	BUD32	Py17XNL_0801652	Py17XNL_0801652.2	103	PY17X_0808700.1-p1
Py17XNL_09	504153	504214	CA	Py17XNL_0900129	Py17XNL_0900129.1	62	PY17X_0910400.1-p1
Py17XNL_12	1214163	1214380	cactin homolog	Py17XNL_1205154	Py17XNL_1205154.2	218	PY17X_1229600.1-p1
Py17XNL_12	1216185	1216420	cactin homolog	Py17XNL_1205154	Py17XNL_1205154.1	236	PY17X_1229600.1-p1
Py17XNL_12	1216185	1216420	cactin homolog	Py17XNL_1205154	Py17XNL_1205154.3	236	PY17X_1229600.1-p1
Py17XNL_14	1131542	1131964	CAF1	Py17XNL_1401126	Py17XNL_1401126.1	423	PY17X_1428300.1-p1
Py17XNL_10	607959	607980	CAF16	Py17XNL_1002177	Py17XNL_1002177.1	22	PY17X_1012400.1-p1
Py17XNL_10	607959	608664	CAF16	Py17XNL_1002177	Py17XNL_1002177.2	706	PY17X_1012400.1-p1
Py17XNL_11	242366	242610	CAF1A	Py17XNL_1105439	Py17XNL_1105439.1	245	PY17X_1102700.1-p1
Py17XNL_11	242986	242989	CAF1A	Py17XNL_1105439	Py17XNL_1105439.1	4	PY17X_1102700.1-p1
Py17XNL_13	2144029	2144267	CAF1B	Py17XNL_1303341	Py17XNL_1303341.1	239	PY17X_1349100.1-p1
Py17XNL_13	2145138	2145171	CAF1B	Py17XNL_1303341	Py17XNL_1303341.1	34	PY17X_1349100.1-p1
Py17XNL_13	2145291	2145763	CAF1B	Py17XNL_1303341	Py17XNL_1303341.1	473	PY17X_1349100.1-p1
Py17XNL_13	2145982	2146085	CAF1B	Py17XNL_1303341	Py17XNL_1303341.1	104	PY17X_1349100.1-p1
Py17XNL_13	2146187	2146333	CAF1B	Py17XNL_1303341	Py17XNL_1303341.1	147	PY17X_1349100.1-p1
Py17XNL_02	253906	253931	CAF1C	Py17XNL_0202614	Py17XNL_0202614.1	26	PY17X_0204400.1-p1
Py17XNL_02	254110	254180	CAF1C	Py17XNL_0202614	Py17XNL_0202614.1	71	PY17X_0204400.1-p1
Py17XNL_11	436399	436413	CAF40	Py17XNL_1105492	Py17XNL_1105492.1	15	PY17X_1108300.1-p1
Py17XNL_11	436568	436613	CAF40	Py17XNL_1105492	Py17XNL_1105492.1	46	PY17X_1108300.1-p1
Py17XNL_09	1747042	1747481	calcium/calmodulin-dependent protein kinase	Py17XNL_0900453	Py17XNL_0900453.1	440	PY17X_0944500.1-p1
Py17XNL_14	975100	975534	calcium/calmodulin-dependent protein kinase	Py17XNL_1401565	Py17XNL_1401565.1	435	PY17X_1423600.1-p1
Py17XNL_01	308643	308716	calcium-binding protein	Py17XNL_0104718	Py17XNL_0104718.1	74	PY17X_0105700.1-p1
Py17XNL_09	608071	608154	calcium-binding protein	Py17XNL_0900148	Py17XNL_0900148.1	84	PY17X_0912400.1-p1
Py17XNL_10	949772	951107	calcium-dependent protein kinase	Py17XNL_1002265	Py17XNL_1002265.1	1336	PY17X_1021700.1-p1
Py17XNL_10	949195	949463	calcium-dependent protein kinase	Py17XNL_1002265	Py17XNL_1002265.2	269	PY17X_1021700.1-p1
Py17XNL_10	949583	951107	calcium-dependent protein kinase	Py17XNL_1002265	Py17XNL_1002265.2	1525	PY17X_1021700.1-p1
Py17XNL_14	2168201	2169004	calcyclin binding protein	Py17XNL_1401378	Py17XNL_1401378.1	804	PY17X_1455100.1-p1
Py17XNL_08	1427857	1427933	calcyclin-binding protein	Py17XNL_0801929	Py17XNL_0801929.1	77	PY17X_0837400.1-p1
Py17XNL_08	1428050	1428171	calcyclin-binding protein	Py17XNL_0801929	Py17XNL_0801929.1	122	PY17X_0837400.1-p1
Py17XNL_08	1428291	1428384	calcyclin-binding protein	Py17XNL_0801929	Py17XNL_0801929.1	94	PY17X_0837400.1-p1
Py17XNL_08	1428500	1428526	calcyclin-binding protein	Py17XNL_0801929	Py17XNL_0801929.1	27	PY17X_0837400.1-p1
Py17XNL_05	738958	739014	calmodulin	Py17XNL_0504513	Py17XNL_0504513.1	57	PY17X_0515800.1-p1
Py17XNL_10	1107638	1107947	calmodulin	Py17XNL_1002307	Py17XNL_1002307.1	310	PY17X_1026800.1-p1
Py17XNL_14	956951	957351	calmodulin	Py17XNL_1401075	Py17XNL_1401075.3	401	PY17X_1422700.1-p1
Py17XNL_14	957515	957960	calmodulin	Py17XNL_1401075	Py17XNL_1401075.3	446	PY17X_1422700.1-p1
Py17XNL_14	957312	957351	calmodulin	Py17XNL_1401075	Py17XNL_1401075.1	40	PY17X_1422700.1-p1
Py17XNL_14	957515	957960	calmodulin	Py17XNL_1401075	Py17XNL_1401075.1	446	PY17X_1422700.1-p1
Py17XNL_14	956951	957351	calmodulin	Py17XNL_1401075	Py17XNL_1401075.2	401	PY17X_1422700.1-p1
Py17XNL_14	957515	957960	calmodulin	Py17XNL_1401075	Py17XNL_1401075.2	446	PY17X_1422700.1-p1
Py17XNL_07	774486	774616	calmodulin-like protein	Py17XNL_0704251	Py17XNL_0704251.1	131	PY17X_0716400.1-p1
Py17XNL_13	759013	759182	calmodulin-like protein	Py17XNL_1302985	Py17XNL_1302985.2	170	PY17X_1311900.1-p1
Py17XNL_13	759233	759820	calmodulin-like protein	Py17XNL_1302985	Py17XNL_1302985.1	588	PY17X_1311900.1-p1
Py17XNL_13	870013	870577	calponin homology domain-containing protein	Py17XNL_1303020	Py17XNL_1303020.1	565	PY17X_1315400.1-p1
Py17XNL_10	603809	603899	CAM	Py17XNL_1002175	Py17XNL_1002175.1	91	PY17X_1012200.1-p1
Py17XNL_10	604078	604286	CAM	Py17XNL_1002175	Py17XNL_1002175.1	209	PY17X_1012200.1-p1
Py17XNL_12	884608	884674	Cap380	Py17XNL_1205075	Py17XNL_1205075.1	67	PY17X_1221300.1-p1
Py17XNL_12	884954	885666	Cap380	Py17XNL_1205075	Py17XNL_1205075.1	713	PY17X_1221300.1-p1
Py17XNL_09	363158	363496	CAP93	Py17XNL_0900092	Py17XNL_0900092.1	339	PY17X_0906600.1-p1
Py17XNL_10	1692326	1692862	CAPD2	Py17XNL_1002450	Py17XNL_1002450.1	537	PY17X_1041300.1-p1
Py17XNL_09	689289	689864	CAPD3	Py17XNL_0900169	Py17XNL_0900169.1	576	PY17X_0914500.1-p1
Py17XNL_13	892284	892363	CAPG2	Py17XNL_1303024	Py17XNL_1303024.1	80	PY17X_1315800.1-p1
Py17XNL_14	277662	278026	CAPH	Py17XNL_1400895	Py17XNL_1400895.1	365	PY17X_1404100.1-p1
Py17XNL_14	277662	278026	CAPH	Py17XNL_1400895	Py17XNL_1400895.2	365	PY17X_1404100.1-p1
Py17XNL_03	105696	105840	CAPH2	Py17XNL_0303603	Py17XNL_0303603.1	145	PY17X_0302400.1-p1
Py17XNL_14	424238	424467	carbamoyl phosphate synthetase	Py17XNL_1400936	Py17XNL_1400936.1	230	PY17X_1408400.1-p1
Py17XNL_14	424593	424681	carbamoyl phosphate synthetase	Py17XNL_1400936	Py17XNL_1400936.1	89	PY17X_1408400.1-p1
Py17XNL_14	426683	426906	carbamoyl phosphate synthetase	Py17XNL_1400936	Py17XNL_1400936.1	224	PY17X_1408400.1-p1
Py17XNL_12	821085	821738	CARL	Py17XNL_1205063	Py17XNL_1205063.1	654	PY17X_1219800.1-p1
Py17XNL_12	821085	821738	CARL	Py17XNL_1205063	Py17XNL_1205063.2	654	PY17X_1219800.1-p1
Py17XNL_12	821085	821738	CARL	Py17XNL_1205063	Py17XNL_1205063.3	654	PY17X_1219800.1-p1
Py17XNL_14	1119979	1120044	CARM1	Py17XNL_1401124	Py17XNL_1401124.1	66	PY17X_1428100.1-p1
Py17XNL_14	2105694	2106134	CARP	Py17XNL_1401360	Py17XNL_1401360.1	441	PY17X_1453200.1-p1
Py17XNL_09	1796576	1796821	casein kinase II beta chain	Py17XNL_0900464	Py17XNL_0900464.1	246	PY17X_0945700.1-p1
Py17XNL_02	578336	578403	cation transporting ATPase	Py17XNL_0202699	Py17XNL_0202699.1	68	PY17X_0213300.1-p1
Py17XNL_02	578502	579253	cation transporting ATPase	Py17XNL_0202699	Py17XNL_0202699.1	752	PY17X_0213300.1-p1
Py17XNL_01	231176	231898	CAX	Py17XNL_0104699	Py17XNL_0104699.1	723	PY17X_0103900.1-p1
Py17XNL_01	231991	233214	CAX	Py17XNL_0104699	Py17XNL_0104699.1	1224	PY17X_0103900.1-p1
Py17XNL_10	1149017	1149790	CBF5	Py17XNL_1002315	Py17XNL_1002315.1	774	PY17X_1027600.1-p1
Py17XNL_07	808236	808783	CBP20	Py17XNL_0704263	Py17XNL_0704263.1	548	PY17X_0717700.1-p1
Py17XNL_07	808938	808940	CBP20	Py17XNL_0704263	Py17XNL_0704263.1	3	PY17X_0717700.1-p1
Py17XNL_10	1627174	1627716	CBWD1	Py17XNL_1002427	Py17XNL_1002427.1	543	PY17X_1039100.1-p1
Py17XNL_06	305626	305844	CC1HL	Py17XNL_0600610	Py17XNL_0600610.1	219	PY17X_0605100.1-p1
Py17XNL_06	305949	306028	CC1HL	Py17XNL_0600610	Py17XNL_0600610.1	80	PY17X_0605100.1-p1
Py17XNL_14	416066	416148	CCAAT-binding transcription factor	Py17XNL_1400935	Py17XNL_1400935.1	83	PY17X_1408300.1-p1
Py17XNL_02	423176	423351	C-CAP	Py17XNL_0202661	Py17XNL_0202661.1	176	PY17X_0209400.1-p1
Py17XNL_07	259400	259704	CCDC124	Py17XNL_0704114	Py17XNL_0704114.1	305	PY17X_0701900.1-p1
Py17XNL_07	259870	260056	CCDC124	Py17XNL_0704114	Py17XNL_0704114.1	187	PY17X_0701900.1-p1
Py17XNL_07	259400	259704	CCDC124	Py17XNL_0704114	Py17XNL_0704114.2	305	PY17X_0701900.1-p1
Py17XNL_07	259870	260056	CCDC124	Py17XNL_0704114	Py17XNL_0704114.2	187	PY17X_0701900.1-p1
Py17XNL_14	1629037	1629116	CCHL	Py17XNL_1401252	Py17XNL_1401252.1	80	PY17X_1442000.1-p1
Py17XNL_13	409050	409051	CCp1	Py17XNL_1302913	Py17XNL_1302913.1	2	PY17X_1304300.1-p1
Py17XNL_13	409397	409516	CCp1	Py17XNL_1302913	Py17XNL_1302913.1	120	PY17X_1304300.1-p1
Py17XNL_13	1171921	1172028	CCP2	Py17XNL_1303095	Py17XNL_1303095.1	108	PY17X_1323300.1-p1
Py17XNL_10	1568844	1568851	CCp3	Py17XNL_1002411	Py17XNL_1002411.1	8	PY17X_1037600.1-p1
Py17XNL_10	1569013	1569436	CCp3	Py17XNL_1002411	Py17XNL_1002411.1	424	PY17X_1037600.1-p1
Py17XNL_04	881648	881895	CCp4	Py17XNL_0404023	Py17XNL_0404023.1	248	PY17X_0420400.1-p1
Py17XNL_04	880830	881895	CCp4	Py17XNL_0404023	Py17XNL_0404023.2	1066	PY17X_0420400.1-p1
Py17XNL_02	295554	296086	CCp5	Py17XNL_0202627	Py17XNL_0202627.1	533	PY17X_0205900.1-p1
Py17XNL_12	1529218	1529658	CCR4-1	Py17XNL_1205232	Py17XNL_1205232.1	441	PY17X_1237700.1-p1
Py17XNL_12	1530780	1530868	CCR4-1	Py17XNL_1205232	Py17XNL_1205232.1	89	PY17X_1237700.1-p1
Py17XNL_12	1531158	1531406	CCR4-1	Py17XNL_1205232	Py17XNL_1205232.1	249	PY17X_1237700.1-p1
Py17XNL_11	1679716	1679777	CCR4-2	Py17XNL_1105801	Py17XNL_1105801.1	62	PY17X_1140900.1-p1
Py17XNL_02	358489	358556	CCR4-3	Py17XNL_0202642	Py17XNL_0202642.1	68	PY17X_0207500.1-p1
Py17XNL_02	358489	358556	CCR4-3	Py17XNL_0202642	Py17XNL_0202642.2	68	PY17X_0207500.1-p1
Py17XNL_08	416436	416747	CCR4-4	Py17XNL_0801657	Py17XNL_0801657.1	312	PY17X_0809300.1-p1
Py17XNL_14	721290	721363	CCT	Py17XNL_1401017	Py17XNL_1401017.1	74	PY17X_1416800.1-p1
Py17XNL_04	395375	395430	CCT2	Py17XNL_0403900	Py17XNL_0403900.1	56	PY17X_0407400.1-p1
Py17XNL_04	396277	396601	CCT2	Py17XNL_0403900	Py17XNL_0403900.1	325	PY17X_0407400.1-p1
Py17XNL_04	396945	397066	CCT2	Py17XNL_0403900	Py17XNL_0403900.1	122	PY17X_0407400.1-p1
Py17XNL_14	1830344	1830363	CCT3	Py17XNL_1401298	Py17XNL_1401298.1	20	PY17X_1446600.1-p1
Py17XNL_14	1830530	1830616	CCT3	Py17XNL_1401298	Py17XNL_1401298.1	87	PY17X_1446600.1-p1
Py17XNL_14	1830731	1830790	CCT3	Py17XNL_1401298	Py17XNL_1401298.1	60	PY17X_1446600.1-p1
Py17XNL_11	1459706	1460478	CCT4	Py17XNL_1105749	Py17XNL_1105749.2	773	PY17X_1135600.1-p1
Py17XNL_11	1459716	1459742	CCT4	Py17XNL_1105749	Py17XNL_1105749.1	27	PY17X_1135600.1-p1
Py17XNL_12	898414	898648	CCT5	Py17XNL_1205076	Py17XNL_1205076.1	235	PY17X_1221400.1-p1
Py17XNL_01	426016	426204	CCT6	Py17XNL_0104750	Py17XNL_0104750.1	189	PY17X_0108900.1-p1
Py17XNL_01	426907	427101	CCT6	Py17XNL_0104750	Py17XNL_0104750.1	195	PY17X_0108900.1-p1
Py17XNL_04	448163	448288	CCT7	Py17XNL_0403913	Py17XNL_0403913.1	126	PY17X_0408800.1-p1
Py17XNL_04	448402	448486	CCT7	Py17XNL_0403913	Py17XNL_0403913.1	85	PY17X_0408800.1-p1
Py17XNL_03	436406	436460	CCT8	Py17XNL_0303684	Py17XNL_0303684.1	55	PY17X_0311400.1-p1
Py17XNL_03	436739	436809	CCT8	Py17XNL_0303684	Py17XNL_0303684.1	71	PY17X_0311400.1-p1
Py17XNL_05	609032	609560	CDC20	Py17XNL_0504472	Py17XNL_0504472.1	529	PY17X_0511700.1-p1
Py17XNL_05	609717	609738	CDC20	Py17XNL_0504472	Py17XNL_0504472.1	22	PY17X_0511700.1-p1
Py17XNL_06	876180	876517	CDC50A	Py17XNL_0600745	Py17XNL_0600745.1	338	PY17X_0619700.1-p1
Py17XNL_09	771035	771084	CDC50B	Py17XNL_0900190	Py17XNL_0900190.1	50	PY17X_0916600.1-p1
Py17XNL_05	695142	695458	CDC50C	Py17XNL_0504500	Py17XNL_0504500.1	317	PY17X_0514500.1-p1
Py17XNL_11	277476	277591	CDC6	Py17XNL_1105452	Py17XNL_1105452.1	116	PY17X_1104000.1-p1
Py17XNL_12	1566349	1566359	CDC73 domain-containing protein	Py17XNL_1205242	Py17XNL_1205242.1	11	PY17X_1238800.1-p1
Py17XNL_12	1566693	1566776	CDC73 domain-containing protein	Py17XNL_1205242	Py17XNL_1205242.1	84	PY17X_1238800.1-p1
Py17XNL_14	985994	986091	CDF	Py17XNL_1401086	Py17XNL_1401086.1	98	PY17X_1424200.1-p1
Py17XNL_14	986455	986762	CDF	Py17XNL_1401086	Py17XNL_1401086.1	308	PY17X_1424200.1-p1
Py17XNL_04	246776	247416	CDGSH iron-sulfur domain-containing protein	Py17XNL_0403863	Py17XNL_0403863.1	641	PY17X_0403500.1-p1
Py17XNL_05	471879	472148	CDGSH iron-sulfur domain-containing protein	Py17XNL_0504440	Py17XNL_0504440.1	270	PY17X_0508200.1-p1
Py17XNL_07	843770	844546	CDGSH iron-sulfur domain-containing protein	Py17XNL_0704275	Py17XNL_0704275.1	777	PY17X_0403500.1-p1
Py17XNL_03	561593	561881	CDPK1	Py17XNL_0303716	Py17XNL_0303716.1	289	PY17X_0314700.1-p1
Py17XNL_03	561593	561881	CDPK1	Py17XNL_0303716	Py17XNL_0303716.2	289	PY17X_0314700.1-p1
Py17XNL_04	504215	504310	CDPK3	Py17XNL_0403930	Py17XNL_0403930.1	96	PY17X_0410700.1-p1
Py17XNL_06	782112	782178	CDPK4	Py17XNL_0600727	Py17XNL_0600727.1	67	PY17X_0617900.1-p1
Py17XNL_13	2368890	2369584	CDPK5	Py17XNL_1303410	Py17XNL_1303410.1	695	PY17X_1356700.1-p1
Py17XNL_13	2370979	2371233	CDPK5	Py17XNL_1303410	Py17XNL_1303410.1	255	PY17X_1356700.1-p1
Py17XNL_09	1153488	1154098	CDPK6	Py17XNL_0900293	Py17XNL_0900293.1	611	PY17X_0927500.1-p1
Py17XNL_09	1120381	1120728	CDPK7	Py17XNL_0900290	Py17XNL_0900290.1	348	PY17X_0927200.1-p1
Py17XNL_10	1455381	1455445	CDS	Py17XNL_1002385	Py17XNL_1002385.1	65	PY17X_1035000.1-p1
Py17XNL_10	1455545	1455686	CDS	Py17XNL_1002385	Py17XNL_1002385.1	142	PY17X_1035000.1-p1
Py17XNL_13	2537774	2537778	CDT1-like protein	Py17XNL_1303452	Py17XNL_1303452.1	5	PY17X_1362000.1-p1
Py17XNL_13	2538389	2538443	CDT1-like protein	Py17XNL_1303452	Py17XNL_1303452.1	55	PY17X_1362000.1-p1
Py17XNL_13	2538676	2538742	CDT1-like protein	Py17XNL_1303452	Py17XNL_1303452.1	67	PY17X_1362000.1-p1
Py17XNL_13	2539038	2539256	CDT1-like protein	Py17XNL_1303452	Py17XNL_1303452.1	219	PY17X_1362000.1-p1
Py17XNL_05	823665	824048	CEF1	Py17XNL_0504540	Py17XNL_0504540.1	384	PY17X_0518500.1-p1
Py17XNL_11	1525387	1525476	CELF1	Py17XNL_1105765	Py17XNL_1105765.1	90	PY17X_1137200.1-p1
Py17XNL_10	1459902	1460206	CELF2	Py17XNL_1002386	Py17XNL_1002386.1	305	PY17X_1035100.1-p1
Py17XNL_12	1872916	1873228	cell cycle regulator protein	Py17XNL_1205321	Py17XNL_1205321.1	313	PY17X_1247400.1-p1
Py17XNL_12	1027823	1027870	cell division cycle ATPase	Py17XNL_1205108	Py17XNL_1205108.1	48	PY17X_1224800.1-p1
Py17XNL_11	874459	874740	cell division cycle protein 48 homologue	Py17XNL_1105599	Py17XNL_1105599.1	282	PY17X_1119700.1-p1
Py17XNL_14	1333718	1334860	CelTOS	Py17XNL_1401186	Py17XNL_1401186.1	1143	PY17X_1434600.1-p1
Py17XNL_14	1335009	1335176	CelTOS	Py17XNL_1401186	Py17XNL_1401186.1	168	PY17X_1434600.1-p1
Py17XNL_02	362108	362906	CEN1	Py17XNL_0202644	Py17XNL_0202644.1	799	PY17X_0207700.1-p1
Py17XNL_02	361399	362906	CEN1	Py17XNL_0202644	Py17XNL_0202644.2	1508	PY17X_0207700.1-p1
Py17XNL_02	361387	362906	CEN1	Py17XNL_0202644	Py17XNL_0202644.3	1520	PY17X_0207700.1-p1
Py17XNL_13	842957	842960	CEN2	Py17XNL_1303008	Py17XNL_1303008.1	4	PY17X_1314200.1-p1
Py17XNL_13	843167	843213	CEN2	Py17XNL_1303008	Py17XNL_1303008.1	47	PY17X_1314200.1-p1
Py17XNL_05	646186	647278	CEN3	Py17XNL_0504484	Py17XNL_0504484.1	1093	PY17X_0512900.1-p1
Py17XNL_05	646186	646188	CEN3	Py17XNL_0504484	Py17XNL_0504484.2	3	PY17X_0512900.1-p1
Py17XNL_05	646571	647278	CEN3	Py17XNL_0504484	Py17XNL_0504484.2	708	PY17X_0512900.1-p1
Py17XNL_09	1724978	1725028	CEN4	Py17XNL_0900447	Py17XNL_0900447.1	51	PY17X_0943900.1-p1
Py17XNL_09	1725915	1726461	CEN4	Py17XNL_0900447	Py17XNL_0900447.1	547	PY17X_0943900.1-p1
Py17XNL_13	2269026	2269263	CenH3	Py17XNL_1303379	Py17XNL_1303379.1	238	PY17X_1353400.1-p1
Py17XNL_11	323576	324136	CEP120	Py17XNL_1105465	Py17XNL_1105465.1	561	PY17X_1105400.1-p1
Py17XNL_01	251569	251639	CEP76	Py17XNL_0104702	Py17XNL_0104702.1	71	PY17X_0104200.1-p1
Py17XNL_01	251752	251846	CEP76	Py17XNL_0104702	Py17XNL_0104702.1	95	PY17X_0104200.1-p1
Py17XNL_01	251954	251996	CEP76	Py17XNL_0104702	Py17XNL_0104702.1	43	PY17X_0104200.1-p1
Py17XNL_01	252756	252816	CEP76	Py17XNL_0104703	Py17XNL_0104703.1	61	PY17X_0104200.1-p1
Py17XNL_11	1196020	1196025	CEPT	Py17XNL_1105679	Py17XNL_1105679.1	6	PY17X_1128500.1-p1
Py17XNL_11	1196208	1196302	CEPT	Py17XNL_1105679	Py17XNL_1105679.1	95	PY17X_1128500.1-p1
Py17XNL_11	1196404	1196460	CEPT	Py17XNL_1105679	Py17XNL_1105679.1	57	PY17X_1128500.1-p1
Py17XNL_11	1196575	1196648	CEPT	Py17XNL_1105679	Py17XNL_1105679.1	74	PY17X_1128500.1-p1
Py17XNL_11	1196802	1196870	CEPT	Py17XNL_1105679	Py17XNL_1105679.1	69	PY17X_1128500.1-p1
Py17XNL_11	1196963	1197051	CEPT	Py17XNL_1105679	Py17XNL_1105679.1	89	PY17X_1128500.1-p1
Py17XNL_11	1197159	1197230	CEPT	Py17XNL_1105679	Py17XNL_1105679.1	72	PY17X_1128500.1-p1
Py17XNL_11	1197349	1197387	CEPT	Py17XNL_1105679	Py17XNL_1105679.1	39	PY17X_1128500.1-p1
Py17XNL_11	1197488	1197550	CEPT	Py17XNL_1105679	Py17XNL_1105679.1	63	PY17X_1128500.1-p1
Py17XNL_11	1197650	1197745	CEPT	Py17XNL_1105679	Py17XNL_1105679.1	96	PY17X_1128500.1-p1
Py17XNL_11	1197843	1197983	CEPT	Py17XNL_1105679	Py17XNL_1105679.1	141	PY17X_1128500.1-p1
Py17XNL_11	1198143	1198535	CEPT	Py17XNL_1105679	Py17XNL_1105679.1	393	PY17X_1128500.1-p1
Py17XNL_11	1199243	1199281	CEPT	Py17XNL_1105679	Py17XNL_1105679.1	39	PY17X_1128500.1-p1
Py17XNL_11	1199435	1199780	CEPT	Py17XNL_1105679	Py17XNL_1105679.1	346	PY17X_1128500.1-p1
Py17XNL_11	1198278	1198535	CEPT	Py17XNL_1105680	Py17XNL_1105680.1	258	PY17X_1128500.1-p1
Py17XNL_11	1199243	1199281	CEPT	Py17XNL_1105680	Py17XNL_1105680.1	39	PY17X_1128500.1-p1
Py17XNL_11	1199435	1199780	CEPT	Py17XNL_1105680	Py17XNL_1105680.1	346	PY17X_1128500.1-p1
Py17XNL_03	319610	320201	CERLI1	Py17XNL_0303654	Py17XNL_0303654.2	592	PY17X_0308100.1-p1
Py17XNL_03	320320	321406	CERLI1	Py17XNL_0303654	Py17XNL_0303654.2	1087	PY17X_0308100.1-p1
Py17XNL_03	321397	321416	CERLI1	Py17XNL_0303654	Py17XNL_0303654.1	20	PY17X_0308100.1-p1
Py17XNL_12	940740	941908	cg1 protein	Py17XNL_1205089	Py17XNL_1205089.1	1169	PY17X_1222800.1-p1
Py17XNL_12	942039	942132	cg1 protein	Py17XNL_1205089	Py17XNL_1205089.1	94	PY17X_1222800.1-p1
Py17XNL_12	942238	942370	cg1 protein	Py17XNL_1205089	Py17XNL_1205089.1	133	PY17X_1222800.1-p1
Py17XNL_12	942502	942827	cg1 protein	Py17XNL_1205089	Py17XNL_1205089.1	326	PY17X_1222800.1-p1
Py17XNL_12	942940	943022	cg1 protein	Py17XNL_1205089	Py17XNL_1205089.1	83	PY17X_1222800.1-p1
Py17XNL_12	943176	943226	cg1 protein	Py17XNL_1205089	Py17XNL_1205089.1	51	PY17X_1222800.1-p1
Py17XNL_12	943328	943384	cg1 protein	Py17XNL_1205089	Py17XNL_1205089.1	57	PY17X_1222800.1-p1
Py17XNL_12	943493	943585	cg1 protein	Py17XNL_1205089	Py17XNL_1205089.1	93	PY17X_1222800.1-p1
Py17XNL_12	943681	943725	cg1 protein	Py17XNL_1205089	Py17XNL_1205089.1	45	PY17X_1222800.1-p1
Py17XNL_12	943827	943881	cg1 protein	Py17XNL_1205089	Py17XNL_1205089.1	55	PY17X_1222800.1-p1
Py17XNL_12	944005	944182	cg1 protein	Py17XNL_1205089	Py17XNL_1205089.1	178	PY17X_1222800.1-p1
Py17XNL_12	945320	945989	cg1 protein	Py17XNL_1205089	Py17XNL_1205089.1	670	PY17X_1222800.1-p1
Py17XNL_12	958250	958272	Cg2 protein	Py17XNL_1205091	Py17XNL_1205091.1	23	PY17X_1223000.1-p1
Py17XNL_12	958419	959170	Cg2 protein	Py17XNL_1205091	Py17XNL_1205091.1	752	PY17X_1223000.1-p1
Py17XNL_14	1952808	1953174	CG2-related protein	Py17XNL_1401327	Py17XNL_1401327.1	367	PY17X_1449700.1-p1
Py17XNL_12	963272	963860	Cg7 protein	Py17XNL_1205092	Py17XNL_1205092.1	589	PY17X_1223100.1-p1
Py17XNL_12	931553	931590	Cg8 protein	Py17XNL_1205086	Py17XNL_1205086.1	38	PY17X_1222400.1-p1
Py17XNL_11	626819	626889	CGI121	Py17XNL_1105531	Py17XNL_1105531.1	71	PY17X_1112400.1-p1
Py17XNL_10	344636	345284	cGLO2	Py17XNL_1002112	Py17XNL_1002112.1	649	PY17X_1005400.1-p1
Py17XNL_10	345398	345443	cGLO2	Py17XNL_1002112	Py17XNL_1002112.1	46	PY17X_1005400.1-p1
Py17XNL_10	345575	346106	cGLO2	Py17XNL_1002112	Py17XNL_1002112.1	532	PY17X_1005400.1-p1
Py17XNL_10	344636	344848	cGLO2	Py17XNL_1002112	Py17XNL_1002112.2	213	PY17X_1005400.1-p1
Py17XNL_08	1300543	1300631	CH domain-containing protein	Py17XNL_0801893	Py17XNL_0801893.1	89	PY17X_0833600.1-p1
Py17XNL_08	1301032	1301086	CH domain-containing protein	Py17XNL_0801893	Py17XNL_0801893.1	55	PY17X_0833600.1-p1
Py17XNL_08	972473	972541	chaperone	Py17XNL_0801803	Py17XNL_0801803.1	69	PY17X_0824300.1-p1
Py17XNL_13	2284293	2285800	chaperone binding protein	Py17XNL_1303384	Py17XNL_1303384.1	1508	PY17X_1353900.1-p1
Py17XNL_13	2286015	2286146	chaperone binding protein	Py17XNL_1303384	Py17XNL_1303384.1	132	PY17X_1353900.1-p1
Py17XNL_10	451149	451179	chaperone protein DnaJ	Py17XNL_1002141	Py17XNL_1002141.1	31	PY17X_1008400.1-p1
Py17XNL_10	451315	451360	chaperone protein DnaJ	Py17XNL_1002141	Py17XNL_1002141.1	46	PY17X_1008400.1-p1
Py17XNL_14	1423606	1423707	CHC	Py17XNL_1401207	Py17XNL_1401207.1	102	PY17X_1437100.1-p1
Py17XNL_14	1424327	1424545	CHC	Py17XNL_1401207	Py17XNL_1401207.1	219	PY17X_1437100.1-p1
Py17XNL_14	2057704	2057808	CHCH domain-containing protein	Py17XNL_1401349	Py17XNL_1401349.1	105	PY17X_1452000.1-p1
Py17XNL_14	2057704	2058239	CHCH domain-containing protein	Py17XNL_1401349	Py17XNL_1401349.2	536	PY17X_1452000.1-p1
Py17XNL_05	516687	517716	CHD1	Py17XNL_0504447	Py17XNL_0504447.1	1030	PY17X_0509200.1-p1
Py17XNL_05	518491	518698	CHD1	Py17XNL_0504447	Py17XNL_0504447.1	208	PY17X_0509200.1-p1
Py17XNL_09	472084	472120	chromo domain-containing protein	Py17XNL_0900123	Py17XNL_0900123.1	37	PY17X_0909700.1-p1
Py17XNL_09	472234	472708	chromo domain-containing protein	Py17XNL_0900123	Py17XNL_0900123.1	475	PY17X_0909700.1-p1
Py17XNL_08	147666	148062	CHT1	Py17XNL_0801603	Py17XNL_0801603.1	397	PY17X_0803000.1-p1
Py17XNL_08	150254	150258	CHT1	Py17XNL_0801603	Py17XNL_0801603.1	5	PY17X_0803000.1-p1
Py17XNL_06	521512	521566	CIA1	Py17XNL_0600658	Py17XNL_0600658.1	55	PY17X_0610300.1-p1
Py17XNL_06	521645	521937	CIA1	Py17XNL_0600658	Py17XNL_0600658.1	293	PY17X_0610300.1-p1
Py17XNL_08	162936	163190	CIA2	Py17XNL_0801605	Py17XNL_0801605.1	255	PY17X_0803500.1-p1
Py17XNL_10	390786	390825	CINCH	Py17XNL_1002125	Py17XNL_1002125.1	40	PY17X_1006800.1-p1
Py17XNL_10	391241	392335	CINCH	Py17XNL_1002125	Py17XNL_1002125.1	1095	PY17X_1006800.1-p1
Py17XNL_13	440710	441256	CITH	Py17XNL_1302918	Py17XNL_1302918.1	547	PY17X_1304900.1-p1
Py17XNL_01	459355	459705	citrate synthase-like protein	Py17XNL_0104755	Py17XNL_0104755.1	351	PY17X_0109400.1-p1
Py17XNL_10	1736337	1737286	CK	Py17XNL_1002462	Py17XNL_1002462.1	950	PY17X_1042600.1-p1
Py17XNL_09	644094	644502	CK1	Py17XNL_0900159	Py17XNL_0900159.2	409	PY17X_0913600.1-p1
Py17XNL_09	645939	645959	CK1	Py17XNL_0900159	Py17XNL_0900159.2	21	PY17X_0913600.1-p1
Py17XNL_09	644184	645959	CK1	Py17XNL_0900159	Py17XNL_0900159.3	1776	PY17X_0913600.1-p1
Py17XNL_09	646784	647046	CK1	Py17XNL_0900159	Py17XNL_0900159.1	263	PY17X_0913600.1-p1
Py17XNL_09	647155	647204	CK1	Py17XNL_0900159	Py17XNL_0900159.1	50	PY17X_0913600.1-p1
Py17XNL_09	1609736	1609796	CK2alpha	Py17XNL_0900419	Py17XNL_0900419.1	61	PY17X_0941100.1-p1
Py17XNL_13	2500002	2500436	CK2beta2	Py17XNL_1303445	Py17XNL_1303445.1	435	PY17X_1361200.1-p1
Py17XNL_13	1825995	1826109	CKK domain-containing protein	Py17XNL_1303268	Py17XNL_1303268.1	115	PY17X_1341200.1-p1
Py17XNL_08	1490085	1490166	CLAG9	Py17XNL_0801949	Py17XNL_0801949.1	82	PY17X_0839700.1-p1
Py17XNL_05	720984	720996	CLAMP	Py17XNL_0504507	Py17XNL_0504507.1	13	PY17X_0515300.1-p1
Py17XNL_05	721210	721348	CLAMP	Py17XNL_0504507	Py17XNL_0504507.1	139	PY17X_0515300.1-p1
Py17XNL_11	1802869	1803015	CLAMP domain-containing protein	Py17XNL_1105833	Py17XNL_1105833.1	147	PY17X_1144400.1-p1
Py17XNL_13	913163	913387	CLASP domain-containing protein	Py17XNL_1303031	Py17XNL_1303031.1	225	PY17X_1316600.1-p1
Py17XNL_13	913163	913387	CLASP domain-containing protein	Py17XNL_1303031	Py17XNL_1303031.2	225	PY17X_1316600.1-p1
Py17XNL_14	2416704	2416893	clathrin adaptor domain-containing protein	Py17XNL_1401443	Py17XNL_1401443.1	190	PY17X_1462000.1-p1
Py17XNL_10	541500	541999	CLC	Py17XNL_1002162	Py17XNL_1002162.1	500	PY17X_1010900.1-p1
Py17XNL_08	432886	433239	cleavage and polyadenylation specificity factor	Py17XNL_0801662	Py17XNL_0801662.1	354	PY17X_0809800.1-p1
Py17XNL_02	291356	291374	cleavage and polyadenylation specificity factor subunit 5	Py17XNL_0202805	Py17XNL_0202805.1	19	PY17X_0205800.1-p1
Py17XNL_11	907270	907384	cleavage stimulation factor subunit 1	Py17XNL_1105610	Py17XNL_1105610.1	115	PY17X_1120800.1-p1
Py17XNL_11	907604	907617	cleavage stimulation factor subunit 1	Py17XNL_1105610	Py17XNL_1105610.1	14	PY17X_1120800.1-p1
Py17XNL_11	908365	908637	cleavage stimulation factor subunit 1	Py17XNL_1105610	Py17XNL_1105610.1	273	PY17X_1120800.1-p1
Py17XNL_10	212092	212736	CLF1	Py17XNL_1002086	Py17XNL_1002086.1	645	PY17X_1002800.1-p1
Py17XNL_10	211993	212736	CLF1	Py17XNL_1002086	Py17XNL_1002086.2	744	PY17X_1002800.1-p1
Py17XNL_13	795257	795483	CLK1	Py17XNL_1302996	Py17XNL_1302996.1	227	PY17X_1313000.1-p1
Py17XNL_09	1425793	1427306	CLK3	Py17XNL_0900365	Py17XNL_0900365.1	1514	PY17X_0935000.1-p1
Py17XNL_09	1425793	1427306	CLK3	Py17XNL_0900365	Py17XNL_0900365.2	1514	PY17X_0935000.1-p1
Py17XNL_07	523582	523692	CLP1	Py17XNL_0704183	Py17XNL_0704183.1	111	PY17X_0709400.1-p1
Py17XNL_07	523806	524076	CLP1	Py17XNL_0704183	Py17XNL_0704183.1	271	PY17X_0709400.1-p1
Py17XNL_04	267599	267703	CLP1 P-loop domain-containing protein	Py17XNL_0403867	Py17XNL_0403867.1	105	PY17X_0403900.1-p1
Py17XNL_04	268340	268496	CLP1 P-loop domain-containing protein	Py17XNL_0403867	Py17XNL_0403867.1	157	PY17X_0403900.1-p1
Py17XNL_07	706746	706930	ClpB1	Py17XNL_0704230	Py17XNL_0704230.1	185	PY17X_0714400.1-p1
Py17XNL_10	1582477	1582826	ClpC	Py17XNL_1002415	Py17XNL_1002415.1	350	PY17X_1038000.1-p1
Py17XNL_API	3635	3666	ClpM	Py17XNL_API02801	Py17XNL_API02801.1	32	PY17X_API01000.1-p1
Py17XNL_04	409494	409546	ClpP	Py17XNL_0403905	Py17XNL_0403905.1	53	PY17X_0408000.1-p1
Py17XNL_06	666502	666552	ClpR	Py17XNL_0600696	Py17XNL_0600696.1	51	PY17X_0614500.1-p1
Py17XNL_14	851627	851790	ClpS	Py17XNL_1401049	Py17XNL_1401049.1	164	PY17X_1420100.1-p1
Py17XNL_09	615224	615707	CLPTM1 domain-containing protein	Py17XNL_0900152	Py17XNL_0900152.1	484	PY17X_0912800.1-p1
Py17XNL_08	550896	551206	ClpY	Py17XNL_0801685	Py17XNL_0801685.1	311	PY17X_0812200.1-p1
Py17XNL_01	467176	467305	CLS	Py17XNL_0104757	Py17XNL_0104757.1	130	PY17X_0109600.1-p1
Py17XNL_14	621491	621890	Clu domain-containing protein	Py17XNL_1400987	Py17XNL_1400987.1	400	PY17X_1413800.1-p1
Py17XNL_02	658186	658681	CMC1	Py17XNL_0202716	Py17XNL_0202716.1	496	PY17X_0215100.1-p1
Py17XNL_12	1251371	1251652	CNA	Py17XNL_1205164	Py17XNL_1205164.1	282	PY17X_1230900.1-p1
Py17XNL_12	1251810	1252446	CNA	Py17XNL_1205164	Py17XNL_1205164.1	637	PY17X_1230900.1-p1
Py17XNL_13	1014993	1015205	CNB	Py17XNL_1303056	Py17XNL_1303056.1	213	PY17X_1319200.1-p1
Py17XNL_13	1015500	1015591	CNB	Py17XNL_1303056	Py17XNL_1303056.1	92	PY17X_1319200.1-p1
Py17XNL_13	1014113	1014120	CNB	Py17XNL_1303056	Py17XNL_1303056.2	8	PY17X_1319200.1-p1
Py17XNL_13	1014284	1015205	CNB	Py17XNL_1303056	Py17XNL_1303056.2	922	PY17X_1319200.1-p1
Py17XNL_13	1015500	1015591	CNB	Py17XNL_1303056	Py17XNL_1303056.2	92	PY17X_1319200.1-p1
Py17XNL_01	356726	356752	coatomer alpha subunit	Py17XNL_0104730	Py17XNL_0104730.1	27	PY17X_0106900.1-p1
Py17XNL_01	356991	357222	coatomer alpha subunit	Py17XNL_0104730	Py17XNL_0104730.1	232	PY17X_0106900.1-p1
Py17XNL_01	357468	357637	coatomer alpha subunit	Py17XNL_0104730	Py17XNL_0104730.1	170	PY17X_0106900.1-p1
Py17XNL_01	357878	358693	coatomer alpha subunit	Py17XNL_0104730	Py17XNL_0104730.1	816	PY17X_0106900.1-p1
Py17XNL_01	358875	359062	coatomer alpha subunit	Py17XNL_0104730	Py17XNL_0104730.1	188	PY17X_0106900.1-p1
Py17XNL_01	356726	356752	coatomer alpha subunit	Py17XNL_0104730	Py17XNL_0104730.2	27	PY17X_0106900.1-p1
Py17XNL_01	356991	357222	coatomer alpha subunit	Py17XNL_0104730	Py17XNL_0104730.2	232	PY17X_0106900.1-p1
Py17XNL_01	357468	357637	coatomer alpha subunit	Py17XNL_0104730	Py17XNL_0104730.2	170	PY17X_0106900.1-p1
Py17XNL_01	357878	358693	coatomer alpha subunit	Py17XNL_0104730	Py17XNL_0104730.2	816	PY17X_0106900.1-p1
Py17XNL_01	358875	359062	coatomer alpha subunit	Py17XNL_0104730	Py17XNL_0104730.2	188	PY17X_0106900.1-p1
Py17XNL_10	775763	776349	coatomer subunit beta	Py17XNL_1002217	Py17XNL_1002217.1	587	PY17X_1016400.1-p1
Py17XNL_10	775763	776349	coatomer subunit beta	Py17XNL_1002217	Py17XNL_1002217.2	587	PY17X_1016400.1-p1
Py17XNL_09	710837	711164	coatomer subunit delta	Py17XNL_0900176	Py17XNL_0900176.1	328	PY17X_0915200.1-p1
Py17XNL_07	807629	808066	coatomer subunit zeta	Py17XNL_0704262	Py17XNL_0704262.1	438	PY17X_0717600.1-p1
Py17XNL_09	866187	866348	COG2	Py17XNL_0900215	Py17XNL_0900215.1	162	PY17X_0919300.1-p1
Py17XNL_09	866612	866724	COG2	Py17XNL_0900215	Py17XNL_0900215.1	113	PY17X_0919300.1-p1
Py17XNL_09	866187	866348	COG2	Py17XNL_0900215	Py17XNL_0900215.2	162	PY17X_0919300.1-p1
Py17XNL_09	866612	866724	COG2	Py17XNL_0900215	Py17XNL_0900215.2	113	PY17X_0919300.1-p1
Py17XNL_09	866187	866348	COG2	Py17XNL_0900215	Py17XNL_0900215.3	162	PY17X_0919300.1-p1
Py17XNL_09	866612	866724	COG2	Py17XNL_0900215	Py17XNL_0900215.3	113	PY17X_0919300.1-p1
Py17XNL_13	2307348	2307423	COG3	Py17XNL_1303391	Py17XNL_1303391.1	76	PY17X_1354600.1-p1
Py17XNL_12	1395920	1396376	COG4	Py17XNL_1205195	Py17XNL_1205195.1	457	PY17X_1234000.1-p1
Py17XNL_13	1517946	1518029	COG6	Py17XNL_1303190	Py17XNL_1303190.1	84	PY17X_1333200.1-p1
Py17XNL_13	582789	582953	cohesin complex subunit	Py17XNL_1302946	Py17XNL_1302946.1	165	PY17X_1307800.1-p1
Py17XNL_08	453356	453462	coiled-coil domain-containing protein CCDC148/CCDC112	Py17XNL_0801664	Py17XNL_0801664.1	107	PY17X_0810000.1-p1
Py17XNL_08	453356	453462	coiled-coil domain-containing protein CCDC148/CCDC112	Py17XNL_0801664	Py17XNL_0801664.3	107	PY17X_0810000.1-p1
Py17XNL_08	454606	454620	coiled-coil domain-containing protein CCDC148/CCDC112	Py17XNL_0801664	Py17XNL_0801664.2	15	PY17X_0810000.1-p1
Py17XNL_08	454742	454805	coiled-coil domain-containing protein CCDC148/CCDC112	Py17XNL_0801664	Py17XNL_0801664.2	64	PY17X_0810000.1-p1
Py17XNL_08	454885	454935	coiled-coil domain-containing protein CCDC148/CCDC112	Py17XNL_0801664	Py17XNL_0801664.2	51	PY17X_0810000.1-p1
Py17XNL_08	455048	455105	coiled-coil domain-containing protein CCDC148/CCDC112	Py17XNL_0801664	Py17XNL_0801664.2	58	PY17X_0810000.1-p1
Py17XNL_08	455221	455300	coiled-coil domain-containing protein CCDC148/CCDC112	Py17XNL_0801664	Py17XNL_0801664.2	80	PY17X_0810000.1-p1
Py17XNL_08	455387	455492	coiled-coil domain-containing protein CCDC148/CCDC112	Py17XNL_0801664	Py17XNL_0801664.2	106	PY17X_0810000.1-p1
Py17XNL_08	455575	455648	coiled-coil domain-containing protein CCDC148/CCDC112	Py17XNL_0801664	Py17XNL_0801664.2	74	PY17X_0810000.1-p1
Py17XNL_08	455772	455843	coiled-coil domain-containing protein CCDC148/CCDC112	Py17XNL_0801664	Py17XNL_0801664.2	72	PY17X_0810000.1-p1
Py17XNL_08	456007	456425	coiled-coil domain-containing protein CCDC148/CCDC112	Py17XNL_0801664	Py17XNL_0801664.2	419	PY17X_0810000.1-p1
Py17XNL_09	1714166	1714232	conserved Apicomplexan protein	Py17XNL_0900443	Py17XNL_0900443.1	67	PY17X_0943600.1-p1
Py17XNL_09	1714343	1714385	conserved Apicomplexan protein	Py17XNL_0900443	Py17XNL_0900443.1	43	PY17X_0943600.1-p1
Py17XNL_09	1714503	1714618	conserved Apicomplexan protein	Py17XNL_0900443	Py17XNL_0900443.1	116	PY17X_0943600.1-p1
Py17XNL_09	1714711	1715585	conserved Apicomplexan protein	Py17XNL_0900443	Py17XNL_0900443.1	875	PY17X_0943600.1-p1
Py17XNL_09	1715772	1715861	conserved Apicomplexan protein	Py17XNL_0900443	Py17XNL_0900443.1	90	PY17X_0943600.1-p1
Py17XNL_09	1714166	1714232	conserved Apicomplexan protein	Py17XNL_0900443	Py17XNL_0900443.2	67	PY17X_0943600.1-p1
Py17XNL_09	1714343	1714385	conserved Apicomplexan protein	Py17XNL_0900443	Py17XNL_0900443.2	43	PY17X_0943600.1-p1
Py17XNL_09	1714503	1714618	conserved Apicomplexan protein	Py17XNL_0900443	Py17XNL_0900443.2	116	PY17X_0943600.1-p1
Py17XNL_09	1714711	1715585	conserved Apicomplexan protein	Py17XNL_0900443	Py17XNL_0900443.2	875	PY17X_0943600.1-p1
Py17XNL_09	1715772	1715861	conserved Apicomplexan protein	Py17XNL_0900443	Py17XNL_0900443.2	90	PY17X_0943600.1-p1
Py17XNL_09	1715124	1715585	conserved Apicomplexan protein	Py17XNL_0900444	Py17XNL_0900444.1	462	PY17X_0943600.1-p1
Py17XNL_09	1715772	1715861	conserved Apicomplexan protein	Py17XNL_0900444	Py17XNL_0900444.1	90	PY17X_0943600.1-p1
Py17XNL_09	1714785	1715585	conserved Apicomplexan protein	Py17XNL_0900444	Py17XNL_0900444.2	801	PY17X_0943600.1-p1
Py17XNL_09	1715772	1715861	conserved Apicomplexan protein	Py17XNL_0900444	Py17XNL_0900444.2	90	PY17X_0943600.1-p1
Py17XNL_09	1715545	1715585	conserved Apicomplexan protein	Py17XNL_0900444	Py17XNL_0900444.3	41	PY17X_0943600.1-p1
Py17XNL_09	1715772	1715861	conserved Apicomplexan protein	Py17XNL_0900444	Py17XNL_0900444.3	90	PY17X_0943600.1-p1
Py17XNL_13	2042385	2042602	conserved Apicomplexan protein	Py17XNL_1303317	Py17XNL_1303317.1	218	PY17X_1346600.1-p1
Py17XNL_13	2042786	2042822	conserved Apicomplexan protein	Py17XNL_1303317	Py17XNL_1303317.1	37	PY17X_1346600.1-p1
Py17XNL_13	2043193	2044251	conserved Apicomplexan protein	Py17XNL_1303317	Py17XNL_1303317.1	1059	PY17X_1346600.1-p1
Py17XNL_03	546163	547203	conserved Plasmodium membrane protein	Py17XNL_0303712	Py17XNL_0303712.1	1041	PY17X_0314200.1-p1
Py17XNL_03	547432	548373	conserved Plasmodium membrane protein	Py17XNL_0303712	Py17XNL_0303712.2	942	PY17X_0314200.1-p1
Py17XNL_04	319826	319996	conserved Plasmodium membrane protein	Py17XNL_0403882	Py17XNL_0403882.1	171	PY17X_0405500.1-p1
Py17XNL_04	320173	320430	conserved Plasmodium membrane protein	Py17XNL_0403882	Py17XNL_0403882.1	258	PY17X_0405500.1-p1
Py17XNL_04	320578	320698	conserved Plasmodium membrane protein	Py17XNL_0403882	Py17XNL_0403882.1	121	PY17X_0405500.1-p1
Py17XNL_04	321379	321630	conserved Plasmodium membrane protein	Py17XNL_0403882	Py17XNL_0403882.1	252	PY17X_0405500.1-p1
Py17XNL_05	442733	443222	conserved Plasmodium membrane protein	Py17XNL_0504433	Py17XNL_0504433.1	490	PY17X_0507500.1-p1
Py17XNL_05	445480	445610	conserved Plasmodium membrane protein	Py17XNL_0504433	Py17XNL_0504433.1	131	PY17X_0507500.1-p1
Py17XNL_05	445865	445896	conserved Plasmodium membrane protein	Py17XNL_0504433	Py17XNL_0504433.1	32	PY17X_0507500.1-p1
Py17XNL_05	442733	443222	conserved Plasmodium membrane protein	Py17XNL_0504433	Py17XNL_0504433.2	490	PY17X_0507500.1-p1
Py17XNL_05	445480	445610	conserved Plasmodium membrane protein	Py17XNL_0504433	Py17XNL_0504433.2	131	PY17X_0507500.1-p1
Py17XNL_05	445865	445896	conserved Plasmodium membrane protein	Py17XNL_0504433	Py17XNL_0504433.2	32	PY17X_0507500.1-p1
Py17XNL_05	869998	870166	conserved Plasmodium membrane protein	Py17XNL_0504554	Py17XNL_0504554.1	169	PY17X_0520000.1-p1
Py17XNL_09	694044	694375	conserved Plasmodium membrane protein	Py17XNL_0900171	Py17XNL_0900171.1	332	PY17X_0914700.1-p1
Py17XNL_12	1716138	1716149	conserved Plasmodium membrane protein	Py17XNL_1205273	Py17XNL_1205273.1	12	PY17X_1242200.1-p1
Py17XNL_12	1716295	1716676	conserved Plasmodium membrane protein	Py17XNL_1205273	Py17XNL_1205273.1	382	PY17X_1242200.1-p1
Py17XNL_01	209511	209976	conserved Plasmodium protein	Py17XNL_0104691	Py17XNL_0104691.1	466	PY17X_0103100.1-p1
Py17XNL_01	214043	214826	conserved Plasmodium protein	Py17XNL_0104693	Py17XNL_0104693.1	784	PY17X_0103300.1-p1
Py17XNL_01	254770	254906	conserved Plasmodium protein	Py17XNL_0104704	Py17XNL_0104704.1	137	PY17X_0104300.1-p1
Py17XNL_01	260383	260716	conserved Plasmodium protein	Py17XNL_0104705	Py17XNL_0104705.1	334	PY17X_0104400.1-p1
Py17XNL_01	269166	269270	conserved Plasmodium protein	Py17XNL_0104708	Py17XNL_0104708.1	105	PY17X_0104700.1-p1
Py17XNL_01	269539	270140	conserved Plasmodium protein	Py17XNL_0104708	Py17XNL_0104708.1	602	PY17X_0104700.1-p1
Py17XNL_01	270918	272690	conserved Plasmodium protein	Py17XNL_0104708	Py17XNL_0104708.1	1773	PY17X_0104700.1-p1
Py17XNL_01	295119	295506	conserved Plasmodium protein	Py17XNL_0104713	Py17XNL_0104713.1	388	PY17X_0105200.1-p1
Py17XNL_01	319156	319561	conserved Plasmodium protein	Py17XNL_0104721	Py17XNL_0104721.1	406	PY17X_0106000.1-p1
Py17XNL_01	344335	344396	conserved Plasmodium protein	Py17XNL_0104727	Py17XNL_0104727.1	62	PY17X_0106600.1-p1
Py17XNL_01	356148	356616	conserved Plasmodium protein	Py17XNL_0104729	Py17XNL_0104729.1	469	PY17X_0106800.1-p1
Py17XNL_01	356148	356616	conserved Plasmodium protein	Py17XNL_0104729	Py17XNL_0104729.2	469	PY17X_0106800.1-p1
Py17XNL_01	392846	393508	conserved Plasmodium protein	Py17XNL_0104739	Py17XNL_0104739.1	663	PY17X_0107800.1-p1
Py17XNL_01	403256	403528	conserved Plasmodium protein	Py17XNL_0104741	Py17XNL_0104741.1	273	PY17X_0108000.1-p1
Py17XNL_01	408816	409104	conserved Plasmodium protein	Py17XNL_0104743	Py17XNL_0104743.1	289	PY17X_0108200.1-p1
Py17XNL_01	413324	413426	conserved Plasmodium protein	Py17XNL_0104744	Py17XNL_0104744.1	103	PY17X_0108300.1-p1
Py17XNL_01	420464	420626	conserved Plasmodium protein	Py17XNL_0104747	Py17XNL_0104747.1	163	PY17X_0108600.1-p1
Py17XNL_01	424416	424484	conserved Plasmodium protein	Py17XNL_0104749	Py17XNL_0104749.1	69	PY17X_0108800.1-p1
Py17XNL_01	424416	424987	conserved Plasmodium protein	Py17XNL_0104749	Py17XNL_0104749.2	572	PY17X_0108800.1-p1
Py17XNL_01	433106	433574	conserved Plasmodium protein	Py17XNL_0104752	Py17XNL_0104752.1	469	PY17X_0109100.1-p1
Py17XNL_01	461975	462135	conserved Plasmodium protein	Py17XNL_0104756	Py17XNL_0104756.1	161	PY17X_0109500.1-p1
Py17XNL_01	461975	462135	conserved Plasmodium protein	Py17XNL_0104756	Py17XNL_0104756.2	161	PY17X_0109500.1-p1
Py17XNL_01	468495	468511	conserved Plasmodium protein	Py17XNL_0104758	Py17XNL_0104758.1	17	PY17X_0109700.1-p1
Py17XNL_01	468635	468743	conserved Plasmodium protein	Py17XNL_0104758	Py17XNL_0104758.1	109	PY17X_0109700.1-p1
Py17XNL_01	468906	468952	conserved Plasmodium protein	Py17XNL_0104758	Py17XNL_0104758.1	47	PY17X_0109700.1-p1
Py17XNL_01	485575	485789	conserved Plasmodium protein	Py17XNL_0104761	Py17XNL_0104761.1	215	PY17X_0110000.1-p1
Py17XNL_01	549834	550125	conserved Plasmodium protein	Py17XNL_0104775	Py17XNL_0104775.1	292	PY17X_0111700.1-p1
Py17XNL_01	572135	572577	conserved Plasmodium protein	Py17XNL_0104779	Py17XNL_0104779.1	443	PY17X_0112300.1-p1
Py17XNL_01	574004	574365	conserved Plasmodium protein	Py17XNL_0104780	Py17XNL_0104780.1	362	PY17X_0112400.1-p1
Py17XNL_01	586977	586985	conserved Plasmodium protein	Py17XNL_0104785	Py17XNL_0104785.1	9	PY17X_0112900.1-p1
Py17XNL_01	587948	588380	conserved Plasmodium protein	Py17XNL_0104785	Py17XNL_0104785.1	433	PY17X_0112900.1-p1
Py17XNL_01	588490	588615	conserved Plasmodium protein	Py17XNL_0104785	Py17XNL_0104785.1	126	PY17X_0112900.1-p1
Py17XNL_01	586977	586985	conserved Plasmodium protein	Py17XNL_0104785	Py17XNL_0104785.2	9	PY17X_0112900.1-p1
Py17XNL_01	587948	588380	conserved Plasmodium protein	Py17XNL_0104785	Py17XNL_0104785.2	433	PY17X_0112900.1-p1
Py17XNL_01	588490	588615	conserved Plasmodium protein	Py17XNL_0104785	Py17XNL_0104785.2	126	PY17X_0112900.1-p1
Py17XNL_01	586977	586985	conserved Plasmodium protein	Py17XNL_0104785	Py17XNL_0104785.3	9	PY17X_0112900.1-p1
Py17XNL_01	587948	588380	conserved Plasmodium protein	Py17XNL_0104785	Py17XNL_0104785.3	433	PY17X_0112900.1-p1
Py17XNL_01	588490	588615	conserved Plasmodium protein	Py17XNL_0104785	Py17XNL_0104785.3	126	PY17X_0112900.1-p1
Py17XNL_01	589168	589214	conserved Plasmodium protein	Py17XNL_0104844	Py17XNL_0104844.1	47	PY17X_0113000.1-p1
Py17XNL_01	603515	603692	conserved Plasmodium protein	Py17XNL_0104789	Py17XNL_0104789.1	178	PY17X_0113500.1-p1
Py17XNL_01	604497	604549	conserved Plasmodium protein	Py17XNL_0104789	Py17XNL_0104789.1	53	PY17X_0113500.1-p1
Py17XNL_02	219282	219345	conserved Plasmodium protein	Py17XNL_0202802	Py17XNL_0202802.1	64	PY17X_0203100.1-p1
Py17XNL_02	228126	228562	conserved Plasmodium protein	Py17XNL_0202608	Py17XNL_0202608.1	437	PY17X_0203600.1-p1
Py17XNL_02	234737	234856	conserved Plasmodium protein	Py17XNL_0202610	Py17XNL_0202610.1	120	PY17X_0203800.1-p1
Py17XNL_02	274158	275238	conserved Plasmodium protein	Py17XNL_0202620	Py17XNL_0202620.1	1081	PY17X_0205000.1-p1
Py17XNL_02	275380	275407	conserved Plasmodium protein	Py17XNL_0202620	Py17XNL_0202620.1	28	PY17X_0205000.1-p1
Py17XNL_02	275582	275664	conserved Plasmodium protein	Py17XNL_0202620	Py17XNL_0202620.1	83	PY17X_0205000.1-p1
Py17XNL_02	275758	275929	conserved Plasmodium protein	Py17XNL_0202620	Py17XNL_0202620.1	172	PY17X_0205000.1-p1
Py17XNL_02	276047	277504	conserved Plasmodium protein	Py17XNL_0202620	Py17XNL_0202620.1	1458	PY17X_0205000.1-p1
Py17XNL_02	277597	277718	conserved Plasmodium protein	Py17XNL_0202620	Py17XNL_0202620.1	122	PY17X_0205000.1-p1
Py17XNL_02	277847	278049	conserved Plasmodium protein	Py17XNL_0202620	Py17XNL_0202620.1	203	PY17X_0205000.1-p1
Py17XNL_02	278162	278324	conserved Plasmodium protein	Py17XNL_0202620	Py17XNL_0202620.1	163	PY17X_0205000.1-p1
Py17XNL_02	278411	278549	conserved Plasmodium protein	Py17XNL_0202620	Py17XNL_0202620.1	139	PY17X_0205000.1-p1
Py17XNL_02	278634	278739	conserved Plasmodium protein	Py17XNL_0202620	Py17XNL_0202620.1	106	PY17X_0205000.1-p1
Py17XNL_02	279038	279163	conserved Plasmodium protein	Py17XNL_0202620	Py17XNL_0202620.1	126	PY17X_0205000.1-p1
Py17XNL_02	279313	279446	conserved Plasmodium protein	Py17XNL_0202620	Py17XNL_0202620.1	134	PY17X_0205000.1-p1
Py17XNL_02	320247	320570	conserved Plasmodium protein	Py17XNL_0202634	Py17XNL_0202634.1	324	PY17X_0206600.1-p1
Py17XNL_02	321520	321946	conserved Plasmodium protein	Py17XNL_0202634	Py17XNL_0202634.1	427	PY17X_0206600.1-p1
Py17XNL_02	375394	375566	conserved Plasmodium protein	Py17XNL_0202648	Py17XNL_0202648.1	173	PY17X_0208100.1-p1
Py17XNL_02	380032	380256	conserved Plasmodium protein	Py17XNL_0202649	Py17XNL_0202649.1	225	PY17X_0208200.1-p1
Py17XNL_02	380032	380256	conserved Plasmodium protein	Py17XNL_0202649	Py17XNL_0202649.2	225	PY17X_0208200.1-p1
Py17XNL_02	421806	421975	conserved Plasmodium protein	Py17XNL_0202660	Py17XNL_0202660.1	170	PY17X_0209300.1-p1
Py17XNL_02	428013	428416	conserved Plasmodium protein	Py17XNL_0202663	Py17XNL_0202663.1	404	PY17X_0209600.1-p1
Py17XNL_02	440222	440306	conserved Plasmodium protein	Py17XNL_0202667	Py17XNL_0202667.1	85	PY17X_0209900.1-p1
Py17XNL_02	486300	486396	conserved Plasmodium protein	Py17XNL_0202677	Py17XNL_0202677.1	97	PY17X_0211000.1-p1
Py17XNL_02	486830	487272	conserved Plasmodium protein	Py17XNL_0202677	Py17XNL_0202677.1	443	PY17X_0211000.1-p1
Py17XNL_02	531533	531586	conserved Plasmodium protein	Py17XNL_0202686	Py17XNL_0202686.1	54	PY17X_0211900.1-p1
Py17XNL_02	531533	531586	conserved Plasmodium protein	Py17XNL_0202686	Py17XNL_0202686.2	54	PY17X_0211900.1-p1
Py17XNL_02	545066	545149	conserved Plasmodium protein	Py17XNL_0202688	Py17XNL_0202688.1	84	PY17X_0212100.1-p1
Py17XNL_02	548169	548369	conserved Plasmodium protein	Py17XNL_0202689	Py17XNL_0202689.1	201	PY17X_0212200.1-p1
Py17XNL_02	548465	548546	conserved Plasmodium protein	Py17XNL_0202689	Py17XNL_0202689.1	82	PY17X_0212200.1-p1
Py17XNL_02	548688	548796	conserved Plasmodium protein	Py17XNL_0202689	Py17XNL_0202689.1	109	PY17X_0212200.1-p1
Py17XNL_02	570306	570532	conserved Plasmodium protein	Py17XNL_0202697	Py17XNL_0202697.1	227	PY17X_0213100.1-p1
Py17XNL_02	570306	570532	conserved Plasmodium protein	Py17XNL_0202697	Py17XNL_0202697.2	227	PY17X_0213100.1-p1
Py17XNL_02	577318	577446	conserved Plasmodium protein	Py17XNL_0202698	Py17XNL_0202698.1	129	PY17X_0213200.1-p1
Py17XNL_02	585756	586475	conserved Plasmodium protein	Py17XNL_0202700	Py17XNL_0202700.1	720	PY17X_0213400.1-p1
Py17XNL_02	618579	618579	conserved Plasmodium protein	Py17XNL_0202706	Py17XNL_0202706.1	1	PY17X_0214000.1-p1
Py17XNL_02	618763	618817	conserved Plasmodium protein	Py17XNL_0202706	Py17XNL_0202706.1	55	PY17X_0214000.1-p1
Py17XNL_02	619068	619126	conserved Plasmodium protein	Py17XNL_0202706	Py17XNL_0202706.1	59	PY17X_0214000.1-p1
Py17XNL_02	630716	631180	conserved Plasmodium protein	Py17XNL_0202709	Py17XNL_0202709.2	465	PY17X_0214300.1-p1
Py17XNL_02	630716	631180	conserved Plasmodium protein	Py17XNL_0202709	Py17XNL_0202709.1	465	PY17X_0214300.1-p1
Py17XNL_02	638416	638597	conserved Plasmodium protein	Py17XNL_0202711	Py17XNL_0202711.1	182	PY17X_0214600.1-p1
Py17XNL_03	78712	78876	conserved Plasmodium protein	Py17XNL_0303594	Py17XNL_0303594.1	165	PY17X_0301400.1-p1
Py17XNL_03	78712	78876	conserved Plasmodium protein	Py17XNL_0303594	Py17XNL_0303594.2	165	PY17X_0301400.1-p1
Py17XNL_03	88718	88896	conserved Plasmodium protein	Py17XNL_0303596	Py17XNL_0303596.1	179	PY17X_0301600.1-p1
Py17XNL_03	91910	91958	conserved Plasmodium protein	Py17XNL_0303598	Py17XNL_0303598.1	49	PY17X_0301800.1-p1
Py17XNL_03	92615	92714	conserved Plasmodium protein	Py17XNL_0303598	Py17XNL_0303598.1	100	PY17X_0301800.1-p1
Py17XNL_03	92876	92995	conserved Plasmodium protein	Py17XNL_0303598	Py17XNL_0303598.1	120	PY17X_0301800.1-p1
Py17XNL_03	93159	93256	conserved Plasmodium protein	Py17XNL_0303598	Py17XNL_0303598.1	98	PY17X_0301800.1-p1
Py17XNL_03	93458	93549	conserved Plasmodium protein	Py17XNL_0303598	Py17XNL_0303598.1	92	PY17X_0301800.1-p1
Py17XNL_03	93923	94026	conserved Plasmodium protein	Py17XNL_0303598	Py17XNL_0303598.1	104	PY17X_0301800.1-p1
Py17XNL_03	94186	94701	conserved Plasmodium protein	Py17XNL_0303599	Py17XNL_0303599.1	516	PY17X_0302000.1-p1
Py17XNL_03	102517	102816	conserved Plasmodium protein	Py17XNL_0303601	Py17XNL_0303601.1	300	PY17X_0302200.1-p1
Py17XNL_03	121635	122079	conserved Plasmodium protein	Py17XNL_0303606	Py17XNL_0303606.1	445	PY17X_0302700.1-p1
Py17XNL_03	122194	122946	conserved Plasmodium protein	Py17XNL_0303606	Py17XNL_0303606.1	753	PY17X_0302700.1-p1
Py17XNL_03	141433	141772	conserved Plasmodium protein	Py17XNL_0303611	Py17XNL_0303611.1	340	PY17X_0303400.1-p1
Py17XNL_03	141884	142116	conserved Plasmodium protein	Py17XNL_0303611	Py17XNL_0303611.1	233	PY17X_0303400.1-p1
Py17XNL_03	140335	141266	conserved Plasmodium protein	Py17XNL_0303611	Py17XNL_0303611.2	932	PY17X_0303400.1-p1
Py17XNL_03	141375	141772	conserved Plasmodium protein	Py17XNL_0303611	Py17XNL_0303611.2	398	PY17X_0303400.1-p1
Py17XNL_03	141884	142116	conserved Plasmodium protein	Py17XNL_0303611	Py17XNL_0303611.2	233	PY17X_0303400.1-p1
Py17XNL_03	142266	142393	conserved Plasmodium protein	Py17XNL_0303612	Py17XNL_0303612.1	128	PY17X_0303600.1-p1
Py17XNL_03	150906	151951	conserved Plasmodium protein	Py17XNL_0303614	Py17XNL_0303614.1	1046	PY17X_0303900.1-p1
Py17XNL_03	184441	185156	conserved Plasmodium protein	Py17XNL_0303622	Py17XNL_0303622.1	716	PY17X_0304700.1-p1
Py17XNL_03	186556	186982	conserved Plasmodium protein	Py17XNL_0303622	Py17XNL_0303622.1	427	PY17X_0304700.1-p1
Py17XNL_03	187088	188106	conserved Plasmodium protein	Py17XNL_0303622	Py17XNL_0303622.1	1019	PY17X_0304700.1-p1
Py17XNL_03	194016	194108	conserved Plasmodium protein	Py17XNL_0303625	Py17XNL_0303625.1	93	PY17X_0305100.1-p1
Py17XNL_03	227726	227932	conserved Plasmodium protein	Py17XNL_0303632	Py17XNL_0303632.1	207	PY17X_0305800.1-p1
Py17XNL_03	228188	228578	conserved Plasmodium protein	Py17XNL_0303632	Py17XNL_0303632.1	391	PY17X_0305800.1-p1
Py17XNL_03	237626	237696	conserved Plasmodium protein	Py17XNL_0303634	Py17XNL_0303634.1	71	PY17X_0306000.1-p1
Py17XNL_03	245970	246336	conserved Plasmodium protein	Py17XNL_0303635	Py17XNL_0303635.1	367	PY17X_0306100.1-p1
Py17XNL_03	286132	286236	conserved Plasmodium protein	Py17XNL_0303646	Py17XNL_0303646.1	105	PY17X_0307200.1-p1
Py17XNL_03	308905	309106	conserved Plasmodium protein	Py17XNL_0303651	Py17XNL_0303651.1	202	PY17X_0307700.1-p1
Py17XNL_03	308905	309106	conserved Plasmodium protein	Py17XNL_0303651	Py17XNL_0303651.2	202	PY17X_0307700.1-p1
Py17XNL_03	313526	314237	conserved Plasmodium protein	Py17XNL_0303653	Py17XNL_0303653.1	712	PY17X_0308000.1-p1
Py17XNL_03	314359	315272	conserved Plasmodium protein	Py17XNL_0303653	Py17XNL_0303653.1	914	PY17X_0308000.1-p1
Py17XNL_03	325993	327565	conserved Plasmodium protein	Py17XNL_0303656	Py17XNL_0303656.1	1573	PY17X_0308300.1-p1
Py17XNL_03	327648	327696	conserved Plasmodium protein	Py17XNL_0303656	Py17XNL_0303656.1	49	PY17X_0308300.1-p1
Py17XNL_03	329816	329836	conserved Plasmodium protein	Py17XNL_0303657	Py17XNL_0303657.1	21	PY17X_0308400.1-p1
Py17XNL_03	337436	337544	conserved Plasmodium protein	Py17XNL_0303658	Py17XNL_0303658.1	109	PY17X_0308500.1-p1
Py17XNL_03	366536	366643	conserved Plasmodium protein	Py17XNL_0303667	Py17XNL_0303667.3	108	PY17X_0309500.1-p1
Py17XNL_03	366536	366643	conserved Plasmodium protein	Py17XNL_0303667	Py17XNL_0303667.2	108	PY17X_0309500.1-p1
Py17XNL_03	367946	368153	conserved Plasmodium protein	Py17XNL_0303667	Py17XNL_0303667.1	208	PY17X_0309500.1-p1
Py17XNL_03	385306	385696	conserved Plasmodium protein	Py17XNL_0303670	Py17XNL_0303670.1	391	PY17X_0309800.1-p1
Py17XNL_03	387046	387074	conserved Plasmodium protein	Py17XNL_0303671	Py17XNL_0303671.1	29	PY17X_0309900.1-p1
Py17XNL_03	426079	426091	conserved Plasmodium protein	Py17XNL_0303681	Py17XNL_0303681.1	13	PY17X_0311000.1-p1
Py17XNL_03	427269	427626	conserved Plasmodium protein	Py17XNL_0303681	Py17XNL_0303681.1	358	PY17X_0311000.1-p1
Py17XNL_03	462575	463406	conserved Plasmodium protein	Py17XNL_0303689	Py17XNL_0303689.1	832	PY17X_0312000.1-p1
Py17XNL_03	462575	463406	conserved Plasmodium protein	Py17XNL_0303689	Py17XNL_0303689.2	832	PY17X_0312000.1-p1
Py17XNL_03	464866	465167	conserved Plasmodium protein	Py17XNL_0303690	Py17XNL_0303690.1	302	PY17X_0312100.1-p1
Py17XNL_03	465347	465432	conserved Plasmodium protein	Py17XNL_0303690	Py17XNL_0303690.1	86	PY17X_0312100.1-p1
Py17XNL_03	480376	480829	conserved Plasmodium protein	Py17XNL_0303694	Py17XNL_0303694.1	454	PY17X_0312500.1-p1
Py17XNL_03	484834	485286	conserved Plasmodium protein	Py17XNL_0303695	Py17XNL_0303695.1	453	PY17X_0312600.1-p1
Py17XNL_03	486406	486578	conserved Plasmodium protein	Py17XNL_0303696	Py17XNL_0303696.1	173	PY17X_0312700.1-p1
Py17XNL_03	486949	486986	conserved Plasmodium protein	Py17XNL_0303696	Py17XNL_0303696.1	38	PY17X_0312700.1-p1
Py17XNL_03	487097	487119	conserved Plasmodium protein	Py17XNL_0303696	Py17XNL_0303696.1	23	PY17X_0312700.1-p1
Py17XNL_03	490206	490616	conserved Plasmodium protein	Py17XNL_0303697	Py17XNL_0303697.1	411	PY17X_0312800.1-p1
Py17XNL_03	512487	512703	conserved Plasmodium protein	Py17XNL_0303703	Py17XNL_0303703.1	217	PY17X_0313300.1-p1
Py17XNL_03	514413	514504	conserved Plasmodium protein	Py17XNL_0303705	Py17XNL_0303705.1	92	PY17X_0313500.1-p1
Py17XNL_03	522133	522176	conserved Plasmodium protein	Py17XNL_0303707	Py17XNL_0303707.1	44	PY17X_0313700.1-p1
Py17XNL_03	542723	542798	conserved Plasmodium protein	Py17XNL_0303711	Py17XNL_0303711.1	76	PY17X_0314100.1-p1
Py17XNL_03	555932	556035	conserved Plasmodium protein	Py17XNL_0303714	Py17XNL_0303714.1	104	PY17X_0314400.1-p1
Py17XNL_03	556548	557396	conserved Plasmodium protein	Py17XNL_0303714	Py17XNL_0303714.1	849	PY17X_0314400.1-p1
Py17XNL_03	557498	557763	conserved Plasmodium protein	Py17XNL_0303714	Py17XNL_0303714.1	266	PY17X_0314400.1-p1
Py17XNL_03	568202	568321	conserved Plasmodium protein	Py17XNL_0303717	Py17XNL_0303717.1	120	PY17X_0314800.1-p1
Py17XNL_03	568443	568508	conserved Plasmodium protein	Py17XNL_0303717	Py17XNL_0303717.1	66	PY17X_0314800.1-p1
Py17XNL_03	568668	568778	conserved Plasmodium protein	Py17XNL_0303717	Py17XNL_0303717.1	111	PY17X_0314800.1-p1
Py17XNL_03	568885	569088	conserved Plasmodium protein	Py17XNL_0303717	Py17XNL_0303717.1	204	PY17X_0314800.1-p1
Py17XNL_03	569203	569213	conserved Plasmodium protein	Py17XNL_0303717	Py17XNL_0303717.1	11	PY17X_0314800.1-p1
Py17XNL_03	608099	608373	conserved Plasmodium protein	Py17XNL_0303729	Py17XNL_0303729.1	275	PY17X_0316400.1-p1
Py17XNL_04	309116	309362	conserved Plasmodium protein	Py17XNL_0403879	Py17XNL_0403879.1	247	PY17X_0405100.1-p1
Py17XNL_04	309603	309812	conserved Plasmodium protein	Py17XNL_0403879	Py17XNL_0403879.1	210	PY17X_0405100.1-p1
Py17XNL_04	341331	342565	conserved Plasmodium protein	Py17XNL_0403885	Py17XNL_0403885.1	1235	PY17X_0405800.1-p1
Py17XNL_04	342706	343116	conserved Plasmodium protein	Py17XNL_0403885	Py17XNL_0403885.1	411	PY17X_0405800.1-p1
Py17XNL_04	378559	378960	conserved Plasmodium protein	Py17XNL_0403894	Py17XNL_0403894.1	402	PY17X_0406700.1-p1
Py17XNL_04	379220	380096	conserved Plasmodium protein	Py17XNL_0403894	Py17XNL_0403894.1	877	PY17X_0406700.1-p1
Py17XNL_04	378559	378960	conserved Plasmodium protein	Py17XNL_0403894	Py17XNL_0403894.2	402	PY17X_0406700.1-p1
Py17XNL_04	379220	380096	conserved Plasmodium protein	Py17XNL_0403894	Py17XNL_0403894.2	877	PY17X_0406700.1-p1
Py17XNL_04	412766	412829	conserved Plasmodium protein	Py17XNL_0403907	Py17XNL_0403907.1	64	PY17X_0408200.1-p1
Py17XNL_04	420467	420586	conserved Plasmodium protein	Py17XNL_0403908	Py17XNL_0403908.1	120	PY17X_0408300.1-p1
Py17XNL_04	420467	420586	conserved Plasmodium protein	Py17XNL_0403908	Py17XNL_0403908.2	120	PY17X_0408300.1-p1
Py17XNL_04	421816	422369	conserved Plasmodium protein	Py17XNL_0403909	Py17XNL_0403909.1	554	PY17X_0408400.1-p1
Py17XNL_04	436585	436756	conserved Plasmodium protein	Py17XNL_0403910	Py17XNL_0403910.1	172	PY17X_0408500.1-p1
Py17XNL_04	450697	450866	conserved Plasmodium protein	Py17XNL_0403914	Py17XNL_0403914.1	170	PY17X_0408900.1-p1
Py17XNL_04	500713	500825	conserved Plasmodium protein	Py17XNL_0403928	Py17XNL_0403928.1	113	PY17X_0410500.1-p1
Py17XNL_04	534105	534425	conserved Plasmodium protein	Py17XNL_0403936	Py17XNL_0403936.1	321	PY17X_0411400.1-p1
Py17XNL_04	600925	601049	conserved Plasmodium protein	Py17XNL_0403953	Py17XNL_0403953.1	125	PY17X_0413400.1-p1
Py17XNL_04	604144	604184	conserved Plasmodium protein	Py17XNL_0403954	Py17XNL_0403954.1	41	PY17X_0413500.1-p1
Py17XNL_04	604297	604475	conserved Plasmodium protein	Py17XNL_0403954	Py17XNL_0403954.1	179	PY17X_0413500.1-p1
Py17XNL_04	604144	604184	conserved Plasmodium protein	Py17XNL_0403954	Py17XNL_0403954.2	41	PY17X_0413500.1-p1
Py17XNL_04	604297	604475	conserved Plasmodium protein	Py17XNL_0403954	Py17XNL_0403954.2	179	PY17X_0413500.1-p1
Py17XNL_04	612758	613135	conserved Plasmodium protein	Py17XNL_0403957	Py17XNL_0403957.1	378	PY17X_0413900.1-p1
Py17XNL_04	618647	618652	conserved Plasmodium protein	Py17XNL_0403959	Py17XNL_0403959.1	6	PY17X_0414100.1-p1
Py17XNL_04	618788	618815	conserved Plasmodium protein	Py17XNL_0403959	Py17XNL_0403959.1	28	PY17X_0414100.1-p1
Py17XNL_04	622476	622545	conserved Plasmodium protein	Py17XNL_0403960	Py17XNL_0403960.1	70	PY17X_0414200.1-p1
Py17XNL_04	622476	622545	conserved Plasmodium protein	Py17XNL_0403960	Py17XNL_0403960.2	70	PY17X_0414200.1-p1
Py17XNL_04	622875	622937	conserved Plasmodium protein	Py17XNL_0403961	Py17XNL_0403961.1	63	PY17X_0414300.1-p1
Py17XNL_04	622875	622937	conserved Plasmodium protein	Py17XNL_0403961	Py17XNL_0403961.2	63	PY17X_0414300.1-p1
Py17XNL_04	628718	629595	conserved Plasmodium protein	Py17XNL_0403962	Py17XNL_0403962.1	878	PY17X_0414400.1-p1
Py17XNL_04	634795	635050	conserved Plasmodium protein	Py17XNL_0403966	Py17XNL_0403966.1	256	PY17X_0414700.1-p1
Py17XNL_04	640326	640395	conserved Plasmodium protein	Py17XNL_0403967	Py17XNL_0403967.1	70	PY17X_0414800.1-p1
Py17XNL_04	645445	646809	conserved Plasmodium protein	Py17XNL_0403970	Py17XNL_0403970.1	1365	PY17X_0415100.1-p1
Py17XNL_04	658865	659207	conserved Plasmodium protein	Py17XNL_0403973	Py17XNL_0403973.1	343	PY17X_0415400.1-p1
Py17XNL_04	659593	659714	conserved Plasmodium protein	Py17XNL_0403973	Py17XNL_0403973.1	122	PY17X_0415400.1-p1
Py17XNL_04	662159	662422	conserved Plasmodium protein	Py17XNL_0403973	Py17XNL_0403973.1	264	PY17X_0415400.1-p1
Py17XNL_04	666395	666526	conserved Plasmodium protein	Py17XNL_0403974	Py17XNL_0403974.1	132	PY17X_0415500.1-p1
Py17XNL_04	682495	682561	conserved Plasmodium protein	Py17XNL_0403978	Py17XNL_0403978.1	67	PY17X_0415900.1-p1
Py17XNL_04	682495	682561	conserved Plasmodium protein	Py17XNL_0403978	Py17XNL_0403978.2	67	PY17X_0415900.1-p1
Py17XNL_04	682495	682561	conserved Plasmodium protein	Py17XNL_0403978	Py17XNL_0403978.3	67	PY17X_0415900.1-p1
Py17XNL_04	690566	690975	conserved Plasmodium protein	Py17XNL_0403979	Py17XNL_0403979.1	410	PY17X_0416000.1-p1
Py17XNL_04	699405	699640	conserved Plasmodium protein	Py17XNL_0403982	Py17XNL_0403982.1	236	PY17X_0416300.1-p1
Py17XNL_04	704435	704532	conserved Plasmodium protein	Py17XNL_0403984	Py17XNL_0403984.1	98	PY17X_0416500.1-p1
Py17XNL_04	704638	705299	conserved Plasmodium protein	Py17XNL_0403984	Py17XNL_0403984.1	662	PY17X_0416500.1-p1
Py17XNL_04	716335	717095	conserved Plasmodium protein	Py17XNL_0403988	Py17XNL_0403988.1	761	PY17X_0416800.1-p1
Py17XNL_04	752135	752415	conserved Plasmodium protein	Py17XNL_0403999	Py17XNL_0403999.1	281	PY17X_0417900.1-p1
Py17XNL_04	767317	767796	conserved Plasmodium protein	Py17XNL_0404001	Py17XNL_0404001.1	480	PY17X_0418200.1-p1
Py17XNL_04	768451	768582	conserved Plasmodium protein	Py17XNL_0404001	Py17XNL_0404001.1	132	PY17X_0418200.1-p1
Py17XNL_04	769057	769094	conserved Plasmodium protein	Py17XNL_0404001	Py17XNL_0404001.1	38	PY17X_0418200.1-p1
Py17XNL_04	769300	769345	conserved Plasmodium protein	Py17XNL_0404001	Py17XNL_0404001.1	46	PY17X_0418200.1-p1
Py17XNL_04	777238	778655	conserved Plasmodium protein	Py17XNL_0404003	Py17XNL_0404003.1	1418	PY17X_0418400.1-p1
Py17XNL_04	829985	830124	conserved Plasmodium protein	Py17XNL_0404011	Py17XNL_0404011.1	140	PY17X_0419200.1-p1
Py17XNL_05	235406	235764	conserved Plasmodium protein	Py17XNL_0504387	Py17XNL_0504387.1	359	PY17X_0502900.1-p1
Py17XNL_05	235984	236584	conserved Plasmodium protein	Py17XNL_0504387	Py17XNL_0504387.1	601	PY17X_0502900.1-p1
Py17XNL_05	239236	239663	conserved Plasmodium protein	Py17XNL_0504388	Py17XNL_0504388.1	428	PY17X_0503000.1-p1
Py17XNL_05	244875	244972	conserved Plasmodium protein	Py17XNL_0504389	Py17XNL_0504389.1	98	PY17X_0503100.1-p1
Py17XNL_05	245125	245136	conserved Plasmodium protein	Py17XNL_0504389	Py17XNL_0504389.1	12	PY17X_0503100.1-p1
Py17XNL_05	244875	244972	conserved Plasmodium protein	Py17XNL_0504389	Py17XNL_0504389.2	98	PY17X_0503100.1-p1
Py17XNL_05	245125	245136	conserved Plasmodium protein	Py17XNL_0504389	Py17XNL_0504389.2	12	PY17X_0503100.1-p1
Py17XNL_05	250696	250778	conserved Plasmodium protein	Py17XNL_0504392	Py17XNL_0504392.1	83	PY17X_0503400.1-p1
Py17XNL_05	264136	264445	conserved Plasmodium protein	Py17XNL_0504395	Py17XNL_0504395.1	310	PY17X_0503700.1-p1
Py17XNL_05	264565	264794	conserved Plasmodium protein	Py17XNL_0504395	Py17XNL_0504395.1	230	PY17X_0503700.1-p1
Py17XNL_05	264902	264913	conserved Plasmodium protein	Py17XNL_0504395	Py17XNL_0504395.1	12	PY17X_0503700.1-p1
Py17XNL_05	274456	275244	conserved Plasmodium protein	Py17XNL_0504398	Py17XNL_0504398.1	789	PY17X_0504000.1-p1
Py17XNL_05	282538	282541	conserved Plasmodium protein	Py17XNL_0504400	Py17XNL_0504400.1	4	PY17X_0504200.1-p1
Py17XNL_05	282797	283206	conserved Plasmodium protein	Py17XNL_0504400	Py17XNL_0504400.1	410	PY17X_0504200.1-p1
Py17XNL_05	297143	297386	conserved Plasmodium protein	Py17XNL_0504402	Py17XNL_0504402.1	244	PY17X_0504400.1-p1
Py17XNL_05	298026	298371	conserved Plasmodium protein	Py17XNL_0504403	Py17XNL_0504403.1	346	PY17X_0504500.1-p1
Py17XNL_05	298514	298762	conserved Plasmodium protein	Py17XNL_0504403	Py17XNL_0504403.1	249	PY17X_0504500.1-p1
Py17XNL_05	322056	322612	conserved Plasmodium protein	Py17XNL_0504407	Py17XNL_0504407.1	557	PY17X_0504900.1-p1
Py17XNL_05	327380	327536	conserved Plasmodium protein	Py17XNL_0504408	Py17XNL_0504408.1	157	PY17X_0505000.1-p1
Py17XNL_05	343922	344037	conserved Plasmodium protein	Py17XNL_0504413	Py17XNL_0504413.1	116	PY17X_0505500.1-p1
Py17XNL_05	344154	344186	conserved Plasmodium protein	Py17XNL_0504413	Py17XNL_0504413.1	33	PY17X_0505500.1-p1
Py17XNL_05	351866	352262	conserved Plasmodium protein	Py17XNL_0504417	Py17XNL_0504417.1	397	PY17X_0505900.1-p1
Py17XNL_05	352373	352441	conserved Plasmodium protein	Py17XNL_0504417	Py17XNL_0504417.1	69	PY17X_0505900.1-p1
Py17XNL_05	378163	378268	conserved Plasmodium protein	Py17XNL_0504422	Py17XNL_0504422.1	106	PY17X_0506400.1-p1
Py17XNL_05	378419	378436	conserved Plasmodium protein	Py17XNL_0504422	Py17XNL_0504422.1	18	PY17X_0506400.1-p1
Py17XNL_05	381528	383196	conserved Plasmodium protein	Py17XNL_0504423	Py17XNL_0504423.1	1669	PY17X_0506500.1-p1
Py17XNL_05	474327	474708	conserved Plasmodium protein	Py17XNL_0504441	Py17XNL_0504441.1	382	PY17X_0508300.1-p1
Py17XNL_05	501788	502146	conserved Plasmodium protein	Py17XNL_0504445	Py17XNL_0504445.1	359	PY17X_0509000.1-p1
Py17XNL_05	505118	505548	conserved Plasmodium protein	Py17XNL_0504446	Py17XNL_0504446.1	431	PY17X_0509100.1-p1
Py17XNL_05	522848	522873	conserved Plasmodium protein	Py17XNL_0504448	Py17XNL_0504448.1	26	PY17X_0509300.1-p1
Py17XNL_05	528705	529258	conserved Plasmodium protein	Py17XNL_0504449	Py17XNL_0504449.1	554	PY17X_0509400.1-p1
Py17XNL_05	533448	533858	conserved Plasmodium protein	Py17XNL_0504452	Py17XNL_0504452.1	411	PY17X_0509700.1-p1
Py17XNL_05	534288	534575	conserved Plasmodium protein	Py17XNL_0504453	Py17XNL_0504453.1	288	PY17X_0509800.1-p1
Py17XNL_05	548102	548178	conserved Plasmodium protein	Py17XNL_0504457	Py17XNL_0504457.1	77	PY17X_0510200.1-p1
Py17XNL_05	564961	565007	conserved Plasmodium protein	Py17XNL_0504462	Py17XNL_0504462.1	47	PY17X_0510700.1-p1
Py17XNL_05	565117	565468	conserved Plasmodium protein	Py17XNL_0504462	Py17XNL_0504462.1	352	PY17X_0510700.1-p1
Py17XNL_05	566438	566903	conserved Plasmodium protein	Py17XNL_0504463	Py17XNL_0504463.1	466	PY17X_0510700.1-p1
Py17XNL_05	567005	567081	conserved Plasmodium protein	Py17XNL_0504463	Py17XNL_0504463.1	77	PY17X_0510700.1-p1
Py17XNL_05	567245	567430	conserved Plasmodium protein	Py17XNL_0504463	Py17XNL_0504463.1	186	PY17X_0510700.1-p1
Py17XNL_05	567632	567850	conserved Plasmodium protein	Py17XNL_0504463	Py17XNL_0504463.1	219	PY17X_0510700.1-p1
Py17XNL_05	567990	568063	conserved Plasmodium protein	Py17XNL_0504463	Py17XNL_0504463.1	74	PY17X_0510700.1-p1
Py17XNL_05	568171	568330	conserved Plasmodium protein	Py17XNL_0504463	Py17XNL_0504463.1	160	PY17X_0510700.1-p1
Py17XNL_05	568552	569078	conserved Plasmodium protein	Py17XNL_0504463	Py17XNL_0504463.1	527	PY17X_0510700.1-p1
Py17XNL_05	566438	566903	conserved Plasmodium protein	Py17XNL_0504463	Py17XNL_0504463.2	466	PY17X_0510700.1-p1
Py17XNL_05	567005	567081	conserved Plasmodium protein	Py17XNL_0504463	Py17XNL_0504463.2	77	PY17X_0510700.1-p1
Py17XNL_05	567245	567430	conserved Plasmodium protein	Py17XNL_0504463	Py17XNL_0504463.2	186	PY17X_0510700.1-p1
Py17XNL_05	567632	567850	conserved Plasmodium protein	Py17XNL_0504463	Py17XNL_0504463.2	219	PY17X_0510700.1-p1
Py17XNL_05	567990	568063	conserved Plasmodium protein	Py17XNL_0504463	Py17XNL_0504463.2	74	PY17X_0510700.1-p1
Py17XNL_05	568171	568330	conserved Plasmodium protein	Py17XNL_0504463	Py17XNL_0504463.2	160	PY17X_0510700.1-p1
Py17XNL_05	568552	569078	conserved Plasmodium protein	Py17XNL_0504463	Py17XNL_0504463.2	527	PY17X_0510700.1-p1
Py17XNL_05	567309	567430	conserved Plasmodium protein	Py17XNL_0504463	Py17XNL_0504463.3	122	PY17X_0510700.1-p1
Py17XNL_05	567632	567850	conserved Plasmodium protein	Py17XNL_0504463	Py17XNL_0504463.3	219	PY17X_0510700.1-p1
Py17XNL_05	567990	568063	conserved Plasmodium protein	Py17XNL_0504463	Py17XNL_0504463.3	74	PY17X_0510700.1-p1
Py17XNL_05	568171	568330	conserved Plasmodium protein	Py17XNL_0504463	Py17XNL_0504463.3	160	PY17X_0510700.1-p1
Py17XNL_05	568552	569078	conserved Plasmodium protein	Py17XNL_0504463	Py17XNL_0504463.3	527	PY17X_0510700.1-p1
Py17XNL_05	585862	585918	conserved Plasmodium protein	Py17XNL_0504464	Py17XNL_0504464.1	57	PY17X_0510800.1-p1
Py17XNL_05	598323	598878	conserved Plasmodium protein	Py17XNL_0504468	Py17XNL_0504468.1	556	PY17X_0511300.1-p1
Py17XNL_05	597848	598878	conserved Plasmodium protein	Py17XNL_0504468	Py17XNL_0504468.2	1031	PY17X_0511300.1-p1
Py17XNL_05	599108	599329	conserved Plasmodium protein	Py17XNL_0504469	Py17XNL_0504469.1	222	PY17X_0511400.1-p1
Py17XNL_05	599467	599650	conserved Plasmodium protein	Py17XNL_0504469	Py17XNL_0504469.1	184	PY17X_0511400.1-p1
Py17XNL_05	599877	599924	conserved Plasmodium protein	Py17XNL_0504469	Py17XNL_0504469.1	48	PY17X_0511400.1-p1
Py17XNL_05	599108	599329	conserved Plasmodium protein	Py17XNL_0504469	Py17XNL_0504469.2	222	PY17X_0511400.1-p1
Py17XNL_05	599467	599870	conserved Plasmodium protein	Py17XNL_0504469	Py17XNL_0504469.2	404	PY17X_0511400.1-p1
Py17XNL_05	603538	603894	conserved Plasmodium protein	Py17XNL_0504471	Py17XNL_0504471.1	357	PY17X_0511600.1-p1
Py17XNL_05	610532	610540	conserved Plasmodium protein	Py17XNL_0504473	Py17XNL_0504473.1	9	PY17X_0511800.1-p1
Py17XNL_05	610644	610668	conserved Plasmodium protein	Py17XNL_0504473	Py17XNL_0504473.1	25	PY17X_0511800.1-p1
Py17XNL_05	616468	616833	conserved Plasmodium protein	Py17XNL_0504474	Py17XNL_0504474.1	366	PY17X_0511900.1-p1
Py17XNL_05	617021	617084	conserved Plasmodium protein	Py17XNL_0504474	Py17XNL_0504474.1	64	PY17X_0511900.1-p1
Py17XNL_05	617744	617814	conserved Plasmodium protein	Py17XNL_0504474	Py17XNL_0504474.1	71	PY17X_0511900.1-p1
Py17XNL_05	619761	619928	conserved Plasmodium protein	Py17XNL_0504474	Py17XNL_0504474.1	168	PY17X_0511900.1-p1
Py17XNL_05	627548	628038	conserved Plasmodium protein	Py17XNL_0504477	Py17XNL_0504477.1	491	PY17X_0512200.1-p1
Py17XNL_05	641578	641716	conserved Plasmodium protein	Py17XNL_0504482	Py17XNL_0504482.1	139	PY17X_0512700.1-p1
Py17XNL_05	671471	671638	conserved Plasmodium protein	Py17XNL_0504493	Py17XNL_0504493.1	168	PY17X_0513800.1-p1
Py17XNL_05	681418	681941	conserved Plasmodium protein	Py17XNL_0504497	Py17XNL_0504497.1	524	PY17X_0514200.1-p1
Py17XNL_05	682103	683343	conserved Plasmodium protein	Py17XNL_0504497	Py17XNL_0504497.1	1241	PY17X_0514200.1-p1
Py17XNL_05	696470	696510	conserved Plasmodium protein	Py17XNL_0504639	Py17XNL_0504639.1	41	PY17X_0514600.1-p1
Py17XNL_05	696728	696774	conserved Plasmodium protein	Py17XNL_0504639	Py17XNL_0504639.1	47	PY17X_0514600.1-p1
Py17XNL_05	701889	701928	conserved Plasmodium protein	Py17XNL_0504502	Py17XNL_0504502.1	40	PY17X_0514800.1-p1
Py17XNL_05	725331	727099	conserved Plasmodium protein	Py17XNL_0504508	Py17XNL_0504508.1	1769	PY17X_0515351.1-p1
Py17XNL_05	727274	727381	conserved Plasmodium protein	Py17XNL_0504508	Py17XNL_0504508.1	108	PY17X_0515351.1-p1
Py17XNL_05	727635	727868	conserved Plasmodium protein	Py17XNL_0504508	Py17XNL_0504508.1	234	PY17X_0515351.1-p1
Py17XNL_05	745223	745308	conserved Plasmodium protein	Py17XNL_0504516	Py17XNL_0504516.1	86	PY17X_0516100.1-p1
Py17XNL_05	768453	768498	conserved Plasmodium protein	Py17XNL_0504523	Py17XNL_0504523.1	46	PY17X_0516800.1-p1
Py17XNL_05	768453	768498	conserved Plasmodium protein	Py17XNL_0504523	Py17XNL_0504523.2	46	PY17X_0516800.1-p1
Py17XNL_05	780129	780258	conserved Plasmodium protein	Py17XNL_0504526	Py17XNL_0504526.1	130	PY17X_0517100.1-p1
Py17XNL_05	793178	793218	conserved Plasmodium protein	Py17XNL_0504531	Py17XNL_0504531.1	41	PY17X_0517600.1-p1
Py17XNL_05	875908	875945	conserved Plasmodium protein	Py17XNL_0504556	Py17XNL_0504556.1	38	PY17X_0520200.1-p1
Py17XNL_05	878138	878327	conserved Plasmodium protein	Py17XNL_0504557	Py17XNL_0504557.1	190	PY17X_0520300.1-p1
Py17XNL_05	880838	880866	conserved Plasmodium protein	Py17XNL_0504558	Py17XNL_0504558.1	29	PY17X_0520400.1-p1
Py17XNL_05	883538	884021	conserved Plasmodium protein	Py17XNL_0504559	Py17XNL_0504559.1	484	PY17X_0520500.1-p1
Py17XNL_05	887585	887735	conserved Plasmodium protein	Py17XNL_0504640	Py17XNL_0504640.2	151	PY17X_0520600.1-p1
Py17XNL_05	887751	887802	conserved Plasmodium protein	Py17XNL_0504640	Py17XNL_0504640.1	52	PY17X_0520600.1-p1
Py17XNL_05	902898	902928	conserved Plasmodium protein	Py17XNL_0504563	Py17XNL_0504563.1	31	PY17X_0521000.1-p1
Py17XNL_05	902898	902928	conserved Plasmodium protein	Py17XNL_0504563	Py17XNL_0504563.2	31	PY17X_0521000.1-p1
Py17XNL_05	909858	910098	conserved Plasmodium protein	Py17XNL_0504565	Py17XNL_0504565.1	241	PY17X_0521200.1-p1
Py17XNL_05	921294	921678	conserved Plasmodium protein	Py17XNL_0504567	Py17XNL_0504567.1	385	PY17X_0521400.1-p1
Py17XNL_05	937995	938148	conserved Plasmodium protein	Py17XNL_0504571	Py17XNL_0504571.1	154	PY17X_0521800.1-p1
Py17XNL_05	937995	938148	conserved Plasmodium protein	Py17XNL_0504571	Py17XNL_0504571.2	154	PY17X_0521800.1-p1
Py17XNL_05	937995	938148	conserved Plasmodium protein	Py17XNL_0504571	Py17XNL_0504571.3	154	PY17X_0521800.1-p1
Py17XNL_05	940079	940092	conserved Plasmodium protein	Py17XNL_0504572	Py17XNL_0504572.1	14	PY17X_0521900.1-p1
Py17XNL_05	940218	940398	conserved Plasmodium protein	Py17XNL_0504572	Py17XNL_0504572.1	181	PY17X_0521900.1-p1
Py17XNL_05	940079	940092	conserved Plasmodium protein	Py17XNL_0504572	Py17XNL_0504572.2	14	PY17X_0521900.1-p1
Py17XNL_05	940218	940398	conserved Plasmodium protein	Py17XNL_0504572	Py17XNL_0504572.2	181	PY17X_0521900.1-p1
Py17XNL_05	948256	948282	conserved Plasmodium protein	Py17XNL_0504575	Py17XNL_0504575.1	27	PY17X_0522300.1-p1
Py17XNL_05	948407	948505	conserved Plasmodium protein	Py17XNL_0504575	Py17XNL_0504575.1	99	PY17X_0522300.1-p1
Py17XNL_05	948630	948710	conserved Plasmodium protein	Py17XNL_0504575	Py17XNL_0504575.1	81	PY17X_0522300.1-p1
Py17XNL_05	948814	949998	conserved Plasmodium protein	Py17XNL_0504575	Py17XNL_0504575.1	1185	PY17X_0522300.1-p1
Py17XNL_05	950199	950398	conserved Plasmodium protein	Py17XNL_0504575	Py17XNL_0504575.1	200	PY17X_0522300.1-p1
Py17XNL_05	981898	982157	conserved Plasmodium protein	Py17XNL_0504580	Py17XNL_0504580.1	260	PY17X_0522900.1-p1
Py17XNL_05	983108	983239	conserved Plasmodium protein	Py17XNL_0504580	Py17XNL_0504580.1	132	PY17X_0522900.1-p1
Py17XNL_05	983380	983467	conserved Plasmodium protein	Py17XNL_0504580	Py17XNL_0504580.1	88	PY17X_0522900.1-p1
Py17XNL_05	983573	983588	conserved Plasmodium protein	Py17XNL_0504580	Py17XNL_0504580.1	16	PY17X_0522900.1-p1
Py17XNL_05	1003004	1003410	conserved Plasmodium protein	Py17XNL_0504584	Py17XNL_0504584.1	407	PY17X_0523300.1-p1
Py17XNL_05	1003493	1003728	conserved Plasmodium protein	Py17XNL_0504584	Py17XNL_0504584.1	236	PY17X_0523300.1-p1
Py17XNL_05	1003004	1003410	conserved Plasmodium protein	Py17XNL_0504584	Py17XNL_0504584.2	407	PY17X_0523300.1-p1
Py17XNL_05	1003493	1003728	conserved Plasmodium protein	Py17XNL_0504584	Py17XNL_0504584.2	236	PY17X_0523300.1-p1
Py17XNL_05	1003918	1004422	conserved Plasmodium protein	Py17XNL_0504585	Py17XNL_0504585.1	505	PY17X_0523400.1-p1
Py17XNL_05	1012397	1012488	conserved Plasmodium protein	Py17XNL_0504586	Py17XNL_0504586.1	92	PY17X_0523500.1-p1
Py17XNL_05	1012397	1012488	conserved Plasmodium protein	Py17XNL_0504586	Py17XNL_0504586.2	92	PY17X_0523500.1-p1
Py17XNL_05	1013208	1013349	conserved Plasmodium protein	Py17XNL_0504587	Py17XNL_0504587.1	142	PY17X_0523600.1-p1
Py17XNL_05	1013538	1014626	conserved Plasmodium protein	Py17XNL_0504587	Py17XNL_0504587.1	1089	PY17X_0523600.1-p1
Py17XNL_05	1050356	1050488	conserved Plasmodium protein	Py17XNL_0504594	Py17XNL_0504594.1	133	PY17X_0524400.1-p1
Py17XNL_05	1058708	1059300	conserved Plasmodium protein	Py17XNL_0504598	Py17XNL_0504598.1	593	PY17X_0524800.1-p1
Py17XNL_05	1063557	1063662	conserved Plasmodium protein	Py17XNL_0504601	Py17XNL_0504601.1	106	PY17X_0525100.1-p1
Py17XNL_05	1063778	1063888	conserved Plasmodium protein	Py17XNL_0504601	Py17XNL_0504601.1	111	PY17X_0525100.1-p1
Py17XNL_05	1074217	1074298	conserved Plasmodium protein	Py17XNL_0504604	Py17XNL_0504604.1	82	PY17X_0525400.1-p1
Py17XNL_05	1077487	1077888	conserved Plasmodium protein	Py17XNL_0504605	Py17XNL_0504605.1	402	PY17X_0525500.1-p1
Py17XNL_06	153196	153317	conserved Plasmodium protein	Py17XNL_0600576	Py17XNL_0600576.1	122	PY17X_0601600.1-p1
Py17XNL_06	294323	294376	conserved Plasmodium protein	Py17XNL_0600605	Py17XNL_0600605.1	54	PY17X_0604600.1-p1
Py17XNL_06	294323	294376	conserved Plasmodium protein	Py17XNL_0600605	Py17XNL_0600605.2	54	PY17X_0604600.1-p1
Py17XNL_06	315616	315643	conserved Plasmodium protein	Py17XNL_0600613	Py17XNL_0600613.1	28	PY17X_0605400.1-p1
Py17XNL_06	315616	315643	conserved Plasmodium protein	Py17XNL_0600613	Py17XNL_0600613.2	28	PY17X_0605400.1-p1
Py17XNL_06	319983	320016	conserved Plasmodium protein	Py17XNL_0600614	Py17XNL_0600614.1	34	PY17X_0605500.1-p1
Py17XNL_06	320596	320881	conserved Plasmodium protein	Py17XNL_0600615	Py17XNL_0600615.1	286	PY17X_0605600.1-p1
Py17XNL_06	344916	345385	conserved Plasmodium protein	Py17XNL_0600622	Py17XNL_0600622.1	470	PY17X_0606600.1-p1
Py17XNL_06	396592	396706	conserved Plasmodium protein	Py17XNL_0600631	Py17XNL_0600631.1	115	PY17X_0607400.1-p1
Py17XNL_06	414396	414722	conserved Plasmodium protein	Py17XNL_0600636	Py17XNL_0600636.1	327	PY17X_0607900.1-p1
Py17XNL_06	417426	417675	conserved Plasmodium protein	Py17XNL_0600637	Py17XNL_0600637.1	250	PY17X_0608000.1-p1
Py17XNL_06	428374	428526	conserved Plasmodium protein	Py17XNL_0600638	Py17XNL_0600638.1	153	PY17X_0608100.1-p1
Py17XNL_06	437492	438170	conserved Plasmodium protein	Py17XNL_0600640	Py17XNL_0600640.1	679	PY17X_0608400.1-p1
Py17XNL_06	449575	449632	conserved Plasmodium protein	Py17XNL_0600644	Py17XNL_0600644.1	58	PY17X_0608800.1-p1
Py17XNL_06	451463	451592	conserved Plasmodium protein	Py17XNL_0600645	Py17XNL_0600645.1	130	PY17X_0608900.1-p1
Py17XNL_06	452172	452719	conserved Plasmodium protein	Py17XNL_0600646	Py17XNL_0600646.1	548	PY17X_0609100.1-p1
Py17XNL_06	452946	453560	conserved Plasmodium protein	Py17XNL_0600646	Py17XNL_0600646.1	615	PY17X_0609100.1-p1
Py17XNL_06	491199	491322	conserved Plasmodium protein	Py17XNL_0600650	Py17XNL_0600650.1	124	PY17X_0609500.1-p1
Py17XNL_06	549402	549449	conserved Plasmodium protein	Py17XNL_0600666	Py17XNL_0600666.1	48	PY17X_0611200.1-p1
Py17XNL_06	549657	549729	conserved Plasmodium protein	Py17XNL_0600666	Py17XNL_0600666.1	73	PY17X_0611200.1-p1
Py17XNL_06	549991	551135	conserved Plasmodium protein	Py17XNL_0600666	Py17XNL_0600666.1	1145	PY17X_0611200.1-p1
Py17XNL_06	553973	553992	conserved Plasmodium protein	Py17XNL_0600667	Py17XNL_0600667.1	20	PY17X_0611300.1-p1
Py17XNL_06	558252	558760	conserved Plasmodium protein	Py17XNL_0600669	Py17XNL_0600669.1	509	PY17X_0611500.1-p1
Py17XNL_06	567989	568342	conserved Plasmodium protein	Py17XNL_0600671	Py17XNL_0600671.2	354	PY17X_0611700.1-p1
Py17XNL_06	567989	568342	conserved Plasmodium protein	Py17XNL_0600671	Py17XNL_0600671.1	354	PY17X_0611700.1-p1
Py17XNL_06	585911	586442	conserved Plasmodium protein	Py17XNL_0600674	Py17XNL_0600674.1	532	PY17X_0612200.1-p1
Py17XNL_06	628149	628192	conserved Plasmodium protein	Py17XNL_0600684	Py17XNL_0600684.1	44	PY17X_0613200.1-p1
Py17XNL_06	651742	651761	conserved Plasmodium protein	Py17XNL_0600691	Py17XNL_0600691.1	20	PY17X_0614000.1-p1
Py17XNL_06	651876	651929	conserved Plasmodium protein	Py17XNL_0600691	Py17XNL_0600691.1	54	PY17X_0614000.1-p1
Py17XNL_06	671412	672026	conserved Plasmodium protein	Py17XNL_0600698	Py17XNL_0600698.1	615	PY17X_0614700.1-p1
Py17XNL_06	672612	672630	conserved Plasmodium protein	Py17XNL_0600698	Py17XNL_0600698.1	19	PY17X_0614700.1-p1
Py17XNL_06	679532	680072	conserved Plasmodium protein	Py17XNL_0600699	Py17XNL_0600699.1	541	PY17X_0614800.1-p1
Py17XNL_06	681792	682237	conserved Plasmodium protein	Py17XNL_0600700	Py17XNL_0600700.1	446	PY17X_0614900.1-p1
Py17XNL_06	690472	690934	conserved Plasmodium protein	Py17XNL_0600703	Py17XNL_0600703.1	463	PY17X_0615200.1-p1
Py17XNL_06	698451	698712	conserved Plasmodium protein	Py17XNL_0600705	Py17XNL_0600705.1	262	PY17X_0615600.1-p1
Py17XNL_06	702569	703274	conserved Plasmodium protein	Py17XNL_0600706	Py17XNL_0600706.1	706	PY17X_0615700.1-p1
Py17XNL_06	703455	703482	conserved Plasmodium protein	Py17XNL_0600706	Py17XNL_0600706.1	28	PY17X_0615700.1-p1
Py17XNL_06	703582	703918	conserved Plasmodium protein	Py17XNL_0600707	Py17XNL_0600707.1	337	PY17X_0836900.1-p1
Py17XNL_06	716607	717042	conserved Plasmodium protein	Py17XNL_0600708	Py17XNL_0600708.1	436	PY17X_0615800.1-p1
Py17XNL_06	730766	731252	conserved Plasmodium protein	Py17XNL_0600712	Py17XNL_0600712.1	487	PY17X_0616200.1-p1
Py17XNL_06	755652	755700	conserved Plasmodium protein	Py17XNL_0600720	Py17XNL_0600720.1	49	PY17X_0617100.1-p1
Py17XNL_06	765502	765925	conserved Plasmodium protein	Py17XNL_0600723	Py17XNL_0600723.1	424	PY17X_0617500.1-p1
Py17XNL_06	766063	766224	conserved Plasmodium protein	Py17XNL_0600723	Py17XNL_0600723.1	162	PY17X_0617500.1-p1
Py17XNL_06	766313	766362	conserved Plasmodium protein	Py17XNL_0600723	Py17XNL_0600723.1	50	PY17X_0617500.1-p1
Py17XNL_06	766446	766495	conserved Plasmodium protein	Py17XNL_0600723	Py17XNL_0600723.1	50	PY17X_0617500.1-p1
Py17XNL_06	766601	766643	conserved Plasmodium protein	Py17XNL_0600723	Py17XNL_0600723.1	43	PY17X_0617500.1-p1
Py17XNL_06	766775	766984	conserved Plasmodium protein	Py17XNL_0600723	Py17XNL_0600723.1	210	PY17X_0617500.1-p1
Py17XNL_06	767077	767163	conserved Plasmodium protein	Py17XNL_0600723	Py17XNL_0600723.1	87	PY17X_0617500.1-p1
Py17XNL_06	767316	767372	conserved Plasmodium protein	Py17XNL_0600723	Py17XNL_0600723.1	57	PY17X_0617500.1-p1
Py17XNL_06	767463	767737	conserved Plasmodium protein	Py17XNL_0600723	Py17XNL_0600723.1	275	PY17X_0617500.1-p1
Py17XNL_06	767920	767973	conserved Plasmodium protein	Py17XNL_0600723	Py17XNL_0600723.1	54	PY17X_0617500.1-p1
Py17XNL_06	768084	768140	conserved Plasmodium protein	Py17XNL_0600723	Py17XNL_0600723.1	57	PY17X_0617500.1-p1
Py17XNL_06	768249	769091	conserved Plasmodium protein	Py17XNL_0600723	Py17XNL_0600723.1	843	PY17X_0617500.1-p1
Py17XNL_06	773496	773952	conserved Plasmodium protein	Py17XNL_0600724	Py17XNL_0600724.1	457	PY17X_0617600.1-p1
Py17XNL_06	788934	789612	conserved Plasmodium protein	Py17XNL_0600728	Py17XNL_0600728.1	679	PY17X_0618000.1-p1
Py17XNL_06	797381	798459	conserved Plasmodium protein	Py17XNL_0600730	Py17XNL_0600730.1	1079	PY17X_0618200.1-p1
Py17XNL_06	798575	798721	conserved Plasmodium protein	Py17XNL_0600730	Py17XNL_0600730.1	147	PY17X_0618200.1-p1
Py17XNL_06	798859	798922	conserved Plasmodium protein	Py17XNL_0600730	Py17XNL_0600730.1	64	PY17X_0618200.1-p1
Py17XNL_06	799027	799121	conserved Plasmodium protein	Py17XNL_0600730	Py17XNL_0600730.1	95	PY17X_0618200.1-p1
Py17XNL_06	799215	799275	conserved Plasmodium protein	Py17XNL_0600730	Py17XNL_0600730.1	61	PY17X_0618200.1-p1
Py17XNL_06	799361	799458	conserved Plasmodium protein	Py17XNL_0600730	Py17XNL_0600730.1	98	PY17X_0618200.1-p1
Py17XNL_06	799565	799684	conserved Plasmodium protein	Py17XNL_0600730	Py17XNL_0600730.1	120	PY17X_0618200.1-p1
Py17XNL_06	799786	800432	conserved Plasmodium protein	Py17XNL_0600730	Py17XNL_0600730.1	647	PY17X_0618200.1-p1
Py17XNL_06	848732	848757	conserved Plasmodium protein	Py17XNL_0600737	Py17XNL_0600737.1	26	PY17X_0618900.1-p1
Py17XNL_06	855161	855202	conserved Plasmodium protein	Py17XNL_0600738	Py17XNL_0600738.1	42	PY17X_0619000.1-p1
Py17XNL_06	873487	873993	conserved Plasmodium protein	Py17XNL_0600744	Py17XNL_0600744.1	507	PY17X_0619600.1-p1
Py17XNL_06	874269	874297	conserved Plasmodium protein	Py17XNL_0600744	Py17XNL_0600744.1	29	PY17X_0619600.1-p1
Py17XNL_06	884007	884059	conserved Plasmodium protein	Py17XNL_0600749	Py17XNL_0600749.1	53	PY17X_0620100.1-p1
Py17XNL_06	898106	898857	conserved Plasmodium protein	Py17XNL_0600753	Py17XNL_0600753.1	752	PY17X_0620500.1-p1
Py17XNL_06	902377	902963	conserved Plasmodium protein	Py17XNL_0600755	Py17XNL_0600755.1	587	PY17X_0620700.1-p1
Py17XNL_06	919837	920069	conserved Plasmodium protein	Py17XNL_0600760	Py17XNL_0600760.1	233	PY17X_0621200.1-p1
Py17XNL_06	934489	934667	conserved Plasmodium protein	Py17XNL_0600762	Py17XNL_0600762.1	179	PY17X_0621400.1-p1
Py17XNL_06	941477	941518	conserved Plasmodium protein	Py17XNL_0600765	Py17XNL_0600765.1	42	PY17X_0621700.1-p1
Py17XNL_06	950597	950620	conserved Plasmodium protein	Py17XNL_0600768	Py17XNL_0600768.1	24	PY17X_0622000.1-p1
Py17XNL_06	950736	950744	conserved Plasmodium protein	Py17XNL_0600768	Py17XNL_0600768.1	9	PY17X_0622000.1-p1
Py17XNL_06	953677	953713	conserved Plasmodium protein	Py17XNL_0600769	Py17XNL_0600769.1	37	PY17X_0622200.1-p1
Py17XNL_06	953885	953915	conserved Plasmodium protein	Py17XNL_0600769	Py17XNL_0600769.1	31	PY17X_0622200.1-p1
Py17XNL_06	981627	981716	conserved Plasmodium protein	Py17XNL_0600781	Py17XNL_0600781.1	90	PY17X_0623400.1-p1
Py17XNL_06	981853	982001	conserved Plasmodium protein	Py17XNL_0600781	Py17XNL_0600781.1	149	PY17X_0623400.1-p1
Py17XNL_06	990837	990947	conserved Plasmodium protein	Py17XNL_0600783	Py17XNL_0600783.1	111	PY17X_0623600.1-p1
Py17XNL_06	998667	999232	conserved Plasmodium protein	Py17XNL_0600787	Py17XNL_0600787.1	566	PY17X_0624000.1-p1
Py17XNL_06	999393	999424	conserved Plasmodium protein	Py17XNL_0600787	Py17XNL_0600787.1	32	PY17X_0624000.1-p1
Py17XNL_06	1020733	1022333	conserved Plasmodium protein	Py17XNL_0600790	Py17XNL_0600790.1	1601	PY17X_0624300.1-p1
Py17XNL_06	1022813	1022847	conserved Plasmodium protein	Py17XNL_0600790	Py17XNL_0600790.1	35	PY17X_0624300.1-p1
Py17XNL_06	1028637	1029921	conserved Plasmodium protein	Py17XNL_0600793	Py17XNL_0600793.1	1285	PY17X_0624700.1-p1
Py17XNL_06	1028637	1029921	conserved Plasmodium protein	Py17XNL_0600793	Py17XNL_0600793.2	1285	PY17X_0624700.1-p1
Py17XNL_06	1066387	1066396	conserved Plasmodium protein	Py17XNL_0600799	Py17XNL_0600799.1	10	PY17X_0625300.1-p1
Py17XNL_06	1066612	1067704	conserved Plasmodium protein	Py17XNL_0600799	Py17XNL_0600799.1	1093	PY17X_0625300.1-p1
Py17XNL_06	1076887	1076948	conserved Plasmodium protein	Py17XNL_0600802	Py17XNL_0600802.1	62	PY17X_0625600.1-p1
Py17XNL_06	1077149	1077821	conserved Plasmodium protein	Py17XNL_0600802	Py17XNL_0600802.1	673	PY17X_0625600.1-p1
Py17XNL_06	1078117	1079180	conserved Plasmodium protein	Py17XNL_0600802	Py17XNL_0600802.1	1064	PY17X_0625600.1-p1
Py17XNL_06	1080277	1080300	conserved Plasmodium protein	Py17XNL_0600802	Py17XNL_0600802.1	24	PY17X_0625600.1-p1
Py17XNL_06	1080418	1080949	conserved Plasmodium protein	Py17XNL_0600802	Py17XNL_0600802.1	532	PY17X_0625600.1-p1
Py17XNL_07	243076	243090	conserved Plasmodium protein	Py17XNL_0704327	Py17XNL_0704327.1	15	PY17X_0701500.1-p1
Py17XNL_07	265493	265536	conserved Plasmodium protein	Py17XNL_0704115	Py17XNL_0704115.1	44	PY17X_0702000.1-p1
Py17XNL_07	295206	295251	conserved Plasmodium protein	Py17XNL_0704124	Py17XNL_0704124.1	46	PY17X_0702900.1-p1
Py17XNL_07	314906	315236	conserved Plasmodium protein	Py17XNL_0704128	Py17XNL_0704128.1	331	PY17X_0703400.1-p1
Py17XNL_07	315361	315544	conserved Plasmodium protein	Py17XNL_0704128	Py17XNL_0704128.1	184	PY17X_0703400.1-p1
Py17XNL_07	315698	315752	conserved Plasmodium protein	Py17XNL_0704128	Py17XNL_0704128.1	55	PY17X_0703400.1-p1
Py17XNL_07	325214	325511	conserved Plasmodium protein	Py17XNL_0704131	Py17XNL_0704131.1	298	PY17X_0703700.1-p1
Py17XNL_07	325578	325666	conserved Plasmodium protein	Py17XNL_0704131	Py17XNL_0704131.1	89	PY17X_0703700.1-p1
Py17XNL_07	329069	329536	conserved Plasmodium protein	Py17XNL_0704132	Py17XNL_0704132.1	468	PY17X_0703800.1-p1
Py17XNL_07	340821	340847	conserved Plasmodium protein	Py17XNL_0704135	Py17XNL_0704135.1	27	PY17X_0704100.1-p1
Py17XNL_07	340960	341005	conserved Plasmodium protein	Py17XNL_0704135	Py17XNL_0704135.1	46	PY17X_0704100.1-p1
Py17XNL_07	341104	341244	conserved Plasmodium protein	Py17XNL_0704135	Py17XNL_0704135.1	141	PY17X_0704100.1-p1
Py17XNL_07	342074	342206	conserved Plasmodium protein	Py17XNL_0704135	Py17XNL_0704135.1	133	PY17X_0704100.1-p1
Py17XNL_07	340583	340847	conserved Plasmodium protein	Py17XNL_0704135	Py17XNL_0704135.2	265	PY17X_0704100.1-p1
Py17XNL_07	340960	341005	conserved Plasmodium protein	Py17XNL_0704135	Py17XNL_0704135.2	46	PY17X_0704100.1-p1
Py17XNL_07	341104	341244	conserved Plasmodium protein	Py17XNL_0704135	Py17XNL_0704135.2	141	PY17X_0704100.1-p1
Py17XNL_07	342074	342206	conserved Plasmodium protein	Py17XNL_0704135	Py17XNL_0704135.2	133	PY17X_0704100.1-p1
Py17XNL_07	389866	390336	conserved Plasmodium protein	Py17XNL_0704143	Py17XNL_0704143.1	471	PY17X_0704900.1-p1
Py17XNL_07	392475	392876	conserved Plasmodium protein	Py17XNL_0704144	Py17XNL_0704144.1	402	PY17X_0705000.1-p1
Py17XNL_07	413106	413846	conserved Plasmodium protein	Py17XNL_0704151	Py17XNL_0704151.1	741	PY17X_0705900.1-p1
Py17XNL_07	415176	415382	conserved Plasmodium protein	Py17XNL_0704152	Py17XNL_0704152.1	207	PY17X_0706000.1-p1
Py17XNL_07	415563	415865	conserved Plasmodium protein	Py17XNL_0704152	Py17XNL_0704152.1	303	PY17X_0706000.1-p1
Py17XNL_07	422586	423657	conserved Plasmodium protein	Py17XNL_0704153	Py17XNL_0704153.1	1072	PY17X_0706100.1-p1
Py17XNL_07	423768	423837	conserved Plasmodium protein	Py17XNL_0704153	Py17XNL_0704153.1	70	PY17X_0706100.1-p1
Py17XNL_07	423928	424106	conserved Plasmodium protein	Py17XNL_0704153	Py17XNL_0704153.1	179	PY17X_0706100.1-p1
Py17XNL_07	424220	424327	conserved Plasmodium protein	Py17XNL_0704153	Py17XNL_0704153.1	108	PY17X_0706100.1-p1
Py17XNL_07	424489	424577	conserved Plasmodium protein	Py17XNL_0704153	Py17XNL_0704153.1	89	PY17X_0706100.1-p1
Py17XNL_07	424657	424691	conserved Plasmodium protein	Py17XNL_0704153	Py17XNL_0704153.1	35	PY17X_0706100.1-p1
Py17XNL_07	424807	424881	conserved Plasmodium protein	Py17XNL_0704153	Py17XNL_0704153.1	75	PY17X_0706100.1-p1
Py17XNL_07	425027	425163	conserved Plasmodium protein	Py17XNL_0704153	Py17XNL_0704153.1	137	PY17X_0706100.1-p1
Py17XNL_07	425292	425358	conserved Plasmodium protein	Py17XNL_0704153	Py17XNL_0704153.1	67	PY17X_0706100.1-p1
Py17XNL_07	425464	425522	conserved Plasmodium protein	Py17XNL_0704153	Py17XNL_0704153.1	59	PY17X_0706100.1-p1
Py17XNL_07	425658	425738	conserved Plasmodium protein	Py17XNL_0704153	Py17XNL_0704153.1	81	PY17X_0706100.1-p1
Py17XNL_07	425881	426029	conserved Plasmodium protein	Py17XNL_0704153	Py17XNL_0704153.1	149	PY17X_0706100.1-p1
Py17XNL_07	426295	426467	conserved Plasmodium protein	Py17XNL_0704153	Py17XNL_0704153.1	173	PY17X_0706100.1-p1
Py17XNL_07	426578	426736	conserved Plasmodium protein	Py17XNL_0704153	Py17XNL_0704153.1	159	PY17X_0706100.1-p1
Py17XNL_07	426910	427226	conserved Plasmodium protein	Py17XNL_0704153	Py17XNL_0704153.1	317	PY17X_0706100.1-p1
Py17XNL_07	441671	441776	conserved Plasmodium protein	Py17XNL_0704158	Py17XNL_0704158.1	106	PY17X_0706700.1-p1
Py17XNL_07	444726	445075	conserved Plasmodium protein	Py17XNL_0704160	Py17XNL_0704160.1	350	PY17X_0706900.1-p1
Py17XNL_07	482276	482301	conserved Plasmodium protein	Py17XNL_0704170	Py17XNL_0704170.1	26	PY17X_0708000.1-p1
Py17XNL_07	482450	482653	conserved Plasmodium protein	Py17XNL_0704170	Py17XNL_0704170.1	204	PY17X_0708000.1-p1
Py17XNL_07	482850	483294	conserved Plasmodium protein	Py17XNL_0704170	Py17XNL_0704170.1	445	PY17X_0708000.1-p1
Py17XNL_07	502560	502606	conserved Plasmodium protein	Py17XNL_0704175	Py17XNL_0704175.1	47	PY17X_0708500.1-p1
Py17XNL_07	527280	527386	conserved Plasmodium protein	Py17XNL_0704185	Py17XNL_0704185.1	107	PY17X_0709600.1-p1
Py17XNL_07	543980	545061	conserved Plasmodium protein	Py17XNL_0704189	Py17XNL_0704189.1	1082	PY17X_0710000.1-p1
Py17XNL_07	546483	546906	conserved Plasmodium protein	Py17XNL_0704189	Py17XNL_0704189.1	424	PY17X_0710000.1-p1
Py17XNL_07	543980	545061	conserved Plasmodium protein	Py17XNL_0704189	Py17XNL_0704189.2	1082	PY17X_0710000.1-p1
Py17XNL_07	546483	546906	conserved Plasmodium protein	Py17XNL_0704189	Py17XNL_0704189.2	424	PY17X_0710000.1-p1
Py17XNL_07	547346	547411	conserved Plasmodium protein	Py17XNL_0704190	Py17XNL_0704190.1	66	PY17X_0710100.1-p1
Py17XNL_07	551626	551671	conserved Plasmodium protein	Py17XNL_0704191	Py17XNL_0704191.1	46	PY17X_0710200.1-p1
Py17XNL_07	567230	567356	conserved Plasmodium protein	Py17XNL_0704195	Py17XNL_0704195.1	127	PY17X_0710600.1-p1
Py17XNL_07	570312	571827	conserved Plasmodium protein	Py17XNL_0704196	Py17XNL_0704196.1	1516	PY17X_0710700.1-p1
Py17XNL_07	572018	572363	conserved Plasmodium protein	Py17XNL_0704196	Py17XNL_0704196.1	346	PY17X_0710700.1-p1
Py17XNL_07	572505	573136	conserved Plasmodium protein	Py17XNL_0704196	Py17XNL_0704196.1	632	PY17X_0710700.1-p1
Py17XNL_07	587836	587896	conserved Plasmodium protein	Py17XNL_0704200	Py17XNL_0704200.1	61	PY17X_0711200.1-p1
Py17XNL_07	595066	595399	conserved Plasmodium protein	Py17XNL_0704201	Py17XNL_0704201.1	334	PY17X_0711300.1-p1
Py17XNL_07	610670	610966	conserved Plasmodium protein	Py17XNL_0704205	Py17XNL_0704205.1	297	PY17X_0711700.1-p1
Py17XNL_07	683996	684433	conserved Plasmodium protein	Py17XNL_0704224	Py17XNL_0704224.1	438	PY17X_0713700.1-p1
Py17XNL_07	685266	685300	conserved Plasmodium protein	Py17XNL_0704224	Py17XNL_0704224.1	35	PY17X_0713700.1-p1
Py17XNL_07	685893	685906	conserved Plasmodium protein	Py17XNL_0704224	Py17XNL_0704224.1	14	PY17X_0713700.1-p1
Py17XNL_07	741519	741886	conserved Plasmodium protein	Py17XNL_0704241	Py17XNL_0704241.1	368	PY17X_0715500.1-p1
Py17XNL_07	741519	741886	conserved Plasmodium protein	Py17XNL_0704241	Py17XNL_0704241.2	368	PY17X_0715500.1-p1
Py17XNL_07	767919	768584	conserved Plasmodium protein	Py17XNL_0704250	Py17XNL_0704250.1	666	PY17X_0716300.1-p1
Py17XNL_07	768766	768860	conserved Plasmodium protein	Py17XNL_0704250	Py17XNL_0704250.1	95	PY17X_0716300.1-p1
Py17XNL_07	769474	769686	conserved Plasmodium protein	Py17XNL_0704250	Py17XNL_0704250.1	213	PY17X_0716300.1-p1
Py17XNL_07	778116	778272	conserved Plasmodium protein	Py17XNL_0704252	Py17XNL_0704252.1	157	PY17X_0716600.1-p1
Py17XNL_07	787794	788306	conserved Plasmodium protein	Py17XNL_0704256	Py17XNL_0704256.1	513	PY17X_0717000.1-p1
Py17XNL_07	800453	800856	conserved Plasmodium protein	Py17XNL_0704260	Py17XNL_0704260.1	404	PY17X_0717400.1-p1
Py17XNL_07	812872	813546	conserved Plasmodium protein	Py17XNL_0704265	Py17XNL_0704265.1	675	PY17X_0717900.1-p1
Py17XNL_07	823671	823696	conserved Plasmodium protein	Py17XNL_0704268	Py17XNL_0704268.1	26	PY17X_0718200.1-p1
Py17XNL_07	853051	853474	conserved Plasmodium protein	Py17XNL_0704277	Py17XNL_0704277.1	424	PY17X_0719000.1-p1
Py17XNL_07	853562	853716	conserved Plasmodium protein	Py17XNL_0704277	Py17XNL_0704277.1	155	PY17X_0719000.1-p1
Py17XNL_07	854516	854552	conserved Plasmodium protein	Py17XNL_0704278	Py17XNL_0704278.1	37	PY17X_0719100.1-p1
Py17XNL_07	867446	867769	conserved Plasmodium protein	Py17XNL_0704282	Py17XNL_0704282.1	324	PY17X_0719500.1-p1
Py17XNL_07	889107	889336	conserved Plasmodium protein	Py17XNL_0704284	Py17XNL_0704284.1	230	PY17X_0719700.1-p1
Py17XNL_07	889966	890217	conserved Plasmodium protein	Py17XNL_0704285	Py17XNL_0704285.1	252	PY17X_0719800.1-p1
Py17XNL_07	890336	890722	conserved Plasmodium protein	Py17XNL_0704285	Py17XNL_0704285.1	387	PY17X_0719800.1-p1
Py17XNL_07	890831	890908	conserved Plasmodium protein	Py17XNL_0704285	Py17XNL_0704285.1	78	PY17X_0719800.1-p1
Py17XNL_07	889966	890217	conserved Plasmodium protein	Py17XNL_0704285	Py17XNL_0704285.2	252	PY17X_0719800.1-p1
Py17XNL_07	890336	890722	conserved Plasmodium protein	Py17XNL_0704285	Py17XNL_0704285.2	387	PY17X_0719800.1-p1
Py17XNL_07	890831	890936	conserved Plasmodium protein	Py17XNL_0704285	Py17XNL_0704285.2	106	PY17X_0719800.1-p1
Py17XNL_07	891062	891358	conserved Plasmodium protein	Py17XNL_0704285	Py17XNL_0704285.2	297	PY17X_0719800.1-p1
Py17XNL_07	896396	896453	conserved Plasmodium protein	Py17XNL_0704288	Py17XNL_0704288.1	58	PY17X_0720000.1-p1
Py17XNL_07	899226	899292	conserved Plasmodium protein	Py17XNL_0704289	Py17XNL_0704289.1	67	PY17X_0720100.1-p1
Py17XNL_07	899226	899292	conserved Plasmodium protein	Py17XNL_0704289	Py17XNL_0704289.2	67	PY17X_0720100.1-p1
Py17XNL_07	925116	925511	conserved Plasmodium protein	Py17XNL_0704292	Py17XNL_0704292.1	396	PY17X_0720400.1-p1
Py17XNL_07	925800	927576	conserved Plasmodium protein	Py17XNL_0704292	Py17XNL_0704292.1	1777	PY17X_0720400.1-p1
Py17XNL_07	930956	931057	conserved Plasmodium protein	Py17XNL_0704293	Py17XNL_0704293.1	102	PY17X_0720500.1-p1
Py17XNL_07	947846	947954	conserved Plasmodium protein	Py17XNL_0704299	Py17XNL_0704299.2	109	PY17X_0721100.1-p1
Py17XNL_07	948199	948237	conserved Plasmodium protein	Py17XNL_0704299	Py17XNL_0704299.2	39	PY17X_0721100.1-p1
Py17XNL_07	947846	947954	conserved Plasmodium protein	Py17XNL_0704299	Py17XNL_0704299.1	109	PY17X_0721100.1-p1
Py17XNL_07	948199	948237	conserved Plasmodium protein	Py17XNL_0704299	Py17XNL_0704299.1	39	PY17X_0721100.1-p1
Py17XNL_07	951076	951132	conserved Plasmodium protein	Py17XNL_0704300	Py17XNL_0704300.1	57	PY17X_0721200.1-p1
Py17XNL_07	955671	955716	conserved Plasmodium protein	Py17XNL_0704301	Py17XNL_0704301.1	46	PY17X_0721400.1-p1
Py17XNL_07	956386	956661	conserved Plasmodium protein	Py17XNL_0704302	Py17XNL_0704302.1	276	PY17X_0721500.1-p1
Py17XNL_07	965802	966083	conserved Plasmodium protein	Py17XNL_0704303	Py17XNL_0704303.1	282	PY17X_0721600.1-p1
Py17XNL_07	966606	966659	conserved Plasmodium protein	Py17XNL_0704303	Py17XNL_0704303.1	54	PY17X_0721600.1-p1
Py17XNL_07	966774	967266	conserved Plasmodium protein	Py17XNL_0704303	Py17XNL_0704303.1	493	PY17X_0721600.1-p1
Py17XNL_08	97026	97205	conserved Plasmodium protein	Py17XNL_0801590	Py17XNL_0801590.1	180	PY17X_0801600.1-p1
Py17XNL_08	140676	140798	conserved Plasmodium protein	Py17XNL_0801601	Py17XNL_0801601.1	123	PY17X_0802800.1-p1
Py17XNL_08	140970	141405	conserved Plasmodium protein	Py17XNL_0801601	Py17XNL_0801601.1	436	PY17X_0802800.1-p1
Py17XNL_08	143126	143294	conserved Plasmodium protein	Py17XNL_0801601	Py17XNL_0801601.1	169	PY17X_0802800.1-p1
Py17XNL_08	147135	147201	conserved Plasmodium protein	Py17XNL_0801602	Py17XNL_0801602.1	67	PY17X_0802900.1-p1
Py17XNL_08	147401	147556	conserved Plasmodium protein	Py17XNL_0801602	Py17XNL_0801602.1	156	PY17X_0802900.1-p1
Py17XNL_08	157176	157502	conserved Plasmodium protein	Py17XNL_0801604	Py17XNL_0801604.1	327	PY17X_0803400.1-p1
Py17XNL_08	168443	168636	conserved Plasmodium protein	Py17XNL_0801606	Py17XNL_0801606.1	194	PY17X_0803600.1-p1
Py17XNL_08	169566	169794	conserved Plasmodium protein	Py17XNL_0801607	Py17XNL_0801607.1	229	PY17X_0803700.1-p1
Py17XNL_08	173212	173606	conserved Plasmodium protein	Py17XNL_0801608	Py17XNL_0801608.1	395	PY17X_0803800.1-p1
Py17XNL_08	189156	189450	conserved Plasmodium protein	Py17XNL_0801612	Py17XNL_0801612.1	295	PY17X_0804200.1-p1
Py17XNL_08	204705	204746	conserved Plasmodium protein	Py17XNL_0801613	Py17XNL_0801613.1	42	PY17X_0804300.1-p1
Py17XNL_08	215084	215416	conserved Plasmodium protein	Py17XNL_0801614	Py17XNL_0801614.1	333	PY17X_0804400.1-p1
Py17XNL_08	233926	234069	conserved Plasmodium protein	Py17XNL_0801617	Py17XNL_0801617.1	144	PY17X_0804700.1-p1
Py17XNL_08	281836	281929	conserved Plasmodium protein	Py17XNL_0801626	Py17XNL_0801626.1	94	PY17X_0805500.1-p1
Py17XNL_08	285726	285797	conserved Plasmodium protein	Py17XNL_0801627	Py17XNL_0801627.1	72	PY17X_0805600.1-p1
Py17XNL_08	328748	329496	conserved Plasmodium protein	Py17XNL_0801634	Py17XNL_0801634.1	749	PY17X_0806400.1-p1
Py17XNL_08	328748	329496	conserved Plasmodium protein	Py17XNL_0801634	Py17XNL_0801634.2	749	PY17X_0806400.1-p1
Py17XNL_08	329686	330250	conserved Plasmodium protein	Py17XNL_0801635	Py17XNL_0801635.1	565	PY17X_0806600.1-p1
Py17XNL_08	330811	330843	conserved Plasmodium protein	Py17XNL_0801635	Py17XNL_0801635.1	33	PY17X_0806600.1-p1
Py17XNL_08	339805	339825	conserved Plasmodium protein	Py17XNL_0801637	Py17XNL_0801637.1	21	PY17X_0806800.1-p1
Py17XNL_08	340035	340166	conserved Plasmodium protein	Py17XNL_0801637	Py17XNL_0801637.1	132	PY17X_0806800.1-p1
Py17XNL_08	343176	343656	conserved Plasmodium protein	Py17XNL_0801638	Py17XNL_0801638.1	481	PY17X_0806900.1-p1
Py17XNL_08	356478	356496	conserved Plasmodium protein	Py17XNL_0801640	Py17XNL_0801640.1	19	PY17X_0807500.1-p1
Py17XNL_08	358174	358706	conserved Plasmodium protein	Py17XNL_0801641	Py17XNL_0801641.1	533	PY17X_0807500.1-p1
Py17XNL_08	369696	370040	conserved Plasmodium protein	Py17XNL_0801644	Py17XNL_0801644.1	345	PY17X_0807800.1-p1
Py17XNL_08	392776	393056	conserved Plasmodium protein	Py17XNL_0802030	Py17XNL_0802030.1	281	PY17X_0808400.1-p1
Py17XNL_08	398046	398136	conserved Plasmodium protein	Py17XNL_0801651	Py17XNL_0801651.1	91	PY17X_0808600.1-p1
Py17XNL_08	450698	451068	conserved Plasmodium protein	Py17XNL_0801663	Py17XNL_0801663.1	371	PY17X_0809900.1-p1
Py17XNL_08	451254	452086	conserved Plasmodium protein	Py17XNL_0801663	Py17XNL_0801663.1	833	PY17X_0809900.1-p1
Py17XNL_08	457796	458224	conserved Plasmodium protein	Py17XNL_0801665	Py17XNL_0801665.1	429	PY17X_0810100.1-p1
Py17XNL_08	458399	458432	conserved Plasmodium protein	Py17XNL_0801665	Py17XNL_0801665.1	34	PY17X_0810100.1-p1
Py17XNL_08	458602	458609	conserved Plasmodium protein	Py17XNL_0801665	Py17XNL_0801665.1	8	PY17X_0810100.1-p1
Py17XNL_08	475435	475776	conserved Plasmodium protein	Py17XNL_0801668	Py17XNL_0801668.1	342	PY17X_0810400.1-p1
Py17XNL_08	488202	488745	conserved Plasmodium protein	Py17XNL_0801671	Py17XNL_0801671.1	544	PY17X_0810700.1-p1
Py17XNL_08	489115	489296	conserved Plasmodium protein	Py17XNL_0801671	Py17XNL_0801671.1	182	PY17X_0810700.1-p1
Py17XNL_08	488202	488745	conserved Plasmodium protein	Py17XNL_0801671	Py17XNL_0801671.2	544	PY17X_0810700.1-p1
Py17XNL_08	489115	489296	conserved Plasmodium protein	Py17XNL_0801671	Py17XNL_0801671.2	182	PY17X_0810700.1-p1
Py17XNL_08	505316	505871	conserved Plasmodium protein	Py17XNL_0801675	Py17XNL_0801675.1	556	PY17X_0811100.1-p1
Py17XNL_08	536556	536689	conserved Plasmodium protein	Py17XNL_0801681	Py17XNL_0801681.1	134	PY17X_0811800.1-p1
Py17XNL_08	541418	541506	conserved Plasmodium protein	Py17XNL_0801682	Py17XNL_0801682.1	89	PY17X_0811900.1-p1
Py17XNL_08	570756	570966	conserved Plasmodium protein	Py17XNL_0801692	Py17XNL_0801692.3	211	PY17X_0812900.1-p1
Py17XNL_08	571223	571261	conserved Plasmodium protein	Py17XNL_0801692	Py17XNL_0801692.3	39	PY17X_0812900.1-p1
Py17XNL_08	570756	570966	conserved Plasmodium protein	Py17XNL_0801692	Py17XNL_0801692.1	211	PY17X_0812900.1-p1
Py17XNL_08	571223	571261	conserved Plasmodium protein	Py17XNL_0801692	Py17XNL_0801692.1	39	PY17X_0812900.1-p1
Py17XNL_08	570756	570966	conserved Plasmodium protein	Py17XNL_0801692	Py17XNL_0801692.2	211	PY17X_0812900.1-p1
Py17XNL_08	571223	571261	conserved Plasmodium protein	Py17XNL_0801692	Py17XNL_0801692.2	39	PY17X_0812900.1-p1
Py17XNL_08	589709	589896	conserved Plasmodium protein	Py17XNL_0801697	Py17XNL_0801697.1	188	PY17X_0813400.1-p1
Py17XNL_08	593948	594478	conserved Plasmodium protein	Py17XNL_0801698	Py17XNL_0801698.1	531	PY17X_0813500.1-p1
Py17XNL_08	594647	594676	conserved Plasmodium protein	Py17XNL_0801698	Py17XNL_0801698.1	30	PY17X_0813500.1-p1
Py17XNL_08	595456	595754	conserved Plasmodium protein	Py17XNL_0801699	Py17XNL_0801699.1	299	PY17X_0813600.1-p1
Py17XNL_08	638906	639000	conserved Plasmodium protein	Py17XNL_0801710	Py17XNL_0801710.1	95	PY17X_0814700.1-p1
Py17XNL_08	675136	675336	conserved Plasmodium protein	Py17XNL_0801719	Py17XNL_0801719.1	201	PY17X_0815600.1-p1
Py17XNL_08	691461	691596	conserved Plasmodium protein	Py17XNL_0801721	Py17XNL_0801721.1	136	PY17X_0815800.1-p1
Py17XNL_08	694005	694297	conserved Plasmodium protein	Py17XNL_0801722	Py17XNL_0801722.1	293	PY17X_0815900.1-p1
Py17XNL_08	694438	694686	conserved Plasmodium protein	Py17XNL_0801722	Py17XNL_0801722.1	249	PY17X_0815900.1-p1
Py17XNL_08	693427	694297	conserved Plasmodium protein	Py17XNL_0801722	Py17XNL_0801722.2	871	PY17X_0815900.1-p1
Py17XNL_08	694438	694686	conserved Plasmodium protein	Py17XNL_0801722	Py17XNL_0801722.2	249	PY17X_0815900.1-p1
Py17XNL_08	694796	694823	conserved Plasmodium protein	Py17XNL_0801723	Py17XNL_0801723.1	28	PY17X_0816000.1-p1
Py17XNL_08	694970	696102	conserved Plasmodium protein	Py17XNL_0801723	Py17XNL_0801723.1	1133	PY17X_0816000.1-p1
Py17XNL_08	701640	702046	conserved Plasmodium protein	Py17XNL_0801725	Py17XNL_0801725.1	407	PY17X_0816200.1-p1
Py17XNL_08	710115	710396	conserved Plasmodium protein	Py17XNL_0801727	Py17XNL_0801727.1	282	PY17X_0816400.1-p1
Py17XNL_08	718456	718483	conserved Plasmodium protein	Py17XNL_0801732	Py17XNL_0801732.1	28	PY17X_0816900.1-p1
Py17XNL_08	718576	719011	conserved Plasmodium protein	Py17XNL_0801732	Py17XNL_0801732.1	436	PY17X_0816900.1-p1
Py17XNL_08	719134	720402	conserved Plasmodium protein	Py17XNL_0801732	Py17XNL_0801732.1	1269	PY17X_0816900.1-p1
Py17XNL_08	720508	721231	conserved Plasmodium protein	Py17XNL_0801732	Py17XNL_0801732.1	724	PY17X_0816900.1-p1
Py17XNL_08	743201	744459	conserved Plasmodium protein	Py17XNL_0801739	Py17XNL_0801739.1	1259	PY17X_0817700.1-p1
Py17XNL_08	744596	744684	conserved Plasmodium protein	Py17XNL_0801739	Py17XNL_0801739.1	89	PY17X_0817700.1-p1
Py17XNL_08	744873	745326	conserved Plasmodium protein	Py17XNL_0801739	Py17XNL_0801739.1	454	PY17X_0817700.1-p1
Py17XNL_08	743201	744684	conserved Plasmodium protein	Py17XNL_0801739	Py17XNL_0801739.2	1484	PY17X_0817700.1-p1
Py17XNL_08	744873	745326	conserved Plasmodium protein	Py17XNL_0801739	Py17XNL_0801739.2	454	PY17X_0817700.1-p1
Py17XNL_08	745996	746047	conserved Plasmodium protein	Py17XNL_0801740	Py17XNL_0801740.1	52	PY17X_0817900.1-p1
Py17XNL_08	752606	753717	conserved Plasmodium protein	Py17XNL_0801742	Py17XNL_0801742.1	1112	PY17X_0818100.1-p1
Py17XNL_08	752606	753627	conserved Plasmodium protein	Py17XNL_0801742	Py17XNL_0801742.2	1022	PY17X_0818100.1-p1
Py17XNL_08	764502	764976	conserved Plasmodium protein	Py17XNL_0801745	Py17XNL_0801745.1	475	PY17X_0818400.1-p1
Py17XNL_08	781727	781816	conserved Plasmodium protein	Py17XNL_0801749	Py17XNL_0801749.1	90	PY17X_0818800.1-p1
Py17XNL_08	811126	811151	conserved Plasmodium protein	Py17XNL_0801760	Py17XNL_0801760.1	26	PY17X_0819800.1-p1
Py17XNL_08	813756	813854	conserved Plasmodium protein	Py17XNL_0801761	Py17XNL_0801761.1	99	PY17X_0819900.1-p1
Py17XNL_08	819356	819402	conserved Plasmodium protein	Py17XNL_0801764	Py17XNL_0801764.1	47	PY17X_0820200.1-p1
Py17XNL_08	829166	829276	conserved Plasmodium protein	Py17XNL_0801767	Py17XNL_0801767.1	111	PY17X_0820500.1-p1
Py17XNL_08	834842	835076	conserved Plasmodium protein	Py17XNL_0801768	Py17XNL_0801768.1	235	PY17X_0820600.1-p1
Py17XNL_08	834842	835076	conserved Plasmodium protein	Py17XNL_0801768	Py17XNL_0801768.2	235	PY17X_0820600.1-p1
Py17XNL_08	836566	836667	conserved Plasmodium protein	Py17XNL_0801769	Py17XNL_0801769.1	102	PY17X_0820700.1-p1
Py17XNL_08	870526	870889	conserved Plasmodium protein	Py17XNL_0801777	Py17XNL_0801777.1	364	PY17X_0821700.1-p1
Py17XNL_08	884876	885234	conserved Plasmodium protein	Py17XNL_0801781	Py17XNL_0801781.1	359	PY17X_0822100.1-p1
Py17XNL_08	902821	903005	conserved Plasmodium protein	Py17XNL_0801787	Py17XNL_0801787.1	185	PY17X_0822700.1-p1
Py17XNL_08	904218	904247	conserved Plasmodium protein	Py17XNL_0801787	Py17XNL_0801787.1	30	PY17X_0822700.1-p1
Py17XNL_08	917611	917641	conserved Plasmodium protein	Py17XNL_0801789	Py17XNL_0801789.2	31	PY17X_0822900.1-p1
Py17XNL_08	917831	918018	conserved Plasmodium protein	Py17XNL_0801789	Py17XNL_0801789.2	188	PY17X_0822900.1-p1
Py17XNL_08	918169	918361	conserved Plasmodium protein	Py17XNL_0801789	Py17XNL_0801789.2	193	PY17X_0822900.1-p1
Py17XNL_08	917611	917641	conserved Plasmodium protein	Py17XNL_0801789	Py17XNL_0801789.3	31	PY17X_0822900.1-p1
Py17XNL_08	917831	918018	conserved Plasmodium protein	Py17XNL_0801789	Py17XNL_0801789.3	188	PY17X_0822900.1-p1
Py17XNL_08	918169	918361	conserved Plasmodium protein	Py17XNL_0801789	Py17XNL_0801789.3	193	PY17X_0822900.1-p1
Py17XNL_08	920241	920304	conserved Plasmodium protein	Py17XNL_0801789	Py17XNL_0801789.1	64	PY17X_0822900.1-p1
Py17XNL_08	976781	977046	conserved Plasmodium protein	Py17XNL_0801805	Py17XNL_0801805.1	266	PY17X_0824500.1-p1
Py17XNL_08	978381	978690	conserved Plasmodium protein	Py17XNL_0801806	Py17XNL_0801806.1	310	PY17X_0824600.1-p1
Py17XNL_08	986091	986215	conserved Plasmodium protein	Py17XNL_0801808	Py17XNL_0801808.1	125	PY17X_0824800.1-p1
Py17XNL_08	1000761	1000817	conserved Plasmodium protein	Py17XNL_0801813	Py17XNL_0801813.1	57	PY17X_0825300.1-p1
Py17XNL_08	1000761	1000817	conserved Plasmodium protein	Py17XNL_0801813	Py17XNL_0801813.2	57	PY17X_0825300.1-p1
Py17XNL_08	1000761	1000817	conserved Plasmodium protein	Py17XNL_0801813	Py17XNL_0801813.3	57	PY17X_0825300.1-p1
Py17XNL_08	1009572	1009841	conserved Plasmodium protein	Py17XNL_0801814	Py17XNL_0801814.1	270	PY17X_0825400.1-p1
Py17XNL_08	1013971	1014209	conserved Plasmodium protein	Py17XNL_0801817	Py17XNL_0801817.1	239	PY17X_0825700.1-p1
Py17XNL_08	1027001	1027496	conserved Plasmodium protein	Py17XNL_0801820	Py17XNL_0801820.1	496	PY17X_0826100.1-p1
Py17XNL_08	1072041	1072131	conserved Plasmodium protein	Py17XNL_0801829	Py17XNL_0801829.1	91	PY17X_0827000.1-p1
Py17XNL_08	1086211	1086330	conserved Plasmodium protein	Py17XNL_0801835	Py17XNL_0801835.1	120	PY17X_0827600.1-p1
Py17XNL_08	1113696	1114170	conserved Plasmodium protein	Py17XNL_0801842	Py17XNL_0801842.1	475	PY17X_0828300.1-p1
Py17XNL_08	1114291	1114384	conserved Plasmodium protein	Py17XNL_0801842	Py17XNL_0801842.1	94	PY17X_0828300.1-p1
Py17XNL_08	1114554	1114611	conserved Plasmodium protein	Py17XNL_0801842	Py17XNL_0801842.1	58	PY17X_0828300.1-p1
Py17XNL_08	1121421	1121542	conserved Plasmodium protein	Py17XNL_0801845	Py17XNL_0801845.1	122	PY17X_0828600.1-p1
Py17XNL_08	1128907	1129371	conserved Plasmodium protein	Py17XNL_0801846	Py17XNL_0801846.1	465	PY17X_0828700.1-p1
Py17XNL_08	1129571	1129635	conserved Plasmodium protein	Py17XNL_0801847	Py17XNL_0801847.1	65	PY17X_0828800.1-p1
Py17XNL_08	1129868	1130605	conserved Plasmodium protein	Py17XNL_0801847	Py17XNL_0801847.1	738	PY17X_0828800.1-p1
Py17XNL_08	1140681	1140881	conserved Plasmodium protein	Py17XNL_0801849	Py17XNL_0801849.1	201	PY17X_0829100.1-p1
Py17XNL_08	1140970	1141002	conserved Plasmodium protein	Py17XNL_0801849	Py17XNL_0801849.1	33	PY17X_0829100.1-p1
Py17XNL_08	1140681	1140881	conserved Plasmodium protein	Py17XNL_0801849	Py17XNL_0801849.2	201	PY17X_0829100.1-p1
Py17XNL_08	1140970	1141002	conserved Plasmodium protein	Py17XNL_0801849	Py17XNL_0801849.2	33	PY17X_0829100.1-p1
Py17XNL_08	1144115	1144681	conserved Plasmodium protein	Py17XNL_0801850	Py17XNL_0801850.1	567	PY17X_0829200.1-p1
Py17XNL_08	1208981	1209394	conserved Plasmodium protein	Py17XNL_0801864	Py17XNL_0801864.1	414	PY17X_0830700.1-p1
Py17XNL_08	1210309	1210316	conserved Plasmodium protein	Py17XNL_0801864	Py17XNL_0801864.1	8	PY17X_0830700.1-p1
Py17XNL_08	1208981	1209394	conserved Plasmodium protein	Py17XNL_0801864	Py17XNL_0801864.2	414	PY17X_0830700.1-p1
Py17XNL_08	1210309	1210316	conserved Plasmodium protein	Py17XNL_0801864	Py17XNL_0801864.2	8	PY17X_0830700.1-p1
Py17XNL_08	1221251	1221439	conserved Plasmodium protein	Py17XNL_0801866	Py17XNL_0801866.1	189	PY17X_0830900.1-p1
Py17XNL_08	1221564	1221631	conserved Plasmodium protein	Py17XNL_0801866	Py17XNL_0801866.1	68	PY17X_0830900.1-p1
Py17XNL_08	1244503	1245745	conserved Plasmodium protein	Py17XNL_0801872	Py17XNL_0801872.1	1243	PY17X_0831500.1-p1
Py17XNL_08	1245911	1247561	conserved Plasmodium protein	Py17XNL_0801872	Py17XNL_0801872.1	1651	PY17X_0831500.1-p1
Py17XNL_08	1260939	1261026	conserved Plasmodium protein	Py17XNL_0801879	Py17XNL_0801879.1	88	PY17X_0832200.1-p1
Py17XNL_08	1261146	1261194	conserved Plasmodium protein	Py17XNL_0801880	Py17XNL_0801880.1	49	PY17X_0832250.1-p1
Py17XNL_08	1261738	1261749	conserved Plasmodium protein	Py17XNL_0801880	Py17XNL_0801880.1	12	PY17X_0832250.1-p1
Py17XNL_08	1265088	1265136	conserved Plasmodium protein	Py17XNL_0801881	Py17XNL_0801881.1	49	PY17X_0832300.1-p1
Py17XNL_08	1265476	1265528	conserved Plasmodium protein	Py17XNL_0801882	Py17XNL_0801882.1	53	PY17X_0832400.1-p1
Py17XNL_08	1265904	1265932	conserved Plasmodium protein	Py17XNL_0801882	Py17XNL_0801882.1	29	PY17X_0832400.1-p1
Py17XNL_08	1270040	1270126	conserved Plasmodium protein	Py17XNL_0801883	Py17XNL_0801883.1	87	PY17X_0832600.1-p1
Py17XNL_08	1271235	1271406	conserved Plasmodium protein	Py17XNL_0801884	Py17XNL_0801884.1	172	PY17X_0832700.1-p1
Py17XNL_08	1276381	1276756	conserved Plasmodium protein	Py17XNL_0801885	Py17XNL_0801885.1	376	PY17X_0832800.1-p1
Py17XNL_08	1290226	1290781	conserved Plasmodium protein	Py17XNL_0801891	Py17XNL_0801891.1	556	PY17X_0833400.1-p1
Py17XNL_08	1305249	1305666	conserved Plasmodium protein	Py17XNL_0801895	Py17XNL_0801895.1	418	PY17X_0833800.1-p1
Py17XNL_08	1305824	1306536	conserved Plasmodium protein	Py17XNL_0801895	Py17XNL_0801895.1	713	PY17X_0833800.1-p1
Py17XNL_08	1306177	1306195	conserved Plasmodium protein	Py17XNL_0802036	Py17XNL_0802036.1	19	PY17X_0833900.1-p1
Py17XNL_08	1306846	1306982	conserved Plasmodium protein	Py17XNL_0801896	Py17XNL_0801896.1	137	PY17X_0834000.1-p1
Py17XNL_08	1338246	1338467	conserved Plasmodium protein	Py17XNL_0801904	Py17XNL_0801904.1	222	PY17X_0834800.1-p1
Py17XNL_08	1340936	1341511	conserved Plasmodium protein	Py17XNL_0801905	Py17XNL_0801905.1	576	PY17X_0834900.1-p1
Py17XNL_08	1360365	1362064	conserved Plasmodium protein	Py17XNL_0801906	Py17XNL_0801906.1	1700	PY17X_0835000.1-p1
Py17XNL_08	1362179	1362386	conserved Plasmodium protein	Py17XNL_0801906	Py17XNL_0801906.1	208	PY17X_0835000.1-p1
Py17XNL_08	1372366	1372431	conserved Plasmodium protein	Py17XNL_0801912	Py17XNL_0801912.1	66	PY17X_0835500.1-p1
Py17XNL_08	1389566	1389627	conserved Plasmodium protein	Py17XNL_0801918	Py17XNL_0801918.1	62	PY17X_0836200.1-p1
Py17XNL_08	1389759	1389887	conserved Plasmodium protein	Py17XNL_0801918	Py17XNL_0801918.1	129	PY17X_0836200.1-p1
Py17XNL_08	1411926	1412076	conserved Plasmodium protein	Py17XNL_0801924	Py17XNL_0801924.1	151	PY17X_0836900.1-p1
Py17XNL_08	1423606	1423737	conserved Plasmodium protein	Py17XNL_0801928	Py17XNL_0801928.1	132	PY17X_0837300.1-p1
Py17XNL_08	1428636	1429315	conserved Plasmodium protein	Py17XNL_0801930	Py17XNL_0801930.1	680	PY17X_0837500.1-p1
Py17XNL_08	1432136	1432596	conserved Plasmodium protein	Py17XNL_0801931	Py17XNL_0801931.1	461	PY17X_0837600.1-p1
Py17XNL_08	1443289	1443486	conserved Plasmodium protein	Py17XNL_0801934	Py17XNL_0801934.1	198	PY17X_0837900.1-p1
Py17XNL_08	1447146	1447166	conserved Plasmodium protein	Py17XNL_0801936	Py17XNL_0801936.1	21	PY17X_0838100.1-p1
Py17XNL_08	1447268	1447314	conserved Plasmodium protein	Py17XNL_0801936	Py17XNL_0801936.1	47	PY17X_0838100.1-p1
Py17XNL_08	1447428	1447506	conserved Plasmodium protein	Py17XNL_0801936	Py17XNL_0801936.1	79	PY17X_0838100.1-p1
Py17XNL_08	1447612	1447856	conserved Plasmodium protein	Py17XNL_0801936	Py17XNL_0801936.1	245	PY17X_0838100.1-p1
Py17XNL_08	1471534	1471716	conserved Plasmodium protein	Py17XNL_0801944	Py17XNL_0801944.1	183	PY17X_0839100.1-p1
Py17XNL_08	1480866	1480891	conserved Plasmodium protein	Py17XNL_0801948	Py17XNL_0801948.1	26	PY17X_0839600.1-p1
Py17XNL_09	223206	223434	conserved Plasmodium protein	Py17XNL_0900058	Py17XNL_0900058.1	229	PY17X_0902900.1-p1
Py17XNL_09	223206	223434	conserved Plasmodium protein	Py17XNL_0900058	Py17XNL_0900058.2	229	PY17X_0902900.1-p1
Py17XNL_09	230176	230201	conserved Plasmodium protein	Py17XNL_0900060	Py17XNL_0900060.1	26	PY17X_0903100.1-p1
Py17XNL_09	234472	234796	conserved Plasmodium protein	Py17XNL_0900061	Py17XNL_0900061.1	325	PY17X_0903200.1-p1
Py17XNL_09	265316	265745	conserved Plasmodium protein	Py17XNL_0900066	Py17XNL_0900066.1	430	PY17X_0903700.1-p1
Py17XNL_09	265842	266272	conserved Plasmodium protein	Py17XNL_0900066	Py17XNL_0900066.1	431	PY17X_0903700.1-p1
Py17XNL_09	266784	266937	conserved Plasmodium protein	Py17XNL_0900066	Py17XNL_0900066.1	154	PY17X_0903700.1-p1
Py17XNL_09	287926	288014	conserved Plasmodium protein	Py17XNL_0900070	Py17XNL_0900070.1	89	PY17X_0904100.1-p1
Py17XNL_09	289946	290357	conserved Plasmodium protein	Py17XNL_0900071	Py17XNL_0900071.1	412	PY17X_0904200.1-p1
Py17XNL_09	299314	299416	conserved Plasmodium protein	Py17XNL_0900073	Py17XNL_0900073.1	103	PY17X_0904500.1-p1
Py17XNL_09	299706	300124	conserved Plasmodium protein	Py17XNL_0900074	Py17XNL_0900074.1	419	PY17X_0904600.1-p1
Py17XNL_09	300516	300742	conserved Plasmodium protein	Py17XNL_0900074	Py17XNL_0900074.1	227	PY17X_0904600.1-p1
Py17XNL_09	332906	333139	conserved Plasmodium protein	Py17XNL_0900082	Py17XNL_0900082.1	234	PY17X_0905400.1-p1
Py17XNL_09	340119	340366	conserved Plasmodium protein	Py17XNL_0900084	Py17XNL_0900084.1	248	PY17X_0905600.1-p1
Py17XNL_09	350834	351076	conserved Plasmodium protein	Py17XNL_0900088	Py17XNL_0900088.1	243	PY17X_0906000.1-p1
Py17XNL_09	352646	352786	conserved Plasmodium protein	Py17XNL_0900089	Py17XNL_0900089.1	141	PY17X_0906200.1-p1
Py17XNL_09	353152	353592	conserved Plasmodium protein	Py17XNL_0900089	Py17XNL_0900089.1	441	PY17X_0906200.1-p1
Py17XNL_09	353919	353981	conserved Plasmodium protein	Py17XNL_0900089	Py17XNL_0900089.1	63	PY17X_0906200.1-p1
Py17XNL_09	367572	367596	conserved Plasmodium protein	Py17XNL_0900093	Py17XNL_0900093.1	25	PY17X_0906700.1-p1
Py17XNL_09	367836	368016	conserved Plasmodium protein	Py17XNL_0900094	Py17XNL_0900094.1	181	PY17X_0906800.1-p1
Py17XNL_09	369356	369444	conserved Plasmodium protein	Py17XNL_0900095	Py17XNL_0900095.1	89	PY17X_0906900.1-p1
Py17XNL_09	369356	369444	conserved Plasmodium protein	Py17XNL_0900095	Py17XNL_0900095.2	89	PY17X_0906900.1-p1
Py17XNL_09	390969	391416	conserved Plasmodium protein	Py17XNL_0900101	Py17XNL_0900101.1	448	PY17X_0907500.1-p1
Py17XNL_09	408234	408447	conserved Plasmodium protein	Py17XNL_0900107	Py17XNL_0900107.1	214	PY17X_0908100.1-p1
Py17XNL_09	408596	408746	conserved Plasmodium protein	Py17XNL_0900107	Py17XNL_0900107.1	151	PY17X_0908100.1-p1
Py17XNL_09	409426	410224	conserved Plasmodium protein	Py17XNL_0900108	Py17XNL_0900108.1	799	PY17X_0908200.1-p1
Py17XNL_09	410745	410924	conserved Plasmodium protein	Py17XNL_0900108	Py17XNL_0900108.1	180	PY17X_0908200.1-p1
Py17XNL_09	411027	411096	conserved Plasmodium protein	Py17XNL_0900108	Py17XNL_0900108.1	70	PY17X_0908200.1-p1
Py17XNL_09	411237	411252	conserved Plasmodium protein	Py17XNL_0900108	Py17XNL_0900108.1	16	PY17X_0908200.1-p1
Py17XNL_09	414006	414558	conserved Plasmodium protein	Py17XNL_0900109	Py17XNL_0900109.1	553	PY17X_0908300.1-p1
Py17XNL_09	439190	439266	conserved Plasmodium protein	Py17XNL_0900115	Py17XNL_0900115.1	77	PY17X_0908900.1-p1
Py17XNL_09	439190	439266	conserved Plasmodium protein	Py17XNL_0900115	Py17XNL_0900115.2	77	PY17X_0908900.1-p1
Py17XNL_09	455381	455831	conserved Plasmodium protein	Py17XNL_0900119	Py17XNL_0900119.1	451	PY17X_0909300.1-p1
Py17XNL_09	456324	456556	conserved Plasmodium protein	Py17XNL_0900119	Py17XNL_0900119.1	233	PY17X_0909300.1-p1
Py17XNL_09	459399	459825	conserved Plasmodium protein	Py17XNL_0900120	Py17XNL_0900120.1	427	PY17X_0909400.1-p1
Py17XNL_09	459956	461136	conserved Plasmodium protein	Py17XNL_0900120	Py17XNL_0900120.1	1181	PY17X_0909400.1-p1
Py17XNL_09	461536	461646	conserved Plasmodium protein	Py17XNL_0900121	Py17XNL_0900121.1	111	PY17X_0909500.1-p1
Py17XNL_09	461536	461646	conserved Plasmodium protein	Py17XNL_0900121	Py17XNL_0900121.2	111	PY17X_0909500.1-p1
Py17XNL_09	470383	471006	conserved Plasmodium protein	Py17XNL_0900122	Py17XNL_0900122.1	624	PY17X_0909600.1-p1
Py17XNL_09	480804	480968	conserved Plasmodium protein	Py17XNL_0900124	Py17XNL_0900124.1	165	PY17X_0909800.1-p1
Py17XNL_09	493036	493313	conserved Plasmodium protein	Py17XNL_0900126	Py17XNL_0900126.1	278	PY17X_0910000.1-p1
Py17XNL_09	493531	493684	conserved Plasmodium protein	Py17XNL_0900126	Py17XNL_0900126.1	154	PY17X_0910000.1-p1
Py17XNL_09	496554	496610	conserved Plasmodium protein	Py17XNL_0900128	Py17XNL_0900128.1	57	PY17X_0910200.1-p1
Py17XNL_09	496728	497198	conserved Plasmodium protein	Py17XNL_0900128	Py17XNL_0900128.1	471	PY17X_0910200.1-p1
Py17XNL_09	496554	496610	conserved Plasmodium protein	Py17XNL_0900128	Py17XNL_0900128.2	57	PY17X_0910200.1-p1
Py17XNL_09	496728	496994	conserved Plasmodium protein	Py17XNL_0900128	Py17XNL_0900128.2	267	PY17X_0910200.1-p1
Py17XNL_09	497110	497502	conserved Plasmodium protein	Py17XNL_0900128	Py17XNL_0900128.2	393	PY17X_0910200.1-p1
Py17XNL_09	506884	507207	conserved Plasmodium protein	Py17XNL_0900130	Py17XNL_0900130.1	324	PY17X_0910600.1-p1
Py17XNL_09	518542	519538	conserved Plasmodium protein	Py17XNL_0900132	Py17XNL_0900132.1	997	PY17X_0910800.1-p1
Py17XNL_09	519767	520224	conserved Plasmodium protein	Py17XNL_0900132	Py17XNL_0900132.1	458	PY17X_0910800.1-p1
Py17XNL_09	598845	599084	conserved Plasmodium protein	Py17XNL_0900145	Py17XNL_0900145.1	240	PY17X_0912100.1-p1
Py17XNL_09	602668	602694	conserved Plasmodium protein	Py17XNL_0900146	Py17XNL_0900146.1	27	PY17X_0912200.1-p1
Py17XNL_09	608484	608697	conserved Plasmodium protein	Py17XNL_0900149	Py17XNL_0900149.1	214	PY17X_0912500.1-p1
Py17XNL_09	640767	641304	conserved Plasmodium protein	Py17XNL_0900158	Py17XNL_0900158.1	538	PY17X_0913500.1-p1
Py17XNL_09	641955	643142	conserved Plasmodium protein	Py17XNL_0900158	Py17XNL_0900158.1	1188	PY17X_0913500.1-p1
Py17XNL_09	643239	643364	conserved Plasmodium protein	Py17XNL_0900158	Py17XNL_0900158.1	126	PY17X_0913500.1-p1
Py17XNL_09	659094	659267	conserved Plasmodium protein	Py17XNL_0900162	Py17XNL_0900162.1	174	PY17X_0913900.1-p1
Py17XNL_09	659094	659267	conserved Plasmodium protein	Py17XNL_0900162	Py17XNL_0900162.2	174	PY17X_0913900.1-p1
Py17XNL_09	663933	664424	conserved Plasmodium protein	Py17XNL_0900163	Py17XNL_0900163.1	492	PY17X_0914000.1-p1
Py17XNL_09	674941	675072	conserved Plasmodium protein	Py17XNL_0900164	Py17XNL_0900164.1	132	PY17X_0914100.1-p1
Py17XNL_09	676557	676934	conserved Plasmodium protein	Py17XNL_0900164	Py17XNL_0900164.1	378	PY17X_0914100.1-p1
Py17XNL_09	682119	682424	conserved Plasmodium protein	Py17XNL_0900167	Py17XNL_0900167.1	306	PY17X_0914300.1-p1
Py17XNL_09	682804	682927	conserved Plasmodium protein	Py17XNL_0900168	Py17XNL_0900168.1	124	PY17X_0914400.1-p1
Py17XNL_09	708262	708544	conserved Plasmodium protein	Py17XNL_0900175	Py17XNL_0900175.1	283	PY17X_0915100.1-p1
Py17XNL_09	731928	732284	conserved Plasmodium protein	Py17XNL_0900180	Py17XNL_0900180.1	357	PY17X_0915600.1-p1
Py17XNL_09	739072	739080	conserved Plasmodium protein	Py17XNL_0900181	Py17XNL_0900181.1	9	PY17X_0915700.1-p1
Py17XNL_09	740301	740430	conserved Plasmodium protein	Py17XNL_0900181	Py17XNL_0900181.1	130	PY17X_0915700.1-p1
Py17XNL_09	740673	740954	conserved Plasmodium protein	Py17XNL_0900181	Py17XNL_0900181.1	282	PY17X_0915700.1-p1
Py17XNL_09	753040	753214	conserved Plasmodium protein	Py17XNL_0900184	Py17XNL_0900184.1	175	PY17X_0916000.1-p1
Py17XNL_09	760904	760975	conserved Plasmodium protein	Py17XNL_0900187	Py17XNL_0900187.1	72	PY17X_0916300.1-p1
Py17XNL_09	761131	761197	conserved Plasmodium protein	Py17XNL_0900187	Py17XNL_0900187.1	67	PY17X_0916300.1-p1
Py17XNL_09	761358	761392	conserved Plasmodium protein	Py17XNL_0900187	Py17XNL_0900187.1	35	PY17X_0916300.1-p1
Py17XNL_09	772364	772919	conserved Plasmodium protein	Py17XNL_0900191	Py17XNL_0900191.1	556	PY17X_0916700.1-p1
Py17XNL_09	773315	773972	conserved Plasmodium protein	Py17XNL_0900191	Py17XNL_0900191.1	658	PY17X_0916700.1-p1
Py17XNL_09	781945	782014	conserved Plasmodium protein	Py17XNL_0900192	Py17XNL_0900192.1	70	PY17X_0916800.1-p1
Py17XNL_09	796514	796634	conserved Plasmodium protein	Py17XNL_0900198	Py17XNL_0900198.1	121	PY17X_0917500.1-p1
Py17XNL_09	797526	797632	conserved Plasmodium protein	Py17XNL_0900198	Py17XNL_0900198.1	107	PY17X_0917500.1-p1
Py17XNL_09	818004	818079	conserved Plasmodium protein	Py17XNL_0900203	Py17XNL_0900203.1	76	PY17X_0918000.1-p1
Py17XNL_09	828724	829086	conserved Plasmodium protein	Py17XNL_0900205	Py17XNL_0900205.1	363	PY17X_0918300.1-p1
Py17XNL_09	830954	831307	conserved Plasmodium protein	Py17XNL_0900206	Py17XNL_0900206.1	354	PY17X_0918400.1-p1
Py17XNL_09	836104	836566	conserved Plasmodium protein	Py17XNL_0900207	Py17XNL_0900207.1	463	PY17X_0918500.1-p1
Py17XNL_09	840189	840334	conserved Plasmodium protein	Py17XNL_0900208	Py17XNL_0900208.1	146	PY17X_0918600.1-p1
Py17XNL_09	839565	840334	conserved Plasmodium protein	Py17XNL_0900208	Py17XNL_0900208.2	770	PY17X_0918600.1-p1
Py17XNL_09	849201	849294	conserved Plasmodium protein	Py17XNL_0900211	Py17XNL_0900211.1	94	PY17X_0918900.1-p1
Py17XNL_09	883689	883924	conserved Plasmodium protein	Py17XNL_0900221	Py17XNL_0900221.1	236	PY17X_0920100.1-p1
Py17XNL_09	885274	885345	conserved Plasmodium protein	Py17XNL_0900222	Py17XNL_0900222.1	72	PY17X_0920200.1-p1
Py17XNL_09	898274	898900	conserved Plasmodium protein	Py17XNL_0900226	Py17XNL_0900226.1	627	PY17X_0920600.1-p1
Py17XNL_09	950334	950376	conserved Plasmodium protein	Py17XNL_0900243	Py17XNL_0900243.4	43	PY17X_0922300.1-p1
Py17XNL_09	950503	950551	conserved Plasmodium protein	Py17XNL_0900243	Py17XNL_0900243.4	49	PY17X_0922300.1-p1
Py17XNL_09	950672	950778	conserved Plasmodium protein	Py17XNL_0900243	Py17XNL_0900243.4	107	PY17X_0922300.1-p1
Py17XNL_09	951833	953298	conserved Plasmodium protein	Py17XNL_0900243	Py17XNL_0900243.3	1466	PY17X_0922300.1-p1
Py17XNL_09	952606	953298	conserved Plasmodium protein	Py17XNL_0900243	Py17XNL_0900243.1	693	PY17X_0922300.1-p1
Py17XNL_09	951833	953298	conserved Plasmodium protein	Py17XNL_0900243	Py17XNL_0900243.2	1466	PY17X_0922300.1-p1
Py17XNL_09	953213	953298	conserved Plasmodium protein	Py17XNL_0900243	Py17XNL_0900243.5	86	PY17X_0922300.1-p1
Py17XNL_09	960336	960664	conserved Plasmodium protein	Py17XNL_0900244	Py17XNL_0900244.1	329	PY17X_0922400.1-p1
Py17XNL_09	961371	961438	conserved Plasmodium protein	Py17XNL_0900244	Py17XNL_0900244.1	68	PY17X_0922400.1-p1
Py17XNL_09	962108	962337	conserved Plasmodium protein	Py17XNL_0900245	Py17XNL_0900245.1	230	PY17X_0922500.1-p1
Py17XNL_09	962599	963133	conserved Plasmodium protein	Py17XNL_0900245	Py17XNL_0900245.1	535	PY17X_0922500.1-p1
Py17XNL_09	962108	962628	conserved Plasmodium protein	Py17XNL_0900245	Py17XNL_0900245.2	521	PY17X_0922500.1-p1
Py17XNL_09	982418	982698	conserved Plasmodium protein	Py17XNL_0900250	Py17XNL_0900250.1	281	PY17X_0923200.1-p1
Py17XNL_09	1122828	1122858	conserved Plasmodium protein	Py17XNL_0900291	Py17XNL_0900291.1	31	PY17X_0927300.1-p1
Py17XNL_09	1123072	1123151	conserved Plasmodium protein	Py17XNL_0900291	Py17XNL_0900291.1	80	PY17X_0927300.1-p1
Py17XNL_09	1123499	1123995	conserved Plasmodium protein	Py17XNL_0900291	Py17XNL_0900291.1	497	PY17X_0927300.1-p1
Py17XNL_09	1124198	1124231	conserved Plasmodium protein	Py17XNL_0900291	Py17XNL_0900291.1	34	PY17X_0927300.1-p1
Py17XNL_09	1124645	1125231	conserved Plasmodium protein	Py17XNL_0900291	Py17XNL_0900291.1	587	PY17X_0927300.1-p1
Py17XNL_09	1155278	1155310	conserved Plasmodium protein	Py17XNL_0900294	Py17XNL_0900294.1	33	PY17X_0927600.1-p1
Py17XNL_09	1155462	1155645	conserved Plasmodium protein	Py17XNL_0900294	Py17XNL_0900294.1	184	PY17X_0927600.1-p1
Py17XNL_09	1164304	1164608	conserved Plasmodium protein	Py17XNL_0900295	Py17XNL_0900295.1	305	PY17X_0927700.1-p1
Py17XNL_09	1174168	1174278	conserved Plasmodium protein	Py17XNL_0900297	Py17XNL_0900297.1	111	PY17X_0927900.1-p1
Py17XNL_09	1174168	1174278	conserved Plasmodium protein	Py17XNL_0900297	Py17XNL_0900297.2	111	PY17X_0927900.1-p1
Py17XNL_09	1174168	1174278	conserved Plasmodium protein	Py17XNL_0900297	Py17XNL_0900297.3	111	PY17X_0927900.1-p1
Py17XNL_09	1176555	1177098	conserved Plasmodium protein	Py17XNL_0900298	Py17XNL_0900298.1	544	PY17X_0928000.1-p1
Py17XNL_09	1228348	1229092	conserved Plasmodium protein	Py17XNL_0900313	Py17XNL_0900313.1	745	PY17X_0929600.1-p1
Py17XNL_09	1248272	1248496	conserved Plasmodium protein	Py17XNL_0900317	Py17XNL_0900317.1	225	PY17X_0930000.1-p1
Py17XNL_09	1248745	1248908	conserved Plasmodium protein	Py17XNL_0900317	Py17XNL_0900317.1	164	PY17X_0930000.1-p1
Py17XNL_09	1263883	1264226	conserved Plasmodium protein	Py17XNL_0900321	Py17XNL_0900321.1	344	PY17X_0930400.1-p1
Py17XNL_09	1321714	1322296	conserved Plasmodium protein	Py17XNL_0900338	Py17XNL_0900338.1	583	PY17X_0932100.1-p1
Py17XNL_09	1335230	1335638	conserved Plasmodium protein	Py17XNL_0900343	Py17XNL_0900343.1	409	PY17X_0932600.1-p1
Py17XNL_09	1335714	1335754	conserved Plasmodium protein	Py17XNL_0900343	Py17XNL_0900343.1	41	PY17X_0932600.1-p1
Py17XNL_09	1336052	1337726	conserved Plasmodium protein	Py17XNL_0900343	Py17XNL_0900343.1	1675	PY17X_0932600.1-p1
Py17XNL_09	1343586	1343696	conserved Plasmodium protein	Py17XNL_0900344	Py17XNL_0900344.1	111	PY17X_0932800.1-p1
Py17XNL_09	1429343	1429776	conserved Plasmodium protein	Py17XNL_0900366	Py17XNL_0900366.1	434	PY17X_0935100.1-p1
Py17XNL_09	1431378	1431506	conserved Plasmodium protein	Py17XNL_0900367	Py17XNL_0900367.1	129	PY17X_0935200.1-p1
Py17XNL_09	1447646	1447782	conserved Plasmodium protein	Py17XNL_0900374	Py17XNL_0900374.1	137	PY17X_0935800.1-p1
Py17XNL_09	1447646	1447782	conserved Plasmodium protein	Py17XNL_0900374	Py17XNL_0900374.2	137	PY17X_0935800.1-p1
Py17XNL_09	1453880	1453896	conserved Plasmodium protein	Py17XNL_0900376	Py17XNL_0900376.1	17	PY17X_0936000.1-p1
Py17XNL_09	1464121	1464366	conserved Plasmodium protein	Py17XNL_0900380	Py17XNL_0900380.1	246	PY17X_0936400.1-p1
Py17XNL_09	1464121	1464366	conserved Plasmodium protein	Py17XNL_0900380	Py17XNL_0900380.2	246	PY17X_0936400.1-p1
Py17XNL_09	1486429	1486445	conserved Plasmodium protein	Py17XNL_0900382	Py17XNL_0900382.1	17	PY17X_0936600.1-p1
Py17XNL_09	1486639	1486863	conserved Plasmodium protein	Py17XNL_0900382	Py17XNL_0900382.1	225	PY17X_0936600.1-p1
Py17XNL_09	1487671	1487986	conserved Plasmodium protein	Py17XNL_0900382	Py17XNL_0900382.1	316	PY17X_0936600.1-p1
Py17XNL_09	1496864	1497146	conserved Plasmodium protein	Py17XNL_0900385	Py17XNL_0900385.1	283	PY17X_0936900.1-p1
Py17XNL_09	1504196	1504729	conserved Plasmodium protein	Py17XNL_0900389	Py17XNL_0900389.1	534	PY17X_0937300.1-p1
Py17XNL_09	1504196	1504729	conserved Plasmodium protein	Py17XNL_0900389	Py17XNL_0900389.2	534	PY17X_0937300.1-p1
Py17XNL_09	1504196	1504729	conserved Plasmodium protein	Py17XNL_0900389	Py17XNL_0900389.3	534	PY17X_0937300.1-p1
Py17XNL_09	1517608	1518066	conserved Plasmodium protein	Py17XNL_0900391	Py17XNL_0900391.1	459	PY17X_0937500.1-p1
Py17XNL_09	1523886	1524312	conserved Plasmodium protein	Py17XNL_0900393	Py17XNL_0900393.1	427	PY17X_0937900.1-p1
Py17XNL_09	1530886	1531248	conserved Plasmodium protein	Py17XNL_0900395	Py17XNL_0900395.1	363	PY17X_0938200.1-p1
Py17XNL_09	1531493	1532831	conserved Plasmodium protein	Py17XNL_0900395	Py17XNL_0900395.1	1339	PY17X_0938200.1-p1
Py17XNL_09	1543472	1543526	conserved Plasmodium protein	Py17XNL_0900399	Py17XNL_0900399.1	55	PY17X_0938600.1-p1
Py17XNL_09	1546256	1546742	conserved Plasmodium protein	Py17XNL_0900401	Py17XNL_0900401.1	487	PY17X_0938800.1-p1
Py17XNL_09	1546736	1546786	conserved Plasmodium protein	Py17XNL_0900401	Py17XNL_0900401.3	51	PY17X_0938800.1-p1
Py17XNL_09	1546909	1547007	conserved Plasmodium protein	Py17XNL_0900401	Py17XNL_0900401.3	99	PY17X_0938800.1-p1
Py17XNL_09	1547102	1547695	conserved Plasmodium protein	Py17XNL_0900401	Py17XNL_0900401.3	594	PY17X_0938800.1-p1
Py17XNL_09	1546736	1546786	conserved Plasmodium protein	Py17XNL_0900401	Py17XNL_0900401.2	51	PY17X_0938800.1-p1
Py17XNL_09	1546909	1547007	conserved Plasmodium protein	Py17XNL_0900401	Py17XNL_0900401.2	99	PY17X_0938800.1-p1
Py17XNL_09	1547102	1547695	conserved Plasmodium protein	Py17XNL_0900401	Py17XNL_0900401.2	594	PY17X_0938800.1-p1
Py17XNL_09	1575186	1576616	conserved Plasmodium protein	Py17XNL_0900408	Py17XNL_0900408.1	1431	PY17X_0939500.1-p1
Py17XNL_09	1577325	1578868	conserved Plasmodium protein	Py17XNL_0900409	Py17XNL_0900409.1	1544	PY17X_0939600.1-p1
Py17XNL_09	1579960	1581302	conserved Plasmodium protein	Py17XNL_0900409	Py17XNL_0900409.1	1343	PY17X_0939600.1-p1
Py17XNL_09	1581407	1581521	conserved Plasmodium protein	Py17XNL_0900409	Py17XNL_0900409.1	115	PY17X_0939600.1-p1
Py17XNL_09	1581935	1581996	conserved Plasmodium protein	Py17XNL_0900409	Py17XNL_0900409.1	62	PY17X_0939600.1-p1
Py17XNL_09	1584056	1584077	conserved Plasmodium protein	Py17XNL_0900412	Py17XNL_0900412.1	22	PY17X_0940300.1-p1
Py17XNL_09	1584416	1584586	conserved Plasmodium protein	Py17XNL_0900412	Py17XNL_0900412.1	171	PY17X_0940300.1-p1
Py17XNL_09	1584713	1585269	conserved Plasmodium protein	Py17XNL_0900412	Py17XNL_0900412.1	557	PY17X_0940300.1-p1
Py17XNL_09	1585364	1585503	conserved Plasmodium protein	Py17XNL_0900412	Py17XNL_0900412.1	140	PY17X_0940300.1-p1
Py17XNL_09	1585591	1585606	conserved Plasmodium protein	Py17XNL_0900412	Py17XNL_0900412.1	16	PY17X_0940300.1-p1
Py17XNL_09	1585991	1586327	conserved Plasmodium protein	Py17XNL_0900412	Py17XNL_0900412.1	337	PY17X_0940300.1-p1
Py17XNL_09	1586566	1586618	conserved Plasmodium protein	Py17XNL_0900412	Py17XNL_0900412.1	53	PY17X_0940300.1-p1
Py17XNL_09	1588696	1589443	conserved Plasmodium protein	Py17XNL_0900413	Py17XNL_0900413.1	748	PY17X_0940400.1-p1
Py17XNL_09	1597437	1597986	conserved Plasmodium protein	Py17XNL_0900415	Py17XNL_0900415.1	550	PY17X_0940700.1-p1
Py17XNL_09	1615908	1616086	conserved Plasmodium protein	Py17XNL_0900421	Py17XNL_0900421.1	179	PY17X_0941300.1-p1
Py17XNL_09	1615908	1616086	conserved Plasmodium protein	Py17XNL_0900421	Py17XNL_0900421.2	179	PY17X_0941300.1-p1
Py17XNL_09	1645366	1645509	conserved Plasmodium protein	Py17XNL_0900426	Py17XNL_0900426.1	144	PY17X_0941800.1-p1
Py17XNL_09	1679152	1679331	conserved Plasmodium protein	Py17XNL_0900433	Py17XNL_0900433.1	180	PY17X_0942500.1-p1
Py17XNL_09	1692631	1692656	conserved Plasmodium protein	Py17XNL_0900437	Py17XNL_0900437.1	26	PY17X_0942900.1-p1
Py17XNL_09	1692754	1693124	conserved Plasmodium protein	Py17XNL_0900437	Py17XNL_0900437.1	371	PY17X_0942900.1-p1
Py17XNL_09	1699333	1699581	conserved Plasmodium protein	Py17XNL_0900438	Py17XNL_0900438.1	249	PY17X_0943000.1-p1
Py17XNL_09	1705742	1705781	conserved Plasmodium protein	Py17XNL_0900440	Py17XNL_0900440.1	40	PY17X_0943200.1-p1
Py17XNL_09	1705742	1705781	conserved Plasmodium protein	Py17XNL_0900440	Py17XNL_0900440.2	40	PY17X_0943200.1-p1
Py17XNL_09	1729501	1729621	conserved Plasmodium protein	Py17XNL_0900449	Py17XNL_0900449.1	121	PY17X_0944100.1-p1
Py17XNL_09	1729745	1730020	conserved Plasmodium protein	Py17XNL_0900449	Py17XNL_0900449.1	276	PY17X_0944100.1-p1
Py17XNL_09	1729501	1729621	conserved Plasmodium protein	Py17XNL_0900449	Py17XNL_0900449.2	121	PY17X_0944100.1-p1
Py17XNL_09	1729745	1730020	conserved Plasmodium protein	Py17XNL_0900449	Py17XNL_0900449.2	276	PY17X_0944100.1-p1
Py17XNL_09	1764561	1764674	conserved Plasmodium protein	Py17XNL_0900459	Py17XNL_0900459.1	114	PY17X_0945100.1-p1
Py17XNL_09	1764882	1764900	conserved Plasmodium protein	Py17XNL_0900459	Py17XNL_0900459.1	19	PY17X_0945100.1-p1
Py17XNL_09	1765147	1765259	conserved Plasmodium protein	Py17XNL_0900459	Py17XNL_0900459.1	113	PY17X_0945100.1-p1
Py17XNL_10	171383	171476	conserved Plasmodium protein	Py17XNL_1002077	Py17XNL_1002077.1	94	PY17X_1001800.1-p1
Py17XNL_10	182441	182956	conserved Plasmodium protein	Py17XNL_1002081	Py17XNL_1002081.1	516	PY17X_1002300.1-p1
Py17XNL_10	183586	183678	conserved Plasmodium protein	Py17XNL_1002082	Py17XNL_1002082.1	93	PY17X_1002400.1-p1
Py17XNL_10	197946	198072	conserved Plasmodium protein	Py17XNL_1002084	Py17XNL_1002084.1	127	PY17X_1002600.1-p1
Py17XNL_10	204200	205390	conserved Plasmodium protein	Py17XNL_1002085	Py17XNL_1002085.1	1191	PY17X_1002700.1-p1
Py17XNL_10	205498	205586	conserved Plasmodium protein	Py17XNL_1002085	Py17XNL_1002085.1	89	PY17X_1002700.1-p1
Py17XNL_10	226348	226436	conserved Plasmodium protein	Py17XNL_1002089	Py17XNL_1002089.1	89	PY17X_1003100.1-p1
Py17XNL_10	240137	240335	conserved Plasmodium protein	Py17XNL_1002552	Py17XNL_1002552.1	199	PY17X_1003300.1-p1
Py17XNL_10	243146	243417	conserved Plasmodium protein	Py17XNL_1002091	Py17XNL_1002091.1	272	PY17X_1003400.1-p1
Py17XNL_10	243536	244406	conserved Plasmodium protein	Py17XNL_1002091	Py17XNL_1002091.1	871	PY17X_1003400.1-p1
Py17XNL_10	244631	244786	conserved Plasmodium protein	Py17XNL_1002091	Py17XNL_1002091.1	156	PY17X_1003400.1-p1
Py17XNL_10	244333	244406	conserved Plasmodium protein	Py17XNL_1002091	Py17XNL_1002091.2	74	PY17X_1003400.1-p1
Py17XNL_10	244631	244786	conserved Plasmodium protein	Py17XNL_1002091	Py17XNL_1002091.2	156	PY17X_1003400.1-p1
Py17XNL_10	243496	243587	conserved Plasmodium protein	Py17XNL_1002091	Py17XNL_1002091.3	92	PY17X_1003400.1-p1
Py17XNL_10	243712	244406	conserved Plasmodium protein	Py17XNL_1002091	Py17XNL_1002091.3	695	PY17X_1003400.1-p1
Py17XNL_10	244631	244786	conserved Plasmodium protein	Py17XNL_1002091	Py17XNL_1002091.3	156	PY17X_1003400.1-p1
Py17XNL_10	255016	255041	conserved Plasmodium protein	Py17XNL_1002094	Py17XNL_1002094.1	26	PY17X_1003700.1-p1
Py17XNL_10	316594	316846	conserved Plasmodium protein	Py17XNL_1002103	Py17XNL_1002103.1	253	PY17X_1004600.1-p1
Py17XNL_10	367374	367636	conserved Plasmodium protein	Py17XNL_1002116	Py17XNL_1002116.1	263	PY17X_1005900.1-p1
Py17XNL_10	369028	369476	conserved Plasmodium protein	Py17XNL_1002117	Py17XNL_1002117.1	449	PY17X_1006000.1-p1
Py17XNL_10	376213	376686	conserved Plasmodium protein	Py17XNL_1002121	Py17XNL_1002121.1	474	PY17X_1006400.1-p1
Py17XNL_10	380736	381036	conserved Plasmodium protein	Py17XNL_1002123	Py17XNL_1002123.1	301	PY17X_1006600.1-p1
Py17XNL_10	389942	390426	conserved Plasmodium protein	Py17XNL_1002124	Py17XNL_1002124.1	485	PY17X_1006700.1-p1
Py17XNL_10	389942	390426	conserved Plasmodium protein	Py17XNL_1002124	Py17XNL_1002124.2	485	PY17X_1006700.1-p1
Py17XNL_10	390258	390426	conserved Plasmodium protein	Py17XNL_1002124	Py17XNL_1002124.3	169	PY17X_1006700.1-p1
Py17XNL_10	401255	401656	conserved Plasmodium protein	Py17XNL_1002127	Py17XNL_1002127.1	402	PY17X_1007000.1-p1
Py17XNL_10	403769	403842	conserved Plasmodium protein	Py17XNL_1002128	Py17XNL_1002128.1	74	PY17X_1007100.1-p1
Py17XNL_10	407809	408138	conserved Plasmodium protein	Py17XNL_1002129	Py17XNL_1002129.1	330	PY17X_1007200.1-p1
Py17XNL_10	430506	430619	conserved Plasmodium protein	Py17XNL_1002135	Py17XNL_1002135.1	114	PY17X_1007800.1-p1
Py17XNL_10	441412	441579	conserved Plasmodium protein	Py17XNL_1002137	Py17XNL_1002137.1	168	PY17X_1008000.1-p1
Py17XNL_10	481780	482239	conserved Plasmodium protein	Py17XNL_1002148	Py17XNL_1002148.1	460	PY17X_1009500.1-p1
Py17XNL_10	498541	498649	conserved Plasmodium protein	Py17XNL_1002153	Py17XNL_1002153.1	109	PY17X_1010000.1-p1
Py17XNL_10	505319	505953	conserved Plasmodium protein	Py17XNL_1002155	Py17XNL_1002155.1	635	PY17X_1010200.1-p1
Py17XNL_10	506106	506385	conserved Plasmodium protein	Py17XNL_1002155	Py17XNL_1002155.1	280	PY17X_1010200.1-p1
Py17XNL_10	516952	517261	conserved Plasmodium protein	Py17XNL_1002156	Py17XNL_1002156.1	310	PY17X_1010300.1-p1
[truncated: 8,517 more rows]

## Sheet: hybrid_3P_UTR_len
Table S5 - 5’ and 3’ untranslated region (UTR) information by gene name
chrom	start	end	gene_name	17XNL_gene_id	17XNL_transcript_id	3P_UTR_len	17X_gene_id
Py17XNL_05	1106059	1106714	SEP1	Py17XNL_0504612	Py17XNL_0504612.1	656	PY17X_0526200.1-p1
Py17XNL_05	1078229	1078637	SEP2	Py17XNL_0504606	Py17XNL_0504606.1	409	PY17X_0525600.1-p1
Py17XNL_13	2335214	2335393	OCT1	Py17XNL_1303403	Py17XNL_1303403.2	180	PY17X_1355900.1-p1
Py17XNL_13	2335214	2335393	OCT1	Py17XNL_1303403	Py17XNL_1303403.1	180	PY17X_1355900.1-p1
Py17XNL_12	1274327	1274754	1-CysPxn	Py17XNL_1205170	Py17XNL_1205170.1	428	PY17X_1231500.1-p1
Py17XNL_10	977588	977947	14-3-3 protein	Py17XNL_1002272	Py17XNL_1002272.1	360	PY17X_1022400.1-p1
Py17XNL_07	648407	648781	14-3-3I	Py17XNL_0704216	Py17XNL_0704216.1	375	PY17X_0712800.1-p1
Py17XNL_11	1623297	1623570	14-3-3II	Py17XNL_1105787	Py17XNL_1105787.1	274	PY17X_1139500.1-p1
Py17XNL_12	1616087	1616221	18S rRNA (guanine-N(7))-methyltransferase	Py17XNL_1205256	Py17XNL_1205256.1	135	PY17X_1240300.1-p1
Py17XNL_12	1616087	1616221	18S rRNA (guanine-N(7))-methyltransferase	Py17XNL_1205256	Py17XNL_1205256.2	135	PY17X_1240300.1-p1
Py17XNL_07	553727	554130	2-oxoglutarate dehydrogenase E1 component	Py17XNL_0704192	Py17XNL_0704192.1	404	PY17X_0710300.1-p1
Py17XNL_12	456019	456379	26S protease regulatory subunit 4	Py17XNL_1204967	Py17XNL_1204967.1	361	PY17X_1209800.1-p1
Py17XNL_12	456019	456379	26S protease regulatory subunit 4	Py17XNL_1204967	Py17XNL_1204967.2	361	PY17X_1209800.1-p1
Py17XNL_08	479726	479860	26S proteasome non-ATPase regulatory subunit 9	Py17XNL_0801670	Py17XNL_0801670.1	135	PY17X_0810600.1-p1
Py17XNL_14	2253606	2253898	3-hydroxyisobutyryl-CoA hydrolase	Py17XNL_1401396	Py17XNL_1401396.1	293	PY17X_1456900.1-p1
Py17XNL_09	679422	680762	3-oxo-5-alpha-steroid 4-dehydrogenase	Py17XNL_0900165	Py17XNL_0900165.1	1341	PY17X_0914200.1-p1
Py17XNL_09	680885	681178	3-oxo-5-alpha-steroid 4-dehydrogenase	Py17XNL_0900165	Py17XNL_0900165.1	294	PY17X_0914200.1-p1
Py17XNL_09	680548	680762	3-oxo-5-alpha-steroid 4-dehydrogenase	Py17XNL_0900166	Py17XNL_0900166.1	215	PY17X_0914200.1-p1
Py17XNL_09	680885	681178	3-oxo-5-alpha-steroid 4-dehydrogenase	Py17XNL_0900166	Py17XNL_0900166.1	294	PY17X_0914200.1-p1
Py17XNL_09	680205	680762	3-oxo-5-alpha-steroid 4-dehydrogenase	Py17XNL_0900166	Py17XNL_0900166.2	558	PY17X_0914200.1-p1
Py17XNL_09	680885	681178	3-oxo-5-alpha-steroid 4-dehydrogenase	Py17XNL_0900166	Py17XNL_0900166.2	294	PY17X_0914200.1-p1
Py17XNL_11	1642073	1642410	3'-5' exonuclease	Py17XNL_1105791	Py17XNL_1105791.1	338	PY17X_1139900.1-p1
Py17XNL_07	442467	442843	3'-5' exonuclease	Py17XNL_0704159	Py17XNL_0704159.1	377	PY17X_0706800.1-p1
Py17XNL_03	133888	134091	3'-5' exonuclease	Py17XNL_0303798	Py17XNL_0303798.1	204	PY17X_0303200.1-p1
Py17XNL_02	396397	396640	3'-5' exonuclease	Py17XNL_0202655	Py17XNL_0202655.1	244	PY17X_0208800.1-p1
Py17XNL_10	1323282	1324430	30S ribosomal protein S9	Py17XNL_1002353	Py17XNL_1002353.1	1149	PY17X_1031700.1-p1
Py17XNL_14	966394	966418	4-nitrophenylphosphatase	Py17XNL_1401078	Py17XNL_1401078.1	25	PY17X_1423300.1-p1
Py17XNL_04	736451	736699	40S ribosomal protein S15A	Py17XNL_0403994	Py17XNL_0403994.1	249	PY17X_0417400.1-p1
Py17XNL_14	1031323	1031518	40S ribosomal protein S16	Py17XNL_1401100	Py17XNL_1401100.1	196	PY17X_1425600.1-p1
Py17XNL_14	2309234	2309478	40S ribosomal protein S17	Py17XNL_1401411	Py17XNL_1401411.1	245	PY17X_1458600.1-p1
Py17XNL_14	2309234	2309478	40S ribosomal protein S17	Py17XNL_1401411	Py17XNL_1401411.2	245	PY17X_1458600.1-p1
Py17XNL_12	284167	284247	40S ribosomal protein S20e	Py17XNL_1204920	Py17XNL_1204920.1	81	PY17X_1205000.1-p1
Py17XNL_12	284167	284247	40S ribosomal protein S20e	Py17XNL_1204920	Py17XNL_1204920.2	81	PY17X_1205000.1-p1
Py17XNL_04	399239	399580	40S ribosomal protein S23	Py17XNL_0403901	Py17XNL_0403901.1	342	PY17X_0407500.1-p1
Py17XNL_04	399239	399580	40S ribosomal protein S23	Py17XNL_0403901	Py17XNL_0403901.2	342	PY17X_0407500.1-p1
Py17XNL_13	1361083	1361480	40S ribosomal protein S28e	Py17XNL_1303148	Py17XNL_1303148.1	398	PY17X_1328800.1-p1
Py17XNL_13	1566043	1566080	40S ribosomal protein S3	Py17XNL_1303197	Py17XNL_1303197.1	38	PY17X_1334000.1-p1
Py17XNL_13	1566043	1566080	40S ribosomal protein S3	Py17XNL_1303197	Py17XNL_1303197.2	38	PY17X_1334000.1-p1
Py17XNL_13	855250	855347	40S ribosomal protein S5	Py17XNL_1303012	Py17XNL_1303012.1	98	PY17X_1314600.1-p1
Py17XNL_13	855250	855347	40S ribosomal protein S5	Py17XNL_1303012	Py17XNL_1303012.2	98	PY17X_1314600.1-p1
Py17XNL_06	943538	944206	40S ribosomal protein S5	Py17XNL_0600766	Py17XNL_0600766.1	669	PY17X_0621800.1-p1
Py17XNL_13	2484404	2484623	40S ribosomal protein S6	Py17XNL_1303442	Py17XNL_1303442.1	220	PY17X_1360800.1-p1
Py17XNL_14	215277	215395	40S ribosomal protein S7	Py17XNL_1400884	Py17XNL_1400884.1	119	PY17X_1402900.1-p1
Py17XNL_10	1515877	1516051	40S ribosomal protein S8e	Py17XNL_1002398	Py17XNL_1002398.1	175	PY17X_1036300.1-p1
Py17XNL_06	443703	443989	41-3 protein	Py17XNL_0600643	Py17XNL_0600643.1	287	PY17X_0608700.1-p1
Py17XNL_14	2376385	2376429	5-formyltetrahydrofolate cyclo-ligase	Py17XNL_1401431	Py17XNL_1401431.1	45	PY17X_1460800.1-p1
Py17XNL_03	105167	105630	5'-3' exonuclease	Py17XNL_0303602	Py17XNL_0303602.1	464	PY17X_0302300.1-p1
Py17XNL_03	125537	126138	5'-3' exonuclease	Py17XNL_0303608	Py17XNL_0303608.1	602	PY17X_0303000.1-p1
Py17XNL_07	752223	752510	50S ribosomal protein L10	Py17XNL_0704246	Py17XNL_0704246.1	288	PY17X_0716000.1-p1
Py17XNL_12	1725798	1726330	50S ribosomal protein L12	Py17XNL_1205277	Py17XNL_1205277.1	533	PY17X_1242600.1-p1
Py17XNL_12	1513565	1513890	50S ribosomal protein L14	Py17XNL_1205228	Py17XNL_1205228.1	326	PY17X_1237300.1-p1
Py17XNL_01	598511	598669	50S ribosomal protein L18	Py17XNL_0104787	Py17XNL_0104787.1	159	PY17X_0113300.1-p1
Py17XNL_09	787715	788377	50S ribosomal protein L2	Py17XNL_0900195	Py17XNL_0900195.1	663	PY17X_0917200.1-p1
Py17XNL_12	540339	540535	50S ribosomal protein L22	Py17XNL_1204992	Py17XNL_1204992.1	197	PY17X_1212400.1-p1
Py17XNL_14	1603877	1604185	50S ribosomal protein L24	Py17XNL_1401245	Py17XNL_1401245.1	309	PY17X_1441300.1-p1
Py17XNL_01	296379	296990	50S ribosomal protein L24	Py17XNL_0104714	Py17XNL_0104714.1	612	PY17X_0105300.1-p1
Py17XNL_11	273443	273980	50S ribosomal protein L28	Py17XNL_1105450	Py17XNL_1105450.1	538	PY17X_1103800.1-p1
Py17XNL_11	273443	273980	50S ribosomal protein L28	Py17XNL_1105450	Py17XNL_1105450.2	538	PY17X_1103800.1-p1
Py17XNL_14	2390503	2391098	50S ribosomal protein L3	Py17XNL_1401435	Py17XNL_1401435.1	596	PY17X_1461200.1-p1
Py17XNL_08	898832	899035	50S ribosomal protein L3	Py17XNL_0801785	Py17XNL_0801785.1	204	PY17X_0822500.1-p1
Py17XNL_08	898832	899035	50S ribosomal protein L3	Py17XNL_0801785	Py17XNL_0801785.2	204	PY17X_0822500.1-p1
Py17XNL_08	898832	899035	50S ribosomal protein L3	Py17XNL_0801785	Py17XNL_0801785.3	204	PY17X_0822500.1-p1
Py17XNL_11	1675732	1675980	50S ribosomal protein L9	Py17XNL_1105799	Py17XNL_1105799.1	249	PY17X_1140700.1-p1
Py17XNL_04	502462	503369	50S ribosomal protein L9	Py17XNL_0403929	Py17XNL_0403929.1	908	PY17X_0410600.1-p1
Py17XNL_04	503499	504089	50S ribosomal protein L9	Py17XNL_0403929	Py17XNL_0403929.1	591	PY17X_0410600.1-p1
Py17XNL_09	870175	871121	60S acidic ribosomal protein P0	Py17XNL_0900217	Py17XNL_0900217.1	947	PY17X_0919700.1-p1
Py17XNL_09	1814965	1815205	60S acidic ribosomal protein P1	Py17XNL_0900468	Py17XNL_0900468.1	241	PY17X_0946300.1-p1
Py17XNL_04	490105	490319	60S acidic ribosomal protein P2	Py17XNL_0403925	Py17XNL_0403925.1	215	PY17X_0410200.1-p1
Py17XNL_13	622958	624457	60S ribosomal protein L1	Py17XNL_1302956	Py17XNL_1302956.1	1500	PY17X_1308900.1-p1
Py17XNL_13	622958	624457	60S ribosomal protein L1	Py17XNL_1302956	Py17XNL_1302956.2	1500	PY17X_1308900.1-p1
Py17XNL_10	1290467	1290819	60S ribosomal protein L10	Py17XNL_1002345	Py17XNL_1002345.1	353	PY17X_1030800.1-p1
Py17XNL_06	876688	877602	60S ribosomal protein L11a	Py17XNL_0600746	Py17XNL_0600746.1	915	PY17X_0619800.1-p1
Py17XNL_12	1442537	1443037	60S ribosomal protein L12	Py17XNL_1205207	Py17XNL_1205207.1	501	PY17X_1235200.1-p1
Py17XNL_12	1442537	1443037	60S ribosomal protein L12	Py17XNL_1205207	Py17XNL_1205207.2	501	PY17X_1235200.1-p1
Py17XNL_12	303047	303137	60S ribosomal protein L13	Py17XNL_1204925	Py17XNL_1204925.1	91	PY17X_1205500.1-p1
Py17XNL_12	303047	303137	60S ribosomal protein L13	Py17XNL_1204925	Py17XNL_1204925.2	91	PY17X_1205500.1-p1
Py17XNL_14	1027785	1027857	60S ribosomal protein L13-2	Py17XNL_1401099	Py17XNL_1401099.1	73	PY17X_1425500.1-p1
Py17XNL_10	716130	716337	60S ribosomal protein L14	Py17XNL_1002199	Py17XNL_1002199.1	208	PY17X_1014600.1-p1
Py17XNL_07	813917	814195	60S ribosomal protein L15	Py17XNL_0704266	Py17XNL_0704266.1	279	PY17X_0718000.1-p1
Py17XNL_07	813917	814195	60S ribosomal protein L15	Py17XNL_0704266	Py17XNL_0704266.2	279	PY17X_0718000.1-p1
Py17XNL_13	2849143	2850000	60S ribosomal protein L17	Py17XNL_1303529	Py17XNL_1303529.2	858	PY17X_1369900.1-p1
Py17XNL_13	2849143	2850000	60S ribosomal protein L17	Py17XNL_1303529	Py17XNL_1303529.3	858	PY17X_1369900.1-p1
Py17XNL_13	2850022	2850050	60S ribosomal protein L17	Py17XNL_1303529	Py17XNL_1303529.1	29	PY17X_1369900.1-p1
Py17XNL_13	2463604	2464732	60S ribosomal protein L18	Py17XNL_1303436	Py17XNL_1303436.1	1129	PY17X_1360000.1-p1
Py17XNL_13	2465124	2466107	60S ribosomal protein L18	Py17XNL_1303436	Py17XNL_1303436.1	984	PY17X_1360000.1-p1
Py17XNL_13	2469853	2470247	60S ribosomal protein L18-2	Py17XNL_1303437	Py17XNL_1303437.2	395	PY17X_1360100.1-p1
Py17XNL_13	2469853	2470247	60S ribosomal protein L18-2	Py17XNL_1303437	Py17XNL_1303437.1	395	PY17X_1360100.1-p1
Py17XNL_12	1341037	1341343	60S ribosomal protein L19	Py17XNL_1205183	Py17XNL_1205183.1	307	PY17X_1232700.1-p1
Py17XNL_12	1341037	1341343	60S ribosomal protein L19	Py17XNL_1205183	Py17XNL_1205183.2	307	PY17X_1232700.1-p1
Py17XNL_07	518727	519109	60S ribosomal protein L22	Py17XNL_0704182	Py17XNL_0704182.1	383	PY17X_0709300.1-p1
Py17XNL_13	2222547	2222937	60S ribosomal protein L23	Py17XNL_1303363	Py17XNL_1303363.1	391	PY17X_1351600.1-p1
Py17XNL_13	2222547	2222937	60S ribosomal protein L23	Py17XNL_1303363	Py17XNL_1303363.2	391	PY17X_1351600.1-p1
Py17XNL_14	469757	470470	60S ribosomal protein L24	Py17XNL_1400945	Py17XNL_1400945.1	714	PY17X_1409300.1-p1
Py17XNL_14	470401	470470	60S ribosomal protein L24	Py17XNL_1400945	Py17XNL_1400945.2	70	PY17X_1409300.1-p1
Py17XNL_04	600020	600639	60S ribosomal protein L26	Py17XNL_0403952	Py17XNL_0403952.1	620	PY17X_0413300.1-p1
Py17XNL_04	600020	600639	60S ribosomal protein L26	Py17XNL_0403952	Py17XNL_0403952.2	620	PY17X_0413300.1-p1
Py17XNL_09	399775	399900	60S ribosomal protein L28	Py17XNL_0900105	Py17XNL_0900105.1	126	PY17X_0907900.1-p1
Py17XNL_05	312592	312800	60S ribosomal protein L30e	Py17XNL_0504405	Py17XNL_0504405.1	209	PY17X_0504700.1-p1
Py17XNL_09	397500	397670	60S ribosomal protein L35ae	Py17XNL_0900104	Py17XNL_0900104.1	171	PY17X_0907800.1-p1
Py17XNL_03	301917	302050	60S ribosomal protein L37ae	Py17XNL_0303650	Py17XNL_0303650.1	134	PY17X_0307600.1-p1
Py17XNL_04	315304	315450	60S ribosomal protein L44	Py17XNL_0403880	Py17XNL_0403880.1	147	PY17X_0405200.1-p1
Py17XNL_10	934592	935111	60S ribosomal protein L5	Py17XNL_1002262	Py17XNL_1002262.1	520	PY17X_1021000.1-p1
Py17XNL_10	934592	935111	60S ribosomal protein L5	Py17XNL_1002262	Py17XNL_1002262.2	520	PY17X_1021000.1-p1
Py17XNL_13	1892566	1893059	60S ribosomal protein L6	Py17XNL_1303284	Py17XNL_1303284.2	494	PY17X_1343000.1-p1
Py17XNL_13	1893745	1893996	60S ribosomal protein L6	Py17XNL_1303284	Py17XNL_1303284.2	252	PY17X_1343000.1-p1
Py17XNL_13	1892566	1893059	60S ribosomal protein L6	Py17XNL_1303284	Py17XNL_1303284.1	494	PY17X_1343000.1-p1
Py17XNL_13	1893745	1893996	60S ribosomal protein L6	Py17XNL_1303284	Py17XNL_1303284.1	252	PY17X_1343000.1-p1
Py17XNL_04	401677	402171	60S ribosomal protein L7	Py17XNL_0403903	Py17XNL_0403903.1	495	PY17X_0407800.1-p1
Py17XNL_04	401677	402171	60S ribosomal protein L7	Py17XNL_0403903	Py17XNL_0403903.2	495	PY17X_0407800.1-p1
Py17XNL_11	1352397	1352510	60S ribosomal protein L7-2	Py17XNL_1105721	Py17XNL_1105721.1	114	PY17X_1132600.1-p1
Py17XNL_10	929148	929341	60S ribosomal protein L7-3	Py17XNL_1002261	Py17XNL_1002261.1	194	PY17X_1020900.1-p1
Py17XNL_10	929997	929998	60S ribosomal protein L7-3	Py17XNL_1002261	Py17XNL_1002261.1	2	PY17X_1020900.1-p1
Py17XNL_10	929148	929998	60S ribosomal protein L7-3	Py17XNL_1002261	Py17XNL_1002261.2	851	PY17X_1020900.1-p1
Py17XNL_07	972377	972939	60S ribosomal protein L7ae/L30e	Py17XNL_0704306	Py17XNL_0704306.1	563	PY17X_0721900.1-p1
Py17XNL_11	386057	386269	60S ribosomal subunit protein L24	Py17XNL_1105479	Py17XNL_1105479.1	213	PY17X_1106800.1-p1
Py17XNL_13	1131599	1132145	6PGD	Py17XNL_1303084	Py17XNL_1303084.1	547	PY17X_1322200.1-p1
Py17XNL_12	1761839	1761890	7-helix-1 protein	Py17XNL_1205285	Py17XNL_1205285.1	52	PY17X_1243400.1-p1
Py17XNL_09	891185	891227	A/G-specific adenine glycosylase	Py17XNL_0900224	Py17XNL_0900224.1	43	PY17X_0920400.1-p1
Py17XNL_09	891451	891519	A/G-specific adenine glycosylase	Py17XNL_0900224	Py17XNL_0900224.1	69	PY17X_0920400.1-p1
Py17XNL_09	891185	891227	A/G-specific adenine glycosylase	Py17XNL_0900224	Py17XNL_0900224.2	43	PY17X_0920400.1-p1
Py17XNL_09	891451	891615	A/G-specific adenine glycosylase	Py17XNL_0900224	Py17XNL_0900224.2	165	PY17X_0920400.1-p1
Py17XNL_09	891711	891858	A/G-specific adenine glycosylase	Py17XNL_0900224	Py17XNL_0900224.2	148	PY17X_0920400.1-p1
Py17XNL_13	1408507	1409054	AAA ATPase	Py17XNL_1303163	Py17XNL_1303163.1	548	PY17X_1330300.1-p1
Py17XNL_14	196957	197418	AAA domain-containing protein	Py17XNL_1400881	Py17XNL_1400881.1	462	PY17X_1402600.1-p1
Py17XNL_14	1020990	1022218	AAA family ATPase	Py17XNL_1401096	Py17XNL_1401096.1	1229	PY17X_1425200.1-p1
Py17XNL_12	1138004	1138094	AAA family ATPase	Py17XNL_1205137	Py17XNL_1205137.1	91	PY17X_1227900.1-p1
Py17XNL_12	1223321	1223720	AAA family ATPase	Py17XNL_1205157	Py17XNL_1205157.1	400	PY17X_1230200.1-p1
Py17XNL_10	397627	397870	AAA family ATPase	Py17XNL_1002126	Py17XNL_1002126.1	244	PY17X_1006900.1-p1
Py17XNL_10	1340067	1340224	AAA family ATPase	Py17XNL_1002359	Py17XNL_1002359.1	158	PY17X_1032300.1-p1
Py17XNL_09	522232	522507	AAA family ATPase	Py17XNL_0900133	Py17XNL_0900133.1	276	PY17X_0910900.1-p1
Py17XNL_09	522609	523468	AAA family ATPase	Py17XNL_0900133	Py17XNL_0900133.1	860	PY17X_0910900.1-p1
Py17XNL_09	522512	523468	AAA family ATPase	Py17XNL_0900133	Py17XNL_0900133.2	957	PY17X_0910900.1-p1
Py17XNL_08	367541	368240	AAA family ATPase	Py17XNL_0801643	Py17XNL_0801643.1	700	PY17X_0807700.1-p1
Py17XNL_05	914029	914590	AAC1	Py17XNL_0504566	Py17XNL_0504566.1	562	PY17X_0521300.1-p1
Py17XNL_12	338646	338670	AAC2	Py17XNL_1204932	Py17XNL_1204932.1	25	PY17X_1206200.1-p1
Py17XNL_14	334897	335252	AAR2 protein	Py17XNL_1400908	Py17XNL_1400908.1	356	PY17X_1405600.1-p1
Py17XNL_05	1066305	1066632	AARP	Py17XNL_0504602	Py17XNL_0504602.1	328	PY17X_0525200.1-p1
Py17XNL_11	1235011	1235752	AAT1	Py17XNL_1105692	Py17XNL_1105692.1	742	PY17X_1129800.1-p1
Py17XNL_06	283860	284290	AATF domain-containing protein	Py17XNL_0600601	Py17XNL_0600601.1	431	PY17X_0604200.1-p1
Py17XNL_06	283018	283240	AATF domain-containing protein	Py17XNL_0600601	Py17XNL_0600601.2	223	PY17X_0604200.1-p1
Py17XNL_06	283362	283417	AATF domain-containing protein	Py17XNL_0600601	Py17XNL_0600601.2	56	PY17X_0604200.1-p1
Py17XNL_06	283533	284290	AATF domain-containing protein	Py17XNL_0600601	Py17XNL_0600601.2	758	PY17X_0604200.1-p1
Py17XNL_14	1172275	1172482	ABC1 family	Py17XNL_1401137	Py17XNL_1401137.1	208	PY17X_1429400.1-p1
Py17XNL_09	309677	309719	ABCB3	Py17XNL_0900077	Py17XNL_0900077.1	43	PY17X_0904900.1-p1
Py17XNL_04	244915	245470	ABCB4	Py17XNL_0403862	Py17XNL_0403862.1	556	PY17X_0403400.1-p1
Py17XNL_13	2434021	2435037	ABCB5	Py17XNL_1303426	Py17XNL_1303426.1	1017	PY17X_1358700.1-p1
Py17XNL_13	2869887	2870079	ABCB6	Py17XNL_1303535	Py17XNL_1303535.1	193	PY17X_1370600.1-p1
Py17XNL_06	533473	534977	ABCB7	Py17XNL_0600662	Py17XNL_0600662.1	1505	PY17X_0610800.1-p1
Py17XNL_11	1831760	1832417	ABCE1	Py17XNL_1105842	Py17XNL_1105842.1	658	PY17X_1145400.1-p1
Py17XNL_11	1831760	1832516	ABCE1	Py17XNL_1105842	Py17XNL_1105842.2	757	PY17X_1145400.1-p1
Py17XNL_14	1037945	1038268	ABCF1	Py17XNL_1401102	Py17XNL_1401102.1	324	PY17X_1425800.1-p1
Py17XNL_10	896088	896471	ABCG2	Py17XNL_1002248	Py17XNL_1002248.1	384	PY17X_1019600.1-p1
Py17XNL_12	913061	913352	ABCI3	Py17XNL_1205082	Py17XNL_1205082.1	292	PY17X_1222000.1-p1
Py17XNL_12	913061	913352	ABCI3	Py17XNL_1205082	Py17XNL_1205082.2	292	PY17X_1222000.1-p1
Py17XNL_10	1657943	1658040	ACalpha	Py17XNL_1002436	Py17XNL_1002436.1	98	PY17X_1039900.1-p1
Py17XNL_12	1255227	1255266	ACbeta	Py17XNL_1205166	Py17XNL_1205166.1	40	PY17X_1231100.1-p1
Py17XNL_13	2162984	2164483	ACBP1	Py17XNL_1303345	Py17XNL_1303345.1	1500	PY17X_1349500.1-p1
Py17XNL_13	1717466	1717539	ACC	Py17XNL_1303232	Py17XNL_1303232.1	74	PY17X_1337500.1-p1
Py17XNL_14	840394	840534	ACDC domain-containing protein	Py17XNL_1401046	Py17XNL_1401046.1	141	PY17X_1419800.1-p1
Py17XNL_13	982606	982625	acetyl-CoA acetyltransferase	Py17XNL_1303048	Py17XNL_1303048.1	20	PY17X_1318400.1-p1
Py17XNL_13	639264	639641	acid cluster protein 33 homologue	Py17XNL_1302960	Py17XNL_1302960.1	378	PY17X_1309300.1-p1
Py17XNL_10	756711	756753	acid phosphatase	Py17XNL_1002212	Py17XNL_1002212.1	43	PY17X_1015900.1-p1
Py17XNL_13	2492129	2492727	aconitate hydratase	Py17XNL_1303443	Py17XNL_1303443.1	599	PY17X_1360900.1-p1
Py17XNL_03	249169	249560	ACP	Py17XNL_0303636	Py17XNL_0303636.1	392	PY17X_0306200.1-p1
Py17XNL_05	985400	985408	ACPS	Py17XNL_0504581	Py17XNL_0504581.1	9	PY17X_0523000.1-p1
Py17XNL_05	985637	985824	ACPS	Py17XNL_0504581	Py17XNL_0504581.1	188	PY17X_0523000.1-p1
Py17XNL_05	985935	986017	ACPS	Py17XNL_0504581	Py17XNL_0504581.1	83	PY17X_0523000.1-p1
Py17XNL_05	986173	986232	ACPS	Py17XNL_0504581	Py17XNL_0504581.1	60	PY17X_0523000.1-p1
Py17XNL_11	1147861	1148325	ACS	Py17XNL_1105674	Py17XNL_1105674.1	465	PY17X_1128000.1-p1
Py17XNL_12	1748630	1749020	ACS10	Py17XNL_1205282	Py17XNL_1205282.1	391	PY17X_1243100.1-p1
Py17XNL_14	2192563	2193508	ACS11	Py17XNL_1401385	Py17XNL_1401385.1	946	PY17X_1455800.1-p1
Py17XNL_11	875821	876215	ACS12	Py17XNL_1105600	Py17XNL_1105600.1	395	PY17X_1119800.1-p1
Py17XNL_03	473107	473694	ACS9	Py17XNL_0303692	Py17XNL_0303692.1	588	PY17X_0312300.1-p1
Py17XNL_05	893289	893719	ACT	Py17XNL_0504562	Py17XNL_0504562.1	431	PY17X_0520900.1-p1
Py17XNL_05	893289	893779	ACT	Py17XNL_0504562	Py17XNL_0504562.2	491	PY17X_0520900.1-p1
Py17XNL_05	893940	894379	ACT	Py17XNL_0504562	Py17XNL_0504562.2	440	PY17X_0520900.1-p1
Py17XNL_14	2414333	2414628	ACT1	Py17XNL_1401442	Py17XNL_1401442.1	296	PY17X_1461900.1-p1
Py17XNL_14	2414715	2415078	ACT1	Py17XNL_1401442	Py17XNL_1401442.1	364	PY17X_1461900.1-p1
Py17XNL_10	1345987	1346576	ACT2	Py17XNL_1002361	Py17XNL_1002361.1	590	PY17X_1032500.1-p1
Py17XNL_09	1547987	1548342	actin-like protein	Py17XNL_0900402	Py17XNL_0900402.1	356	PY17X_0938900.1-p1
Py17XNL_09	1547987	1548553	actin-like protein	Py17XNL_0900402	Py17XNL_0900402.2	567	PY17X_0938900.1-p1
Py17XNL_09	1547987	1548553	actin-like protein	Py17XNL_0900402	Py17XNL_0900402.4	567	PY17X_0938900.1-p1
Py17XNL_09	1548157	1548910	actin-like protein	Py17XNL_0900402	Py17XNL_0900402.3	754	PY17X_0938900.1-p1
Py17XNL_02	614739	615340	actin-like protein	Py17XNL_0202703	Py17XNL_0202703.1	602	PY17X_0213700.1-p1
Py17XNL_04	454677	455160	activator of Hsp90 ATPase	Py17XNL_0403915	Py17XNL_0403915.1	484	PY17X_0409100.1-p1
Py17XNL_06	480251	480776	acyl carrier protein	Py17XNL_0600648	Py17XNL_0600648.1	526	PY17X_0609300.1-p1
Py17XNL_14	1178397	1178628	acyl-CoA binding protein	Py17XNL_1401139	Py17XNL_1401139.1	232	PY17X_1429600.1-p1
Py17XNL_09	1287776	1288000	acyl-CoA-binding protein	Py17XNL_0900328	Py17XNL_0900328.1	225	PY17X_0931100.1-p1
Py17XNL_01	303327	303627	acylphosphatase	Py17XNL_0104716	Py17XNL_0104716.1	301	PY17X_0105500.1-p1
Py17XNL_05	698672	698882	ADA	Py17XNL_0504501	Py17XNL_0504501.1	211	PY17X_0514700.1-p1
Py17XNL_12	683059	683481	ADA2	Py17XNL_1205028	Py17XNL_1205028.1	423	PY17X_1216200.1-p1
Py17XNL_13	1277447	1277844	ADCL	Py17XNL_1303120	Py17XNL_1303120.1	398	PY17X_1325900.1-p1
Py17XNL_12	1575582	1575710	adenosylhomocysteinase	Py17XNL_1205244	Py17XNL_1205244.1	129	PY17X_1239000.1-p1
Py17XNL_11	287958	288520	ADF1	Py17XNL_1105454	Py17XNL_1105454.1	563	PY17X_1104200.1-p1
Py17XNL_11	1602637	1602680	ADF2	Py17XNL_1105781	Py17XNL_1105781.1	44	PY17X_1138900.1-p1
Py17XNL_05	804309	804842	AdoMetDC/ODC"	Py17XNL_0504535	Py17XNL_0504535.1	534	PY17X_0518000.1-p1
Py17XNL_14	711741	711964	ADP-ribosylation factor	Py17XNL_1401013	Py17XNL_1401013.1	224	PY17X_1416400.1-p1
Py17XNL_13	648194	648297	ADP-ribosylation factor	Py17XNL_1302964	Py17XNL_1302964.1	104	PY17X_1309700.1-p1
Py17XNL_11	1541868	1542210	ADP-ribosylation factor	Py17XNL_1105768	Py17XNL_1105768.1	343	PY17X_1137500.1-p1
Py17XNL_08	985624	986015	ADP-ribosylation factor	Py17XNL_0801807	Py17XNL_0801807.1	392	PY17X_0824700.1-p1
Py17XNL_08	985624	986015	ADP-ribosylation factor	Py17XNL_0801807	Py17XNL_0801807.2	392	PY17X_0824700.1-p1
Py17XNL_05	856244	856782	ADP-ribosylation factor	Py17XNL_0504550	Py17XNL_0504550.1	539	PY17X_0519600.1-p1
Py17XNL_09	516066	516258	adrenodoxin reductase	Py17XNL_0900131	Py17XNL_0900131.1	193	PY17X_0910700.1-p1
Py17XNL_14	1285937	1286033	adrenodoxin-type ferredoxin	Py17XNL_1401166	Py17XNL_1401166.1	97	PY17X_1432600.1-p1
Py17XNL_03	189934	189970	ADSL	Py17XNL_0303623	Py17XNL_0303623.1	37	PY17X_0304900.1-p1
Py17XNL_11	1351806	1352350	ADSS	Py17XNL_1105720	Py17XNL_1105720.1	545	PY17X_1132500.1-p1
Py17XNL_09	621152	621408	AEP	Py17XNL_0900153	Py17XNL_0900153.1	257	PY17X_0912900.1-p1
Py17XNL_12	1603243	1603550	AFG1-like ATPase	Py17XNL_1205252	Py17XNL_1205252.2	308	PY17X_1239800.1-p1
Py17XNL_12	1603243	1603550	AFG1-like ATPase	Py17XNL_1205252	Py17XNL_1205252.1	308	PY17X_1239800.1-p1
Py17XNL_10	289126	289270	ag-1 blood stage membrane protein homologue	Py17XNL_1002100	Py17XNL_1002100.3	145	PY17X_1004300.1-p1
Py17XNL_10	290566	290880	ag-1 blood stage membrane protein homologue	Py17XNL_1002100	Py17XNL_1002100.2	315	PY17X_1004300.1-p1
Py17XNL_10	290566	290880	ag-1 blood stage membrane protein homologue	Py17XNL_1002100	Py17XNL_1002100.1	315	PY17X_1004300.1-p1
Py17XNL_04	382179	382480	AHA1	Py17XNL_0403895	Py17XNL_0403895.1	302	PY17X_0406800.1-p1
Py17XNL_06	901710	902221	AIF	Py17XNL_0600754	Py17XNL_0600754.1	512	PY17X_0620600.1-p1
Py17XNL_09	634615	634862	AIP	Py17XNL_0900157	Py17XNL_0900157.1	248	PY17X_0913400.1-p1
Py17XNL_09	634615	634862	AIP	Py17XNL_0900157	Py17XNL_0900157.2	248	PY17X_0913400.1-p1
Py17XNL_12	477799	478358	AK1	Py17XNL_1204973	Py17XNL_1204973.1	560	PY17X_1210400.1-p1
Py17XNL_07	700357	700775	AK2	Py17XNL_0704228	Py17XNL_0704228.1	419	PY17X_0714100.1-p1
Py17XNL_11	662705	662997	AKAL	Py17XNL_1105542	Py17XNL_1105542.1	293	PY17X_1113700.1-p1
Py17XNL_11	663198	663223	AKAL	Py17XNL_1105542	Py17XNL_1105542.1	26	PY17X_1113700.1-p1
Py17XNL_02	249159	249413	AKLP1	Py17XNL_0202804	Py17XNL_0202804.1	255	PY17X_0204200.1-p1
Py17XNL_08	1386187	1386729	AKLP2	Py17XNL_0801917	Py17XNL_0801917.1	543	PY17X_0836100.1-p1
Py17XNL_11	1819369	1819693	AlaRS	Py17XNL_1105838	Py17XNL_1105838.1	325	PY17X_1144900.1-p1
Py17XNL_14	2411118	2411328	ALAS	Py17XNL_1401441	Py17XNL_1401441.1	211	PY17X_1461800.1-p1
Py17XNL_03	512764	513012	Alba domain-containing protein	Py17XNL_0303704	Py17XNL_0303704.1	249	PY17X_0313400.1-p1
Py17XNL_14	1022225	1022786	ALBA1	Py17XNL_1401097	Py17XNL_1401097.1	562	PY17X_1425300.1-p1
Py17XNL_13	2663549	2663740	ALBA2	Py17XNL_1303480	Py17XNL_1303480.1	192	PY17X_1364900.1-p1
Py17XNL_13	2663341	2663740	ALBA2	Py17XNL_1303480	Py17XNL_1303480.2	400	PY17X_1364900.1-p1
Py17XNL_12	376417	376578	ALBA3	Py17XNL_1204945	Py17XNL_1204945.1	162	PY17X_1207600.1-p1
Py17XNL_13	2705277	2705990	ALBA4	Py17XNL_1303491	Py17XNL_1303491.1	714	PY17X_1366000.1-p1
Py17XNL_11	1726830	1727263	aldehyde reductase	Py17XNL_1105810	Py17XNL_1105810.1	434	PY17X_1141900.1-p1
Py17XNL_10	1482707	1483084	aldo-keto reductase	Py17XNL_1002393	Py17XNL_1002393.1	378	PY17X_1035800.1-p1
Py17XNL_13	774664	774878	ALDO2	Py17XNL_1302990	Py17XNL_1302990.1	215	PY17X_1312400.1-p1
Py17XNL_13	774664	774878	ALDO2	Py17XNL_1302990	Py17XNL_1302990.2	215	PY17X_1312400.1-p1
Py17XNL_12	1119091	1119644	ALG13	Py17XNL_1205133	Py17XNL_1205133.1	554	PY17X_1227500.1-p1
Py17XNL_07	724777	724819	aLipDH	Py17XNL_0704237	Py17XNL_0704237.1	43	PY17X_0715100.1-p1
Py17XNL_08	715577	715600	alkaline phosphatase	Py17XNL_0801730	Py17XNL_0801730.1	24	PY17X_0816700.1-p1
Py17XNL_08	715737	715880	alkaline phosphatase	Py17XNL_0801730	Py17XNL_0801730.1	144	PY17X_0816700.1-p1
Py17XNL_13	601546	602137	allantoicase	Py17XNL_1302949	Py17XNL_1302949.1	592	PY17X_1308200.1-p1
Py17XNL_09	1798102	1798487	ALP2a	Py17XNL_0900465	Py17XNL_0900465.1	386	PY17X_0945800.1-p1
Py17XNL_11	362094	362480	ALP2b	Py17XNL_1105470	Py17XNL_1105470.1	387	PY17X_1105900.1-p1
Py17XNL_08	659862	660360	ALP5a	Py17XNL_0801714	Py17XNL_0801714.1	499	PY17X_0815100.1-p1
Py17XNL_04	882686	882917	alpha tubulin 1	Py17XNL_0404024	Py17XNL_0404024.1	232	PY17X_0420500.1-p1
Py17XNL_04	882686	882917	alpha tubulin 1	Py17XNL_0404024	Py17XNL_0404024.2	232	PY17X_0420500.1-p1
Py17XNL_04	882686	882917	alpha tubulin 1	Py17XNL_0404024	Py17XNL_0404024.3	232	PY17X_0420500.1-p1
Py17XNL_05	1037282	1037662	alpha tubulin 2	Py17XNL_0504591	Py17XNL_0504591.1	381	PY17X_0524100.1-p1
Py17XNL_11	494900	495008	alpha-soluble NSF attachment protein	Py17XNL_1105506	Py17XNL_1105506.1	109	PY17X_1109700.1-p1
Py17XNL_11	494900	495008	alpha-soluble NSF attachment protein	Py17XNL_1105506	Py17XNL_1105506.2	109	PY17X_1109700.1-p1
Py17XNL_13	1272047	1272202	alpha/beta hydrolase	Py17XNL_1303119	Py17XNL_1303119.1	156	PY17X_1325800.1-p1
Py17XNL_12	1174319	1174554	alpha/beta hydrolase	Py17XNL_1205146	Py17XNL_1205146.1	236	PY17X_1228800.1-p1
Py17XNL_11	1271397	1272212	alpha/beta hydrolase	Py17XNL_1105698	Py17XNL_1105698.1	816	PY17X_1130400.1-p1
Py17XNL_10	213247	214948	alpha/beta hydrolase	Py17XNL_1002087	Py17XNL_1002087.1	1702	PY17X_1002900.1-p1
Py17XNL_10	1447337	1447959	alpha/beta hydrolase	Py17XNL_1002383	Py17XNL_1002383.1	623	PY17X_1034800.1-p1
Py17XNL_09	387557	387735	alpha/beta hydrolase	Py17XNL_0900100	Py17XNL_0900100.1	179	PY17X_0907400.1-p1
Py17XNL_09	717165	717892	alpha/beta hydrolase	Py17XNL_0900178	Py17XNL_0900178.1	728	PY17X_0915400.1-p1
Py17XNL_07	361354	361790	alpha/beta hydrolase	Py17XNL_0704141	Py17XNL_0704141.1	437	PY17X_0704700.1-p1
Py17XNL_07	459917	460120	alpha/beta hydrolase	Py17XNL_0704165	Py17XNL_0704165.1	204	PY17X_0707500.1-p1
Py17XNL_02	626507	627054	alpha/beta hydrolase	Py17XNL_0202708	Py17XNL_0202708.3	548	PY17X_0214200.1-p1
Py17XNL_02	626507	627054	alpha/beta hydrolase	Py17XNL_0202708	Py17XNL_0202708.1	548	PY17X_0214200.1-p1
Py17XNL_02	627987	628311	alpha/beta hydrolase	Py17XNL_0202708	Py17XNL_0202708.2	325	PY17X_0214200.1-p1
Py17XNL_14	531111	531268	alternative splicing regulator	Py17XNL_1400965	Py17XNL_1400965.1	158	PY17X_1411500.1-p1
Py17XNL_11	932581	933424	ALV7	Py17XNL_1105616	Py17XNL_1105616.1	844	PY17X_1121700.1-p1
Py17XNL_12	1392212	1392360	ALYREF	Py17XNL_1205194	Py17XNL_1205194.1	149	PY17X_1233900.1-p1
Py17XNL_12	1392212	1392360	ALYREF	Py17XNL_1205194	Py17XNL_1205194.2	149	PY17X_1233900.1-p1
Py17XNL_09	765435	766496	AMA1	Py17XNL_0900189	Py17XNL_0900189.1	1062	PY17X_0916500.1-p1
Py17XNL_14	1903415	1903862	amino acid transporter	Py17XNL_1401317	Py17XNL_1401317.1	448	PY17X_1448600.1-p1
Py17XNL_09	791575	791594	amino acid transporter	Py17XNL_0900197	Py17XNL_0900197.1	20	PY17X_0917400.1-p1
Py17XNL_06	486283	486476	amino acid transporter	Py17XNL_0600649	Py17XNL_0600649.1	194	PY17X_0609400.1-p1
Py17XNL_13	1039412	1039635	aminomethyltransferase	Py17XNL_1303061	Py17XNL_1303061.1	224	PY17X_1319700.1-p1
Py17XNL_13	2583622	2584130	aminomethyltransferase	Py17XNL_1303459	Py17XNL_1303459.1	509	PY17X_1362700.1-p1
Py17XNL_13	2261038	2261537	AMMECR1 domain-containing protein	Py17XNL_1303376	Py17XNL_1303376.1	500	PY17X_1353100.1-p1
Py17XNL_12	486909	487044	AMP-binding protein	Py17XNL_1204976	Py17XNL_1204976.1	136	PY17X_1210800.1-p1
Py17XNL_13	2149859	2150351	AMPD	Py17XNL_1303342	Py17XNL_1303342.1	493	PY17X_1349200.1-p1
Py17XNL_13	2150535	2151477	AMPD	Py17XNL_1303342	Py17XNL_1303342.1	943	PY17X_1349200.1-p1
Py17XNL_02	595437	595759	anaphase-promoting complex subunit 1	Py17XNL_0202702	Py17XNL_0202702.1	323	PY17X_0213600.1-p1
Py17XNL_14	635621	636085	ankyrin-repeat protein	Py17XNL_1400990	Py17XNL_1400990.1	465	PY17X_1414100.1-p1
Py17XNL_14	2405123	2405568	ankyrin-repeat protein	Py17XNL_1401439	Py17XNL_1401439.1	446	PY17X_1461600.1-p1
Py17XNL_12	535169	535872	ankyrin-repeat protein	Py17XNL_1204989	Py17XNL_1204989.1	704	PY17X_1212100.1-p1
Py17XNL_12	535169	535872	ankyrin-repeat protein	Py17XNL_1204989	Py17XNL_1204989.2	704	PY17X_1212100.1-p1
Py17XNL_11	1130767	1131314	ankyrin-repeat protein	Py17XNL_1105668	Py17XNL_1105668.1	548	PY17X_1127400.1-p1
Py17XNL_10	970318	970905	ankyrin-repeat protein	Py17XNL_1002270	Py17XNL_1002270.1	588	PY17X_1022200.1-p1
Py17XNL_10	1414257	1414402	ankyrin-repeat protein	Py17XNL_1002376	Py17XNL_1002376.1	146	PY17X_1034100.1-p1
Py17XNL_10	1414257	1414629	ankyrin-repeat protein	Py17XNL_1002376	Py17XNL_1002376.2	373	PY17X_1034100.1-p1
Py17XNL_05	941964	942312	antigen UB05	Py17XNL_0504573	Py17XNL_0504573.1	349	PY17X_0522000.1-p1
Py17XNL_05	941964	942312	antigen UB05	Py17XNL_0504573	Py17XNL_0504573.2	349	PY17X_0522000.1-p1
Py17XNL_02	647944	647980	AOP	Py17XNL_0202712	Py17XNL_0202712.1	37	PY17X_0214700.1-p1
Py17XNL_09	344647	345194	AOS1	Py17XNL_0900087	Py17XNL_0900087.1	548	PY17X_0905900.1-p1
Py17XNL_13	1157508	1157695	AP-1 complex subunit gamma	Py17XNL_1303092	Py17XNL_1303092.1	188	PY17X_1323000.1-p1
Py17XNL_12	1830497	1830988	AP-1/2 complex subunit beta	Py17XNL_1205309	Py17XNL_1205309.1	492	PY17X_1246100.1-p1
Py17XNL_11	801044	801347	AP-2 complex subunit alpha	Py17XNL_1105581	Py17XNL_1105581.1	304	PY17X_1117800.1-p1
Py17XNL_11	801462	801932	AP-2 complex subunit alpha	Py17XNL_1105581	Py17XNL_1105581.1	471	PY17X_1117800.1-p1
Py17XNL_11	802071	802103	AP-2 complex subunit alpha	Py17XNL_1105581	Py17XNL_1105581.1	33	PY17X_1117800.1-p1
Py17XNL_11	801352	801932	AP-2 complex subunit alpha	Py17XNL_1105581	Py17XNL_1105581.2	581	PY17X_1117800.1-p1
Py17XNL_11	802071	802103	AP-2 complex subunit alpha	Py17XNL_1105581	Py17XNL_1105581.2	33	PY17X_1117800.1-p1
Py17XNL_01	598676	598794	AP-3 complex subunit beta	Py17XNL_0104788	Py17XNL_0104788.1	119	PY17X_0113400.1-p1
Py17XNL_12	1054561	1055058	AP-3 complex subunit delta	Py17XNL_1205117	Py17XNL_1205117.1	498	PY17X_1225800.1-p1
Py17XNL_14	2550132	2550250	AP-3 complex subunit sigma	Py17XNL_1401481	Py17XNL_1401481.1	119	PY17X_1466000.1-p1
Py17XNL_02	685587	685868	AP-4 complex subunit beta	Py17XNL_0202722	Py17XNL_0202722.1	282	PY17X_0215700.1-p1
Py17XNL_04	871638	871891	AP-4 complex subunit epsilon	Py17XNL_0404052	Py17XNL_0404052.1	254	PY17X_0420100.1-p1
Py17XNL_09	1270967	1271332	AP-4 complex subunit mu	Py17XNL_0900323	Py17XNL_0900323.1	366	PY17X_0930600.1-p1
Py17XNL_05	1060479	1060515	AP-4 complex subunit sigma	Py17XNL_0504599	Py17XNL_0504599.1	37	PY17X_0524900.1-p1
Py17XNL_14	538332	538894	AP1M1	Py17XNL_1400967	Py17XNL_1400967.1	563	PY17X_1411700.1-p1
Py17XNL_09	1315897	1316269	AP1S	Py17XNL_0900337	Py17XNL_0900337.1	373	PY17X_0932000.1-p1
Py17XNL_08	1458421	1458540	AP2 domain transcription factor	Py17XNL_0801940	Py17XNL_0801940.1	120	PY17X_0838600.1-p1
Py17XNL_14	1549783	1550180	AP2-G	Py17XNL_1401232	Py17XNL_1401232.1	398	PY17X_1440000.1-p1
Py17XNL_10	1536907	1537990	AP2-G2	Py17XNL_1002402	Py17XNL_1002402.1	1084	PY17X_1036700.1-p1
Py17XNL_14	757843	758474	AP2-G3	Py17XNL_1401023	Py17XNL_1401023.1	632	PY17X_1417400.1-p1
Py17XNL_02	698380	698870	AP2-L	Py17XNL_0202723	Py17XNL_0202723.1	491	PY17X_0215800.1-p1
Py17XNL_14	1387222	1388150	AP2-MU	Py17XNL_1401199	Py17XNL_1401199.1	929	PY17X_1436300.1-p1
Py17XNL_09	386958	387540	AP2-O	Py17XNL_0900099	Py17XNL_0900099.1	583	PY17X_0907300.1-p1
Py17XNL_12	1428767	1429529	AP2-O2	Py17XNL_1205205	Py17XNL_1205205.1	763	PY17X_1235000.1-p1
Py17XNL_10	799347	799432	AP2-O3	Py17XNL_1002553	Py17XNL_1002553.1	86	PY17X_1017000.1-p1
Py17XNL_13	2826727	2827112	AP2-O4	Py17XNL_1303524	Py17XNL_1303524.1	386	PY17X_1369400.1-p1
Py17XNL_13	936392	937485	AP2-O5	Py17XNL_1303035	Py17XNL_1303035.1	1094	PY17X_1317000.1-p1
Py17XNL_13	1590997	1592156	AP2-SP	Py17XNL_1303202	Py17XNL_1303202.1	1160	PY17X_1334500.1-p1
Py17XNL_10	225367	227206	AP2-SP2	Py17XNL_1002090	Py17XNL_1002090.1	1840	PY17X_1003200.1-p1
Py17XNL_10	225367	227202	AP2-SP2	Py17XNL_1002090	Py17XNL_1002090.2	1836	PY17X_1003200.1-p1
Py17XNL_11	975321	975786	AP2-SP3	Py17XNL_1105629	Py17XNL_1105629.1	466	PY17X_1123200.1-p1
Py17XNL_13	606264	606454	AP3M	Py17XNL_1302951	Py17XNL_1302951.1	191	PY17X_1308400.1-p1
Py17XNL_12	455794	455992	AP5S1	Py17XNL_1204966	Py17XNL_1204966.1	199	PY17X_1209700.1-p1
Py17XNL_12	455563	455992	AP5S1	Py17XNL_1204966	Py17XNL_1204966.2	430	PY17X_1209700.1-p1
Py17XNL_12	455207	455992	AP5S1	Py17XNL_1204966	Py17XNL_1204966.3	786	PY17X_1209700.1-p1
Py17XNL_12	455331	455992	AP5S1	Py17XNL_1204966	Py17XNL_1204966.4	662	PY17X_1209700.1-p1
Py17XNL_14	1366027	1366059	APC10	Py17XNL_1401566	Py17XNL_1401566.1	33	PY17X_1435600.1-p1
Py17XNL_11	1039522	1040656	APC11	Py17XNL_1105645	Py17XNL_1105645.1	1135	PY17X_1124800.1-p1
Py17XNL_11	1040802	1041623	APC11	Py17XNL_1105645	Py17XNL_1105645.1	822	PY17X_1124800.1-p1
Py17XNL_11	1041716	1041794	APC11	Py17XNL_1105645	Py17XNL_1105645.1	79	PY17X_1124800.1-p1
Py17XNL_11	238287	238814	APC3	Py17XNL_1105438	Py17XNL_1105438.1	528	PY17X_1102600.1-p1
Py17XNL_04	365517	365812	APE1	Py17XNL_0403890	Py17XNL_0403890.1	296	PY17X_0406300.1-p1
Py17XNL_07	782117	782220	APH	Py17XNL_0704254	Py17XNL_0704254.1	104	PY17X_0716800.1-p1
Py17XNL_07	782332	783037	APH	Py17XNL_0704254	Py17XNL_0704254.1	706	PY17X_0716800.1-p1
Py17XNL_14	323309	323440	ApiAP2	Py17XNL_1400906	Py17XNL_1400906.1	132	PY17X_1405400.1-p1
Py17XNL_14	2214098	2215188	ApiAP2	Py17XNL_1401389	Py17XNL_1401389.1	1091	PY17X_1456200.1-p1
Py17XNL_13	1184724	1184815	ApiAP2	Py17XNL_1303096	Py17XNL_1303096.1	92	PY17X_1323500.1-p1
Py17XNL_13	2513757	2513949	ApiAP2	Py17XNL_1303449	Py17XNL_1303449.1	193	PY17X_1361700.1-p1
Py17XNL_12	412227	412998	ApiAP2	Py17XNL_1204958	Py17XNL_1204958.1	772	PY17X_1209100.1-p1
Py17XNL_12	1286392	1286980	ApiAP2	Py17XNL_1205172	Py17XNL_1205172.1	589	PY17X_1231600.1-p1
Py17XNL_09	538153	538508	ApiAP2	Py17XNL_0900134	Py17XNL_0900134.1	356	PY17X_0911000.1-p1
Py17XNL_09	1396157	1396468	ApiAP2	Py17XNL_0900359	Py17XNL_0900359.1	312	PY17X_0934300.1-p1
Py17XNL_09	1639967	1640580	ApiAP2	Py17XNL_0900424	Py17XNL_0900424.1	614	PY17X_0941600.1-p1
Py17XNL_05	998530	999552	ApiAP2	Py17XNL_0504582	Py17XNL_0504582.1	1023	PY17X_0523100.1-p1
Py17XNL_01	520313	520599	ApiAP2	Py17XNL_0104770	Py17XNL_0104770.1	287	PY17X_0111100.1-p1
Py17XNL_01	621514	621759	ApiAP2	Py17XNL_0104791	Py17XNL_0104791.1	246	PY17X_0113700.1-p1
Py17XNL_07	971751	972310	apical merozoite protein	Py17XNL_0704305	Py17XNL_0704305.1	560	PY17X_0721800.1-p1
Py17XNL_03	344827	345003	apicoplast beta-ketoacyl-acyl carrier protein synthase III precursor	Py17XNL_0303661	Py17XNL_0303661.1	177	PY17X_0308800.1-p1
Py17XNL_08	565717	566099	apicoplast integral membrane protein	Py17XNL_0801691	Py17XNL_0801691.1	383	PY17X_0812800.1-p1
Py17XNL_08	565717	566219	apicoplast integral membrane protein	Py17XNL_0801691	Py17XNL_0801691.2	503	PY17X_0812800.1-p1
Py17XNL_08	566358	566373	apicoplast integral membrane protein	Py17XNL_0801691	Py17XNL_0801691.2	16	PY17X_0812800.1-p1
Py17XNL_05	383297	383590	apicoplast integral membrane protein	Py17XNL_0504424	Py17XNL_0504424.1	294	PY17X_0506600.1-p1
Py17XNL_05	383297	383479	apicoplast integral membrane protein	Py17XNL_0504424	Py17XNL_0504424.2	183	PY17X_0506600.1-p1
Py17XNL_05	383623	383762	apicoplast integral membrane protein	Py17XNL_0504424	Py17XNL_0504424.2	140	PY17X_0506600.1-p1
Py17XNL_13	2237804	2237921	APN1	Py17XNL_1303369	Py17XNL_1303369.1	118	PY17X_1352400.1-p1
Py17XNL_13	1125858	1126245	APP	Py17XNL_1303081	Py17XNL_1303081.1	388	PY17X_1321900.1-p1
Py17XNL_13	906244	906265	Appr-1-p processing domain protein	Py17XNL_1303029	Py17XNL_1303029.1	22	PY17X_1316300.1-p1
Py17XNL_08	1148172	1148310	aPRS	Py17XNL_0801852	Py17XNL_0801852.1	139	PY17X_0829400.1-p1
Py17XNL_09	786145	786447	AQP	Py17XNL_0900194	Py17XNL_0900194.1	303	PY17X_0917100.1-p1
Py17XNL_14	1163595	1163614	AQP2	Py17XNL_1401135	Py17XNL_1401135.1	20	PY17X_1429200.1-p1
Py17XNL_13	2898405	2898810	AQR	Py17XNL_1303540	Py17XNL_1303540.1	406	PY17X_1371100.1-p1
Py17XNL_09	1292187	1292740	ARC40	Py17XNL_0900330	Py17XNL_0900330.1	554	PY17X_0931300.1-p1
Py17XNL_12	275187	275526	ARD1	Py17XNL_1204918	Py17XNL_1204918.1	340	PY17X_1204800.1-p1
Py17XNL_05	366567	367111	ARF1	Py17XNL_0504420	Py17XNL_0504420.1	545	PY17X_0506200.1-p1
Py17XNL_14	2364495	2365373	ARFGAP1	Py17XNL_1401427	Py17XNL_1401427.1	879	PY17X_1460400.1-p1
Py17XNL_12	1780197	1780946	ARFGAP2	Py17XNL_1205292	Py17XNL_1205292.1	750	PY17X_1244200.1-p1
Py17XNL_12	1781221	1781233	ARFGAP2	Py17XNL_1205292	Py17XNL_1205292.1	13	PY17X_1244200.1-p1
Py17XNL_13	700382	700597	ARFGEF	Py17XNL_1302973	Py17XNL_1302973.1	216	PY17X_1310600.1-p1
Py17XNL_04	744096	744519	arginase	Py17XNL_0403996	Py17XNL_0403996.1	424	PY17X_0417600.1-p1
Py17XNL_01	307354	307930	ARK1	Py17XNL_0104717	Py17XNL_0104717.1	577	PY17X_0105600.1-p1
Py17XNL_01	307354	307930	ARK1	Py17XNL_0104717	Py17XNL_0104717.2	577	PY17X_0105600.1-p1
Py17XNL_01	307354	307930	ARK1	Py17XNL_0104717	Py17XNL_0104717.3	577	PY17X_0105600.1-p1
Py17XNL_04	471906	472428	ARK2	Py17XNL_0403922	Py17XNL_0403922.1	523	PY17X_0409800.1-p1
Py17XNL_04	471906	472883	ARK2	Py17XNL_0403922	Py17XNL_0403922.2	978	PY17X_0409800.1-p1
Py17XNL_11	1431580	1432220	ARK3	Py17XNL_1105739	Py17XNL_1105739.1	641	PY17X_1134600.1-p1
Py17XNL_05	852613	852770	armadillo repeat protein	Py17XNL_0504548	Py17XNL_0504548.1	158	PY17X_0519400.1-p1
Py17XNL_05	852887	853034	armadillo repeat protein	Py17XNL_0504548	Py17XNL_0504548.1	148	PY17X_0519400.1-p1
Py17XNL_05	853186	853452	armadillo repeat protein	Py17XNL_0504548	Py17XNL_0504548.1	267	PY17X_0519400.1-p1
Py17XNL_05	852378	852608	armadillo repeat protein	Py17XNL_0504548	Py17XNL_0504548.2	231	PY17X_0519400.1-p1
Py17XNL_05	852714	852770	armadillo repeat protein	Py17XNL_0504548	Py17XNL_0504548.2	57	PY17X_0519400.1-p1
Py17XNL_05	852887	853452	armadillo repeat protein	Py17XNL_0504548	Py17XNL_0504548.2	566	PY17X_0519400.1-p1
Py17XNL_11	624530	624612	ARNP	Py17XNL_1105530	Py17XNL_1105530.1	83	PY17X_1112300.1-p1
Py17XNL_07	791669	791900	ARO	Py17XNL_0704257	Py17XNL_0704257.1	232	PY17X_0717100.1-p1
Py17XNL_07	791669	791900	ARO	Py17XNL_0704257	Py17XNL_0704257.2	232	PY17X_0717100.1-p1
Py17XNL_03	181057	181280	AROM	Py17XNL_0303621	Py17XNL_0303621.1	224	PY17X_0304600.1-p1
Py17XNL_08	599853	600098	ARP	Py17XNL_0802031	Py17XNL_0802031.1	246	PY17X_0813800.1-p1
Py17XNL_02	472454	472998	ARP1	Py17XNL_0202675	Py17XNL_0202675.1	545	PY17X_0210700.1-p1
Py17XNL_02	473128	473183	ARP1	Py17XNL_0202675	Py17XNL_0202675.1	56	PY17X_0210700.1-p1
Py17XNL_02	473298	473399	ARP1	Py17XNL_0202675	Py17XNL_0202675.1	102	PY17X_0210700.1-p1
Py17XNL_02	473564	473650	ARP1	Py17XNL_0202675	Py17XNL_0202675.1	87	PY17X_0210700.1-p1
Py17XNL_02	473612	473650	ARP1	Py17XNL_0202675	Py17XNL_0202675.2	39	PY17X_0210700.1-p1
Py17XNL_10	982887	983201	ARP4	Py17XNL_1002273	Py17XNL_1002273.1	315	PY17X_1022500.1-p1
Py17XNL_06	868719	868981	ARP6	Py17XNL_0600743	Py17XNL_0600743.1	263	PY17X_0619500.1-p1
Py17XNL_07	791927	792216	arsenical pump-driving ATPase	Py17XNL_0704258	Py17XNL_0704258.1	290	PY17X_0717200.1-p1
Py17XNL_12	555037	555708	ARV1	Py17XNL_1204996	Py17XNL_1204996.1	672	PY17X_1212900.1-p1
Py17XNL_04	487643	488439	AS	Py17XNL_0403924	Py17XNL_0403924.1	797	PY17X_0410100.1-p1
Py17XNL_04	487643	488439	AS	Py17XNL_0403924	Py17XNL_0403924.2	797	PY17X_0410100.1-p1
Py17XNL_14	1626887	1627500	ASF1	Py17XNL_1401251	Py17XNL_1401251.1	614	PY17X_1441900.1-p1
Py17XNL_14	1627432	1627530	ASF1	Py17XNL_1401251	Py17XNL_1401251.2	99	PY17X_1441900.1-p1
Py17XNL_10	330897	331253	ASP	Py17XNL_1002108	Py17XNL_1002108.1	357	PY17X_1005000.1-p1
Py17XNL_02	369957	369996	asparagine and aspartate rich protein 2	Py17XNL_0202647	Py17XNL_0202647.1	40	PY17X_0208000.1-p1
Py17XNL_11	523010	523033	asparagine--tRNA ligase	Py17XNL_1105512	Py17XNL_1105512.1	24	PY17X_1110300.1-p1
Py17XNL_03	360888	361230	asparagine--tRNA ligase	Py17XNL_0303664	Py17XNL_0303664.1	343	PY17X_0309200.1-p1
Py17XNL_14	1215615	1215698	asparagine-rich antigen	Py17XNL_1401145	Py17XNL_1401145.1	84	PY17X_1430200.1-p1
Py17XNL_02	403517	404474	asparagine-rich antigen	Py17XNL_0202657	Py17XNL_0202657.1	958	PY17X_0209000.1-p1
Py17XNL_14	1931399	1932738	asparagine-rich protein	Py17XNL_1401320	Py17XNL_1401320.1	1340	PY17X_1449000.1-p1
Py17XNL_14	2004995	2005473	asparagine/aspartate rich protein	Py17XNL_1401336	Py17XNL_1401336.1	479	PY17X_1450700.1-p1
Py17XNL_14	2005689	2005918	asparagine/aspartate rich protein	Py17XNL_1401336	Py17XNL_1401336.1	230	PY17X_1450700.1-p1
Py17XNL_14	2005485	2005918	asparagine/aspartate rich protein	Py17XNL_1401336	Py17XNL_1401336.2	434	PY17X_1450700.1-p1
Py17XNL_03	123377	123595	aspartate aminotransferase	Py17XNL_0303607	Py17XNL_0303607.1	219	PY17X_0302900.1-p1
Py17XNL_11	705784	705823	aspartate--tRNA ligase	Py17XNL_1105556	Py17XNL_1105556.1	40	PY17X_1115100.1-p1
Py17XNL_02	510705	511060	aspartate--tRNA ligase	Py17XNL_0202683	Py17XNL_0202683.1	356	PY17X_0211600.1-p1
Py17XNL_01	235037	235254	AT-rich interactive domain-containing protein	Py17XNL_0104700	Py17XNL_0104700.1	218	PY17X_0104000.1-p1
Py17XNL_01	235037	235300	AT-rich interactive domain-containing protein	Py17XNL_0104700	Py17XNL_0104700.2	264	PY17X_0104000.1-p1
Py17XNL_10	529516	529903	ataxin-2 like protein	Py17XNL_1002160	Py17XNL_1002160.4	388	PY17X_1010700.1-p1
Py17XNL_10	532373	533223	ataxin-2 like protein	Py17XNL_1002160	Py17XNL_1002160.1	851	PY17X_1010700.1-p1
Py17XNL_10	532373	533223	ataxin-2 like protein	Py17XNL_1002160	Py17XNL_1002160.3	851	PY17X_1010700.1-p1
Py17XNL_10	532373	533223	ataxin-2 like protein	Py17XNL_1002160	Py17XNL_1002160.2	851	PY17X_1010700.1-p1
Py17XNL_13	2611975	2613131	ATCase	Py17XNL_1303466	Py17XNL_1303466.1	1157	PY17X_1363400.1-p1
Py17XNL_13	2613253	2613305	ATCase	Py17XNL_1303466	Py17XNL_1303466.1	53	PY17X_1363400.1-p1
Py17XNL_13	2613689	2614040	ATCase	Py17XNL_1303466	Py17XNL_1303466.1	352	PY17X_1363400.1-p1
Py17XNL_13	2611802	2613131	ATCase	Py17XNL_1303466	Py17XNL_1303466.2	1330	PY17X_1363400.1-p1
Py17XNL_13	2613253	2613305	ATCase	Py17XNL_1303466	Py17XNL_1303466.2	53	PY17X_1363400.1-p1
Py17XNL_13	2613689	2614040	ATCase	Py17XNL_1303466	Py17XNL_1303466.2	352	PY17X_1363400.1-p1
Py17XNL_03	406436	406830	ATEL1	Py17XNL_0303675	Py17XNL_0303675.1	395	PY17X_0310300.1-p1
Py17XNL_03	537870	538217	ATG11	Py17XNL_0303709	Py17XNL_0303709.1	348	PY17X_0313900.1-p1
Py17XNL_03	537870	538217	ATG11	Py17XNL_0303709	Py17XNL_0303709.2	348	PY17X_0313900.1-p1
Py17XNL_13	1722786	1722807	ATG12	Py17XNL_1303236	Py17XNL_1303236.1	22	PY17X_1337900.1-p1
Py17XNL_12	604549	605296	ATG18	Py17XNL_1205012	Py17XNL_1205012.1	748	PY17X_1214500.1-p1
Py17XNL_09	1000191	1000502	ATG23	Py17XNL_0900255	Py17XNL_0900255.2	312	PY17X_0923700.1-p1
Py17XNL_09	1003254	1003862	ATG23	Py17XNL_0900255	Py17XNL_0900255.3	609	PY17X_0923700.1-p1
Py17XNL_09	1003254	1003862	ATG23	Py17XNL_0900255	Py17XNL_0900255.1	609	PY17X_0923700.1-p1
Py17XNL_09	1003254	1003862	ATG23	Py17XNL_0900255	Py17XNL_0900255.4	609	PY17X_0923700.1-p1
Py17XNL_09	1003254	1003862	ATG23	Py17XNL_0900255	Py17XNL_0900255.5	609	PY17X_0923700.1-p1
Py17XNL_04	781913	781959	ATG3	Py17XNL_0404051	Py17XNL_0404051.1	47	PY17X_0418500.1-p1
Py17XNL_10	1163898	1164303	ATG4	Py17XNL_1002317	Py17XNL_1002317.1	406	PY17X_1027800.1-p1
Py17XNL_10	746820	746942	ATG5	Py17XNL_1002211	Py17XNL_1002211.1	123	PY17X_1015800.1-p1
Py17XNL_09	1022195	1022402	ATG7	Py17XNL_0900260	Py17XNL_0900260.1	208	PY17X_0924200.1-p1
Py17XNL_05	332077	333041	ATG8	Py17XNL_0504410	Py17XNL_0504410.1	965	PY17X_0505200.1-p1
Py17XNL_13	1505467	1505823	ATP synthase (C/AC39) subunit	Py17XNL_1303186	Py17XNL_1303186.1	357	PY17X_1332800.1-p1
Py17XNL_06	860298	860423	ATP synthase F0 subunit a-like protein	Py17XNL_0600741	Py17XNL_0600741.1	126	PY17X_0619300.1-p1
Py17XNL_04	576043	576559	ATP synthase F0 subunit d-like protein	Py17XNL_0403944	Py17XNL_0403944.1	517	PY17X_0412300.1-p1
Py17XNL_04	576043	576559	ATP synthase F0 subunit d-like protein	Py17XNL_0403944	Py17XNL_0403944.2	517	PY17X_0412300.1-p1
Py17XNL_03	551321	551657	ATP synthase subunit alpha	Py17XNL_0303713	Py17XNL_0303713.1	337	PY17X_0314300.1-p1
Py17XNL_14	2087334	2087768	ATP synthase subunit beta	Py17XNL_1401356	Py17XNL_1401356.1	435	PY17X_1452800.1-p1
Py17XNL_08	316107	316548	ATP synthase subunit C	Py17XNL_0801632	Py17XNL_0801632.1	442	PY17X_0806200.1-p1
Py17XNL_08	316107	316597	ATP synthase subunit C	Py17XNL_0801632	Py17XNL_0801632.2	491	PY17X_0806200.1-p1
Py17XNL_08	316701	316821	ATP synthase subunit C	Py17XNL_0801632	Py17XNL_0801632.2	121	PY17X_0806200.1-p1
Py17XNL_08	316957	317350	ATP synthase subunit C	Py17XNL_0801632	Py17XNL_0801632.2	394	PY17X_0806200.1-p1
Py17XNL_09	221226	221245	ATP synthase subunit delta	Py17XNL_0900533	Py17XNL_0900533.1	20	PY17X_0902800.1-p1
Py17XNL_14	535139	535394	ATP synthase subunit gamma	Py17XNL_1400966	Py17XNL_1400966.1	256	PY17X_1411600.1-p1
Py17XNL_14	222956	223025	ATP synthase-associated protein	Py17XNL_1401564	Py17XNL_1401564.1	70	PY17X_1403100.1-p1
Py17XNL_11	900082	900334	ATP synthase-associated protein	Py17XNL_1105606	Py17XNL_1105606.1	253	PY17X_1120400.1-p1
Py17XNL_11	1549057	1549378	ATP synthase-associated protein	Py17XNL_1105770	Py17XNL_1105770.1	322	PY17X_1137700.1-p1
Py17XNL_10	1125899	1126031	ATP synthase-associated protein	Py17XNL_1002311	Py17XNL_1002311.1	133	PY17X_1027200.1-p1
Py17XNL_10	1125899	1126031	ATP synthase-associated protein	Py17XNL_1002311	Py17XNL_1002311.2	133	PY17X_1027200.1-p1
Py17XNL_09	391707	392114	ATP synthase-associated protein	Py17XNL_0900102	Py17XNL_0900102.1	408	PY17X_0907600.1-p1
Py17XNL_09	447043	447510	ATP synthase-associated protein	Py17XNL_0900118	Py17XNL_0900118.1	468	PY17X_0909200.1-p1
Py17XNL_08	1456766	1457140	ATP synthase-associated protein	Py17XNL_0801939	Py17XNL_0801939.1	375	PY17X_0838500.1-p1
Py17XNL_07	401907	402268	ATP synthase-associated protein	Py17XNL_0704148	Py17XNL_0704148.1	362	PY17X_0705500.1-p1
Py17XNL_07	742975	743887	ATP synthase-associated protein	Py17XNL_0704242	Py17XNL_0704242.1	913	PY17X_0715600.1-p1
Py17XNL_07	744233	744380	ATP synthase-associated protein	Py17XNL_0704242	Py17XNL_0704242.1	148	PY17X_0715600.1-p1
Py17XNL_05	531568	531792	ATP synthase-associated protein	Py17XNL_0504451	Py17XNL_0504451.1	225	PY17X_0509600.1-p1
Py17XNL_02	353667	353839	ATP synthase-associated protein	Py17XNL_0202641	Py17XNL_0202641.1	173	PY17X_0207400.1-p1
Py17XNL_02	353950	354611	ATP synthase-associated protein	Py17XNL_0202641	Py17XNL_0202641.1	662	PY17X_0207400.1-p1
Py17XNL_01	522696	522889	ATP synthase-associated protein	Py17XNL_0104771	Py17XNL_0104771.1	194	PY17X_0111200.1-p1
Py17XNL_09	360173	360470	ATP-dependent (S)-NAD(P)H-hydrate dehydratase	Py17XNL_0900091	Py17XNL_0900091.1	298	PY17X_0906500.1-p1
Py17XNL_11	318314	318400	ATP-dependent helicase	Py17XNL_1105462	Py17XNL_1105462.1	87	PY17X_1105100.1-p1
Py17XNL_10	1266361	1266770	ATP-dependent protease	Py17XNL_1002339	Py17XNL_1002339.1	410	PY17X_1030200.1-p1
Py17XNL_14	1868085	1868340	ATP-dependent protease subunit ClpQ	Py17XNL_1401307	Py17XNL_1401307.1	256	PY17X_1447600.1-p1
Py17XNL_14	214679	215270	ATP-dependent RNA helicase DHR1	Py17XNL_1400883	Py17XNL_1400883.1	592	PY17X_1402800.1-p1
Py17XNL_13	1510897	1510973	ATP-dependent zinc metalloprotease FTSH	Py17XNL_1303188	Py17XNL_1303188.1	77	PY17X_1333000.1-p1
Py17XNL_13	1511112	1511182	ATP-dependent zinc metalloprotease FTSH	Py17XNL_1303188	Py17XNL_1303188.1	71	PY17X_1333000.1-p1
Py17XNL_09	1270468	1270960	ATP-dependent zinc metalloprotease FTSH	Py17XNL_0900322	Py17XNL_0900322.1	493	PY17X_0930500.1-p1
Py17XNL_05	557929	557960	ATP12	Py17XNL_0504460	Py17XNL_0504460.1	32	PY17X_0510500.1-p1
Py17XNL_14	1431127	1431611	ATP2	Py17XNL_1401208	Py17XNL_1401208.1	485	PY17X_1437200.1-p1
Py17XNL_14	1431127	1431611	ATP2	Py17XNL_1401208	Py17XNL_1401208.2	485	PY17X_1437200.1-p1
Py17XNL_14	1431127	1431509	ATP2	Py17XNL_1401208	Py17XNL_1401208.3	383	PY17X_1437200.1-p1
Py17XNL_14	1431621	1431755	ATP2	Py17XNL_1401208	Py17XNL_1401208.3	135	PY17X_1437200.1-p1
Py17XNL_13	645306	645597	ATP23	Py17XNL_1302961	Py17XNL_1302961.1	292	PY17X_1309400.1-p1
Py17XNL_06	616173	616398	ATP4	Py17XNL_0600681	Py17XNL_0600681.1	226	PY17X_0612900.1-p1
Py17XNL_11	1114508	1114854	ATPase	Py17XNL_1105664	Py17XNL_1105664.1	347	PY17X_1126900.1-p1
Py17XNL_09	1499938	1500310	ATPase	Py17XNL_0900386	Py17XNL_0900386.1	373	PY17X_0937000.1-p1
Py17XNL_11	306273	306300	ATPase3	Py17XNL_1105459	Py17XNL_1105459.1	28	PY17X_1104700.1-p1
Py17XNL_10	485400	486093	ATRP	Py17XNL_1002149	Py17XNL_1002149.1	694	PY17X_1009600.1-p1
Py17XNL_14	2583347	2583848	aTrpRS	Py17XNL_1401493	Py17XNL_1401493.1	502	PY17X_1467200.1-p1
Py17XNL_10	1086716	1087211	ATrx1	Py17XNL_1002303	Py17XNL_1002303.1	496	PY17X_1025900.1-p1
Py17XNL_12	1860817	1861257	ATrx2	Py17XNL_1205318	Py17XNL_1205318.1	441	PY17X_1247100.1-p1
Py17XNL_14	1705172	1705608	ATX3	Py17XNL_1401273	Py17XNL_1401273.1	437	PY17X_1444100.1-p1
Py17XNL_10	1285678	1285850	atypical protein kinase	Py17XNL_1002343	Py17XNL_1002343.1	173	PY17X_1030600.1-p1
Py17XNL_08	524137	524241	B9	Py17XNL_0801677	Py17XNL_0801677.1	105	PY17X_0811300.1-p1
Py17XNL_14	2468715	2469108	bax inhibitor 1	Py17XNL_1401462	Py17XNL_1401462.1	394	PY17X_1464000.1-p1
Py17XNL_13	1319587	1319938	bax inhibitor 1	Py17XNL_1303133	Py17XNL_1303133.1	352	PY17X_1327200.1-p1
Py17XNL_13	1319587	1320716	bax inhibitor 1	Py17XNL_1303133	Py17XNL_1303133.2	1130	PY17X_1327200.1-p1
Py17XNL_04	290237	290518	BCKDH-E2	Py17XNL_0403873	Py17XNL_0403873.1	282	PY17X_0404500.1-p1
Py17XNL_14	575953	576324	BCKDHA	Py17XNL_1400979	Py17XNL_1400979.1	372	PY17X_1412900.1-p1
Py17XNL_11	322717	323220	BCKDHB	Py17XNL_1105464	Py17XNL_1105464.1	504	PY17X_1105300.1-p1
Py17XNL_11	376074	376580	BCNT domain-containing protein	Py17XNL_1105474	Py17XNL_1105474.1	507	PY17X_1106300.1-p1
Py17XNL_01	223937	224410	BCS1	Py17XNL_0104696	Py17XNL_0104696.1	474	PY17X_0103600.1-p1
Py17XNL_09	1081996	1082122	BDCP	Py17XNL_0900280	Py17XNL_0900280.1	127	PY17X_0926200.1-p1
Py17XNL_05	827014	827542	BDP1	Py17XNL_0504541	Py17XNL_0504541.1	529	PY17X_0518600.1-p1
Py17XNL_14	1242195	1243471	BDP2	Py17XNL_1401152	Py17XNL_1401152.1	1277	PY17X_1431000.1-p1
Py17XNL_02	263127	263209	BDP3	Py17XNL_0202616	Py17XNL_0202616.1	83	PY17X_0204600.1-p1
Py17XNL_13	403123	403620	BDP4	Py17XNL_1302912	Py17XNL_1302912.3	498	PY17X_1304200.1-p1
Py17XNL_13	403272	403620	BDP4	Py17XNL_1302912	Py17XNL_1302912.1	349	PY17X_1304200.1-p1
Py17XNL_13	403123	403620	BDP4	Py17XNL_1302912	Py17XNL_1302912.2	498	PY17X_1304200.1-p1
Py17XNL_14	2027691	2028158	BDP5	Py17XNL_1401341	Py17XNL_1401341.1	468	PY17X_1451200.1-p1
Py17XNL_06	1039968	1040018	BDP6	Py17XNL_0600795	Py17XNL_0600795.1	51	PY17X_0624900.1-p1
Py17XNL_07	931647	931739	BET3	Py17XNL_0704294	Py17XNL_0704294.1	93	PY17X_0720600.1-p1
Py17XNL_10	1635927	1636002	BET5	Py17XNL_1002430	Py17XNL_1002430.1	76	PY17X_1039400.1-p1
Py17XNL_09	566670	567688	beta-catenin-like protein 1	Py17XNL_0900139	Py17XNL_0900139.1	1019	PY17X_0911500.1-p1
Py17XNL_09	566511	567688	beta-catenin-like protein 1	Py17XNL_0900139	Py17XNL_0900139.2	1178	PY17X_0911500.1-p1
Py17XNL_11	806379	806743	BFR1 domain-containing protein	Py17XNL_1105582	Py17XNL_1105582.1	365	PY17X_1117900.1-p1
Py17XNL_09	303147	303796	bicoid-interacting protein BIN3	Py17XNL_0900075	Py17XNL_0900075.1	650	PY17X_0904700.1-p1
Py17XNL_11	1301636	1301890	bifunctional methylenetetrahydrofolate dehydrogenase/cyclohydrolase	Py17XNL_1105704	Py17XNL_1105704.1	255	PY17X_1130900.1-p1
Py17XNL_08	890997	891455	BIP	Py17XNL_0801782	Py17XNL_0801782.1	459	PY17X_0822200.1-p1
Py17XNL_08	890997	891455	BIP	Py17XNL_0801782	Py17XNL_0801782.2	459	PY17X_0822200.1-p1
Py17XNL_12	1561407	1561833	bis(5'-nucleosyl)-tetraphosphatase [asymmetrical]	Py17XNL_1205241	Py17XNL_1205241.1	427	PY17X_1238700.1-p1
Py17XNL_11	757840	758073	BolA-like protein	Py17XNL_1105569	Py17XNL_1105569.1	234	PY17X_1116600.1-p1
Py17XNL_10	1617990	1618120	BOP1	Py17XNL_1002424	Py17XNL_1002424.1	131	PY17X_1038800.1-p1
Py17XNL_09	1536013	1536440	BOS1	Py17XNL_0900396	Py17XNL_0900396.1	428	PY17X_0938300.1-p1
Py17XNL_13	1874196	1874679	BRCT domain-containing protein	Py17XNL_1303279	Py17XNL_1303279.1	484	PY17X_1342300.1-p1
Py17XNL_13	923769	924195	BRF1	Py17XNL_1303033	Py17XNL_1303033.1	427	PY17X_1316800.1-p1
Py17XNL_07	614787	615025	BRIX domain	Py17XNL_0704207	Py17XNL_0704207.1	239	PY17X_0711900.1-p1
Py17XNL_14	1614986	1615540	BRO1 domain-containing protein	Py17XNL_1401248	Py17XNL_1401248.1	555	PY17X_1441600.1-p1
Py17XNL_05	1049631	1049802	BRR2	Py17XNL_0504593	Py17XNL_0504593.1	172	PY17X_0524300.1-p1
Py17XNL_12	756019	756382	BSD domain-containing protein	Py17XNL_1205047	Py17XNL_1205047.1	364	PY17X_1218100.1-p1
Py17XNL_08	792515	792950	BSD-domain protein	Py17XNL_0801753	Py17XNL_0801753.1	436	PY17X_0819200.1-p1
Py17XNL_05	1062096	1062202	BSD-domain protein	Py17XNL_0504600	Py17XNL_0504600.1	107	PY17X_0525000.1-p1
Py17XNL_14	2188251	2188878	BTB/POZ domain-containing protein	Py17XNL_1401384	Py17XNL_1401384.3	628	PY17X_1455700.1-p1
Py17XNL_14	2188251	2188878	BTB/POZ domain-containing protein	Py17XNL_1401384	Py17XNL_1401384.1	628	PY17X_1455700.1-p1
Py17XNL_14	2188251	2188878	BTB/POZ domain-containing protein	Py17XNL_1401384	Py17XNL_1401384.2	628	PY17X_1455700.1-p1
Py17XNL_10	905257	905581	BTF3	Py17XNL_1002252	Py17XNL_1002252.1	325	PY17X_1020000.1-p1
Py17XNL_01	535056	535408	BTP1	Py17XNL_0104774	Py17XNL_0104774.1	353	PY17X_0111500.1-p1
Py17XNL_08	227276	227620	BTP2	Py17XNL_0801615	Py17XNL_0801615.1	345	PY17X_0804500.1-p1
Py17XNL_10	1247501	1247773	Btz domain-containing protein	Py17XNL_1002554	Py17XNL_1002554.1	273	PY17X_1029700.1-p1
Py17XNL_14	2429383	2430268	BUD13	Py17XNL_1401446	Py17XNL_1401446.1	886	PY17X_1462300.1-p1
Py17XNL_12	1655777	1655905	BUD31	Py17XNL_1205259	Py17XNL_1205259.1	129	PY17X_1240800.1-p1
Py17XNL_12	1655777	1656050	BUD31	Py17XNL_1205259	Py17XNL_1205259.2	274	PY17X_1240800.1-p1
Py17XNL_08	399771	399998	BUD32	Py17XNL_0801652	Py17XNL_0801652.1	228	PY17X_0808700.1-p1
Py17XNL_08	400117	400189	BUD32	Py17XNL_0801652	Py17XNL_0801652.1	73	PY17X_0808700.1-p1
Py17XNL_08	400293	400720	BUD32	Py17XNL_0801652	Py17XNL_0801652.1	428	PY17X_0808700.1-p1
Py17XNL_08	400014	400189	BUD32	Py17XNL_0801652	Py17XNL_0801652.2	176	PY17X_0808700.1-p1
Py17XNL_08	400293	400720	BUD32	Py17XNL_0801652	Py17XNL_0801652.2	428	PY17X_0808700.1-p1
Py17XNL_02	424143	425140	C-CAP	Py17XNL_0202661	Py17XNL_0202661.1	998	PY17X_0209400.1-p1
Py17XNL_09	501495	501869	CA	Py17XNL_0900129	Py17XNL_0900129.1	375	PY17X_0910400.1-p1
Py17XNL_12	1213231	1213334	cactin homolog	Py17XNL_1205154	Py17XNL_1205154.2	104	PY17X_1229600.1-p1
Py17XNL_12	1213231	1213334	cactin homolog	Py17XNL_1205154	Py17XNL_1205154.1	104	PY17X_1229600.1-p1
Py17XNL_12	1214431	1214567	cactin homolog	Py17XNL_1205154	Py17XNL_1205154.3	137	PY17X_1229600.1-p1
Py17XNL_14	1124635	1126117	CAF1	Py17XNL_1401126	Py17XNL_1401126.1	1483	PY17X_1428300.1-p1
Py17XNL_10	609489	609633	CAF16	Py17XNL_1002177	Py17XNL_1002177.1	145	PY17X_1012400.1-p1
Py17XNL_10	609489	609633	CAF16	Py17XNL_1002177	Py17XNL_1002177.2	145	PY17X_1012400.1-p1
Py17XNL_11	245798	246010	CAF1A	Py17XNL_1105439	Py17XNL_1105439.1	213	PY17X_1102700.1-p1
Py17XNL_13	2141904	2142486	CAF1B	Py17XNL_1303341	Py17XNL_1303341.1	583	PY17X_1349100.1-p1
Py17XNL_02	255522	255830	CAF1C	Py17XNL_0202614	Py17XNL_0202614.1	309	PY17X_0204400.1-p1
Py17XNL_11	438483	438853	CAF40	Py17XNL_1105492	Py17XNL_1105492.1	371	PY17X_1108300.1-p1
Py17XNL_09	605425	605756	calcium-binding protein	Py17XNL_0900148	Py17XNL_0900148.1	332	PY17X_0912400.1-p1
Py17XNL_09	605880	605895	calcium-binding protein	Py17XNL_0900148	Py17XNL_0900148.1	16	PY17X_0912400.1-p1
Py17XNL_01	307947	308168	calcium-binding protein	Py17XNL_0104718	Py17XNL_0104718.1	222	PY17X_0105700.1-p1
Py17XNL_10	947598	948153	calcium-dependent protein kinase	Py17XNL_1002265	Py17XNL_1002265.1	556	PY17X_1021700.1-p1
Py17XNL_10	947598	948153	calcium-dependent protein kinase	Py17XNL_1002265	Py17XNL_1002265.2	556	PY17X_1021700.1-p1
Py17XNL_14	972997	973078	calcium/calmodulin-dependent protein kinase	Py17XNL_1401565	Py17XNL_1401565.1	82	PY17X_1423600.1-p1
Py17XNL_09	1742722	1743843	calcium/calmodulin-dependent protein kinase	Py17XNL_0900453	Py17XNL_0900453.1	1122	PY17X_0944500.1-p1
Py17XNL_14	2167215	2167516	calcyclin binding protein	Py17XNL_1401378	Py17XNL_1401378.1	302	PY17X_1455100.1-p1
Py17XNL_08	1426647	1426800	calcyclin-binding protein	Py17XNL_0801929	Py17XNL_0801929.1	154	PY17X_0837400.1-p1
Py17XNL_14	956131	956214	calmodulin	Py17XNL_1401075	Py17XNL_1401075.3	84	PY17X_1422700.1-p1
Py17XNL_14	956241	956470	calmodulin	Py17XNL_1401075	Py17XNL_1401075.1	230	PY17X_1422700.1-p1
Py17XNL_14	956241	956470	calmodulin	Py17XNL_1401075	Py17XNL_1401075.2	230	PY17X_1422700.1-p1
Py17XNL_10	1106008	1107226	calmodulin	Py17XNL_1002307	Py17XNL_1002307.1	1219	PY17X_1026800.1-p1
Py17XNL_05	739735	740012	calmodulin	Py17XNL_0504513	Py17XNL_0504513.1	278	PY17X_0515800.1-p1
Py17XNL_13	760383	760617	calmodulin-like protein	Py17XNL_1302985	Py17XNL_1302985.2	235	PY17X_1311900.1-p1
Py17XNL_13	760383	760617	calmodulin-like protein	Py17XNL_1302985	Py17XNL_1302985.1	235	PY17X_1311900.1-p1
Py17XNL_07	773357	773593	calmodulin-like protein	Py17XNL_0704251	Py17XNL_0704251.1	237	PY17X_0716400.1-p1
Py17XNL_13	875753	876307	calponin homology domain-containing protein	Py17XNL_1303020	Py17XNL_1303020.1	555	PY17X_1315400.1-p1
Py17XNL_10	605084	605223	CAM	Py17XNL_1002175	Py17XNL_1002175.1	140	PY17X_1012200.1-p1
Py17XNL_12	895540	896122	Cap380	Py17XNL_1205075	Py17XNL_1205075.1	583	PY17X_1221300.1-p1
Py17XNL_09	360487	360817	CAP93	Py17XNL_0900092	Py17XNL_0900092.1	331	PY17X_0906600.1-p1
Py17XNL_10	1698242	1698297	CAPD2	Py17XNL_1002450	Py17XNL_1002450.1	56	PY17X_1041300.1-p1
Py17XNL_10	1698541	1698620	CAPD2	Py17XNL_1002450	Py17XNL_1002450.1	80	PY17X_1041300.1-p1
Py17XNL_09	683655	683689	CAPD3	Py17XNL_0900169	Py17XNL_0900169.1	35	PY17X_0914500.1-p1
Py17XNL_13	886904	886959	CAPG2	Py17XNL_1303024	Py17XNL_1303024.1	56	PY17X_1315800.1-p1
Py17XNL_14	274287	274925	CAPH	Py17XNL_1400895	Py17XNL_1400895.1	639	PY17X_1404100.1-p1
Py17XNL_14	274287	274571	CAPH	Py17XNL_1400895	Py17XNL_1400895.2	285	PY17X_1404100.1-p1
Py17XNL_14	274749	274836	CAPH	Py17XNL_1400895	Py17XNL_1400895.2	88	PY17X_1404100.1-p1
Py17XNL_14	274950	275120	CAPH	Py17XNL_1400895	Py17XNL_1400895.2	171	PY17X_1404100.1-p1
Py17XNL_03	108302	108910	CAPH2	Py17XNL_0303603	Py17XNL_0303603.1	609	PY17X_0302400.1-p1
Py17XNL_14	416937	417384	carbamoyl phosphate synthetase	Py17XNL_1400936	Py17XNL_1400936.1	448	PY17X_1408400.1-p1
Py17XNL_12	816229	817035	CARL	Py17XNL_1205063	Py17XNL_1205063.1	807	PY17X_1219800.1-p1
Py17XNL_12	817173	817343	CARL	Py17XNL_1205063	Py17XNL_1205063.1	171	PY17X_1219800.1-p1
Py17XNL_12	816229	817035	CARL	Py17XNL_1205063	Py17XNL_1205063.2	807	PY17X_1219800.1-p1
Py17XNL_12	817173	817229	CARL	Py17XNL_1205063	Py17XNL_1205063.2	57	PY17X_1219800.1-p1
Py17XNL_12	817348	817606	CARL	Py17XNL_1205063	Py17XNL_1205063.2	259	PY17X_1219800.1-p1
Py17XNL_12	816229	817035	CARL	Py17XNL_1205063	Py17XNL_1205063.3	807	PY17X_1219800.1-p1
Py17XNL_12	817173	817229	CARL	Py17XNL_1205063	Py17XNL_1205063.3	57	PY17X_1219800.1-p1
Py17XNL_12	817348	818150	CARL	Py17XNL_1205063	Py17XNL_1205063.3	803	PY17X_1219800.1-p1
Py17XNL_14	1117645	1117741	CARM1	Py17XNL_1401124	Py17XNL_1401124.1	97	PY17X_1428100.1-p1
Py17XNL_14	2103855	2104457	CARP	Py17XNL_1401360	Py17XNL_1401360.1	603	PY17X_1453200.1-p1
Py17XNL_09	1795712	1795843	casein kinase II beta chain	Py17XNL_0900464	Py17XNL_0900464.1	132	PY17X_0945700.1-p1
Py17XNL_02	583701	583720	cation transporting ATPase	Py17XNL_0202699	Py17XNL_0202699.1	20	PY17X_0213300.1-p1
Py17XNL_01	234538	235020	CAX	Py17XNL_0104699	Py17XNL_0104699.1	483	PY17X_0103900.1-p1
Py17XNL_10	1151168	1151261	CBF5	Py17XNL_1002315	Py17XNL_1002315.1	94	PY17X_1027600.1-p1
Py17XNL_07	809517	809780	CBP20	Py17XNL_0704263	Py17XNL_0704263.1	264	PY17X_0717700.1-p1
Py17XNL_10	1625397	1625517	CBWD1	Py17XNL_1002427	Py17XNL_1002427.1	121	PY17X_1039100.1-p1
Py17XNL_06	306541	306990	CC1HL	Py17XNL_0600610	Py17XNL_0600610.1	450	PY17X_0605100.1-p1
Py17XNL_14	416596	416930	CCAAT-binding transcription factor	Py17XNL_1400935	Py17XNL_1400935.1	335	PY17X_1408300.1-p1
Py17XNL_07	256987	257836	CCDC124	Py17XNL_0704114	Py17XNL_0704114.1	850	PY17X_0701900.1-p1
Py17XNL_07	257941	258659	CCDC124	Py17XNL_0704114	Py17XNL_0704114.1	719	PY17X_0701900.1-p1
Py17XNL_07	256987	258370	CCDC124	Py17XNL_0704114	Py17XNL_0704114.2	1384	PY17X_0701900.1-p1
Py17XNL_14	1627737	1627861	CCHL	Py17XNL_1401252	Py17XNL_1401252.1	125	PY17X_1442000.1-p1
Py17XNL_13	403837	404201	CCp1	Py17XNL_1302913	Py17XNL_1302913.1	365	PY17X_1304300.1-p1
Py17XNL_13	1177160	1177315	CCP2	Py17XNL_1303095	Py17XNL_1303095.1	156	PY17X_1323300.1-p1
Py17XNL_10	1564627	1564943	CCp3	Py17XNL_1002411	Py17XNL_1002411.1	317	PY17X_1037600.1-p1
Py17XNL_04	876356	876866	CCp4	Py17XNL_0404023	Py17XNL_0404023.1	511	PY17X_0420400.1-p1
Py17XNL_04	876356	876866	CCp4	Py17XNL_0404023	Py17XNL_0404023.2	511	PY17X_0420400.1-p1
Py17XNL_02	291627	292216	CCp5	Py17XNL_0202627	Py17XNL_0202627.1	590	PY17X_0205900.1-p1
Py17XNL_12	1522207	1523189	CCR4-1	Py17XNL_1205232	Py17XNL_1205232.1	983	PY17X_1237700.1-p1
Py17XNL_11	1682282	1682313	CCR4-2	Py17XNL_1105801	Py17XNL_1105801.1	32	PY17X_1140900.1-p1
Py17XNL_11	1682611	1682670	CCR4-2	Py17XNL_1105801	Py17XNL_1105801.1	60	PY17X_1140900.1-p1
Py17XNL_02	356087	356514	CCR4-3	Py17XNL_0202642	Py17XNL_0202642.1	428	PY17X_0207500.1-p1
Py17XNL_02	356087	356403	CCR4-3	Py17XNL_0202642	Py17XNL_0202642.2	317	PY17X_0207500.1-p1
Py17XNL_02	356519	356944	CCR4-3	Py17XNL_0202642	Py17XNL_0202642.2	426	PY17X_0207500.1-p1
Py17XNL_08	419166	419620	CCR4-4	Py17XNL_0801657	Py17XNL_0801657.1	455	PY17X_0809300.1-p1
Py17XNL_14	724365	724704	CCT	Py17XNL_1401017	Py17XNL_1401017.1	340	PY17X_1416800.1-p1
Py17XNL_04	392917	393536	CCT2	Py17XNL_0403900	Py17XNL_0403900.1	620	PY17X_0407400.1-p1
Py17XNL_14	1832273	1832518	CCT3	Py17XNL_1401298	Py17XNL_1401298.1	246	PY17X_1446600.1-p1
Py17XNL_11	1462131	1462720	CCT4	Py17XNL_1105749	Py17XNL_1105749.2	590	PY17X_1135600.1-p1
Py17XNL_11	1462131	1462720	CCT4	Py17XNL_1105749	Py17XNL_1105749.1	590	PY17X_1135600.1-p1
Py17XNL_12	896279	896805	CCT5	Py17XNL_1205076	Py17XNL_1205076.1	527	PY17X_1221400.1-p1
Py17XNL_01	428951	429490	CCT6	Py17XNL_0104750	Py17XNL_0104750.1	540	PY17X_0108900.1-p1
Py17XNL_04	446287	446683	CCT7	Py17XNL_0403913	Py17XNL_0403913.1	397	PY17X_0408800.1-p1
Py17XNL_03	438560	438780	CCT8	Py17XNL_0303684	Py17XNL_0303684.1	221	PY17X_0311400.1-p1
Py17XNL_05	606719	607372	CDC20	Py17XNL_0504472	Py17XNL_0504472.1	654	PY17X_0511700.1-p1
Py17XNL_06	874438	874782	CDC50A	Py17XNL_0600745	Py17XNL_0600745.1	345	PY17X_0619700.1-p1
Py17XNL_09	769325	769942	CDC50B	Py17XNL_0900190	Py17XNL_0900190.1	618	PY17X_0916600.1-p1
Py17XNL_05	692969	693488	CDC50C	Py17XNL_0504500	Py17XNL_0504500.1	520	PY17X_0514500.1-p1
Py17XNL_11	280163	280500	CDC6	Py17XNL_1105452	Py17XNL_1105452.1	338	PY17X_1104000.1-p1
Py17XNL_12	1563087	1563627	CDC73 domain-containing protein	Py17XNL_1205242	Py17XNL_1205242.1	541	PY17X_1238800.1-p1
Py17XNL_14	988320	988438	CDF	Py17XNL_1401086	Py17XNL_1401086.1	119	PY17X_1424200.1-p1
Py17XNL_07	843027	843502	CDGSH iron-sulfur domain-containing protein	Py17XNL_0704275	Py17XNL_0704275.1	476	PY17X_0403500.1-p1
Py17XNL_05	470849	470971	CDGSH iron-sulfur domain-containing protein	Py17XNL_0504440	Py17XNL_0504440.1	123	PY17X_0508200.1-p1
Py17XNL_04	245517	245904	CDGSH iron-sulfur domain-containing protein	Py17XNL_0403863	Py17XNL_0403863.1	388	PY17X_0403500.1-p1
Py17XNL_03	563909	564207	CDPK1	Py17XNL_0303716	Py17XNL_0303716.1	299	PY17X_0314700.1-p1
Py17XNL_03	563334	563517	CDPK1	Py17XNL_0303716	Py17XNL_0303716.2	184	PY17X_0314700.1-p1
Py17XNL_03	563662	563739	CDPK1	Py17XNL_0303716	Py17XNL_0303716.2	78	PY17X_0314700.1-p1
Py17XNL_03	563849	564207	CDPK1	Py17XNL_0303716	Py17XNL_0303716.2	359	PY17X_0314700.1-p1
Py17XNL_04	506525	506619	CDPK3	Py17XNL_0403930	Py17XNL_0403930.1	95	PY17X_0410700.1-p1
Py17XNL_06	783971	784696	CDPK4	Py17XNL_0600727	Py17XNL_0600727.1	726	PY17X_0617900.1-p1
Py17XNL_13	2367004	2367191	CDPK5	Py17XNL_1303410	Py17XNL_1303410.1	188	PY17X_1356700.1-p1
Py17XNL_09	1147709	1148302	CDPK6	Py17XNL_0900293	Py17XNL_0900293.1	594	PY17X_0927500.1-p1
Py17XNL_09	1114129	1114418	CDPK7	Py17XNL_0900290	Py17XNL_0900290.1	290	PY17X_0927200.1-p1
Py17XNL_10	1453117	1453676	CDS	Py17XNL_1002385	Py17XNL_1002385.1	560	PY17X_1035000.1-p1
Py17XNL_13	2534267	2534905	CDT1-like protein	Py17XNL_1303452	Py17XNL_1303452.1	639	PY17X_1362000.1-p1
Py17XNL_05	820579	820958	CEF1	Py17XNL_0504540	Py17XNL_0504540.1	380	PY17X_0518500.1-p1
Py17XNL_11	1522557	1523698	CELF1	Py17XNL_1105765	Py17XNL_1105765.1	1142	PY17X_1137200.1-p1
Py17XNL_10	1457587	1458377	CELF2	Py17XNL_1002386	Py17XNL_1002386.1	791	PY17X_1035100.1-p1
Py17XNL_12	1873849	1874075	cell cycle regulator protein	Py17XNL_1205321	Py17XNL_1205321.1	227	PY17X_1247400.1-p1
Py17XNL_12	1874178	1874245	cell cycle regulator protein	Py17XNL_1205321	Py17XNL_1205321.1	68	PY17X_1247400.1-p1
Py17XNL_12	1874357	1875466	cell cycle regulator protein	Py17XNL_1205321	Py17XNL_1205321.1	1110	PY17X_1247400.1-p1
Py17XNL_12	1876181	1876890	cell cycle regulator protein	Py17XNL_1205321	Py17XNL_1205321.1	710	PY17X_1247400.1-p1
Py17XNL_12	1023561	1024348	cell division cycle ATPase	Py17XNL_1205108	Py17XNL_1205108.1	788	PY17X_1224800.1-p1
Py17XNL_11	871611	871854	cell division cycle protein 48 homologue	Py17XNL_1105599	Py17XNL_1105599.1	244	PY17X_1119700.1-p1
Py17XNL_14	1332687	1333159	CelTOS	Py17XNL_1401186	Py17XNL_1401186.1	473	PY17X_1434600.1-p1
Py17XNL_02	360497	360684	CEN1	Py17XNL_0202644	Py17XNL_0202644.1	188	PY17X_0207700.1-p1
Py17XNL_02	360497	360684	CEN1	Py17XNL_0202644	Py17XNL_0202644.2	188	PY17X_0207700.1-p1
Py17XNL_02	360497	360684	CEN1	Py17XNL_0202644	Py17XNL_0202644.3	188	PY17X_0207700.1-p1
Py17XNL_13	841604	842248	CEN2	Py17XNL_1303008	Py17XNL_1303008.1	645	PY17X_1314200.1-p1
Py17XNL_05	644859	645137	CEN3	Py17XNL_0504484	Py17XNL_0504484.1	279	PY17X_0512900.1-p1
Py17XNL_05	645242	645407	CEN3	Py17XNL_0504484	Py17XNL_0504484.1	166	PY17X_0512900.1-p1
Py17XNL_05	644859	645223	CEN3	Py17XNL_0504484	Py17XNL_0504484.2	365	PY17X_0512900.1-p1
Py17XNL_09	1724212	1724232	CEN4	Py17XNL_0900447	Py17XNL_0900447.1	21	PY17X_0943900.1-p1
Py17XNL_13	2267784	2268533	CenH3	Py17XNL_1303379	Py17XNL_1303379.1	750	PY17X_1353400.1-p1
Py17XNL_11	325667	326000	CEP120	Py17XNL_1105465	Py17XNL_1105465.1	334	PY17X_1105400.1-p1
Py17XNL_01	244417	244658	CEP76	Py17XNL_0104702	Py17XNL_0104702.1	242	PY17X_0104200.1-p1
Py17XNL_01	252047	252159	CEP76	Py17XNL_0104703	Py17XNL_0104703.1	113	PY17X_0104200.1-p1
Py17XNL_11	1195691	1195782	CEPT	Py17XNL_1105679	Py17XNL_1105679.1	92	PY17X_1128500.1-p1
Py17XNL_11	1195691	1196025	CEPT	Py17XNL_1105680	Py17XNL_1105680.1	335	PY17X_1128500.1-p1
Py17XNL_11	1196208	1196302	CEPT	Py17XNL_1105680	Py17XNL_1105680.1	95	PY17X_1128500.1-p1
Py17XNL_11	1196404	1196460	CEPT	Py17XNL_1105680	Py17XNL_1105680.1	57	PY17X_1128500.1-p1
Py17XNL_11	1196575	1196648	CEPT	Py17XNL_1105680	Py17XNL_1105680.1	74	PY17X_1128500.1-p1
Py17XNL_11	1196802	1196870	CEPT	Py17XNL_1105680	Py17XNL_1105680.1	69	PY17X_1128500.1-p1
Py17XNL_11	1196963	1197051	CEPT	Py17XNL_1105680	Py17XNL_1105680.1	89	PY17X_1128500.1-p1
Py17XNL_11	1197159	1197312	CEPT	Py17XNL_1105680	Py17XNL_1105680.1	154	PY17X_1128500.1-p1
Py17XNL_03	319327	319360	CERLI1	Py17XNL_0303654	Py17XNL_0303654.2	34	PY17X_0308100.1-p1
Py17XNL_03	319327	319360	CERLI1	Py17XNL_0303654	Py17XNL_0303654.1	34	PY17X_0308100.1-p1
Py17XNL_12	948984	949004	cg1 protein	Py17XNL_1205089	Py17XNL_1205089.1	21	PY17X_1222800.1-p1
Py17XNL_12	950611	950929	Cg2 protein	Py17XNL_1205091	Py17XNL_1205091.1	319	PY17X_1223000.1-p1
Py17XNL_14	1949595	1950199	CG2-related protein	Py17XNL_1401327	Py17XNL_1401327.1	605	PY17X_1449700.1-p1
Py17XNL_12	959471	959741	Cg7 protein	Py17XNL_1205092	Py17XNL_1205092.1	271	PY17X_1223100.1-p1
Py17XNL_12	930551	930925	Cg8 protein	Py17XNL_1205086	Py17XNL_1205086.1	375	PY17X_1222400.1-p1
Py17XNL_11	627834	628043	CGI121	Py17XNL_1105531	Py17XNL_1105531.1	210	PY17X_1112400.1-p1
Py17XNL_10	346646	346730	cGLO2	Py17XNL_1002112	Py17XNL_1002112.1	85	PY17X_1005400.1-p1
Py17XNL_10	346646	346730	cGLO2	Py17XNL_1002112	Py17XNL_1002112.2	85	PY17X_1005400.1-p1
Py17XNL_08	1299807	1299870	CH domain-containing protein	Py17XNL_0801893	Py17XNL_0801893.1	64	PY17X_0833600.1-p1
Py17XNL_08	970672	970714	chaperone	Py17XNL_0801803	Py17XNL_0801803.1	43	PY17X_0824300.1-p1
Py17XNL_13	2287677	2288087	chaperone binding protein	Py17XNL_1303384	Py17XNL_1303384.1	411	PY17X_1353900.1-p1
Py17XNL_10	453230	453493	chaperone protein DnaJ	Py17XNL_1002141	Py17XNL_1002141.1	264	PY17X_1008400.1-p1
Py17XNL_14	1430510	1431120	CHC	Py17XNL_1401207	Py17XNL_1401207.1	611	PY17X_1437100.1-p1
Py17XNL_14	2058707	2059268	CHCH domain-containing protein	Py17XNL_1401349	Py17XNL_1401349.1	562	PY17X_1452000.1-p1
Py17XNL_14	2058707	2059268	CHCH domain-containing protein	Py17XNL_1401349	Py17XNL_1401349.2	562	PY17X_1452000.1-p1
Py17XNL_05	508229	508583	CHD1	Py17XNL_0504447	Py17XNL_0504447.1	355	PY17X_0509200.1-p1
Py17XNL_09	478707	479228	chromo domain-containing protein	Py17XNL_0900123	Py17XNL_0900123.1	522	PY17X_0909700.1-p1
Py17XNL_08	152422	152770	CHT1	Py17XNL_0801603	Py17XNL_0801603.1	349	PY17X_0803000.1-p1
Py17XNL_06	523756	524126	CIA1	Py17XNL_0600658	Py17XNL_0600658.1	371	PY17X_0610300.1-p1
Py17XNL_08	163725	164110	CIA2	Py17XNL_0801605	Py17XNL_0801605.1	386	PY17X_0803500.1-p1
Py17XNL_10	397157	397530	CINCH	Py17XNL_1002125	Py17XNL_1002125.1	374	PY17X_1006800.1-p1
Py17XNL_13	437997	438275	CITH	Py17XNL_1302918	Py17XNL_1302918.1	279	PY17X_1304900.1-p1
Py17XNL_13	438408	439695	CITH	Py17XNL_1302918	Py17XNL_1302918.1	1288	PY17X_1304900.1-p1
Py17XNL_01	461244	461679	citrate synthase-like protein	Py17XNL_0104755	Py17XNL_0104755.1	436	PY17X_0109400.1-p1
Py17XNL_10	1734247	1735010	CK	Py17XNL_1002462	Py17XNL_1002462.1	764	PY17X_1042600.1-p1
Py17XNL_09	646800	647046	CK1	Py17XNL_0900159	Py17XNL_0900159.2	247	PY17X_0913600.1-p1
Py17XNL_09	647155	647331	CK1	Py17XNL_0900159	Py17XNL_0900159.2	177	PY17X_0913600.1-p1
Py17XNL_09	647463	648618	CK1	Py17XNL_0900159	Py17XNL_0900159.2	1156	PY17X_0913600.1-p1
Py17XNL_09	647567	648618	CK1	Py17XNL_0900159	Py17XNL_0900159.3	1052	PY17X_0913600.1-p1
Py17XNL_09	647902	648618	CK1	Py17XNL_0900159	Py17XNL_0900159.1	717	PY17X_0913600.1-p1
Py17XNL_09	1608227	1608727	CK2alpha	Py17XNL_0900419	Py17XNL_0900419.1	501	PY17X_0941100.1-p1
Py17XNL_13	2497747	2498800	CK2beta2	Py17XNL_1303445	Py17XNL_1303445.1	1054	PY17X_1361200.1-p1
Py17XNL_13	1829440	1830149	CKK domain-containing protein	Py17XNL_1303268	Py17XNL_1303268.1	710	PY17X_1341200.1-p1
Py17XNL_08	1484097	1484935	CLAG9	Py17XNL_0801949	Py17XNL_0801949.1	839	PY17X_0839700.1-p1
Py17XNL_05	719059	719738	CLAMP	Py17XNL_0504507	Py17XNL_0504507.1	680	PY17X_0515300.1-p1
Py17XNL_11	1804522	1804563	CLAMP domain-containing protein	Py17XNL_1105833	Py17XNL_1105833.1	42	PY17X_1144400.1-p1
Py17XNL_13	917155	917467	CLASP domain-containing protein	Py17XNL_1303031	Py17XNL_1303031.1	313	PY17X_1316600.1-p1
Py17XNL_13	916894	917467	CLASP domain-containing protein	Py17XNL_1303031	Py17XNL_1303031.2	574	PY17X_1316600.1-p1
Py17XNL_14	2420846	2421448	clathrin adaptor domain-containing protein	Py17XNL_1401443	Py17XNL_1401443.1	603	PY17X_1462000.1-p1
Py17XNL_10	540590	540791	CLC	Py17XNL_1002162	Py17XNL_1002162.1	202	PY17X_1010900.1-p1
Py17XNL_08	436105	436480	cleavage and polyadenylation specificity factor	Py17XNL_0801662	Py17XNL_0801662.1	376	PY17X_0809800.1-p1
Py17XNL_02	292101	292136	cleavage and polyadenylation specificity factor subunit 5	Py17XNL_0202805	Py17XNL_0202805.1	36	PY17X_0205800.1-p1
Py17XNL_11	910429	910794	cleavage stimulation factor subunit 1	Py17XNL_1105610	Py17XNL_1105610.1	366	PY17X_1120800.1-p1
Py17XNL_10	208597	209223	CLF1	Py17XNL_1002086	Py17XNL_1002086.1	627	PY17X_1002800.1-p1
Py17XNL_10	208597	209223	CLF1	Py17XNL_1002086	Py17XNL_1002086.2	627	PY17X_1002800.1-p1
Py17XNL_13	792094	792820	CLK1	Py17XNL_1302996	Py17XNL_1302996.1	727	PY17X_1313000.1-p1
Py17XNL_09	1422377	1422594	CLK3	Py17XNL_0900365	Py17XNL_0900365.1	218	PY17X_0935000.1-p1
Py17XNL_09	1422377	1422594	CLK3	Py17XNL_0900365	Py17XNL_0900365.2	218	PY17X_0935000.1-p1
Py17XNL_07	521627	521850	CLP1	Py17XNL_0704183	Py17XNL_0704183.1	224	PY17X_0709400.1-p1
Py17XNL_04	263147	263374	CLP1 P-loop domain-containing protein	Py17XNL_0403867	Py17XNL_0403867.1	228	PY17X_0403900.1-p1
Py17XNL_07	710078	710470	ClpB1	Py17XNL_0704230	Py17XNL_0704230.1	393	PY17X_0714400.1-p1
Py17XNL_10	1578437	1579074	ClpC	Py17XNL_1002415	Py17XNL_1002415.1	638	PY17X_1038000.1-p1
Py17XNL_API	1340	1372	ClpM	Py17XNL_API02801	Py17XNL_API02801.1	33	PY17X_API01000.1-p1
Py17XNL_04	408367	408479	ClpP	Py17XNL_0403905	Py17XNL_0403905.1	113	PY17X_0408000.1-p1
Py17XNL_06	667276	667436	ClpR	Py17XNL_0600696	Py17XNL_0600696.1	161	PY17X_0614500.1-p1
Py17XNL_14	850221	850470	ClpS	Py17XNL_1401049	Py17XNL_1401049.1	250	PY17X_1420100.1-p1
Py17XNL_09	617643	618528	CLPTM1 domain-containing protein	Py17XNL_0900152	Py17XNL_0900152.1	886	PY17X_0912800.1-p1
Py17XNL_08	548297	548609	ClpY	Py17XNL_0801685	Py17XNL_0801685.1	313	PY17X_0812200.1-p1
Py17XNL_01	465136	465357	CLS	Py17XNL_0104757	Py17XNL_0104757.1	222	PY17X_0109600.1-p1
Py17XNL_14	614991	615778	Clu domain-containing protein	Py17XNL_1400987	Py17XNL_1400987.1	788	PY17X_1413800.1-p1
Py17XNL_02	659846	659877	CMC1	Py17XNL_0202716	Py17XNL_0202716.1	32	PY17X_0215100.1-p1
Py17XNL_02	660050	660350	CMC1	Py17XNL_0202716	Py17XNL_0202716.1	301	PY17X_0215100.1-p1
Py17XNL_12	1249317	1249676	CNA	Py17XNL_1205164	Py17XNL_1205164.1	360	PY17X_1230900.1-p1
Py17XNL_13	1012882	1013574	CNB	Py17XNL_1303056	Py17XNL_1303056.1	693	PY17X_1319200.1-p1
Py17XNL_13	1012882	1013574	CNB	Py17XNL_1303056	Py17XNL_1303056.2	693	PY17X_1319200.1-p1
Py17XNL_01	363429	364230	coatomer alpha subunit	Py17XNL_0104730	Py17XNL_0104730.1	802	PY17X_0106900.1-p1
Py17XNL_01	363572	364230	coatomer alpha subunit	Py17XNL_0104730	Py17XNL_0104730.2	659	PY17X_0106900.1-p1
Py17XNL_10	770930	771425	coatomer subunit beta	Py17XNL_1002217	Py17XNL_1002217.1	496	PY17X_1016400.1-p1
Py17XNL_10	770980	771494	coatomer subunit beta	Py17XNL_1002217	Py17XNL_1002217.2	515	PY17X_1016400.1-p1
Py17XNL_10	771679	771991	coatomer subunit beta	Py17XNL_1002217	Py17XNL_1002217.2	313	PY17X_1016400.1-p1
Py17XNL_09	708775	709351	coatomer subunit delta	Py17XNL_0900176	Py17XNL_0900176.1	577	PY17X_0915200.1-p1
Py17XNL_07	806787	806986	coatomer subunit zeta	Py17XNL_0704262	Py17XNL_0704262.1	200	PY17X_0717600.1-p1
Py17XNL_09	861915	862148	COG2	Py17XNL_0900215	Py17XNL_0900215.1	234	PY17X_0919300.1-p1
Py17XNL_09	861915	862529	COG2	Py17XNL_0900215	Py17XNL_0900215.2	615	PY17X_0919300.1-p1
Py17XNL_09	861915	862637	COG2	Py17XNL_0900215	Py17XNL_0900215.3	723	PY17X_0919300.1-p1
Py17XNL_09	862803	862880	COG2	Py17XNL_0900215	Py17XNL_0900215.3	78	PY17X_0919300.1-p1
Py17XNL_09	863005	863539	COG2	Py17XNL_0900215	Py17XNL_0900215.3	535	PY17X_0919300.1-p1
Py17XNL_13	2302824	2303093	COG3	Py17XNL_1303391	Py17XNL_1303391.1	270	PY17X_1354600.1-p1
Py17XNL_12	1392377	1392424	COG4	Py17XNL_1205195	Py17XNL_1205195.1	48	PY17X_1234000.1-p1
Py17XNL_13	1520481	1520710	COG6	Py17XNL_1303190	Py17XNL_1303190.1	230	PY17X_1333200.1-p1
Py17XNL_13	579464	579827	cohesin complex subunit	Py17XNL_1302946	Py17XNL_1302946.1	364	PY17X_1307800.1-p1
Py17XNL_08	454161	454540	coiled-coil domain-containing protein CCDC148/CCDC112	Py17XNL_0801664	Py17XNL_0801664.1	380	PY17X_0810000.1-p1
Py17XNL_08	457315	457740	coiled-coil domain-containing protein CCDC148/CCDC112	Py17XNL_0801664	Py17XNL_0801664.3	426	PY17X_0810000.1-p1
Py17XNL_08	457315	457740	coiled-coil domain-containing protein CCDC148/CCDC112	Py17XNL_0801664	Py17XNL_0801664.2	426	PY17X_0810000.1-p1
Py17XNL_13	2045749	2046219	conserved Apicomplexan protein	Py17XNL_1303317	Py17XNL_1303317.1	471	PY17X_1346600.1-p1
Py17XNL_09	1711482	1712194	conserved Apicomplexan protein	Py17XNL_0900443	Py17XNL_0900443.1	713	PY17X_0943600.1-p1
Py17XNL_09	1713229	1713433	conserved Apicomplexan protein	Py17XNL_0900443	Py17XNL_0900443.1	205	PY17X_0943600.1-p1
Py17XNL_09	1711482	1712194	conserved Apicomplexan protein	Py17XNL_0900443	Py17XNL_0900443.2	713	PY17X_0943600.1-p1
Py17XNL_09	1713229	1713630	conserved Apicomplexan protein	Py17XNL_0900443	Py17XNL_0900443.2	402	PY17X_0943600.1-p1
Py17XNL_09	1711482	1712194	conserved Apicomplexan protein	Py17XNL_0900444	Py17XNL_0900444.1	713	PY17X_0943600.1-p1
Py17XNL_09	1713229	1713693	conserved Apicomplexan protein	Py17XNL_0900444	Py17XNL_0900444.1	465	PY17X_0943600.1-p1
Py17XNL_09	1713819	1713919	conserved Apicomplexan protein	Py17XNL_0900444	Py17XNL_0900444.1	101	PY17X_0943600.1-p1
Py17XNL_09	1714081	1714485	conserved Apicomplexan protein	Py17XNL_0900444	Py17XNL_0900444.1	405	PY17X_0943600.1-p1
Py17XNL_09	1711482	1712194	conserved Apicomplexan protein	Py17XNL_0900444	Py17XNL_0900444.2	713	PY17X_0943600.1-p1
Py17XNL_09	1713229	1713243	conserved Apicomplexan protein	Py17XNL_0900444	Py17XNL_0900444.2	15	PY17X_0943600.1-p1
Py17XNL_09	1713336	1713693	conserved Apicomplexan protein	Py17XNL_0900444	Py17XNL_0900444.2	358	PY17X_0943600.1-p1
Py17XNL_09	1713819	1713919	conserved Apicomplexan protein	Py17XNL_0900444	Py17XNL_0900444.2	101	PY17X_0943600.1-p1
Py17XNL_09	1714081	1714485	conserved Apicomplexan protein	Py17XNL_0900444	Py17XNL_0900444.2	405	PY17X_0943600.1-p1
Py17XNL_09	1711482	1712194	conserved Apicomplexan protein	Py17XNL_0900444	Py17XNL_0900444.3	713	PY17X_0943600.1-p1
Py17XNL_09	1713229	1713693	conserved Apicomplexan protein	Py17XNL_0900444	Py17XNL_0900444.3	465	PY17X_0943600.1-p1
Py17XNL_09	1713819	1713919	conserved Apicomplexan protein	Py17XNL_0900444	Py17XNL_0900444.3	101	PY17X_0943600.1-p1
Py17XNL_09	1714081	1714485	conserved Apicomplexan protein	Py17XNL_0900444	Py17XNL_0900444.3	405	PY17X_0943600.1-p1
Py17XNL_12	1714867	1715283	conserved Plasmodium membrane protein	Py17XNL_1205273	Py17XNL_1205273.1	417	PY17X_1242200.1-p1
Py17XNL_09	695627	695998	conserved Plasmodium membrane protein	Py17XNL_0900171	Py17XNL_0900171.1	372	PY17X_0914700.1-p1
Py17XNL_05	440287	440407	conserved Plasmodium membrane protein	Py17XNL_0504433	Py17XNL_0504433.1	121	PY17X_0507500.1-p1
Py17XNL_05	440287	440712	conserved Plasmodium membrane protein	Py17XNL_0504433	Py17XNL_0504433.2	426	PY17X_0507500.1-p1
Py17XNL_05	871496	871602	conserved Plasmodium membrane protein	Py17XNL_0504554	Py17XNL_0504554.1	107	PY17X_0520000.1-p1
Py17XNL_04	324961	325080	conserved Plasmodium membrane protein	Py17XNL_0403882	Py17XNL_0403882.1	120	PY17X_0405500.1-p1
Py17XNL_03	544564	544613	conserved Plasmodium membrane protein	Py17XNL_0303712	Py17XNL_0303712.1	50	PY17X_0314200.1-p1
Py17XNL_03	545014	545050	conserved Plasmodium membrane protein	Py17XNL_0303712	Py17XNL_0303712.2	37	PY17X_0314200.1-p1
Py17XNL_14	228166	228700	conserved Plasmodium protein	Py17XNL_1400888	Py17XNL_1400888.1	535	PY17X_1403400.1-p1
Py17XNL_14	240269	241000	conserved Plasmodium protein	Py17XNL_1400891	Py17XNL_1400891.2	732	PY17X_1403700.1-p1
Py17XNL_14	240605	241000	conserved Plasmodium protein	Py17XNL_1400891	Py17XNL_1400891.1	396	PY17X_1403700.1-p1
Py17XNL_14	245357	245585	conserved Plasmodium protein	Py17XNL_1400893	Py17XNL_1400893.1	229	PY17X_1403900.1-p1
Py17XNL_14	287940	287970	conserved Plasmodium protein	Py17XNL_1400898	Py17XNL_1400898.1	31	PY17X_1404400.1-p1
Py17XNL_14	301960	302380	conserved Plasmodium protein	Py17XNL_1400900	Py17XNL_1400900.1	421	PY17X_1404700.1-p1
Py17XNL_14	344045	344440	conserved Plasmodium protein	Py17XNL_1400911	Py17XNL_1400911.1	396	PY17X_1405900.1-p1
Py17XNL_14	345749	346280	conserved Plasmodium protein	Py17XNL_1400912	Py17XNL_1400912.1	532	PY17X_1406000.1-p1
Py17XNL_14	346657	347047	conserved Plasmodium protein	Py17XNL_1400913	Py17XNL_1400913.1	391	PY17X_1406100.1-p1
Py17XNL_14	354261	354750	conserved Plasmodium protein	Py17XNL_1400914	Py17XNL_1400914.1	490	PY17X_1406200.1-p1
Py17XNL_14	355620	356050	conserved Plasmodium protein	Py17XNL_1400915	Py17XNL_1400915.1	431	PY17X_1406300.1-p1
Py17XNL_14	375847	376397	conserved Plasmodium protein	Py17XNL_1400921	Py17XNL_1400921.1	551	PY17X_1406900.1-p1
Py17XNL_14	376565	376698	conserved Plasmodium protein	Py17XNL_1400921	Py17XNL_1400921.1	134	PY17X_1406900.1-p1
Py17XNL_14	392637	392682	conserved Plasmodium protein	Py17XNL_1400928	Py17XNL_1400928.1	46	PY17X_1407600.1-p1
Py17XNL_14	414593	414910	conserved Plasmodium protein	Py17XNL_1400933	Py17XNL_1400933.1	318	PY17X_1408200.1-p1
Py17XNL_14	427777	428124	conserved Plasmodium protein	Py17XNL_1400938	Py17XNL_1400938.1	348	PY17X_1408600.1-p1
Py17XNL_14	443717	444597	conserved Plasmodium protein	Py17XNL_1400939	Py17XNL_1400939.1	881	PY17X_1408700.1-p1
Py17XNL_14	447177	447374	conserved Plasmodium protein	Py17XNL_1400940	Py17XNL_1400940.1	198	PY17X_1408800.1-p1
Py17XNL_14	453313	453450	conserved Plasmodium protein	Py17XNL_1400941	Py17XNL_1400941.1	138	PY17X_1408900.1-p1
Py17XNL_14	496633	497054	conserved Plasmodium protein	Py17XNL_1400953	Py17XNL_1400953.1	422	PY17X_1410200.1-p1
Py17XNL_14	502564	504034	conserved Plasmodium protein	Py17XNL_1400955	Py17XNL_1400955.1	1471	PY17X_1410400.1-p1
Py17XNL_14	513803	514134	conserved Plasmodium protein	Py17XNL_1400957	Py17XNL_1400957.1	332	PY17X_1410700.1-p1
Py17XNL_14	544880	545224	conserved Plasmodium protein	Py17XNL_1400969	Py17XNL_1400969.1	345	PY17X_1411900.1-p1
Py17XNL_14	570571	571079	conserved Plasmodium protein	Py17XNL_1400978	Py17XNL_1400978.1	509	PY17X_1412800.1-p1
Py17XNL_14	571768	572189	conserved Plasmodium protein	Py17XNL_1400978	Py17XNL_1400978.1	422	PY17X_1412800.1-p1
Py17XNL_14	576341	576485	conserved Plasmodium protein	Py17XNL_1400980	Py17XNL_1400980.1	145	PY17X_1413000.1-p1
Py17XNL_14	576341	576485	conserved Plasmodium protein	Py17XNL_1400980	Py17XNL_1400980.2	145	PY17X_1413000.1-p1
Py17XNL_14	602453	602864	conserved Plasmodium protein	Py17XNL_1400983	Py17XNL_1400983.1	412	PY17X_1413300.1-p1
Py17XNL_14	609481	609790	conserved Plasmodium protein	Py17XNL_1400986	Py17XNL_1400986.1	310	PY17X_1413700.1-p1
Py17XNL_14	624171	624470	conserved Plasmodium protein	Py17XNL_1400989	Py17XNL_1400989.1	300	PY17X_1414000.1-p1
Py17XNL_14	645017	645354	conserved Plasmodium protein	Py17XNL_1400992	Py17XNL_1400992.1	338	PY17X_1414300.1-p1
Py17XNL_14	711981	712176	conserved Plasmodium protein	Py17XNL_1401014	Py17XNL_1401014.1	196	PY17X_1416500.1-p1
Py17XNL_14	758491	758730	conserved Plasmodium protein	Py17XNL_1401024	Py17XNL_1401024.1	240	PY17X_1417500.1-p1
Py17XNL_14	765472	765774	conserved Plasmodium protein	Py17XNL_1401027	Py17XNL_1401027.1	303	PY17X_1417800.1-p1
Py17XNL_14	765868	765929	conserved Plasmodium protein	Py17XNL_1401027	Py17XNL_1401027.1	62	PY17X_1417800.1-p1
Py17XNL_14	766037	766134	conserved Plasmodium protein	Py17XNL_1401027	Py17XNL_1401027.1	98	PY17X_1417800.1-p1
Py17XNL_14	764858	765136	conserved Plasmodium protein	Py17XNL_1401027	Py17XNL_1401027.2	279	PY17X_1417800.1-p1
Py17XNL_14	765241	765279	conserved Plasmodium protein	Py17XNL_1401027	Py17XNL_1401027.2	39	PY17X_1417800.1-p1
Py17XNL_14	765363	765774	conserved Plasmodium protein	Py17XNL_1401027	Py17XNL_1401027.2	412	PY17X_1417800.1-p1
Py17XNL_14	765868	765929	conserved Plasmodium protein	Py17XNL_1401027	Py17XNL_1401027.2	62	PY17X_1417800.1-p1
Py17XNL_14	766037	766134	conserved Plasmodium protein	Py17XNL_1401027	Py17XNL_1401027.2	98	PY17X_1417800.1-p1
Py17XNL_14	766121	766204	conserved Plasmodium protein	Py17XNL_1401027	Py17XNL_1401027.3	84	PY17X_1417800.1-p1
Py17XNL_14	766171	766557	conserved Plasmodium protein	Py17XNL_1401028	Py17XNL_1401028.1	387	PY17X_1417900.1-p1
Py17XNL_14	786600	786994	conserved Plasmodium protein	Py17XNL_1401034	Py17XNL_1401034.1	395	PY17X_1418500.1-p1
Py17XNL_14	794947	794994	conserved Plasmodium protein	Py17XNL_1401036	Py17XNL_1401036.1	48	PY17X_1418700.1-p1
Py17XNL_14	794947	794994	conserved Plasmodium protein	Py17XNL_1401036	Py17XNL_1401036.2	48	PY17X_1418700.1-p1
Py17XNL_14	796961	797144	conserved Plasmodium protein	Py17XNL_1401037	Py17XNL_1401037.1	184	PY17X_1418800.1-p1
Py17XNL_14	808719	809134	conserved Plasmodium protein	Py17XNL_1401040	Py17XNL_1401040.1	416	PY17X_1419100.1-p1
Py17XNL_14	812335	813204	conserved Plasmodium protein	Py17XNL_1401041	Py17XNL_1401041.1	870	PY17X_1419200.1-p1
Py17XNL_14	817731	817774	conserved Plasmodium protein	Py17XNL_1401043	Py17XNL_1401043.1	44	PY17X_1419400.1-p1
Py17XNL_14	869808	870364	conserved Plasmodium protein	Py17XNL_1401055	Py17XNL_1401055.1	557	PY17X_1420700.1-p1
Py17XNL_14	877735	878394	conserved Plasmodium protein	Py17XNL_1401058	Py17XNL_1401058.1	660	PY17X_1421000.1-p1
Py17XNL_14	887201	887299	conserved Plasmodium protein	Py17XNL_1401061	Py17XNL_1401061.1	99	PY17X_1421300.1-p1
Py17XNL_14	917584	917694	conserved Plasmodium protein	Py17XNL_1401066	Py17XNL_1401066.1	111	PY17X_1421800.1-p1
Py17XNL_14	921731	921860	conserved Plasmodium protein	Py17XNL_1401068	Py17XNL_1401068.1	130	PY17X_1422000.1-p1
Py17XNL_14	926291	926891	conserved Plasmodium protein	Py17XNL_1401070	Py17XNL_1401070.1	601	PY17X_1422200.1-p1
Py17XNL_14	950482	951054	conserved Plasmodium protein	Py17XNL_1401073	Py17XNL_1401073.1	573	PY17X_1422500.1-p1
Py17XNL_14	966425	968045	conserved Plasmodium protein	Py17XNL_1401080	Py17XNL_1401080.1	1621	PY17X_1423500.1-p1
Py17XNL_14	1006495	1006873	conserved Plasmodium protein	Py17XNL_1401092	Py17XNL_1401092.1	379	PY17X_1424800.1-p1
Py17XNL_14	1026792	1026900	conserved Plasmodium protein	Py17XNL_1401098	Py17XNL_1401098.1	109	PY17X_1425400.1-p1
Py17XNL_14	1027011	1027092	conserved Plasmodium protein	Py17XNL_1401098	Py17XNL_1401098.1	82	PY17X_1425400.1-p1
Py17XNL_14	1027211	1027768	conserved Plasmodium protein	Py17XNL_1401098	Py17XNL_1401098.1	558	PY17X_1425400.1-p1
Py17XNL_14	1027097	1027768	conserved Plasmodium protein	Py17XNL_1401098	Py17XNL_1401098.2	672	PY17X_1425400.1-p1
Py17XNL_14	1061229	1061368	conserved Plasmodium protein	Py17XNL_1401109	Py17XNL_1401109.1	140	PY17X_1426500.1-p1
Py17XNL_14	1107452	1107848	conserved Plasmodium protein	Py17XNL_1401121	Py17XNL_1401121.1	397	PY17X_1427800.1-p1
Py17XNL_14	1107855	1107953	conserved Plasmodium protein	Py17XNL_1401122	Py17XNL_1401122.1	99	PY17X_1427900.1-p1
Py17XNL_14	1148674	1149038	conserved Plasmodium protein	Py17XNL_1401130	Py17XNL_1401130.1	365	PY17X_1428700.1-p1
Py17XNL_14	1153353	1153688	conserved Plasmodium protein	Py17XNL_1401132	Py17XNL_1401132.1	336	PY17X_1428900.1-p1
Py17XNL_14	1181635	1181688	conserved Plasmodium protein	Py17XNL_1401140	Py17XNL_1401140.1	54	PY17X_1429700.1-p1
Py17XNL_14	1252287	1252389	conserved Plasmodium protein	Py17XNL_1401154	Py17XNL_1401154.1	103	PY17X_1431300.1-p1
Py17XNL_14	1285724	1285930	conserved Plasmodium protein	Py17XNL_1401165	Py17XNL_1401165.1	207	PY17X_1432500.1-p1
Py17XNL_14	1290170	1290615	conserved Plasmodium protein	Py17XNL_1401168	Py17XNL_1401168.1	446	PY17X_1432800.1-p1
Py17XNL_14	1290759	1290960	conserved Plasmodium protein	Py17XNL_1401168	Py17XNL_1401168.1	202	PY17X_1432800.1-p1
Py17XNL_14	1304037	1304217	conserved Plasmodium protein	Py17XNL_1401174	Py17XNL_1401174.1	181	PY17X_1433400.1-p1
Py17XNL_14	1306227	1306937	conserved Plasmodium protein	Py17XNL_1401175	Py17XNL_1401175.1	711	PY17X_1433500.1-p1
Py17XNL_14	1308837	1308910	conserved Plasmodium protein	Py17XNL_1401177	Py17XNL_1401177.1	74	PY17X_1433700.1-p1
Py17XNL_14	1330127	1330260	conserved Plasmodium protein	Py17XNL_1401184	Py17XNL_1401184.1	134	PY17X_1434400.1-p1
Py17XNL_14	1363810	1365000	conserved Plasmodium protein	Py17XNL_1401193	Py17XNL_1401193.1	1191	PY17X_1435500.1-p1
Py17XNL_14	1365099	1365760	conserved Plasmodium protein	Py17XNL_1401193	Py17XNL_1401193.1	662	PY17X_1435500.1-p1
Py17XNL_14	1365787	1366468	conserved Plasmodium protein	Py17XNL_1401194	Py17XNL_1401194.1	682	PY17X_1435700.1-p1
Py17XNL_14	1376716	1376930	conserved Plasmodium protein	Py17XNL_1401197	Py17XNL_1401197.1	215	PY17X_1436100.1-p1
Py17XNL_14	1401937	1402300	conserved Plasmodium protein	Py17XNL_1401203	Py17XNL_1401203.1	364	PY17X_1436700.1-p1
Py17XNL_14	1449287	1449622	conserved Plasmodium protein	Py17XNL_1401213	Py17XNL_1401213.1	336	PY17X_1437800.1-p1
Py17XNL_14	1465435	1465580	conserved Plasmodium protein	Py17XNL_1401214	Py17XNL_1401214.1	146	PY17X_1437900.1-p1
Py17XNL_14	1471078	1471440	conserved Plasmodium protein	Py17XNL_1401217	Py17XNL_1401217.1	363	PY17X_1438200.1-p1
Py17XNL_14	1471078	1471440	conserved Plasmodium protein	Py17XNL_1401217	Py17XNL_1401217.2	363	PY17X_1438200.1-p1
Py17XNL_14	1471617	1471764	conserved Plasmodium protein	Py17XNL_1401218	Py17XNL_1401218.1	148	PY17X_1438300.1-p1
Py17XNL_14	1493514	1493976	conserved Plasmodium protein	Py17XNL_1401221	Py17XNL_1401221.2	463	PY17X_1438700.1-p1
Py17XNL_14	1494162	1494221	conserved Plasmodium protein	Py17XNL_1401221	Py17XNL_1401221.2	60	PY17X_1438700.1-p1
Py17XNL_14	1494344	1495684	conserved Plasmodium protein	Py17XNL_1401221	Py17XNL_1401221.2	1341	PY17X_1438700.1-p1
Py17XNL_14	1495832	1496160	conserved Plasmodium protein	Py17XNL_1401221	Py17XNL_1401221.2	329	PY17X_1438700.1-p1
Py17XNL_14	1494234	1495684	conserved Plasmodium protein	Py17XNL_1401221	Py17XNL_1401221.1	1451	PY17X_1438700.1-p1
Py17XNL_14	1495832	1496160	conserved Plasmodium protein	Py17XNL_1401221	Py17XNL_1401221.1	329	PY17X_1438700.1-p1
Py17XNL_14	1493514	1493976	conserved Plasmodium protein	Py17XNL_1401221	Py17XNL_1401221.3	463	PY17X_1438700.1-p1
Py17XNL_14	1494162	1494221	conserved Plasmodium protein	Py17XNL_1401221	Py17XNL_1401221.3	60	PY17X_1438700.1-p1
Py17XNL_14	1494344	1495306	conserved Plasmodium protein	Py17XNL_1401221	Py17XNL_1401221.3	963	PY17X_1438700.1-p1
Py17XNL_14	1495569	1495684	conserved Plasmodium protein	Py17XNL_1401221	Py17XNL_1401221.3	116	PY17X_1438700.1-p1
Py17XNL_14	1495832	1496160	conserved Plasmodium protein	Py17XNL_1401221	Py17XNL_1401221.3	329	PY17X_1438700.1-p1
Py17XNL_14	1493266	1493505	conserved Plasmodium protein	Py17XNL_1401221	Py17XNL_1401221.4	240	PY17X_1438700.1-p1
Py17XNL_14	1493622	1493976	conserved Plasmodium protein	Py17XNL_1401221	Py17XNL_1401221.4	355	PY17X_1438700.1-p1
Py17XNL_14	1494162	1494221	conserved Plasmodium protein	Py17XNL_1401221	Py17XNL_1401221.4	60	PY17X_1438700.1-p1
Py17XNL_14	1494344	1495684	conserved Plasmodium protein	Py17XNL_1401221	Py17XNL_1401221.4	1341	PY17X_1438700.1-p1
Py17XNL_14	1495832	1496160	conserved Plasmodium protein	Py17XNL_1401221	Py17XNL_1401221.4	329	PY17X_1438700.1-p1
Py17XNL_14	1496176	1496215	conserved Plasmodium protein	Py17XNL_1401567	Py17XNL_1401567.1	40	PY17X_1438800.1-p1
Py17XNL_14	1496177	1496472	conserved Plasmodium protein	Py17XNL_1401222	Py17XNL_1401222.1	296	PY17X_1438900.1-p1
Py17XNL_14	1516177	1516548	conserved Plasmodium protein	Py17XNL_1401228	Py17XNL_1401228.1	372	PY17X_1439500.1-p1
Py17XNL_14	1519907	1519945	conserved Plasmodium protein	Py17XNL_1401229	Py17XNL_1401229.1	39	PY17X_1439600.1-p1
Py17XNL_14	1520085	1520894	conserved Plasmodium protein	Py17XNL_1401229	Py17XNL_1401229.1	810	PY17X_1439600.1-p1
Py17XNL_14	1553037	1553396	conserved Plasmodium protein	Py17XNL_1401234	Py17XNL_1401234.1	360	PY17X_1440200.1-p1
Py17XNL_14	1557942	1558040	conserved Plasmodium protein	Py17XNL_1401235	Py17XNL_1401235.1	99	PY17X_1440300.1-p1
Py17XNL_14	1557500	1558040	conserved Plasmodium protein	Py17XNL_1401235	Py17XNL_1401235.2	541	PY17X_1440300.1-p1
Py17XNL_14	1558047	1558104	conserved Plasmodium protein	Py17XNL_1401236	Py17XNL_1401236.1	58	PY17X_1440400.1-p1
Py17XNL_14	1558047	1558345	conserved Plasmodium protein	Py17XNL_1401236	Py17XNL_1401236.2	299	PY17X_1440400.1-p1
Py17XNL_14	1579527	1579640	conserved Plasmodium protein	Py17XNL_1401241	Py17XNL_1401241.1	114	PY17X_1440900.1-p1
Py17XNL_14	1579805	1579884	conserved Plasmodium protein	Py17XNL_1401241	Py17XNL_1401241.1	80	PY17X_1440900.1-p1
Py17XNL_14	1580002	1580116	conserved Plasmodium protein	Py17XNL_1401241	Py17XNL_1401241.1	115	PY17X_1440900.1-p1
Py17XNL_14	1580228	1580364	conserved Plasmodium protein	Py17XNL_1401241	Py17XNL_1401241.1	137	PY17X_1440900.1-p1
Py17XNL_14	1594407	1594488	conserved Plasmodium protein	Py17XNL_1401242	Py17XNL_1401242.1	82	PY17X_1441000.1-p1
Py17XNL_14	1629967	1630625	conserved Plasmodium protein	Py17XNL_1401253	Py17XNL_1401253.1	659	PY17X_1442100.1-p1
Py17XNL_14	1637447	1638142	conserved Plasmodium protein	Py17XNL_1401256	Py17XNL_1401256.1	696	PY17X_1442400.1-p1
Py17XNL_14	1637447	1638044	conserved Plasmodium protein	Py17XNL_1401256	Py17XNL_1401256.2	598	PY17X_1442400.1-p1
Py17XNL_14	1638147	1638149	conserved Plasmodium protein	Py17XNL_1401256	Py17XNL_1401256.2	3	PY17X_1442400.1-p1
Py17XNL_14	1658467	1658856	conserved Plasmodium protein	Py17XNL_1401262	Py17XNL_1401262.1	390	PY17X_1443000.1-p1
Py17XNL_14	1673625	1674203	conserved Plasmodium protein	Py17XNL_1401265	Py17XNL_1401265.1	579	PY17X_1443300.1-p1
Py17XNL_14	1708955	1709283	conserved Plasmodium protein	Py17XNL_1401275	Py17XNL_1401275.1	329	PY17X_1444300.1-p1
Py17XNL_14	1725386	1725748	conserved Plasmodium protein	Py17XNL_1401278	Py17XNL_1401278.1	363	PY17X_1444600.1-p1
Py17XNL_14	1771640	1772038	conserved Plasmodium protein	Py17XNL_1401286	Py17XNL_1401286.1	399	PY17X_1445400.1-p1
Py17XNL_14	1781480	1782038	conserved Plasmodium protein	Py17XNL_1401288	Py17XNL_1401288.1	559	PY17X_1445600.1-p1
Py17XNL_14	1793292	1793688	conserved Plasmodium protein	Py17XNL_1401291	Py17XNL_1401291.1	397	PY17X_1445900.1-p1
Py17XNL_14	1792983	1793688	conserved Plasmodium protein	Py17XNL_1401291	Py17XNL_1401291.2	706	PY17X_1445900.1-p1
Py17XNL_14	1801825	1802299	conserved Plasmodium protein	Py17XNL_1401293	Py17XNL_1401293.1	475	PY17X_1446100.1-p1
Py17XNL_14	1826998	1827888	conserved Plasmodium protein	Py17XNL_1401296	Py17XNL_1401296.1	891	PY17X_1446400.1-p1
Py17XNL_14	1832535	1832690	conserved Plasmodium protein	Py17XNL_1401299	Py17XNL_1401299.1	156	PY17X_1446700.1-p1
Py17XNL_14	1838565	1838588	conserved Plasmodium protein	Py17XNL_1401300	Py17XNL_1401300.1	24	PY17X_1446900.1-p1
Py17XNL_14	1845885	1846128	conserved Plasmodium protein	Py17XNL_1401302	Py17XNL_1401302.1	244	PY17X_1447100.1-p1
Py17XNL_14	1846238	1846930	conserved Plasmodium protein	Py17XNL_1401302	Py17XNL_1401302.1	693	PY17X_1447100.1-p1
Py17XNL_14	1847043	1847099	conserved Plasmodium protein	Py17XNL_1401302	Py17XNL_1401302.1	57	PY17X_1447100.1-p1
Py17XNL_14	1847182	1847239	conserved Plasmodium protein	Py17XNL_1401302	Py17XNL_1401302.1	58	PY17X_1447100.1-p1
Py17XNL_14	1847320	1847366	conserved Plasmodium protein	Py17XNL_1401302	Py17XNL_1401302.1	47	PY17X_1447100.1-p1
Py17XNL_14	1847460	1847487	conserved Plasmodium protein	Py17XNL_1401302	Py17XNL_1401302.1	28	PY17X_1447100.1-p1
Py17XNL_14	1847604	1847940	conserved Plasmodium protein	Py17XNL_1401302	Py17XNL_1401302.1	337	PY17X_1447100.1-p1
Py17XNL_14	1848045	1848133	conserved Plasmodium protein	Py17XNL_1401302	Py17XNL_1401302.1	89	PY17X_1447100.1-p1
Py17XNL_14	1848236	1848403	conserved Plasmodium protein	Py17XNL_1401302	Py17XNL_1401302.1	168	PY17X_1447100.1-p1
Py17XNL_14	1845885	1846128	conserved Plasmodium protein	Py17XNL_1401302	Py17XNL_1401302.2	244	PY17X_1447100.1-p1
Py17XNL_14	1846238	1846930	conserved Plasmodium protein	Py17XNL_1401302	Py17XNL_1401302.2	693	PY17X_1447100.1-p1
Py17XNL_14	1847043	1847099	conserved Plasmodium protein	Py17XNL_1401302	Py17XNL_1401302.2	57	PY17X_1447100.1-p1
Py17XNL_14	1847182	1847239	conserved Plasmodium protein	Py17XNL_1401302	Py17XNL_1401302.2	58	PY17X_1447100.1-p1
Py17XNL_14	1847320	1847366	conserved Plasmodium protein	Py17XNL_1401302	Py17XNL_1401302.2	47	PY17X_1447100.1-p1
Py17XNL_14	1847460	1847487	conserved Plasmodium protein	Py17XNL_1401302	Py17XNL_1401302.2	28	PY17X_1447100.1-p1
Py17XNL_14	1847604	1847940	conserved Plasmodium protein	Py17XNL_1401302	Py17XNL_1401302.2	337	PY17X_1447100.1-p1
Py17XNL_14	1848045	1848133	conserved Plasmodium protein	Py17XNL_1401302	Py17XNL_1401302.2	89	PY17X_1447100.1-p1
Py17XNL_14	1848236	1848294	conserved Plasmodium protein	Py17XNL_1401302	Py17XNL_1401302.2	59	PY17X_1447100.1-p1
Py17XNL_14	1848412	1848484	conserved Plasmodium protein	Py17XNL_1401302	Py17XNL_1401302.2	73	PY17X_1447100.1-p1
Py17XNL_14	1848622	1848720	conserved Plasmodium protein	Py17XNL_1401302	Py17XNL_1401302.2	99	PY17X_1447100.1-p1
Py17XNL_14	1848813	1848913	conserved Plasmodium protein	Py17XNL_1401302	Py17XNL_1401302.2	101	PY17X_1447100.1-p1
Py17XNL_14	1889743	1890058	conserved Plasmodium protein	Py17XNL_1401313	Py17XNL_1401313.1	316	PY17X_1448200.1-p1
Py17XNL_14	1892345	1892884	conserved Plasmodium protein	Py17XNL_1401315	Py17XNL_1401315.1	540	PY17X_1448400.1-p1
Py17XNL_14	1899755	1899857	conserved Plasmodium protein	Py17XNL_1401316	Py17XNL_1401316.1	103	PY17X_1448500.1-p1
Py17XNL_14	1954919	1955268	conserved Plasmodium protein	Py17XNL_1401328	Py17XNL_1401328.1	350	PY17X_1449800.1-p1
Py17XNL_14	1970255	1970882	conserved Plasmodium protein	Py17XNL_1401333	Py17XNL_1401333.2	628	PY17X_1450400.1-p1
Py17XNL_14	1970255	1970882	conserved Plasmodium protein	Py17XNL_1401333	Py17XNL_1401333.1	628	PY17X_1450400.1-p1
Py17XNL_14	1971415	1971666	conserved Plasmodium protein	Py17XNL_1401333	Py17XNL_1401333.3	252	PY17X_1450400.1-p1
Py17XNL_14	1986235	1986256	conserved Plasmodium protein	Py17XNL_1401335	Py17XNL_1401335.1	22	PY17X_1450600.1-p1
Py17XNL_14	1986355	1986520	conserved Plasmodium protein	Py17XNL_1401335	Py17XNL_1401335.2	166	PY17X_1450600.1-p1
Py17XNL_14	2014815	2014925	conserved Plasmodium protein	Py17XNL_1401340	Py17XNL_1401340.2	111	PY17X_1451100.1-p1
Py17XNL_14	2015039	2015612	conserved Plasmodium protein	Py17XNL_1401340	Py17XNL_1401340.2	574	PY17X_1451100.1-p1
Py17XNL_14	2014855	2015344	conserved Plasmodium protein	Py17XNL_1401340	Py17XNL_1401340.1	490	PY17X_1451100.1-p1
Py17XNL_14	2040645	2041249	conserved Plasmodium protein	Py17XNL_1401345	Py17XNL_1401345.1	605	PY17X_1451600.1-p1
Py17XNL_14	2107535	2108054	conserved Plasmodium protein	Py17XNL_1401361	Py17XNL_1401361.1	520	PY17X_1453300.1-p1
Py17XNL_14	2116601	2116908	conserved Plasmodium protein	Py17XNL_1401363	Py17XNL_1401363.1	308	PY17X_1453500.1-p1
Py17XNL_14	2116601	2116908	conserved Plasmodium protein	Py17XNL_1401363	Py17XNL_1401363.2	308	PY17X_1453500.1-p1
Py17XNL_14	2116915	2117124	conserved Plasmodium protein	Py17XNL_1401364	Py17XNL_1401364.1	210	PY17X_1453600.1-p1
Py17XNL_14	2123845	2124045	conserved Plasmodium protein	Py17XNL_1401367	Py17XNL_1401367.1	201	PY17X_1454000.1-p1
Py17XNL_14	2124456	2126094	conserved Plasmodium protein	Py17XNL_1401367	Py17XNL_1401367.1	1639	PY17X_1454000.1-p1
Py17XNL_14	2125065	2126292	conserved Plasmodium protein	Py17XNL_1401367	Py17XNL_1401367.2	1228	PY17X_1454000.1-p1
Py17XNL_14	2126417	2126496	conserved Plasmodium protein	Py17XNL_1401367	Py17XNL_1401367.2	80	PY17X_1454000.1-p1
Py17XNL_14	2131705	2131787	conserved Plasmodium protein	Py17XNL_1401369	Py17XNL_1401369.1	83	PY17X_1454200.1-p1
Py17XNL_14	2143755	2143868	conserved Plasmodium protein	Py17XNL_1401370	Py17XNL_1401370.1	114	PY17X_1454300.1-p1
Py17XNL_14	2143875	2143969	conserved Plasmodium protein	Py17XNL_1401371	Py17XNL_1401371.1	95	PY17X_1454400.1-p1
Py17XNL_14	2148565	2149009	conserved Plasmodium protein	Py17XNL_1401373	Py17XNL_1401373.1	445	PY17X_1454600.1-p1
Py17XNL_14	2166964	2167208	conserved Plasmodium protein	Py17XNL_1401377	Py17XNL_1401377.1	245	PY17X_1455000.1-p1
Py17XNL_14	2169065	2169286	conserved Plasmodium protein	Py17XNL_1401379	Py17XNL_1401379.1	222	PY17X_1455200.1-p1
Py17XNL_14	2181271	2181341	conserved Plasmodium protein	Py17XNL_1401382	Py17XNL_1401382.1	71	PY17X_1455500.1-p1
Py17XNL_14	2181454	2181828	conserved Plasmodium protein	Py17XNL_1401382	Py17XNL_1401382.1	375	PY17X_1455500.1-p1
Py17XNL_14	2181346	2181828	conserved Plasmodium protein	Py17XNL_1401382	Py17XNL_1401382.2	483	PY17X_1455500.1-p1
Py17XNL_14	2216656	2216738	conserved Plasmodium protein	Py17XNL_1401390	Py17XNL_1401390.1	83	PY17X_1456300.1-p1
Py17XNL_14	2246855	2247378	conserved Plasmodium protein	Py17XNL_1401394	Py17XNL_1401394.1	524	PY17X_1456700.1-p1
Py17XNL_14	2256295	2256658	conserved Plasmodium protein	Py17XNL_1401398	Py17XNL_1401398.1	364	PY17X_1457100.1-p1
Py17XNL_14	2320385	2320408	conserved Plasmodium protein	Py17XNL_1401416	Py17XNL_1401416.1	24	PY17X_1459200.1-p1
Py17XNL_14	2376213	2376378	conserved Plasmodium protein	Py17XNL_1401430	Py17XNL_1401430.1	166	PY17X_1460700.1-p1
Py17XNL_14	2383225	2383645	conserved Plasmodium protein	Py17XNL_1401433	Py17XNL_1401433.1	421	PY17X_1461000.1-p1
Py17XNL_14	2394490	2394638	conserved Plasmodium protein	Py17XNL_1401436	Py17XNL_1401436.1	149	PY17X_1461300.1-p1
Py17XNL_14	2407251	2407483	conserved Plasmodium protein	Py17XNL_1401440	Py17XNL_1401440.1	233	PY17X_1461700.1-p1
Py17XNL_14	2407791	2408158	conserved Plasmodium protein	Py17XNL_1401440	Py17XNL_1401440.1	368	PY17X_1461700.1-p1
Py17XNL_14	2407488	2408158	conserved Plasmodium protein	Py17XNL_1401440	Py17XNL_1401440.2	671	PY17X_1461700.1-p1
Py17XNL_14	2431627	2431998	conserved Plasmodium protein	Py17XNL_1401447	Py17XNL_1401447.1	372	PY17X_1462400.1-p1
Py17XNL_14	2431842	2431998	conserved Plasmodium protein	Py17XNL_1401447	Py17XNL_1401447.2	157	PY17X_1462400.1-p1
Py17XNL_14	2467950	2468648	conserved Plasmodium protein	Py17XNL_1401461	Py17XNL_1401461.1	699	PY17X_1463900.1-p1
Py17XNL_14	2475755	2476088	conserved Plasmodium protein	Py17XNL_1401463	Py17XNL_1401463.1	334	PY17X_1464100.1-p1
Py17XNL_14	2475356	2475581	conserved Plasmodium protein	Py17XNL_1401463	Py17XNL_1401463.2	226	PY17X_1464100.1-p1
Py17XNL_14	2475709	2476088	conserved Plasmodium protein	Py17XNL_1401463	Py17XNL_1401463.2	380	PY17X_1464100.1-p1
Py17XNL_14	2485222	2485518	conserved Plasmodium protein	Py17XNL_1401465	Py17XNL_1401465.1	297	PY17X_1464300.1-p1
Py17XNL_14	2488275	2488520	conserved Plasmodium protein	Py17XNL_1401467	Py17XNL_1401467.1	246	PY17X_1464500.1-p1
Py17XNL_14	2494999	2495148	conserved Plasmodium protein	Py17XNL_1401469	Py17XNL_1401469.1	150	PY17X_1464700.1-p1
Py17XNL_14	2500317	2501094	conserved Plasmodium protein	Py17XNL_1401471	Py17XNL_1401471.1	778	PY17X_1464900.1-p1
Py17XNL_14	2507737	2507760	conserved Plasmodium protein	Py17XNL_1401473	Py17XNL_1401473.1	24	PY17X_1465200.1-p1
Py17XNL_14	2548154	2548600	conserved Plasmodium protein	Py17XNL_1401480	Py17XNL_1401480.1	447	PY17X_1465900.1-p1
Py17XNL_14	2568319	2568990	conserved Plasmodium protein	Py17XNL_1401487	Py17XNL_1401487.3	672	PY17X_1466600.1-p1
Py17XNL_14	2568801	2569170	conserved Plasmodium protein	Py17XNL_1401487	Py17XNL_1401487.1	370	PY17X_1466600.1-p1
Py17XNL_14	2568492	2569170	conserved Plasmodium protein	Py17XNL_1401487	Py17XNL_1401487.2	679	PY17X_1466600.1-p1
Py17XNL_14	2572167	2572518	conserved Plasmodium protein	Py17XNL_1401490	Py17XNL_1401490.1	352	PY17X_1466900.1-p1
Py17XNL_14	2572703	2574204	conserved Plasmodium protein	Py17XNL_1401490	Py17XNL_1401490.1	1502	PY17X_1466900.1-p1
Py17XNL_14	2574838	2574914	conserved Plasmodium protein	Py17XNL_1401490	Py17XNL_1401490.1	77	PY17X_1466900.1-p1
Py17XNL_14	2582473	2583320	conserved Plasmodium protein	Py17XNL_1401492	Py17XNL_1401492.1	848	PY17X_1467100.1-p1
Py17XNL_14	2586697	2586925	conserved Plasmodium protein	Py17XNL_1401494	Py17XNL_1401494.1	229	PY17X_1467300.1-p1
Py17XNL_13	432877	433101	conserved Plasmodium protein	Py17XNL_1302917	Py17XNL_1302917.1	225	PY17X_1304700.1-p1
Py17XNL_13	454837	454975	conserved Plasmodium protein	Py17XNL_1302923	Py17XNL_1302923.1	139	PY17X_1305400.1-p1
Py17XNL_13	483363	483507	conserved Plasmodium protein	Py17XNL_1302925	Py17XNL_1302925.1	145	PY17X_1305600.1-p1
Py17XNL_13	542948	543187	conserved Plasmodium protein	Py17XNL_1302937	Py17XNL_1302937.1	240	PY17X_1306900.1-p1
Py17XNL_13	570804	571131	conserved Plasmodium protein	Py17XNL_1302945	Py17XNL_1302945.1	328	PY17X_1307700.1-p1
Py17XNL_13	614471	614767	conserved Plasmodium protein	Py17XNL_1302953	Py17XNL_1302953.1	297	PY17X_1308600.1-p1
Py17XNL_13	617424	617918	conserved Plasmodium protein	Py17XNL_1302955	Py17XNL_1302955.1	495	PY17X_1308800.1-p1
Py17XNL_13	636754	636955	conserved Plasmodium protein	Py17XNL_1302959	Py17XNL_1302959.1	202	PY17X_1309200.1-p1
Py17XNL_13	636754	637279	conserved Plasmodium protein	Py17XNL_1302959	Py17XNL_1302959.2	526	PY17X_1309200.1-p1
Py17XNL_13	687853	688087	conserved Plasmodium protein	Py17XNL_1302971	Py17XNL_1302971.1	235	PY17X_1310400.1-p1
Py17XNL_13	688244	688436	conserved Plasmodium protein	Py17XNL_1302972	Py17XNL_1302972.1	193	PY17X_1310500.1-p1
Py17XNL_13	705624	706033	conserved Plasmodium protein	Py17XNL_1302975	Py17XNL_1302975.1	410	PY17X_1310800.1-p1
Py17XNL_13	735954	736213	conserved Plasmodium protein	Py17XNL_1302984	Py17XNL_1302984.1	260	PY17X_1311800.1-p1
Py17XNL_13	765205	765257	conserved Plasmodium protein	Py17XNL_1302987	Py17XNL_1302987.1	53	PY17X_1312100.1-p1
Py17XNL_13	797009	797607	conserved Plasmodium protein	Py17XNL_1302997	Py17XNL_1302997.1	599	PY17X_1313100.1-p1
Py17XNL_13	802644	802790	conserved Plasmodium protein	Py17XNL_1302999	Py17XNL_1302999.1	147	PY17X_1313300.1-p1
Py17XNL_13	806174	806212	conserved Plasmodium protein	Py17XNL_1303000	Py17XNL_1303000.1	39	PY17X_1313400.1-p1
Py17XNL_13	817564	817656	conserved Plasmodium protein	Py17XNL_1303002	Py17XNL_1303002.1	93	PY17X_1313700.1-p1
Py17XNL_13	828769	829077	conserved Plasmodium protein	Py17XNL_1303004	Py17XNL_1303004.1	309	PY17X_1313900.1-p1
Py17XNL_13	843634	843681	conserved Plasmodium protein	Py17XNL_1303009	Py17XNL_1303009.1	48	PY17X_1314300.1-p1
Py17XNL_13	843878	844766	conserved Plasmodium protein	Py17XNL_1303009	Py17XNL_1303009.1	889	PY17X_1314300.1-p1
Py17XNL_13	855354	856052	conserved Plasmodium protein	Py17XNL_1303013	Py17XNL_1303013.1	699	PY17X_1314700.1-p1
Py17XNL_13	855354	856400	conserved Plasmodium protein	Py17XNL_1303013	Py17XNL_1303013.2	1047	PY17X_1314700.1-p1
Py17XNL_13	861184	861401	conserved Plasmodium protein	Py17XNL_1303016	Py17XNL_1303016.1	218	PY17X_1315000.1-p1
Py17XNL_13	861567	861711	conserved Plasmodium protein	Py17XNL_1303016	Py17XNL_1303016.1	145	PY17X_1315000.1-p1
Py17XNL_13	861835	861895	conserved Plasmodium protein	Py17XNL_1303016	Py17XNL_1303016.1	61	PY17X_1315000.1-p1
Py17XNL_13	861998	862095	conserved Plasmodium protein	Py17XNL_1303016	Py17XNL_1303016.1	98	PY17X_1315000.1-p1
Py17XNL_13	862255	862412	conserved Plasmodium protein	Py17XNL_1303016	Py17XNL_1303016.1	158	PY17X_1315000.1-p1
Py17XNL_13	886546	886847	conserved Plasmodium protein	Py17XNL_1303023	Py17XNL_1303023.1	302	PY17X_1315700.1-p1
Py17XNL_13	919337	919727	conserved Plasmodium protein	Py17XNL_1303032	Py17XNL_1303032.1	391	PY17X_1316700.1-p1
Py17XNL_13	967542	967676	conserved Plasmodium protein	Py17XNL_1303044	Py17XNL_1303044.1	135	PY17X_1318000.1-p1
Py17XNL_13	978687	978865	conserved Plasmodium protein	Py17XNL_1303046	Py17XNL_1303046.1	179	PY17X_1318200.1-p1
Py17XNL_13	982662	983661	conserved Plasmodium protein	Py17XNL_1303049	Py17XNL_1303049.1	1000	PY17X_1318500.1-p1
Py17XNL_13	991942	992310	conserved Plasmodium protein	Py17XNL_1303051	Py17XNL_1303051.1	369	PY17X_1318700.1-p1
Py17XNL_13	992388	992856	conserved Plasmodium protein	Py17XNL_1303051	Py17XNL_1303051.1	469	PY17X_1318700.1-p1
Py17XNL_13	1044804	1045415	conserved Plasmodium protein	Py17XNL_1303063	Py17XNL_1303063.1	612	PY17X_1319900.1-p1
Py17XNL_13	1059945	1060645	conserved Plasmodium protein	Py17XNL_1303065	Py17XNL_1303065.1	701	PY17X_1320100.1-p1
Py17XNL_13	1060221	1060645	conserved Plasmodium protein	Py17XNL_1303065	Py17XNL_1303065.2	425	PY17X_1320100.1-p1
Py17XNL_13	1064894	1065005	conserved Plasmodium protein	Py17XNL_1303067	Py17XNL_1303067.1	112	PY17X_1320300.1-p1
Py17XNL_13	1066262	1066501	conserved Plasmodium protein	Py17XNL_1303069	Py17XNL_1303069.1	240	PY17X_1320500.1-p1
Py17XNL_13	1079791	1080325	conserved Plasmodium protein	Py17XNL_1303071	Py17XNL_1303071.1	535	PY17X_1320700.1-p1
Py17XNL_13	1108595	1109125	conserved Plasmodium protein	Py17XNL_1303077	Py17XNL_1303077.1	531	PY17X_1321400.1-p1
Py17XNL_13	1112202	1112571	conserved Plasmodium protein	Py17XNL_1303079	Py17XNL_1303079.1	370	PY17X_1321700.1-p1
Py17XNL_13	1133324	1133895	conserved Plasmodium protein	Py17XNL_1303085	Py17XNL_1303085.1	572	PY17X_1322300.1-p1
Py17XNL_13	1165292	1165901	conserved Plasmodium protein	Py17XNL_1303094	Py17XNL_1303094.1	610	PY17X_1323200.1-p1
Py17XNL_13	1190215	1190385	conserved Plasmodium protein	Py17XNL_1303098	Py17XNL_1303098.1	171	PY17X_1323700.1-p1
Py17XNL_13	1190392	1190526	conserved Plasmodium protein	Py17XNL_1303099	Py17XNL_1303099.1	135	PY17X_1323800.1-p1
Py17XNL_13	1206512	1206783	conserved Plasmodium protein	Py17XNL_1303103	Py17XNL_1303103.1	272	PY17X_1324200.1-p1
Py17XNL_13	1206895	1207257	conserved Plasmodium protein	Py17XNL_1303103	Py17XNL_1303103.1	363	PY17X_1324200.1-p1
Py17XNL_13	1226021	1226295	conserved Plasmodium protein	Py17XNL_1303107	Py17XNL_1303107.1	275	PY17X_1324600.1-p1
Py17XNL_13	1240492	1240665	conserved Plasmodium protein	Py17XNL_1303110	Py17XNL_1303110.1	174	PY17X_1324900.1-p1
Py17XNL_13	1241654	1241855	conserved Plasmodium protein	Py17XNL_1303111	Py17XNL_1303111.1	202	PY17X_1324900.1-p1
Py17XNL_13	1246853	1247025	conserved Plasmodium protein	Py17XNL_1303113	Py17XNL_1303113.1	173	PY17X_1325100.1-p1
Py17XNL_13	1252687	1252876	conserved Plasmodium protein	Py17XNL_1303115	Py17XNL_1303115.1	190	PY17X_1325300.1-p1
Py17XNL_13	1266368	1266790	conserved Plasmodium protein	Py17XNL_1303116	Py17XNL_1303116.1	423	PY17X_1325400.1-p1
Py17XNL_13	1271930	1272010	conserved Plasmodium protein	Py17XNL_1303118	Py17XNL_1303118.1	81	PY17X_1325700.1-p1
Py17XNL_13	1312668	1312960	conserved Plasmodium protein	Py17XNL_1303130	Py17XNL_1303130.1	293	PY17X_1326900.1-p1
Py17XNL_13	1316993	1317070	conserved Plasmodium protein	Py17XNL_1303131	Py17XNL_1303131.1	78	PY17X_1327000.1-p1
Py17XNL_13	1342651	1342710	conserved Plasmodium protein	Py17XNL_1303579	Py17XNL_1303579.1	60	PY17X_1328000.1-p1
Py17XNL_13	1354300	1354840	conserved Plasmodium protein	Py17XNL_1303145	Py17XNL_1303145.1	541	PY17X_1328500.1-p1
Py17XNL_13	1353956	1354118	conserved Plasmodium protein	Py17XNL_1303145	Py17XNL_1303145.2	163	PY17X_1328500.1-p1
Py17XNL_13	1354229	1354295	conserved Plasmodium protein	Py17XNL_1303145	Py17XNL_1303145.2	67	PY17X_1328500.1-p1
Py17XNL_13	1354622	1354840	conserved Plasmodium protein	Py17XNL_1303145	Py17XNL_1303145.2	219	PY17X_1328500.1-p1
Py17XNL_13	1357494	1358040	conserved Plasmodium protein	Py17XNL_1303146	Py17XNL_1303146.1	547	PY17X_1328600.1-p1
Py17XNL_13	1357494	1358040	conserved Plasmodium protein	Py17XNL_1303146	Py17XNL_1303146.2	547	PY17X_1328600.1-p1
Py17XNL_13	1369247	1369741	conserved Plasmodium protein	Py17XNL_1303152	Py17XNL_1303152.1	495	PY17X_1329200.1-p1
Py17XNL_13	1369247	1370011	conserved Plasmodium protein	Py17XNL_1303152	Py17XNL_1303152.2	765	PY17X_1329200.1-p1
Py17XNL_13	1376063	1376630	conserved Plasmodium protein	Py17XNL_1303153	Py17XNL_1303153.1	568	PY17X_1329300.1-p1
Py17XNL_13	1381327	1381705	conserved Plasmodium protein	Py17XNL_1303156	Py17XNL_1303156.1	379	PY17X_1329600.1-p1
Py17XNL_13	1392257	1392309	conserved Plasmodium protein	Py17XNL_1303159	Py17XNL_1303159.1	53	PY17X_1329900.1-p1
Py17XNL_13	1392519	1393014	conserved Plasmodium protein	Py17XNL_1303159	Py17XNL_1303159.1	496	PY17X_1329900.1-p1
Py17XNL_13	1393121	1393278	conserved Plasmodium protein	Py17XNL_1303159	Py17XNL_1303159.1	158	PY17X_1329900.1-p1
Py17XNL_13	1400441	1400471	conserved Plasmodium protein	Py17XNL_1303160	Py17XNL_1303160.1	31	PY17X_1330000.1-p1
Py17XNL_13	1400600	1401680	conserved Plasmodium protein	Py17XNL_1303160	Py17XNL_1303160.1	1081	PY17X_1330000.1-p1
Py17XNL_13	1414757	1414807	conserved Plasmodium protein	Py17XNL_1303165	Py17XNL_1303165.1	51	PY17X_1330500.1-p1
Py17XNL_13	1469827	1470380	conserved Plasmodium protein	Py17XNL_1303177	Py17XNL_1303177.1	554	PY17X_1331850.1-p1
Py17XNL_13	1482086	1482190	conserved Plasmodium protein	Py17XNL_1303181	Py17XNL_1303181.1	105	PY17X_1332200.1-p1
Py17XNL_13	1487513	1487540	conserved Plasmodium protein	Py17XNL_1303183	Py17XNL_1303183.1	28	PY17X_1332400.1-p1
Py17XNL_13	1499084	1499320	conserved Plasmodium protein	Py17XNL_1303184	Py17XNL_1303184.1	237	PY17X_1332600.1-p1
Py17XNL_13	1510120	1510870	conserved Plasmodium protein	Py17XNL_1303187	Py17XNL_1303187.1	751	PY17X_1332900.1-p1
Py17XNL_13	1509891	1510097	conserved Plasmodium protein	Py17XNL_1303187	Py17XNL_1303187.2	207	PY17X_1332900.1-p1
Py17XNL_13	1510216	1510870	conserved Plasmodium protein	Py17XNL_1303187	Py17XNL_1303187.2	655	PY17X_1332900.1-p1
Py17XNL_13	1535167	1535273	conserved Plasmodium protein	Py17XNL_1303195	Py17XNL_1303195.1	107	PY17X_1333700.1-p1
Py17XNL_13	1574367	1575314	conserved Plasmodium protein	Py17XNL_1303200	Py17XNL_1303200.1	948	PY17X_1334300.1-p1
Py17XNL_13	1602737	1602970	conserved Plasmodium protein	Py17XNL_1303203	Py17XNL_1303203.1	234	PY17X_1334600.1-p1
Py17XNL_13	1615420	1615980	conserved Plasmodium protein	Py17XNL_1303207	Py17XNL_1303207.1	561	PY17X_1335000.1-p1
Py17XNL_13	1626597	1626956	conserved Plasmodium protein	Py17XNL_1303213	Py17XNL_1303213.1	360	PY17X_1335600.1-p1
Py17XNL_13	1633263	1633300	conserved Plasmodium protein	Py17XNL_1303214	Py17XNL_1303214.1	38	PY17X_1335800.1-p1
Py17XNL_13	1648793	1648980	conserved Plasmodium protein	Py17XNL_1303216	Py17XNL_1303216.1	188	PY17X_1336000.1-p1
Py17XNL_13	1692784	1693279	conserved Plasmodium protein	Py17XNL_1303227	Py17XNL_1303227.1	496	PY17X_1337000.1-p1
Py17XNL_13	1697756	1698232	conserved Plasmodium protein	Py17XNL_1303230	Py17XNL_1303230.1	477	PY17X_1337300.1-p1
Py17XNL_13	1719736	1719866	conserved Plasmodium protein	Py17XNL_1303234	Py17XNL_1303234.3	131	PY17X_1337700.1-p1
Py17XNL_13	1719736	1719866	conserved Plasmodium protein	Py17XNL_1303234	Py17XNL_1303234.1	131	PY17X_1337700.1-p1
Py17XNL_13	1719736	1720376	conserved Plasmodium protein	Py17XNL_1303234	Py17XNL_1303234.2	641	PY17X_1337700.1-p1
Py17XNL_13	1730362	1730409	conserved Plasmodium protein	Py17XNL_1303237	Py17XNL_1303237.1	48	PY17X_1338000.1-p1
Py17XNL_13	1730416	1731057	conserved Plasmodium protein	Py17XNL_1303238	Py17XNL_1303238.1	642	PY17X_1338100.1-p1
Py17XNL_13	1733210	1733229	conserved Plasmodium protein	Py17XNL_1303239	Py17XNL_1303239.1	20	PY17X_1338200.1-p1
Py17XNL_13	1744943	1745029	conserved Plasmodium protein	Py17XNL_1303243	Py17XNL_1303243.1	87	PY17X_1338600.1-p1
Py17XNL_13	1745036	1745382	conserved Plasmodium protein	Py17XNL_1303244	Py17XNL_1303244.1	347	PY17X_1338700.1-p1
Py17XNL_13	1745036	1745875	conserved Plasmodium protein	Py17XNL_1303244	Py17XNL_1303244.2	840	PY17X_1338700.1-p1
Py17XNL_13	1777478	1777509	conserved Plasmodium protein	Py17XNL_1303252	Py17XNL_1303252.1	32	PY17X_1339500.1-p1
Py17XNL_13	1780420	1780839	conserved Plasmodium protein	Py17XNL_1303253	Py17XNL_1303253.1	420	PY17X_1339600.1-p1
Py17XNL_13	1781900	1782249	conserved Plasmodium protein	Py17XNL_1303254	Py17XNL_1303254.1	350	PY17X_1339700.1-p1
Py17XNL_13	1782316	1782620	conserved Plasmodium protein	Py17XNL_1303255	Py17XNL_1303255.1	305	PY17X_1339800.1-p1
Py17XNL_13	1806606	1806716	conserved Plasmodium protein	Py17XNL_1303261	Py17XNL_1303261.1	111	PY17X_1340400.1-p1
Py17XNL_13	1817226	1818543	conserved Plasmodium protein	Py17XNL_1303265	Py17XNL_1303265.1	1318	PY17X_1340900.1-p1
Py17XNL_13	1834436	1834707	conserved Plasmodium protein	Py17XNL_1303270	Py17XNL_1303270.1	272	PY17X_1341400.1-p1
Py17XNL_13	1837266	1837781	conserved Plasmodium protein	Py17XNL_1303271	Py17XNL_1303271.1	516	PY17X_1341500.1-p1
Py17XNL_13	1838556	1839469	conserved Plasmodium protein	Py17XNL_1303272	Py17XNL_1303272.1	914	PY17X_1341600.1-p1
Py17XNL_13	1844646	1845026	conserved Plasmodium protein	Py17XNL_1303273	Py17XNL_1303273.1	381	PY17X_1341700.1-p1
Py17XNL_13	1845115	1845329	conserved Plasmodium protein	Py17XNL_1303273	Py17XNL_1303273.1	215	PY17X_1341700.1-p1
Py17XNL_13	1882534	1882719	conserved Plasmodium protein	Py17XNL_1303280	Py17XNL_1303280.1	186	PY17X_1342400.1-p1
Py17XNL_13	1886246	1886416	conserved Plasmodium protein	Py17XNL_1303282	Py17XNL_1303282.1	171	PY17X_1342600.1-p1
Py17XNL_13	1918476	1918699	conserved Plasmodium protein	Py17XNL_1303293	Py17XNL_1303293.1	224	PY17X_1343900.1-p1
Py17XNL_13	1927341	1927689	conserved Plasmodium protein	Py17XNL_1303294	Py17XNL_1303294.1	349	PY17X_1344000.1-p1
Py17XNL_13	1930556	1930975	conserved Plasmodium protein	Py17XNL_1303296	Py17XNL_1303296.1	420	PY17X_1344200.1-p1
Py17XNL_13	1930556	1930806	conserved Plasmodium protein	Py17XNL_1303296	Py17XNL_1303296.2	251	PY17X_1344200.1-p1
Py17XNL_13	1930980	1931251	conserved Plasmodium protein	Py17XNL_1303296	Py17XNL_1303296.2	272	PY17X_1344200.1-p1
Py17XNL_13	1955519	1955549	conserved Plasmodium protein	Py17XNL_1303298	Py17XNL_1303298.1	31	PY17X_1344500.1-p1
Py17XNL_13	1985887	1985919	conserved Plasmodium protein	Py17XNL_1303306	Py17XNL_1303306.2	33	PY17X_1345300.1-p1
Py17XNL_13	1987199	1987259	conserved Plasmodium protein	Py17XNL_1303306	Py17XNL_1303306.1	61	PY17X_1345300.1-p1
Py17XNL_13	1996312	1996579	conserved Plasmodium protein	Py17XNL_1303308	Py17XNL_1303308.1	268	PY17X_1345600.1-p1
Py17XNL_13	1996846	1997098	conserved Plasmodium protein	Py17XNL_1303309	Py17XNL_1303309.1	253	PY17X_1345700.1-p1
Py17XNL_13	1996846	1997524	conserved Plasmodium protein	Py17XNL_1303309	Py17XNL_1303309.2	679	PY17X_1345700.1-p1
Py17XNL_13	2006076	2006345	conserved Plasmodium protein	Py17XNL_1303310	Py17XNL_1303310.1	270	PY17X_1345800.1-p1
Py17XNL_13	2006481	2006599	conserved Plasmodium protein	Py17XNL_1303310	Py17XNL_1303310.1	119	PY17X_1345800.1-p1
Py17XNL_13	2012654	2012678	conserved Plasmodium protein	Py17XNL_1303584	Py17XNL_1303584.1	25	PY17X_1346100.1-p1
Py17XNL_13	2020966	2021149	conserved Plasmodium protein	Py17XNL_1303315	Py17XNL_1303315.1	184	PY17X_1346400.1-p1
Py17XNL_13	2041804	2041859	conserved Plasmodium protein	Py17XNL_1303316	Py17XNL_1303316.1	56	PY17X_1346500.1-p1
Py17XNL_13	2047966	2048306	conserved Plasmodium protein	Py17XNL_1303319	Py17XNL_1303319.1	341	PY17X_1346800.1-p1
Py17XNL_13	2051966	2052320	conserved Plasmodium protein	Py17XNL_1303320	Py17XNL_1303320.1	355	PY17X_1346900.1-p1
Py17XNL_13	2066797	2067109	conserved Plasmodium protein	Py17XNL_1303323	Py17XNL_1303323.1	313	PY17X_1347200.1-p1
Py17XNL_13	2067166	2067857	conserved Plasmodium protein	Py17XNL_1303324	Py17XNL_1303324.1	692	PY17X_1347300.1-p1
Py17XNL_13	2087224	2087806	conserved Plasmodium protein	Py17XNL_1303329	Py17XNL_1303329.1	583	PY17X_1347900.1-p1
Py17XNL_13	2087224	2087806	conserved Plasmodium protein	Py17XNL_1303329	Py17XNL_1303329.2	583	PY17X_1347900.1-p1
Py17XNL_13	2108221	2108417	conserved Plasmodium protein	Py17XNL_1303331	Py17XNL_1303331.1	197	PY17X_1348100.1-p1
Py17XNL_13	2115424	2116120	conserved Plasmodium protein	Py17XNL_1303335	Py17XNL_1303335.1	697	PY17X_1348400.1-p1
Py17XNL_13	2139774	2140385	conserved Plasmodium protein	Py17XNL_1303340	Py17XNL_1303340.1	612	PY17X_1349000.1-p1
Py17XNL_13	2160564	2160995	conserved Plasmodium protein	Py17XNL_1303344	Py17XNL_1303344.1	432	PY17X_1349400.1-p1
Py17XNL_13	2171669	2171957	conserved Plasmodium protein	Py17XNL_1303346	Py17XNL_1303346.1	289	PY17X_1349600.1-p1
Py17XNL_13	2173750	2174207	conserved Plasmodium protein	Py17XNL_1303347	Py17XNL_1303347.1	458	PY17X_1349700.1-p1
Py17XNL_13	2177573	2177697	conserved Plasmodium protein	Py17XNL_1303348	Py17XNL_1303348.1	125	PY17X_1349900.1-p1
Py17XNL_13	2178678	2178967	conserved Plasmodium protein	Py17XNL_1303349	Py17XNL_1303349.1	290	PY17X_1350000.1-p1
Py17XNL_13	2207151	2208007	conserved Plasmodium protein	Py17XNL_1303358	Py17XNL_1303358.1	857	PY17X_1351000.1-p1
Py17XNL_13	2207151	2208007	conserved Plasmodium protein	Py17XNL_1303358	Py17XNL_1303358.2	857	PY17X_1351000.1-p1
Py17XNL_13	2214389	2214637	conserved Plasmodium protein	Py17XNL_1303361	Py17XNL_1303361.1	249	PY17X_1351300.1-p1
Py17XNL_13	2263122	2263517	conserved Plasmodium protein	Py17XNL_1303377	Py17XNL_1303377.1	396	PY17X_1353200.1-p1
Py17XNL_13	2276518	2276797	conserved Plasmodium protein	Py17XNL_1303381	Py17XNL_1303381.1	280	PY17X_1353600.1-p1
Py17XNL_13	2295754	2296057	conserved Plasmodium protein	Py17XNL_1303388	Py17XNL_1303388.1	304	PY17X_1354300.1-p1
Py17XNL_13	2310020	2310207	conserved Plasmodium protein	Py17XNL_1303392	Py17XNL_1303392.1	188	PY17X_1354700.1-p1
Py17XNL_13	2317677	2318057	conserved Plasmodium protein	Py17XNL_1303394	Py17XNL_1303394.1	381	PY17X_1354900.1-p1
Py17XNL_13	2321819	2322037	conserved Plasmodium protein	Py17XNL_1303396	Py17XNL_1303396.1	219	PY17X_1355100.1-p1
Py17XNL_13	2321591	2322037	conserved Plasmodium protein	Py17XNL_1303396	Py17XNL_1303396.2	447	PY17X_1355100.1-p1
Py17XNL_13	2323338	2323527	conserved Plasmodium protein	Py17XNL_1303397	Py17XNL_1303397.1	190	PY17X_1355200.1-p1
Py17XNL_13	2352644	2352999	conserved Plasmodium protein	Py17XNL_1303408	Py17XNL_1303408.1	356	PY17X_1356400.1-p1
Py17XNL_13	2372857	2373377	conserved Plasmodium protein	Py17XNL_1303411	Py17XNL_1303411.1	521	PY17X_1356800.1-p1
Py17XNL_13	2392694	2393107	conserved Plasmodium protein	Py17XNL_1303417	Py17XNL_1303417.1	414	PY17X_1357400.1-p1
Py17XNL_13	2422512	2422553	conserved Plasmodium protein	Py17XNL_1303424	Py17XNL_1303424.1	42	PY17X_1358400.1-p1
Py17XNL_13	2422701	2422727	conserved Plasmodium protein	Py17XNL_1303424	Py17XNL_1303424.1	27	PY17X_1358400.1-p1
Py17XNL_13	2422734	2423359	conserved Plasmodium protein	Py17XNL_1303425	Py17XNL_1303425.1	626	PY17X_1358500.1-p1
Py17XNL_13	2443984	2444487	conserved Plasmodium protein	Py17XNL_1303430	Py17XNL_1303430.1	504	PY17X_1359200.1-p1
Py17XNL_13	2447124	2447464	conserved Plasmodium protein	Py17XNL_1303431	Py17XNL_1303431.1	341	PY17X_1359300.1-p1
Py17XNL_13	2477873	2478470	conserved Plasmodium protein	Py17XNL_1303586	Py17XNL_1303586.1	598	PY17X_1360500.1-p1
Py17XNL_13	2492764	2492875	conserved Plasmodium protein	Py17XNL_1303444	Py17XNL_1303444.1	112	PY17X_1361000.1-p1
Py17XNL_13	2526577	2527183	conserved Plasmodium protein	Py17XNL_1303450	Py17XNL_1303450.1	607	PY17X_1361800.1-p1
Py17XNL_13	2553417	2554669	conserved Plasmodium protein	Py17XNL_1303457	Py17XNL_1303457.1	1253	PY17X_1362500.1-p1
Py17XNL_13	2605727	2605878	conserved Plasmodium protein	Py17XNL_1303465	Py17XNL_1303465.1	152	PY17X_1363300.1-p1
Py17XNL_13	2619309	2619830	conserved Plasmodium protein	Py17XNL_1303467	Py17XNL_1303467.1	522	PY17X_1363500.1-p1
Py17XNL_13	2622828	2622880	conserved Plasmodium protein	Py17XNL_1303468	Py17XNL_1303468.1	53	PY17X_1363600.1-p1
Py17XNL_13	2622490	2622880	conserved Plasmodium protein	Py17XNL_1303468	Py17XNL_1303468.2	391	PY17X_1363600.1-p1
Py17XNL_13	2622225	2622880	conserved Plasmodium protein	Py17XNL_1303468	Py17XNL_1303468.3	656	PY17X_1363600.1-p1
Py17XNL_13	2629497	2629929	conserved Plasmodium protein	Py17XNL_1303471	Py17XNL_1303471.1	433	PY17X_1364000.1-p1
Py17XNL_13	2648907	2649200	conserved Plasmodium protein	Py17XNL_1303475	Py17XNL_1303475.1	294	PY17X_1364400.1-p1
Py17XNL_13	2683911	2683930	conserved Plasmodium protein	Py17XNL_1303482	Py17XNL_1303482.1	20	PY17X_1365100.1-p1
Py17XNL_13	2692765	2692983	conserved Plasmodium protein	Py17XNL_1303486	Py17XNL_1303486.1	219	PY17X_1365500.1-p1
Py17XNL_13	2693129	2693640	conserved Plasmodium protein	Py17XNL_1303486	Py17XNL_1303486.1	512	PY17X_1365500.1-p1
Py17XNL_13	2704700	2705210	conserved Plasmodium protein	Py17XNL_1303490	Py17XNL_1303490.1	511	PY17X_1365900.1-p1
Py17XNL_13	2704700	2705210	conserved Plasmodium protein	Py17XNL_1303490	Py17XNL_1303490.2	511	PY17X_1365900.1-p1
Py17XNL_13	2719777	2719832	conserved Plasmodium protein	Py17XNL_1303495	Py17XNL_1303495.1	56	PY17X_1366400.1-p1
Py17XNL_13	2719777	2720396	conserved Plasmodium protein	Py17XNL_1303495	Py17XNL_1303495.2	620	PY17X_1366400.1-p1
Py17XNL_13	2719777	2720066	conserved Plasmodium protein	Py17XNL_1303495	Py17XNL_1303495.3	290	PY17X_1366400.1-p1
Py17XNL_13	2726277	2726734	conserved Plasmodium protein	Py17XNL_1303496	Py17XNL_1303496.1	458	PY17X_1366500.1-p1
Py17XNL_13	2741677	2741958	conserved Plasmodium protein	Py17XNL_1303500	Py17XNL_1303500.1	282	PY17X_1366900.1-p1
Py17XNL_13	2759926	2760040	conserved Plasmodium protein	Py17XNL_1303502	Py17XNL_1303502.1	115	PY17X_1367100.1-p1
Py17XNL_13	2770497	2770707	conserved Plasmodium protein	Py17XNL_1303505	Py17XNL_1303505.1	211	PY17X_1367400.1-p1
Py17XNL_13	2771417	2771933	conserved Plasmodium protein	Py17XNL_1303506	Py17XNL_1303506.1	517	PY17X_1367500.1-p1
Py17XNL_13	2771417	2771933	conserved Plasmodium protein	Py17XNL_1303506	Py17XNL_1303506.2	517	PY17X_1367500.1-p1
Py17XNL_13	2787797	2789194	conserved Plasmodium protein	Py17XNL_1303511	Py17XNL_1303511.1	1398	PY17X_1368000.1-p1
Py17XNL_13	2799115	2799790	conserved Plasmodium protein	Py17XNL_1303512	Py17XNL_1303512.1	676	PY17X_1368100.1-p1
Py17XNL_13	2803107	2803385	conserved Plasmodium protein	Py17XNL_1303514	Py17XNL_1303514.1	279	PY17X_1368400.1-p1
Py17XNL_13	2804297	2804682	conserved Plasmodium protein	Py17XNL_1303515	Py17XNL_1303515.1	386	PY17X_1368500.1-p1
Py17XNL_13	2804297	2804682	conserved Plasmodium protein	Py17XNL_1303515	Py17XNL_1303515.2	386	PY17X_1368500.1-p1
Py17XNL_13	2816407	2816448	conserved Plasmodium protein	Py17XNL_1303520	Py17XNL_1303520.1	42	PY17X_1369000.1-p1
Py17XNL_13	2822365	2822930	conserved Plasmodium protein	Py17XNL_1303521	Py17XNL_1303521.2	566	PY17X_1369100.1-p1
Py17XNL_13	2822640	2823260	conserved Plasmodium protein	Py17XNL_1303521	Py17XNL_1303521.1	621	PY17X_1369100.1-p1
Py17XNL_13	2825067	2825113	conserved Plasmodium protein	Py17XNL_1303523	Py17XNL_1303523.1	47	PY17X_1369300.1-p1
Py17XNL_13	2845062	2845650	conserved Plasmodium protein	Py17XNL_1303527	Py17XNL_1303527.1	589	PY17X_1369700.1-p1
Py17XNL_13	2845717	2845941	conserved Plasmodium protein	Py17XNL_1303528	Py17XNL_1303528.1	225	PY17X_1369800.1-p1
Py17XNL_13	2860964	2861690	conserved Plasmodium protein	Py17XNL_1303532	Py17XNL_1303532.1	727	PY17X_1370300.1-p1
Py17XNL_13	2860964	2861690	conserved Plasmodium protein	Py17XNL_1303532	Py17XNL_1303532.2	727	PY17X_1370300.1-p1
Py17XNL_13	2877057	2877163	conserved Plasmodium protein	Py17XNL_1303537	Py17XNL_1303537.1	107	PY17X_1370800.1-p1
Py17XNL_13	2884672	2886170	conserved Plasmodium protein	Py17XNL_1303538	Py17XNL_1303538.1	1499	PY17X_1370900.1-p1
Py17XNL_12	168120	168260	conserved Plasmodium protein	Py17XNL_1204889	Py17XNL_1204889.1	141	PY17X_1201900.1-p1
Py17XNL_12	167926	168260	conserved Plasmodium protein	Py17XNL_1204889	Py17XNL_1204889.2	335	PY17X_1201900.1-p1
Py17XNL_12	243339	243780	conserved Plasmodium protein	Py17XNL_1204908	Py17XNL_1204908.1	442	PY17X_1203800.1-p1
Py17XNL_12	252439	252600	conserved Plasmodium protein	Py17XNL_1204911	Py17XNL_1204911.1	162	PY17X_1204100.1-p1
Py17XNL_12	256831	257270	conserved Plasmodium protein	Py17XNL_1204912	Py17XNL_1204912.1	440	PY17X_1204200.1-p1
Py17XNL_12	264754	265050	conserved Plasmodium protein	Py17XNL_1204914	Py17XNL_1204914.1	297	PY17X_1204400.1-p1
Py17XNL_12	277237	277825	conserved Plasmodium protein	Py17XNL_1204919	Py17XNL_1204919.1	589	PY17X_1204900.1-p1
Py17XNL_12	326327	328308	conserved Plasmodium protein	Py17XNL_1204929	Py17XNL_1204929.1	1982	PY17X_1205900.1-p1
Py17XNL_12	333782	333785	conserved Plasmodium protein	Py17XNL_1204930	Py17XNL_1204930.1	4	PY17X_1206000.1-p1
Py17XNL_12	334571	334886	conserved Plasmodium protein	Py17XNL_1204930	Py17XNL_1204930.1	316	PY17X_1206000.1-p1
Py17XNL_12	346397	346478	conserved Plasmodium protein	Py17XNL_1204936	Py17XNL_1204936.1	82	PY17X_1206700.1-p1
Py17XNL_12	346713	347114	conserved Plasmodium protein	Py17XNL_1204936	Py17XNL_1204936.1	402	PY17X_1206700.1-p1
Py17XNL_12	347224	347776	conserved Plasmodium protein	Py17XNL_1204936	Py17XNL_1204936.1	553	PY17X_1206700.1-p1
Py17XNL_12	349377	349523	conserved Plasmodium protein	Py17XNL_1204937	Py17XNL_1204937.1	147	PY17X_1206800.1-p1
Py17XNL_12	366132	366630	conserved Plasmodium protein	Py17XNL_1204941	Py17XNL_1204941.1	499	PY17X_1207200.1-p1
Py17XNL_12	379427	379880	conserved Plasmodium protein	Py17XNL_1204946	Py17XNL_1204946.1	454	PY17X_1207700.1-p1
Py17XNL_12	379427	379737	conserved Plasmodium protein	Py17XNL_1204946	Py17XNL_1204946.2	311	PY17X_1207700.1-p1
Py17XNL_12	385479	385620	conserved Plasmodium protein	Py17XNL_1204948	Py17XNL_1204948.1	142	PY17X_1207900.1-p1
Py17XNL_12	388552	389210	conserved Plasmodium protein	Py17XNL_1204950	Py17XNL_1204950.1	659	PY17X_1208100.1-p1
Py17XNL_12	410748	411160	conserved Plasmodium protein	Py17XNL_1204956	Py17XNL_1204956.1	413	PY17X_1208900.1-p1
Py17XNL_12	420759	421334	conserved Plasmodium protein	Py17XNL_1204959	Py17XNL_1204959.1	576	PY17X_1209200.1-p1
Py17XNL_12	483036	483612	conserved Plasmodium protein	Py17XNL_1204974	Py17XNL_1204974.1	577	PY17X_1210600.1-p1
Py17XNL_12	500199	500494	conserved Plasmodium protein	Py17XNL_1204981	Py17XNL_1204981.1	296	PY17X_1211300.1-p1
Py17XNL_12	500199	500879	conserved Plasmodium protein	Py17XNL_1204981	Py17XNL_1204981.2	681	PY17X_1211300.1-p1
Py17XNL_12	544086	544442	conserved Plasmodium protein	Py17XNL_1204993	Py17XNL_1204993.1	357	PY17X_1212500.1-p1
Py17XNL_12	547659	548168	conserved Plasmodium protein	Py17XNL_1204995	Py17XNL_1204995.1	510	PY17X_1212700.1-p1
Py17XNL_12	604424	604502	conserved Plasmodium protein	Py17XNL_1205011	Py17XNL_1205011.1	79	PY17X_1214400.1-p1
Py17XNL_12	621870	622562	conserved Plasmodium protein	Py17XNL_1205015	Py17XNL_1205015.1	693	PY17X_1214800.1-p1
Py17XNL_12	622659	622696	conserved Plasmodium protein	Py17XNL_1205016	Py17XNL_1205016.1	38	PY17X_1214900.1-p1
Py17XNL_12	624959	625010	conserved Plasmodium protein	Py17XNL_1205017	Py17XNL_1205017.1	52	PY17X_1215000.1-p1
Py17XNL_12	625213	625300	conserved Plasmodium protein	Py17XNL_1205017	Py17XNL_1205017.1	88	PY17X_1215000.1-p1
Py17XNL_12	625392	625489	conserved Plasmodium protein	Py17XNL_1205017	Py17XNL_1205017.1	98	PY17X_1215000.1-p1
Py17XNL_12	625630	625687	conserved Plasmodium protein	Py17XNL_1205017	Py17XNL_1205017.1	58	PY17X_1215000.1-p1
Py17XNL_12	625790	625987	conserved Plasmodium protein	Py17XNL_1205017	Py17XNL_1205017.1	198	PY17X_1215000.1-p1
Py17XNL_12	646063	646152	conserved Plasmodium protein	Py17XNL_1205019	Py17XNL_1205019.1	90	PY17X_1215200.1-p1
Py17XNL_12	650556	650962	conserved Plasmodium protein	Py17XNL_1205020	Py17XNL_1205020.1	407	PY17X_1215400.1-p1
Py17XNL_12	650810	650962	conserved Plasmodium protein	Py17XNL_1205020	Py17XNL_1205020.2	153	PY17X_1215400.1-p1
Py17XNL_12	682744	682822	conserved Plasmodium protein	Py17XNL_1205027	Py17XNL_1205027.1	79	PY17X_1216100.1-p1
Py17XNL_12	696759	697060	conserved Plasmodium protein	Py17XNL_1205030	Py17XNL_1205030.1	302	PY17X_1216400.1-p1
Py17XNL_12	696759	697366	conserved Plasmodium protein	Py17XNL_1205030	Py17XNL_1205030.2	608	PY17X_1216400.1-p1
Py17XNL_12	696759	697366	conserved Plasmodium protein	Py17XNL_1205030	Py17XNL_1205030.3	608	PY17X_1216400.1-p1
Py17XNL_12	740322	741172	conserved Plasmodium protein	Py17XNL_1205042	Py17XNL_1205042.1	851	PY17X_1217600.1-p1
Py17XNL_12	741189	741230	conserved Plasmodium protein	Py17XNL_1205043	Py17XNL_1205043.1	42	PY17X_1217700.1-p1
Py17XNL_12	745589	746315	conserved Plasmodium protein	Py17XNL_1205045	Py17XNL_1205045.1	727	PY17X_1217900.1-p1
Py17XNL_12	768129	768391	conserved Plasmodium protein	Py17XNL_1205051	Py17XNL_1205051.1	263	PY17X_1218500.1-p1
Py17XNL_12	770279	770776	conserved Plasmodium protein	Py17XNL_1205052	Py17XNL_1205052.1	498	PY17X_1218600.1-p1
Py17XNL_12	781221	781263	conserved Plasmodium protein	Py17XNL_1205375	Py17XNL_1205375.1	43	PY17X_1218900.1-p1
Py17XNL_12	791452	791457	conserved Plasmodium protein	Py17XNL_1205055	Py17XNL_1205055.1	6	PY17X_1219000.1-p1
Py17XNL_12	791560	791862	conserved Plasmodium protein	Py17XNL_1205055	Py17XNL_1205055.1	303	PY17X_1219000.1-p1
Py17XNL_12	791869	792124	conserved Plasmodium protein	Py17XNL_1205056	Py17XNL_1205056.1	256	PY17X_1219100.1-p1
Py17XNL_12	810681	810829	conserved Plasmodium protein	Py17XNL_1205060	Py17XNL_1205060.1	149	PY17X_1219500.1-p1
Py17XNL_12	810931	810988	conserved Plasmodium protein	Py17XNL_1205060	Py17XNL_1205060.1	58	PY17X_1219500.1-p1
Py17XNL_12	811076	811302	conserved Plasmodium protein	Py17XNL_1205060	Py17XNL_1205060.1	227	PY17X_1219500.1-p1
Py17XNL_12	810036	810304	conserved Plasmodium protein	Py17XNL_1205060	Py17XNL_1205060.2	269	PY17X_1219500.1-p1
Py17XNL_12	810418	810655	conserved Plasmodium protein	Py17XNL_1205060	Py17XNL_1205060.2	238	PY17X_1219500.1-p1
Py17XNL_12	810775	810829	conserved Plasmodium protein	Py17XNL_1205060	Py17XNL_1205060.2	55	PY17X_1219500.1-p1
Py17XNL_12	810931	810988	conserved Plasmodium protein	Py17XNL_1205060	Py17XNL_1205060.2	58	PY17X_1219500.1-p1
Py17XNL_12	811076	811302	conserved Plasmodium protein	Py17XNL_1205060	Py17XNL_1205060.2	227	PY17X_1219500.1-p1
Py17XNL_12	809906	810304	conserved Plasmodium protein	Py17XNL_1205060	Py17XNL_1205060.3	399	PY17X_1219500.1-p1
Py17XNL_12	810418	810655	conserved Plasmodium protein	Py17XNL_1205060	Py17XNL_1205060.3	238	PY17X_1219500.1-p1
Py17XNL_12	810775	810829	conserved Plasmodium protein	Py17XNL_1205060	Py17XNL_1205060.3	55	PY17X_1219500.1-p1
Py17XNL_12	810931	810988	conserved Plasmodium protein	Py17XNL_1205060	Py17XNL_1205060.3	58	PY17X_1219500.1-p1
Py17XNL_12	811076	811302	conserved Plasmodium protein	Py17XNL_1205060	Py17XNL_1205060.3	227	PY17X_1219500.1-p1
Py17XNL_12	840127	840482	conserved Plasmodium protein	Py17XNL_1205065	Py17XNL_1205065.1	356	PY17X_1220000.1-p1
Py17XNL_12	839341	839606	conserved Plasmodium protein	Py17XNL_1205065	Py17XNL_1205065.2	266	PY17X_1220000.1-p1
Py17XNL_12	839710	839809	conserved Plasmodium protein	Py17XNL_1205065	Py17XNL_1205065.2	100	PY17X_1220000.1-p1
Py17XNL_12	839932	840482	conserved Plasmodium protein	Py17XNL_1205065	Py17XNL_1205065.2	551	PY17X_1220000.1-p1
Py17XNL_12	854382	856076	conserved Plasmodium protein	Py17XNL_1205069	Py17XNL_1205069.1	1695	PY17X_1220400.1-p1
Py17XNL_12	856205	856559	conserved Plasmodium protein	Py17XNL_1205069	Py17XNL_1205069.1	355	PY17X_1220400.1-p1
Py17XNL_12	856654	856721	conserved Plasmodium protein	Py17XNL_1205069	Py17XNL_1205069.1	68	PY17X_1220400.1-p1
Py17XNL_12	856938	856992	conserved Plasmodium protein	Py17XNL_1205069	Py17XNL_1205069.1	55	PY17X_1220400.1-p1
Py17XNL_12	863750	863932	conserved Plasmodium protein	Py17XNL_1205070	Py17XNL_1205070.1	183	PY17X_1220600.1-p1
Py17XNL_12	913035	913054	conserved Plasmodium protein	Py17XNL_1205081	Py17XNL_1205081.1	20	PY17X_1221900.1-p1
Py17XNL_12	987621	988437	conserved Plasmodium protein	Py17XNL_1205098	Py17XNL_1205098.1	817	PY17X_1223800.1-p1
Py17XNL_12	996561	996651	conserved Plasmodium protein	Py17XNL_1205099	Py17XNL_1205099.1	91	PY17X_1223800.1-p1
Py17XNL_12	1009158	1009394	conserved Plasmodium protein	Py17XNL_1205101	Py17XNL_1205101.1	237	PY17X_1224000.1-p1
Py17XNL_12	1017951	1018022	conserved Plasmodium protein	Py17XNL_1205105	Py17XNL_1205105.1	72	PY17X_1224500.1-p1
Py17XNL_12	1018166	1018598	conserved Plasmodium protein	Py17XNL_1205105	Py17XNL_1205105.1	433	PY17X_1224500.1-p1
Py17XNL_12	1034742	1035174	conserved Plasmodium protein	Py17XNL_1205110	Py17XNL_1205110.1	433	PY17X_1225000.1-p1
Py17XNL_12	1036242	1036714	conserved Plasmodium protein	Py17XNL_1205111	Py17XNL_1205111.1	473	PY17X_1225100.1-p1
Py17XNL_12	1060361	1060844	conserved Plasmodium protein	Py17XNL_1205118	Py17XNL_1205118.1	484	PY17X_1225900.1-p1
Py17XNL_12	1074333	1074694	conserved Plasmodium protein	Py17XNL_1205121	Py17XNL_1205121.1	362	PY17X_1226200.1-p1
Py17XNL_12	1084001	1084348	conserved Plasmodium protein	Py17XNL_1205125	Py17XNL_1205125.1	348	PY17X_1226600.1-p1
Py17XNL_12	1102671	1102965	conserved Plasmodium protein	Py17XNL_1205130	Py17XNL_1205130.1	295	PY17X_1227200.1-p1
Py17XNL_12	1102671	1103268	conserved Plasmodium protein	Py17XNL_1205130	Py17XNL_1205130.2	598	PY17X_1227200.1-p1
Py17XNL_12	1132251	1132441	conserved Plasmodium protein	Py17XNL_1205136	Py17XNL_1205136.1	191	PY17X_1227800.1-p1
Py17XNL_12	1142583	1144094	conserved Plasmodium protein	Py17XNL_1205139	Py17XNL_1205139.1	1512	PY17X_1228100.1-p1
Py17XNL_12	1155207	1155464	conserved Plasmodium protein	Py17XNL_1205141	Py17XNL_1205141.1	258	PY17X_1228300.1-p1
Py17XNL_12	1165406	1165994	conserved Plasmodium protein	Py17XNL_1205143	Py17XNL_1205143.1	589	PY17X_1228500.1-p1
Py17XNL_12	1185829	1186444	conserved Plasmodium protein	Py17XNL_1205149	Py17XNL_1205149.1	616	PY17X_1229100.1-p1
Py17XNL_12	1188755	1189025	conserved Plasmodium protein	Py17XNL_1205151	Py17XNL_1205151.1	271	PY17X_1229300.1-p1
Py17XNL_12	1249023	1249310	conserved Plasmodium protein	Py17XNL_1205163	Py17XNL_1205163.1	288	PY17X_1230800.1-p1
Py17XNL_12	1252497	1253089	conserved Plasmodium protein	Py17XNL_1205165	Py17XNL_1205165.1	593	PY17X_1231000.1-p1
Py17XNL_12	1343197	1344402	conserved Plasmodium protein	Py17XNL_1205184	Py17XNL_1205184.1	1206	PY17X_1232800.1-p1
Py17XNL_12	1358066	1358216	conserved Plasmodium protein	Py17XNL_1205187	Py17XNL_1205187.1	151	PY17X_1233200.1-p1
Py17XNL_12	1447377	1447572	conserved Plasmodium protein	Py17XNL_1205209	Py17XNL_1205209.1	196	PY17X_1235400.1-p1
Py17XNL_12	1575717	1576154	conserved Plasmodium protein	Py17XNL_1205245	Py17XNL_1205245.1	438	PY17X_1239100.1-p1
Py17XNL_12	1576435	1576544	conserved Plasmodium protein	Py17XNL_1205245	Py17XNL_1205245.1	110	PY17X_1239100.1-p1
Py17XNL_12	1576648	1576709	conserved Plasmodium protein	Py17XNL_1205245	Py17XNL_1205245.1	62	PY17X_1239100.1-p1
Py17XNL_12	1594247	1594668	conserved Plasmodium protein	Py17XNL_1205250	Py17XNL_1205250.1	422	PY17X_1239600.1-p1
Py17XNL_12	1609190	1609242	conserved Plasmodium protein	Py17XNL_1205253	Py17XNL_1205253.1	53	PY17X_1239900.1-p1
Py17XNL_12	1609440	1609560	conserved Plasmodium protein	Py17XNL_1205253	Py17XNL_1205253.1	121	PY17X_1239900.1-p1
Py17XNL_12	1608542	1609242	conserved Plasmodium protein	Py17XNL_1205253	Py17XNL_1205253.2	701	PY17X_1239900.1-p1
Py17XNL_12	1609440	1609560	conserved Plasmodium protein	Py17XNL_1205253	Py17XNL_1205253.2	121	PY17X_1239900.1-p1
Py17XNL_12	1610633	1611110	conserved Plasmodium protein	Py17XNL_1205254	Py17XNL_1205254.1	478	PY17X_1240000.1-p1
Py17XNL_12	1610915	1611110	conserved Plasmodium protein	Py17XNL_1205254	Py17XNL_1205254.2	196	PY17X_1240000.1-p1
Py17XNL_12	1611117	1611469	conserved Plasmodium protein	Py17XNL_1205255	Py17XNL_1205255.1	353	PY17X_1240100.1-p1
Py17XNL_12	1648279	1648620	conserved Plasmodium protein	Py17XNL_1205257	Py17XNL_1205257.1	342	PY17X_1240400.1-p1
Py17XNL_12	1688557	1688685	conserved Plasmodium protein	Py17XNL_1205268	Py17XNL_1205268.1	129	PY17X_1241700.1-p1
Py17XNL_12	1688934	1689306	conserved Plasmodium protein	Py17XNL_1205268	Py17XNL_1205268.1	373	PY17X_1241700.1-p1
Py17XNL_12	1714620	1714790	conserved Plasmodium protein	Py17XNL_1205272	Py17XNL_1205272.1	171	PY17X_1242100.1-p1
Py17XNL_12	1714426	1714790	conserved Plasmodium protein	Py17XNL_1205272	Py17XNL_1205272.2	365	PY17X_1242100.1-p1
Py17XNL_12	1717317	1717876	conserved Plasmodium protein	Py17XNL_1205274	Py17XNL_1205274.1	560	PY17X_1242300.1-p1
Py17XNL_12	1723557	1724100	conserved Plasmodium protein	Py17XNL_1205276	Py17XNL_1205276.1	544	PY17X_1242500.1-p1
Py17XNL_12	1779820	1780180	conserved Plasmodium protein	Py17XNL_1205291	Py17XNL_1205291.1	361	PY17X_1244100.1-p1
Py17XNL_12	1788432	1789220	conserved Plasmodium protein	Py17XNL_1205294	Py17XNL_1205294.1	789	PY17X_1244400.1-p1
Py17XNL_12	1793336	1794340	conserved Plasmodium protein	Py17XNL_1205295	Py17XNL_1205295.1	1005	PY17X_1244500.1-p1
Py17XNL_12	1795443	1795920	conserved Plasmodium protein	Py17XNL_1205296	Py17XNL_1205296.1	478	PY17X_1244600.1-p1
Py17XNL_12	1799497	1799531	conserved Plasmodium protein	Py17XNL_1205298	Py17XNL_1205298.1	35	PY17X_1244800.1-p1
Py17XNL_12	1817894	1818190	conserved Plasmodium protein	Py17XNL_1205304	Py17XNL_1205304.1	297	PY17X_1245400.1-p1
Py17XNL_12	1821167	1821511	conserved Plasmodium protein	Py17XNL_1205306	Py17XNL_1205306.1	345	PY17X_1245600.1-p1
Py17XNL_12	1821207	1821397	conserved Plasmodium protein	Py17XNL_1205306	Py17XNL_1205306.2	191	PY17X_1245600.1-p1
Py17XNL_12	1821516	1821911	conserved Plasmodium protein	Py17XNL_1205306	Py17XNL_1205306.2	396	PY17X_1245600.1-p1
Py17XNL_12	1822000	1822351	conserved Plasmodium protein	Py17XNL_1205306	Py17XNL_1205306.2	352	PY17X_1245600.1-p1
Py17XNL_12	1857077	1857513	conserved Plasmodium protein	Py17XNL_1205317	Py17XNL_1205317.1	437	PY17X_1247000.1-p1
Py17XNL_12	1872190	1872690	conserved Plasmodium protein	Py17XNL_1205320	Py17XNL_1205320.1	501	PY17X_1247300.1-p1
Py17XNL_12	1872190	1872690	conserved Plasmodium protein	Py17XNL_1205320	Py17XNL_1205320.2	501	PY17X_1247300.1-p1
Py17XNL_12	1886346	1886910	conserved Plasmodium protein	Py17XNL_1205323	Py17XNL_1205323.1	565	PY17X_1247700.1-p1
Py17XNL_12	1890527	1891914	conserved Plasmodium protein	Py17XNL_1205325	Py17XNL_1205325.1	1388	PY17X_1247900.1-p1
Py17XNL_12	1904190	1904501	conserved Plasmodium protein	Py17XNL_1205328	Py17XNL_1205328.1	312	PY17X_1248200.1-p1
Py17XNL_12	1904669	1905270	conserved Plasmodium protein	Py17XNL_1205328	Py17XNL_1205328.1	602	PY17X_1248200.1-p1
Py17XNL_12	1904237	1905270	conserved Plasmodium protein	Py17XNL_1205328	Py17XNL_1205328.2	1034	PY17X_1248200.1-p1
Py17XNL_12	1905277	1905393	conserved Plasmodium protein	Py17XNL_1205329	Py17XNL_1205329.1	117	PY17X_1248300.1-p1
Py17XNL_12	1913457	1914076	conserved Plasmodium protein	Py17XNL_1205330	Py17XNL_1205330.1	620	PY17X_1248400.1-p1
Py17XNL_12	1919578	1919600	conserved Plasmodium protein	Py17XNL_1205332	Py17XNL_1205332.1	23	PY17X_1248600.1-p1
Py17XNL_12	1935867	1936192	conserved Plasmodium protein	Py17XNL_1205337	Py17XNL_1205337.1	326	PY17X_1249000.1-p1
Py17XNL_12	1947715	1947850	conserved Plasmodium protein	Py17XNL_1205339	Py17XNL_1205339.1	136	PY17X_1249200.1-p1
Py17XNL_11	257187	257588	conserved Plasmodium protein	Py17XNL_1105444	Py17XNL_1105444.1	402	PY17X_1103200.1-p1
Py17XNL_11	262877	263343	conserved Plasmodium protein	Py17XNL_1105446	Py17XNL_1105446.1	467	PY17X_1103400.1-p1
Py17XNL_11	298597	298954	conserved Plasmodium protein	Py17XNL_1105458	Py17XNL_1105458.1	358	PY17X_1104600.1-p1
Py17XNL_11	313267	313332	conserved Plasmodium protein	Py17XNL_1105461	Py17XNL_1105461.1	66	PY17X_1105000.1-p1
Py17XNL_11	313442	313623	conserved Plasmodium protein	Py17XNL_1105461	Py17XNL_1105461.1	182	PY17X_1105000.1-p1
Py17XNL_11	313267	313435	conserved Plasmodium protein	Py17XNL_1105461	Py17XNL_1105461.2	169	PY17X_1105000.1-p1
Py17XNL_11	326007	326328	conserved Plasmodium protein	Py17XNL_1105466	Py17XNL_1105466.1	322	PY17X_1105500.1-p1
Py17XNL_11	376827	377743	conserved Plasmodium protein	Py17XNL_1105475	Py17XNL_1105475.1	917	PY17X_1106400.1-p1
Py17XNL_11	385915	386030	conserved Plasmodium protein	Py17XNL_1105478	Py17XNL_1105478.1	116	PY17X_1106700.1-p1
Py17XNL_11	391105	391125	conserved Plasmodium protein	Py17XNL_1105890	Py17XNL_1105890.1	21	PY17X_1107100.1-p1
Py17XNL_11	403857	404010	conserved Plasmodium protein	Py17XNL_1105482	Py17XNL_1105482.1	154	PY17X_1107200.1-p1
Py17XNL_11	449431	449533	conserved Plasmodium protein	Py17XNL_1105495	Py17XNL_1105495.1	103	PY17X_1108600.1-p1
Py17XNL_11	494617	494893	conserved Plasmodium protein	Py17XNL_1105505	Py17XNL_1105505.1	277	PY17X_1109600.1-p1
Py17XNL_11	506300	506488	conserved Plasmodium protein	Py17XNL_1105509	Py17XNL_1105509.1	189	PY17X_1110000.1-p1
Py17XNL_11	523060	523321	conserved Plasmodium protein	Py17XNL_1105513	Py17XNL_1105513.1	262	PY17X_1110400.1-p1
Py17XNL_11	538324	538692	conserved Plasmodium protein	Py17XNL_1105516	Py17XNL_1105516.1	369	PY17X_1110700.1-p1
Py17XNL_11	538838	538873	conserved Plasmodium protein	Py17XNL_1105516	Py17XNL_1105516.1	36	PY17X_1110700.1-p1
Py17XNL_11	570058	570353	conserved Plasmodium protein	Py17XNL_1105522	Py17XNL_1105522.1	296	PY17X_1111400.1-p1
Py17XNL_11	578515	578933	conserved Plasmodium protein	Py17XNL_1105525	Py17XNL_1105525.1	419	PY17X_1111800.1-p1
Py17XNL_11	591967	592859	conserved Plasmodium protein	Py17XNL_1105528	Py17XNL_1105528.1	893	PY17X_1112100.1-p1
Py17XNL_11	593046	593073	conserved Plasmodium protein	Py17XNL_1105528	Py17XNL_1105528.1	28	PY17X_1112100.1-p1
Py17XNL_11	633970	634593	conserved Plasmodium protein	Py17XNL_1105533	Py17XNL_1105533.1	624	PY17X_1112600.1-p1
Py17XNL_11	643587	643615	conserved Plasmodium protein	Py17XNL_1105893	Py17XNL_1105893.1	29	PY17X_1113100.1-p1
Py17XNL_11	647156	647773	conserved Plasmodium protein	Py17XNL_1105537	Py17XNL_1105537.2	618	PY17X_1113200.1-p1
Py17XNL_11	647804	647843	conserved Plasmodium protein	Py17XNL_1105537	Py17XNL_1105537.1	40	PY17X_1113200.1-p1
Py17XNL_11	647780	647799	conserved Plasmodium protein	Py17XNL_1105538	Py17XNL_1105538.1	20	PY17X_1113300.1-p1
Py17XNL_11	647780	647966	conserved Plasmodium protein	Py17XNL_1105538	Py17XNL_1105538.2	187	PY17X_1113300.1-p1
Py17XNL_11	656560	657022	conserved Plasmodium protein	Py17XNL_1105541	Py17XNL_1105541.1	463	PY17X_1113600.1-p1
Py17XNL_11	702053	702453	conserved Plasmodium protein	Py17XNL_1105555	Py17XNL_1105555.1	401	PY17X_1115000.1-p1
Py17XNL_11	702053	702453	conserved Plasmodium protein	Py17XNL_1105555	Py17XNL_1105555.2	401	PY17X_1115000.1-p1
Py17XNL_11	722536	722813	conserved Plasmodium protein	Py17XNL_1105560	Py17XNL_1105560.1	278	PY17X_1115700.1-p1
Py17XNL_11	730039	730383	conserved Plasmodium protein	Py17XNL_1105563	Py17XNL_1105563.1	345	PY17X_1116000.1-p1
Py17XNL_11	763630	763702	conserved Plasmodium protein	Py17XNL_1105571	Py17XNL_1105571.1	73	PY17X_1116800.1-p1
Py17XNL_11	763818	763909	conserved Plasmodium protein	Py17XNL_1105571	Py17XNL_1105571.1	92	PY17X_1116800.1-p1
Py17XNL_11	764018	764134	conserved Plasmodium protein	Py17XNL_1105571	Py17XNL_1105571.1	117	PY17X_1116800.1-p1
Py17XNL_11	764347	764523	conserved Plasmodium protein	Py17XNL_1105571	Py17XNL_1105571.1	177	PY17X_1116800.1-p1
Py17XNL_11	767980	768004	conserved Plasmodium protein	Py17XNL_1105573	Py17XNL_1105573.1	25	PY17X_1117000.1-p1
Py17XNL_11	773625	773933	conserved Plasmodium protein	Py17XNL_1105574	Py17XNL_1105574.1	309	PY17X_1117100.1-p1
Py17XNL_11	791642	792373	conserved Plasmodium protein	Py17XNL_1105579	Py17XNL_1105579.1	732	PY17X_1117600.1-p1
Py17XNL_11	808838	810763	conserved Plasmodium protein	Py17XNL_1105583	Py17XNL_1105583.1	1926	PY17X_1118000.1-p1
Py17XNL_11	821889	822193	conserved Plasmodium protein	Py17XNL_1105586	Py17XNL_1105586.1	305	PY17X_1118300.1-p1
Py17XNL_11	824545	824913	conserved Plasmodium protein	Py17XNL_1105587	Py17XNL_1105587.1	369	PY17X_1118400.1-p1
Py17XNL_11	855280	855713	conserved Plasmodium protein	Py17XNL_1105596	Py17XNL_1105596.1	434	PY17X_1119400.1-p1
Py17XNL_11	859575	860033	conserved Plasmodium protein	Py17XNL_1105597	Py17XNL_1105597.1	459	PY17X_1119500.1-p1
Py17XNL_11	860040	860072	conserved Plasmodium protein	Py17XNL_1105598	Py17XNL_1105598.1	33	PY17X_1119600.1-p1
Py17XNL_11	883489	883834	conserved Plasmodium protein	Py17XNL_1105601	Py17XNL_1105601.1	346	PY17X_1119900.1-p1
Py17XNL_11	886361	886744	conserved Plasmodium protein	Py17XNL_1105603	Py17XNL_1105603.1	384	PY17X_1120100.1-p1
Py17XNL_11	900361	900451	conserved Plasmodium protein	Py17XNL_1105607	Py17XNL_1105607.1	91	PY17X_1120500.1-p1
Py17XNL_11	901681	902143	conserved Plasmodium protein	Py17XNL_1105608	Py17XNL_1105608.1	463	PY17X_1120600.1-p1
Py17XNL_11	911966	912027	conserved Plasmodium protein	Py17XNL_1105611	Py17XNL_1105611.1	62	PY17X_1120900.1-p1
Py17XNL_11	912244	912921	conserved Plasmodium protein	Py17XNL_1105611	Py17XNL_1105611.1	678	PY17X_1120900.1-p1
Py17XNL_11	913099	914504	conserved Plasmodium protein	Py17XNL_1105611	Py17XNL_1105611.1	1406	PY17X_1120900.1-p1
Py17XNL_11	917763	917784	conserved Plasmodium protein	Py17XNL_1105612	Py17XNL_1105612.1	22	PY17X_1121300.1-p1
Py17XNL_11	917791	918234	conserved Plasmodium protein	Py17XNL_1105613	Py17XNL_1105613.1	444	PY17X_1121400.1-p1
Py17XNL_11	941579	941874	conserved Plasmodium protein	Py17XNL_1105618	Py17XNL_1105618.1	296	PY17X_1122000.1-p1
Py17XNL_11	949591	949854	conserved Plasmodium protein	Py17XNL_1105621	Py17XNL_1105621.1	264	PY17X_1122300.1-p1
Py17XNL_11	949871	950391	conserved Plasmodium protein	Py17XNL_1105623	Py17XNL_1105623.1	521	PY17X_1122400.1-p1
Py17XNL_11	967541	967574	conserved Plasmodium protein	Py17XNL_1105627	Py17XNL_1105627.1	34	PY17X_1123000.1-p1
Py17XNL_11	967541	967574	conserved Plasmodium protein	Py17XNL_1105627	Py17XNL_1105627.2	34	PY17X_1123000.1-p1
Py17XNL_11	1055481	1055528	conserved Plasmodium protein	Py17XNL_1105648	Py17XNL_1105648.1	48	PY17X_1125100.1-p1
Py17XNL_11	1071651	1072064	conserved Plasmodium protein	Py17XNL_1105651	Py17XNL_1105651.1	414	PY17X_1125500.1-p1
Py17XNL_11	1076771	1077386	conserved Plasmodium protein	Py17XNL_1105653	Py17XNL_1105653.1	616	PY17X_1125700.1-p1
Py17XNL_11	1080848	1081554	conserved Plasmodium protein	Py17XNL_1105654	Py17XNL_1105654.1	707	PY17X_1125800.1-p1
Py17XNL_11	1089052	1089604	conserved Plasmodium protein	Py17XNL_1105657	Py17XNL_1105657.1	553	PY17X_1126100.1-p1
Py17XNL_11	1089881	1090208	conserved Plasmodium protein	Py17XNL_1105658	Py17XNL_1105658.1	328	PY17X_1126200.1-p1
Py17XNL_11	1098641	1098684	conserved Plasmodium protein	Py17XNL_1105660	Py17XNL_1105660.1	44	PY17X_1126400.1-p1
Py17XNL_11	1098641	1098684	conserved Plasmodium protein	Py17XNL_1105660	Py17XNL_1105660.2	44	PY17X_1126400.1-p1
Py17XNL_11	1111895	1111897	conserved Plasmodium protein	Py17XNL_1105663	Py17XNL_1105663.1	3	PY17X_1126700.1-p1
Py17XNL_11	1112058	1112504	conserved Plasmodium protein	Py17XNL_1105663	Py17XNL_1105663.1	447	PY17X_1126700.1-p1
Py17XNL_11	1122651	1122746	conserved Plasmodium protein	Py17XNL_1105667	Py17XNL_1105667.1	96	PY17X_1127300.1-p1
Py17XNL_11	1139409	1140164	conserved Plasmodium protein	Py17XNL_1105672	Py17XNL_1105672.1	756	PY17X_1127800.1-p1
Py17XNL_11	1140782	1141054	conserved Plasmodium protein	Py17XNL_1105672	Py17XNL_1105672.1	273	PY17X_1127800.1-p1
Py17XNL_11	1203021	1203164	conserved Plasmodium protein	Py17XNL_1105682	Py17XNL_1105682.1	144	PY17X_1128700.1-p1
Py17XNL_11	1209190	1209644	conserved Plasmodium protein	Py17XNL_1105684	Py17XNL_1105684.1	455	PY17X_1128900.1-p1
Py17XNL_11	1287907	1288599	conserved Plasmodium protein	Py17XNL_1105701	Py17XNL_1105701.1	693	PY17X_1130700.1-p1
Py17XNL_11	1311497	1311747	conserved Plasmodium protein	Py17XNL_1105708	Py17XNL_1105708.1	251	PY17X_1131300.1-p1
Py17XNL_11	1334357	1334378	conserved Plasmodium protein	Py17XNL_1105715	Py17XNL_1105715.1	22	PY17X_1132000.1-p1
Py17XNL_11	1335737	1336088	conserved Plasmodium protein	Py17XNL_1105716	Py17XNL_1105716.1	352	PY17X_1132100.1-p1
Py17XNL_11	1353777	1353827	conserved Plasmodium protein	Py17XNL_1105722	Py17XNL_1105722.1	51	PY17X_1132700.1-p1
Py17XNL_11	1354124	1354699	conserved Plasmodium protein	Py17XNL_1105722	Py17XNL_1105722.1	576	PY17X_1132700.1-p1
Py17XNL_11	1361818	1362600	conserved Plasmodium protein	Py17XNL_1105724	Py17XNL_1105724.1	783	PY17X_1132900.1-p1
Py17XNL_11	1395808	1396280	conserved Plasmodium protein	Py17XNL_1105732	Py17XNL_1105732.1	473	PY17X_1133800.1-p1
Py17XNL_11	1396287	1396641	conserved Plasmodium protein	Py17XNL_1105733	Py17XNL_1105733.1	355	PY17X_1133900.1-p1
Py17XNL_11	1412417	1412520	conserved Plasmodium protein	Py17XNL_1105896	Py17XNL_1105896.1	104	PY17X_1134300.1-p1
Py17XNL_11	1448196	1448880	conserved Plasmodium protein	Py17XNL_1105745	Py17XNL_1105745.1	685	PY17X_1135200.1-p1
Py17XNL_11	1480924	1481330	conserved Plasmodium protein	Py17XNL_1105753	Py17XNL_1105753.1	407	PY17X_1136000.1-p1
Py17XNL_11	1484407	1485130	conserved Plasmodium protein	Py17XNL_1105755	Py17XNL_1105755.1	724	PY17X_1136200.1-p1
Py17XNL_11	1501597	1502059	conserved Plasmodium protein	Py17XNL_1105761	Py17XNL_1105761.1	463	PY17X_1136800.1-p1
Py17XNL_11	1528895	1529220	conserved Plasmodium protein	Py17XNL_1105766	Py17XNL_1105766.1	326	PY17X_1137300.1-p1
Py17XNL_11	1540255	1540890	conserved Plasmodium protein	Py17XNL_1105767	Py17XNL_1105767.1	636	PY17X_1137400.1-p1
Py17XNL_11	1548330	1548650	conserved Plasmodium protein	Py17XNL_1105769	Py17XNL_1105769.1	321	PY17X_1137600.1-p1
Py17XNL_11	1554977	1555217	conserved Plasmodium protein	Py17XNL_1105773	Py17XNL_1105773.1	241	PY17X_1138000.1-p1
Py17XNL_11	1558008	1558200	conserved Plasmodium protein	Py17XNL_1105774	Py17XNL_1105774.1	193	PY17X_1138100.1-p1
Py17XNL_11	1599841	1601178	conserved Plasmodium protein	Py17XNL_1105780	Py17XNL_1105780.3	1338	PY17X_1138700.1-p1
Py17XNL_11	1601273	1601314	conserved Plasmodium protein	Py17XNL_1105780	Py17XNL_1105780.3	42	PY17X_1138700.1-p1
Py17XNL_11	1601395	1601433	conserved Plasmodium protein	Py17XNL_1105780	Py17XNL_1105780.3	39	PY17X_1138700.1-p1
Py17XNL_11	1601550	1602291	conserved Plasmodium protein	Py17XNL_1105780	Py17XNL_1105780.3	742	PY17X_1138700.1-p1
Py17XNL_11	1602413	1602620	conserved Plasmodium protein	Py17XNL_1105780	Py17XNL_1105780.3	208	PY17X_1138700.1-p1
Py17XNL_11	1598215	1598350	conserved Plasmodium protein	Py17XNL_1105780	Py17XNL_1105780.2	136	PY17X_1138700.1-p1
Py17XNL_11	1598507	1598620	conserved Plasmodium protein	Py17XNL_1105780	Py17XNL_1105780.2	114	PY17X_1138700.1-p1
Py17XNL_11	1599841	1601178	conserved Plasmodium protein	Py17XNL_1105780	Py17XNL_1105780.1	1338	PY17X_1138700.1-p1
Py17XNL_11	1601273	1601314	conserved Plasmodium protein	Py17XNL_1105780	Py17XNL_1105780.1	42	PY17X_1138700.1-p1
Py17XNL_11	1601395	1601433	conserved Plasmodium protein	Py17XNL_1105780	Py17XNL_1105780.1	39	PY17X_1138700.1-p1
Py17XNL_11	1601550	1601806	conserved Plasmodium protein	Py17XNL_1105780	Py17XNL_1105780.1	257	PY17X_1138700.1-p1
Py17XNL_11	1601931	1602291	conserved Plasmodium protein	Py17XNL_1105780	Py17XNL_1105780.1	361	PY17X_1138700.1-p1
Py17XNL_11	1602413	1602620	conserved Plasmodium protein	Py17XNL_1105780	Py17XNL_1105780.1	208	PY17X_1138700.1-p1
Py17XNL_11	1602436	1602466	conserved Plasmodium protein	Py17XNL_1105897	Py17XNL_1105897.1	31	PY17X_1138800.1-p1
Py17XNL_11	1602436	1602466	conserved Plasmodium protein	Py17XNL_1105897	Py17XNL_1105897.2	31	PY17X_1138800.1-p1
Py17XNL_11	1651031	1651580	conserved Plasmodium protein	Py17XNL_1105793	Py17XNL_1105793.1	550	PY17X_1140100.1-p1
Py17XNL_11	1658797	1659310	conserved Plasmodium protein	Py17XNL_1105794	Py17XNL_1105794.1	514	PY17X_1140200.1-p1
Py17XNL_11	1658797	1659310	conserved Plasmodium protein	Py17XNL_1105794	Py17XNL_1105794.2	514	PY17X_1140200.1-p1
Py17XNL_11	1664398	1664640	conserved Plasmodium protein	Py17XNL_1105795	Py17XNL_1105795.1	243	PY17X_1140300.1-p1
Py17XNL_11	1668368	1668480	conserved Plasmodium protein	Py17XNL_1105796	Py17XNL_1105796.1	113	PY17X_1140400.1-p1
Py17XNL_11	1672312	1672410	conserved Plasmodium protein	Py17XNL_1105797	Py17XNL_1105797.1	99	PY17X_1140500.1-p1
Py17XNL_11	1671952	1672410	conserved Plasmodium protein	Py17XNL_1105797	Py17XNL_1105797.2	459	PY17X_1140500.1-p1
Py17XNL_11	1682787	1682924	conserved Plasmodium protein	Py17XNL_1105802	Py17XNL_1105802.1	138	PY17X_1141000.1-p1
Py17XNL_11	1720563	1720923	conserved Plasmodium protein	Py17XNL_1105808	Py17XNL_1105808.1	361	PY17X_1141700.1-p1
Py17XNL_11	1733034	1733173	conserved Plasmodium protein	Py17XNL_1105813	Py17XNL_1105813.1	140	PY17X_1142200.1-p1
Py17XNL_11	1735530	1735822	conserved Plasmodium protein	Py17XNL_1105815	Py17XNL_1105815.1	293	PY17X_1142500.1-p1
Py17XNL_11	1753682	1754333	conserved Plasmodium protein	Py17XNL_1105820	Py17XNL_1105820.1	652	PY17X_1143000.1-p1
Py17XNL_11	1753682	1754333	conserved Plasmodium protein	Py17XNL_1105820	Py17XNL_1105820.2	652	PY17X_1143000.1-p1
Py17XNL_11	1757661	1758783	conserved Plasmodium protein	Py17XNL_1105822	Py17XNL_1105822.1	1123	PY17X_1143200.1-p1
Py17XNL_11	1761250	1761432	conserved Plasmodium protein	Py17XNL_1105824	Py17XNL_1105824.1	183	PY17X_1143500.1-p1
Py17XNL_11	1787995	1788073	conserved Plasmodium protein	Py17XNL_1105828	Py17XNL_1105828.1	79	PY17X_1143900.1-p1
Py17XNL_11	1804600	1804672	conserved Plasmodium protein	Py17XNL_1105834	Py17XNL_1105834.1	73	PY17X_1144500.1-p1
Py17XNL_11	1810392	1810773	conserved Plasmodium protein	Py17XNL_1105835	Py17XNL_1105835.1	382	PY17X_1144600.1-p1
Py17XNL_11	1827162	1827703	conserved Plasmodium protein	Py17XNL_1105840	Py17XNL_1105840.1	542	PY17X_1145100.1-p1
Py17XNL_11	1837418	1837937	conserved Plasmodium protein	Py17XNL_1105843	Py17XNL_1105843.1	520	PY17X_1145500.1-p1
Py17XNL_11	1838062	1838133	conserved Plasmodium protein	Py17XNL_1105843	Py17XNL_1105843.1	72	PY17X_1145500.1-p1
Py17XNL_11	1837728	1837937	conserved Plasmodium protein	Py17XNL_1105843	Py17XNL_1105843.2	210	PY17X_1145500.1-p1
Py17XNL_11	1838062	1838133	conserved Plasmodium protein	Py17XNL_1105843	Py17XNL_1105843.2	72	PY17X_1145500.1-p1
Py17XNL_11	1837418	1837937	conserved Plasmodium protein	Py17XNL_1105843	Py17XNL_1105843.4	520	PY17X_1145500.1-p1
Py17XNL_11	1838062	1838133	conserved Plasmodium protein	Py17XNL_1105843	Py17XNL_1105843.4	72	PY17X_1145500.1-p1
Py17XNL_11	1838164	1838213	conserved Plasmodium protein	Py17XNL_1105843	Py17XNL_1105843.3	50	PY17X_1145500.1-p1
Py17XNL_11	1861670	1862171	conserved Plasmodium protein	Py17XNL_1105851	Py17XNL_1105851.1	502	PY17X_1146300.1-p1
Py17XNL_11	1871057	1871333	conserved Plasmodium protein	Py17XNL_1105852	Py17XNL_1105852.1	277	PY17X_1146400.1-p1
Py17XNL_11	1871340	1871585	conserved Plasmodium protein	Py17XNL_1105853	Py17XNL_1105853.1	246	PY17X_1146500.1-p1
Py17XNL_11	1871340	1871818	conserved Plasmodium protein	Py17XNL_1105853	Py17XNL_1105853.2	479	PY17X_1146500.1-p1
Py17XNL_11	1882627	1883053	conserved Plasmodium protein	Py17XNL_1105854	Py17XNL_1105854.1	427	PY17X_1146600.1-p1
Py17XNL_11	1890490	1890920	conserved Plasmodium protein	Py17XNL_1105857	Py17XNL_1105857.1	431	PY17X_1146900.1-p1
Py17XNL_10	168547	169008	conserved Plasmodium protein	Py17XNL_1002077	Py17XNL_1002077.1	462	PY17X_1001800.1-p1
Py17XNL_10	181177	181514	conserved Plasmodium protein	Py17XNL_1002081	Py17XNL_1002081.1	338	PY17X_1002300.1-p1
Py17XNL_10	181625	181708	conserved Plasmodium protein	Py17XNL_1002081	Py17XNL_1002081.1	84	PY17X_1002300.1-p1
Py17XNL_10	194083	194450	conserved Plasmodium protein	Py17XNL_1002082	Py17XNL_1002082.1	368	PY17X_1002400.1-p1
Py17XNL_10	200995	201290	conserved Plasmodium protein	Py17XNL_1002084	Py17XNL_1002084.1	296	PY17X_1002600.1-p1
Py17XNL_10	201357	201699	conserved Plasmodium protein	Py17XNL_1002085	Py17XNL_1002085.1	343	PY17X_1002700.1-p1
Py17XNL_10	225367	225784	conserved Plasmodium protein	Py17XNL_1002089	Py17XNL_1002089.1	418	PY17X_1003100.1-p1
Py17XNL_10	239514	239576	conserved Plasmodium protein	Py17XNL_1002552	Py17XNL_1002552.1	63	PY17X_1003300.1-p1
Py17XNL_10	241177	241225	conserved Plasmodium protein	Py17XNL_1002091	Py17XNL_1002091.1	49	PY17X_1003400.1-p1
Py17XNL_10	241177	241225	conserved Plasmodium protein	Py17XNL_1002091	Py17XNL_1002091.2	49	PY17X_1003400.1-p1
Py17XNL_10	241177	241225	conserved Plasmodium protein	Py17XNL_1002091	Py17XNL_1002091.3	49	PY17X_1003400.1-p1
Py17XNL_10	266922	266990	conserved Plasmodium protein	Py17XNL_1002094	Py17XNL_1002094.1	69	PY17X_1003700.1-p1
Py17XNL_10	315317	315640	conserved Plasmodium protein	Py17XNL_1002103	Py17XNL_1002103.1	324	PY17X_1004600.1-p1
Py17XNL_10	358487	358975	conserved Plasmodium protein	Py17XNL_1002116	Py17XNL_1002116.1	489	PY17X_1005900.1-p1
Py17XNL_10	367867	368085	conserved Plasmodium protein	Py17XNL_1002117	Py17XNL_1002117.1	219	PY17X_1006000.1-p1
Py17XNL_10	375397	375882	conserved Plasmodium protein	Py17XNL_1002121	Py17XNL_1002121.1	486	PY17X_1006400.1-p1
Py17XNL_10	383938	384040	conserved Plasmodium protein	Py17XNL_1002123	Py17XNL_1002123.1	103	PY17X_1006600.1-p1
Py17XNL_10	384337	384989	conserved Plasmodium protein	Py17XNL_1002124	Py17XNL_1002124.1	653	PY17X_1006700.1-p1
Py17XNL_10	385093	385193	conserved Plasmodium protein	Py17XNL_1002124	Py17XNL_1002124.1	101	PY17X_1006700.1-p1
Py17XNL_10	385295	385421	conserved Plasmodium protein	Py17XNL_1002124	Py17XNL_1002124.1	127	PY17X_1006700.1-p1
Py17XNL_10	385578	385831	conserved Plasmodium protein	Py17XNL_1002124	Py17XNL_1002124.1	254	PY17X_1006700.1-p1
Py17XNL_10	384337	384989	conserved Plasmodium protein	Py17XNL_1002124	Py17XNL_1002124.2	653	PY17X_1006700.1-p1
Py17XNL_10	385093	385421	conserved Plasmodium protein	Py17XNL_1002124	Py17XNL_1002124.2	329	PY17X_1006700.1-p1
Py17XNL_10	385578	385719	conserved Plasmodium protein	Py17XNL_1002124	Py17XNL_1002124.2	142	PY17X_1006700.1-p1
Py17XNL_10	385836	385877	conserved Plasmodium protein	Py17XNL_1002124	Py17XNL_1002124.2	42	PY17X_1006700.1-p1
Py17XNL_10	384337	384989	conserved Plasmodium protein	Py17XNL_1002124	Py17XNL_1002124.3	653	PY17X_1006700.1-p1
Py17XNL_10	385093	385421	conserved Plasmodium protein	Py17XNL_1002124	Py17XNL_1002124.3	329	PY17X_1006700.1-p1
Py17XNL_10	385578	385719	conserved Plasmodium protein	Py17XNL_1002124	Py17XNL_1002124.3	142	PY17X_1006700.1-p1
Py17XNL_10	400247	400738	conserved Plasmodium protein	Py17XNL_1002127	Py17XNL_1002127.1	492	PY17X_1007000.1-p1
Py17XNL_10	407026	407713	conserved Plasmodium protein	Py17XNL_1002128	Py17XNL_1002128.1	688	PY17X_1007100.1-p1
Py17XNL_10	409570	409913	conserved Plasmodium protein	Py17XNL_1002129	Py17XNL_1002129.1	344	PY17X_1007200.1-p1
Py17XNL_10	429410	429539	conserved Plasmodium protein	Py17XNL_1002135	Py17XNL_1002135.1	130	PY17X_1007800.1-p1
Py17XNL_10	434410	434822	conserved Plasmodium protein	Py17XNL_1002137	Py17XNL_1002137.1	413	PY17X_1008000.1-p1
Py17XNL_10	480590	481143	conserved Plasmodium protein	Py17XNL_1002148	Py17XNL_1002148.1	554	PY17X_1009500.1-p1
Py17XNL_10	495070	495304	conserved Plasmodium protein	Py17XNL_1002153	Py17XNL_1002153.1	235	PY17X_1010000.1-p1
Py17XNL_10	511642	511743	conserved Plasmodium protein	Py17XNL_1002155	Py17XNL_1002155.1	102	PY17X_1010200.1-p1
Py17XNL_10	511750	511953	conserved Plasmodium protein	Py17XNL_1002156	Py17XNL_1002156.1	204	PY17X_1010300.1-p1
Py17XNL_10	511750	512187	conserved Plasmodium protein	Py17XNL_1002156	Py17XNL_1002156.2	438	PY17X_1010300.1-p1
Py17XNL_10	523773	523883	conserved Plasmodium protein	Py17XNL_1002158	Py17XNL_1002158.1	111	PY17X_1010500.1-p1
Py17XNL_10	540060	540583	conserved Plasmodium protein	Py17XNL_1002161	Py17XNL_1002161.1	524	PY17X_1010800.1-p1
Py17XNL_10	563870	564114	conserved Plasmodium protein	Py17XNL_1002168	Py17XNL_1002168.1	245	PY17X_1011500.1-p1
Py17XNL_10	624638	624923	conserved Plasmodium protein	Py17XNL_1002179	Py17XNL_1002179.1	286	PY17X_1012600.1-p1
Py17XNL_10	631845	631873	conserved Plasmodium protein	Py17XNL_1002180	Py17XNL_1002180.1	29	PY17X_1012700.1-p1
Py17XNL_10	665649	666163	conserved Plasmodium protein	Py17XNL_1002185	Py17XNL_1002185.1	515	PY17X_1013200.1-p1
Py17XNL_10	683438	683463	conserved Plasmodium protein	Py17XNL_1002190	Py17XNL_1002190.1	26	PY17X_1013800.1-p1
Py17XNL_10	699417	699453	conserved Plasmodium protein	Py17XNL_1002193	Py17XNL_1002193.1	37	PY17X_1014100.1-p1
Py17XNL_10	699530	700298	conserved Plasmodium protein	Py17XNL_1002194	Py17XNL_1002194.1	769	PY17X_1014200.1-p1
Py17XNL_10	744700	744740	conserved Plasmodium protein	Py17XNL_1002210	Py17XNL_1002210.1	41	PY17X_1015700.1-p1
Py17XNL_10	744994	745143	conserved Plasmodium protein	Py17XNL_1002210	Py17XNL_1002210.1	150	PY17X_1015700.1-p1
Py17XNL_10	779060	779182	conserved Plasmodium protein	Py17XNL_1002219	Py17XNL_1002219.1	123	PY17X_1016600.1-p1
Py17XNL_10	808762	809443	conserved Plasmodium protein	Py17XNL_1002226	Py17XNL_1002226.1	682	PY17X_1017300.1-p1
Py17XNL_10	831660	831767	conserved Plasmodium protein	Py17XNL_1002234	Py17XNL_1002234.1	108	PY17X_1018100.1-p1
Py17XNL_10	851798	852203	conserved Plasmodium protein	Py17XNL_1002239	Py17XNL_1002239.1	406	PY17X_1018700.1-p1
Py17XNL_10	851798	852203	conserved Plasmodium protein	Py17XNL_1002239	Py17XNL_1002239.2	406	PY17X_1018700.1-p1
Py17XNL_10	850445	851548	conserved Plasmodium protein	Py17XNL_1002239	Py17XNL_1002239.3	1104	PY17X_1018700.1-p1
Py17XNL_10	851670	852203	conserved Plasmodium protein	Py17XNL_1002239	Py17XNL_1002239.3	534	PY17X_1018700.1-p1
Py17XNL_10	858298	858454	conserved Plasmodium protein	Py17XNL_1002240	Py17XNL_1002240.1	157	PY17X_1018800.1-p1
Py17XNL_10	870498	870606	conserved Plasmodium protein	Py17XNL_1002243	Py17XNL_1002243.1	109	PY17X_1019100.1-p1
Py17XNL_10	875408	875851	conserved Plasmodium protein	Py17XNL_1002245	Py17XNL_1002245.1	444	PY17X_1019300.1-p1
Py17XNL_10	893369	893411	conserved Plasmodium protein	Py17XNL_1002247	Py17XNL_1002247.1	43	PY17X_1019500.1-p1
Py17XNL_10	910864	911051	conserved Plasmodium protein	Py17XNL_1002254	Py17XNL_1002254.1	188	PY17X_1020200.1-p1
Py17XNL_10	911068	911330	conserved Plasmodium protein	Py17XNL_1002255	Py17XNL_1002255.1	263	PY17X_1020300.1-p1
Py17XNL_10	914068	914563	conserved Plasmodium protein	Py17XNL_1002256	Py17XNL_1002256.1	496	PY17X_1020400.1-p1
Py17XNL_10	914068	915159	conserved Plasmodium protein	Py17XNL_1002256	Py17XNL_1002256.2	1092	PY17X_1020400.1-p1
Py17XNL_10	916588	916903	conserved Plasmodium protein	Py17XNL_1002257	Py17XNL_1002257.1	316	PY17X_1020500.1-p1
Py17XNL_10	924433	924701	conserved Plasmodium protein	Py17XNL_1002259	Py17XNL_1002259.1	269	PY17X_1020700.1-p1
Py17XNL_10	924433	924701	conserved Plasmodium protein	Py17XNL_1002259	Py17XNL_1002259.2	269	PY17X_1020700.1-p1
Py17XNL_10	947260	947591	conserved Plasmodium protein	Py17XNL_1002264	Py17XNL_1002264.1	332	PY17X_1021600.1-p1
Py17XNL_10	956952	957133	conserved Plasmodium protein	Py17XNL_1002266	Py17XNL_1002266.1	182	PY17X_1021800.1-p1
Py17XNL_10	957241	957331	conserved Plasmodium protein	Py17XNL_1002266	Py17XNL_1002266.1	91	PY17X_1021800.1-p1
Py17XNL_10	957135	957331	conserved Plasmodium protein	Py17XNL_1002266	Py17XNL_1002266.2	197	PY17X_1021800.1-p1
Py17XNL_10	957348	957368	conserved Plasmodium protein	Py17XNL_1002267	Py17XNL_1002267.1	21	PY17X_1021900.1-p1
Py17XNL_10	983238	983692	conserved Plasmodium protein	Py17XNL_1002274	Py17XNL_1002274.1	455	PY17X_1022600.1-p1
Py17XNL_10	987338	987925	conserved Plasmodium protein	Py17XNL_1002275	Py17XNL_1002275.1	588	PY17X_1022700.1-p1
Py17XNL_10	1002527	1003221	conserved Plasmodium protein	Py17XNL_1002279	Py17XNL_1002279.1	695	PY17X_1023100.1-p1
Py17XNL_10	1009366	1009403	conserved Plasmodium protein	Py17XNL_1002281	Py17XNL_1002281.1	38	PY17X_1023500.1-p1
Py17XNL_10	1009560	1009851	conserved Plasmodium protein	Py17XNL_1002281	Py17XNL_1002281.1	292	PY17X_1023500.1-p1
Py17XNL_10	1009878	1010092	conserved Plasmodium protein	Py17XNL_1002282	Py17XNL_1002282.1	215	PY17X_1023600.1-p1
Py17XNL_10	1010190	1010250	conserved Plasmodium protein	Py17XNL_1002282	Py17XNL_1002282.1	61	PY17X_1023600.1-p1
Py17XNL_10	1009878	1010058	conserved Plasmodium protein	Py17XNL_1002282	Py17XNL_1002282.2	181	PY17X_1023600.1-p1
Py17XNL_10	1018358	1018845	conserved Plasmodium protein	Py17XNL_1002284	Py17XNL_1002284.1	488	PY17X_1024000.1-p1
Py17XNL_10	1055720	1056141	conserved Plasmodium protein	Py17XNL_1002294	Py17XNL_1002294.1	422	PY17X_1025000.1-p1
Py17XNL_10	1071469	1071591	conserved Plasmodium protein	Py17XNL_1002299	Py17XNL_1002299.1	123	PY17X_1025500.1-p1
Py17XNL_10	1071469	1071591	conserved Plasmodium protein	Py17XNL_1002299	Py17XNL_1002299.2	123	PY17X_1025500.1-p1
Py17XNL_10	1072948	1072991	conserved Plasmodium protein	Py17XNL_1002300	Py17XNL_1002300.1	44	PY17X_1025600.1-p1
Py17XNL_10	1080734	1081021	conserved Plasmodium protein	Py17XNL_1002301	Py17XNL_1002301.1	288	PY17X_1025700.1-p1
Py17XNL_10	1097319	1097461	conserved Plasmodium protein	Py17XNL_1002305	Py17XNL_1002305.1	143	PY17X_1026100.1-p1
Py17XNL_10	1107848	1108072	conserved Plasmodium protein	Py17XNL_1002308	Py17XNL_1002308.1	225	PY17X_1026900.1-p1
Py17XNL_10	1108008	1108622	conserved Plasmodium protein	Py17XNL_1002308	Py17XNL_1002308.2	615	PY17X_1026900.1-p1
Py17XNL_10	1147728	1148851	conserved Plasmodium protein	Py17XNL_1002314	Py17XNL_1002314.1	1124	PY17X_1027500.1-p1
Py17XNL_10	1184218	1184305	conserved Plasmodium protein	Py17XNL_1002319	Py17XNL_1002319.1	88	PY17X_1028000.1-p1
Py17XNL_10	1205880	1206511	conserved Plasmodium protein	Py17XNL_1002323	Py17XNL_1002323.1	632	PY17X_1028500.1-p1
Py17XNL_10	1228988	1229103	conserved Plasmodium protein	Py17XNL_1002329	Py17XNL_1002329.1	116	PY17X_1029100.1-p1
Py17XNL_10	1242133	1242581	conserved Plasmodium protein	Py17XNL_1002333	Py17XNL_1002333.1	449	PY17X_1029500.1-p1
Py17XNL_10	1247074	1247731	conserved Plasmodium protein	Py17XNL_1002334	Py17XNL_1002334.1	658	PY17X_1029600.1-p1
Py17XNL_10	1296622	1296960	conserved Plasmodium protein	Py17XNL_1002346	Py17XNL_1002346.1	339	PY17X_1030900.1-p1
Py17XNL_10	1317408	1318050	conserved Plasmodium protein	Py17XNL_1002351	Py17XNL_1002351.1	643	PY17X_1031400.1-p1
Py17XNL_10	1317021	1318050	conserved Plasmodium protein	Py17XNL_1002351	Py17XNL_1002351.2	1030	PY17X_1031400.1-p1
Py17XNL_10	1317021	1318050	conserved Plasmodium protein	Py17XNL_1002351	Py17XNL_1002351.3	1030	PY17X_1031400.1-p1
Py17XNL_10	1317443	1318050	conserved Plasmodium protein	Py17XNL_1002351	Py17XNL_1002351.4	608	PY17X_1031400.1-p1
Py17XNL_10	1317585	1317780	conserved Plasmodium protein	Py17XNL_1002555	Py17XNL_1002555.1	196	PY17X_1031500.1-p1
Py17XNL_10	1326914	1327520	conserved Plasmodium protein	Py17XNL_1002354	Py17XNL_1002354.3	607	PY17X_1031800.1-p1
Py17XNL_10	1326914	1327520	conserved Plasmodium protein	Py17XNL_1002354	Py17XNL_1002354.1	607	PY17X_1031800.1-p1
Py17XNL_10	1326914	1327520	conserved Plasmodium protein	Py17XNL_1002354	Py17XNL_1002354.2	607	PY17X_1031800.1-p1
Py17XNL_10	1327537	1327779	conserved Plasmodium protein	Py17XNL_1002355	Py17XNL_1002355.1	243	PY17X_1031900.1-p1
Py17XNL_10	1332638	1333300	conserved Plasmodium protein	Py17XNL_1002356	Py17XNL_1002356.1	663	PY17X_1032000.1-p1
Py17XNL_10	1359510	1359890	conserved Plasmodium protein	Py17XNL_1002362	Py17XNL_1002362.1	381	PY17X_1032600.1-p1
Py17XNL_10	1365941	1365960	conserved Plasmodium protein	Py17XNL_1002363	Py17XNL_1002363.1	20	PY17X_1032800.1-p1
Py17XNL_10	1374446	1374660	conserved Plasmodium protein	Py17XNL_1002366	Py17XNL_1002366.1	215	PY17X_1033100.1-p1
Py17XNL_10	1378867	1379106	conserved Plasmodium protein	Py17XNL_1002369	Py17XNL_1002369.1	240	PY17X_1033400.1-p1
Py17XNL_10	1400118	1400490	conserved Plasmodium protein	Py17XNL_1002373	Py17XNL_1002373.1	373	PY17X_1033800.1-p1
Py17XNL_10	1400590	1400705	conserved Plasmodium protein	Py17XNL_1002373	Py17XNL_1002373.1	116	PY17X_1033800.1-p1
Py17XNL_10	1400831	1400946	conserved Plasmodium protein	Py17XNL_1002373	Py17XNL_1002373.1	116	PY17X_1033800.1-p1
Py17XNL_10	1401052	1401192	conserved Plasmodium protein	Py17XNL_1002373	Py17XNL_1002373.1	141	PY17X_1033800.1-p1
Py17XNL_10	1401300	1401430	conserved Plasmodium protein	Py17XNL_1002373	Py17XNL_1002373.1	131	PY17X_1033800.1-p1
Py17XNL_10	1400951	1401192	conserved Plasmodium protein	Py17XNL_1002373	Py17XNL_1002373.2	242	PY17X_1033800.1-p1
Py17XNL_10	1401300	1401430	conserved Plasmodium protein	Py17XNL_1002373	Py17XNL_1002373.2	131	PY17X_1033800.1-p1
Py17XNL_10	1401537	1401638	conserved Plasmodium protein	Py17XNL_1002374	Py17XNL_1002374.1	102	PY17X_1033900.1-p1
Py17XNL_10	1425532	1425680	conserved Plasmodium protein	Py17XNL_1002379	Py17XNL_1002379.1	149	PY17X_1034400.1-p1
Py17XNL_10	1468757	1469412	conserved Plasmodium protein	Py17XNL_1002389	Py17XNL_1002389.1	656	PY17X_1035400.1-p1
Py17XNL_10	1469486	1469507	conserved Plasmodium protein	Py17XNL_1002389	Py17XNL_1002389.1	22	PY17X_1035400.1-p1
Py17XNL_10	1482563	1482680	conserved Plasmodium protein	Py17XNL_1002392	Py17XNL_1002392.1	118	PY17X_1035700.1-p1
Py17XNL_10	1482311	1482680	conserved Plasmodium protein	Py17XNL_1002392	Py17XNL_1002392.2	370	PY17X_1035700.1-p1
Py17XNL_10	1491577	1491800	conserved Plasmodium protein	Py17XNL_1002396	Py17XNL_1002396.1	224	PY17X_1036100.1-p1
Py17XNL_10	1491577	1492026	conserved Plasmodium protein	Py17XNL_1002396	Py17XNL_1002396.2	450	PY17X_1036100.1-p1
Py17XNL_10	1519217	1519577	conserved Plasmodium protein	Py17XNL_1002399	Py17XNL_1002399.1	361	PY17X_1036400.1-p1
Py17XNL_10	1525497	1525763	conserved Plasmodium protein	Py17XNL_1002401	Py17XNL_1002401.1	267	PY17X_1036600.1-p1
Py17XNL_10	1525884	1525905	conserved Plasmodium protein	Py17XNL_1002401	Py17XNL_1002401.1	22	PY17X_1036600.1-p1
Py17XNL_10	1525497	1525712	conserved Plasmodium protein	Py17XNL_1002401	Py17XNL_1002401.2	216	PY17X_1036600.1-p1
Py17XNL_10	1525497	1525763	conserved Plasmodium protein	Py17XNL_1002401	Py17XNL_1002401.3	267	PY17X_1036600.1-p1
Py17XNL_10	1525884	1526138	conserved Plasmodium protein	Py17XNL_1002401	Py17XNL_1002401.3	255	PY17X_1036600.1-p1
Py17XNL_10	1551959	1551980	conserved Plasmodium protein	Py17XNL_1002405	Py17XNL_1002405.1	22	PY17X_1037000.1-p1
Py17XNL_10	1554848	1555380	conserved Plasmodium protein	Py17XNL_1002407	Py17XNL_1002407.1	533	PY17X_1037200.1-p1
Py17XNL_10	1561184	1561920	conserved Plasmodium protein	Py17XNL_1002409	Py17XNL_1002409.1	737	PY17X_1037400.1-p1
Py17XNL_10	1632907	1633017	conserved Plasmodium protein	Py17XNL_1002429	Py17XNL_1002429.1	111	PY17X_1039300.1-p1
Py17XNL_10	1641997	1642499	conserved Plasmodium protein	Py17XNL_1002432	Py17XNL_1002432.1	503	PY17X_1039600.1-p1
Py17XNL_10	1641997	1642242	conserved Plasmodium protein	Py17XNL_1002432	Py17XNL_1002432.2	246	PY17X_1039600.1-p1
Py17XNL_10	1646717	1647035	conserved Plasmodium protein	Py17XNL_1002434	Py17XNL_1002434.1	319	PY17X_1039700.1-p1
Py17XNL_10	1662977	1663854	conserved Plasmodium protein	Py17XNL_1002440	Py17XNL_1002440.1	878	PY17X_1040300.1-p1
Py17XNL_10	1681507	1681534	conserved Plasmodium protein	Py17XNL_1002447	Py17XNL_1002447.1	28	PY17X_1041000.1-p1
Py17XNL_10	1683387	1683624	conserved Plasmodium protein	Py17XNL_1002448	Py17XNL_1002448.1	238	PY17X_1041000.1-p1
Py17XNL_10	1702077	1702253	conserved Plasmodium protein	Py17XNL_1002452	Py17XNL_1002452.1	177	PY17X_1041500.1-p1
Py17XNL_10	1704857	1704949	conserved Plasmodium protein	Py17XNL_1002453	Py17XNL_1002453.1	93	PY17X_1041600.1-p1
Py17XNL_10	1705170	1705851	conserved Plasmodium protein	Py17XNL_1002453	Py17XNL_1002453.1	682	PY17X_1041600.1-p1
Py17XNL_10	1730603	1730760	conserved Plasmodium protein	Py17XNL_1002460	Py17XNL_1002460.1	158	PY17X_1042400.1-p1
Py17XNL_10	1730603	1730760	conserved Plasmodium protein	Py17XNL_1002460	Py17XNL_1002460.2	158	PY17X_1042400.1-p1
Py17XNL_10	1730740	1730760	conserved Plasmodium protein	Py17XNL_1002460	Py17XNL_1002460.3	21	PY17X_1042400.1-p1
Py17XNL_09	225579	225790	conserved Plasmodium protein	Py17XNL_0900058	Py17XNL_0900058.1	212	PY17X_0902900.1-p1
Py17XNL_09	224758	225296	conserved Plasmodium protein	Py17XNL_0900058	Py17XNL_0900058.2	539	PY17X_0902900.1-p1
Py17XNL_09	225445	225530	conserved Plasmodium protein	Py17XNL_0900058	Py17XNL_0900058.2	86	PY17X_0902900.1-p1
Py17XNL_09	225648	225790	conserved Plasmodium protein	Py17XNL_0900058	Py17XNL_0900058.2	143	PY17X_0902900.1-p1
Py17XNL_09	230683	230960	conserved Plasmodium protein	Py17XNL_0900060	Py17XNL_0900060.1	278	PY17X_0903100.1-p1
Py17XNL_09	230967	231321	conserved Plasmodium protein	Py17XNL_0900061	Py17XNL_0900061.1	355	PY17X_0903200.1-p1
Py17XNL_09	274920	275310	conserved Plasmodium protein	Py17XNL_0900066	Py17XNL_0900066.1	391	PY17X_0903700.1-p1
Py17XNL_09	288849	289460	conserved Plasmodium protein	Py17XNL_0900070	Py17XNL_0900070.1	612	PY17X_0904100.1-p1
Py17XNL_09	290760	290961	conserved Plasmodium protein	Py17XNL_0900071	Py17XNL_0900071.1	202	PY17X_0904200.1-p1
Py17XNL_09	291273	291970	conserved Plasmodium protein	Py17XNL_0900071	Py17XNL_0900071.1	698	PY17X_0904200.1-p1
Py17XNL_09	296887	297033	conserved Plasmodium protein	Py17XNL_0900073	Py17XNL_0900073.1	147	PY17X_0904500.1-p1
Py17XNL_09	302980	303070	conserved Plasmodium protein	Py17XNL_0900074	Py17XNL_0900074.1	91	PY17X_0904600.1-p1
Py17XNL_09	335487	335520	conserved Plasmodium protein	Py17XNL_0900082	Py17XNL_0900082.1	34	PY17X_0905400.1-p1
Py17XNL_09	337887	338591	conserved Plasmodium protein	Py17XNL_0900084	Py17XNL_0900084.1	705	PY17X_0905600.1-p1
Py17XNL_09	346967	347392	conserved Plasmodium protein	Py17XNL_0900088	Py17XNL_0900088.1	426	PY17X_0906000.1-p1
Py17XNL_09	354975	355853	conserved Plasmodium protein	Py17XNL_0900089	Py17XNL_0900089.1	879	PY17X_0906200.1-p1
Py17XNL_09	355975	356420	conserved Plasmodium protein	Py17XNL_0900089	Py17XNL_0900089.1	446	PY17X_0906200.1-p1
Py17XNL_09	363587	364253	conserved Plasmodium protein	Py17XNL_0900093	Py17XNL_0900093.1	667	PY17X_0906700.1-p1
Py17XNL_09	368767	369150	conserved Plasmodium protein	Py17XNL_0900094	Py17XNL_0900094.1	384	PY17X_0906800.1-p1
Py17XNL_09	372224	372380	conserved Plasmodium protein	Py17XNL_0900095	Py17XNL_0900095.1	157	PY17X_0906900.1-p1
Py17XNL_09	372031	372380	conserved Plasmodium protein	Py17XNL_0900095	Py17XNL_0900095.2	350	PY17X_0906900.1-p1
Py17XNL_09	389207	389762	conserved Plasmodium protein	Py17XNL_0900101	Py17XNL_0900101.1	556	PY17X_0907500.1-p1
Py17XNL_09	403357	403835	conserved Plasmodium protein	Py17XNL_0900107	Py17XNL_0900107.1	479	PY17X_0908100.1-p1
Py17XNL_09	411808	411940	conserved Plasmodium protein	Py17XNL_0900108	Py17XNL_0900108.1	133	PY17X_0908200.1-p1
Py17XNL_09	421843	422330	conserved Plasmodium protein	Py17XNL_0900109	Py17XNL_0900109.1	488	PY17X_0908300.1-p1
Py17XNL_09	436247	436346	conserved Plasmodium protein	Py17XNL_0900115	Py17XNL_0900115.1	100	PY17X_0908900.1-p1
Py17XNL_09	436477	436625	conserved Plasmodium protein	Py17XNL_0900115	Py17XNL_0900115.1	149	PY17X_0908900.1-p1
Py17XNL_09	436722	436957	conserved Plasmodium protein	Py17XNL_0900115	Py17XNL_0900115.1	236	PY17X_0908900.1-p1
Py17XNL_09	437064	437192	conserved Plasmodium protein	Py17XNL_0900115	Py17XNL_0900115.1	129	PY17X_0908900.1-p1
Py17XNL_09	436247	436346	conserved Plasmodium protein	Py17XNL_0900115	Py17XNL_0900115.2	100	PY17X_0908900.1-p1
Py17XNL_09	436477	436625	conserved Plasmodium protein	Py17XNL_0900115	Py17XNL_0900115.2	149	PY17X_0908900.1-p1
Py17XNL_09	436722	436957	conserved Plasmodium protein	Py17XNL_0900115	Py17XNL_0900115.2	236	PY17X_0908900.1-p1
Py17XNL_09	437064	437094	conserved Plasmodium protein	Py17XNL_0900115	Py17XNL_0900115.2	31	PY17X_0908900.1-p1
Py17XNL_09	437213	437231	conserved Plasmodium protein	Py17XNL_0900115	Py17XNL_0900115.2	19	PY17X_0908900.1-p1
Py17XNL_09	437321	437568	conserved Plasmodium protein	Py17XNL_0900115	Py17XNL_0900115.2	248	PY17X_0908900.1-p1
Py17XNL_09	447517	447952	conserved Plasmodium protein	Py17XNL_0900119	Py17XNL_0900119.1	436	PY17X_0909300.1-p1
Py17XNL_09	456647	456788	conserved Plasmodium protein	Py17XNL_0900120	Py17XNL_0900120.1	142	PY17X_0909400.1-p1
Py17XNL_09	467704	467900	conserved Plasmodium protein	Py17XNL_0900121	Py17XNL_0900121.1	197	PY17X_0909500.1-p1
Py17XNL_09	467404	467900	conserved Plasmodium protein	Py17XNL_0900121	Py17XNL_0900121.2	497	PY17X_0909500.1-p1
Py17XNL_09	467927	468216	conserved Plasmodium protein	Py17XNL_0900122	Py17XNL_0900122.1	290	PY17X_0909600.1-p1
Py17XNL_09	485403	485428	conserved Plasmodium protein	Py17XNL_0900124	Py17XNL_0900124.1	26	PY17X_0909800.1-p1
Py17XNL_09	492205	492372	conserved Plasmodium protein	Py17XNL_0900126	Py17XNL_0900126.1	168	PY17X_0910000.1-p1
Py17XNL_09	498643	499198	conserved Plasmodium protein	Py17XNL_0900128	Py17XNL_0900128.1	556	PY17X_0910200.1-p1
Py17XNL_09	498643	499198	conserved Plasmodium protein	Py17XNL_0900128	Py17XNL_0900128.2	556	PY17X_0910200.1-p1
Py17XNL_09	513418	513798	conserved Plasmodium protein	Py17XNL_0900130	Py17XNL_0900130.1	381	PY17X_0910600.1-p1
Py17XNL_09	516355	516666	conserved Plasmodium protein	Py17XNL_0900132	Py17XNL_0900132.1	312	PY17X_0910800.1-p1
Py17XNL_09	590265	590894	conserved Plasmodium protein	Py17XNL_0900145	Py17XNL_0900145.1	630	PY17X_0912100.1-p1
Py17XNL_09	600165	600190	conserved Plasmodium protein	Py17XNL_0900146	Py17XNL_0900146.1	26	PY17X_0912200.1-p1
Py17XNL_09	610079	610388	conserved Plasmodium protein	Py17XNL_0900149	Py17XNL_0900149.1	310	PY17X_0912500.1-p1
Py17XNL_09	637165	637571	conserved Plasmodium protein	Py17XNL_0900158	Py17XNL_0900158.1	407	PY17X_0913500.1-p1
Py17XNL_09	660629	660807	conserved Plasmodium protein	Py17XNL_0900162	Py17XNL_0900162.1	179	PY17X_0913900.1-p1
Py17XNL_09	660942	661191	conserved Plasmodium protein	Py17XNL_0900162	Py17XNL_0900162.1	250	PY17X_0913900.1-p1
Py17XNL_09	661333	661598	conserved Plasmodium protein	Py17XNL_0900162	Py17XNL_0900162.1	266	PY17X_0913900.1-p1
Py17XNL_09	661196	661598	conserved Plasmodium protein	Py17XNL_0900162	Py17XNL_0900162.2	403	PY17X_0913900.1-p1
Py17XNL_09	661615	662114	conserved Plasmodium protein	Py17XNL_0900163	Py17XNL_0900163.1	500	PY17X_0914000.1-p1
Py17XNL_09	664485	664850	conserved Plasmodium protein	Py17XNL_0900164	Py17XNL_0900164.1	366	PY17X_0914100.1-p1
Py17XNL_09	681185	681674	conserved Plasmodium protein	Py17XNL_0900167	Py17XNL_0900167.1	490	PY17X_0914300.1-p1
Py17XNL_09	683408	683648	conserved Plasmodium protein	Py17XNL_0900168	Py17XNL_0900168.1	241	PY17X_0914400.1-p1
Py17XNL_09	705935	706356	conserved Plasmodium protein	Py17XNL_0900175	Py17XNL_0900175.1	422	PY17X_0915100.1-p1
Py17XNL_09	725495	725588	conserved Plasmodium protein	Py17XNL_0900180	Py17XNL_0900180.1	94	PY17X_0915600.1-p1
Py17XNL_09	732725	733626	conserved Plasmodium protein	Py17XNL_0900181	Py17XNL_0900181.1	902	PY17X_0915700.1-p1
Py17XNL_09	747185	747487	conserved Plasmodium protein	Py17XNL_0900184	Py17XNL_0900184.1	303	PY17X_0916000.1-p1
Py17XNL_09	747618	748620	conserved Plasmodium protein	Py17XNL_0900184	Py17XNL_0900184.1	1003	PY17X_0916000.1-p1
Py17XNL_09	763229	763528	conserved Plasmodium protein	Py17XNL_0900187	Py17XNL_0900187.1	300	PY17X_0916300.1-p1
Py17XNL_09	778100	778338	conserved Plasmodium protein	Py17XNL_0900191	Py17XNL_0900191.1	239	PY17X_0916700.1-p1
Py17XNL_09	778385	778608	conserved Plasmodium protein	Py17XNL_0900192	Py17XNL_0900192.1	224	PY17X_0916800.1-p1
Py17XNL_09	800993	801258	conserved Plasmodium protein	Py17XNL_0900198	Py17XNL_0900198.1	266	PY17X_0917500.1-p1
Py17XNL_09	820126	820238	conserved Plasmodium protein	Py17XNL_0900203	Py17XNL_0900203.1	113	PY17X_0918000.1-p1
Py17XNL_09	829882	830408	conserved Plasmodium protein	Py17XNL_0900205	Py17XNL_0900205.1	527	PY17X_0918300.1-p1
Py17XNL_09	835912	836018	conserved Plasmodium protein	Py17XNL_0900206	Py17XNL_0900206.1	107	PY17X_0918400.1-p1
Py17XNL_09	837651	837698	conserved Plasmodium protein	Py17XNL_0900207	Py17XNL_0900207.1	48	PY17X_0918500.1-p1
Py17XNL_09	837705	838021	conserved Plasmodium protein	Py17XNL_0900208	Py17XNL_0900208.1	317	PY17X_0918600.1-p1
Py17XNL_09	837705	838021	conserved Plasmodium protein	Py17XNL_0900208	Py17XNL_0900208.2	317	PY17X_0918600.1-p1
Py17XNL_09	845295	845459	conserved Plasmodium protein	Py17XNL_0900211	Py17XNL_0900211.1	165	PY17X_0918900.1-p1
Py17XNL_09	882755	882851	conserved Plasmodium protein	Py17XNL_0900221	Py17XNL_0900221.1	97	PY17X_0920100.1-p1
Py17XNL_09	885898	886857	conserved Plasmodium protein	Py17XNL_0900222	Py17XNL_0900222.1	960	PY17X_0920200.1-p1
Py17XNL_09	887124	887298	conserved Plasmodium protein	Py17XNL_0900222	Py17XNL_0900222.1	175	PY17X_0920200.1-p1
Py17XNL_09	904186	904208	conserved Plasmodium protein	Py17XNL_0900226	Py17XNL_0900226.1	23	PY17X_0920600.1-p1
Py17XNL_09	949519	949766	conserved Plasmodium protein	Py17XNL_0900243	Py17XNL_0900243.4	248	PY17X_0922300.1-p1
Py17XNL_09	949519	949766	conserved Plasmodium protein	Py17XNL_0900243	Py17XNL_0900243.3	248	PY17X_0922300.1-p1
Py17XNL_09	950839	950935	conserved Plasmodium protein	Py17XNL_0900243	Py17XNL_0900243.1	97	PY17X_0922300.1-p1
Py17XNL_09	950839	950935	conserved Plasmodium protein	Py17XNL_0900243	Py17XNL_0900243.2	97	PY17X_0922300.1-p1
Py17XNL_09	951239	952161	conserved Plasmodium protein	Py17XNL_0900243	Py17XNL_0900243.5	923	PY17X_0922300.1-p1
Py17XNL_09	953389	954032	conserved Plasmodium protein	Py17XNL_0900244	Py17XNL_0900244.1	644	PY17X_0922400.1-p1
Py17XNL_09	964235	964882	conserved Plasmodium protein	Py17XNL_0900245	Py17XNL_0900245.1	648	PY17X_0922500.1-p1
Py17XNL_09	964235	964882	conserved Plasmodium protein	Py17XNL_0900245	Py17XNL_0900245.2	648	PY17X_0922500.1-p1
Py17XNL_09	981839	982032	conserved Plasmodium protein	Py17XNL_0900250	Py17XNL_0900250.1	194	PY17X_0923200.1-p1
Py17XNL_09	1130701	1131042	conserved Plasmodium protein	Py17XNL_0900291	Py17XNL_0900291.1	342	PY17X_0927300.1-p1
Py17XNL_09	1156444	1156622	conserved Plasmodium protein	Py17XNL_0900294	Py17XNL_0900294.1	179	PY17X_0927600.1-p1
Py17XNL_09	1156639	1156664	conserved Plasmodium protein	Py17XNL_0900295	Py17XNL_0900295.1	26	PY17X_0927700.1-p1
Py17XNL_09	1156781	1156985	conserved Plasmodium protein	Py17XNL_0900295	Py17XNL_0900295.1	205	PY17X_0927700.1-p1
Py17XNL_09	1170769	1171182	conserved Plasmodium protein	Py17XNL_0900297	Py17XNL_0900297.1	414	PY17X_0927900.1-p1
Py17XNL_09	1171286	1171340	conserved Plasmodium protein	Py17XNL_0900297	Py17XNL_0900297.1	55	PY17X_0927900.1-p1
Py17XNL_09	1171462	1171689	conserved Plasmodium protein	Py17XNL_0900297	Py17XNL_0900297.1	228	PY17X_0927900.1-p1
Py17XNL_09	1170769	1171182	conserved Plasmodium protein	Py17XNL_0900297	Py17XNL_0900297.2	414	PY17X_0927900.1-p1
Py17XNL_09	1171286	1171457	conserved Plasmodium protein	Py17XNL_0900297	Py17XNL_0900297.2	172	PY17X_0927900.1-p1
Py17XNL_09	1170769	1171182	conserved Plasmodium protein	Py17XNL_0900297	Py17XNL_0900297.3	414	PY17X_0927900.1-p1
Py17XNL_09	1171286	1171340	conserved Plasmodium protein	Py17XNL_0900297	Py17XNL_0900297.3	55	PY17X_0927900.1-p1
Py17XNL_09	1171462	1172019	conserved Plasmodium protein	Py17XNL_0900297	Py17XNL_0900297.3	558	PY17X_0927900.1-p1
Py17XNL_09	1175259	1175489	conserved Plasmodium protein	Py17XNL_0900298	Py17XNL_0900298.1	231	PY17X_0928000.1-p1
Py17XNL_09	1232219	1232712	conserved Plasmodium protein	Py17XNL_0900313	Py17XNL_0900313.1	494	PY17X_0929600.1-p1
Py17XNL_09	1246789	1247741	conserved Plasmodium protein	Py17XNL_0900317	Py17XNL_0900317.1	953	PY17X_0930000.1-p1
Py17XNL_09	1261857	1262892	conserved Plasmodium protein	Py17XNL_0900321	Py17XNL_0900321.1	1036	PY17X_0930400.1-p1
Py17XNL_09	1315977	1317800	conserved Plasmodium protein	Py17XNL_0900338	Py17XNL_0900338.1	1824	PY17X_0932100.1-p1
Py17XNL_09	1333687	1334194	conserved Plasmodium protein	Py17XNL_0900343	Py17XNL_0900343.1	508	PY17X_0932600.1-p1
Py17XNL_09	1338297	1338944	conserved Plasmodium protein	Py17XNL_0900344	Py17XNL_0900344.1	648	PY17X_0932800.1-p1
Py17XNL_09	1427757	1428406	conserved Plasmodium protein	Py17XNL_0900366	Py17XNL_0900366.1	650	PY17X_0935100.1-p1
Py17XNL_09	1429837	1430165	conserved Plasmodium protein	Py17XNL_0900367	Py17XNL_0900367.1	329	PY17X_0935200.1-p1
Py17XNL_09	1449341	1450115	conserved Plasmodium protein	Py17XNL_0900374	Py17XNL_0900374.1	775	PY17X_0935800.1-p1
Py17XNL_09	1450330	1450500	conserved Plasmodium protein	Py17XNL_0900374	Py17XNL_0900374.1	171	PY17X_0935800.1-p1
Py17XNL_09	1449341	1450115	conserved Plasmodium protein	Py17XNL_0900374	Py17XNL_0900374.2	775	PY17X_0935800.1-p1
Py17XNL_09	1450330	1450500	conserved Plasmodium protein	Py17XNL_0900374	Py17XNL_0900374.2	171	PY17X_0935800.1-p1
Py17XNL_09	1452427	1452772	conserved Plasmodium protein	Py17XNL_0900376	Py17XNL_0900376.1	346	PY17X_0936000.1-p1
Py17XNL_09	1463187	1463559	conserved Plasmodium protein	Py17XNL_0900380	Py17XNL_0900380.1	373	PY17X_0936400.1-p1
Py17XNL_09	1463187	1463850	conserved Plasmodium protein	Py17XNL_0900380	Py17XNL_0900380.2	664	PY17X_0936400.1-p1
Py17XNL_09	1469247	1469361	conserved Plasmodium protein	Py17XNL_0900382	Py17XNL_0900382.1	115	PY17X_0936600.1-p1
Py17XNL_09	1492767	1493104	conserved Plasmodium protein	Py17XNL_0900385	Py17XNL_0900385.1	338	PY17X_0936900.1-p1
Py17XNL_09	1507624	1507660	conserved Plasmodium protein	Py17XNL_0900389	Py17XNL_0900389.1	37	PY17X_0937300.1-p1
Py17XNL_09	1507624	1507660	conserved Plasmodium protein	Py17XNL_0900389	Py17XNL_0900389.2	37	PY17X_0937300.1-p1
Py17XNL_09	1507412	1507660	conserved Plasmodium protein	Py17XNL_0900389	Py17XNL_0900389.3	249	PY17X_0937300.1-p1
Py17XNL_09	1509937	1510461	conserved Plasmodium protein	Py17XNL_0900391	Py17XNL_0900391.1	525	PY17X_0937500.1-p1
Py17XNL_09	1526584	1527120	conserved Plasmodium protein	Py17XNL_0900393	Py17XNL_0900393.1	537	PY17X_0937900.1-p1
Py17XNL_09	1533396	1534020	conserved Plasmodium protein	Py17XNL_0900395	Py17XNL_0900395.1	625	PY17X_0938200.1-p1
[truncated: 6,491 more rows]

## Sheet: nano_5P_UTR_len
Table S5 - 5’ and 3’ untranslated region (UTR) information by gene name
[truncated: 6,999 more rows]

[truncated: 1 more sheets: nano_3P_UTR_len]
