# Supplementary material for: Long-read genome assembly and gene model annotations for the rodent malaria parasite Plasmodium yoelii 17XNL
Source: J Biol Chem. 2023 May 27;299(7):104871. doi: 10.1016/j.jbc.2023.104871 (PMC10320607; doi:10.1016/j.jbc.2023.104871)
Supplement: Supporting File S1 [file mmc7.zip]

Archive with 68 entries (59 files):
- scripts/
- scripts/cons/
- scripts/cons/consensus.py
- scripts/ont_asm/
- scripts/ont_asm/flye.sh
- scripts/ont_asm/multi_polish.py
- scripts/ont_asm/map_ont.sh
- scripts/ont_asm/sim_map.sh
- scripts/ont_asm/extra_commands.txt
- scripts/ann_fix/
- scripts/ann_fix/update_fasta.sh
- scripts/ann_fix/combine_prokka_braker_gff.py
- scripts/ann_fix/lift_nano_genes.py
- scripts/ann_fix/MIT_fix_commands.txt
- scripts/ann_fix/API_fix_commands.txt
- scripts/rblast/
- scripts/rblast/annotate_augustus_gff.py
- scripts/rblast/change_header.py
- scripts/rblast/extract_best_gname.py
- scripts/rblast/get_best_hit.py
- scripts/rblast/make_recpiprocal_table.sh
- scripts/rblast/merge_reciprocal_hits.py
- scripts/rblast/modify_species_header.py
- scripts/rblast/rblast.sh
- scripts/rblast/rblast_combine.py
- scripts/rblast/run_rblast.sh
- scripts/ncRNA/
- scripts/ncRNA/get_last_gid.py
- scripts/ncRNA/bed.py
- scripts/ncRNA/best.py
- scripts/ncRNA/get_rRNAs.sh
- scripts/ncRNA/ncRNA_gff.py
- scripts/ncRNA/get_tRNAs.sh
- scripts/misc/
- scripts/misc/DotPrep.py
- scripts/misc/dotter.sh
- scripts/misc/atMask.mat
- scripts/misc/vcf2table.py
- scripts/misc/make_var_table.py
- scripts/misc/add_gids.py
- scripts/misc/attributes_gff.py
- scripts/misc/replace_header.py
- scripts/misc/add_matched_prot.py
- scripts/misc/format_gff.py
- scripts/Makefile.pacbio
- scripts/README.txt
- scripts/Makefile.ont
- scripts/run/
- scripts/run/fix_ann.sh
- scripts/run/get_ncRNA.sh
- scripts/run/map.sh
- scripts/run/get_hybrid_v2_fasta.sh
- scripts/run/braker.sh
- scripts/run/prep_cons.sh
- scripts/run/rblast_ann.sh
- scripts/run/utr_len.sh
- scripts/run/hybrid_v2.sh
- scripts/run/submission.sh
- scripts/run/diffs.sh
- scripts/run/cds_diffs.sh
- scripts/asm_mod/
- scripts/asm_mod/parse_aln.py
- scripts/asm_mod/circularize.sh
- scripts/asm_mod/rearrange.sh
- scripts/asm_mod/mt_correct.sh
- scripts/asm_mod/modify_header.py
- scripts/asm_mod/assign.sh
- scripts/asm_mod/asm_mod_commands.txt
