# Supplementary material for: Long-read genome assembly and gene model annotations for the rodent malaria parasite Plasmodium yoelii 17XNL
Source: J Biol Chem. 2023 May 27;299(7):104871. doi: 10.1016/j.jbc.2023.104871 (PMC10320607; doi:10.1016/j.jbc.2023.104871)
Supplement: Supporting File S1 [file mmc7.zip › scripts/ann_fix/update_fasta.sh]

PROT=17XNL_PSU_hybrid_proteins.fa 
CDS=17XNL_PSU_hybrid_cds.fa
TRANS=17XNL_PSU_hybrid_transcripts.fa 

PROT_FIX=MIT_fix_proteins.fa
CDS_FIX=MIT_fix_cds.fa
TRANS_FIX=MIT_fix_transcripts.fa

HEADER=Py17XNL_MIT

#Modify protein fasta file
echo
cat $PROT | grep ">" | grep -v ${HEADER} | sed 's/>//' >list.txt
seqtk subseq -l 60 ${PROT} list.txt >list.fa
cat list.fa ${PROT_FIX} >$PROT

# Modify cds fasta file
echo
cat $CDS | grep ">" | grep -v ${HEADER} | sed 's/>//' >list.txt
seqtk subseq -l 60 ${CDS} list.txt >list.fa
cat list.fa ${CDS_FIX} >$CDS

# Modify transcript fasta file
echo
cat ${TRANS} | grep ">" | grep -v ${HEADER} | sed 's/>//' >list.txt
seqtk subseq -l 60 ${TRANS} list.txt >list.fa
cat list.fa ${TRANS_FIX} >$TRANS
