# Supplementary material for: Long-read genome assembly and gene model annotations for the rodent malaria parasite Plasmodium yoelii 17XNL
Source: J Biol Chem. 2023 May 27;299(7):104871. doi: 10.1016/j.jbc.2023.104871 (PMC10320607; doi:10.1016/j.jbc.2023.104871)
Supplement: Supporting File S1 [file mmc7.zip › scripts/ann_fix/MIT_fix_commands.txt]

set -uex

#Step1 : Generate a combined braker2 and prokka gff3
bash fix_ann.sh

# Step2: Manually changed the duplicate gene -names
# Used only prokka based predictions.
# Removed COX3 with only 50% identity and kept the one with 100% identity

# Modify original nano gff3 file
cp ../API_prokka/17XNL_PSU_nano.gff3 .
cat 17XNL_PSU_nano.gff3|  grep -v "Py17XNL_MIT" >tmp.gff3
cat tmp.gff3 MIT_fix_nano.gff3 >17XNL_PSU_nano.gff3


# Modify original hybrid gff3 file
cp ../API_prokka/17XNL_PSU_hybrid.gff3 .  
cat 17XNL_PSU_hybrid.gff3|  grep -v "Py17XNL_MIT" >tmp.gff3
cat tmp.gff3 MIT_fix_hybrid.gff3 >17XNL_PSU_hybrid.gff3

# Update protein fasta files
cp ../API_prokka/17XNL_PSU_*.fa .
bash update.sh
