# Supplementary material for: Long-read genome assembly and gene model annotations for the rodent malaria parasite Plasmodium yoelii 17XNL
Source: J Biol Chem. 2023 May 27;299(7):104871. doi: 10.1016/j.jbc.2023.104871 (PMC10320607; doi:10.1016/j.jbc.2023.104871)
Supplement: Supporting File S1 [file mmc7.zip › scripts/ann_fix/API_fix_commands.txt]

#Step1 : Generate a combined braker2 and prokka gff3
bash fix_ann.sh

# Step2: Manually fixed rpoB, rpoC1, rpoC2 and rpoC2_1 based on prokka
# Used only prokka based predictions for these genes.

cat API_fix_hybrid.gff3 | grep -v "rpoB" | grep -v "rpoC" >tmp.gff3
cat rpoB_hybrid.gff3 rpoC1_hybrid.gff3 rpoC2_1_hybrid.gff3 rpoC2_2_hybrid.gff3 >>tmp.gff3
mv tmp.gff3 API_fix_hybrid.gff3

# Modify original gff3 file
cat ../braker2_hybrid/braker2_ann.gff3 |  grep -v "Py17XNL_API" >tmp.gff3
cat tmp.gff3 API_fix_hybrid.gff3 >17XNL_PSU_hybrid.gff3


cat API_fix_nano.gff3 | grep -v "rpoB" | grep -v "rpoC" >tmp.gff3
cat rpoB_nano.gff3 rpoC1_nano.gff3 rpoC2_1_nano.gff3 rpoC2_2_nano.gff3 >>tmp.gff3
mv tmp.gff3 API_fix_nano.gff3

# Modify original gff3 file
cat ../braker2_nano/braker2_ann.gff3 |  grep -v "Py17XNL_API" >tmp.gff3
cat tmp.gff3 API_fix_nano.gff3 >17XNL_PSU_nano.gff3

# Modify hybrid protein fasta file
cat 17XNL_PSU_hybrid_proteins.fa | grep ">" | grep -v Py17XNL_API | sed 's/>//' >list.txt
seqtk subseq -l 60 17XNL_PSU_hybrid_proteins.fa list.txt >list.fa
cat list.fa API_fix_hybrid_proteins.fa >17XNL_PSU_hybrid_proteins.fa 

# Modify hybrid cds fasta file
cat 17XNL_PSU_hybrid_cds.fa | grep ">" | grep -v Py17XNL_API | sed 's/>//' >list.txt
seqtk subseq -l 60 17XNL_PSU_hybrid_cds.fa list.txt >list.fa
cat list.fa API_fix_hybrid_cds.fa >17XNL_PSU_hybrid_cds.fa

# Modify hybrid transcript fasta file
cat 17XNL_PSU_hybrid_transcript.fa | grep ">" | grep -v Py17XNL_API | sed 's/>//' >list.txt
seqtk subseq -l 60 17XNL_PSU_hybrid_transcript.fa list.txt >list.fa
cat list.fa API_fix_hybrid_transcript.fa >17XNL_PSU_hybrid_transcript.fa
