# Supplementary material for: Long-read genome assembly and gene model annotations for the rodent malaria parasite Plasmodium yoelii 17XNL
Source: J Biol Chem. 2023 May 27;299(7):104871. doi: 10.1016/j.jbc.2023.104871 (PMC10320607; doi:10.1016/j.jbc.2023.104871)
Supplement: Supporting File S1 [file mmc7.zip › scripts/rblast/change_header.py]

import sys, csv
from itertools import groupby
from collections import defaultdict


def read_map(mapfile):
    store = defaultdict(list)
    stream = csv.DictReader(open(mapfile), delimiter="\t")

    for row in stream:
        org_id = row['org_id']
        new_id = row['new_id']
        store[org_id] = new_id
    return store


def is_header(line):
    return line.startswith(">")


def rename_header(fname, store):
    fa = open(fname, "r")

    for header, seq in groupby(fa, key=is_header):
        if header:
            hline = next(seq).strip()
            hline = hline.lstrip(">")
            newh = store[hline] if hline in store else hline
            newh = ">" + newh #+ f' ID={hline}'
        else:
            seq = "".join([line.strip() for line in seq])
            seq = seq.upper()
            # split seq into 70 characters each line
            seq1 = "\n".join([seq[i:i + 60] for i in range(0, len(seq), 60)])
            yield (newh, seq1)


if __name__ == "__main__":

    fname = sys.argv[1] #"transcripts.fa"
    mapfile = sys.argv[2] # "transcript_ann.txt"

    id_store = read_map(mapfile)
    fa_store = dict(rename_header(fname, id_store))
    for header, seq in fa_store.items():
        print(header)
        print(seq)
