# Supplementary material for: Long-read genome assembly and gene model annotations for the rodent malaria parasite Plasmodium yoelii 17XNL
Source: J Biol Chem. 2023 May 27;299(7):104871. doi: 10.1016/j.jbc.2023.104871 (PMC10320607; doi:10.1016/j.jbc.2023.104871)
Supplement: Supporting File S1 [file mmc7.zip › scripts/ncRNA/bed.py]

"""
Convert tRNASCAN-SE output to a bed file.
"""
import sys, csv

fname = sys.argv[1]

stream = csv.reader(open(fname))
next(stream)
next(stream)
next(stream)
next(stream)
next(stream)
for row in stream:
    line = row[0].split()
    chrom, start, end, desc = line[0], line[2], line[3], line[4]
    chrom = chrom.strip()
    start = int(start)  # - 1
    end = int(end)
    strand = "+"
    if start > end:
        start, end = end-1, start
        strand = "-"
    start = start -1 if strand == "+"  else start
    start = str(start).strip()
    end = str(end).strip()
    name = f"tRNA {desc}"

    print("\t".join([chrom, start, end, name, ".", strand]))
