# Supplementary material for: Long-read genome assembly and gene model annotations for the rodent malaria parasite Plasmodium yoelii 17XNL
Source: J Biol Chem. 2023 May 27;299(7):104871. doi: 10.1016/j.jbc.2023.104871 (PMC10320607; doi:10.1016/j.jbc.2023.104871)
Supplement: Supporting File S1 [file mmc7.zip › scripts/ncRNA/get_tRNAs.sh]

#
# This script make tRNA gene predictions and creates a bed file for it
# 
#  Assembly fasta and output folder are needed as input
#
# tRNAs are predicted with tRNASCAN_SE

ASM=$1  #results/17XNL_PSU.fa
OUT=$2 # outdir ann/tRNA

SCRIPTS=scripts/ncRNA

# Create outdir
mkdir -p ${OUT}

PREFIX=$(basename ${ASM%.fa})
echo $PREFIX

tRNA_OUT=${OUT}/${PREFIX}"_tRNA.txt"
tRNA_BED=${OUT}/${PREFIX}"_tRNA.bed"

# Predict tRNAs
echo "Making tRNA predictions."
tRNAscan-SE -E $ASM >$tRNA_OUT

# Make a bed file
echo "Making tRNA bed file."
python ${SCRIPTS}/bed.py $tRNA_OUT  >${tRNA_BED}
