# Supplementary material for: Long-read genome assembly and gene model annotations for the rodent malaria parasite Plasmodium yoelii 17XNL
Source: J Biol Chem. 2023 May 27;299(7):104871. doi: 10.1016/j.jbc.2023.104871 (PMC10320607; doi:10.1016/j.jbc.2023.104871)
Supplement: Supporting File S1 [file mmc7.zip › scripts/misc/dotter.sh]

set -uex

REF=$1
QUERY=$2
PREFIX=$3

# Nucmer: minimum length of a single match
L=100

# Nucmer: minimum length of a cluster of matches
C=500

# Nucmer parameters.
PARAMS="--maxmatch -l 100 -c 500"

# Run nucmer.
nucmer ${PARAMS} ${REF} ${QUERY} --prefix ${PREFIX}

# Convert the delta file.
python scripts/misc/DotPrep.py --delta  ${PREFIX}.delta --out  ${PREFIX}

# Cleanup.
rm -rf *.delta.gz
