# Supplementary material for: Long-read genome assembly and gene model annotations for the rodent malaria parasite Plasmodium yoelii 17XNL
Source: J Biol Chem. 2023 May 27;299(7):104871. doi: 10.1016/j.jbc.2023.104871 (PMC10320607; doi:10.1016/j.jbc.2023.104871)
Supplement: Supporting File S1 [file mmc7.zip › scripts/misc/make_var_table.py]

import csv,sys


def store_data(gnames):
    store = dict()
    stream = csv.reader(open(gnames, 'r'), delimiter='\t')

    for row in stream:
        gid = row[4]
        store[gid] = row

    return store


def combine(cds, gnames):
    store = store_data(gnames)

    stream2 = csv.reader(open(cds, 'r'), delimiter='\t')

    for row in stream2:
        gid = row[7]
        if gid in store:
            data = store[gid]
            row.extend(data)
            print('\t'.join(row))


if __name__ == "__main__":
    cds = sys.argv[1] #"17XNL_PSU_cds_ann_short.txt"
    gnames = sys.argv[2] #"out.txt"

    combine(cds, gnames)
