# Supplementary material for: Long-read genome assembly and gene model annotations for the rodent malaria parasite Plasmodium yoelii 17XNL
Source: J Biol Chem. 2023 May 27;299(7):104871. doi: 10.1016/j.jbc.2023.104871 (PMC10320607; doi:10.1016/j.jbc.2023.104871)
Supplement: Supporting File S1 [file mmc7.zip › scripts/run/prep_cons.sh]

# 
# Modify the headers and repeatmask cons2.fa 
#

# Rename header
ASM=asm
sed -i 's/Py17X/Py17XNL/' ${ASM}/cons2.fa
sed -i 's/_v3//' ${ASM}/cons2.fa

# Mask the genome
tantan -m scripts/atMask.mat  -r 0.01 ${ASM}/cons2.fa >${ASM}/17XNL_PSU.fa
samtools faidx ${ASM}/17XNL_PSU.fa
