# Supplementary material for: Long-read genome assembly and gene model annotations for the rodent malaria parasite Plasmodium yoelii 17XNL
Source: J Biol Chem. 2023 May 27;299(7):104871. doi: 10.1016/j.jbc.2023.104871 (PMC10320607; doi:10.1016/j.jbc.2023.104871)
Supplement: Supporting File S1 [file mmc7.zip › scripts/asm_mod/circularize.sh]

set -uex

#
# Circularize API in pyoelli 17XNL assembly
#


# Assembly fasta file with contigs
ASM=asm/17XNL_PSU_v3.fa

# Reads used to generate the assembly
READS=data/ccs.fq 

# Sequence to be extracted from fasta file and
# needs to be circularized. This id should match fasta header.
SID=PY17XNL_API

# Output directory
OUT=api_circ

CPU=20

# Extract API
samtools faidx $ASM $SID >api.fa

# circlator
circlator all --threads $CPU api.fa  $READS $OUT
