# Supplementary material for: Long-read genome assembly and gene model annotations for the rodent malaria parasite Plasmodium yoelii 17XNL
Source: J Biol Chem. 2023 May 27;299(7):104871. doi: 10.1016/j.jbc.2023.104871 (PMC10320607; doi:10.1016/j.jbc.2023.104871)
Supplement: Supporting File S1 [file mmc7.zip › scripts/asm_mod/rearrange.sh]

set -uex
#
# Circlator merged the overlapping regions.
# But circlator did not cirularize correctly
# So,we mapped the circlator output to 17X
# and obtained the coordinates and rearranged it.

# Circlator output
FASTA=api_circ.fa
REF=refs/PlasmoDB-56_Pyoeliiyoelii17X_Genome.fasta

# Map circlator output to reference
minimap2 -ax asm5 $REF $FASTA |samtools sort >api_circ.bam
samtools index api_circ.bam

# Extract sequences to rearrange based on mapping coordinates.
samtools faidx ${FASTA} 'PY17XNL_API:2974-34324' >seq1.fa
samtools faidx ${FASTA} 'PY17XNL_API:1-2973' >seq2.fa

# Merge the sequences.
echo ">PY17XNL_API" >tmp1.fa
(cat seq1.fa | grep -v ">" & cat seq2.fa | grep -v ">")  >>tmp1.fa
seqtk seq -A -l 70  tmp1.fa >api_merge.fa
samtools faidx api_merge.fa
rm -f tmp1.fa
