# Supplementary material for: Long-read genome assembly and gene model annotations for the rodent malaria parasite Plasmodium yoelii 17XNL
Source: J Biol Chem. 2023 May 27;299(7):104871. doi: 10.1016/j.jbc.2023.104871 (PMC10320607; doi:10.1016/j.jbc.2023.104871)
Supplement: Supporting File S1 [file mmc7.zip › scripts/asm_mod/mt_correct.sh]

set -uex

#
# Keep MIT as a single copy
#

ASM=17XNL_SL_v3.fa
samtools faidx $ASM PY17XNL_MIT >mt.fa

samtools faidx mt.fa PY17XNL_MIT:2705-8659 >seq.fa
