# Supplementary material for: Long-read genome assembly and gene model annotations for the rodent malaria parasite Plasmodium yoelii 17XNL
Source: J Biol Chem. 2023 May 27;299(7):104871. doi: 10.1016/j.jbc.2023.104871 (PMC10320607; doi:10.1016/j.jbc.2023.104871)
Supplement: Supporting File S1 [file mmc7.zip › scripts/asm_mod/modify_header.py]

from Bio import SeqIO
import sys


def store_names(fname):
    store = dict()
    for line in open(fname):
        old, new = line.split("\t")
        store[old.strip()] = new.strip()
    return store


def change_header(fasta_file, names):
    name_store = store_names(names)
    for r in SeqIO.parse(fasta_file, "fasta"):
        new_id = name_store[r.id] if r.id in name_store else r.id
        print(">" + new_id)
        print(r.seq)


if __name__ == "__main__":
    #fasta = "selected_contigs.fa"
    #names = "contig_map.txt"
    fasta = sys.argv[1]
    names = sys.argv[2]
    change_header(fasta, names)
