# Supplementary material for: Long-read genome assembly and gene model annotations for the rodent malaria parasite Plasmodium yoelii 17XNL
Source: J Biol Chem. 2023 May 27;299(7):104871. doi: 10.1016/j.jbc.2023.104871 (PMC10320607; doi:10.1016/j.jbc.2023.104871)
Supplement: Supporting File S2 [file mmc8.zip]

Archive with 11 entries (10 files):
- assembly/
- assembly/Py17XNL_2_hybrid_cds.fa
- assembly/Py17XNL_2_nano_cds.fa
- assembly/Py17XNL_2_hybrid.gff3
- assembly/Py17XNL_2.fa.fai
- assembly/Py17XNL_2_hybrid_proteins.fa
- assembly/Py17XNL_2_nano_transcripts.fa
- assembly/Py17XNL_2_hybrid_transcripts.fa
- assembly/Py17XNL_2.fa
- assembly/Py17XNL_2_nano.gff3
- assembly/Py17XNL_2_nano_proteins.fa
