# Supplementary material for: Long-read genome assembly and gene model annotations for the rodent malaria parasite Plasmodium yoelii 17XNL
Source: J Biol Chem. 2023 May 27;299(7):104871. doi: 10.1016/j.jbc.2023.104871 (PMC10320607; doi:10.1016/j.jbc.2023.104871)
Supplement: Supporting File S2 [file mmc8.zip › assembly/Py17XNL_2_hybrid_cds.fa]

>Py17XNL_0104843.1
ATGCCTAAAAAGTTCATAAGAAAAGATGCATTTTATTTACCGGCTTTGTTTTTGGGAGGA
GCGTCTTTAAGTCATTACTTTGCATCAAAAGAATTGGATGAACTCGAAAAAGAAACTACA
AAATCAATTTGGGGTTTTTCAACTGGTGTAGTAATAGGACTAATAATAGGTATATGTATA
GGGACCAACTATTATTATATTTTTAATAAAATATTTTCATTTTTTGATTATTTTATGAAA
GACGATTCAGAAGAAAAAAGAAATTAA
>Py17XNL_0104844.1
ATGTTTTTTTTGTTTTTATATAACATAATATTAAGCTTGTGTTTTGCTTCAGCCCAGACA
GCTGTAGTATATGATGAAAACCAGACAAGTACGCAGTTTCACATTATACTTTGGATTTCG
ATAACCTTTGTTGTCGCGTTTCTTTCAGGAATCTATGGCATTTTCCAAGTTGCAAATACC
AAGGACTCACTGCTATATTCCAAAATCGGGACGTCAAACAGCACAAACTGA
>Py17XNL_0202801.1
ATGAGTAAAGGATATATTAAAATAATTTTTTCTCTTTTAATCTCATCCGTATATTTGAGC
AATAAAGCTCTTGCAGCTGATGCTAATTCAAGTATTGAAGCTTTACGAAGATTTGCTCGA
CTATATAACACAAGGTCTAGTTTCCCCAATGATTATTCAGAAGGAACAAGTGAACAATCC
TCCTTCGACTTATACATGAACCCTGAAGAAAATAAAGAAACAGAAAAACTTATGAACGAA
TCTGAAATTTTATTACAACACCATGCTACAAGTACGAATGGTTATAAATTATATAATATA
CACAAGGATTCAACTGAATATTATATGAAACATGGAAATACAATCATGTATAAATTTAAT
CATAAAATCAAATATCTCGATAAGTATAATGGTATAATAGACATGTTGTGGAATCCAAAT
GTCAAATATTTTGGTAATCAAATTGTTAAAGGTATTAAGGAAATAATCGATCAATTTAAT
ATACGATTTCCAATATCCAATGTATCAGACGACACAACTATAATTGTCTATACATCGTCT
GATATAGATGAATATAACAGTTTCGATAAAAGAAAATATACAAACACTATTGTAGAAAGT
GCAAACTTATCCAAATCAAGAATTTATTCATAA
>Py17XNL_0202802.1
ATGTATTTTCCAAAGTATTCATATACGTTATGTATTATCCTTATATTATCTTTATTGTTT
ACCATAGCATCCAGTTATAACAATGAAGGTAATAAAAATTTTAATGAAACAGAAAATGCG
GCCAAAGCGATTCGGAAATTATTAAATGGTGAGATAGATACTATAAAATTAGAAAATGGA
GATGAATTGAAAATAAAATCCAGCAATAACATACAAGAAGATTATTCATGGAAAAATAAT
AATAGACAGTTATAG
>Py17XNL_0202803.1
ATGGGAACTAACAAACTTGAAAATCTGAAGAACAGTATAAATACATTTGAAATATTTATG
AACCAATATATTGTAAAATATAAAAATAGCAAAGTTTGCTATATATGTAAGAACAAAATA
AATATAAATGATGTTCAAAAAATGGAAGACATTTGCCCTAAAATGTGGAAATATTTTCAT
GGCATAATTAACCAGCCACAATGCCCTTTACAAAGCTTTGGAAAGGTTTTAAAAGTGAAA
GATTTACGATTTGAAGAGCTCGAAAAGTATAAAGATATTTTACAAAGAAAATAA
>Py17XNL_0202804.1
ATGAAAACAGAATCTAAGGAAATACAGAACCCACCCAAACTTCCAAACATAATCATAACA
GGAACACCCGGAGTTGGCAAAACTACTTTAAGTGAAGAGTTGGTTGAAATAATAAATAAA
GATTTTGAAGAAATGTTTAAAATAGATGTAAAAGAACCACTAAAAATGATACATCTAAAT
TTATCAAATATAATAAAAAATGAAAGATTATATGATGAATATGATGACGAATTAGATGCA
AGTATATACAGTGAAGAATTAGTAAATAATAAATTAAAAAAATTAAATTTGGAAAATGGT
GGTTATATAATAGATTTTCATGATGTTAATTTTTTATATGAAAATAAATGTATAGATAAA
ATTTTTTTATTAACAGCATCTACAAATGTTTTATATGAACGTTTAGAAAATAGAAATTAT
AAAAAAGAAAAAATTAAAAATAATATTGAATGTGAAATATTTCAGGTTATAAAAGAAGAC
ATATTAGAAAATTATGATGATGAAAATATTTTTGTAGAGTTACAAAATAATAATTTAGAA
GATCATGACAAAAACATTTCTTTTATTCAAAAATGGATTCATTCTTATGTGACTCATGGG
TTCTAA
>Py17XNL_0202805.1
ATGGCAACATCAAATGCAAATCAAGGAATTGGCATAATTAATGCAAATGTTGGAACTAAA
GAAAATAAGCCCGAATGGTTATTATATTCTCAAGATAGTTATGAATTTAATATAGATGAA
AAATTAAAAAAAAAATTTATAATAGATACTGAAAAATATAAAAAAAGAATAAGTTCTTAT
AATAAGAGTGGTATTAGAAATACTGTAATAGCCATTTTATTATGTCATCGACATGAATAT
CCTCATTTATTATTATTACAAAATTTATTGACTCAAGAATATTATTTTTTAGGAGGCAAA
TATAATTCATGGGAAAAACCAAGAGATGTTTTAAAAAAAAAATTACAAAAATATATTAAT
AAAATTCAAGATATACATTTTTCTGTTAATAAATTAAATATAAATGATCATACTGGAAAT
ATAAAAAATAAAGATGAAATGTTTGATATAGGAGAATTCTTAGGAGAATGGTGGAGAACA
CAATATGATTCTATATATTTATCTTATTTGCCTGCTCATATAACACGTCCTAAAGAATGT
GCAAGATTATATCAAGTTACTATTTCCGATAAATGTATATTTCATCTTCCCCCTGGTTTT
ACTTTAAAAGCAATACCATTATTTGATTTAAACAATTGTGGAATTGCAATTAGTGGCTTA
TCTAGCATATTATCACGTTTTAAATTATCTTTCATGGTTCAAGATCAAAATGACAATCTT
TCTTAA
>Py17XNL_0202806.1
ATGTTTTCAAGGATTAAAATACATTATAGGTATATAACTTTGCGAAAATGTATAAATAAA
TCTAATATTATAGGAAATCACATTTTTAATATATGTTATATCAATTTTCATAATACAACT
AATCATCAAAAAAACGTAAATGAATATTTTGATTATAATGAAGATTATAAATTATTGAAA
AGGCTTCAAAACGATGATTTCCACGATGTGCTAGATATAAAGGGTGACCAAAATGTTTTG
AAAATAAAAAAGAAATATCTTAAATTGCTTAGGGCATATCATCCCGATACCTATATGAAA
GAAAAAAATGAAAAAAGAAAAAAAATGAAAGAAGAAATTTTTCTTCAAATATATACTAAA
TATAAAAACTTTAATAACCAATATGATATGCATAAGACAAACAATTTCGATGAGTCTATA
TACGAAAATGATGAAGATAAGGAAGAAAGATTAGAAAGATATAAACGATATGCTGAAGGG
AAAAGAAATGATATTAACACCAAGAACGTTGAAATGTACATTTTAATAACAATTTTATTA
ATATTCGTTACAGTTTTTTTAATATGTGCATATCTCCCTTTTAATGTGAATCCCACGAGA
GAAGAACTTTGCGAAACTGCTGAAACATATGAAAAAGTGCAAATTGTTCCATGCTTTTAC
AATCCAGTTATGAAAAGATATGAGTACCTTTCGTCAGAGTATTTTATTCCCCCTACTCCG
CAGCAATTATATTATTTTTACAAAAACAACTTCCCCAATTTGGAAATAGAAGAAGATATT
CTAAACATGAGACGTTTCGAAATTATAAAGTTACCCAAAAACAGAGCGAAGAAATGCAGA
TTGGTATATGACTTAAAAACAAACGAACTCATATTTTTAAAAAAAAAAATTAAGAAGGAA
TTATAA
>Py17XNL_0202807.1
ATGACTAAATGGAAACCTGATTTAAGCATGAATACAGAAGGTGTGGATAAAGCATATCTT
AAATCCCTCGAACATGTTGAAGATGATTTATTTTGTTTGTTGAAAAATCGTAACAATGCA
AAATCTCACATACTTAAAAAGAAAATAGCATCAATAAATCATTTGATGCACTCATTTTTA
AAAAACGATAATGAACATTTTAATAATTACAAACCATGTGATTTAGACGACAAAAATGAA
CAAAATGAAAACGATGCAAGTACGAGCATATATGAAAATAAATATGGGAAATCTAAAAAC
AATTCTGTAGGTGCATGTAAATTTAAAAATCCAGCTTCTCATAAAATAAATTTTAATGGA
CTAAAAAAAAAAGAAATATATGAAAATATGAAAATAAATGATAAATACAATGATATTATG
CTCCTTTCTAATAAAAATTTTGGAAGTGAAAATATTCATTTGAAAAAAATATTAAATACC
TGTAATGAAGTATATAACAATTTAAAATTTTATAAAGTGGAAAATCATGATATATATAAA
TTTAGACCTAATGATGTAGACACGGATATCACAAGAATTAAAGATGATATAGAAACATTA
AAGGATGATAATTTTTTCACTAATATCCTAAATTGCTCAGAAAAAAATGCATTGAAAATT
ATTCAGAATAAATGCAAAAAAATAGTTCAATGCTTAAATGTGAATTGTGATTTAGTAGAT
ATATCTGAAATTGTGGACGTTTTAAATATAATTACCACACCTGAATTTGATGAAAGGTTG
GATAAATATGAATATTTAAAATTATTTTTAAATAAATATCATTATGTTTACCCACATGAA
GATATCAAAGGGCTTAGAAGCATAAGAAAATATGTTAAAAAAAATTTTATAGACACTGGC
AAATTTTATATAAATGAAAAAGATATTTCTCATATGTATTTAAAAACAGATTTAGATCAA
ATTATAAAAAATGATAACTTTATAAATAACATGTTAAATTTGCATATTGACACCGGAAAA
TTCTGGATACAAATTCTTCATAATGTATGGATACCATTAATAATCGAAATTTTCAATTCT
ATAAATATCCCGTTTTTTTCATATCTTATGAATTATGATAACGAGGTCAAAGTTCTGGAT
CAATATACCTTTTCGAGGGAAAATACTAAGTTTTACAAATTTTCTCAGCATATTTTTTCG
GGAATATTGTTTAGCGGAGTTCCCAGTATTTACAGACTATTAATGAGATTACACACATAC
AAATATATAGAAGCTCGAATAAATATGATACTTCAGGAAGATTATAACAACATTTACAAC
GGCATAACATCGTCTAGCTTAACATACAATATCAATATTCTCAGAAATTTGTTTCCATTT
TTTAAAGAATTTAAAAATATAGATATGGAACAAATTGTTGAAAATTTTTTTACATCCGAA
TTTTATAATATAACAATATCGTCTTTAAAAAAAAGTAATATACAAAAAGTAATAGTAAAT
CAAAAATATATAACATTTATAAATTCCTTTTTTTTAATGGTAACAGAATTCTTGTATGGA
GTATTAAATAAATCAATTTTAGAAAAAATTAATGAAAATAAAATAAATTTAATGATTTTG
TTAGAAGATATGTTTTATGAAAATATGAACATATTAATTGGTCGAGATATTTTATTATTT
ATAGCTGATTTATTATGTTTATATAAATTAAGTTGTGTATATTTAAAAAAAAGACATTGT
AATACTATAATAAATATCACAAATGTTATTATTAATTTATATTATAATAATCATGATATG
TTAATAAATACTAATACATGGAAGCAAGTATATACAATTGCAATTAAAATTAATCATTTT
GTAAAATGTGCTTTACAAGGTACGCAAACAGTAAACGATAATATTGTACTTCAAGAATTA
TCTATAATTAATAGATACTATTTCGATGATATAAAGCATGATCAAAATTCTATAGGAGAA
TTTTATTTTTTAAAAAATATAAATTATGGTATTTATTGTTGGAATAGTATATGTAATAAA
TATACTAATGTACAACATTTTGAATATAATAAAAATAATTTTCAATATTGTCAAGGTTGT
AATATTGCTACATATTGCTCAGAACAATGCAAAATAACGCATTTGCTTTATTCTCATCAC
AAGGTTTGTGTTTATTTCAAAACAATTCCTTCTTTCCTAAAGTTTAACATACTTGAAGTG
GAAAATAATGACAATTGTGCTGGTATGAAATACTTGAATATCTTTCGTCATATTGATACA
TTTAATAGGAAAAACGAAGAATACCAGATTATTTATTAG
>Py17XNL_0303798.1
ATGTATAGATATTTAGAAAAATGTGCAAATTGTATAAAATTAAAAAGAAGAGTTAGTAGT
GCGTCCTATGGATATTTAAATTTAAACGTGAATGATAAAGTAGTACGATATTTTGAAGAC
TTAAAAAAAAATATAATTTATATTAATGATTCTAAAGAATGCAAAAAATATATAAATGAA
ATCGAACAAAATGTTATGAATGAAAATTTAAAAATAATAGGGTTAGATATTGAAGGATAT
AAAATAGGTAGAAATGGAACAGTAAGTATTATTCAAATATGTGCAAAGGACATATATATT
TTTGATTTATATAAATGTGATAATAGTTATTTGTTTGCTAAATATTTAAAAGAGTTATTT
GAAAATAAAAATATTATAAAAGTTACACATGATTGTAGAGAAGATTGTTCTATATTATTT
AATCAGTATAATATTAATTTAAATAATATATTTGATACACAAATTGCATATAACTTAATT
TTAAAAAAATCAAAAAAAGAATTGTATCAAATAAGTTATGATGATTTATTATATAAATGT
TTATTTTTAAATAATAATCATAAAATATATTTTCATAAAATTATTTCACTTGATAATAAA
ATTTATTTAAAAAGACCGATATCAAAAGAGCTAATTCATTATGCTGTTCAGGACGTTTTA
TATTTAAAACCTTTGATGTTAAACTTAGTTGAGACTTTAAGTAATATAGAAAACGGCACT
CCAAGAGCGGATACTGAAGATAGTGAAAATGATGAAGATAGTGAAAATGATGAAAATAGT
GAAAATAATGAAAATAGTGAAAATAGTGAAAATAGTGAAAATAATACGAACACAAATTAT
GACCAAAATGGAAAGGATAATAATCTTAGCCTTGACGTATGTAAAGACACACAACACATA
ATCGAAAAAAATAATAATTTTCATTTTATAAATTATGTAATAGAAAAAAGCCAAAAATAT
ATTGATTACCAACATTTAAATTCGCATATAAAAAATGAAAAACATTTACAAAAAGGAATG
ATAATTGAAGGAATGGTAGTTTCATGTAATAATATAAATCTTTATGTTAAATTAAATTTA
AGCAAAAGGGGGGTTATAAAAAATTTTATGAACAATACATATGAAATAGGGGATATTGTT
AAGTGTGTAATTTTGGATTTTTGTGAAAATGATTTTATAAAATTGGGGTTACTTGATTCA
TCCACTTTAGAAATGACTACCACAACCAAGTGA
>Py17XNL_0303799.1
ATGGCTGTACCAAAAAAAAGAAGAAGTTTACATAAGTGTAGAAAAAGAAGAAATACGATT
TTTTTTGATAAGTTGGTAGGAAATTGGCTAAAAAGAAGAGAATGGTTTTTCAGGAGCGAA
TATCAAAGAACAATTTTACCAGTCGAACAAGAACCATCACGATTTAAATTTCCAGGGTTT
TGGCCTAACAAATTTGTTTACCAAATATCGTCTAACATAAAAAAAATTTTGAAATAA
>Py17XNL_0303800.1
ATGTCGTTTTTAAGCAATCCATCAACAAATCATATGATAACAAATTTAACAAAAAGAACA
AATGAATTTCAAGCCAAAATAGATGCCATATTAAATAAAATAAGTACAGAAAGTTTGCCA
TTTCAAAAAAAGTCTTTTGTATGTTGTGTCAATTGCTTTGACACATATAATACTGATTTT
GAGTCCATAGGAAAATGTGTTAATAATTGCCAAAAGGGCACAGAGCATTTTGTTCAGGTT
GTTCAGAATGAAATGCAAAATTTGCAAAATAATTTACAGTCATGTCAACAATCATGTTTT
TATAAATATTCACCAAATTATGCAAAGAGTAATGCAAATATAGATGGCCCAACTATAGAA
AAAGAAATGGAAGGATGCGTAGTAAAATGCTTTGATAAGCATGAACCAATGTTACCAGAA
ATATCCAATAGATTACATAAAACCTTAAAAGAAGAAATGAAATAA
>Py17XNL_0303801.1
ATGGATAAGAAAGTGTGTGAAAAGTTCCAGGATATAGAGGGATGGTTTCTTGGTGAAAAT
CAATTTAATCATCCTGAATATCTCCAAAAGTATTGTATTAGTAATTGTGATATTAATCTC
GATAAAATTAATGCTGGATGTTTATATTTGTTGGATCAATTCTATAAGCATGATGGTATG
TTTCCCTCTCCTTCAAACGGTAACCCCTATATTGTTGATAACATTTTTATATGGTTAAGT
TATATGTTAAACCTGAAAAAAACTAATAATCATGACAATATGCAGTATTTTTATAGTAAT
TACATAGAGAAACGTAATACGTATAAGGAGCATATAAGTGGATTAACTGGCTATAATAAT
TATAAGGAGCTTATAGATGAAAGAAAGGATTTTTTGGATATGGATAAAAATATTGTATCT
AAATTTTATGAAGCATTAAAATCATTATGTAAATTGTATAATGAACTTGGTGATGGCAAT
AAAAATTGCAAGAATTATTTGGAAGATAATGAATTTGATAAAAAATATGAAGAACTTAAG
AAAAATACTAGTATTACTGGAAATCATTCATATAATCAACTATTGACCACTTTATTAAAA
GATTATGATGGTTTTAAAAAGGAATGTAAACTTGCTTTATCCCCTCCATCGGACGAAACA
AAACAAAATCTTGGACAAACTCCTGTAGGTATTTCTGGAGAAGATGGGGATAATTTAGGA
CAATTGTTAGCACAAGAATCTGAATTGAATCCTGAATCGAGTTCTGAAGTTACATCATCA
AGTTCTTCGATAACTAGCAAATTAATTCCAGTTTTATTGATACTTGGTGCAATACCAATT
TTTTTGGGAATTGCTTATAAGTATTCATTATTTGGATTTCGGAAAAGAGTTCAAAAACAT
TTAAGAGAAAAGCTAACAAAATAA
>Py17XNL_0404050.1
ATGAAGAAGTGTACCATTTTAGTTGTAGCGTCACTTTTATTAGTTGATTCTCTACTTCCA
GGATATGGACAAAATAAAAGTGTCCAAGCCCAAAGAAACTTAAACGAGCTATGTTACAAT
GAAGAAAATGATAATAAATTGTATCACGTCCTTAACTCGAAGAATGGAAAAATATACAAT
CGAAATATAGTCAACAGATTACTTGGCGATGCTCTCAACGGAAAACCAGAAGAAAAAAAA
GATGATCCCCCAAAAGATGGCAACAAAGATGATCTTCCAAAAGAAGAAAAAAAAGATGAT
CTTCCAAAAGAAGAAAAAAAAGATGATCCCCCAAAAGATCCTAAAAAAGATGATCCACCA
AAAGAGGCTCAAAATAAATTGAATCAACCAGTAGTGGCAGATGAAAATGTAGATCAAGGG
CCAGGAGCACCACAAGGGCCAGGAGCACCACAAGGGCCAGGAGCACCACAGGGGCCAGGA
GCACCACAGGGGCCAGGAGCACCACAAGGGCCAGGAGCACCACAAGGACCAGGAGCACCA
CAAGGGCCAGGAGCACCACAAGGGCCAGGAGCACCACAAGGGCCAGGAGCACCACAGGGG
CCAGGAGCACCACAAGGGCCAGGAGCACCACAAGGACCAGGAGCACCACAGGGTCCAGGA
GCACCACAAGGACCAGGAGCACCACAAGGACCAGGAGCACCACAAGGTCCAGGAGCACCA
CAGGGGCCAGGAGCACCACAAGGGCCAGGAGCACCACAAGAACCACCCCAACAACCACCC
CAACAACCACCACAACAGCCACCACAACAGCCACCACAACAGCCACCACAACAGCCACCA
CAACAACCACGCCCACAGCCAGATGGTAATAACAACAATAACAATAATAATGGTAATAAT
AATGAAGATTCTTATGTCCCAAGCGCGGAACAAATACTAGAATTTGTTAAACAGATAAGT
AGTCAACTCACAGAGGAATGGTCTCAATGTAGTGTAACCTGTGGTTCTGGTGTAAGAGTT
AGAAAACGAAAAAATGTAAACAAGCAACCAGAAAATTTGACCTTAGAGGATATTGATACT
GAAATTTGTAAAATGGATAAATGTTCAAGTATATTTAATATTGTAAGCAATTCATTAGGA
TTTGTAATATTATTAGTATTAGTATTCTTTAATTAA
>Py17XNL_0404051.1
ATGAATGGGCATTTAAATGTGATGTACAAAATAGGGGATACATATAGAAAGGCTTATTCG
TATTTTAAGCCAATTGCAAATTCTTCATCTTTTATTAAGAACGGGACATTAACGCCAGCC
GAATTTGTAGACGCAGGCGATTTTTTAACTCACAAGTTTAAAACCTGGGAATGGAGAGAA
GCGGATGAGAATAGGGCAGTCCCATATCTTCCAGAGAAAAAACAATTTCTTATAAGTCGA
AATGTTCCATGCAAACATAGAGTTAAAGATTTAAACAATATTTTCCACAATTTGGATATT
ATTGAAAATGAATGGATATATCCAAACTTTGAAGACGAAAATAATAATTCTGATATTTAT
GAATACATAAATATTCCTGATTTAGCAGAAAAGACCCAGAATAAAGAAGAGAAGTTTCAG
ATTCCTCAAATTGAAAAAGACAACGATGATGAGGAAGTTATCGACATAAATAACTTTGAC
ATGGAAAAGGATATTATTAAGGAATATGACCCTGCTGCCATCGACCCTTCTAGGCTTTAT
TTAGAAACATTTGGAAATGATAATATTATAAATATACGGTCATATGATATTAGCATAACT
TATGATAAATATTATGAGACTCCTCGAATATGGCTATTTGGATATAATGAGAATAGACAC
CCTTTAAAATCCGAGGAAATTTTTGAAGACATATTGTCGGACTATAGTTACAAAACTGTT
ACTTATGAATCTCATCCATGTACAGGAATAATGACAGCGTCTATTCATCCTTGCAAACAT
GCCGAAATAATGTTAAATGTAATAAACAATTGGATAGGAGAAGGGAAAGAGCCAAGACAT
GATTTATACTTGCTTTTTCTTTTGAAATTTATATCGGGAGTGATACCCACGATCGAGTAC
GATTTTACAACGGACATTGAAATTCCAAGCTTGGTGAAAAACAGCAAAATAGAAAAAAAA
TGA
>Py17XNL_0404052.1
ATGATTTCATTGGGAGGATCATCTTTATCAAAGGAATTTTTTGATTTGGCAAAATCAATA
GGGGATTCCCGTTCTAAGCAGGAGGAAGATAGGATTATATGCAATGAGATCGTTTTACTG
AAATCGAGATTTGCCAATCCCAATGCGACAGTGAAACAAATAAAGGAATATTTGATTCGT
GCAATTTATATAGAAATGCTGGGGCATGATGCATCATTTGCTTATATACATGCTGTTAAG
TTAGCACATGAAAAAAATATACTATGTAAGAGAACAGGATATTTATCTTGTAATTTATTT
TTAAATAAAGATCATGAGTTGATGTTATTGTTAATAAATACAATTCAGAAGGATTTAAAA
AGTGATAATCATTTAGAAGTATGGGCAGCATTAAACTGTGTGTGTAAATTATTAAATAGT
GAAATGATTCCAGCTATATTTCCAATAATAAAGAATTTATTAAATCATAAGAATGAGTTA
ATAAGAAAAAAAGTATGTATGTTATTACACAAGATATATTTAATTGATCCTACATTAATA
AAAGAAATTGATGTATATTTAAAAAAATTATTATGTGATGTTGACCCATCAGTAATGGGA
GCATCATTAAATTTAATATTTGCTATAGCAAACAATGATATGATATATTGCATGGAATTA
GTGCCTTATTTAGTTTCAATACTTAAACAAATATGTGAAAACAAATTACCTAAAGATTAT
GATTATCATAGAATTCCAGCACCTTGGATTCAAATAAAAATATTATCTATATTTCGAATA
TTAGGATTTTCAAATAAGAAAATATCTGAACAAATGTATGAAGTATTACAAAAAACAATG
CAAAGAGCCGATTATGGTATAAATGTTGGTTATGCTATTATATATGAATGTGTAAAAACA
ATAACAACAATATACCCCTCTCACCGTTTGCTAGAATTAGCATCTTTATCAATTTCTCGA
TTTATATCTTCCGAAAATCATAATTTAAAATATGTCGGAGTCACAGGATTAGCTCTTATT
GTTAAGATAAATCCAATTTATGCAACTAAACATCAATTAGCGGTTGTTGATTGTTTAGAA
GATAAGGATGAAACGTTAAAAATGAAGACTTTAGATTTATTATATGAAATGACAAATCCA
TTAAATGTTCAAGTTATTGTAGATAAGTTAATATTTCATGTTGAAAATTCTCAAGATATG
CATTTTAAACATGATTTAGCATGTAAAATTATACAGCTAATCGAGAGATATCCTCCTAAT
GATATTTGGTTTTTAAATAAAATAAATACACTTTTTTTATCAGTTGGGGAATTAATAGAT
GAAGCATATTCTTATTCTCTTATTAAGTTGTTGAAGGATTGTCCTATAGATGTCGATTCG
GATATTAGTGATGATTTTCCCCCAATTGATGAGAATAGTCAATCTAACAATATTAATAAA
GAAGAGAAATATTTAAATGGTGAAGATTTATTAAAAGGTAGTGAAGATGCAGGAAATGAT
TTAAATGGTGAAAGTGGTGAAAATAATAAAAACAATGTTGGCGAAAAATTAAAGAATGAA
GAAGATAATGAAACAGACCTTCCTAATAATACCAACTCATCAAAAAACAATAAAAATGAG
AAAAAAAAATCAAATGATGATACATTGAATTTAAGAAAATATGCAGTAAATACATATATA
AAAATGCTCGAAGAAAATGAAAATATACCATTTGTTTTAATACAGATAATATGTTTTGTA
TTAGGAGAATACAGTTATTTATGTGATTTAGAAAATTATACAGCTGAAGATATTCTTGAT
TTATTATGTGAATGTATGGAGAAAAATTTAACAAATCCTGATAGAGTAAAATCATGTATA
ATAACAGCTATATTTAAATTATGCTGCTATAATAATATAACAGACCATGTTGTAACGAAT
AAAATAATAGAAAAGTACAAAAGCAGCCAAATAACAGATATACAGCAAAAATGTTATGAA
TATGATTTAATATTAAAGAATAGTGAATTAATTAAAAATGTATTTTCAAAAAATAACAAA
ACTCAAAATATAGTTATAGATGAAAATTTATCATTTTTAAATCCATTTATAGACAAACAT
TTAGAAAGTGGTGGAAAATCATATGTAGCAAAAGATTTAAGACAATGTGAAAATAACTTT
GAAACATCAAAAAGTCCATCTTTGGCATTAAATTTTACACCCTATGAATTACCAATAAAT
AATAATATAAACTCAGATATATATAATGCATCGAGCCCTAATTTATTATACCAAAAAAAT
AGAGAATTGAGTTCTTTTTCCAATAGTCAAATAAATGAAGATTGCTCTAGTCAAAGGGAA
AAAGGGAAAAAAATGTTCAAACTTAATGTTGTTGGACCCAAAAAATGGAAAAAAGAAACC
TCCAAAATGGAGGACATTGAAATTAATGAAAATAAAAATAATAATGCCAAAAAAAAAAAG
AAAAAAAAAAAGAAGGGGAAAAAAAACGTTAACATATACCCAGGGACTAATAATGGTATC
ATTAACTATTTAGGAGAAGATAGAAATAAATTAAGTATAGAAAAAACGAATAAAAAACAA
TATAATAATTTGGATAATGTGAATCAGAGTTATAAAAGGGGAGAAAGTTATTTTAAAAAT
TCATACTATGAAGGAAAAACAAATAAAGAGGTTAATGAAGAAAAGGAAATTTATAATGAA
CATAGTGAAGATGATGAAGACGAGGATGAAGAAGATGAGGATGAAGAAGACGAAGATGAA
GAAGATAGTGATGATGATAGTTATACAAGTGAAAATAATGAACATGAGAAAAGAATGGAT
TTTATGCAGGATTATACTGATACAAATTATGAAAATTTGTATGGTAATAGTATTGAAGGG
ATAAAAAATAATAAGTATGGCAATTTAAGTTTTAATAAGAAAGGAACTAATAAAGATGAA
CAATCCACATTTCGAAATAAGGGAATGGAAGATAGAACAAATGAATTATCCGAAAAAGAA
AAAATGGCAGCAGCTTTATTTAATGGTTTAGTATCAAATAATACATCTGTTTTTGATTCA
AAAAATATTTATTCTCAAAATTTTACAAATAAAAAAAGCTTATCTATATCAAATAGTAAT
AAGAACGATTTAAAACATAATAAAGATAGTAGTAATAAAATTAGTGTAAAAAATAATTCT
TTTGAAGAAAGTAAAAATACTGTAAACCCCACAAATCAGTATGATAATAGAATGACAAAT
AAACATGAGGAACACGATCCTTCAGCTTCCATTATTACCAGAAGGAATTTAAATAATTCC
AATAAATTAGGGGACCCCTCCAAAAAAATATATTCATATGACATGATCGATTTGAATGAA
ATGCCAGAAAGTAGGGATATCACATTAGAAAATAATGAAAACAAGGAGAAGGATAAGGGC
ATGTGGAATGATATTGAGAATCAGAAAAAAGCTGTGTTTTTGAATAAGTCCAAGTTGAGC
ATTTTCCAAACAATTAAGAAGTTTGAGACAAATTTGGATTCTAATGTAGTTGATGTTAGC
AAAACTGAAGCTTTGGTTTCATGTATGTATAACAACCATAAAGTTTTAATAAAAATAAAA
ATCGAAGACAATAAATTAATTTTTTTAATAAAATCTCATGAGAAAAATATAATTGATCCT
GTTGTCGATATCCTGCGAAATTTGTTTCATTTATAA
>Py17XNL_0504638.1
ATGAATGGGGAAGATGGTGTAGATAATGATAATTGTGGGTACGATGAAAGGGTTGAAGAA
ATTATGAATATTGGGTTGGATTATTTTAATATACAAGGATGTCTTAGGGAAGAATCTATA
AATAGTGTAAAGAATGATGACGATATAATTAAAATGGTGCAATTGTTTTATGATAGTACA
GATGGATGCTTATTTATATTTAATGATAAAGATTGTTTAAAAATATATGATTCTATAATA
GATTTATATAAAAGAAGAAAGAAAGAAAAATTTATAATAATTTATAAAACCCCTGAAAAT
AAAGTATTATACTTAGAAATGAATAATGATGCTGAAAATATTATTAGACGATTTTTAGAA
ATATTTTTTTCTAATTTTATGAACAAGAATGAAGACATAAATAATTCGTCTCTTCTTATG
GAAATGAAAAAAAAATTTAATAATTTTTTATTAAATTTAAAAATAGTATATGGTGAGATG
GAAGAGAAGTTGACATTACCAAATTTACCTTCAGAAGTGAAAGAAGGAAATATAAGTAAT
TTAGAAGAATATTTAACACATTTTATTAAATGCTATCATATAATATTAAGAAGTTTTATG
GCATATAAAAAAAATAATTATGAAAATTGTAATGAGTTTTTAAAATGTCTAAAGAATAAA
AATACGGACATAAATTTTTTACACGATGAGATAAATAAAGAAAGCTTTACAGAAATAATT
AATATAATATTAGAAAAAAAGAAAAATTCTAGTTATAAAAATATAATTGAAAATATAAAA
ACTGAGATAGTAAGCCATAAATCTGAAGTTTTCGATTTATATACTCATTTAAAACCAGTA
GTACATTTTTTACAAAAATTAGAAAATTCAAAGGAAGAAAATATTGAAGAAAAAAATGTA
TATTTAATGCCAATTGTACATTCTTTATCTTTATCAATTGAAAAATCGGAATATTTAATT
AAGAATTGCAAATTTATTTTCAATTTTTTATCTAGAGTATTAATAAATATCTGTAATCAG
AACATGAACACTCCAGATATAATAAACTCTATATACAATTGTATAGATGTATTAAAAAGT
AAATTATATAATACTTTGAATTTTTTACTCACCTTTTTATATTTATTTAAAATGTATAAA
GAAAAGGAAACGAATGTAAAACTTCAATCGTTAAATGAATTGAGTGGAAAACGAATACAC
GATTTGATAGTAACAGTGAAAACAAATGAAAATGAAAACGACAAAAATGAAGATAAAATA
AATATCCTTAATGATTCAAAAGTAGAAGAAGAGTGTAAATATTTCCCACTTATTAGCTTA
TATATATATAAATTAAAATTGCTAGTTGAATATGTTAAGACCTATCAAACATATATGAAA
CTTGAAAAGATTGAGATACCAGGTGAAAAGGGGAAAAGATTAACAGAAGAAATACATAAT
GTTTTAAAAAGCTTTAATACTGTTAATACTACATTTTTAGATATAAACCATGAAATATTA
AATAATCAAGAAACAATTTTTATAAATAAATATAACACATTTGATAATAAAATAAAAGAA
TTAAATAAAAGATTAATTTCTATTTTTGTGCATTCATTTGATAATGATTTAAACAAAAAT
ATAAAGTTATTGAATTCGTTTCTGATATTAAGAGATATTCATTCTATAGAATTGGAATTA
ATTAGACACACTTCTATGCTTTGTCAGAATCTTAAAAATGAGTTTATATTAGTCGACAAT
TTATTTATAAAAAATACTACTATAATAGAGAACAACAAGAGTATATTCATGGAAAATTCA
TTTCAAGTATGTAAGAAAAGTAATGAACTTACAGATTTGAAGGAAAGTGAAGAAATTACA
AATGTTGAAATTGTACAAAGCAATGGAGATTTAGATAATTGTCTAAAGAAGCTAAATATC
AACAATAACTCTGCATTATTTTGCGAAGTAATAAATTTATTTATGGCTCTTTTAAAAAGG
ATAGAACAACAATATTTTCCGTTGAAAAAAATAATAGACATTTTAAATTTAAAAAATGAT
AAAACTGAAGAAATAAATATACTATATAAGAATATAAGTGAAAAAATAAGTAAATATATA
TGTGAGATTAGCAAAGTATGGTTTAAAGATACAATAAATGTTGTAAATAACTTTTTAAAT
GAAAATATCTTTAAAATAAAATCTGGAATATTTTATGTAAATTTTCATCCATATATATTT
ATGTTTATAAATAATGTAAAGAATTTTTTTTTAAATAATTTACCTATTAATGAGGAATGC
TTAAAAATATATAATAGAGCTAGTTCGTTTAAAAATTTTATTAATATATTAAATAATATA
ACAAAAAAATATAATCGTGTAATGACAAAAATGTTAACTGTAGAAAGAGATTTATTTGAA
GACAAATTAGTATTGGTAAAGGGAATATTATTAAAAGGGGTAGAGGAATTAAAATGGACA
GATAGTGAAATACACACATATATTGAGAGTGTCGATAAAGATATGTCGGATGTGTATAGT
AGTATATATTCTCTGCATAGTAATATTTCATTTATCTTAAATTTAACAAAAGGTTGGATG
AAAAAACCAATAATAGAAAAACGCAAAAAAACCGAAGACATATATAACTATTTAAATACG
TATAAGAACAATATGTCTATATTAAAAAATCGATTAAATGAAGATTTAAAAAATATCAAT
ATAAAAATAAAACAATCTTATGATATATTAAAAATAAAAAAGAATAATATAATGTGGAAA
AATTATTTAAAATTTTTAAATAACATTGTTATGGGTAAATTGATTGAACTTACTAATTTG
CTATTTAATAACTTATATGAAGTTATGCAAAATGGAAAAAAAGATGAACAATTATTTTTG
ATTAAAATAAGTTTTATTGATAGCAAACTAAATTTAGATTTAAAATTAAGAAGTAAAAAA
TCGTTTTCTATTACTAGCATATTTTATAAATGGGTTCATGATTTTATAAATATTTCATCG
GATATTAAAAGAATCGATATAAAAAATGGGGATTATATAAACGAAGTAGTTTTAAGTTTA
AGTGTAAATTATAATAAGAATAGAATTGAAAATTATTTTGAAAGTACGATTGAAAAGGCA
TATAAATATTTGCAAACTTTTAAAAAATATGAAAATATATGGAAAAGAGATATAAAAAAA
GAGTTTATAGCTTTTAAGGAAAAGAATGAAATTGCTTTATATCCAAACTATTTTGAATAT
AATTACAATTTTAAAGATTCATTAAAAATTATTAAAATAAATATACCACATCGATTTCCA
AATATATCCTCTTATAAAAAATTTATTTTATTACTAAAAGATGAATTAAATAATTATTAC
AATTTGAAAACACATGAGTCTATTAATTTTATATCTTTTTACTCTGAAGAAGTTATTCAA
TGTTTAATTAAGTTTACAAAAAAAAATATTTCTTTATATACAGAATTTTTGCAAAATTTT
GTAAAAGATGTTATATATGCTATTAATACTTTTTATGAACATATTATTACACATCTAAAC
GAGAATAATATTATCGATTTTTTTTATAAAAATGGAAATGATGAAGATATGGATAAGGAT
AATATGATTATATCTAAGGACAAAAAAAAGACTTCTATAAATTGTAGTAATAATGACGAA
AATAAAATGAACGAAATCAGTTACAAGGAAGATGAACAATTAATATCAACTGATTCACCA
AAAATGATAGATGTAGTACAAAATAAAAATGATAACGGAAATGATACTGTTAATAATGAT
GAAGTAAATAAAAAAGATGCATTTTATAACCTAATGAGAAGTATTAGAAGTGTAAAATTA
AGTAAGAAAATAATACCATTACTTTTCCAGAAAATAAAAGAAATAATAGACAAATTAAAA
GAGCTAGACATAATTATAAAATATAATGATGTGTTAGAAAATGTCGAAAAAAACAAGGAA
AAGGTAGAAATTCAATATAATGAAATTAAAGAAAAGATATTAAAATATAAAAATAAAGAA
ATTAAAAACATAAAAATAGAAATAAAAAATTTTAAGGAAGAATTAATAAATTTAAAAAAC
GAAATATTTAAAAATATTCCAAGCCATCCAAAAGATATATATAATTCTCCTTATGAAAAA
ATTAATGATTTTAGAAACAAATTTCAAATATATAAAGATAAACAAAAATATCATAATGAA
TTAGAAACCTTATTTGAAATAGATATAACAGTATTTGATGAATTGGATGAAATAGATGTA
AAATTAAAATGCTTAAAGCATTTATGGGATGTAGTAAATAACATTATATTTTTTATAGAA
GAAGAAAAAAAGAAAATGTGGAGAGATATAGATGTAAATAATAATATATATATAATTGAT
TTTATATTACTATATATTAGAAAAAATTTTGTTGATTTAAAACACTTACCAATTTATGAA
TATATAACTAAAGAATTAAAAAAATTGTCACACGTTTTGCCTTTGTTAGTAGACTTGAAT
AACGATTGTATATTTGATAGACATTGGAATATTATTATTAACATATCAGGAAAAATAAGC
AATTTACATTCAAACATAAGAGGAATGACGCATAATAGCAATCATTTTGAAGATGTGGAT
TTAGATTCTGAACTTCGAACTAAGATAAGCAATACATATAACAATGGAAAAGTATATGAT
GAAGTGAAAAATGGTGAAAATGTGCAAACAACTTCAAATAAAGAAGATGAAAATTATATG
AATACGCCAAAAGTTTTAAATACTATTAATAGGAGCAACAATAACTTAAGTGGTGTGATG
GGTAATAGTGGTAAATTTAATTGGGGAGTAGAAAAAAACAAAGATTCGGCTCTAAGCAAA
AATTTGAAAATAAAATACAAAGAATTGACGTTGCAAGAATTTTTTGATTTAAAATTATAC
AAACACGTAGATGCAGTTCATGATGTAATAGAACAAGCAAAGAAAGAAAAGAAGATTGAA
AATAAAATAAAAGAAATAAATGTAATATGGAAAAATATGGCTTTTGAATTTGTTAAGAAA
AATACATATATACAGATAATAAATATGGATGCAATATTAGAAATGGTTGATATGCATACA
TCTGAGATATTATTTTTCATTAACCAAAAAAAATACATATTATTTATACAAGATACAATA
TTAAATACTCAAGAAAACCTTAAAAAAATTGATGAATTAATTAATATATGGAGAAAATTT
TTAAGTAAATTTGAAAGATTGCAACCCATTTATTTAAACTCTGAAGATATTCATTCGCAA
TTACCTCAAGAAAGTAAAATGTTTTTTCACATCGAAAGTGAATATAAAGAAATAATACAA
AGTGCTTTTGAACAAAAAAATGTTTTACAAGTTTGTTTAAATGAAGAATTATTTTATTTG
TTGAGTAAATTTTTTAAAAACATTGAACTGTGTGAAAAGGCATTGAACGATTATTTAGAT
CAAAAAAAAAAAGCTTTTCCTCGATTTTATTTTCTTTCAAATATAGCTCTATTGGACATT
CTAAGTAATGGAAAGAACCCACTAAAAATTTTACCTTACATAAATGATGTCTTCAATGCA
ATAAAAACTATAAAATTTGAAAACGAATGTGGAGAAGATTTTTCTGATAATTGTGATGAA
AAAGGTGTAGAACCCCAAAACAGCATCAAAAATATGAATATTCACATAGATGTTGAAAAT
AGCGATTCAAATGGTGATGGGGACAAAAATAAATCATCTTCAGGTTCCTCAACAGATGCT
GGAACAGATAACGAAATGGAAGGACAAGTAGACATAAATGGAAATAGTTCTAAAATGAAT
AAAAGATCCAAAGGATATAACAGTGTAATTAAAACAAATGAAAAAGGGAATAGTCAATAT
GAAGTAAAAGAATATACAGCAAAAGGGGTATATAGTATTGAAAATGAATACCTAAATTTT
ATTGAAGAATTAAAATTAAAAGGAAATGTAGAAAATTATTTAAAAGATTTAGAAAATCAT
TTAAAAATTACTCTGAGAAGTATTTTAGAAAACGCAAAAATATGTTCTGAAAATTTAGAT
GAAAATACAAGAGATGAAACGATGATATCAAATTATGTAAGTCAAATAGTTTGTACATGT
AACCAAATAAGTGTAACAGAAGAAATAAATAAATGTTTTGATGAATTAGAAAATGGTAAT
GAATCAGCATTTATAGATTATAAAAAGATGTTAATTGAAAGAATAAATAAATTAATAAAA
TTGGTTGAAAAAACAGATGATTATAATATTAGGACTAAGTTGCTATCTTTAATAATATTA
GATGTGCATACAAGAGATGTAATCGTATCTTTTATCCAAAAAAAAATATCAGATAATACA
TCATTCGATTGGCAAGCTCAATTAAAATATTATTGGATTTATGATAAAAAAATAGATAAC
TATACATGTGAAATAAAGATATGTGACTTTAAAACAAAATATTTATATGAATATATTGGA
AATTCAGGAAAATTAGTTATAACACCATTAACTGATAAATGTTATATAACACTAACACAA
GCTTTAAACTTAATTTTAGGAGGTGCACCTGCAGGTCCAGCTGGAACTGGTAAAACAGAA
ACAACAAAAGATTTGTCAAAGGCTATTGGTATTGCTATATTTATATTTAATTGTAGCAAC
CAAATGAACTATTTTAATATGTCACAGATATGTATAGGATTGTCTCAAACTGGAGCATGG
GGATGTTTTGATGAATTTAACAGAATAAGTATAGAAGTGTTATCGGTTGTTAGTACACAA
ATTAAATGTATATTTGATGCTATTAAAGAAAAAAAAGTCATGTTTCATTTTATTGATGAT
GAAATAGTATTAAAAAAAACATGTGGATTTTTTATAACGATGAACCCAGGATATGCTGGA
AGAACAGAGTTACCAGAAAACTTAAAAAATTTATTTCGATCTTGTTCTATGATAGTTCCA
GATATAAAATTTATTTGTGAGAATATGTTAATGTCCTTTGGTTTTATAAAAGCAAATAAA
TTGTCGTATAAATTTGTCGAGCTTTATCAATTATGTAAAGAGTTGTTACAAAAAAATATC
CATTATGATTGGGGATTAAGAGCAGTTAAAGTGGTTCTAATTCAAGCTGGAAATTTAAAA
AGGAAATATAGCAATTTTGACGAAGAAGTAATTTTAATGAAAGCATTAAAAGATTTTAAT
ATTCCCAAAATTACTCATGAAGATATACCGATATTTTTAGGGCTAATCAATGATTTGTTT
CCAAATGTAAATTGTAATATATTTAATACAAAAGAAAATAATGATGAACAATGTGGAATA
GAGAATAATGAATATTTGGTAGATGATTCAGATGGAAAAAGCAAAAAAAATGTTTCAGAA
AAAAATTCAAAAGGGGAAGAAAATAATTGCCCAAATAAAATATGCAATTTTGAAGATGCA
ATAAAAATATGCTTAAAAGAATCGAATCTTCAAATGGATGATAATTTTATACTTAAAGTT
AAACAATTAAAAGATTTAATGGATGTAAGACATTGTGTTTTTATATTAGGAGAAGATGGA
TGTGGTAAATCAAGTGTAATCGAGATTTTAATAAAAAGTTTAAATAAAATAAAAGAAAAT
TGTTTACACGAAATTATAAATCCGAAATCTATTGAATCATATGAACTTTATGGATATTTA
ACAAAAAATAATGAATGGATAGATGGTGCATTATCTTCAATTATGAGAAAAATGTCTAGA
AATATATCACCTTATAATGAATATATAAAACATAAAATAATTTTATTAGATGGAAATATA
GATGCAGAGTGGATAGAAAGTATGAATACTGTTATGGATGATAATAAAGTATTAACACTA
GTAAGTAATGAAAGAATTCCTTTTACTAAAGAAATGCATTTATTTTTTGAGATTACGAAT
ATGAAATATGCATCTCCAGCAACAGTTAGTAGAGGTGGTGTTCTTTACATTAATAAAGGT
GATATAAGTTATAAGTTATTTATAAGTTCATGGATTAATTTGTTAAATAATAATATTGCA
AAAACGGAATTTTATTACCTTTTTAATATATTTTATGCACAAAATATTGAAACACTAAGA
AAACAATGTAAATTTTTGTACAATTTATCCAATTTAGATATTGCAAAATCTATTTGTAGT
TATATAGATTATTTTTTAGCAAAATATGAAAAGTATATTAATGATGTAATTAAAAAAATT
GAAAATAAACAAAATGAAGAAAATATATTTTTAAATAATCAAAACGGAGATCAGCAAGTT
GGTGAAAATGCTGTCTCTCCTCATACAGGGGATGAAAGCCAAAGAAAAGCAGTGACCCCA
AACAAACAAATTCAGAATGATAATATTCAAGGAATAAGAAAAAATGAAAAAAATGTGGAA
GAAAAAGTGTTTAATGGTAGTATCACCAACCAAAGTAACAATAGTAATTACAAAATAGAA
GATTTTGAAAAGAATAGAAAAGAAGGGAAATTAGCTGATGAAGAAAAAAATACAGTGAAC
AAAATGAATTATAACTATGATATATTGAAAGATTATTATAATAGTTTTTTTATGAACTCC
TATATGTGGGTTTTGAACAATTTAATAGTTGATGATAAGATAATGAATTCTCGAAATCTT
TTTAATAACAGTATAAAAGGTAATTTGAAGGTAAAAATGGGAAATGATTATTGTTGTAAC
TACATTTACAATGTTTATGAAAATAGTTGGAAACATTTGTCTACATACTTGGACGAAGAT
ATTTTGATTTTGCAACGAATCAAATGGAATTTTGACGATCCAGAAAATAAGGAAAGAGAA
TATGGAGAAAGTATTCAAGAGGAAATTGACGAAAATGATGAGATAGAAGAAATGGTCGAT
CTGAATGAAGAGGAAGAAGGTGAGGATTTGGATGAAGATATAGAGCATGGAGAATCTGAA
CAAATAGAAAATAATTCAGAAAGTATACAAGGGGAAAAAAATGTTGGAAAAAAAGAAAAT
AGAAAAAAAAATAATAAAAAAAAAAAAGTTGCAAGTAACTACATTGAAAGCATGCTTCCA
CATAATTATGACGAAATATATATAAATACAATTGAATTAATAAGAATAGAAAAGATGATA
AAATATTCACTAGAAAGAAATAAACCAATTTTAGTATATGGAAATAATGGTACAGGAAAA
ACCAAATGTATAAAAAACAATATAAATATGAATATCGAAAAATTTACACATACAATAATA
AGTATAAATTATTATACAAACTCATTTGTTTTACAAAAAATAATTGAAAATAATGTAGAA
AAAAGAAATACAAGGACATATGGTCCACCAAATCAAAAAAAACATATTTTTCTTTTAGAG
GATTTAAACATAACAGCTAAAGATAATTGTGATACCCAACAAATGTTAGAATTTTTAAGA
CAATTATTAACATATAAATTAATATATGATCGAGAAAATTTAGATGAGAAAAAATACATT
CATGATATATCTTTTATTGGTACAATTAATAATAACACTAACAAATTTATTGATAAAAGG
ATTCAAAATAAGTTTAATATATTAAATATAGATGACATAAGTATAAAAACATTTGAAAAT
ATATATAAAATAATATTAAAACAACATTTACTTAAATTTGATGATTCAATAAAAGGACTA
TTAAATAATATAATTTTATTTTCTTATGATTTATATAGTAGTATCAATGGAAATGTTGCA
TTTAATTTGTCTAACTTTGCACCTCATTATTTATTCAATCTAAATGACATACACACAGTA
TTTTATAACATAATTAAATATACTAATCCCGATATATATAATAACCAATTTAAATTTTTG
ATGATATTTTTCCATGAAATACAATATGGATATATAAACAAATTAATTTCTTATGACCAT
ATTAATATATTTACACAAATATTTAATAAATTAATTCAACAATATTTCCCATTTTTTAAT
GATGATTTTGAAAAACATAAAGAAGTTTTTGACACTGTAAATGCAGAAATGAAGGGGGTT
AATAAATTGTCTCAAAAGAATACAATAGTTTCTGATTACGATAAAGATAATGGAAAACCA
AGTTATGAAAATAATGATGAAATTAAAAGAAATTCTTCAGATGAACATGAATCTTGTAAT
AAAGAATGGGGACGATTACCAAATGGTAATGGTAATAATAGCGATATGAATAATGCTGAT
TTGAATTTGGCTAAAAACCCAATATATGATTTCAGTAAAAATATATTTACTTCTTTTATA
TCTGTACGAAACGGAATGGATAAGATGTATTTAAATGTGAAACGATTTTATGTACTAAAG
GAAGTGTTGGCAGAAAAATTAAACGAATATAATAGCAACCATGTAGAACTTCCATTAGTA
TTATTTGATTATGCTATAATTCAGATTTGTAAAATATGTCGAGTTTTAGATTTCAACATT
TCTCATTTGATGCTAGTTGGTTTTGGGGGTTCAGGAAAGCAATCATTAATAAAATTAAGT
ATTTTTATTAATTCTTTAAATTTATTAAATATATCTACAAATAATAAATATGATGTAAAT
TGTTTTAAATCGGATTTACAAGAATTTCATCTAAAATGCGCAATAAAACCAGGTACTGTT
CATGTTTTACTATTAAAGGAAAAGGAAATATTAGATTCATTTTTGCCTTACATAAATGAT
CTTACTTCCACTGGTTTATGTAATGATCTATTTACAAAAGATGAATATTTAGGAATATTT
TCATCAATTCGTAATCAAATAAAGTATTTAAATATTGGTGAAAGTAATGAAGATGTGTTT
AATTATTATATTAGTAAAATTCGAAAAAATTTCAAAATAGCTATCACACATTCACCTATT
AGTAATTTATACAGAAACAGATTAATAAAATTTCCATCATTACTTTCTAATTTTTCATTT
ATATATTTTTTACCATGGCCATATGAAGCTTTAATAAATGTATCTAATAAATTTTTAGAT
GATGTTGAAATAAATGAAGAATTAAAAAAAAATATTTGCGAGCATATGGCTTATGTCCAC
ACTAGTACAAATGATATGAACAAAAAATATCTTGAACAAAAAAACAGATATAATTATGTT
ATTCCTAAAACTTTTTTAGAGTATATATATTTTTATAAAAATTTATTAAGTGTTAAAACT
TTTGAAATTGAAAAATCGGTAGAAAGATTGAATAAAGGTTTATTGGCGTTAACAAGTACT
AAAGAAAATGTGCAAGTCTTAAAAAAAGAGATCGAGATAAAAATAAAAAATATAGAAGAG
AAAAAAATAGAAGTAAATGAAATACTAAATAAAGTAAAAGAGGCGACTGAAGTAACAAAT
AAAGAACAAGAAGTTGTTAATGAAGAGAAAAAAAAAAATGAAATATTTACAAAAGAAGCC
ATAGAAATACAAATAAGAGCCGATAAAGAATTGAGTGAAGCGTTACCTATAATGAATAAA
GCTAAAGAGGCAGTAAATTGTATAACAAAATCGGCTATACAAGAATTGAAATCATTGCAA
AATCCCCCAAAGGAATGTCTAGATGTTACACATGCTGTTCTTATTGCATTAAAAGAAATA
AAAAATTATTCATGGAAATTTGCTCAAAAAATTATGAATAATCCAACACAATTTTTAAGT
AAATTACAAAATTTTGATGCAGAAAATATGGATGATGAAACTGTAAATTTATTAGCACCA
TTTATACAAAAGAAATTTTTTAATTATGAAATGATGAAAACAAAATCATCTGCATGTGCT
TATTTAGCTTTATGGTTAATTAATATAGTAAAATATAATGAGGTATATAAAAAAGTAAAA
CCACTTATGGATAAACTTCAAGAAGCAACAAACAATAAAAATAATGCACAAGAAAAATTA
GATCAACTTGAAAATAAAGTAAAAGAGCTAACACAAAGTGTTGAAAATTTAAGAAGAAAA
ATGAATGAAGTTAATGAAGAAAAAAATAATGTCATAAGAATATATAATGAGTCAAAAGAC
AAATTAAATAGAGCTGAAAATTTAGTAAATATGTTATCTGATGAATATTCTAGATGGTCA
GATGAAATTGCTATTATTATTTCGAATAAAAAATATATATATGGTGACTGTTTATTATTA
TCATCTTTTATTACTTATCTCGGTGTTTTTTCGAGTTCTTTTAGAATTAAATTATGGAAG
AATTTATGGTTAGAGCATATTAAAAAAAGTAATATTTTAATTAGTAATATTTCTTCTCCT
ATTGATATTATGGTTCAAGATATACAAATAGCTACTTGGAAAAATGAAAAATTGCCAGAA
GATATTATAAGTATAGAAAATGCATTAATAGTTAGCACATGCTATAGATGGCCTTTATTA
ATCGACCCACAATTACAAGGATTAAAATGGTTAAAGGTAAAAGGGGGTAATAATATTACT
TGTCTACAATTTAACTGCAAAAATTTTATTCAAAAAGTAAAAAACGTTATTTTAAAAGGA
GGGTATCTAATCATTGAAAATATAAATGAGGAAATTGATAACGTTATTGATGGTTTATTG
AACAGAGAATTTATCAAAAAAGGAAACGACACTTATATCAAAATTGACAACGAAGAAATA
CAATTTAATTATCCTAATGCAATTAGCCGAATTTCTAAGATTAAATATTTTTTCGAAAAT
ACATTAAATTCGAATACCACTTCTAGCAATACTTTTAATAGTGATAAGAGCGGAAATATG
GGAAATTCTGAAAATGCTGAAAATGCTGAAAATAATGAAAATAATGAAGATAGCGCAGAC
AATTTAAGCATCCGAATGGATACCAATGAGAAACAGTACAACCAGAATGTGAATAAATCA
ATGTCTAATGGAAGTTTTTTAAAAACAAATTTCTTTAACTTAATATTACAAACAAAATTA
AGTAACCCTCACTTCAAACCAGAAATGAACAGTCAATGCACTTTAATAAATTTTAGTGTT
ACATGTGAAGGACTAGAAGAGCAAATACTAGCTATTATTGTGAATATAGAAAAACCTGAA
TTGGAAAAACAGAAACAATTATTAGTAAAAAATCGAAATGAATATAAAATAATTTTAAAC
AATTTAGAAGATGAAATTTTACATCAATTATCTACAGCGGATTCATCAACTATTATAGAC
AACATTTCTCTAATTAATAGTTTGAGAACAACAAAAGACACATCTATTAATATACAAAAA
CAAGTTGAAGATTCAATTATTACTGAAACGAAAATAAATAAAACAAGAGAATTATATAGA
ACGTTGGCAAATGAAGCATCTATTGTTTACTTCATTCTAATCCTTATGCATAATATTAAT
TACATGTATCAATATTCTCTGGATTCTTTCATAAATTTATTACTTAAATCGATCGAATCT
GTGAATACTGCTGAATTGGAAAACGGAAATAACCAACTTGACTCCAAAATAAATACAAAA
CATGATAGTATATTTAGTAAAGGTTTTAGTAATGGAGAAAAAGATGAAACTGACTATTAT
GAATCTAATATTAATTTTGGCGAATATAATGAACAGAAAAGAAATGACAGTAATATTATG
AATGAAGATGGAAATGTAATATATGATGAGCATATAAATAAATTAATTATATCATTTAGA
AAAACGATATATTCATGGATTAGTCGAGGTTTATTAGAAAAAGATAAATTGTTATTTAAT
TGTATATTTGTATTTAAATTATTGGAAACGAAAAAAATATATGACAAAGATTTTAATATG
GATTATCTAAACTTTTTTTTAAAACCTCCACGAAATAATATAAAAGGTGTTATTGAAAAT
CCATTAAAAGAATGGCTAAGTGATGAATGTTGGGAAAATATTTTATGTTTATCCAAATTT
AAAGAATTTGAAAACATTGCAAATAATATACATATAGATGCGCAGCATAAATTTAAACAA
TGGTGTTTTGAAATACAACCAGAATTATGTAAATTACCATTAGAATGGAAAAAATTAAAT
GATTATTCTTTTAAAAAATTATTAATTATTAGATCATTAAGACCTGATAGAGTAACAGTA
ACATTAGAAAAATATATTAAAAATATATTACCAAAAAGTGAGGAAATAATGGAAAAAAAA
AATTCATTTATAGATACATTAGAATCTTCATACAACTTTATGATTAATTCTACGCCAATA
TTATTTATTTTAACACCGGGTTCTGATTTTATAAAATATGTAGAATTATTAGGGAAGAAA
TATAAATTCTATTTAAATAATAATTTACATGTTGTATCATTAGGACAAGGACAAGAATCT
ATTGCATTATCAAAACTTGAGTTATCTCATAAAGAAGGACATTGGATAGTTTTAGAAAAT
ATTCATTTAATGGCAAAATTTAATTTAATTTTAGAAAATATAATTGATAAATATTCAGCC
GAAGGTTCACACCCAAATTTCCGTTGTTTCTTAACATCAGAAATAACAACAAATATCCCA
ATAAGTATATTGGAAAGATCAATAAAATTAACAAATGAAGCACCAACTGGTTTTAAAGAA
AATTTAAAAAGAGCTTTTACTTTCTTTTCACCAGATGATTATGAAGAAAAAGATTTAAGA
ACAAAAAATATATTATTTTCTTTATGTTATTTTCATTCAATAATAGTCGAAAGAGCAAAA
TTTGGAACAAAGGGATTTAACATAAAATACCCATTTAGTCTTAGTGATTTGAGAGATAAT
AATCAAAATTCTATTAAAGTTCCTTGGAATGATTTGAAATATATTTTTGGAGAAATTATG
TATGGAGGTCATATAGTTAATGATAAAGACATGCTAATATGCAAAACATACTTAAATTAT
TTTATGAAAGAACAATCATTAGAAAAAATGCAATTAATACCATTTTCTAAAAATACACAA
TTATTTAGTCCTAATAATTATTCATATGATAAAATTTTAAAATATATTGACACACAAATT
ATTGGAGAGTCCTCTATATTATATGGATTAAATCAACATGCAGAAATGAACTTTAGAATA
AATGAGAGTACAAAATTATTAAAAAATATTTTAAAACTAAAAAATAAAGAAACATCTACA
TTTGTAGAAGAATTAACAATAGGTGAAACTATAGAAAATAAAACTTCAAATATTTTATCC
GAAATTTTAAGTGAAATAGATAATGTATTTTTTAACGTGGATGAATTAATGAAATCAATA
CCAGATGATCAAATAACTCCATTACAATATTTCTTATTTCAAGAATGTACTTTAATGAAT
TCATTAACAAAAAATATGAAGGATTCGCTAAAAGAATTAAATTTAGCTATTAAAGGAGAA
ATTAATATGAATAGTAAAATCGAAAACTTAATGAATTTTCTATATAAAGACAAATTACCA
GAATCATGGAAAAATAATTCTTATTCTAGTAACAGAAATTTATCTTCTTGGATAAATAAT
TTAAAAGAAAGAATCGCATTTTTATCGGATTGGTTTAACGATCCTTTATCAACACCTAAA
GTTTTTAACATTTCTTTATTATTTAATCCTAACAGTTTTTTTAGTGCAATTAAACAAATA
TTATCTCGAAATGAAAAATGCGAATTAGACAAAATTATTATGCAAGTTGAAGTAACAAAT
AAATCCTTAAATGATATTCATTCATATCCAAAAGAAGGTGCATATATATATGGATTATAT
TTAGATGGGGCTAATTATGACATAGAGAAAAATACTTTATGTGATGCCTCATCAAAGCAT
AAATATTTTTTAATGCCAGTTATACATTGCAAGCCAGTTGTTAGTATGGGGAAAATTGAT
AAGGACGTATATGAATGTCCTGTATATAAAACTTTATCAAGAGGTAACACTTATGTAACG
AATATAAATTTAAAAACGAAAGAAAGTTCGGAAAAATGGATTCTCGCTGGAGTAGCTTTA
ATTCTTGATATTGCTGACGAGTAA
>Py17XNL_0504639.1
ATGAAAGATTCTAAAGAGGAAAATAAGAATAGTCTCAATTTAACAAACAAAACAAAAGAT
GAATTAAAAAATGAAATAATTAACTACACAGTATTTAACATGTGTATTTCACTTTTATCA
GGAGTACAAATAAAATGTTTAGATAAAAAAGAGAAAGATAAAAATGAAAATAATGAAACA
TGTTTTAAACACATTCCAACTATATATAATCCATTTAAAAATTGTTATTTAGAAGATTGG
GAAATATTTAATATATTACCTAAAAAGGCTTTTCATAGTGAAAATGTATATAATGTTGTT
TCTTTTTATAAAAACAAAACAAAATAA
>Py17XNL_0504640.1
ATGAAGCCAGTAACACATCATATTGTTCATTCTGAAAATGAAGGAAATATAGATTCTTCT
AATGATGCAAAGGATAAAAGCCCTTTACCTAAAAATCCCCCCAATACCACACAACCAAAA
ATAGATAAAAAAGGTGATAATAATAATTGTGAGAAATCACAAGATAAAGCAAATACAACT
AATCCAAAGGAAGATACAAAACCACATCCTAATCAGCCTGAACGTAAAAAGGTCATTCTA
GTTAGACCATTTCCTCGAAAGGATGATCATGAATCAACAAACCAAAAAGAGCAAGCTGAG
ACAAGTGCCGCGAAAGAACAAAGTGAAAGTAAGGCTTCAAATAGTGAACATTTCAAAAAG
GGGGGGGGATCTAAATCATCAAAGCACAAACGAAAACATCATGGAAAAGGGTATAGATAC
AACACGGTGAGGGGAATTAATAAAAGTGATATTGATCAAGCTAGTTTGGAAACCATTAAG
GAGAGACCTGAAGATAATGAAAAGAAGAATCCACCTACAGACGATAAAACTTTAGATTTG
TCAAAAAAAAAAACATAG
>Py17XNL_0504640.2
ATGAATATCCTATACATTAGTTTTTTTTTCCTTGGAATTTTTCATTTTTGTAAAACTGCT
AGTATAAATGAAGCCAGTAACACATCAGTAAGCGAAAAACAAAATATAGATAATTCTGAA
CACGCAGAACAAAAAACTAGTATTGTTCATTCTGAAAATGAAGGAAATATAGATTCTTCT
AATGATGCAAAGGATAAAAGCCCTTTACCTAAAAATCCCCCCAATACCACACAACCAAAA
ATAGATAAAAAAGGTGATAATAATAATTGTGAGAAATCACAAGATAAAGCAAATACAACT
AATCCAAAGGAAGATACAAAACCACATCCTAATCAGCCTGAACGTAAAAAGGTCATTCTA
GTTAGACCATTTCCTCGAAAGGATGATCATGAATCAACAAACCAAAAAGAGCAAGCTGAG
ACAAGTGCCGCGAAAGAACAAAGTGAAAGTAAGGCTTCAAATAGTGAACATTTCAAAAAG
GGGGGGGGATCTAAATCATCAAAGCACAAACGAAAACATCATGGAAAAGGGTATAGATAC
AACACGGTGAGGGGAATTAATAAAAGTGATATTGATCAAGCTAGTTTGGAAACCATTAAG
GAGAGACCTGAAGATAATGAAAAGAAGAATCCACCTACAGACGATAAAACTTTAGATTTG
TCAAAAAAAAAAACATAG
>Py17XNL_0504641.1
ATGAATAAGGAAGTGTGTAAAAAGTTCAAGGATCTAAGGGACGCGTTTTCCGATAATTTG
AACGCTAGTGGAAACTATGAATTTACAAATAAGGAAAATTTCGATGAGTATTGTACTGAT
AATAAATGTAATGATAATTTGGGTAAAATTAATGCTGGATTTTTTTATTTGCTTGATGCA
TTCTTTAAGGATAATTCTGTGTTTAATTCTGTTGCAAAAAGTAACATCAATATTGTTGAA
TACATTATGATATGGTTAAGTGGTTCAGGGTTCAGGGTTTAG
>Py17XNL_0600826.1
ATGAGGTATAGACTTTTTCCCTCTTTAACATTTTTAAGTTATTTGAAAAAATTGCATGTG
TATTATTCTCCAGCCCGAATTGAGAAAGCGGATGTTGCCAGAAGGCTAATTATATTTGCT
TCATCTCAAAAAATTAAACAGAGATATCCTTTGTTAACTGTTACATGGGAGTTGCTAGCT
TATGATAATCCGCCTATGATTGAAGTAGAATATTTGAATGGGGAAAAAGAAAAAATAAAT
ATAGAATATTTCAGTGATCGCCAAAAAAAGGAAATAATTGACAAATGGAAATATACAGCG
TCATTGGAAGCCTTCCCTGAAGTTCTAGCACCAACCATTGAAAAACCTCAAAATTCTTTT
TAG
>Py17XNL_0600827.1
ATGTCAAAAGCTGTTTATGCAAAAATATGGATGAGCACAAACAATTTCAACGCTCGACGA
AGATATGGATGTTTACAAGTTGGATCTAGATTAAGTCCTTGGCTACTTGTTTGGGGAGTT
TATTGTGTGTCGTTAGTTTTTCCAGCCTTAGACACTGAATATAAGAAAATGCTTAGTTTT
GGAATTTGGAAAGAAACAGATGTTGGATATAATAAAACAGCTCCCCCACCTTATGAATAA
>Py17XNL_0600828.1
ATGTGGCCAATTGCAATTTTATTGTTTGGTGGAGGAGTTTTATTAGCAAAGAAAGGAATG
AATTATATGAAAAATCAAAAAGTGGGGTTAAATAAAAATTTTTTTTTTCCATCAAATTTA
AATAAAAATTTAAGTAATGTATTTTTAAAACCTGATATGAAAGGATTTGAAAGAACAATG
TCAAAATCGGAAGCATACAAAATATTAAATATAAACCCAACAACAAATAGAGAAAGAATC
AGAGAAGTTCACAAACAACTGATGTTAAAAAATCATCCAGACAATGGAGGCTCCACATAC
ATAGCGGCGAAGGTAAATGAGGCAAAAGACATTTTGTTGAAATAG
>Py17XNL_0704327.1
ATGAAAAAACAATTTTCAAACCGAAAGTGGAATAGAATATTGAAAACCCCAAAAGAATAT
ATAAATAACTTATTTATGAAAAGGATCCATATCATAAAATATAAAAAAATAGATAAAAAA
GCAACATACAAAATACCCATTATTCTTAAAAATCATTCTACAATTAATTCTCAGTGTTAT
AATTTATTTAATAACAATCTAGTTTTTGAAAATTCCAATTTTATTAATAATAAAAAATAC
AATAAACTGGTTAACCCAAAAAGGTTATCTACACATGTCAATATATGGGATAGTAACCCT
ATTTTAGAAATAAATAAGAAAGAAAAAATGTGTAAAGAAAATGAACATATTAATATTGAA
AAAAATAAATCTAAAATCTATAATAAATATTTTTTTGAAACTCAATTTCATGAATCCAAT
ACATCTGAAATGCCTTCGCTGCCACTTCAAAGACCCTCTATCTTTCCAAATTTAATCATA
TATCCATTTATAAAACTGTTCAATTTTTCCAAAAAAAAAAAAATTAATTCCATTTCCACG
CTTACAAAAAGCATAATACAAAAAACAGATAAAACTAATTTTGAAATACAAAAAAGTAAT
AAAAAAAATAATCATATTATAAAAACGACCAATAATATTTCAAAAAATGAATATAACATA
GAAAAAGACAAAAATAAGTATGATAAAATTGGCACTAAAAATATTGAAGAAAAACAAAAA
AAAAATCATATAAATTGTAATATACATAATTATGTTTACTCGAAAAATAGTAAGAATGCA
AATAGGATATATCAAAGTGAGAAAGAAAATTATGAAAATGATAACAAAAACAATGAAACA
CATCATCATATAGTGAACAATATATCTTCATTTAGTCAAAAAAAATACAATATAAAAATA
AGTAACAAACAAGTAAAGAGAAAATATGATGAAATCAATATTAAAAATTTGATACTAAAA
AAAGAAAAAACATGGGATAAATATATTATAGATGATATAATACCATTAACAGAATATACA
CCCATGCATATTTTCCATAATTGTAGATTTACAAAATACAATTATTTATATATTCAAAAA
TATGCACAAATTTATAAAAATAAAATCAAGTACACAAAAAAAGAAATTCAGCATGCATTA
AATTTCAAGCCCAATAAAAAACGAAAAATATATGATCAATGCTACAACATACCGATAATG
AAAATAGCTAAGATTAATACAAAACGAGATACTCGAAAAAAAAAAAATAATAATAATAAA
ATCTCAACTTATTCAAAAAAATATTGTTATAAAAACATATATAAATATAATAAAACCCCC
AAAATAACCACACATTATAATGGAAAATATCGTTTGTATAAAAATATTATAACCCCACCT
GTCTATTCGTGTCTAAACAATTTCTCCACTATTTGCAACAATCAAAATTATAATTGTAAC
CAAAAAATTGATTTCAGAATACCACAAAAGAAGAAATTCGATTTCATAAAAGAAGAGAAA
ACACAAATTTTAAGTAAAAAAATCATAACCCCTTTAAAAGGGAAAATACAAAATATCCCA
AAAGTTCATAATGACCATTTGAAAAAGACAAATTTTAATAAGCAAACACTAGAAGCCAAA
AAAAAAAAAAAAAAACTCACTGCTAATAAAAAAAAAATCAATAACTTCAATATTGATAAT
ACACCTTGTGAATATTTGTCGAATCAAAAAATGAAAACACATCAAAGAAAAAAAAAACAT
AATTTACAAGAATTAAAAATAACACAGAAAGGTAAATATATAAATTCTAAATGTCTCACA
AATAATGAAACCAATTTATATAACTATTGTTTCACTGAAATGTCAACTAAAAAAATAGAT
AACCATATAAAAAAAAATAATAGACAGCCATTAATTAGTTCGTTTAATAATAAATTTGAA
ACCAGTCGAATAAATACTAAATCTCCATTTTGCAAAACAAAGAAGGAAGTAAAAATCCCT
TTAAAACAAACAAACAAAATAAAGAATATTAATAAAATAAGAAATAATAACAAAAAAAAT
CATGTATCATCTAGTATTCAAAATAAAAATGAAAAATACAATGATGATATCAATATAAAT
CTACAACAACGCTCCACCGAATATATTAATAGCATAATGAAGAAAATATCAATTCAAAAA
AAACGAAATAAATCAAATACGATAATTGATGATCACGTAATTCAAACAAATAAAATGGAC
GATAAAAATACGAAAGAGGAAGCAAACAAATCGAAGGAAGTAAATACAAATAATATAATT
ACTTCTACGCATAAAAATGACAATAATAAAAAAACAAATATTCAATTAGATTGTTATAAA
AAAAATGAAATTGACTTGAAAATTATGAAACTAAACATAAAAAGATATAAAGATATAATA
AAAGGTCATACTAACCCCAATACTGTAAATAATAATAGTTTCAAAAAAAAAGACATAAAA
AGTAATAGTGTAAAAACAGAATATGCTAGTTCAATATCTTCACCAGTAAGTAATTATAGT
GAAGACATTAATCAGATAAGAAAAAATAACACAAATAATAAATTGTTAGAAATAGACAAA
AATAAAATAATAAGCCAAGAAAGTATGTTATATGGACTGATAAATAAAAACGATAATAAA
AATCGATTGAAAAAATTTATCGAAGATTCTGAAAAAAACGAAAATCAAATAAAACAAAGT
AAGTATAAAATTGAAAATAATAATGATCCCACTTTTTTTTCCCATAAAAATAATGTAATA
AATAATGTTTCAATTACTCATTGTAAGAGCAAGATAAAAAATGATCTGCCAAGCAAAACA
CAAAAAAAAAATAATTATAATCATATTGATTATAATCCCAACAAAACAAGCTTTATTGAA
AAAAATATTAATTATTGGAATAAAAAAAAAAAAACACACACCAAAAATTTACCAAAAATA
AATACATCAAATTTAATGTCTTCTACCAAAATAAAAAGTGAAGAAAGTCTACTTTATGAA
CTTATAAACACAAATGATAATAAAAATAAGTTAAAACAAATTATCGAAAATTCGGAAAAA
ATTAAAGACAATGAATTAGATAAATACCATGAACCTAATTATTATCCCATAAAAAATATG
CCACAAGAAAATAGACATATTCTTATACAAAAACCAGAAACAAAACACCTTCACAACGAT
ACTGATATAATTATTGAAACAGAACCAATTCAAAAAAACACCGAAATAAAACAAACAGAA
TTTGTTTTTCCATATAATAATCTCCAAAAAACAAATGAACAAAAAATAACTCACAAAGAT
CATACTAGTTATCATGATAATCTTCTTTATCAATTAATTAACAAAAGTACCAACCGAATT
AAACTTCAAGATTTTATTCAAGAAGATATAAAATATGGGCAATCTAAAAATCAAGATATA
ATAAAAAAAAATCTCAATGTTACCCAACCCATAAAATATACTCATATAAATAACACACAA
ACAATTCAAAACAATGAGCTATATGATAAACATTCTGAAAATGTAGAATTAAACAAAAAT
ATGTCAAAAGAAAAAAACATGAAAAAAGATACTGTCTCCAAAAAATATATAAATTATGGA
AAATCATCTAAATATTCTATGAAAAAAACAATAAATTGTGAAAAGGCATTATTAAATTTA
GCAAAAAAACAAATATGTTACAAAAATCTTTTCTCATATAAAAATCTACATAGCCAGTCC
AACTATTCTATTAAAAAAATGGCTATCAAAACAGATAGCATTTATAAAAATAGAATTAAT
AATAATAGCAGTAATAATGATAAAAAAATCGAATTTCTTAATTCCAAAAATGGAAATAAA
ATAATATCAAAAGGCTTTGACATAAAAAATATGCAGAACCAAATCAAGAATACCACAAAA
TTTCCCATGAATCAAAAAAAATATAAACTTATAAAAGCACAAATCGACAGAATAAAAACA
GAAGCGAACAAAACAGAGGCGAAAAAAACAGAGGCGAAAAAAACAGAAGCGAACAAAACA
GAAGTGAACAAAATCGACCAAAATAAAAACATAAAGACAGATTATTATAAAAAAAAAAAT
ATTTTACTCCAAAATAATTTTAAAAAAGGCGAAGAAAATATTAAGAGAAAGCTTATAGAA
CCAAGGAGACACAAATCAACCATATCGACTTATCACAAATTAAATGATAACAAAAAAGAC
AAAATTTTGAAAAAAACAAAATGCCAATTTTTAAACAAAAATGAAATAAATGAGAAAAAT
ATAAATCCAAAAAATTTAAGCAAAAATTGTTTTAAATCACAATATTTCCATATAAAAAAC
AAATCTCCAAATGAAATTAAAGCATCTGCAAAATATAGTCAGCCTATTAATACATATGAA
AAAAGTGATTACCCAAACACAAAGCCCTCTTTATTAATAAGCAAAAGAAATTTTTCCAAA
AAACAAAAAATAAATAATGGGATATCAAATGAAATAATCAAACAAGAAAATATTATATCG
AATATATTAGAAGTAATTACCATATCTGATCGAAATAATAACAATCAAAATTGTCCTAAT
TTAGATAAAGGGATAAAAATAAATAATGATTGCAATAAAAATGAAAATAGACAAAAAGGA
AAATACTTCGAACAAGTTCTTAACGAAATTAAAGACAAAGTAATAAATAAAGAAATACAA
AAAAAAATAGAAAAAAACAAAATAATAATCGAAAAAAACAAAATAATAATAGAAAAAAAC
AAAATAACAATCGAAAAAAAATACTTCACTATCTTAAGAAATAATAGTGATAATAATAAT
AAACAAAGGAATGTTGAGAAAATACAAAAAGAAAAAAATAAAACAAATTTTAACACATTC
ATTACGTTAACACCTCAAACGAAACCAACTAAATTATTTAATAAAAAAATAAGCACAATT
AAAAATGAATATATAGAACAAATGCCTATATTGCATATAACCAAACAAAATACAAATAAA
AAAATTAATAATTTACTAAAACCTAGTTTAAACAAAATAAAATTATCAAATTTCATGTTT
AACCCACTAAATAAAAATATAGTAATATATAGACAAGAGTATTATATAACCATAACAATT
CATTATTGCACCATATCACGATATATAGAAAATAAAATAACAATATTTAAATTGCTTACC
AACAAAATTATCAAGAAAATGGATAAAACAGAAGATAAAATTGTTCATATATATGGAATA
CTTAACAAAATGAAACAAATAAGTCTATATAACAAAATAAACAAATCAAAAAAAAAAAGT
TTTATCATAGATGGAACATTTAAAGATAACGAAAACAAGACATGCAGAAAATCGCAAATA
GAAAATATTCAACTTAAAGGGATAAATAAAATAGACAAAAAAAATAAAGACAATAAAAAT
AGTTCACCTATTCTAGACATTTATAAAAGGAAATGTATTAACAGAAATGCAAAAATTATC
TTTTATTTTTCGAAAAATCAAAAATATGAGAAACTTCTTCAATTTAAATCACAAAATAAA
AATCAAATAAATAAAAACGCAATAATTACAACAAATGCAAATATAATATATACCTTTAAA
GTAACAATTCTGTTCGCTGAAATTTTTAGAATATATATGTATACTATTTTATTCGTTAAA
AATATATCAGACACATCAAGATATATAAATAACAAAATATATGTACTAAAAAAAAACAAA
AAATTGGGATGGAATACTAAAAAAGAGGTAACACCACTTATCAATAATGAAATCAAAAAT
AAAATAACTTTTATAAACAAAATTAATAATAACCCAAAACTTCTAAAAATCGACAACAAT
TTTGGCGAAAAAAACGAAAATAAAAATAATATATTATCATTAAAATGTCTTCCAAACAAT
TATACGAAAGACGATGAAATTATAACCCTGATAAAAGACGTAGAAAAGGAAAACCCCAAA
ATAAAAATGATACAAAATATTTCTAAAAAAGTAGATAAAATAAAACCAACAGAAAATCAA
CATAACGATATAGAAAAAGAAATACTAGCCATAAAACATTTGATTAAAGAAAACAAATTG
TTATATAGAAAAGAATTTGTCAAAAATATTTTAAACAAAAATAAAAAATTTATAAAATCA
AAATTAATAAACGAAAAAAATAAACCTATAGAAATATTCCAAAAAATTAAAAAATTAAAC
AAAATATACAAAAAAAAACCAAAAACATATCCTCTATTAAAAAATATGGTAGAAGAAACC
TCAATAGAAATTGTTCAAAATACTGAAAAAGACAATTTTGCGATAGAAAAATTTGAAGAT
TCTATATGCATTAATAATAGGGATTTATTAGCTGATAATACTTTAGATGATCAAACAGAA
GAAAATAAATATACAATTCAAATTGATACATCAAATGATATATTAACTATAAAAGATAAG
GAAAATAAGGAAAATAAGGAAAGCACATGTATAATAGTAAAAGATGACGAAACCAATATA
ACTCACTATAACACACCACCAATAAAAAATTGTGAAGAAATAAAAAAAGAAATAAACAAA
CTTATTGATATGATAAATGAATTAAAAAAGGAATATATGAATGAAATGTTAAATGAAGGA
TTTGATCAAAATATAAAAGAGGATATTATAATTATTGAACAATTAGAAAATATTAACCTC
GAAAATAAAAATGAAATAATCGCTAAAAAGATCGAACATGAGATCGAAAAAATAGAAGAA
GAGAGCCAAAATCCTGCTAAAATATTGACACTAAAAAATTCACAATTAGACAATTTAAAA
GAAAAAGAAAATTCACAAATTTGTGATGAAGCAAACTATGAAATTATGATGATAGAAAAC
CTTAAAGTGAATCAGGAAGAAATTAAGATAATTCCAAATAACCATTGTAGTAATGAAGAT
AATGAACGAATTTCAAAAAAAATACCCAAGACAAAATTCCAAAAAAAAAAGAAAAAAAGT
ATTAAAAATATGAAAATCAAATTTAAAATACTGGATACTATACATGAAGAAACTTCCACA
AACTTTGATATAAAAAAAAATAACACAGAAAATATTAAACAAATTGTAAAGGATATATTA
AATGTAGAAACGATTAAAAATATTTTAAAGGAAACCAAAGATCACTATTTTGGAGAAAAC
AAAAATCACACAATGACAAATGATCAAGTACTAACTATTGAAAATAAAAATGTGGTGAAT
TATGCAGAAATGCAGGAAGATTGTCTAAAAGATAAATCAACAAGCAATCTAGATTGCGAA
AATAACGAGCAAGTATATATATCAAGTGCTAGTATAATAAAACAAGAATATAAAAACATA
AATGACACAAAAGATGAAACAAAAGATGACACAAAAGATGAAACAAAAGATGACACAAAA
GATGATACAAAAAATGACACAAAAAATGACACAAAAAATGACACAAAAAATGACACAAAA
AATGACACAAAAGATGATACAAAAAATGACACAAAAGATGATACAAAAAATGATACAAAA
AATGAAATGACAGAAACAATGAAAAAACTTCTAAGCAGAAAACGTGTAACCCTCAATGAA
AGTTTAGCCCAAAAAAGACAAATTTTCAATACCCAAAAAGATGCAAATAAACGTTTAACT
GATGATTTTTTATTTTCTTGTTCATAA
>Py17XNL_0704328.1
ATGGCTTCTATAAATATTGAATCATATATAGAAAATGAAATATTAGTCATTACTAAAGAT
AGTAGAATATTTACGGGGAAATTAAAAGGATTTGATCAAACAACAAATATAATACTAGGA
AATTGTTATGAAAGAATATACAAAGATTCGTTGGAAAAAATAAGCTTAGGAATATATATC
ATAAGAGGAGATAATGTAACACTAATAGGAGAAATAGACGAAGAGGTGGATAGAAATATA
CTTCAAAATAAAATTAAACCCGAAATGCTCAAACCAATAATATACTAG
>Py17XNL_0704329.1
ATGATAAACTTATTTCATATATCCAAAAGATACATATATTGGCCACCCAAAAAAAAAATA
AGAACATTAAAGTTTCCCTCAGGGAAAAAATGTTTTATTTTCATTGGGAAAAGAGACGAA
GATGGTAAAGAAGAACCAGTCTTATGTTTTGTTGACAACCAAAACCATAAGTTAACTTGG
ATGAACGAGGAAGAATTTTTAAATTTCGAAAAGCTGATTCCTAGGCTAGATAGCTATTTT
TCCCTTTATTTAGAAAAGGCAAAAAAAGTGAAAGAACAAAACATGTTAATGGAAGAAGAG
TATAGAAAGTCCTTTCACGAATAA
>Py17XNL_0704330.1
ATGCCCATTAAGAGCATATGCTATTTAGATGAAAATGATGAGATTCTTTTTTTCTATTCT
ACAGAAAAAAGTGATGAAATATCCTCCCGATTTTCGACATATTCTACCCTTAATAATATT
AAAAAAATAATTGAAAATGAGCAGAAATGTGACCCATATTTGGGGTATGTAGGACTAAAC
CTTTCTTTATTTAGTTCATATAAAAATTATGCATATGTAATTACAATTATAAATCTTAAA
ATTATATTAACAATTGATGATAACAAAAATATATACACTGATAATGTCATTAGATCCCTA
TTTGTAAAATTGCATCAATTTTATTCTGATGCGGTTTGCAACCCTTTCTACACTAATCAT
TTAGAAAGCGAAACCTTTTTGAAAAAAATAAAAATGTTAATAGAATCATCCTAA
>Py17XNL_0704330.2
ATGCCCATTAAGAGCATATGCTATTTAGATGAAAATGATGAGATTCTTTTTTTCTATTCT
ACAGAAAAAAGTGATGAAATATCCTCCCGATTTTCGACATATTCTACCCTTAATAATATT
AAAAAAATAATTGAAAATGAGCAGAAATGTGACCCATATTTGGGGTATGTAGGACTAAAC
CTTTCTTTATTTAGTTCATATAAAAATTATGCATATGTAATTACAATTATAAATCTTAAA
ATTATATTAACAATTGATGATAACAAAAATATATACACTGATAATGTCATTAGATCCGTA
ACTATTTGTAAAATTGCATCAATTTTATTCTGA
>Py17XNL_0704331.1
ATGCCAACTTATAGAAGAGCATATCACTCTGGTTCCTGGTATTCCGACAACAGCAATGTA
TTGAAAAACTCCATAGAATCACTTTTTGAAAAAATAAATTTACCAAAACAACAAGTTAAA
GCTGCTATTTGCCCTCATGCAGGATATGCTTATTGTCTAGAGACTAGTTCCCACGTTTAT
TCCTGTATAAACGTTGAAAATATAAAAAATATTTTTATTCTCGGTCCAAATCACCACATT
TACAACAAAGGATGCTTACTTCCACAAGTTGATAAATATGAAACACCTTTCGGGTTTTTA
CAAATCAACAAAGATGTTATATCAGATATTATGAACAACGACACACAAAATTTATATGAC
TATATTGATGAGATTGATGATGAAGAAGAACATTCGATAGAAATGCAATTGCCACTAATA
AAATATATAATTAAAGAAAAAGACATTAAAATAGTACCAATCTATGTCGGATGTATAGGA
AACGATGTTAACAAAATTAACGAATTTTCCAACCCTTTAAAAAAATATTTTCAAGACAAA
ACAAATGCATTTATATTTTCTTCTGATTTTTGTCATTTTGGACGAAGGTTTAGCTTTACA
AACATATTAGAAAAATATAATGATAAATATATTCATAAAAAAATTGAGAATATGGATAAA
GACGGAATTAATGTTATCACGAAACATAATGTCCAAGATTTTATTGACTATTTAAAAAAA
ACTCACAATACCATATGTGGATCTAACCCTATAAAAATTATGCTTCAGCTGATTCAATCT
TTCCCCGGAAAGTTGTCAACACAACTGATGCACTATTCACAGTCTAACTTGGCTCAAAGC
ATAAACGAGTCGTCTGTGTCTTATGCCGGAATAATTTCACAACTTAATTAA
>Py17XNL_0802030.1
ATGGCTCATTTTTTTAAAGGTTCGATTTCATTACCAATGGAAGAGGATAAAAAAAATAAA
AATATTGAGAATGAAGAACAAATTAAAATATTATTTCACTTACCCAATGGTGATATCGAA
ACTGTATATGAAAATCTGAGTATTGAAGTGGGTTATCTAAAACTCAAGTTATCTAAAAGC
TTACAAAAGCCCTATGACAAATTTAATTTATTATATAACAATAATATTATGATTGATCCA
TTATCCATAATTGATATAATTAAAGCAAAAAGAGAATCTATCGATATATACGTTAATTTT
ATAGAATAA
>Py17XNL_0802031.1
ATGAATATTGAAAAAGCTGAAGTGAACTCCAAATTATTAGAACTATCGAGGCAAAATATA
GATAATAAAGCAAAAAAGGATCTCGAACTTAAACAAAAGCAAGAGGAACTATTGGAACAA
AAGAGAATTATCTTAAAGTCGTTGCTAACACCGGATGCTCACGCTCGATTATCAAGGATA
GCTATTGTTAAGGAGGAAAATGCCAGAAGAATAGAAGATATAATTATAAGAAATAGCCAA
ATGGGTTTATTGCACAAAAAAGTTGATGAAGATCAACTGATCAAACTTATAGAGCAAGTA
AGTGGAAGAATGAACAAAAAGGAGCCCGTAGTTGAGATCAGAAGAAGAAAGCAGTTTGAT
GATGACGACGATTTTAATGAGGAAGATTATATGTAA
>Py17XNL_0802032.1
ATGAATTATCAAAATTTGAAATGTTCAGAATTAAAGGATTTGTTAGCTAAAAAAGGGCTA
CCGTCTCATGGAAAAAAAAACGAATTGTTAGAAAGGCTATTAAAACATGAACAAGAGGGA
GGAGATGGATCTAATTCGAACGCGATAGATGATAATGTCGATTCTAAGGACAGTGGAAAA
AATAAAAAAAATATTTCAGTAAACACAAAAGAAGAGTATAATAAAGGTGGATTAAGTAAA
ATGACAAATTATTTTAAAAATATATTAAGTTCTAATAATACATCTACTGATGGTTCAAAA
TATTATGAAAATAACAATTCAAAAAATAATATGAATGGAAATGAAAATAAAAATAATACA
TATGAAGAGAAAAAAAAAGTAATACCCCAAATAACTTTTTCAGAATCAAATTTATCAACT
CAAAATACATTACAAAAAAATATAATTTCTCGAACAGAGGATAATCTTCATTTAAGTGAG
GAAAAAAAACGAGAGATGAGAAGAAAACGATTTGGAACCGATTCTGTTTCCACACCAGCA
GCTCTTGAGTCTAGGGCAAAAAGATTTTGTATTGTTACTAAACAAATGGAAGAAGAAAAT
AAGAAAAAAAGAGCAGAAAGATTTGGATTGAATGGGGGCAATTTAAACGACATTGAAATG
AAAAAAAAAAGAGCCGAAAGATTTGGTGTCATAAATGATCATGATAAATTAAAGGCAAGA
GCCCTTAGATTTGGAATAACACAATAA
>Py17XNL_0802033.1
ATGTTTAAACTTGTTTTAAAACTTCTTTTGGCGTTTTTATTAACTATAAGTGTTTTTCTG
GACACAAAACATGTTAATAAAAATAAGCTTTCTTATACCCTAACAAATAGTAGTAACTTT
TATAAATATAAACCATATTCAAATATATTAACAAAAATAAAAAATTATACATTTAAAGCT
ATTTACAAGACAAAGCTATTAACCTATGTGAATGATATAAATAACTTAAATTTGGGAAAA
GAGAAAAATGAATTTTATTTAATTACACTTCCCTTAAGCGAAAAATTTAATCCATTTTCT
GGGACATTTTGCCATGACAATATTCAATATAGCGACAAAGCATCCTTACCAATATTTATA
TATGACATCTTACTAAACAAGCATATTGAAGTACCTTGGAATTTTGTGATAGAAAAAGTT
GACATAAAAAAAAATGAAATTTATAATAAAATTACAATGCCAGAAATAAATATGCCCAAT
AATTATAAAAATATTAATAAGGTGGATAGAATATTTATTAACGTACTAGATTTTAAATCT
AAAAAAAATTTTATATTTCTCCCAAATTATATTATGAAGTCATTACAATTAAACTGTTTT
GATGTAGTTCGACTTAAATTTGTTAAGCTTGAAACAGCTAGTAGCGTAATTCTACAACCC
CATGATAAAAGGTTTTTTCAACTAAATGAGCCAAAGAAAATTTTGGAAGAAAAACTTCGA
TATTATTCATCTTTAACTAAGAATAGCACAATATGCATATTCCATAATCATTTTAATTAT
TATTTTGATGTTGTTAAAATAGATTCAGAAAAAAAAAAGGATGTCGAAGTAGCATCGATC
CAAGACGCTGATGTTATTTTCGATTTTGTCAAAGAAAAATATCCATAA
>Py17XNL_0802034.1
ATGTTTTACCTTGAAAAGTTGAACTCTTTTATAGAAAACAAATATGCAATGTCCAATTGG
AATAAAAAAAATATTATTTTTTATCCTAATAAATGGTGTAGTCCCAAATATAACAATTAT
GGGATGGACGCTTTGACAAATTGCCTTTTGGTCAAGAATGACGTTGCAGGTTGCGAAATT
CCGAACGATGTAATAAACATTAAATCAAAAGAATATTGTAGTGATTTAAATTATTTAAAA
GTGCACAAATTTTTGTATCTAGTTCGTTCATCATCTGATACATCATGCACATTAAAAGAC
AAAAAATTATGTAACACTTTTCTTGATTTTTTAAAAAATAAACCAATAACATTGGATCCC
TTTTCAAATTGTTCAAAATATTCCGGAGATGCTCCAGACGATTATTTTTTAGAAAATACT
TATAATAAAAGTGATATTTATTTGCTTTCATTATCTCTCATATTTTTTTTTTTTTTCACA
ACTATTATATTATTTGCTATTTTTATTCTTATAAGAGTAAATACACCAATTGATTCTTCA
TTTAAAATCAATAGTGAAAGGCTAAACATTTTTTTTAGATTTACTCGTATTTTTGATGTA
TGGAAATAA
>Py17XNL_0802035.1
ATGGAAAGTGACGAATCTTACGAAAGCGCTAGTAGCAATGGTAGTGATATAAGCACAAAA
CCCCCTCAATTTGAAATAAGTTCAGAAGACTGCTATTATAATTTCTTCAATGAAATATTT
AATTTAAGTGTAATATCGTACTATTTTTGGACATTTGTTTGCTACATAATAGGAGGAATA
ATATTTATATCAGGATATATTAATTTTTCATTAAGAATACAAGAAGAAATAGTGTGTGCA
GCGTCATCAAATGTTTATGTTTTTTCAATTTTATGGATTTTGATTGGAATTATATATTTA
ATAAAATGTATTGGATATTCATTAGCGGTAGATATCGAAAATAATAAAATATATCCAGGT
AATTCGCCGTTATTTATTTATATGTTAGGATTATTGTGCAAAACGATACCAACTGTTATA
AGAATTATTCATATTTTCAATTTATTTCAATTATATGTTATAACTCTTGATATGATGATA
TTACCAGAATGTAATTCTTTTCCTGTCCGGTTCATATTATTTATTGTTCATATTTTATGG
TGGACAATTGTGTTTTTTGGCATTATTTCAAGAAAACGAATTTTCTTACCCCCACATTTA
TATAAACCAGTAACTAACGATGTTGGATATTTTGTTTACGTAAATAATTATCTTCATTCG
TTTGGCCTCTAA
>Py17XNL_0802036.1
ATGAAAAAAATAATAAATTATATTACAAATAAATATATAAGAACAAAATACAGATTAGGG
GTTATTGATAGAAGATATAAATTATTTTCATGTGGTGCTCCCTTGGTTTTATTAATGTCT
TTTACTATAAGCATTGGGACATTTTTAATAGATTTGCAATATAAAATTAAAAATAGTAGA
GAACAGAATATAAATATAAGGGAAAATAAATTATTGGAAGAAAAAAATAAATTATTAAAA
ATATTAACAGATTATGATTGTAATGATTATGAAAATATTCCGATTAAAAGAGAATAA
>Py17XNL_0802037.1
ATGATTCGCTTAAAAAATAAATGCTTTCATGGAAAGCTATGGTTAAAATGCAAAGGAGCA
ATTAATATATATAAAAAAACAAATATATATTTCTACAATTATGTAAATTTTATAAATAAA
TCTTTTCTAAGAAAAGGAATCAATTCGATGTGCTTTAGTGCATCAAACAATTTGGATTAC
ATTAATTATATAAATGAAATAAATAATTTTATTGAGACATTTCAACAAAATTCAGATAAT
TCGACATCTAATGAGGGAAATATAATTCCTATATTACAAAAAATAAAAAATGAAACCAAA
TATCATGAAAATGAAGATACTATGGAAATTATAAGTAGTATAAAATTGTTAATAGAAAAA
AGAGTTCGTCCAATTGTAGTAAATGACGGGGGTGATATAAAATTTGTCTGTTTTGACATG
GATAGTGGTATAGTTTACGTGCAACTACAAGGAGCTTGTGTTGGATGTTCACAAAGTGAA
GTAACCCTACAATATATGATAAAAAATATGTTGACATATTATATTTCTGAAATTAAAGAA
ATTAAAAATATATCAAAAGATGGAATTATTCTTTAA
>Py17XNL_0802038.1
ATGGATAAGGATGTGTGTAAAAAGTTCCAGGATGTAAGGAAATGGTTTCCTGATCAATTG
GACGATAAGAAAATGTATCAATTTAAAGATGATACACATTTCAAAAAGTATTGTACTGGT
GATAGTTGTGATACTGATCTCGACAAAATTAATGCTGGATGTTTATATTTTTTTGATACA
TTCTATAAGGATGTTTCCGCGTTTGAGACGGCTGCAAACGAAAACATCTATATTGTTCAA
TACATTTTGATATGGTTAATTTATATGTTAAACCTTACCAAAACTGAAGAAAACGACAGT
ATAGGCTCTTTTTATAAAACATACATAGAGGATGGTAATAAGTATACTAAAAATATAGAT
TATATTAATAGTCATAATAGTTATAAGGATCTTATAGATAGAAATGATTATTTTTTAAGT
ATGGATATGAGCATTGTATCTAAATTATATGATGCATTTAATACATTATGTGACATATAT
AATGAGCTTGATACAAACTACTCAAATTGCACGCAATGTTCGGGAAAAGCTAGTCAATTT
ATTAAAAAATATAAAAAAATTATCATAGATCATAAAATTGGTGAAGATAACCCCTATTTT
CATGTATTGATTAATTTATTAAATGATTATGGTAATTTAAAAAATGAATGTGAAGATTTT
CCATCCATTCCAGATATAGAAAACATAATTTCTGAAGTTACATCAAGTTCATCGATAGCA
AGCAAATTAATTCCAATTTTATCGATATTAGTTGCAATAACAATTTTTTTAGGAATTTCT
TATAAGTATTCGTTATTTGGATTTCGGAAACGATTTCAAAAACCAAAATTAAGAGAAAAG
CTCAAAAATATAAAGAAGAAAATGGATCATTAA
>Py17XNL_0900533.1
ATGTTGAACAGGGCCCAAAAACTTTTTTTTAGTACTGCAAAAAATAGCAATTTGTATTTA
ACTATATCTTCGTCAAGCGAATCTATATTTAGAAACCAAGTTATCAAGAGGGCTTCAGTC
CCCGGAATTGAAGGATATTTCACTATAACAAATAACCATAGCCCTTTAGTTACGTTATTA
AGAAATGGAGTAATTACCGTTGAGTTTGATGAAAAGGAAAAAAAACAATTTTTTATTTCT
GATGGAATATTTATATATAAAAAAAGTAATGACAATAACAACAATAATAATGCCGAAATT
GTAGGTATTGAAATTGTTCCATTAGAATATCTAGACAAAAACAAAACTGTTAAAGTATTA
CAACAAATGTGCGCAATAAATGACACAACTGATGATAAATGGAGAAAAATCAAAACTATG
ATGGGGAAGGAATTATGTTCCTCAATTATTCGAAACGCACCATGA
>Py17XNL_0900534.1
ATGAATATATCTTTAATTTTTTTTTTGGCATTTCTTTTTGTTCTATCTTATCCATTAAAT
GCAGAAAAAAATAATCCTGGCTTTTGCCAAAAAACTCATCGAGGAATTTTGAAATACCGA
CAAAAAAAAGGGAAAAATGATTTTATTACTCTATCAGCTATTTTGAAAACTGATACCCTA
GAGTTATACAAAGGATCAAAATTATTTGATAAAATAAAATTATCTGAAATTATAGCGCCT
CTTGAAATATTTTCAACAAATTCTGAATGCTTAGTTGCTAATATTATTAACAAAGATTCC
GTTATGCTTTGTTGTAACACAGAAGAGTGTCTAAACAATTGGTGGATATTCATAACAAAA
CAAATAATTTGCTTAAACCAAGGGGAAATGAGAATAGAAAATGATGACACAACAATTGAA
GACCAACAATATAAAATTTTAAACAACGAAAATTTAGATGACATTGCCATTGATATACAA
GACAATCTAGAGGACCTTACAAATGTTTCCATAAAAGCAGAAGCATAG
>Py17XNL_0900535.1
ATGGTTATATATTTTTTTCTTTTTATATTAACATGCTTAAAAATAAATATGAGTTATGGA
TCAATGTATTCAATTATTTTACCAACTTATAATGAAAAAAACAATGTCCCATATATTATT
TATATGATCATAGATGAATTATCCAAAAAAAAAATTAATTATGAGATAATATTAGTAGAT
GATAATAGTGAAGATTTAACGGCAGATATTTATAAAAAACTACAATTAACTTTTCCAAAT
GAAAAGCTATTATTATTGCAAAGAGAAAAAAAAAGTGGTATAGGAAGTGCATATATAGAT
GCTTTAAAAATAATATCAGGTGATTATGTTATTATTATGGATGCAGATTTATCGCATCAT
CCAAAATATATTTATGAATTTATAAAAAAACAAAAAGAAACAAATTGTGATATAGTTTCT
GGTAGTAGATATAATAAAGATGGAGGTATATTTGGATGGGGTTTTAAAAGAATTTTAATA
AGTCGTGTAGCTAATTTCTTATCACAATTTTTATTGTTTATTAATTTAACAGATTTAACA
GGATCATTCAGATTATACAAAACTGATGTTCTTAAAGAAATTATACAAAATATTCAAGGA
AAAGGTTTTTCATTTCAAATGGAAGTAATTGTAAGAGCCCATAAAAAAGGAAAAAAAATT
GAAGAAGTTGGTTATATATTTTATAATAGATTATTTGGTGAATCAAAATTAGCTTCAAAC
GATATTTTTCAGTATCTTTTTTGTCTTTTGCGTTTATTTTGGACACTTTAA
>Py17XNL_0900536.1
ATGACATCTAGAAGACATAAACTGTTCAATGAAACTGATTTGAAAATATATATTATAGGG
GATGAAGACTCTGTTGTTGGTTTTTTGCTAGCTGGAATTGGGTTTCGAGATGGACTTGGA
AAAAAAAATTTTTTCATTGTAAATTCAAAAACGAGTAAATCCGAAATTGAGGAAGTTTTC
AAAGAATACACATCGAAAAGTGATTGTGGAGTTATATTAATGAACCAACAAATAGCAGAC
GAAATAAGACATCTTGTTGATTTACATGATAAAATATTACCCACTGTTTTAGAAATACCA
TCAAAAGACAAGCCATTTGACCCAAACAAAGATTCGATTATTCAAAGAGTAAAATTATTT
TTTGGTGGTGATATTTCAAATATAAAATGA
>Py17XNL_0900537.1
ATGACAGGGACAGAAATAACAATTGATAATATTGCATATGCAAAAATTTTTATGCATGCT
TTGAAAAATTCATATAATGATGTGTGTGGAATATTAATAGGAAAATATTATAATTCTGAA
AATGAAACAAAAAAATGTATTATAAGTAATACTATCCCACTTTTTCACACACATATTTTG
TTCGCATTTTTAAGTTTGGCATTTACAATGATTGAGAAGAATTGTAAAGAAAGTGGGGAA
CGGATCATAGGATATTATCACATTAGTGCTGATGATTCTAAAAACGATAATATAAGTAAT
ATAAAAATATGTGATGTAATTTCAGATACCTTAATAAAAAATTATAACGATGCATTAATA
TGTTTAGTCAAAATTTCTAAATTAAAGGATGATGAAGATAACTGTATAAAGACATTTATG
CAAGATGGTAATGGAAAATTAAAAAATGCGAAGATAACAATTTCTAATAAGAACAAGGAA
TTTTTAAGGAAAAGTATCTCAAATCATGAATATTTGAATATACACGATTTTGATGATCAT
TTAAATTGTATTAATTGTGATTTTATGAATCCCAACTTATTTAAAGATATTTCTTAG
>Py17XNL_0900538.1
ATGGTTTTCATTCCTGTTGAGGAAATCTTTAGAATGTTTCCCAAATTTTCTAAAGATAGA
GTAACTTTTTTAAGGCGTTATAGCTTTTTTAGCCTATTTTTAGGCATAGCTGCTGTATGC
AAGGCGCACACACCAGATTTTAGTCAAATTCAATTCAAGCCATCTTTTTTTTACAAAAAT
CACTTGGAAAAACTAAAAAAAAATGGAATAATTGACGAAGAAAAGTACAATAAATACTTG
AATATTCAATAA
>Py17XNL_1002552.1
ATGAATAGAGTTGTGAGAAACTTTACCAATAATAGAGGGATAAACAACCCAAGCAAAATA
AAAACATTTAACAATTTTTGCGATGAAAATTTGAAAAAGTCGTTTGAAAAAATAGCTATA
GGTAACCCTCCAAGAGCCAAAATAAATAGTATTCTAAATTTTTTAATAAAATCAAAAATA
TTAAATACAGAATGGTCCAAATCACAAATTATTGATGAGATATATAAAAGGAGAGTAGAT
AAACAGCTTTCTTTTCATTTAAATGTATTATATGGTTTAGGGTCGAAAGGAATCCATTTA
AATAAAAAAGGAATAATATCGCCAGTATTATTTTATCCTTTAATGGATTACGACCAGTTT
AAGACTATTGTACAGGTAATGCAAGTTGCAGATAAAGAAAGAAAACTTGGGATATATGAA
GAAAAACAATTTTTTGAAAATTTATTTAAGAAATAA
>Py17XNL_1002553.1
ATGAATACACAATTTGAAAATTTTGATGAACTATTAAAAGATCTAGATTTAAAGAATTAT
GTAAGTTTTGTAAAAAAATGTTTTAAAAATGGAATAAAAAAAAATGAAGAAAATATATGT
TCTCAAGATTTGCGAAATTTAGCAAAATGTTTGCCCAGAGTTTCAGGTGTTTGGTATGAT
TTGCATAAAAATAGTTGGGAAGCAAGATGGTCCGAAGGAGCAAAATCAGCACGAAAATAT
TATTCTGTTCAAAAATTTGGATTTCACGAAGCAAGAAAATTAGCTATCAAAACAATAAAA
ACAAAAGAAATAAATTATATATATAATAGCATAAATGAAGACTTTAGCAAACCTTTAAAA
TGGAATCTAAATAATGAGTTCTTAGAGATTAATCAAGATCCAACTATAAATTTAAAAAAA
AAATATAGAACTACAAATTGTAAAATTAAAGACATAAAAATTAAGAAAGATGAGATTGGG
AATTATAATAACACAAATATTGGAAAACGATTAAAAAATGGAAAAAAAAATAATTCAGGA
TTTATTTATTCTATACAAGATACAAATAAATGTACTATTAAAAATATCGAACAAATAAAT
GATCAATGTAAAAATAAAATAGATATATTAAATTATCAAAATTGTTTATATATTAATAAA
GATAACACAAATGATACATTACCAAATGAATCAGTTTCTTTACGTTCAAAAGATGCAACT
TTATTTGTATCACAAAATAAAATTATTGGAAAAAAAGAAATAAAAAAACAAAATGTTATA
TCCATATCAAATCATATTAACACTAACAGTAATAACAAAAATGGAGCTACTCTTATTTCT
TCCGATATTTTAAATAAAAATGAAACCCTTCCTGAAAATACAAACAATATCAATACCATA
GCTAAAACTGCTAAACAAAATATAACAAAAGATATTATTCCTTATGATGAAAATAACGAA
TATTTTGAGTGCACTAATAAGGTTATTTCAACTAGCCAAGAAAAAAATGTACACACAAAT
TACGAAAAAATCACAAATTATGAAAAAATCACAAATTACGAAAAAATCGCAAATTACGAA
AAAATCCCAAATTATGAACAAAATGGGCATACAAATTACAAAAGTGGTAAAAAAAATAAC
CAAACAATAGTAAATTCTGAAATACCGTCAGTTACAAATAAAGAAAAGTGTAAAAATCGA
GATATCATAAAAAATGATGTATTTTCAAAAAAAAAAAAAAAAAATATATTTGAACCACAA
AATGAACAAAAATTTAATAATGATGATAACAAAATAAATATTACAAAAACAAAAATTGTA
GAAAATATCGATAACTGTTTTAATACTAACATATCTACTAAAGAAGACAATTTTGCTAAT
TCAATAATAGATTCTGAACATGTTAAAAACAATATTTCAGTATTAAATTTTTCTGGAAAA
ATACAAAAAAATGGAATAAATTGTTTAAGAAATAATGTCCCATTTATTTGTAACAATTCT
TTATATTTAAAAAAAAATGAAGAATTTTCAAATTTACAAACACAATATAATTTTTCTGAA
AATAAAAAAAATAAATTTCCAAAAGACAATGAATTAACATTAATAAATATAAAAAATGAA
AAAAAAATTACAACTTTGATTCCTCCATATGAAATAAAAAATGATAATATCCCAATAAAA
AAACATGAAGATACATGTAAAGATCAAAATATAATTAGCAAATATAACTATAGAAATAAT
AAGCATCCAAATATATTAAAAAGAAAATATAATAAAATAATTGATGAGATTCCTACTAAT
GAACACCAATCATCCATACCTGATAAAAACGGTTCAGATGCAAATATGTATAAATATATT
GATATTGAAAATGGAAGTAGCAAAAAAAATGATGATTACACCAATTTTGATAATACATCT
AAATTAGGTAAAAAAAATAAAGGATCCAATAATTTTTGTGATAAAAAAAATAATTATAAT
GTTGAATTAAATTTAAAAGATTCTATACATTCAGATACTTTACATATTTTCAAAAATGCA
ATCAATTTATTATTAAATGATTTAAAATATAAATGTATACCTAATTTTGATAAAAAAATT
TTGAATATAATTGAAATAATAGATAATCATACAAATTATGTAAATTCAACTTTTAATGAA
ACATTTTTAATATCTTATATTCATTTATTTGATACTTGTATATCCAATAATATATTACCA
AGTCAGATGGACCCAAAAATTCAAAAGATATTTTGCAACTCTTTGATAGCATTTCATATT
TTGTTATTTAATTTACAGCGACCAAAAAAATATTAG
>Py17XNL_1002554.1
ATGAGAAAAATATTTTCTATTGCACATTCTAATTTAAAATTAAAAAAAGGAAATATAAAT
AATATAAGAAAGGAACATATTTTAGAAGAAGAACGAAATGTTTTTGATGATTATAAAACA
GATGTAACTGATAGCGACACTAAAAGTGAAAAAAGTGAGGAAAATGAAAAAAGTGAGGAA
AATGAAAAAAGTGAGAGAAATGAAAAAAGTGAGAGAAATGAAAAAAGTGAGAGAAATGAA
AAAAATGAGAAAAAAGGGCAAAGTTATCAAAATGAAAGCGAATCTGATGTAATGAGCAAA
ACGGAGGATAACGATTTTAGCTCAATCAACACAAATTGTAGCAAAGAAAACGGAGGTAAA
AATTGCAGCAAAGAAAACGGAGGTAAAAATAGAAATGAAGAAAAGGGTGGTACAAATTGT
AGCAACGCTGATAGTGTGCAAGCTTCCAAAAATAATTCCGAAAATGTAGATAATAAAAAT
ATTTCAGTAAAAGAAAAAATGATTGAAGATCCATGTTTTGTACCAAAAGAATCTCGATAT
TTTTTACATGATAATAGATTTGAAATAAATGATAAAAATGTAAAAAAAAAATATATGAAC
GATAATAAAATTAAACAGTCAAATAATGTCTATTATATAGATGATAAAAAATGGAAACAT
GATTTATTTTATAAATATAAATATAATGGTTATTATTTAAAAGATAGAAATAAATATCAA
AATTATTACTCTCGTACTAGTAATTATTATAAGTCAAATTTTTTATATCCCTCTTCATAT
AAAAATAATAAAATAAATATTACAAAAACAGTACATAAAGAAAATATTAATAACTTACTG
GTTAATTCTAAAGAGAAAGATAAAAAAAATAAATACGATAAAATAAAAAATAATAAATAT
GTTAATGATTTTAAAAATGAAAAAAATATGTATAATAAAAATTATTCAAATATAACATAC
TCATATAATGGGAAAAAAGACAAATTTATGAAAAACAATTATTATAAAAATAATAATAAA
CAAATGTCAAATGTTGATCAAAATAAAAACAGTAAAAATTCTAAAAGTGTTATAGACCCA
ATAAATGATAGTAGCAAACAAATTGTGAAGAGTGATGAAATTGTGAAAAAAAAAAATTTA
AAAAATGTGGAAGAAGAACTTAAATGTACTGAAATAAGTGTGAATGATGTAGAAGATAAA
AAACAAATTGTATATACTCATGAAAAAATAAAAAAAACAAATAAATATAATGATGAAAAA
AAAGACAAAATTTCATATTTTGACAAAAATATATATAACAATAAATATATATTAAATAAA
AAATATACATCTATGAAATATAAAAAATTATCACAATTTCATTATTCATATCAAGGTCAA
TACTTAAACCGAAGAACAAGAAAAAATGGGTACACTATTACTAATGATAATAAAAAATAT
AGCAGTAAAGCATATAGTAATAATAGCAATGTTAATAACATAAATAGCATAGATTTAAAA
AAACGGGACAAAAATAGAAATATAAATGATAAAAATATATATTTAAAAAATGAGAATGAA
AATGAAAATGAAAATGAAAATAAAAATGAAAATAAAAACGAAAATAAAAACGAAAATACA
GACAAATCTTTGAAAAAAAATAGTGATAATTTGAATGGGCCTTATACAGATATTAGTCAT
ACAAATGATCAAAAAGAAATTATAAAAAATGACGAAAAAATAAAAAAAAATGTGGAAGAG
GAAACAAATGTAAAAATAAACAAATTAAAAGATCATGAGAATAACGATAAATGTCAAAAT
AGTACCCGTGAAATTACACACACAAATAATAAGAATTATAAAAGTAACGATTGGAAATAT
AAAAATGATTGGAAATACAAAAATAACAATTGGAAATACAAACATAACGATTGGGAATAC
AAACATAACGATTGGAAATACAAAAGTAACGATTGGAAATACAAAAGTAATGATTACGAA
AAACCTTTCATAGATTTTCATGATAACAAATTTGGTGATAATGTTCATAAAAAAAATAGT
CTGAAATACAACAAAAATGTTAAGGATAAATATTTTTCAAAATCTGAAAAATATTACCCT
ACTATAGAAAGTGGTTCAAAAAATGATAAAAATTATAAAAATTATAAAAATAAAGATGGA
ACAAATAATAGGAACACATTTTATGCCAAAGATAATCACAAAGATCGTTCTCAGAAATAT
TCCAATTGGAAAGATATAGATATAAATTCTGGAATGAAAAATGAAAAAAATTCAGAAAAA
ACAAACGAAAGTGAGAAGGAAAAAGCAATCAACAAACAAGATCATATATATAAAAGAAAA
ACAGAGAATAGCATCAATGTAGATATTTGCGAAAAAAAAAAACAAATAAATAGTGGAAAA
AATGTAGAAAAAAGTGTAGAAAAAGGTGTAGAAAAAAGTGTAGAAAAAAGTGTAGAAAAA
AATGGAGAAAAAAATGGAGAAAAAAATGGAGAAAAAAATGGAGAAAAAAAAGATATATAT
CAAAATATAAATAACAATAATAAGACTATTGATGTTTCACTTATTAGAAGAAAGACAACA
GAAAAAATAAATCATGAAACAAACAATAAAAATAATTTTGTAAAAAAAAATGACAAACAT
GATGACTTAACAACAAATAACAATTATAATAATAAAAGAAAAAATCCAATTAATAATGGT
ATTTCAAATTTTAATGAATTTCAAGAGGATAAAAAAAATACTGTTAATGAACATATAGAC
AATAATAATAATAATAATAACGAAGAAGATATTAAAAAGTATTATTATAATAATAATGAT
AATTTAAAAAATAAAATGTTATATCAAAAAAATATAAAAAATAATTATAATCAAAGTAGT
AATATACAAAATTATGATAACTATATTAATAATCCAAATTATCAGATATATGGATATGAT
AATAATAATAATAATTATATAGAAAATAGTAATAGCACAAATTATTATTATAATGAAAAT
TTATATTCAGCAAATAATAATAGTAATGGAAGTAATAATGAAAATAATTCTAATTTCAAT
ATTGGAAATAGTGATACAACAAATATAGGTAGTAATAATAATTACATAAATGATAATACA
ACATTTTATAATGATAATGGATATCATCAAACTCACCATATGAATAATCAATTTATGAAT
AATAATTATATGAACAATAATTATTTAGCTAGCTTAAATTATATGAATGAAGGAAATTAT
ATTAATGATACTAATTATATTAATAATCCAAATTATCATGAATGTAGATATATTCGAAAT
AATTATATAGCTGATAACTCTGGATATATTAATGATAATAATGCTTATATGAATAATGAT
GCACCTAATTATATTAACGATAATAATGCTTATTTAAATAATAATCGAGGTTACATGAAT
GATACAGGATCTTATATTAATGACAATTATGTTCAGGATACATATATAAATAATAACTAT
ATTAATGGTACTAATAATTATTACTATGATTATATCCAACCAAATTATGTTAATTCAAAT
GAAAAATATTATTATAACAATAGTAAATATATGAAACAAAATTAG
>Py17XNL_1002555.1
ATGAAGAAATATATTATAAATTTTCAAAATCCAAATTTAGTTAATATGGAGTTTAACACA
TTAAATAAAGATTCATGTTTTGAGTATAATAATTCACAGTGTCATGACAACATCAAAAAC
AATAAAAAAAATGAAATGAATTATCTTAATAACCATTTTAAAAATGAAAAATATTATGTA
TATTATGATAAATTTTTGAGAACAATTAAAATTCTAAACATGGAAAAAAAAAATCAAAAT
TTTTGTAAAAGTTACGAAATTTTACAAGCTCATAAAAATGAATTAGAACAAATCATAAGA
AAAACATTTGACAAAAATACTATTAATGATTATTTAAAAAAATTAAATAAAAACGAACAA
AAAATCACAAATTTTATTAAATATTTTGAGGAAATTATTACAAAAAAAAACAAAAAAAAA
TATGCAAAACAAATAAATACTCAAATATCTATTCTTTTAAAAATACTACCTCAAATTGTA
CACCTATTAAAAGATGCTCCGATTTTGGAAAAAATTAATTAA
>Py17XNL_1105890.1
ATGAATAAATTAAAATATTTTTTTTTGAAGTTGTTCCTTTTTTTTGTCATAAATAAATAT
ATTTTATGCAAAAATGTAAATTCAATTGGTAAAGTATCTCCATTTATTTTTATTCAAGCA
AAGCTAACAGAATTAAATGTTGCAACTCCTCCTTACACCGTTTTTAACTTTGCGACCGAA
GTGAGTTCTACTCAAGATATCATAGAGGATCATCTCAAGAATAAAGAGAAAAAAGCTATG
AGAAGATTTAAGCAAGATTTGAGGAACAAAAGGGAACATTCTGAAAACATTTTAGCAAAT
TTATTATCAAGTTCTTTGCAATTTTTTGATTTGGAATAA
>Py17XNL_1105891.1
ATGAGTATCAATAGAATAAATAAAATTATTCTTTGCTCAAAAGTCGAATTAAAGTCGATA
GAAAAAATAGAATTTTATACTAACATAGGAAATGATGTAGTAAAAGACTTTTGCGAGTTT
TTTTTGCCAACGTTAAAATATAACAATTTTCATGTAACCTATAATTTGAATACTGTCCAA
GATGATGAAAGAATTAATCTCTTCCCAAGGAATAAAGATATATACACTATCAATTTAAAT
TTATATAAATATAGTCACCAATTATATAACAGAATATTATTTTTGGATTCCAAATTTTTT
GAATCTCAATCTTAA
>Py17XNL_1105892.1
ATGTTTTATATAATTAAGAATGTAATACGAAACACAAAATGTGCTAACGATGTAAAGTCA
AAATTTCTTTTAAATGGAATATGTTTAAAACATGAAAATGAAATAAATCATAAGTTAAGC
CCTTCTTGTTACTCTCATTCGAATTTGTTTTTTAATGACGTATCAATTAATTTAGAAAAT
ATAAAAAATAAAGAGAATAATATTCTCCTTTTTAATAAAGTCAGAAATGATAAGAGGCAC
AGAAAGAGGGGCTTTCAAAAAAGAGGCTATTGGAAGAAAATGCATTACTTTGTTAGAAAA
AGTAACATGATGTGCTTTGCATTTAAAGTTCAAAATATAGATTACGAAAAAATTAAGAAA
CTAAAAAGAGGAGAAATATATTCAAACTAA
>Py17XNL_1105893.1
ATGAACAAGCTAAAATATACAAATAAATGTAGAAATGCTATTAAACTGGGGAATAATGGC
ACATGTGTTGAACAATCATATCATGATAAAGACAAAACAATAAGCTCAAAAGAAAGAACT
TATTATTCACAAGTTAAATGGAAAAATTCTTGTGCATCATTATCAAAAGTTAAAGAACAG
AAAAGTGGTTATAATAAAATATATTGTTATAAAGATAATAAAATCCAATATGGTGTGTGT
AAAAATCATAAAACTAATGGATATATTTTATTAACTAATGTATCTATACCATATAATTTA
AAAGGAACACACAATAATAATATGAACAAGACAGCCCAATTAAACAGTGAAATAAATAAA
CATTCCAATAAAAATGAAAATATATTTATATGTAATATATGTTATTATATAAACGAAATG
AATGAACAAATGAAAAAGAAAAAAAAACAAACTACAGTTTATAACCTTGAATTTAATAAT
TTATCAGATTATCAAAATGATGAGGAAAATACTAAAATTACCAAAACAAACAAAACTAAT
TATATACACATGCTCAATAATAATTGTCAACAAATTCAAAAAGATAATAAAATAATAGAA
GAAAAATATTCAAAACATTCCCCTTCCATTAAAAAAAATCTATTCAAATTTTTAAATTCG
TTATTTAGTATGAATTAA
>Py17XNL_1105894.1
ATGGATGAATATATATTATTAATATTTTTCATAGGATGTTTAATATTAGCAGGTATAACA
GGATTCAGATTATTAATAATATGTGGACATAAAAATGATAATAAAATTTTTGTACATAAA
ATTATGAATTTTATTATTATTATTGGATATATGATATGTTGGATATTAGTATTATTATTT
CCAATTGACATTTATTTTAAATTATCTACTAATGTTAAGAAATATTTAAATATATTTATC
GTGTACAGAATATTATATTTAATATGTTTGTCATATATTTTTATATTAACACCTATATTA
ATTATAATATATTTAAATGTTAATAATAATTTTCAAATATGTGATCAGAATAATTTAATT
AATATTGAAAATGAAGAAATGTTTAAAAAAAAAACGATAGAAGAGAATTATAAAATGAAA
GAGAATTGTTTTTTTTTATTTTTCTTAACATATTTACCATTTAAAAAAATAAAAATAAAA
TTAAATGCAAATGATTGTAAATTATGGTACCAATATATATTAGACACAAATAAAAAATAT
TTTCTAAAATATAATATCAAAAAAATAGAAGAATGTCAAAATATACCAACAGATATGAAT
ATAAAAATGAATATAAATTTAAATGTTAATGATCATATAATATTATTTACATTTTTATTT
GGTTTTATTCTTTTTTCTTTTTATCTTGGAATTGGAATGTTTACATTTCCATTTAATTTA
ATATATTTATATAAAAATAAAAAAAGAAAAATAAAAAACAACCAATTAAAAGATGAATTA
ACAATAATAAATATAAAAGCCAAAAAATTAATACAAATTACAGAAATTCTTGAAAAAAAT
AAAATACAAATAAAAAAAATGAATTTTTTTAAATCTTTTTATTATCATATAAAATATATA
AGACAAAAAAAAATACTTAATTATATAGTACATAGACTTGAAAAAGATTATCAAAATATA
TTAGATTCATATAACAATCCTAATAATCAAATATATGCTTTTGGATATCTTTTATTTGGT
CTCATTTTTTTATTATTAACAATATCTATAATTGTACATTTAATTTTTTACAATATTTTT
AATGCCATAATTGAACATAACTTTCTTTTCTCTATATACGTTTTTTGGGATTCCTTGCTT
CAGTATCTTATTATTAATGATTATATCGTTTGTTCGATAATTGTATACACACTAATTGTG
TCATATTTACTTATATGTGCTTTATCCGGATATATATATTTTAGCACAAAGCTCAAACTT
GGCCTTGCTTTCATGCTCGAAAAAAAAAATACATATATAAATTTCTTACTTTTGCACGTT
TGTCTTTTTATGGTGCTTTCAAGTGGGGCAGTCGTATTTTCCGCAAAGCTGTTTCGTACG
TATTTTACCCACACTCACGCGTTGATATTATTTGACTTATATTTAAAAAACCTAGGATTT
ATCGGTGAATTATACAAACGAGAGATCCTAACATATTTAACCTTAACATTAAATTTATTA
ACCGTTTCTTTATATTTTATACCAAAAAAATGGAGCCTTTTATCACTTTCAACTTTTTTT
AAACCTTGGGAATTGAGCCAAATACAATATGAAGAAGTAGATTTAGAAAATAACCATCTC
CAAAAATCATAA
>Py17XNL_1105895.1
ATGAAAGATTTAAAAGTTATACATTCTTCTAATACAAATTATATTCAAAATGAAGAAGAA
AAAAAGAGGATTGCCAATGCATACTTGCAAGTATCAACTCATGGCACGGCCTTAGATATA
GAAAATGAAGGGGAACGAATAGAAACACAAAATGTGCTAAATAAAAAAAATCTATATAAT
ATATTTTATATCCGAATACTATATGCCATAATTTTTTTTATAGTGGGCGTATTTATACAA
TGCTATTTTATAATTTTGAGTGATGGTTACTATAATACAGGAGATACACCTTTGAAAGAT
AGATTACATGAATTATTCGAAAAGCCATCTTTTATGAGTCAAGAATTTGTTAATACATGT
ATCCTTTCTTTAATGGGGATATCTTTTTTAAGGTTTGGGTTATTTTCTCCTGCACTATTA
GCAATAACTATGTTTATTAGAATAGCAATTATATTAGGATCTATTTATTCTATAAGATCG
ATATTTATTTATGTTACTACCATACCATGCCCAGTATATACTTGTCAACCTCTTGTAAAT
AATGGCTTTCTTCAAAATTTATACTCAATATATTTGATTGTCTTTGCCAAAGTATATGAA
TGTACTGATTTAATCATATCGGGTCATACTTGTTTTACTACTTTATTTGTTTTCACATGG
CTATATTATGAAAAGAATTTGTTCATAAAGTTAATTATATTATTATATTCCATATATTTA
TATTTGCTCATTATAATATCAAGATTCCATTATACGGTTGATGTATTACTCGGAATTTTT
TTTGGGTCGACTATTTTTATTTTCTATCATTGGCTCCTGGATGTTGCTGCAAAGCGATAT
GTACTAAATAAATCATTCTGCTGCAAGCGTCCCGGGTTTAAAGGATCTTTTTCTGATAGG
AGTGTTGTACTTAATTGTCTTATTCGAATAATAGCATATATGGAAGGATTAGATCATCGG
CTTAATATAGCAATGTATTATGACAAGGAATTAAGCGCTTTTTGTCCTTGTAAACCCGTA
AATTCCCAAGGGCTCATAATTCAAAATAATTCTAGTGATTTGGAAAATTATACTTTTAGT
GAGCATTTTTATCATTCTTATGCGGGAAATGGCTCTTTTGATCTGTCAACAATGAAATAT
TTTATAAGAAAATTTAAACTCTTCACTGGGATAATAAAAGAAGATTAA
>Py17XNL_1105896.1
ATGTCTATTTATGGCAATATTGGTTTATACGAAAAAATACGTAGAACTGTGTTTCGAAGA
AGAATTAGTGGACCTTCCCCGTTATACAAAACCCCGCTAAGATTTATTTGGACAGCCAAT
TTGGTATTGAGTTTTTTTATTGATTTTTTCTTGTTAATAAAAGGGGAAGAAGTTGTAAGC
GAAGAAGAAATAGTTGCATCAATACTTTTAACGATATTTTGGTGTACAATCAAAGTTATT
ATTAATGCATTTATAATTTATTCATTCATTATAGAATATGGTGATATTAATAACACAACA
GATATAGCAATTTCAACAAGGTGTAATACATTTGCTGTCAAATCGATACTATTTAATTAC
GCCATATTAAACTATTTTCCATTAGGGGAAACATATTTGGAATTTATTCTTACTATATTT
TCTATTGTTCATTTTAAATCACAAGTACAATCTTACGAAACTATTATTTAG
>Py17XNL_1105897.1
ATGATACTAGATATTGTGCTCAGAAAAAATCGTTTGAGCAAGTATGAGAACGCAAACGGA
GAAGTTAAAAACGACAACATTAATATTTTGAAACAATGTTTCGAAAATGTATCCATTACT
CTTATACCATTCGGCTCGATTATCATAGCAATAAACCTTTTCATAAGTCAATTCTTTCTT
GGGAATATAGAGATTTTAAATTTTTATAAATTGTTTTCTGCCACATCGGGAATATGGCTA
ACCATTGTTGCACTACAAATAATAGCATTATTATTTTCTTCTAACTTTTTTGAGGGTTCA
ACGTATTTGTTTATAAATAGTGAAAAGGACAATGAAGAAATCGATTGGAGTTTCTTTGAT
AGAGGACTATTTTTAGCGTTTAGTTGTGTGTCTATCATATCTTTCTATGGAATATTCTCA
TACATAATAAATCCAGTTAATGTGGCTAAAGGATTTTTGTCTATGACTAGTTTTAGCTTT
TCAATGAATTTGATGTTTTTGATGTCACAGTTTTTATATGTGTTACTAAAAATACACAAA
ATTAGAAGGGTAAATTTTTCGATGTATAATCCTTTTTTTTTACCTGGGTTTGCTTGTCTA
TTAGAATCAATGAAAACTAATATCCAATCAAAAATTCGGGATAATTTATTAAATAATCAG
ATAAAAAAATATAAACAAAAAATTAAAAGCCAAAATATGTATGAAGAAGAAAACATCTGG
CTAGTTAATTAA
>Py17XNL_1105897.2
ATGATACTAGATATTGTGCTCAGAAAAAATCGTTTGAGCAAGTATGAGAACGCAAACGGA
GAAGTTAAAAACGACAACATTAATATTTTGAAACAATGTTTCGAAAATGTATCCATTACT
CTTATACCATTCGGCTCGATTATCATAGCAATAAACCTTTTCATAAGTCAATTCTTTCTT
GGGAATATAGAGATTTTAAATTTTTATAAATTGTTTTCTGCCACATCGGGAATATGGCTA
ACCATTGTTGCACTACAAATAATAGCATTATTATTTTCTTCTAACTTTTTTGAGGGTTCA
ACGTATTTGTTTATAAATAGTGAAAAGGACAATGAAGAAATCGATTGGAGTTTCTTTGAT
AGAGGACTATTTTTAGCCAATATAATAGCGTTTAGTTGTGTGTCTATCATATCTTTCTAT
GGAATATTCTCATACATAATAAATCCAGTTAATGTGGCTAAAGGATTTTTGTCTATGACT
AGTTTTAGCTTTTCAATGAATTTGATGTTTTTGATGTCACAGTTTTTATATGTGTTACTA
AAAATACACAAAATTAGAAGGGTAAATTTTTCGATGTATAATCCTTTTTTTTTACCTGGG
TTTGCTTGTCTATTAGAATCAATGAAAACTAATATCCAATCAAAAATTCGGGATAATTTA
TTAAATAATCAGATAAAAAAATATAAACAAAAAATTAAAAGCCAAAATATGTATGAAGAA
GAAAACATCTGGCTAGTTAATTAA
>Py17XNL_1205373.1
ATGGCTAGTTCCTCAAGTGAAATAAGTGAGTCACTAAACGCCTGGATGAGCAATAACTCT
TCAATTGTATCATATGTATTAATAAATTCTGACGGTATCCCATTGAAGTACAACGAAGAT
GCCAATTATGAGCATGCAGTTAAGCAAGCGTCACTATTTTTAGGGTTATTAACAAAAACA
AAAAAGTGTGTTAAAGAATTGTTTCCTCAAGAAAGCGAATTTAATAATAACTTAAGAATC
CGAACAAACAAGGAAACAGAATATATCCTATGCAATTATGGGGAATATTCCCTAATTACA
CAGCAAAATTGTAAAGACATGTACAATCAGAAAAAATAA
>Py17XNL_1205374.1
ATGGTATTATATATCATTGGATTAGGGTTAGGGGATGAAAAGGATATTAGTGTTAAGGGA
AAAGAATTAATAGATCAATCAGATGTAATATACCTAGAATCCTATACATCCATTTTATTT
ATATCAAAAGATAAATTAGAAGAATATTATAAAAAAAAAATATACGAAGTTGATCGTAAT
TTTGCTGAAGAAAATTGTGAGCAAATATTAGATGAAGCAATTAATAAAAAAGTATCTTTT
TTAGTTGTTGGAGATCCATTATGTGCAACAACACACCATGATATTATTTTACGAGCAAAG
AAAAAAAATATAGATGTACAAGTAATACATAATGCATCTATCATGTCAGCTATTGGAGAA
AGTGGTATGCAGCTTTATAATTTTGGGCAAACTGTATCCATACCATATTTTGAAGGAGAT
TACAAGCCAACTAGCTATTATAATAAAATCAAAATTAATTTAGATAATAATTTTCATACT
TTATGTCTATTAGATATTAAAGTAAAAGAAAGAACAATTGAAAATATAATGAAAAATAAA
AATATATATGAACCACCTAAGTTTATGACTGTTAATGAAGCAATTGAACAACTTATATAT
TGTGAAAGTGTTCATAATGAAAATGTTATCACAAAAAATACATTAGCTATTGCAATTGTT
AGAATAGGATCAAAGGATCAACAAATTGTATCTGGAAATTTATTCACGTTAAAAACACAA
AAGTATAATGACCCTTTACACTCTTTAATAATATGTGCCCCTAATTTACATGACATAGAA
AAAGAATATTTTGATATGTATTCAATTAATGAAACTTCCATTTGA
>Py17XNL_1205375.1
ATGAGTTCTATAATCGATAAAAATAAAAAAAAAGAGGAAATACACCTTCTTAAAGCTAAA
GAGTTGAAAGAAAAAATTGAAACGATAAAAAATGATTTAGAAACAAAAACAAAATTAATA
AGCGAACTAAAAGAACAACGAATAGACAAAATTAAAAACATTAAAGAACTTGAAATAAAA
AACAATGCTAATTATAAAAATTTTATAAATGAATATGAAAATATACTAAATCAATACCAA
AATATTGAAAATGATATTTATGAAATGCTAGGGGACTTAGCATTACTGTCTGAAAAATCA
TATAACGAAATATTAGAACTTAGAGAAGAAAATAAAAATATTCTTATGAACAAAGATTTA
ATTATTGAGAAAATTAAAAAAGAGTTCCAAGAACAAATGGAAATAGTTGACCTTGAAATT
TCCAAACACTCAAATATGCTAAATGCTTTGCTTTTGAAAATATGCGGCATTTTTAAGAAA
ACGCATGTGCAGTATCAAAGCGACGAGGAATTAAGGCCATTATTAATACGGCTGAAAAGC
ATTGGCAAAAACTAG
>Py17XNL_1205376.1
ATGTTTAGTAAAAAGCCCCAAAGTGAAAATAAAGATAGCACATACATTGTAAAAAATCTA
TACAGTGAAAATGAGCTTAAAAAAGTTACACAGGATTACTTAAGTGAGGAAATAAGAAAC
CTGAATATATATGAAAATGTTAAATATTCAAACATTAGGATTCTATTATCTATAATCCTG
ATAATTATTGGAGGATATTGTTGTATTTTTGTCAATCACAAAAATGAGCCAATACTTATG
ATACAATTTCTGGCTGCTTTTTTTTCTATATCAATAATATTATACATTTGGGAATATTTT
TATTTTGAAGACTATTTCATGATAATAGAAACGAATGATAACAAAGCAGTAAAACTATTC
TTAAAATTCGATATCAAGACGAGCTGTCTTATTTTAAATTACAAATTAAATAAAACAGTA
TATTCTACACCTTTTGAGTTGATGAAATTATATAATGAACAAGGGTACCTTATGGAAGAT
TATGCACGCCACACATTAAAGCAATTCATTTCAAATCATGGGAAAAATTTTAAATTAACA
AATAAAAAATAA
>Py17XNL_1205377.1
ATGAATGTTGATATAGCATTTGATGGAAATGAGTATACATACAGTGGATATTCTAAGAAT
TCTCTTATAGAAGATAAAAATTATACCTTAGACTACGATAAATATGTGCATTTTGCTTTT
TTTGTATGCTACTATATTTCCCATATAAAAAAAGAAAAATGCTCAGACACAGAGCTTTTA
ACTTGGTATTTGAAAACGTTTAAACACGTTGTTATTAACTCCACAAAAAAGGTAAAAAGA
ACATATTTTAATCTAATTAATAATCTGATTCAAGATAAATGCGTTAAGGTTACTCTGGAA
AATAATAAAAGATACCTAACACATAATGACCATTTTATTTTATGGGCATGGAAAAGAAAA
GCTTTAATTTATGACAAGGAGCAATTGGATAAATATTAA
>Py17XNL_1205377.2
ATGAATGTTGATATAGCATTTGATGGAAATGAGTATACATACAGTGGATATTCTAAGAAT
TCTCTTATAGAAGATAAAAATTATACCTTAGACTACGATAAATATGTGCATTTTGCTTTT
TTTGTATGCTACTATATTTCCCATATAAAAAAAGAAAAATGCTCAGACACAGAGCTTTTA
ACTTGGTATTTGAAAACGTTTAAACACGTTGTTATTAACTCCACAAAAAAGGTTACTCTG
GAAAATAATAAAAGATACCTAACACATAATGACCATTTTATTTTATGGGCATGGAAAAGA
AAAGCTTTAATTTATGACAAGGAGCAATTGGATAAATATTAA
>Py17XNL_1205378.1
ATGAATTTGAGCGATTTAAACAAATTGCTAGTTGATTCTGAAAATAATGAAAATGAAAAA
GAAAAAGAAAAAGAATTCCAAGAGCTTAATATTCCAGAAGAAGTTATAAACAGTTTAAAA
CAAATAAATATTGTATATCCATCACCAATTCAATATATAACTATAAAAGAAGCAATTCAA
AAACAAGATTTAATAATACAATCTAAAAACGGAACAGGAAAAAGTACATCTATATGTATA
ATATTGATATCTCATATAATAAAAAGAATACATAAAAATGTAGCGAAAAACAAGTTCAAA
TCGTTTTTAAATAATAATAAAGATGATAATTATTGTGGAAGTGCAATAAATGGAAACATA
GAAAAGGATAATTATTGTGAAGATGCATTTTCCTTTTCTCTCTATTTTTATGGAATTGTT
TTGGTTCCTACAAGGGAATTGTGTGTGCAAATAAATGATGTGATTAATAAAATTTCAGAA
AATTTAATTATAAAAAAAAATAAACAACTAGATACTACAAACGAATTTAGAGAAAATGTT
ATAGACAAACATGTAGAAAATAGTTATATTCTAAAAATAAGATCTATAATTCTATATGGT
GGAACTGATGTATATGATAATATAAAAAATTTATTTTTAACACTTCCTCAAATTATTATT
TCAACTCCTGGACGATTAAAACATATTCTAAAAATGTTTCAAAACACTAATATTGAATTA
GATAATATAAATTTGTTTCAAAAGATAGATTCTAAAAAAATAAAAATATCTTATTTAAAA
ATAGTGAATCTTTTATTAAAAAAATTAATTATAGATGAAGTAGATGCATTATTAGATGAA
CAATTTGAAGATCAAATGAAAATTATTTTTAATTCATTAATAAATCCAAACGTTCAAATA
TTAGCATATAGTTCTACTTTTAGAGAATCTACAATTGATATTTTTAAAAAAATGGTAACA
TCTATAGATATTAGTTATATTAATAAAATGATAAATTTATATAATCAGTCTACCAAACTA
ATTAAGGACCATCACTACGACTCGGTTACAAACGACCCAGTTTTAGCTAGCGAGGAAAAT
GCCAAAAACGGGCCAAAAAACGGGACAAAAAATTGGCCAAAAAATTGGCTGAAAAATTGT
GCAGGTGTAGAGATAGACAACTCCCCTTCCAAACAAAATTTAGATGACAAAGTTTGTGGA
AGTAGCTCGTGTGACAAAAGAAAATTTAAAATGTGTCAAACATGTACATCAGTAGTTTTA
ATGCAAGAAAATGAAAAAAATAAAATTTCGAAATTAGACTCCCCAATATTAATGAATATA
AAACATTGTTTCATTACTGTTAACAATGAAAATATGAACAAACATGAAGAATTAAAATAT
AAATTAAAAGTATTACTTAAAATAATAAAAGAAATAAAATTTGAACAATGCTTTCTTTTT
ATAAATAACTCTTATGAGGGTTTACAAATAACTAAAATGATGAAAAAATATAATATTGAT
TGTTATTATGTAAGCTCTAAAGTTGAACATAATGAAAGGATGCAAAGTTTTAATAAATTA
AAAAATAATAAAATGAAGATTGTTATATGTACTGATATTATGAGTCGAGGAATAGATAAT
ATTGTGTGTGATCTTGTTATTAATTTTGATATACCATGTAGTAAAGAGATATATATTCAC
AGGTCAGGCAGATGTGGACGATATGGAAATAAAGGTCTTTGTATAAGCTTATGCAATTAT
ACTGATTATAATTATTTATATTATTTTAAATATACTTTAAAATTAAATGTTTATGATTTT
TATTATTTATCTTCTTCTCAAAAATGTTCACTCACAAGTGTGCCTAACCAGACCAACACC
AAATCAGACCCGGGCATAGACGAAACAGACCCGTGCAAATACGAAACATACCCATGTAAG
GAAAAAGCAGACCTATGCAAAGAAAAAGCAGACCCATGCAAAGACGAAACAGTTTGCGAT
ACACTTCCTGTAAATAGTGAACATTCCGAATGGGGTGCACTTGACTTTTATTCAAATTCT
GAAATTTTAAAAAATATAATTGGAAAAAATGATGTTAATAAAATAGACAAAATTGGAGAA
AAAGAATACAAAGAAAAAAATTTTGTTAAAATAATTATAAAAGGGTTTTACTCAAAATTT
ATTAACACTTTAAAAATTTTTAATATAAGAGATGAAAATATATATTTAAAAATATACTTT
AAAAAATTATTAACAAAATTAAAAATAATCAAAAATGATATTACTTACTTTTTTTATTTA
CCAAATGATAACATACATTTTTTTAAAAGCATAAATATAATTGAACATAAATCAAATTTA
ATATTATATTTTAATTTTAAAAAAAAAATAAAAATATATTATACAACCTATTTGGATAGA
CTAAAATCAATGACAAATATGAAAGAAAAAAAATATCACTACACAAATTTTTGTATGCTC
TTTTTTTGCAATTCAAATAATTATATGGTCTTGAAAATTTATTATGCTTTTCTTTTCTTG
TTTAAACATTATCAATATCCTCTTAATGATTTGCTTGCTTCGATGCCACTTATGTGTGCA
AATATAAAGAGAAAAATAGAAAATAAAAAAAGCAAACAAATTGGAACGGGCAAACATATC
GAAACGGACAAGGGAAAAAATAACTTTGAGCGATTTAATTATTCATCAGACAGTTTTTTG
CTCCTTTATGATGAGATTAACAAATGGGATAAAAAAGAAAATCAATTATTTGATCATAAA
AATAGCTATAATAGTGATAAAAATTCTGACCATGATGGAATTATTTGCATGAACAAGCAA
GGAAAAATAATAGAAAAAGGGAATGGATATGATGATATTAAGTTTTTTTTACAATTTATA
TTTTCTTCAAACAAAAAAAAAAAACGAAAATATCTTATTACAGATATGGAGAAAAATATA
AATGATAAAGAATATTCTTCAGATAATATCGATTATAACATTCTGAACAAAACAGAAAAT
GTAACATTTAATACGATACTATTTGATGATGCTCTTAATTTTTTAAATATTAGTACATAT
GAAAAAAAACAGTTAGCTAATTTTTCATCTCAATGTAATAAAATACAATGTATAAATAAT
GAACAAAAAATAATTGCAAACTTAAATAGGTTGATAAATTCTCAAATATTCCTCAATCTA
AATTATAACGAAAATCCGAATTTGATGAAAAGTATTTTTTTACAAAATCATATACAATTG
TGTAAAGATTTTTAA
>Py17XNL_1205379.1
ATGAACAGTTCAGGAGATAAAATTGAAAGTGATGGTAAAAAGATAAAATTAATAAAGGAC
GAAAATGAAAAAGAAGAATTAATCAGTGTAGAAAATCGATTTTTAAATGATGAAAAAGAT
GATAATATAAAAGATGTTAAAGAATATATAAATAATGAGAAATCATATATAAATAGATTA
AATACATATAATAAATGGATAAATAAACCTGTACATTTATGTTCGTTAATATTAGCTAGA
AATGGTTTTGTATGCAAAAATGAATCTACTATAGAATGCGAAAATTGCCAATGTAAATAT
ATATATGAAAAAGGAACATATTCTATGTATACTAGAATAAATGATTTGTGTCTATTACAT
AGTGATAATTGTCCATGGAAAAATAAATTAATAGATTTATCATTTTTTAAACTTGACAAT
AATTCATTAGAGGGAGTAAAATTACTTAGGGAATATAAAAATAATTGTGAAATTCTTAAA
CGATCTTTATTATATATACCTATGATAAATATAAAAAAAACAATTAACGATATAATACTA
GTTATTAAAAAACATGTACAAAATGATAAAACAAAGAAAAAGTTTACAATTTTTAATTCA
TATTTGGAATTTTTTAAAAATAATTTTATTCCAATTTTTTTAAAGAATGAAAATATTATT
CAAAAATCTATGGATTATATAAAACAAAATTATAAAGATATGGAAAAATATATAATAGAT
GCAGATTATATTAAAAATCTAAAATTCAATTTATTTAATATAAATAATTTTATAAATATA
TTGTCTGATATAGAAACACTTGCACAATTACCACATGAAAAAGAAGACATAAATGCTTAT
GTTAAAATTATACATCATTTAAAAAAATATGAATATGAAGATATTAATATATTTAAAATT
ATTTCATTATTAGGATGGACATATAAAGATGAAATTCAAAATAATTCTAAAGAACAAATT
ATTTCATGCAAATATTGTTATAGGGAGGTAAATATTTCTGACTATTCATATTTTTCACCA
AATGATAATAAATACAATTTATTCATACAAGTTGATTCGAATGATATGGATTATTTTTTA
TCTGAGACATCGAAAAATAAATCAATAAATCAAGAACAAAATGAAAAAACGATAAACTTA
ATTTTGGATGAAATCCTAACCCTAGTAAATGGACATTTTGATCAAGCAGGAGAAATCATA
TACGAAGAAATGGAAAACCAACTAGGTAAGAATGTTAATAACAAAGATGACGATAAGTCG
ATAGATGTCAGGGGAAATGAGAAGGAAACTGTGGTAGATGCAGAAAAAATAGAACCCATT
AATGAGAAAGAAGCCAGTGAGAAAGAAGCCAGTGAGAAAGAAGTCAGTGAGAAAGAAGTC
AGTGAGAAAGAAGCCAGTGATGAGAAAGAAGTCAGTGGTGAGAATGAAATAAAACAGAAA
GAATCATTTTCCTTTAAGTCCACATTGAAAGGAATATTTCTTTCAAAAAAAACAAATGAT
AATTTAAAGGAAGATGGAAAAAAAAATAATAATAATGATAATGACAATAATGATGATAAT
GACGATAATAATGACAATAATAATGACAATAATAATGATAATAATAATGATAATAATAAT
GATAATAAACAAGCAAGCTCCTTAAATGAAGCAATGCTAAAGGTATGCAAATACATAGAT
GATGATAAATATTTTTTTAAGGGAAAATCTAATTATTATATATTAAAAGAATCTATTCAG
GAAAACTTAGATAAAAATCAAATAAAAAAACAAAAAATAACAAATAAAATATATGCTATA
AGATTATTTAATTTGATAGAAAACCATAGAGTATATTGTCCATACATTATGGAAGATTTG
TATGGATTTTCAAAAATAACAAAACTTTTATTTGAACTACTTATGGCTGAGTTTCAGAGA
ATGTACATGTTTAAATAA
>Py17XNL_1205380.1
ATGGATAAAAATTTTGTAAATGATGATGACGAGCAATTAATAAAAACATTATTGCAAAAC
CCTCCAGCATTTGGTGAAGAATTAATTGATTTTTATTTGGCCCATAATGGATGTAAAGTT
ACTGAAAAATCATGTTTTAGACTAATTTCGCTATTTTTGCATAAATCCATGGAAAATATA
ATAAACAACTCAATTAGTATAGACGCCAATGAAATGAAGAATAATAGTGATAAAGAAAAT
AAGCATATCAAAAAAGAATTAGACTATGATAAATTAATTAAAGAAATTAAAAAGTTTAAT
GATAATTCGAATAAGGATGAAAATGCAAAAAATCTGAGCGTCTTTTTAGAATAA
>Py17XNL_1303577.1
ATGGAAACAAATGACTCTAGTAAAGAATCTCGATTCATGAAATTTGGAAAGAGTTTAACA
ATGAGTATATATTTTGTTGGAATCTGTTCAATCTCATGGTTTGTTTGTACTACAAGTAGA
AGAAAAGAATGGGCGGATATATTGCTTGATTATGTTCATCACAAAAGATGTTCTTTCTTA
TCAAATAGTTGGAATGCTTATTTGAAGAAACTTAAATCATAA
>Py17XNL_1303578.1
ATGAAAGCAGAAAGTAATGATCCATTTTATGAAGCAGAACGGGAAGTCAATATTTCTGTA
AAAAAATTACAGCACATGTATAGCAACTGGAACTCCTTACCTGATAAAAATTCAATCCTA
GCAAAAGAAAAGTATTACTTAATGAAAGATGAAATAAAATACTTAAATAAAGATGTTGAT
GACTTAGAGAATTCGATTGATGTTGTTAAAAAAAACACACATAAATTTAATATTAGCAAC
GAAGAAATAGAAAATAGAACAAAATCGTTAAAAAATATTCGCGCCATTCTAAATGATGTT
GCATCGGATTTAACAAATACGGCTTTGAGCCCTAATATCTATATGATGGATGACTATAAC
AACATTGCAATTAACAAACAGAACGATGACTTAGAAGTGTTAGCAGAATCAGCGGAAAGA
TTACATAATGCCGCCATTACAATAAACACAGAATTAAAAGACCAACAACGGTTGCTTGAT
GAACTAGAAAACGAAATGGATAATTCAAATGAAAAAATGAATTTTGTCACAAAAAAAATA
TCCGATTATTTGCAAACAAATAATCCAAAAATTATATCATTAATACTTTACCTAACTGGA
ATATCCTTTTTTTTGTTATTTGTCCTAGTGGTTTCATAA
>Py17XNL_1303579.1
ATGAACGTGCTCTATATGGCACACCCTAATTACCTACCCCCAAAAGAAACGTTGAAAATT
CAATGTTCAGAAAATGGAGCAATTAAATGTATAAAAAATTTTCCGACAAAAAAAGGACAA
AATTTTCAAAAGAAAAAAACAAATTCAGATTTGAATAGTTTGGGTTTTATAGAAATGGAT
AAATATGATGTAAAAGACAATGACAAGGAACAATCATATAACTACAAAGAATCTGGATAT
ACTGAAAATAAATTGAACAAAAGTGTTGATAATAATAATAATAATAATATTGAAACTAAT
GGAAATCAAAAAGATATTCTATGCTATGATATTTTATTTCAATCATGTACAGACTCCCAT
AATGAGAAAAAAATCGATTATTCAAAAAAAAAAAGAAATGAGCACATTAATATTACTATC
AATATGTGTAAGAAAAAACAAAAGGTTGAAAATTGTGATAATAAAAATTTTATAAAAAGT
CAATATGAAAATGTGAATCAAAATTGTAAAGAAAAAAATAATACACAAAATTATAAAACA
AATATAAAAAAAAATGAAATATTACAACACACCAATGGATTATATAATTGGGATGAAATT
AAAAAAAATGAAAATTTGTCTTTAGTCAATAAATTTGATAATTTCAAATCGGTTTTAGCT
TATAATAATAAAATAAATGATGAAAAAATTTTGAATAATATAAATAAAATTGATGAAAGT
ATATTCCTCAAAATCAATCAAAATTATAGTGATTCGGGTTATAATAGTATAAACAATAGT
AATAATCCAAATACTGTGAAATATTTTTCAGAAGATAAAACATTGAGAGAACAAATAAAT
ATATACAATAAAAATGAAAAAATATTTTTAGATATAAAAAATGTAACATATAAGGATTAT
TTAGAAGAAAGTACAAGTAGATCCACAAGTAGAAGTAATAGAAGTAGTAAAACTGATGGA
GAAAATATAAACATTTGTTGGAGCAACTATTATTTTAAAGACTTATCATGTGAAAGCAGT
TATAAAGATGAAGATATAATAAGTAGAGTAAATTTAGATATACCAGATATTATAGATGAT
GATAAAATAACGAAAATACATAATGATAAAAAAAAAGTTGAAAAACGAAAGAAAGATGAT
CATAGTGAAATTAGAAATGATATGATTAAAGAAAATAAATTGAAAGAAAAAAAAATTAAC
ATAAAAAAAATTATCGACAGGAATGTATTAACTAACTTTATTGAATGTGTTAACAAACAG
ACAAATGCTACTGAATTTATTCCATTTAGAAAAATTTCAAAAGAGAATCAAAATAATAAA
CAAATTAAAAAAAATGAAAATTCCAAAAATTCCACAGACACATTACATAAAAAAGTTTCT
CAAATTAATAAACTAGAAGGAAATGAAAATACTATAAATAATCATGTTGAAAAAAGGGGT
ACACAAAATAAATTTATGATAAATAAGGATATATCAGTTATTAACAAATATAAAAAAGTT
TTATTACCAATAAACAAAAATGAGCATATAGTTCATATGTCTTTGTCTTCTCAAAATCGG
TGCAAAAGTGAGATTCTACAATCATGCCAGAATAAATTTATAGCTACTAATAGAAATATT
GTTTCAAAAATAGAAAAAAAACAACTAGACAAAAAAGTTAATTGTAATGATGGTGATTTT
CCAAAAATCAAATTAAAAAGCATCTTATCATCACAAAATAATTATGAAAGGTGTGATAAC
AAAGTTGAAGAAGAATATAATGAAAAAGTAATTATAAATAAATCGAAAAATGAGGAAAAT
ATAAATGCCTTAGAAAAGTCATATACAAATTGTGTACCATCAATGCTTTGTGCAAATAAA
AATAATCAAAATGAATTGATGCCACAAAATGAGTGTGCAAAAACAGGGATAAATTTATTA
CGAACAAATATCTCAAATAAAAAATATGCACCTCATAATAAAGAAATTTCTCACCATGAA
AAATTAAAAAGACAAAATAATAAAATAAATTCGATAAATATTATTAGTCAAAAAAATGGA
ACCATAAATAGAAATTATAAAAATTTACCAAACTCTAATACAGATCAAAATTATGATATC
CCCAAAGTTGATAATAATAATATGCCCACAATAAGTGATGATAATATCTCAAATAATTTT
AAAGAGAACTATGAATATTTAAAAAATTATTTTTACAAATTAAATAAAACAAATACAAGT
ATAAATGATTATTTTCTTAATCTTTTCTGCTACACATTTATGAAAAAAAAAAATCAAATG
ATGAATTCTAAATCGAGCAATGAAAATTGGGCTAATAATATACAACTACACAATTTTAAC
AGTAAAGAAAATATTACTACCATTCTTAAACAAAGTGATATATCTTATTCAAACAGATAC
ACAAAAAAAGAACAAGCTAAATCAAAAATTGATAAACATGATAATAATTTTATTTGTATG
GATAAACCGATGAAAGGTACACAAAATTTACTAAAAAATGAAAATATATACAAACATAAT
AATCCAATTGATAATAAAAAGAAAAATTCAGAAAGTAATCATAACGTTATGAAGACATAC
CAAAACAGTTTACCTTATTGTAGAGACACTAAAAACAAAGACACAATTAATGCCGTCGTT
TACAAAAACACAAATAAAAATGATAATATGGGGGAAAACTATAATAATGTTTCTAATATA
GAAAATAGTGAAATAAAAAATATTTTATACAGCTTTTATAATTATTTGAAACTAAAGGAT
TATATTATTCCTCATAATATTTATAATAATTCTGATAAAAAGGATATGGATGAAAATAAT
CGAAATAATAATAAAACTGATAATTACAAAAAAGGTTATAATGATAAAGAAAATCACGAT
TTTATAAACATTTCTTACAATTTTATAGATGAGCACAAGAACTTAAATAATAACATAAGA
TATGACAACTTTTGCAGCTATCACAAAAGAGAGTTGAATAATGATGATAATAAAAATAAG
CATGTTCCCAAAGAACCGAATAACTGTGACTCATCAAGAAATGGTATAGATATATCCAAA
CATACAAACAAAGATATGCACAAAAATGATTATCTTCATTATTCTAACCATTTAAATCAA
TGTTTTAGTAAAGGGGGGAATTCCAACTGTTTTGATAGATGTCCTCATAGGTTCTATAAA
AAAAATGTGGACAAAAAATACAATCGCATTTTCAAAGACAATAAAGTAAACTTTAGCAAC
GGGACATATTTTTACTTATTAAAAAATATAATAGAAAATTTAGACAGAGAAGAATTACAG
AAATTAATGATTTGCCAAACTTGTTACATATTAAAAAAAATAAAAAATAAAATAACCCCT
ATTGATGTTATTTTAGATACACAAATTTTATTTTATGACTGCAATACCTATTTCAAAAAA
AAAGGATGGATAGATGATACTACTTCTAAAGAAAATAAAATTGAAACCGATGGAAAAATA
AACAAAAATAATTTCACAAATTATAATGAAAAATATAAAAATAATGGAAATTTATACTAT
TCTAATTATCAACTAAATGATTTTCATAAAGGAAAAAATAATGTATCTTCTGTTAACCCT
AATAATGATACAGTTGGTCATTTAAATATGTCCAACAGTGTACAGATGATTTATAAACAC
CACCGTGATAACAGTGATAATATCCAAAGCGATTCAATTCCTCTAGAAAACGATGGCGAC
CCTACAACTGCTACTACTACATATATTACTCCTACTAAAAAAAATGTACAATTCTATAAT
ATTGGAAACCGTGAAATTTCGAGGACGTCTACTACAACTTCTATTAGTCATAAAATGAAT
GCCAATCATTTAAAACGTGACGAACTAAATGAAAAAGATAATACAAATATGGATAATAAT
AAATATATAAATTCCGAACCAAATCAAAATTTCATTTAA
>Py17XNL_1303580.1
ATGAATAAATTTTTTGTCTTTCCTTTATTGTTAATTTTAAATTCTATTGTTCTTGTAAAG
TCGTTAACAGAGAATTTACGGGTATCTAGATATAGCAAACCAGGAATTTCAACAATAATA
CTGAAAGGAGGTTACATTAATAGACAATTTATTGGGGAAATAAGCATTGGTAATCCTCCT
CAATCATTTAAGGTTTTATTTGACACTGGTAGTACCAATTTATGGATTCCTTCAAAAAAT
TGCTATGCAAAAGCTTGTTATAATAAAAAAAAGTATGACTATAATATATCTAAAAATTAT
AGAATATCCTCCCAAAAAAATCCTGTGAATATTTTTTTTGGAACGGGTAAAGTTCAGATT
GCTTATGCTACCGATGATATACACCTAGGAAGTATTAAAGTTAGGAATCAGGAATTTGGA
ATAGCAAATTATATGTCCGACGACCCTTTTTCTGATATGCAATTTGATGGACTATTTGGA
TTAGGCATTTCAGAGGATATAAAAAGAAAAGGACTAATATATGACAATATACCAAGGAAT
AGTTCTAGAAAAAATGTTTTCTCCATTTACTATCCTAAAAGCGTTGATGATAATGGGGCA
ATTACATTTGGTGGATATGACAAAAAATATATTGAGCCGAATTCGAATATAGATTGGTTT
GTTGTTTCGTCTAAAAAGTATTGGACCATAAAAATGACAGGAATAAAAATTAATGGTTTG
TTTTTGGAAATATGCTCAGGGAATATAGAAGGATATTGTGATGCTGTAATTGATACAGGA
ACATCGAGTATTGCAGGACCAAAAAATGACTTAATATTATTAACTAAATTATTAAATCCT
GTAAAATCATGCCAAAATAAAACACTATTAAAAAACTTTTCTTTCGTTTTTTTGGACGAA
AATGGTGTAGAGAAAGAATATGAATTAACATCAAACGATTATATTGTTAATTCGTTTAAA
GTTGACCCAATTTTAAAAACCCCATGCAATTTTGCATTTATGCCAATTAATATATCATCA
CCTAATGGATATTTATATATTCTTGGCCAAGTATTTTTACAAAAATATTATGCAATATTT
GAAAAGGACAATATGAGAATCGGCCTAGCTAAATCGATATAA
>Py17XNL_1303580.2
ATGCAAACCAGGAATTTCAACAATAATACTGAAAGGAGATTTATTGGGGAAATAAGCATT
GGTAATCCTCCTCAATCATTTAAGGTTTTATTTGACACTGGTAGTACCAATTTATGGATT
CCTTCAAAAAATTGCTATGCAAAAGCTTGTTATAATAAAAAAAAGTATGACTATAATATA
TCTAAAAATTATAGAATATCCTCCCAAAAAAATCCTGTGAATATTTTTTTTGGAACGGGT
AAAGTTCAGATTGCTTATGCTACCGATGATATACACCTAGGAAGTATTAAAGTTAGGAAT
CAGGAATTTGGAATAGCAAATTATATGTCCGACGACCCTTTTTCTGATATGCAATTTGAT
GGACTATTTGGATTAGGCATTTCAGAGGATATAAAAAGAAAAGGACTAATATATGACAAT
ATACCAAGGAATAGTTCTAGAAAAAATGTTTTCTCCATTTACTATCCTAAAAGCGTTGAT
GATAATGGGGCAATTACATTTGGTGGATATGACAAAAAATATATTGAGCCGAATTCGAAT
ATAGATTGGTTTGTTGTTTCGTCTAAAAAGTATTGGACCATAAAAATGACAGGAATAAAA
ATTAATGGTTTGTTTTTGGAAATATGCTCAGGGAATATAGAAGGATATTGTGATGCTGTA
ATTGATACAGGAACATCGAGTATTGCAGGACCAAAAAATGACTTAATATTATTAACTAAA
TTATTAAATCCTGTAAAATCATGCCAAAATAAAACACTATTAAAAAACTTTTCTTTCGTT
TTTTTGGACGAAAATGGTGTAGAGAAAGAATATGAATTAACATCAAACGATTATATTGTT
AATTCGTTTAAAGTTGACCCAATTTTAAAAACCCCATGCAATTTTGCATTTATGCCAATT
AATATATCATCACCTAATGGATATTTATATATTCTTGGCCAAGTATTTTTACAAAAATAT
TATGCAATATTTGAAAAGGACAATATGAGAATCGGCCTAGCTAAATCGATATAA
>Py17XNL_1303581.1
ATGGAAAACGGGTTTAGCATTCCGTTAGCAGATGATATGCATTGTCATTTAAGGCAAGAT
GAGATGTTAAAATTTACAGTCCCTGCAATAAAAAAAGGAGGATGTAATCGAGTTTTAGTA
ATGCCTAACACTACACCAATTATAAGTAGTTGCGAAGAAGCCAAGAAATATAGAGATGAA
TTAATAAAATATGATAACAGTATAGAATATTTGATGACTCTATATTTAAATAAAAAAACT
GATGAAAATGATATATTAAATAATTATAAAGAATGTAATTTACAAGGAATAAAAATATAC
CCAAGTAATGTAACAACGAATTCTAACGATGGTGTGTCAAATTTAGAACCATATTATAAA
ATATTTTCTACATTAGAAAAAATAAATAAAAGTTTACATATACATTGTGAAGAACCTAAT
ATAAATCCAGTATATGCAGAAAAAGAATATTTACAACATATACATGATATATCTATTAAA
TTTCCACATTTAAAAATAGTTTTAGAACATATATCAACTGAAAATATGATAGAAATGGTT
AAAAAATATCCAAATGTAGCAGGATCTATTACACCTCATCATTTACATCTAACTATTGAT
GATGTTGTAGATATAAAAAATTATGATTATTCATTTAACAATACAGATATTGAAAAATAT
GTAAAAAATGTATATAATTATTGTAAGCCTTTACCTAAAACATTAGATGATAAAATAGCA
TTATGCAATATTATAAAAGAGGGAAACCCTAAAGTATTTTTAGGTTCTGACTCGGCTCCA
CATTATCAAAAATTTAAACAAGAACCTCATTATAAGCCTGGTATTTTTACACAACCTTTT
CTTTTATCATATCTTGCTCATATATTTAATAAATTTAATTCCTTAGACAAAATTGAAAAT
TTTGCTTGTAAAAATGCTGCACAATTTTTAAATTTGGAACCTAAATCTATCGAAAATAAT
CAAAATAGTATTATATACATACAAAAAAAAAATCTTACAATACCAAATGACTATTTTGGA
GTTGTTCCATTTTTAGCTAATCAAACAATTGATTTTACTGCATCCTATAAATATGATGTC
GTTTAA
>Py17XNL_1303582.1
ATGAAAAATTATTTTTTTTTTTTTGACAATTTTTTAAATAACTATCCTTTAAAATTAATT
CCCACCAACTTAGGATATGATAAGTTTTCAAAAACGTTAATCGAAAATGTAACAAAAATC
GGAACATTTTTCAGAACAATGTTACCAATATTTATTCCACTATCTATATATCAATATATA
AGACAAGTTGATAGAGATCGTTATGCCGAAGAAATTTTTTACGAGCATTCAAAGAGTGAC
AATTTGAAAAGCTTTTATGATTCGTCAACGAAATATAAAAATATAAAAAACTGGAGAATA
CAATATGATTTATATTTAATTGATAAAGCTGTTAATTCATAG
>Py17XNL_1303583.1
ATGAAAAATTTTGAACAGGAACACATGTACCATTATGATTGGGGAACAGTTACAGCAGCT
TATTGGAATAAATATCCTAACCTTGTTCAGAATCACATAAAAGGCATTGATGTAATTGAT
AGGAAAATTGATATCGATAACCAAACGATGAAATTAAAAAGAATAGTTCATCTTCAATAT
TTCATTCCTAAAATTTTTAGAAATATTTTTAATATCGATGGTCGAGGAATAGCTGTTGAA
GACATAAAAGTTAACTTAAAAAAAAAAAAGTTAACAATAAAAACAGTTAATTATACTTTA
GCCCCATTTGTTAATTCAGTCGAAAAATGTACATATTTTCAGAAAGACGGTTACGATAAT
AACACTTTTTATAAGCAAAGCACCCAAATAAATATAACCGGATTAGGTTATATGAAAAAT
CTTATAGAAAATACTATACTAAATGTCATAAAGGAAAAAAGCAAACAAGGAATCGAAATA
ATGGATGAAGTTATTAAAAGAACTATGAATGAAAATATTAAAATTAATCAAAATAACATA
TATGGCAATACTTTAAATAAAATTCAAAATGAAAAATTGTAA
>Py17XNL_1303584.1
ATGAACGAAAAAGCAAGAGACGCGGTATTCGAAAAAAAAAATGAAGAAATGACAACAGTC
TTAAATAAAAATATTTTATTCAAAGAATATAACAATGCAAACGATTTAAAAGATACGTTT
ATAAATATAAAATCTGATTATAGTATAGAAAGTGAAAAGGAAAAAAATAATATATCTCTA
TTTAATGTTTTAAAAAAAAAATTAAAGGGAGAAAAAGGTTGTACCAGATTTTTAATTATT
TTTAAAATATCAAATGATGAAAATGAAAATAAAACAAAAATCAATGATATAATAAAAAAT
ATTATTAAAGAAAAATATGAAACAATTACAGGGGTTTGTCTTTTTGTTAACATTTATTTC
ATCATTTTATTAGAATCCCCTGATACAAAAAATGTATTTAATTTATTACATGACATGACA
AATATAAAATATATATCGGAGCTAAAAATACTTTATTTTAGTGAATTAAATAAACAAAAA
ATAAATGAAGATTTCTATTTTTTTGAATATAAAATAGAAGATCAAAAAGGAATCCTCACT
GAATGCAATTTTGTAGACGAAATATGGGATTTGTACATAAATATCCTTAATTTATGTTGC
TTTATAAAAGATAATGACAAAAAAGATATTTTTGAGAAAAATGAAAATTTAAAGAAAAAT
TTTTCTACTCTTTCAAACTTTTACACCAACATTGCAAATGAGTACATATGGAAAATCGAC
GAGTTTTTTTCTTTTTTCACAAACGACTTCAACTTACCAATTGACAGTTTTACAGATGAT
TTTTTGGATTTCTGA
>Py17XNL_1303585.1
ATGAATATAAAGAATAAATGTTTATTTATTTATAACACTGTATCCTATTTATTGTGGATA
TGTGTGTTGTATGTTTCGGTAGAGTATGCTTTATATAATGAGAAACGCCCTATTACTAAA
TTCTGGGGCAAACATAAAAAATTGATAGCTATAACTCAATCGTTATCCATTTTTGATGTG
CTATTTTCACTTTTTGGTTTTATAAAATCGGATGTTAAAATAGTGGTGACTCAAATATTC
AGCCGTTTTTTTATTGTTCATTTAATTTTTAATTATTTACCAAACAATAATAAATGGATA
TTGTCTTGTTTAATTCCATGGGCAATTATAGATATAATTCGCTATCTTATATATTCTCTC
AATTTGCTAAATATAAGAGTTGGAATATTAACATCCTTACGAAATAAACTTCCACTGATA
CTATACCCAATAGGAATTGTGTCCGAAGTTGTATGTACACTGACTAGCCTAAAAAATATC
CAATCAACTCCCTTTTTAAGATCATTCCCCTATGCAATGCCCAACAATTTGAATTTTCAA
ATTGACATTTACTATTTTTGTATTTTCGTTTTGTTCCTTTACATTCCCGGAAGCATATTT
GTTTATGCAGCAGCCATTAGAAAAAGCAGAGGAAAAAACACGACAAGCGAAAAAAAGATG
AACTAA
>Py17XNL_1303586.1
ATGGAAATGCAATCATGTGGCAATAAAATAAATAATAAAGATGTCAAAGAATTAAACTAC
ACAAATAAAACCAGCAAAAGAAATAAAATTAATGAAACAGAATTAAGCTATAATAAGGAG
TGTAATTATAAAATGTTTTTTTTTATAGTTCAATTGCAACAGAAGTTAAAAGATTTAGAA
AAGGAAAATGAAAGATTAAAAATTTTATTGAAAAGGTATAATAAAGAAACCATAGACCAT
GATAACAAAATGATAAAGAAAGTTTTATTCGTGTTAAGTTGCATAATATTTATTATTATT
TTTTTCTTATTTTAA
>Py17XNL_1303587.1
ATGCTTAGGCTGGGACGTTTTAATAAATTGTGGACAAAATCTATTTTTTTTAATGTTCGT
AATTTTTGTGAAAATAAAAAAATTCATTACAATGGACCAAAGGATACATATATAAATTCT
GGGCTTGAATTAAAAAATGAAGACACAGAAAAGTTAATAAGTTTAATGAAAGAGAGTTTA
AAATTAAAACTTCTGACATGTACATATTATTCAGAAGAAATAGGGAAACATTATTTAGAG
CTAGCAATATTAGAGCATAAAAATTTATTATTAAATGACTCGAAAAATCATTATTTAAAA
AGTTATGAAATATATAAAAAAATTCACAATGAAAATAGTATTATGTGTGCAAATATACAA
ACATATATAGGTGTTATTTATAAAGATTTAGGAAATTTTAAAGCATCAGAAGAATTTTTA
CAACTTTCATTAGCAAATAAAAAATTAATATGTAATGATAAGAATTATTTAATTGTGGAT
ACACTTAATAATCTTGGGTCTTTATATCAACATAAAAAAAACTATACAACATCAATTGAA
TATTTTGAAGAATGTATAAGAATTTTATTATCATCATCCATATATTTACATAAAAATGAA
CAAATAGCTTTATGTTATTATAATTTATCTTTTTCTTATATTGGAATAAATGATCTTAAT
TCTGCAATAACATGTTTAATACGTTCATATCAAATGGCTCAAAATGTTTTTGGTCCTGAC
CATATGTTAACAATCAGAATAAAAAAGTTACGCGAGCGTTTAGAAAATGAAGTAGCACAA
GGGAAATGA
>Py17XNL_1303588.1
ATGAATACCATTTTGTTTGTTTTTTTTTCGTATCTTCCTTTGATATTATTTGGAGTTTGT
AGTATATCGTTAAATAAAATATCCTTTGATGAAGAAATTAAGGAATATTTAAATCGCTTC
TTAATATTAAGAAACTCACAAAATTATTGTGAAGGGAAAAATCTTCTTTTAGCCCCAAAC
TTTGGCAAACATAATAATCTAAGCAAAGTATTAGATATTTGCGATTATAAAAAAACATGT
GATTACATTTCCTATTCAGATAAAAGGATATTGCGAAATTCTATTTTTTATGAAGATGAT
AAAGAAGTGGAAAATACAGGAGCAAATTGGATTTGCTCAGGAAATAAATGGATATCTGCT
CGTCCTCGAAAATATTGGGTAACTGCTATTAAGGACAGCCATATTAAAGATCAGATGAAA
AATTATAGCACAATTTACATGAACATGTCAGGGCAATGTGACAATAATAACATCCTAATG
AAAATTTCAAAGGACATATCTCCAAAGGAGGCAGCCGAAGAGTGTAACCGAGTTCCAAAT
TGTGAATATATCATTTTGGATTATAACAAGAAATTAGGGAGTGAAGAAAATGGAAAACAC
ACGTCTATCCTTTGTTCTCGCCCCCCTATAAATCGAGTTAGTAAATTAGGTTTTTTGATA
GCAGAAAAGAACAATGCGAATAGGCATAATATAACGAAAAAGAATAAAAATAGGAAAAAA
ATAATAATAAACAAAGAACAAACGGGATCGAATGGGTCAATAGTTCCAGATGATAACTAT
TACAATTATAAAAAGGGAGACATTGCTTATGCACAATGA
>Py17XNL_1401564.1
ATGCTTTCACTTGTAAAAAAATTTTCTGGATGCTTTGTTCGCGGATGTTCCTGGTGTAAA
AACGTTGGATTCCGTAAATTTTTTAGTGAAGATTATTTTTGGACCAAAGCAAATGTCGGC
CCATTTTTCATAGGTCTTTTCACGGCACCTTATTGGATTTCTGGTTTAAAAAATATATAC
TGGAGCATACGTTATGATCAACTCAATAAGCAGGAAATATTATCTGATAGATTCACCTGG
CTATATGAAAGAATGCTAGAAGACGAAGTACACAAAACACTTTTAGATAAATTACCATCA
TATAATTTTAAAAATAATGGCCCAGAAAATATATTAGGCCCTAATCAAATATAA
>Py17XNL_1401565.1
ATGTCATTTTTTTCTGACATACTCTGTAACACAAAATATGAAAATATAAGCAATGAAATA
CAGTGCTTGAGTCAAAAAAAGCATTATAATAATAATAATAATAATAATAAATCGTTAAAT
ATATCAGAAATTGGCAGTTTTAAAATAGTTAAGATACTTTTAAGAGGGTTATCAAATACT
GTATGTTTGTGTGAATGGGCAATTGATAATACAACAGCTTCAATTTTGGGAAAATATGCA
AATTGTATAAATAACGATTTATTAAAGCTCAATAAAATATATAAAAAACGTGAAAAAAAA
ACTACGTTCCCTTTTAAAAGTAATTATATTTCAAAATTTTATAATAGTGTAATTAATCAG
GTAAGCCCTGAAATAACATATGATAAAAATAAGACCGATAATAACAAGATCCATGATTTT
GATAATAAAAAGAGAGAAACACTATGTAAAGAAAAAAATAAGAATACACATTTAAAATAT
GAAATAATAAAAAAAATTAACCTTTTTATAAATAACAATGATTATAAAAAAGAAAATCAT
ACCAAAATTAAAAACAAGAAAGATTGTACCCTTGATAATAATGGCTTACATAAAAAAAAT
ATAATACAACTTGTAGTGAAAATAAAACATAAAGAATTATATTCAAAAATAAATGAATGT
AATAAAATCACAGAAGTAGAAATACATAAAAAATTAAAACATTGCAATATATTAAATATG
ATATTAAGTGTAGAAGATGAAAAATATATTTGTGTATTTTTAGAATATTCATCAATAGGA
GATTTATATTCATTTGTTGGTTTTAATATATTAAAAGAAAAAGAAGTTAAAATAATTGTA
AGCCAAATTTTATTTGCATTATATTATCTACATATCAAAGGAATAATACATTGTGATTTA
AAACTAGAAAATTTATTGTTATTTAATTTTGATGAAGAGTCTTTTTTATTTGAATCTAAT
TTATTATCAGACATAAAAATGTCTCATATTAATAAATTTAAAAAATTGAATACTAAAAAA
TTAGTTCATTCTATTAAAGAAAATGTAAAAAATAATCCTAATATTAAGGTATTTAAATAT
ATAGTAAAATTATGTGATTTTGGATTATCTGTAAAATGTGAATTTGATCAATTTTACCCA
TTCAATGGAATTAGAGGAAGTTACGGATTTATTGCTCCAGAATTATTTCAAGAATGTAGT
TTTAACAATAAAATTGATATGTGGGCATTAGGAATAATTTCCTTTCTTTTATTGGGAGGG
TATAGGCCATTTTATCCATGTTCTCGATTTGAAGAAAAGGTAATATTTCATGAGAGATAT
TGGCATAATATATCACCCGAAGCAAAACATTTTATTCAATCACTATTAGAGATTGACCCC
TTTAAAAGGATGAATGTAATTGAAGCTATGGACCATCCTTGGATAAGGAGTTATTTTATC
GATATGTAG
>Py17XNL_1401566.1
ATGGAAAAAAAAGACGAAAATGATTATTTGTGGAAGATAATAAAAGATTTAAATATGGTA
GACAAAAAAGAAAAGATGATTTATAGTAATATAAAAATAAACAATTTAAAAACGAACAAA
AATAATTTACCAAAAATAAAAATAAGCAAAAAATATGTTGAAGTAGGATGTTTAGGAATT
TGGAAATTATCAAGCAGTAAAAATAAGTATGATATAAAAAAATTAAAAGATAATGATGCT
AATACATATTGGCAATCATCGTCCATAGGCCCACATACAATAACAATACAATTTTTAAAG
CTGACAAAAGTTTCAAAAATATTTTTACTTTTTAATTATTTGCTTGACGAATCATATACC
CCATGTGAAATATTAATAAAAATTGGAAATGATGAACATAACCTTGAATATCTTTGTACA
ACATATTGTGATATAAACAAGTATTCTTTGGAAGATCCATTTTGGTTTGTAATTGATTTA
AAAAAAATTAATTTTTTATCATTTTTCAGCAATTATAATTTAAAAGTTTTAAAAAACAAA
AATGTATCCATATATTGTCATTGCCTACAAATCTGTATATTGTCAAGTCAGCATTATGGC
AAGGATACCAGAGTAAGGCAAATCAAAATATATGGTCCTAATTATTCTTTTTACAAATAC
GATAAAATGATTTTACAAAAAACATAG
>Py17XNL_1401567.1
ATGCCTATAAATGTTATTATTCCATCAGAGCCAAAAAATCCATCGGCGATTTTTAAATAT
GAGAGAAAAGATACACCCTCAGGTGACCTTGAGGGTTTACTTGTATTATGTTTTTTAGGG
ATTTTAATTGGAGTATATTTTAAGATTATTGAAGTAATCTTTATGATAGTATTCCTCCTA
ATTTCAATATATCTAACTTCAAATAGCGGGGAAATAAACATTATGTCAATACTTCCTATG
ATTACGATGGTTATTATGACATCAACAATGTCATGGCTACAACAGAAAGGTCCTAATAAA
ACATAA
>Py17XNL_1401568.1
ATGGTCCATACAAATAAAGATAAAAATATTCGTCTAGAAAGACATAGTGCAGGAAAAACC
CCAGCATATGGAGATTCAAGTGTACGTTCTGGGGCTGGAAAATATAACTGGGGAAACACG
ACCTCTGAAATCCGTGCTTTGGATTCCAAGCCAATTGATGAAGGTGACCCTATGTATGAT
AGTGAACATGAACGAATTAGCAAATAA
>Py17XNL_0104638.1
ATGGATGCCGAAATATGTAAGAACTTCCTTTTAGTAAGGGAGAAATTCCCCGATCAATTG
AACAGTGACGGAAAGTATACATTTAAAGATGAATATTTCAAAGATTATTGTACTGGTGGT
TGTGATAATGATTTCAAAAAAATTAATGCTGGGTGCTTATATTTTTTTGATGCATTTTTT
AAGGATTCTTCTTTGTTTGAGAAGGTTGCAAAAAATAACATCAATATTGTTGATTACATT
ATTATATGGTTAAGTTATATGTTAAGCCTAATGGAAAGTGAATTAAAAGAAAAAAAAGCT
AAAGAATTTGTTAAAAAATACGAACAGCTTAATGGAAATTATAGTATTACTGGGAACAGT
TCATATAATAAAATGTTGTCTAGTTTATCAACTGATTATAATAAATTAAAAGATAAATAT
AAAGATAGTTCATCCCTTCCAGCGATAAAATCAACACAAATTACATCAAGTTCGTCGATA
GCAAACAATTTATTACTAGTTTTATCTATATTTGGTGCAATAGGAATTTTTTTAGGAATT
TCTTATAAGTATTCATTATTTGGATTTCGGAAACGATTTAAAAAACAACAAATAAGAGAA
AAACTAAAAAATATAAAGAAGAAATGA
>Py17XNL_0104639.1
ATGAATGATGAATTGTGTGGAAAATTAGATCTTTTGAGGAAATATTTATCCGATGAATTA
GATAAAGCGGCAGATTTTGAATTAGAAGAAATTACAGATTACAAAAATTACTGCCCTGGT
AATAACTGCAATAGTGAAACCGAAAAAATTACGGTTGGATTTTTATGGTTACTTGGACAT
TATTATTCTATGCTCCAAAATAAAAGTTATGATGAAAATAATACTAATGCATTTTTTCTA
TATATTATTTCATGGTTTAGTTATCAATTAAATCAAAGCACAAAACACAATACCACAAAA
ATATACGACTTTTATAATAGTCATGTAAAAAATAATGATAAATATGAAAAATTTATAAAT
GATTCTGGTAGATATACAGGTCTTAATGATTTTATAGATAAACAAAAAGATTTATTGAAT
ATTAATATTAAAGATCTGTCTAAATTTTATGATGCATCCAAATTAATATGTAGTATGTAT
GGTAATGTTGCACAGAGTCAAACAGGCGAAATACTGTCAAATAATGTGAAAGAGTTTGTT
AAAAAATATACAGAGCTAAAAAATACATATAATGATGAAGGTTCCCCGCATAGTAAAATA
TTGTCTGTTTTATCAACTGATTATAATAATTTAAAAAATAGATGTAAACATATTCAATCC
CTTCCAGAGATAACAGAATTTTCTGCATTAGCATCTACATATGAATTTACATCATCAAGT
TCGTCGACAGGAAACAAATTATTTACAGTTTTATCGATATTTGGTGCAATAGCATTTTTT
TTAGGAATATCTTATAAGTATTCGTTATTTGGATTTCGGAAACGATTTAAAAAACAACAA
ATAAGAGAAAAAATAAAAAATATAAAGAAGAAAATGAATCGTTAA
>Py17XNL_0104640.1
ATGAATAAGGAAGTGTGTAAAAGGTTCAATAATGTATGGGAGTGGATTTCCGATGGATTG
GTTGTAGGAATTAATACAAATATTAATAAAAATTTGGAAAAATATTGTGATAATGGATCA
TGTGATGATCCTTTCGGAAAAGTTAATGCTGGATGTTTATATTTGTTTGATGAGTTCTTT
GCGGGTTTTACCCAGTTTAATTCTGTTGCAAAAAGAAAGATCAATATTGTTGATTACATT
TTGATATGGTTAGGGTATATGTTAAACCGTATCAAAAATAATGAAAACGGCACTATAGGC
CTTTTTTATGAAACATATATAAATAATGATGATAAAGATAATAAGTATAATCAGAAAATA
AAAGAGGTTACTGGTTATCAGACTTATAATGAACTTATAGATATAAAAGAAGATTTGATG
AGTATTGATATTAAAGTTATGTCTAGATTTTATGATGCGTTTATATTATTATGTGACATT
TGTACTGGGGTTAATGAAAACAACTCAAATTGCGATAATAATTTAGGAAAAGCTGAAGAA
TTTGTTGAAAAATATGATGAACTTAATGAAGATTATTATAATGGTATAAACAGCCCCTAT
AATCAATTATTATCTACATTATCAGATGATTATTATAATTTAAAAAGTATATGTTATGAT
TTTCCATTACTTCCAACATATTCACGAAAATATGTAATAAAAAGCACACTAATTTCAATT
GGATTTATATTTGTTGCCGTATCAATATTCTTGGGAATTGCATATAAGTATTCGTTACTT
GGATTTCGGAAACGATCTCAAAAACAATGTTTAAGAGAAAGAATAAAAAATATAAAGAAG
AAACTGATCATTAATAAATTATTCTGA
>Py17XNL_0104641.1
ATGAGAGTCAATATTTTAAAATACGTTCTTTTTTCAATTATTATTTGTTTTTTTGAATAT
GGCAAAAATGAAATATGGGATGAAAGGAATATAATAAAATTTAGAAGCAATAGAATATTA
GGAGATGTAGAAAAGGAGTTCGATTTAAATGATTTTTATGAATCAACTTTTAGTCTTACA
AAACAACTTAATGAGTACAATGATGATAACGAAGAAATTATACATATTCGAAATGGTATA
AATTCATATATAAAGAATCATAAAGACAACAGTACATTACCCGATTTAAATAAGTTAGAT
AAAAGAACTAAAAAGTTAATTTATAAAATTCGAGAAGAATTAAAAGAAGTAAAAAAAGAG
ATTGATAATATGGGGGATAGTGGAATAACAACAAAAGTGATAGAAAATAAAAGAATAAGA
AAAAAAGATGAAAATAATTATGTATCAGAAGGTGAAGACTATAACCAATTGAAAAACGAA
GTAAATTTCTTGGAGAGAGAATATAGACAGCCCAATTTAAGTAGTGTTAATACTTATAAA
AATAAACGAAAGATAAACGAATTGTACGAAGGATTAAAATTGAGGTCAATATTGTTGGTT
TTTCTTTCTTTGGTGATAATAATATCAGGAACCGTTCCTATCGCATTTACTGTTTTATGT
TCCGTGGTTTCATTTGAAACATTTATTAGGTCTTATCAATACATTAAATTAATCATGAAA
GTATATAAAAAACCCAAAAAATCAAAAACATCAAAATAA
>Py17XNL_0104642.1
ATGAATAAGGAAGTGTGTATAAGGTTCAAGAATGTAAGGGAATGGATTCCCGATGAATTG
GACAGTAGTGGAAATTATCAATTTAAAGATTATAAATTTTTAAATAATGATTGTAATCAT
AATAATTTTTTAAATAATTATTCTTGTAATAATTTTCAAAGTGATTTGGGTAGAATAAGT
GCTGGATGTTTATATTTGTTGGATCAATTATATAAGGATTGTGGTGTGACTCCCTCTCCT
GCAAGAAATAACATCAATATTGTTGATTACATTTTGATATGGTTAAGTTACATGTTAAAC
CTGGGCGAAACTAAAAAAAACAAGAATATAAATGATTTTTATAGTACATATATAAATAGT
TGTGATAAGTATAAGATGCAAATAAGTGAATTAACTGATTATGATAATTATAAGGGTCTT
ATAAATGCAAGAAATTATTTGTTGCATATGAATAGTGATATTGTATCTAAATTTTATAAA
GCATTTAAATCATTATGTGAAATGTATAATGAACTTGATGATGAAAATAATGATTGCGAG
AAATATTCGGAAGATAATAATGAATTTTTAAATAAATATTATGAACTTAACAATGATTCT
TATATTAATAATAAAGATTCATACCGTCAACTATCGTCTACTTTATTAGCTGATTATTAT
AATTTTAAAAAGGAATGTAAAAGTGCTCAAGAAAGAAAACATAAAGACACTACAGAAACA
ATTAAACAAACATATCCTGCAGGTGCTGAACTAGCTAAAGAATATGGACTAGCTGAAGGA
TATGGACTAGCTGAAGGATATGGACTAGCTGAAGGATATGGACTAGCTGAAGGATATGGA
CTAGCTGAAGGATATGAACTACCTGAAGGAAATGAACTAACTGAACAATCTGGAGAAACT
GGACATATTTCTGAAGTTACATCAAATTCGTCGATAGTAAGCAAATTAATTCCAGTTGTG
TCGATATTTGCTGCAATATCAATTTTTTTAGGAATTTCTTATAAGTATTCATTATTTGGA
TTTCGGAAAAGAGTTCAAAAACATTTAAGAAAAATGCTAAAAAAATAA
>Py17XNL_0104643.1
ATGAATATATTTTTTGTTCAAATTGTTTTATTTCTTTTAATAATCTCCCTATGTGTGAAT
AAGAACACCCTTGCAACTGAGCTTATTCCAAAAAAAGATAAAAAACACAAATCAAACAAA
TTTACAAAACACAAACCAAAAAAAAATAAAAAATGTTATCCTACCTATGATAATACAAAA
GAAATATATCAAAAAAACAAGCACCTGTTATATATCGATACCGAAGAAACTATAAAAGCG
TGCAAATTTATGAATGACGCTTTAAAACAGTTAGAACATCATGCTACAAGTAAAGGTTAT
ACAATTTGTGGCGGAATTCCTTCTGAGAATAAAGTTTTTTATAAAAAAAAACATCGAGGT
CATACAAAAATTCTAAAAGCTGAATATACAGTTGATGATCCGAATGAGTATAATGAACTA
TTAAACAAAATATGGAATCCCGATAGTGACCTATATTTAAATAATTCCGCTGTTAAAAAA
AAAATTGTCCGTGTGTACAGTCCAAATTTAGTAATGATACAACAACGTTGCAAAAAACAC
CCGTGGTCTCTTCGTAAATATTTTTATGCTTTAGCTGCAAAATTTAAAATATCAGAAAAC
AAAGCTATAGTTGTCATGGCTTCAGCAAATATAATTGATCACAACCGTAAAAATAAAAAA
TATTTTGAAAACACAATAGTAGAAAGTGCAAATTTATTCCAAGCTGAAGTTGATTCTGAA
GATGATATTAGAAATGGAAAAATAAAAAAAGCGTTTGTTAACTTAATTGGATACATTGTT
GAAAAAAGAAAGGACCATATTTATATCATCTATATCGAATCTATGACCAGTTGA
>Py17XNL_0104644.1
ATGGATAAAACCCTGTGTGAACAGTTTGATATATTGAGAAACTATTTACCCGATGAATTA
GAAAACCATACATCAGTCAATTTTAATAAAAATGAGAATATTAAGTATTACTGCTCTAAT
GGAGAATCAAAGGAAACAGAATGTAAGACAGATCTCGATCAAATTAAGGCTGGATGTTTA
TGGTTGTTTGAGCAATTGTTTGTGAAAAATGGAAAAAATATCAATAATGTTCAATACATT
ATCATATGGTTAAGTTATAAACTAAATCAAAAGACGTATGACGGAATCACGAATCTAAAT
GATTTTTACACTAATTGTATAAACAATAATACGCATTATACTGATTGTAAACAAAATGGT
CAAGATTGTAGTGGTTCATTAAATAGTAATACAGGATATAACAATTATAAGGAAATCATA
AATGGAAGAAAGAATTTGTTGAGTACTAATATTAAAAATATGTCTAAAATTTATGATGCA
TTTAAAGCATTATGTAACATGTATATTGAAATTGTTGGAAGCAACACAATATCTGATAAA
TCTATACAAAATGCTAACAAATTTGTTGAAAAATATAATGAACTTAATAACGATTCTGAT
AATGCTAAAGATGAAGTCTATTGTCAAGTATTGTCTACATTATCAAATGATTATAATAAT
TTAAAAGATTATTGTGATAGTAATAGCATTGATTGTAGAAATATTCCATTCTTTACATCG
ACAAAAACAGAAGAACACGGTGTGCAAAGTTCTGAAGAGATTTGTGATGATACACCAAGC
TTCTCGATAGTAAAAAAATTAATTCTAGCTTTATTAATATTCAGTACAATATCAATCTTT
TTGGGAATTTTTTTTAAGTGTTCGTTATTTGTATTACGGAAAAGAGCTCAAAAACAATAT
TTAAGAGAAAAGGTAAAAAAATAA
>Py17XNL_0104645.1
ATGGATAAGGACGTGTGTGAAAAGTTCGAGAATGTATGGGATAAATTTCCCGATAAATTG
ACCAGTGATAATGAGTATGATTTTAAAAAAGAAAATTTCTTAGAAGGTTATTGTGATGAT
TATGAATGTAGTACTAATTACGGAAAACTTAATGCTGGATTTTTTTATTTGCTTAATCAA
TTCATTGGGAGTTCTGGGTCATTGTATAATGTGGAAAATAATATAAATGTTGTTGAATAT
ATTATTCTATGGTTAAGTTATATGTTAAACCTAAAGAGTACTCAAGATGATACCATTACC
AATCTAAATAATTTTTATATAGTAAATGTAAATAAACACGAAAAGTATAATAGTTTCATT
GATCTTATAAATAATAAAAAAAAATTGATGAATATTTCTAGTGATAAAGTGTCTAAACTT
TATAAGTTATTTAAAATTTTATGTGAAATGTATACTAAAATTGATTATGGCAATAAAACA
TGCAATAACTATTTGAAAGATGCTAATAAATTTGTTGATGAATATCAAAAACTCCTTAAT
GATAATGATACTGATAATGGAAACAATTTATACAATCAACTATTGTGTAGTTTATCAACT
GATTATGATAATTTAAAAAGTAAATGTAGCGATAGTTCATCCTTTCGAGAGATAAAAACA
CCAACAAATTGTGTAAAAAGATCCAAACAAAGTTCTCAACTAATTTCTGCACAAAATTCT
GAAGATATATCAAGTTCGTCAATAGGAAACAAATTGTTTACAGTTTTATCGATATTTGGT
GCAATAGCATTTCTTTTAGGAATTTCTTATAAGTATTCGTTATTTGGATTTCGGAAACGA
TTTCAAAAACAAAAATTAAGAGAAAAGCTAAAAAATATAAAGAAGAGAATGAATCATTAA
>Py17XNL_0104646.1
ATGGATGCCGAAGTGTGTAAAAGGTTCGAGAATGTAAGGAAATGGATTTCCGATGAATTG
ATTGATGGAAATTATCAATTTAATGATAATAATTCTTTAAATAATAAGTGTAATAATGAT
AATTATTCAGATAATTATTGTAATAATGATGATTTTTCAGATTTTGTATGTAATAATATT
TCTTTAAGTGATTTGAATAAAATAAGTGCTGGATGTTTATATTTGTTGGATGAATTCATT
AAGGATTGTGGTATGGTTCCCCCTCCTGCAAGAAATAACATTAATATTGTTGATTACATT
TTGATATGGTTAAGTTATATGTTAAACCTAAAGGAAAGTGAAAAAGACAATACAACATGT
TTTTATAGTACATGCATATATGATTGTGATAAGTATAATACGGAAATAAATAAATTAACT
GATTATAAGAGTTATAAGGGTCTTATAGATACAAAAATCGATGTGTTGAATATGGATAGT
AAAATTGTATCTAAATTTTATAAAGCATTTAAATTATTATGTGAAATGTATACTGAATTT
GATGAAAAAAAGAATGATTGCACAAAATGTTTGGGAAAATCTGAAGAATTTGTTAAAATA
TATAAAGAACTTAATGATCCTGATAATACTAACTATGAAGGCTATTGTCAAGCATGGTCT
ACATTATCAAATGATTATAAGAATTTAAAAAATAAATATAAAAATTATGATTTCCTTCCA
GAGATAGATACAACACAAAGTGATGCAAAATGTTCTGAACAAACTTCTAAAAAAACTGAT
GTAGCAGGATATGAACAATTTTCTGAAGATACATCATCAAGTTCGTCGATAGCAAGCAAA
TTAATTCCGGTTTTATTGATATTTCCTGCAATACCAATTTTCTTGGGAATTGCTTATAAG
TATTCGTTATTTGGATTTCGGAAACGATTTCAAAAACAAAAATTAAGAGAAAAGCTAAAA
AATGTAAAGAAGAGAATGAATCATTAA
>Py17XNL_0104647.1
ATGAATTCTAAAGTGTGTGAATCAATTAATACGATCGATAAGTATTTTGATGATGATTCG
AAAAACCCGGGTGAATATAATTTTATGGAATTATTAAATAAATTTTCCTTTGATTGTAAC
TATAGTAGTGATGAAGAAAAGATTATCTCTGGTTTTATAATGTTACTAAATATGATTGGT
GAGGAATATATAGATAGTGATAAACTTGTTGAATACGCTATTTTATGGTTAAGTTATAAA
CTAAATCAAAAAAAAGAAAATGGAACGATCATATTAAATGATTTTCTTACTGAACATATA
ATAACAAATAGTTGCTATATTAAGCATATAGATGGTGATAGTGATAGTGATAATAATATT
AAAAAGGGTGTTATAGAAAAAAAAATAAGATCGATGGATATTGATATTAAAGATATATCT
AATTTTTATGATGCATTTAAATCATTATGTAACATGTATAGTGAAGTTGATATAGACAAC
TACCAATGCAAGACATGTTTAGAAAATGCTGGAGAATTGTTTGAAAAATATGAAAAACTT
AAAAATGCTTTAGATATTAATAAAGGAAGTTCTTATTATAAACTATTGTCTAGTTTATCA
AAAGATTATAAAGAATTTGAAAATAATTATAAAACTTTTAGGTGTGAAAATAGCTTACTA
CTTGTAGCTTGTCCACGAAGTTCAGTAACAAAAAATATACTAATTACAATTGGAATTATA
TTTGTTGCAGCATCAATTTTATTGGGAGTTTCTTATAAGTATTCGTTATTTGGATTTCGG
AAACGATCTAAAAAACAACAAATAAGAGAAAAACTAAAAAAATAA
>Py17XNL_0104648.1
ATGAATAAAGAAGTGTGTGAAAAGTTCAAGACTGTAACGACGAATTTAGAATATGATTCG
AATACTAAAAATTATAAATTTAAAGATAATACAGATTTCAAAGAGTACTGTACTGATGAC
AATTGTGATAATGATCTCGATAATATTAGTGCTGGATGTTTATTTTTGTTTAATGAAATC
TTTGGGAATTCTACCTCGTTTAGTTTTATTGCAAAAGGAAACACCAATATTGTTGAATAC
ATTATGATATGGTTAAGTTATATGTTAAACTTTAAGAAAATTGAAGAAAATGACACTATA
AAGAATTTTTATGAAGCATATATAAATAGTGATAATAGGTATATTACGGATATAAATAAT
GTTAGTGGCTATAAGAACTATAAGGATCTTATAGATAAAAAAGAAGATTTGATGAGTATT
TATGTTAAAGATATGTCTAAATTTTATTATGTATTTACATTATTATGTATGATGTATGTT
GAATTTGATGAAGAAAGGCCAAATTGCTATAAATTTTCGGAAATAGCTAATGATTTTGCT
AAAAAATATGATGAACTTAATGAAAATTATAATAATGGTAAAGATAGTCCCTATAATAAA
TTATTATCTACATTATCAAATGATTATAATAATTTTAAAAATAAATGTAATGATCCTGAA
TTTAGCAACTTTCCATCACTTCCAACATATTCACGAAGATTAGTAATAAAAAACACACTT
ATTTCAATTGGATTTATATTTATTGCCGTATCAATTTTCTTGGGAATTGCATATAAGTAT
TCGTTATTTGGATTTCGGAAACGATTTCAAAAGCAATGTTTAAGAGAAAGAATAAAAAAT
ATAAAGAAGAAACTGATCATTAATAAATTATTCTGA
>Py17XNL_0104649.1
ATGAATAAACAAGTGTCTGAAAAGTTCGAGAATCTATGGGAGTTTTTTCCCGATAAATTG
ACCAGTGATAAAAAGTATCAAATTAATAAAGGAAATTTCTTAGATGGTTATTGTGATAGT
TATCGTTGTGATAGTGATTTCGAAAAAATTAGTGCTGGATTATTTTATTTGCTTAATCAA
TTCTTTGGGCCTTCTGGTTTGCTTAAGAATAATGCAAAAAATAAAAACGATATTTTTGAT
TACATTATGATATGGTTAAGTTATATGTTAAACCTAAAGGAAAATGAATCAAACGACAGT
CTAAAATATTTTTATAATACAGATATAAAACATAATCAAAAGTATACAAATTCTATAGCG
GGTTTTACGGAGTATAATAATTATAAGGAACTTTTAGACGATAAACAAATTGTGAATATT
GATATTAATAATATGTCTAAATTTTATGTTCCATTTAAATCATTATGTACCATGTATAAT
GGATTTAATGATAGCACGTCAGATTGTACAAAATATTTGAATGATGTTAATGAATTTGCT
AATAAATATAAAGAACTTAGTGAAGATTCTAGTATTGCTAATGATAGTTTCTGTAATAAA
ATATTGTGTACTTTATCAAATGATTATGATAATTTTAAAAAGAAATGCAAAGACAGTTCA
TCCTTTCCAACGATAAAAAAACCAAATATTATTCCAAAATGTCCTGAACAAATTTCTGAA
CAAAATTTAAGAAGTTCTGGAGTAATTTCTGAAGATGTGGCATCAAGTTCGTCGATAACA
AGCAAATTATTTACAGTTTTATCGATATTTGGTGCAATAGCATTTTTTTTAGGAATTTCT
TATAAGTATTCATTATTTGGATTTCGGAAACGATTTAAAAAACAACAAATAAGAGAAAAA
ATAAAAAATATAAAGAAGAGAATGAATCATTAA
>Py17XNL_0104650.1
ATGGCTGGATTTATGTGTAAAAGGTTCGAGAATATATGGATTGCTTTTCCCGATACATTG
AGTAATGGAAACTATCAATTTAAAGATTATGAAATTATCAATTCATATTGTAATAATAAT
TGTACGAATGAGCTCGATAAAGTTAATGCAATATGTTTATGGTTGTTTGAGAAAAATTTT
GAGAATAATTCTTCGTTTGTGAATAATGCAAAAAGTAATATCGACATTGTTGAATACATT
ATCATATGGTTAAGTTATATGTTAAGCCTAAAATCACATGAGGAAATCACCAATATAAAT
GATTTTTATGTAAAATATATAAAGGATGATGCGAAGTATAATAAGAAAATAGATGGTGTT
AATGCTTATAATAGTTATAAGGATCTTATAGATAAAAAACAATATTTGATGAACATAAAT
AAGAACGTTATATATAAATTTTATAATGCATTAAAATCATTATGTAACATGTATAATGAA
TTTAATGATGACAATCCAGATTGCAAGACATATTCAGAAAAAGCTAAAGAATTTGTTGAA
AAATATAAAGAACTTAATGAATATTATAATAATACTAAAGGAAGTCCCTATGATCATGTA
TTGTCTACATTATCAAATGATTATAATATTTTAAAAAGCAAATGTGATTCTGATAAATCT
ATCAATTTCCCATCTCTTCCAACTTTTTCACGAAGATCAGTAATAAAAAGCACACTAACT
TCAATTACATTTATATTTGTTGCAGTATCAATTTTATTTGGAATTTCTTATAAGTATTCG
TTATTTGGATTTCGGAAACAATCTCAAAAACAACATTTAAGAAAAAAGCTAAAAAAATAA
>Py17XNL_0104651.1
ATGGACAATACCATGTGTCGAAGGTTTGATACATTGAGAAGCTATCTCCCCGATGAATTA
GGCAAAGCCGCACTTGATCTAAAAACTCTTAAAAGTTTCAATAATTATTGTCCTATTGCA
GGTTCAGAAAATAAATGTGAAACTGAGCTCGATAAAATAAATGGTGGATGTTTATGGTTG
TTTGACCAATTGTTTGTGAAAAATAAAAAAAATGATATCAATATTGCTGAATACATTATC
ATATGGTTAAGTTATAAACTAAACCAAAAGACGTATGAAGGAATCAACAATCTAAATGAT
TTTTATGTTAAATATATACAGAATAATACATATTATAATAAGTGTGATAATGGTGGTCAA
GATTGTAGTGATACATTAACAGAAATAACGGGATATACAAATTATAAGGAAATAATAGAT
AAAAAAAAGGAATTGTTGAGTATTAATTTTGGGCTTATGTCTAAATTTTATGATGCATTT
AAACCATTATGTAACATGTATACTGAGCTTGATGCAAACGACACATCAAATAAGAACTAT
TTAGATTGTGCTAAAGAATTTGTTGGAAAATATAATGAACTTAATGAGGTTTCTGATATT
ACTGAAGATAGTCCTTATTATCAAGTATTGTCTACATTATCAAATGATTATAATAATTTT
AAAGGATTTTGTAATAGAATTAGCGTTGATTGTAACGATATTCCATCCCTTTCACCGATA
AAAATAAAAGAAAATGGTGTACAAGGTTCTGTACATAATGATGTACAAAATTTTGGAGTT
ACATCATCAAGTTCGTCGATAACAAACAAATTAATTCCAGTTGTATCGATATTTGTTGCA
ATATCATTTTTTTTGGGAATTTCTTATAAGTATTCGTTATTTGGATTTCGGAAACGATCT
CAAAAACAACATTTAAGAGAAAAGCTAAAAAAATAA
>Py17XNL_0104652.1
ATGGTTTCTAATGTGTGTGGTATAATTAATACGGTTGATAAATATGTTGTTGATGATCCG
AACAACCCGGGAGAATATCATTCTACGCATTTGTTAAAAGTAGCTTTCCCTAAAAATGAC
TGTAGTAATGATGACCGAAAACTTAGCTCTTTTTTTATAGCATTGCTATCTTTACTTAAT
GATAATAATAAAAATGAAAATTTAGCGGGTGATAAACTTGTGGAATATGCTATTTTATGG
TTAAGTTATAAACTAAATCAAAAAAAAGAAAATGGAACGATCATATTAAACGATTTTTAT
AATAATATTGTAGTAACAAATAGTTGTTATTATCAGAAAATAAATGCTAATAGTGATAGT
GATAATAAGATTAGTAAGGATGTTATAAAAAAAAAAATAGAATCGATGGATATCGATATT
AAAGATATATCTAATTTTTATGATGCATTTAAATCATTATGTAACATGTATAATGAAATT
GTTGCAGATGACGACCAATGCAATAAATGTTTAAAAAGTGCTGGAGAATTGTTTGAAAAA
TATGAAAAACTTAAAAATGCTTTAGATGTTAATAAAGGAAGTTCTTATTATCAACTATTG
TCTAGTTTATCAAATGATTATAAAATTTTTGAAAATAAATATAGTGATAAATGTAGTAAT
ATCTCACTTGTAGCTTGTCCACGAAGTTCAGTAACAAAAAATATACTAATTACAATTGCA
ATTATATTTGTTGCAGCATCAATTTTCTTGGGTATTGCTTATAAGTATTCGTTACTTGGA
TTTCGGAACCGATTTCAAAAACAAAAATTAAGAGAAAAGCTAAAAAAATAA
>Py17XNL_0104653.1
ATGTCTTATAAAGAGTGTGATGCAATTAATACGATTGATAAATATTTTGATGATAATACG
GAAAACCCGGAAGAATATGATGTGAATATATTACATATGTATTGCCCTGGCAATAAATGT
AGTAGTGATGAAGAAGAAATTGTCGCTGGTTTTATAATGTTACTAAATATGATTGGTGAG
GAAGGTATAGATGGTGAAAAACTTGTTGAATACGCTATTTTATGGTTAAGTTATAAACTA
AATCAAAAAACGCAAAATGGAACTACTACATTAAACGAGTTTTATACTAATCGTGTAGTA
AAAAATAATAAATATGAGGAGAATATATCTACTAATAATAATATTAATAAGGATGTTATA
GAAAATAAAATAAAATCGATGAATATGAATATTAAAGATGTATCTAATTTTTATGATGCA
TTTAAATCATTATGTAACATGTGTAGTGAAATTAGTGCAGAAGCAAATACTGAATGCAAG
AAATGTTTAGAAAATGCTGGAGAATTTTTTGAAAAATGTGAAAAAGTTAAAAATGCTTTA
GATATTACTAAAGAAAATTCTTATTCTCAACTATGGTTAAGTTTATCAAAAGATTATAAA
AATTTTGAAGGTAATTATAATAGTATTTGGTGTAATAATGTTCCATCAGTTGTAGCTTGT
CCACGAAGTTCAGTAACAAAAAATACCCTAATTGCAATTGCAATTATATTTGTTGTAGCA
TCAATTTTATTGGGAGTTTCTTATAAGTATTCGTTATTTGGATTTCAGAAAAGATCTCAA
AAACAACATTTAAGAGAAAAGCTAAAAAAATAA
>Py17XNL_0104654.1
ATGGATTATACCCTGTGTATGAGGTTTAATAACTTGAGAACCTATTTACCCGATGACTTA
AGCAAACATCCAACTAGTGATATTAATAATTTAGGGAACATTAAGAATTATTGCTCTAAT
GGAGAATCAGATGGAACAGGATGTAAGACTGATCTCGATAAGATAAATGGTGCATGTCTA
TGGTTGTTCGAGCAATTGTTTGTAAGAAATAAAAAAAATATAAACATGGCTGAATACATT
ATTATATGGTTAAGTTATATGTTAAACCTAAAAAAAGAAAGCGAAATCACCAAATTAAAC
GATTTTTATAGTAAGTATATAGAAAATAATACGCATTATACTAATTGTGATAATGATGTT
AAAGATTGTAGTGATACATTAAAAAAAATAACAGGATACACAAATTATAAGGAAATCATA
GATAATAAAATAAATGTTATCACTATTGATATTAATGATATGTCTAAATTTTATGATGCA
TTTAAATCATTATGTAACATGTATACTGAACTTGTTGCAGGAGAGTTAAAATGTGAGAAA
TGTTTAGAAAATGCTAAAGAATTTGTTAAAACATATGATGAACTTAACAAAAATTCTAAT
ATTACTAAAGATAGTCCCTATTATCAAGTATTGTCTACATTATCAAATGATTATCATAAT
TTTAAAAATTATTGTAGTATGAATAATGTTGATTGTAGCAATATGCCACACCTTTCACCG
ATAAACATAAAAGAAAATGGTGTACAAAATTCTGGAAAAATATTTGAACAGAATGGACAG
GGTTTTGAACAAATTTCTGAAGTTCCATCATCAAGTTCGTCGATAACAAGCAAATTAATT
CCAGTTTTATCGATAATTGGTGTAATAGGATTTCTTTTAGGAATTTCTTATAAGTATTCG
TTATTTGGATTTCGGAAACGAACCCAAAAACAACATTTAAGAGAAAAGTTAAAAAAATAA
>Py17XNL_0104655.1
ATGGATAAGCAAGTGTGTGAAAGCTTTCTGAGTGTATGGGAGGATTTTCCCGATACATTG
ACCGAAACTAATGAATATCATGAATTTAAAGATGGTAATTTTTTAAATAGTTATTGTTTT
AAAGATAAATGTGATCATGATCATCCTCTCGATAAAATTAATGCTGGATGTTTATTTTTG
TTTAATAAATTCTTTGGAAGTTCTGGTGTGTTTAAGGATAATGCAAAAAATTATATCAAT
GCTGTTGAATACATTATCATATGGTTAAGTCATATGTTAAACCTAAAGGATAAAAAAGGA
AACATTCTAAAAAATTTTTATGAAATATATATAAAAAATCAAGATAAGTATAAAAATACT
ATAGATGGTGTTGATGGTTGTAATTATGATGATCTTATATATAAAAAAAATGATTTGATG
AATATTACTAATGAAAAATTGTCTAAATTTTATGCTCCATTTAAATCATTATGTAACATG
TATAATGCATTTAACGAAACGAAACCAAATTGTGATAAATGTTTGAATTATGCTGATGAA
TTTGTTAAAAAATATAATGAACTTAATGGAGATTCTAGTATTACTAATGACAGTTCCCGT
AATAAACTATTGTGTACTTTATCAAATGATTATGATGATTTTAAAAAGAAACATAGTGAT
GTTAAATGTTCCAATTTATCCTTCCAAGCGATAGAAAAACCCAAAAATTGTGTAGAAAAT
TCTAAACAAAATCCTGAACAACCTTTACAAAGATTAGAACAAATTTCTCAAGATGTATCA
TCAAGCTCATCGATAGGAAACAAATTATTTACAGTTTTATCGATATTTGGTGCAATAGCA
TTTTTTTTAGGAATTTCTTATAAGTATTCGTTGTTTGGATTTCGGAAACGATTTCAAAAG
CAAAAATTAAGAGAAAAACTAAAAAATATAAAGAAGAGAGTGAATCATTAA
>Py17XNL_0104656.1
ATGGATAAGCAAGTGTGTGAAAAGTTCCAGGAAGTAAGGAACTCGATTTCCGATGAATTG
AAAGGTAATGGAATCCCTGAATTTGACGATGATGATATTTTAAATAATTATTGTGATAGT
AAGAAATGTATTAGTGATTACGATAGAATAAGTGCTGGATGTTTATATTTGTTGTATCAA
TTCTATAACGATTCTGGTATATTCCCCTCTCCAAAAAATAATAACCGCTATATTGTTGAT
TACATTTTGATATGGTTAAGTTATATGTTAAACCTGAACAAAAGTGAAAGAGATGACAGC
ATAAAGAGTTTTTATAATTATCAAATAGATAGTTGTGATAAATATAAGACGCAAATAAAT
AATTTAGCTGGTTATGATAATTATAAGGAACTTATAGATGAAAGAAAGTATTTGTTGGAT
ATGGATAGTAATATTGTATCTAAATTTTATCAAGCACTTAAATTATTATGTAACTTGTAT
AATGAACTTGGTGATGACAATAAAAATTGCAAGAATTATTTGGATGATAATAATGAATTT
TATAAAAAATATGAAGAACTTAAGAATGATTCTGATATTACTGGAAATGAACTATATAAC
AAACTATTGTCCACTTTATTAAAAGATTATAACAATTTTAAAACGGAATGTAACGTTATT
TTATCCCCTCCACCGGAAGAAACAAAACAAAATCATGGTCAAATTCCTGTAGATAGTTCT
GGACAATTTTTTACAGAAGATTCTGAATTTAATTCTGAACCGAGTTCTGGACAAATATCT
GAAGTTACACCATCAAGTTCATCGATAGTAAGCAAATTAATTCCAGTTTTATTGATATTT
GGTGCAATAGCATTTTTTTTAGGAATTTCATATAAGTATTCATTATTTGGATTTCGGAAA
CGATTTCAAAAACAAAAATTAAGAGAAAAGCTAAAAAAATAA
>Py17XNL_0104657.1
ATGCCTACTAATCTGTGTGATGGACTTACAACGGCCGATAATGGTCTTGTCTTCGATCGA
AATTCTCAAAATTATACGTTAGAAGGAAGTTATACCAATATTTATTGTCCTGATAATAAT
TGTGATAATGATGATAACAAAAAAATTAGTTCTGCTTTTATAGGATTGCTAGGTTTCTAT
AAGGAAGTTGTTGATATGCAAAATATAGAGAGTGATGAAATTGCTGAATACGCTATTTTA
TGGTTAGGTCACATACTGAATCAAAAAACAGAAAATAGAACCACCACATTAAATGATTTT
TATACCAAATACATAAAAACAAATAGTTATTATAATCAGGAAAAAATTGGTGATAGTAAT
AATAAGATTAAGATAGATGTTATAGATGCAAAAATAAAATCGATGAATATGAATATTAAA
GATATATCAAATTTTTATGATGCATTTAAATTATTATGTAAGATGAATAATGAAATTGGT
ACAAAAAAAATCCAATGCAATACATGTTTAAAAAATGCTGGAGAATTTTATGAACAATAT
GAAAAACTTAAAAATGATTTAGATATTAATAAAGGAAGTTCTTATTTTCAACTATGGTTA
AGTTTATCAAAGGATTATGACAAATTTAAAGAGAAATATAATACACGTGGATGTAGTGAT
ATCAAATTCCTTGAATCTTGTTCACAAAGTTCAGTGAAAAAAAGTCAAGTGACAAATAGT
CCAGTTACAGAATGTTCAGTGACAAAAATTCAAGTGACAAATAGTCCAGTGACAGAATGT
TCAGTGACAGAATGTTCAGTGACAGAATGTTCAGTGACAAAAAGTACACTAATTCCAATT
GCAATTATATTTGTTGCAGCATCAATTTTATTGGGAGTTTCTTATAAGTATTCGTTATTT
GGATTTCGGAAACAATCTCAAAAACAACATTTAAGAGAAAAGCTAAAAAAATAA
>Py17XNL_0104658.1
ATGAATAAGAAAGTGTGTGAAAAGTTCGAGAATGTATGGGGTAAATTTCCCGATAAATTA
ACCAGTGATAATAAGTACCAATTTAAAACAGAAAATTTCTTAGATGGTTATTGTGATAGT
TATAGTTGTGATACTGATGCCGAAAAAATTAATGGTGGATGTTTATATCTTTTTAATCAA
ATATTTGGGACTTCTCAATTGTTTAAGTCTGTTGCAAATAGTAACATCAATATTGTTGAG
TACATTATGATATGGTTAAGTTATATGTTAAACCTAAAGGAACAAACAGGAAATGATACC
AATCTAGAATATTTTTATAGTACAACTATAGATAATGATAGGTATAAAAATTCTATAGCT
GATGTTAAAGAGTATAAAAATTATAAGGATCTTATAGATAAAAAAAAAGAATTCATGGAT
ATTTCTAATGAAAAAATATCTAAACTTTATGATTTATTTAAAAGTTTATGTAATATGTAT
TTTTATTTGGATGAAAACAATCCAGATTGCACGAAATATATATCAAACGCTAAACAATTT
GTTAACAATTATAAAGAACTTTATGGAGATTCTAGTAATAATGATAATAGTTTATATAGA
CAAATATTATCTAATTTATCAACTGATTATGGTAATTTAAAAAAGAAATGTAAAAATAGT
TCGTCCTTTCCATCGATAGAAATAACAGACAATTCTGCACACACTTCTGAAGTTGCATCA
TCAAGTTCGTCGATATCAAAGAACTTATTTATAGTTTTATCGATATTTGGTGCAATAGGA
TTTTTTTTAGGAATTTCTTATAAGTATTCGTTATTTGGATTTCGGAAAAGAGTTCAAAAA
CAAAAATTAAGAGAAAAAATAAAAAATATAAAGAAGAGAATGAATCAATAA
>Py17XNL_0104659.1
ATGAAAGATGATATATGTGGAAATTTTGATTATTTGAGGAAGCATTTATCCGATGAATTA
AATGTAAACGCAGAATTTGGCTTAGAACAAATTAGTGATTACAGTAATTACTGCCCTAAT
GGAGACTGTAACACTGAGCTCGAAAAAATTACGATTGGATTTTTATGGTTACTTGGAAAA
TATTTTACTGAATACCCAAATAAAGGTAATACTATAAATAGTGCTAAACCATTTTTTCTA
TATATTATTTTATGGTTAAGTTACAAATTAAATCAAAATTCAGACAAAAAACCCACCAAC
ATATACGATTTTTATACTGAAAATGTAATTGGTAATAATAAATATAGTAAATTTATAGAA
GATTCAAACAAATTTACAAATATTAAGGGATTCATAGACAAACAAAAAGATTTTATGAAT
ATTAATATTAAAGATTTGTCTAAACTTTATGATGCATTTAAACTATTATGTAGTATGCAT
GATAATGGTGCAATGAGTAAAGATAGCAACATACTGTTAAATAGTGCGAATGAATTTGTT
AGCAAATATCAAGAACTTTGTGAAGATTCTAATAATACTGATGGTAGTTCGTATAAACAA
ATATTGTCTGCTTTATCAACTGATTATAACAATTTAAAAAATAAACATAGCAGTAATACA
CCTCTTCCAGACATAACAGCAGACATGTCTGCATACATTTCTAGAGTTACATCATCAAGT
TCGTCGACAGGAAACAAATTATTTACAATTTTATCGATATTTGGTGCAATAGCATTTTTT
TTAGGAATTTCTTATAAGTATTCGTTATTTGGATTTCGGAAACGATTTCAAAAACAAAAA
TTAAGAGAAAAACTAAAAAATGTAAAGAAGAGAATGAATCATTAA
>Py17XNL_0104660.1
ATGAATAGGCAAATGTGTGAAAAGTTCCAGGAGGTAAGGAACTCGCTTCCCGATCAATTG
AACAGTAGTGGATATTATCAATTTAAAGATGAAGAATTTTTAAATAATTATTGTAATAGT
AATCAATGTCAAAGTGATTACGATAGAATAAGTGCTGGATGTTTATATTTGTTGGATCAA
TTATATAAGGATTCTGGTGTGTTACCCTCTCCAAAAGATAGTAACCCCTATATTGTTGAT
TACATTTTGATATGGTTAAGTTATATGTTAAACCTGACCAATAGTAAAGGAGACAATATA
AAGAGTTTTTATAGTGCATACATAAATAGCTGTGATAAGTATAAGACGGAAATAAGTGAA
TTAAAAGATCATGATAATTATAAGGATCTTATAGATAAAAGAAAGGAATTTTTATATATG
GATAGTAATATTGTATCTAAATTTTATGAAGCATTTAAATTATTATGTAACTTGTATAAT
GAACTTGATTATGAAAAAAAAAATTGCAAAAATTATTTGGAAGATAATAATGAATTTTTT
AAAAAATCTGAAGAACTTAAGAAAGATACTAGTATTACTGGAAATGATTCATATAATCAA
CTATTGTCCACTTTATCAACTGATTATAATGATTTTAAAAAGGAATGTAAAGAAATTTTA
TCCCCTCCACCGAAAGAAACAAAAGATAATCCCGGACAAACTCTTGTAGGTATTTCTGGA
CAAGGTATAGATGATTTGGGACAAAATGTACATAGTTCTGAACAATATTTTGCACAAGAT
TCTGGACAAGATGCACATAATTCTGATGTTGCATTATCAAGCTCATCGATAGTAAGCAAA
TTAATTCCAGTTTTATTGATATTTGGTGCAATACCAATTTTTTTGGGAATTTCTTATAAG
TATTCGTTATTTGGGTTTCGGAAACGATTTCAAAAACAAAAATTAAGAGAAAAGCTAAAA
AAATAA
>Py17XNL_0104661.1
ATGTGTGATCAGTTTGATACTATGTGGAGGGCTTTTCCCGATGAATTGAATTCTGGAGAA
TATGATTTTAAAGGTGGATCGCTCAATATCTATTGCTCTAATAGAAAATGTGAAAATGAT
ATCGATAAGATTAATGCTGGATCTTTATGGTTATTTAAACAATTTTATGGAAGTTCATAT
AATTTTTCGAGTAATGCAAATGGAAATATGAATATTGTTACATACATTATGACATGGATA
AGTTATAAGTTAAATCAAAAACCACAAAAGGAAATCACCAAGTTTAACGATTTTTATAGT
AAGCATATGGAAAATGTTGAGGAGTATAAAAAGACTATAGATGGTGCTACGGGATATAAA
AATTATATTGATCTTATAAATCAAAATAAATTGATGGATATTGATATTAGTGTTATGTCT
AAATTTTATGATTTATTTAAAAACATATGCAGCATGTATATCAATATTGGTAAAAAAAAC
AAGGGCGAGATGTATTTAGAATACGCTAAAAAATTTGCTAATGAATACAAACAACTTTTT
AATGATAATGATAATAATGAAGGGAATTCATATAATAAAATATTGTCGGCATTATCAAGT
GATTATTATAATTTTGAAAAAAACAAAGTTGATGGTAAACCAATAAATCTTCCTTCGCTA
CCAACAAAAAAAACAGTTGAAAATGTTGACATATCAAATCCTAAAGAAACACAAGATGTC
TCCTTGAGTGAAACGCCAGCATCAAGTTATGAAGCTAAAGTATCAGATTCTGATTCAACA
TTACCAAGTCCATCACAAGTAAATAAATTAATTTTAATTCCAATTATATTTGTTGCAACA
TTAATTTTATTAGGAATTGCATATAAGTATTCATTATTTGGATTTCGGAAACGATCTCAA
AAACAATATTTAAGAGAAAAGATAAAAAGATAA
>Py17XNL_0104662.1
ATGAATAAGCAAGTGTGTGAAAAGTTCGAGAGTGTATGGGATAAATTTCCTGATGAATTG
GACAGTGATAATAAGTATCAATTTAAAACAGAAAATTTCTTAGATAGTTATTGTTTTAAT
AATGAATGTAAAGGTGATCTCGATAAAATTAATGCCGGATTTTTTTATTTCCTTAATCAA
TTCATTGGGAGTTCTTGGTCATCGTATTATGCGCAAAATAATATAAATATTGTTGATTAT
ATTATTCTATGGTTAAGTTATATGTTAAACCTAAAACCACAAGTAGGAAATGTGAAGAAT
CTAGAATATTTTTATAGTACAACTATAAATAATGATAGGTATAAAAATTCTATACCTGAT
GTTACAGATTATAAAAATTATAAGGATCTTATAGATCAAAAAAAATATTTTTTGGGTATG
GATAAAAATATTATATTTAATTTTTATGAAGTATTTAAATTAATATGTGAAATGTATACT
AATTTTAATGAAACGAGATCACATTGCTCAATCTGTTCGCAAAATGCTAATAAATTTGTT
AATAAATATAAAGAAATGAATAAAAACTCTGTTATTACTAGTAATAGTTCCTATAATAAA
CTATTGTCTACTTTATCAAATGAATATATTAATTTTAAAAATTATTATACTAGTAAATGT
AGTAGTTGTAAGGATATTCCATCCCTTCCATCAGTAGAAAAAATACAAAGTCCTGAGCAA
TTTTCTGGACAAGGTTCTGAAGATACACCATCAAGTTCGTCGATAACAAGCAAATTATTT
ACAGTTTTATCGATATTTGGTGCAATAGGATTTTTTTTAGGAATTTCTTATAAGTATTCG
TTATTTGGATTTCGGAAACGATTTCAAAAACAAAAATTAAGAGAAAAAATAAAAAATATA
AAGAAGAAAATGAATCATTAA
>Py17XNL_0104663.1
ATGGGTGCTAATCTGTGTGATGGACTTAAAATGGCCGATAATGGTCTTGTCTTCGATCGA
GATTCTCAAAATTATAAGTTCACAGGAATTCATACCAATCTGCATTGTCCTGGTAATAAT
TGTGATAATGATGATAACAAAAAAATTAGTTCTGCTTTTATAGCATTTTTAGTTTTCTTT
AAGGATTTTGGTGATATGAAAAATTTAGAGAGTGATAAACTTGCTGAATACGCTATTTTA
TGGTTAAGTCACAAACTGAATCAAAAAGCACAAAATGGAACCACCACATTAAACGATTTT
TATACTAAACATATAGAAACAAATAGTAAATATGATCAGAAAACAATTGGTGATAGTTAT
AATAAGATTAATATCGATATAAAACAAAAAATAAAATCGATGAATATTGATATTAAAGAT
ATATCTAATTTTTATGAAGTATTTAAATTATTATGTAAGATGGATAGTGAAGTTGATAAA
ACAAAAACCCAATGCAATAAATGTTTAATAAATGCTGGAGAATTTTATGAAAAATATGAA
AAACTTAAAAATGGTTTAGATATTAATAAAGGAAGTTCTTATTTTCAACTATGGTTAAGT
TTATCAAAAGATTATGACAAATTTAAAGAGAAATATAATGCACGTGGATGTAATAATATC
AAATTCCTTGAAACTTGTCCACGAAGTTCAGTGACAAATAGTCCAGTGACAGAATGTTCA
GTGACAAAAAGTCAAGTGACAAATAGTCCAGTGACAAATAGTCCAGTGACAGAATGTTCA
GTAACAAAAAATACACTAATTACAATTGGAATTATATTTATTGCAGCATCAATTTTATTG
GGAGTTTCTTATAAGTATTCGTTATTTGGTTTTCGGAAACGATCTCAAAAACCCCATTTA
AGAGAAAAGCTAAAAAAGTAA
>Py17XNL_0104664.1
ATGAATAAGCAAATGTGTGAAAAGTTCCAGGAGGTAAGGAGCTCGCTTCCCGATCAATTG
AACAGTAGTGGATATTATCAATTTAAAGATGAAGATTTTTTAAATAATTATTGTGATAGT
AATCAATGTCATAGTGATTACGATAAAATAAGTGCTGGATGTTTATATTTGTTGGATCAA
TTATATAAGGATTCTGGTGTGTTACCCTCTCCAAAAGATAGTAACCCCTATATTGTTGAT
TACATTTTGATATGGTTAAGTTATATGTTAAACCTGGGCAAAAGTGAAAACAAAATTATG
GATGATTTTTATAATCCATACATAAATAGTTGTGATAAGTATAAGACAGAAATAAGTGAA
TTAAAAGAGCATGTGAATTATAAGGGTCTTATAGATAAAAGAAAGGAATTTTTGTATATG
GATAGTAATATTGTACCTAAATTTTATGAAGCATTTAAATCATTATGTAACTTGTATAAT
GAACTTGATTATGAAACAAAAAATTGCAAGAATTATTTGGAAGGTGATAATGAATTTGAT
AAAAAATATAAAGAACTTAAAGATTCTGATATTACTAATAGCAGTCCATATAAAGAAATA
TTGTCTACTTTATTAAAGGATTATAATGATTTTAAAAAGGAATGTAAAGAAATTTTATCC
TCTCCACCGGAAAAAACAAAAGAAAATATTGGACAAATTCTTGGACAAGATTATGAACTT
ACTTTTGAACAAGATTCTGAACAAAATATAGATAATTCTGATGTTGCATTATCAAGTTCA
TCGATAGTAAGCAAATTAATTCCAGTTTTATTGATATTTGGTGCAATACCAATTTTTTTG
GGGATTTCTTATAAGTATTCGTTATTTGGATTTCGGAAACGATTTCAAAAACAACAAATA
AGAGAAAAACTAAAAAATAAAGAATAA
>Py17XNL_0104665.1
ATGGATAAGGATGTGTGTGAAAAGTTCAAGAATGTATGGACAAATTTAGAATATGATTCG
AGTACTGAAAGCTATAAATTTAAAGATGATAATGATTTCAAAGAGTACTGTACTGATGTA
AATTGTGAAGAGGATATCAATAAAATTAATGCTGCATGTTTATTTTTGTTTAATGAACTC
TTTGGGAGTTCTGACTCGTTTAATTCTGTTGCAAAAGGTAACATCAATATTGTTGAGTAC
ATTATGATATGGTTAAGTTATATGCTAAACTTTACCACAATTGATGAAAGTGGCAGTATA
GAGCTTTTTTATGAAATATATATAAAGGATTGTGATAAGTATAACAACAAAATAGATGGT
GTTACTGCTTATAATAGTTATAAGGATCTTATAGATAAAAAAGAAGATTTGATAAGTATT
TATGTTAAAGATATATCTAAATTTCATGATGCATTTAATACATTATGTATGATGTATATT
GAATTTGATTCAGAAAATGCAGATTGCAAGAATTATTTAGAAAAAGCTAAAAAGTTTGTT
GAAATATATGATGAACTTAATGAATATTATAATAATGGTAAAGGCAGCCCCTATAATCAA
TTATTATCTACATTATCAAATGATTATAATAGGTTTAAAAATAAATGTAATAATCTTCCA
TCACTTTCAACATATTCACGAAAATTAGTAATAAAAAGGGCACTAATTCCAATTGCATTT
ATATTTGTTGCCGTATTAATTTTCTTGGGAATTGCATATAAGTATTCGTTACTTGGATTT
CGGAAACGATCTCAAAAGCAATGTTTAAGAGAAAGAATAAAAAATATAAAGAAGAAACTG
ATCATTAATAAATTATTCTGA
>Py17XNL_0104666.1
ATGAATAAGAAAGTGTGTGAAAAGTTCGATAATGTATGGGAGGTTTTTTCCGATACATTG
ACCAGTGATAAAAAGTATGAATTTAAAACAGGAAATTTCTTAGATAGTTATTGTGGTGAT
AATAATTGTAGTACTGATTACGGAAAAATTAGTGCTGGATTTTTATATTTGTTTAATGGA
CTCTTTGGGGTTTCTGGTTTGTTTAATTCTCGCGAAACAAGTAACATCAATGTTGTTGAA
TACATTATGATATGGTTATGTTATATGTTAAACCTGAAGAGTACTCAAGATGGCAGCTTC
ACCAATCTAAATAATTTTTATAAAGCAAATATAGAAAATCACAACAAGTATAATAGTTTC
ATTGAGCTTATAAAAAAAAAAAAAGAATTGATGAATATTTCTAATGATAAAGTGTCTAAA
CTTTATAAGTTATTTAAAATTTTATGTGAAATGTATACTAAAGTTGATGAAGACAATAAC
AATTGCAATAACTATTTGAAAGATGATAATCAATTTACTAAAATATATAAAGAACTTAAT
AATGGTCATGATGTTACTAATGATAGTTCCTATAATCAACTATTGTCTACTTTATCAACT
GATTATGATAAATTAAAAAATGAATGTAAAAATATTTTGTCCTCTCAACCGAAAGGAACA
GAACAAATTCTTGTACAAAGTTCTGTAGATACATCATCAAGTTCATCGATAGGAAACAAA
TTAATTTCAGTTTTATCGATATTTGGTGCAATAGGATTTCTTTTGGGAATTTCTTATAAG
TATTCGTTATTTGGATTTCGGAAACGATTTCAAAAACAAAAATTAAGAGAAAAAATAAAA
AATATAAAGAAGAAAATGAATCAATAA
>Py17XNL_0104667.1
ATGGATGATACTCTATGTGGAAAATTAGATTACTTGAGGAAGCATTTATCCGATGAATTA
AGAGGAAAGGCAGAAACTGAATTTAAAAAGATTGCAAATTACAAAAATTACTGCCCTAGT
GAAAACTGCGATACTAATCTCGATCAAATTACGATTGGATTTTTATGGTTACTTGAACAA
TATTTTACTAAATATCCAATTAAAGGTGATAATGAATATAATATTGAACCATTTTTTATA
TATATTATTTTATGGTTAAGTTACAAATTAAATCAAAGCTCAGAGAACAGTACCACCAAA
ATATACGATTTTTATACTAAAAATGTAATTAATAATACTAAATATGGTAATTTTATAAGT
GATTCCAATAGATATACTAATCTTAAGGATTTCATAGATAAACAAAAAGATTTGCTGAAT
ATTAATATTAAAGATTTGTCTAATTTTTATGATGCATCCAAATTAATATGTAGTATGTAT
TCTAATAAAGCAACGAATATAAATAAGGATGCACTGTTAAATAATGCGAATGAATTTGTT
AAAAAATATCAAGAACTTAATAGAGATTCTAATAATATTGATGGCAGTTCATATAAACAA
ATATTGTCTGTTTTATCAACTGATTATGATAATATAAAAAATATAAGTACCAATATTACA
TCTCTTCCAGAGATAACAGCAAACGTTTCTGCACTATCATCTGGAGATACATCAAGTTCT
TCGATAGGAACCAAATTATTTACAGTTTTATCGATATTTGGCGCAATAGCATTTTTTTTA
GGAATTTCTTATAAGTATTCGTTATTTGGATTTCGGAAACAATTTCAAAAACAAAAATTA
AGAGAAAAACTAAAAAATGTAAAGAAGAGAATGAATCATTAA
>Py17XNL_0104668.1
ATGAATAAACTTTGTATTCAAATTGTTTTATTTCTTTTAAGCATCTCCGTATGCGTGAAT
ACTAAACCCCTTGCAACTGAACCTGCTCCAAAAAAAAATACAAAACTCAAATCAAAAAAA
AATACAGAACCCAAATCAAAAAAAAATATAGAACCCAAACCAGAAAAACTTTGTCCTACT
CCAGAAGAAATATATGAAAAAAACAAGCACTTATTATGTAACAATCCCGAAGAAATTAAA
AATGCAGAAAAACTTATGAACGATGCTTTAGAAGGTTTAAAATATCATGCTACAAATAAA
TATGGTTATATTTTCTATGGAGCATATAGTCATTATAACATGTTGTCTTATAAAAAATTA
TATCACGATTTTACATGTATTGAAAAAGTTGAATATACAATTAATGATCCAAATAAGTAT
AATAAAATAATAAACAAGTTATGGGATCCAGATAGTAAAAATTTTTTATATAAAGGCTCG
GTTAAAAGAAAAATTACCCGTGTGTACACTCCAAATTTAGTAATTATACAACAACGTTAC
AAAAATCGTCGTTTGGAGCGTCAGAAATATTTTTATGCTTTAGCTGCAAAATTTGAAATA
TCAGAAGACAAAACTATAATTGTCATGACTTCGGCAAATATAAATGATCACAACAGTAAA
AATAAGAAACCCTTTGAAAACACAATAATAAAAAGCGCAAATTTATTCAAAACTAACATT
GATTCTGAAGATGATATTAGAAAAGGAAAATTAAAAAAAACAATTGTTAACATAGCTGGA
TACATCATTAAAAAAAAAGACAAATATCTTGATATCACCTATGTCGAATCTATTGATCGC
TATGTTCCCAATTGGCTAAACCGCATTATTATAGAAGCTTCAAAATGTTGTTCCCCTCAT
AAATAA
>Py17XNL_0104669.1
ATGGATCATTTCCTGTGTATAAGGTTTAGTACATTAAGGACATATTATCCCGATGAATTA
GACAAATCTAAAACAACCAATTTTTATGCTTTAGGGACTATTAAGGATTACTGCTCTAAT
GGAGATTCAGGAAACATACAAGAATGTAAGACTGAGCTCGATAAAATAAATGCTGCATGC
CTATGGTTATTTAATCAAATTATTTCTAATAAGGTTAATAGTTTAAATAAAGAACAGCTT
AAAATTATTATTATATACATTATGATATGGTTAAGTTATAAACTAAAAATATCAGATGTA
GGTATCACCACATTAAAAGATTTTTATACTAAATATATAAAAAATCATACGGATTCTACT
AACTGTAAAAAAAGTGGTATAAATTGTAGTGATACATTAAAAAATAAAACGGGCTATAAG
AATTTTAAGGAGTTCATAGAAAAAAACGAATATTTCATAAATATGGATATGAACATTATG
TCTAATTTTTATGATCCATTTAAATTATTATGTAGCATGCATACTGAATTTGATGCAAAC
AATCCAGATTGCAAAAATTATATAGAAAAAGCTCAAGAATTTGTTAAAAAATATGAAAAA
CTTAATGGAGATTCTAATAATACTGAGGGTAGTTTATATAGCCAAATATTGTCTACATTA
TCAAATGATTATGATAATTATAAAAAGGAATGTAATGGTGTTAATTGTATGGATATTCCA
TCCCTTCCTGAAATACCAAAAAAAAATTATGAACAAAGATCTGAAGTTACATCATCAAGT
TCGTCGATAGCAAACAAATTAATTATAGTTTTATCGATATTTGGTGCAATATCAATTTTT
TTGGGAATTTCTTATAAGTATTCGTTATTTGGATTTCGGAAACGATCTCAAAAACATTTA
AGAGAAAAGCTAAAAAAATAA
>Py17XNL_0104670.1
ATGAGAGTCAGTATTTTAAAATATGTTTTTTTTTCAATTATTATTTGTTCTTTTGAATAT
GCCAAAAATGAACTATACTTTGCAAACGATAGAGGGATATACCTTGAAAGGAATGTAATA
AACTTTAGAAATGATAGGATATTAGCAGATGTAGATGATCAATTTGATTTAAATGGATTT
TATAAATCAACTTTGAGTCTTGCAAGTCAACTTAGTGATTGTACTGAAGGTAACAAAGAA
ATAGCACACCTTCAAAATATTATAGATTCATATATAAAGAAGCATAAAGAAAGTAATACA
CTACCCGATTTAAATAATTTAGATAAGAAAACTAAAAAGTTAGTTAATGAACTTCGAACA
GAATTAGAAAAAATAAAAAAAGAGCTTGATAATAAAATGAATGGTGAATTAGCAATGCAG
CCGATACATGATAAAAGAATAATAAAAAAAGATGAAAATAGTTCTGTATCAGAACATGAA
GACTTTAAACAATTGGAAAGTTTTGAAAAAAAATTGAGGACTAAAAATGATAAATTTAAA
GTTGAATATTGTGAAATTAAATTCAGTAAAAAGTATATGGGGTTAAAAATTAATAAAAAA
TTGACGAAAAAAGAAGAAAAATTATTTAAGAGTTTGATGGTGTTCTCTGTTATAATTTTG
TTGTTGATGATAGCATCCGGAACAATGAAATTACTATTACTATTTGCACCGGCGGTGCTT
TTAATATTTAGGAGCTGTCGGAGAATCAGGAAATATTGCTTTAAATTATGGGAAATATAA
>Py17XNL_0104671.1
ATGATCGACAATTTGGCTGCATTTTTTATTTCCTTCGATATAATTTGTGCAACCAAAATT
GAGGAAAATAAAAACAAGAATGCCACAAAGTTAAACAATTATAATCCATACCATAATTTA
GAAGAAAGTGATTTTGATAATTCAAACTTTTTAAATGAAAAAAAATATGATAATAAAAAT
AATTCCATTAATAATGAAAAATATATACAGCCACATTCAATAAATAACAATTTCCTTCAA
AATAAAAAAGATATAAACAATACAAAAATCACATTGTATAATGAATATAATAAGACAAAT
AATATTGATAATTTTAGAAATTTTAATCATGAACATGAAAAAACAAATAACATATTAATT
GAAAATAATAATTCCTTTTTACAAATAACCGCTATATCTGAAATAAATAAAGATACGTTA
GATACGGTCGATACTATATATGGTGTAAATGATAATGAAAGCGTATTGTGGTTTTTTTAT
AAACTTCTATATTCTGTTGAATATATTAAAAAAATGTTAAGTAACTTAAATATAGGTCTA
TCCAGTGAGCAAACTAAAATAAAGACAGATCAAAATGTTGTTATTAATGACGTCAGACAA
ACAAACGCGTCATGTTATTCTGAAAAAAATGAATTAATAAATAAATTGGGCAATATACAC
AATCCTTTTTATAATTTTCATAATGATCGTTCGATAGATGATTATAATTTATATACATCA
TCAAAAAATAATTTTGTAAATTGTTTAAAAAAAGGATTTGAAAATATAAAAAAAAAAACA
AATGATATTATTTCATATGAAGAAAAATTATATACAGATAAATGTAAAAATAGCTCCAAA
CTCAAGAATACTACTAAGAAACCTTCTGAATTTTGTAAAAATGTGATGAATCTCAATGTA
TCTCGTAAAAATAGTTGGGAAGTTCCCAAAAATAACGAAATAATTTCATTTATAGATTTT
CTAATAGAAAAATTAAAATCAAACAATTACCCAATGACTCTTGTAACAAAACTAGATTTT
ATAAAAAAACAATTCGAGGATATTAAAAATAAACACAATAAACACATAAAAATATGTAAA
CAAGAAGAGATTGTTGTGAACAAATGTACCAACAACATTGATAATAATAATTGTGATAAA
CATTTTAATGAAATTAAAAAAATAGCCGAATCATATAGCATTATATTTTATAATTATACA
ATTTTAGAAAATTTAGAATCAGTAAATATTACATATAAGGAGTCCTTAGATTACTTTTTT
AATTCACTAGGGAAATTATTAATAAACAAAGTAGATTCCGATGGAAATATAATAGAAGAA
AATGATATTGATAATTTTGATTTGTCTAAACCCAAAAATAATTTTAAATTATTAGAAGGT
GAATTAAATGGAGTATTTGAAAATAAATGGAATGATTATAAAAATAATAAAAATCTTGAT
CAATTCAAAGATACAATGAAAAAAATAATATTATTAATTATACAATATATGAACGAATTT
AAAGGCTTGAATGACGCTATGACAAAACTAAAAAATGAAGGTATTTCACAAAAATTTGTG
ATTAATAATCAAATAAAACAAAAATTCGATAAATCAACTTATGATGAAAAAAAAGAAGGG
TTTGAAAGTTCTCTTGAATTAGCAAAAAATTGGGAAAAAAAAAAACTCGAAATAATAACG
GAATTAAAAAAAAAAAATGAAGAAACTGTTCAATTGGATATAAAAATTAGAGAACTAATT
AAACAAATCAAAGATATTATAGAGGAACAAAAAATAGTGAACGATTTAAAATTAGAATTA
AACAAAAAAATAAAAGAAATAACTGAGAAAATTGAATATATTAAAAAAGCAGTTGACTTA
AAGAAAGAAATAGAAAAAGACAACGTATATATTGATGAATTAGCTAAGGAACCACCATAT
CAAATTACAAAATATATAGAAAAAAAAAATGAAATATATAATACAATAAAATCAGATTTT
GACAAAATTTATGTAGGCGATATTGAACAACTTTACAATGAAATGTTTTCTGTAGTTCAA
GAAAGTAACATTGAGCATATAGAAAATAAAACAGAAATTCTAACTTTAAAAACGAAAATA
GATAATGTATATAATAAAATCCAAAACATGGAAACTGAAACAGTTAAATCACATCTAAAG
AATATAGAAACTAACAACAAACTATCAGAAACAATTTTGGATATAATAAAATATATATAT
GGAGAGATTACCAACGAGCTAAATAAAACATTAGAAGACTTTAAAAATAAAGAAAAAGGA
CTATCAAATAAAATAGATGAATACGCTAAGGAAAATGTCCAATTAAATGTATATAAATCT
AACATATTAGAAATCAGAAAGCATTATAATGATCAAATTAATATAGACAATATAAAGGAA
AAAGAAGCAAAACAAAACTATGATCAATTCAAAGAACATATGAAAACAATACCACCTAAC
GAAAATGAAATATCAAAAACCATCAATGAGATAAAAATTATGAAAGACGAATTCTTGAGT
AAAGTAAATAAATATAATGATTTTGACAAAGTTTATAAAGAAAAGGTTGAATCAGAACAC
AATAAATTTACTGAATTAACAAATAAAATAAAAACAGAAGTTTCGGATGAAGAAATAAAA
AAATATGAAAACAAATTTAATGATAGCAAATCTTTAATTAATGAAACAAAAAAATCCATT
GAAGAGGAATATCAAAACATTAATACACTTAAAAAGGTAGATGATTATATAAAAGTATGT
CTAAATACAAATGAATTAATAACAAATTGTCATAATAAACAAACTACATTAAAAGACAAA
TTAAATCAAAATATTAAAACCATAAAAGAAACTAATTCAATAGATAAAATTTATACAGAC
AAGTTTGAAAATATATTAACAGATAAAAAGACAGAATTAGAAACAAAATTCACAGGATTG
TCTTTAAATAATCACGAATCGAATAACAAAGAATTGCTAACATATTTTTATGATTTAAAG
GCAAATTTAGGAAAAAATAAAGAAAACATGTTATATAAACAATTCAATGAAAAAGAAAAA
GCTGTTGAAGATATTAAGAAAAAAAATGTAGATATAAATAAAATTGTTTCAAATATTGAA
ATAACAATTTATACATCCATTTATAATATTAATGAAGATACAGAAAATGAAATTGGAAAA
AGTATAGAATTACTAAATACCAAAGTACTTGAAAAGGTAAAAGCAAACGTAACCAATTTG
AATGAAATAAAGGAAAAATTAAAAGATTATGATTTTCAGGATTTTGGAAAAGAGAAAAAT
ATTAAATATCCTGATGAAAACAAAATTAAAAATGATATTGATACATTAAACCAAAAAATC
GATAAAAGTATAGAGACATTAACGGAAATAAAAAAAAATTCAGAGAACCATATTGATGAA
ATAAAAGGACAAATAGATAAATTAAAAAAAGTACCAAATAAAACAATGTTTAACGAGGAT
CCAAAGGAAATTGAAAAAAAAATAGAAAATATAGTAGAAAAAATAGACAAAAAAAAAAAT
ATATATAAAGAAATAGATAAATTATTAAATGAAATATCAAAAATAGAAAATGATAAAACT
TCGTTAGAAAAATTAAAAAATATAAATTTATCATATGGAAAAAGTTTAGGCAACTTATTT
TTGCAACAAATTGATGAAGAAAAAAAAAAGGCTGAACATACGATAAAAGCAATGGAAGCA
TATATTGATGATCTTGATAATATAAAAAAAAAATCACAAGAAATAGAAAAAGAAATGAAC
ATAAACATGGACATAAAAATGGACATACATAAGGAAATGAAAGCGCTTAATATATCACAT
GACGACTACAAAATATATCATACTACAAGTAAGAATCATGAAGAAAAAATTTCTGACATT
CGTAAAAATTCTTTAAAAATAATACAAGATTTTTCTGAGGAATCATATATAAATGATATT
AAAAAGGAATTAGAGAAAAATGTTTTAGAATCCCAAAATAATAATACTGATATTAATCAA
TATTTAAGCAAAATTGAAAACATATATAATATCTTAAAATTAAATAAAATTAAAAAGATT
ATTGATAAAGTAAAAGAATATACTGATGAAATCGAAAAGAATAATAAAAAGATAAATGCT
GAATTAAGTAATTCAGAAAAAATAATTACACAACTAAAAGAAAATTCAAGTTTAAAAGAA
TGCCAATCAAAAATAAAATCAACTATAGATGATAATTATGTTAGTGAATGTATAAAGAAT
ATTACAAATTTAAAAACTTATATTGTAAACGAAAAAAATAACATCAACACTTATTTTAAA
AATGCCGAAGAGTATAATCAAAATGTATCATTAAACTTTAATAATATAGAAATGGCGGAT
ACTAAATCACAATATATATTAAACATTAAAAAAAATAATGGCACTAATAACACTGATTAT
AATATCAAAGAATTGAAAGAACACAAGAAGAAGTCTAATGTTTATAAAGATGAGGCTGGT
AAAAATACACAAGAAATCAAAAAAAATAAGGAATTATTTGAAAAATATGAACAAGAAGTA
ACTGTACTTTTAAATAAATATTATGCGGTAGAATTAAAAAATAAATTTGATAAAACAAAA
AATTATTCAGAACAAATCATAAAGGAAATAAAAGACGCACACAACACTTTTACATCCCAA
GCAGACAAATCTGAAAAAAAAATGAATGAAATAAAAAACGAACAGATTCGTATTGAAGAC
GAAGTCGCTAAAAATAATAAATCTAATAAAGCAATACTAGATATTCAACTATCCGTAGAG
CCATTCAAAATAAAATTCTTAAAAATAAAGGATCTAAGAACAAAATCAGATGATTGTTTA
AAAGAGACCAAAGACATAGAGACCAAAATATCAAATTTATCTATAGATACTCAAGAAACA
AAACTAATAGAGAACAAGAACATATTAAATACCCTTGAGAAACTTTTAGAATCTCTCAAA
AACCAAAAAAAAAATATTGAAGACCAAAAAAAAGAATTAGATGAAGTTAATTCCAAAATT
AAAAATATAGAAAGCAATGTAAACCAGCATAAAAAAAATTACGAAATTGGAATTGTAGAA
AAAATAAATGAAATCGCCAAAGCAAATAAAGACCAAATTGAATCAACACAAAAATTAATA
ATACCAACAATAAAAAATTTAATATCTCCTTTTAAAGCTAATGATTTAGAAGGTATTGAC
ACTAATAAAAACTTGGGAAAATATAATACAGAAATGAATAATATATATGAAGAATTTATT
AAATCATACGATCTAATAACACATTATTTAGAAACGGTTTCAAAAGAACCCATAACATAT
GAACAAATTAAAAATAAGCGAATCACCGCACAAAATGAACTCTTAACAAATATAAAAAAT
GTAAATAAAGCCAAATCCTATTTAGATGATATAGAAGCAAATGAATTTGATAGAATAGTC
ACACATTTTAAAAACAAATTAAATGATGTGAATGATAAATTTACAAACGAATATTCAAAA
GTTAACAAAGGGTTTGATAATATTTCAAACTCTATTAATAATGTTAAAAAATCAACTGAT
GAAAATTTATTATTAAATATACTAAACCAAACAAAAGAAATGTATGCAAATATTGTCAGT
AAAAAATATTATAGTTATAAATATGAGGCAGAAAACATATTTATAAATATTCCGAAATTA
GCAAATTCTTTAAATATTCAAATAAAAAGCAGTTCAGGAATAGATTTATTTAAGAACATT
AATATAGCTATATTACCTTACTTGGATTCCCAAAAAAAAGATACGCTAACCTTTATTCCA
TCTCCAGAAAAAACATCAGAAACATATACAAAAATAAGCGATTCTTACAATACTCTTCTT
GATATATTAAAAAGAAGTCAAGAATTGCAGAAAAAAGAACAACAAGCATTAAATCTTATA
TTCGAAAACCGACTTTTACATGACAAAGTCCAAGCAACCAACGAATTAAAAGACACATTA
AGTGATTTAAAAAATAAAAAAGAACAAATATTAAATAAAGTTAAACTACTTTTACATAAA
TCTAATGAATTAAACAAATTATCATGCAATTCTCAAAATTATGATACCATTTTAGAATCA
TCAAAGTATGATAAAATAAAAGAAAAAAGCAATAATTATGAAAAGGAAAAAGAAAACCTT
GGGATAAATTTTGATGTAAAAGCTATGGAAGAACAATTTAATAATGATATTAAAGATATA
GAAAAATTAGAAAATAATTACAAACATTCAGAGAAAGATAATTACAATTTTTCAGAGGAA
AATAATAATATTTTACAATCTAAAAAAAAACTAAAAGAACTAACTAACGCATTTAATGCT
GAAATAAAAAAAATTGAGGATAAAATAATAGAAAAAAATGGTTTAATTAATAAATTAATA
GAAACGAGAAAAGATTGCATGCTTTTTACATATAAAACATTAGTCGAGACTCTTAAAATA
AAAACAACTGATTACTCGAAATTCATAACGTCTGCAACTAAATTTTCAAAAGAATTTTTA
AAATACATTGATGCTACTTCCAATTCTTTAAATGATGACATCAACACGTTGCAAACAAAA
TATGATTTAAATCAAATAAACAAGCATGTAGCAAGTATGGTTGCAGATGCAACTAATGAT
AATAATAATTTAATAGAAAAGGAAAAGGAAGCAACTAAGACAATCAACAATTTGACCGAG
CTATTTACAATAGATTCAAATAAGATCGATGCCGATGGATTACATAATAATAAAATACAA
ATTATTTATTTCAATTCTGAACTTCATAAATCAATCGACTCCATAAAACAACTTTATAAA
AAAATGCATGCCTTTAAATTATTAAATATAGGTCACATTAATAAAAAATATTTTGATATA
TCCAAAGAATTTGATAATATTTTACAGCTGCAGGAAAGTGAATTAACAGCAAATTTAAAT
GATTTAAAGGAAATTGGTCAAAAGATTTCTGATAAAAAAAAGCAATTCCTTCATGCACTA
AGTGAAACTCCAATTCCCAACTTCAATACACTTAAAGAGATATATCATGATATTGTTAAG
TATAAAAATCAGATAGATGAAATAGAAAATATTACTAACGAAGAAAACGAAAATATAACT
TTATATATGGATATAATTACTAAATTAATGAAAAAAGTACAAAGTATTTTAAATTTTGTT
ACAACTTATGAAAATGATAGTAATATAATCAAGCAACATATTCAAGACAATAATGAAAAT
GATGTATCAAAAATTAAAGAATCTTTAGAAACCACAATTCAATCATTTCAGAAAATTCTA
AATAAACTAAATGAAATCAAAGCTCAATTTTATGATAATAACAATATAAATAATGTTATA
TCTACCATATCACAAGATGTAAATGATGTTAAAAAACATATTTCTAAAGATTTAACTATA
GAAAACGAACTTATCCAAATACAAAAGAGTTTAGAAGATATTAAAAAATCTACTTATGAT
ATCAGAAGCGAACAAATAACTAAATATGTCAATCCTATACACGATTATGTTGAGCAACAA
ACTAAAAAAATTCAAAATAATCCAAATAAAGACGAAATAGACGATCTAATACAAGAAATC
GTCAATTATAATAAAGAATCAGAACTAAAATTACCCACCATTATAAATAATAAAGATAAC
GTTACACCAATAATCTCTCGTATTGACAAAGTCATTAATTTAATAAAATCAGAATATAAT
AACAATGATAATGTATCATATAATGTTGCCAAAAAACTTGAAGAAGATGCCAATAACATA
ATTCGTGATTTAGATACGAGTCATAACATGCTTAATGATTTAATACAGAAAAATTTTAAA
ATTATAGACGATTTAAAAAATAAAAAACAGGAGATAGAAAATCGTAATAATTTACAGACT
ATTAATAGGGAACAAGAAATAACGCAAACAGAACATGTTAACAATACATATCATCATGAT
ATTAATGACATTAATGATGTTATTGATATTAATGATATTAATGATACAAACGATATAAAT
CAAAATCACCAAAACTCAAGCTCAGATAAAAAGGACTCTTCCAAAACAAGAAATACAGGG
AATACGATTAGATATGCCGGAGCAATTGCATTTGGTTTAGTAACATTTTATGTAATTATA
AGAATAAAAGAAAAAAAGGATAAAGATGAAATGGAATTCGATAAATCTAAAGGTTTTTAT
GATGGCGGTGAAAGTACGCTTTTTGAAAGAGAAGATGAAGTTATAGAAATAGATATGAAC
GAGGATTTATCATTTAATTAA
>Py17XNL_0104672.1
ATGAGAGTCTGTATTTTTAAATATGTTTTTTTTTCAATTATTATTTGTTTTTTTGAATAT
GCCAAAAATGAATTATACCTTGTAAACGAGAGAAGTGTATACCTTGAAAGGAATGTAATA
AACTTTAGAAATAATAGGATATTAGCAAATGCAGAAAATCAATTCAATTTAAATGATTTT
TATCAATCAACTTTGAGCCTTGTAAATCAATTTAATGATAACGACGAATTGATATATATT
AGAAATACTATAAATTCACAAATAAGGAAGCATAAAAAAAAGAATACATTACCCAATTTA
AATAATGTAGATAAGAAAACTAAAAAGTTAATTGATGAACTTCAAAAAGAACTAGAAGTA
AAAAAAGAGCTTGGTAATAAAAGGGATTATAAATTAATAATACAACCGATATATGATAAA
AGGATAATAAAAAAAGATGAAAATAATTCTGTATCAGAACATGAAAATTTTAGAGAATTG
GAAAATTATGAAAATAATTTGGGGAGTGAAAATTATAATTTTGATAGTGAATATATTGAT
GTTACATTAAGTAATGATTATAAGAAATTAAAAATTAAACGAAAGTTAAAAAAAAAAAAT
ATAAGTTTACTTAAGAAGTTTGCGATATTTATGTTATCTCATATTGTGGTAGTGGCATCA
GGAGGGGGGTACTTAATATTACTAGCTATACCGTGTACGATTTCCTTGTTTAAGAAATGT
TGGGAAATTTTAAAATTAGCCATTAAACAATCAAAACTATCAAAATAA
>Py17XNL_0104673.1
ATGAGAGTCAGTATTTTAAAATATGTTTTTTTTTCAATTATTATTTGTTCTTTTGAATAT
GCCAAAAATGAACTATACTTTGCAAACGATAGAGGGATATACCTTGAAAGGAATGTAATA
AACTTTAGAAATGATAGGATATTAGCAGATGTAGATGATCAATTTGATTTAAATGGATTT
TATAAATCAACTTTGAGTCTTGCAAGTCAACTTAGTGATTGTACTGAAGGTAACAAAGAA
ATAGCACACCTTCAAAATATTATAGATTCATATATAAAGAAGCATAAAGAAAGTAATACA
CTACCCGATTTAAATAATTTAGATAAGAAAACTAAAAAGTTAGTTAATGAACTTCGAACA
GAATTAGAAAAAATAAAAAAAGAGCTTGATAATAAAATGAATGGTGAATTAGCAATGCAG
CCGATACATGATAAAAGAATAATAAAAAAAGATGAAAATAGTTCTGTATCAGAACATGAA
GACTTTGAACAATTGGAAAATGAAGGAAATTTCTTGGAGATTGCCGATGATAATTTTGAA
GATGAATATAATGAAATTACATCAGGTAATAAATATAAGAAATTCGAAATTGATCGAAAG
TTAAAAAAAGCAAATATAAAATTATTTGCGAAGTTTATGCTGTTTATGGCATCGCATTTT
GTGATAGGAGCATTAGGAGGTGGGTACTTACTATTACTAACTATACCGTCTACGATTTCC
GTAATTAAGCAATGTTGGAAAAACTTTAAATTATCCTTTAAACAATCAGAAATATAA
>Py17XNL_0104674.1
ATGAAGGAATTCAATATTTTAAAAAAAATTGTATTTTTTTCGATTTGTATATGTTGTTTT
GATCATACAAAAAATGGTTTATATGATGCAAATGCAGATAGAGTTCGATATTTTCAAAAA
AAATCAATAAATTTTAAAAATAACAGATTATTAGAATGTGCAAGCAGTAATGAATTTATT
TCAAATATTGAATATTATAATGGTGAAAACTATTTTGATGATGAAGAAATAGAATATTAT
CTAACAAATAATGGTTCAAATAAAAGGAATCACCAATATAATAATGTATCACATGATTTA
AAAGGTATAAATGGGGAAATGACTATTTTAATTGATGAGAGTATGGATTCATTGGCATGT
ATACCAAAACAAAAATATAGTATAAGGAGTGATGAACTAACATTGCAAAAAATACCTAAT
AATAGCGTAAACAAAAAAAAATCAAAATCTGCACTATCGAAAAATAAAAATCATACATCA
TTGAAGACTAGTAATAATTTCTTGAGCATTGATGATAATCATTTTGAAAGGGAATATAAT
AGAATTACATCAAAGGTTCGTTATCGGAAACTAGAAGATGATAATATATATACAAAAATA
TTAAAACGCGTATTTAAGTACTTAGGATTAAACCCATATTCTATTTTATGA
>Py17XNL_0104675.1
ATGAATACAAAATTATACAGCTTGTTTGTTTTCATATGTTTAATAATAGTTTATTGTGCT
ACTGTTCAGGGAAGTAAGGACAATGGAAAAAATGGGGTATATGAATTAAAGATGATTAAA
AAGAAACATAAAAAAAACAATAAAGACAATAAACACGTACAAAGAGCTGGTGAGGATGAG
GACGAAGATGATAATATAGAATTTTATATAAATTATAAATCTAATAAAGATTATACAAAT
TTAGTTAAAGAAGAAGAAAAGAGAAATGAAGAGGTCAAACGTTTATCGAAAATGCATAAA
GCTTACACCCTTGGCATGTCCACAATAATTTTTTTAAGTACGTTATTCTTAATTAGAGAT
TGCGTTCTGGAAAGTATTTCACGTCCGGATTCTTATATTAGCCAATTCATAAAAAAAAGA
ATAGATAATAAGTATAAAAAGGCATAA
>Py17XNL_0104675.2
ATGAATACAAAATTATACAGCTTGTTTGTTTTCATATGTTTAATAATAGTTTATTGTGCT
ACTGTTCAGGGAAGTAAGGACAATGGAAAAAATGGGGTATATGAATTAAAGATGATTAAA
AAGAAACATAAAAAAAACAATAAAGACAATAAACACGTACAAAGAGCTGGTGAGGATGAG
GACGAAGATGATAATATAGGTAATTTTAATATTAAATATTTATATAAATGTGTCTATTTA
TGCCTATATAAAAATTGTCCAAAATTGTGTAAATATAAAAGATTGTATACGATGTAA
>Py17XNL_0104676.1
ATGAATAAAAAAATATATAATTTAGTTACCGTTGTTTCCTTTATCCTTCTGATTGTAACA
ATACAATCTTTTACAAATAATGAGGATTTAAATAAATATGTCAAGAAAAATAAGAACGTA
CATGATGAATATGAACTAAACAGTATATATATAAATAATAATGAAAAATTTAGACATAGA
AGTCTTTCAGAATATAGTTTAGAAGATGATTACACTTTCGGTTCCGATACAATTAAAGAA
CTTTCAAATAACAAAAAGTCTAATTGTTTTAATTGTTTTAATATATTTAAAAGAAATAAA
AAAAATAAAAAATCTTCAAATACCAATGGATTTCCTTCTAAGGTAACATTACTAGTTGGA
AATGTTCCGCATAGCTTTCCTGTACAAAGTCCAGAACATTATCAGTTTTTATTAAATTTA
AAAAACAGATTAGATAATCACCCTTCAAATTTAAAACTAAATGAATAA
>Py17XNL_0104677.1
ATGAGTAAATGGTACACAAAATTATTTTTTTTTGTTTTAATCGTATTTGCATATGTGAAC
AACAAAATTCTTGCAAGTACTCCTTCTCCATATCCCCCTACCCTTATTCCGGTTAATAAT
AATGTGAATCAAGGGAATGACTCAGAACCCCCCCTATTATGTAGAGATCCTGAAGAAATT
AGGAGAGCAACAGAACTTATGAATGAAGCTGTTATACATTTACAACATCATGCTACAAGT
ACAGAGGAATACAGATTAATTTCTAATTTCGATAATGGTACAAGTGCATATTTTAAGAAT
CATGGAGGTCATACAATAATTGAAAAATTAAATAATAAAATCCCTGATTCCAATAAGTAT
AATGCCATAGTAAAGACGCTATCTAATTTAAATCGTGTAAAAATTGCCGATGGAAACGTT
ATTACAATAAAAGTTGTTCGTGTATACACTCCAAATTTAGTAATGATACAACAACGTTAC
ATAAACCTTTCTGGATCATCTCAAAAATATTTTTATGCTTTAGTCACAAAAGTTGAAACA
TCAGAAAACACAACAGTAATTGCCTATACATCAGCAAATATAAACGACTACAACCGTGCT
GATAAAAAATTTTATAAAAACACTATCTTAGAAAATGCAAATTTATTTAAAACTGAAGTA
GATTCTGAAATCGATATTAGAAATGGTGAATTAAGAAAATTGTTTGTTAACTTATTCGGA
TTTCTCATTAAAAAAGAAGATGAACAAGTTGATCTTACATGTGTCAGCTCTATTTATGAT
AATGTTTCAAATGCCAGAAATCCGTTTACTAAAATGTGCAGAGCATAA
>Py17XNL_0104677.2
ATGAGTAAATGGTACACAAAATTATTTTTTTTTGTTTTAATCGTATTTGCATATGTGAAC
AACAAAATTCTTGCAAGTACTCCTTCTCCATATCCCCCTACTAGCCTTATTCCGGTTAAT
AATAATGTGAATCAAGGGAATGACTCAGAACCCCCCCTATTATGTAGAGATCCTGAAGAA
ATTAGGAGAGCAACAGAACTTATGAATGAAGCTGTTATACATTTACAACATCATGCTACA
AGTACAGAGGAATACAGATTAATTTCTAATTTCGATAATGGTACAAGTGCATATTTTAAG
AATCATGGAGGTCATACAATAATTGAAAAATTAAATAATAAAATCCCTGATTCCAATAAG
TATAATGCCATAGTAAAGACGCTATCTAATTTAAATCGTGTAAAAATTGCCGATGGAAAC
GTTATTACAATAAAAGTTGTTCGTGTATACACTCCAAATTTAGTAATGATACAACAACGT
TACATAAACCTTTCTGGATCATCTCAAAAATATTTTTATGCTTTAGTCACAAAAGTTGAA
ACATCAGAAAACACAACAGTAATTGCCTATACATCAGCAAATATAAACGACTACAACCGT
GCTGATAAAAAATTTTATAAAAACACTATCTTAGAAAATGCAAATTTATTTAAAACTGAA
GTAGATTCTGAAATCGATATTAGAAATGGTGAATTAAGAAAATTGTTTGTTAACTTATTC
GGATTTCTCATTAAAAAAGAAGATGAACAAGTTGATCTTACATGTGTCAGCTCTATTTAT
GATAATGTTTCAAATGCCAGAAATCCGTTTACTAAAATGTGCAGAGCATAA
>Py17XNL_0104678.1
ATGGTAGCCAAAATAAATGATTTTCTATCGTTATTCAAAATATTTATATTTACTTTATTA
ATATGGATTACATATTTTTCCAATCAATCCTCTATTTTGAGAATTTCACGGAACAAGAAT
GACCAGTTCACTACCCCATTCACACTTAAAGTTACAAGGGTATTAAGTGAATTTCGTCAC
CCATCAAGACAATCAGAAGTATTGAATAATCAAAAAGTTGATATTATTCAGGATAAATCT
GATATACCGAAGGAAAATGAAAAAAAAAAATTAATCAATGCATCATCCGAAGCCTCAAAA
TCATCACAAAACATAAAGGACTCATACAACATAAAAACAAAAATTAAAGCCGTCAAATAT
GGTATTAGTATCAAAAAACTCATTCAAAAATTAGAAGGGATTCTTCATGTTGATTATGTA
ATTAATGAATTAAAAGGGGATTACAGCATTAGAGAATTAATTGATGAATTAGAGGATTTT
AATGGATTTCACGATTTAATTATTGTACTAAAATATTCAAACGATCCCGAATTAATTAAA
CTGCTATATACTTCTAACAATTTGGAAAAAGTACTTTTTGTATTAAATTATTTCAATAAT
GTTTGTAAAAATGTAAATGGTGAATGTACTTCAGATAATGAACAAAATAAAACAAATTCA
ATGCCCAAAAAAAAAAAAATTCCAGTATTATCTTTTTTATTTAAAATAATAGATAATTTT
TATGATAAAATCATGGTAAACGCTTCCCTAAAATTATATAAAGCATATAAGCTGGGAAAT
TGGTTTAATAAAGTGATTTCAACTATTGCTTTTTTCTCTAAAATGATAATTCCTATAACA
ATAGGGATTGCGTTAGTAACATTATTATCTTATTTAAAAGGAATCGTATATTACGTAACA
TCCATTGTTATCATAATATTATCACTTGCATACATCCAAGATAAAACTGTAAAATCCTAT
AATTACGTCGTAGATAAATACGAGTTTATACCTTTGGAGCTTCAGATCGAATTAAAAATG
GAATAA
>Py17XNL_0104679.1
ATGGAACAAATTGAATTGAATAATCCTGAATTAAGAAATACAAAATGTAATTTAGATGGT
GATCCTAAGACAGATTGGTTCCGTAATAAAAATGGTTTACTTTTAAAAACATATGGGTGG
ATTGTTAAAAATGCTATAGGAATTATATTGTTAATACATGGATTCAAATCTCATGCTCGA
TTAACATTTATGAAAATAAATTTAAAAATGCCAAATAAAAATAGAGGCTTAGTAGTAGAC
ACTAATAATTACTATATTTATAAAGATAGTTGGATTGAAAATTTTAATCAAAATGGTTAT
TCAGTATATGCGCTAGATTTGCAAGGTCATGGAGAATCACAATCATTGGAAAATATAAGA
GGTCATATTAATTGTTTTGATGACCTAGTTGATGATGTAATACAATATATGAATCACATT
CAAGATGAAATATCAAATGAAAATAAAATGGATGATGAATCTCATGATATAGTAACAACT
AAAAAAAAAAGGCTTCCTATGTATATTATTGGGCATTCGATGGGAGGAAATATTGCTTTA
AGACTATTGCAATTATTAAAGAAAGAACAAGAAAATAAAATTAATTCTGGAGATGCAAAT
GACAATAATATGATAGAAGATATTATTAATGATATGGATAACTCTAATGATCATGCTATA
GAAGATATGAATAATACGCATTTAATTACCAATTCTAATGATTGTGATTCCGATAATCCC
TGTGCTAGTACATCTTCTACGACAAATTCTATTGATAGTGCTAGTGATAAAAATGAAGGA
TACTATAATTATTTTGATAAATTAAATATTAAAGGTTGCATATCTTTATCTGGTATGATG
AGAATAAAATCAATATTTAATGATGGAAACAATTCATTTAAGAATGTTTATTTACCTATA
GTAAACTTCATGTCTCGTGTTGCACCTAATGTACTAATTCCGTCAGGAATTCGTTATAGT
ATATCCAAGTATGTTGGTAGTATATATAAACATGATAAATTTCGAAATAATAATGGAATC
AAATTTAAATGTATGTCTGAACTTATAAAGGCAACGATCACATTGGATTGTGATATTAAT
TATATGCCAAATGATATTCCTTTATTATTTGTGCATTCAACAGGTGATAGTGTTTGTTCT
TATGATGGGACAGTTTCGTTTTATAATAAAGCAAGTGTTAGTAAAAAAAATTTACATCAT
GTTGATGATATGGATCATGATATAACGATAGAGCCAGGAAATGAAGAAATTTTAAAAAAA
ATTATTGAATGGATTTCTAATTTAAGAAAGAATGATGAAGATAAAAAGGAAAATTAA
>Py17XNL_0104680.1
ATGGGGAAATGTGTATATTTAAAACCAATATTTATTGTTCTATTAATCTCTACAGGTATA
ATATATAGGAAAAATGTCTGGTCATATGCCCATAAAAATGATTTAGAAACAACTCCTTTT
TTATTTGACGATAATATAAGTCTAAATGCAAACTCAAAAAATCATCAAACAAATGAAACA
AATTTAAACAATCCACCAATTTTAGATGAAAAGTTCCATGATATCGAAAATAAAAGTATA
AATCAAAATGATAGTAATACAAATAATTCATCATATAATAACCACATGTCAGAAACTGTT
CCAAATCATATAAACGATTTAAATAATGACAAAAATAAAGATAAACAGTTAATTAATACT
ACGATTTCTTTTATTGATCGTCCAAATACATTTATGTTAGATGACAATATACTAAATAAC
ATAGATATCATATATGATGGAGACAGCAAAATGTCGTTATATAATTATTATAAACCAATA
CACTATTCTATTCTGTTGAATCATCTTCTATATCAATTTACATTTTTTAATGGTCATATA
AAATATATATGGGAATTATATGATAAAGTTAAAAAAAAAATTATAAATGTAAAAGAAGAG
TGTGTAGATAAGAGGAAAAAATTAGCACAAAAAATAGACCAATTACAGGACGTCGTTTAT
AATTATGAAAATAAATCATATCAAAATGATTATAACAGCTTAAAACCAATAACAACTGAA
TTTATTCGTTGTATGAATGATAAATTCAAATCAGTTTCCTACAGTATCTCCCAAATGAGT
AACTACGCTGATTACGTATATAAGTATGGAAAATTGGGGCATCATCATTACATGAACGAT
AATTATTTAATTCGTCATAAAATAGTTACAACACAATTTGAAAATAAACTACATCAAATT
AAAAAGTCAGATATTCTGAAATCAGGTAACTATGTGAAATTCATAGATAAAGTAATAGAT
ATTGCAAAAAAAGACGAAGAATTAAAGAATGTTATAGATACACTTAATTTCATTAAAAAA
TACATTGAAGATATAACAAAAAAATTTAAATTTTACTTAAACAAATGCAATGGGGCACAA
AGTCAATTAATTGAAATTGAAATGAAAGCTAAAAAAAATAAATATACTAGATATGAAGTC
ATAAATAAAATACAATCTTTAGCAAATGTTTATGGTCATTTTAATGTAAATTATGAAAAT
ATGATTGATCTAGAAACTGTATATAATAATAAAATTCAAGCATTTAAAAATGTTCTTAAT
TTTATACCACATATTTTAATTGGAAAAGTAGATACATGTACAAACCATGTGGTTCCAAAC
GATAATTATGATTTCAAAATAATAAAGCCTATATCTATATTAAATAAATTAGAAGATGTT
TTTTTTCAAGCATTTGGTTTTAATTTCAGTGAAAAATATGACAGTGAAACTTTAAAAACA
TCTAATAGTGAAATTAACCATATAATATCAGAAACAATAAATAGTATGAAAACGTTAAGG
GATTTAATTAAAGACATGAAAGATACATATAAAACAGATAATACAAGACAGCATATCGAA
AATACAATTAAACAACTAACTATTAATGTGGATTTAAATCAAGAAGAAAATGGATTTACA
AAAGCAATAGACGAAGCTAAAAAATGGAGATCTTTAAAAATCGCTACTAAAAAAATATTA
GACGAAGAATTTAAAACTGTTCTTAGTTTGGAAGCGAAAATTAAAGATTTATGCAAACAA
TTTACAGATAAACTTAAGAATTTACAATATATGAAAGAATATAAAGACGTGCTAATAAAA
AAGTATATTATATTGGAAACTCCCACAAGTATTTAA
>Py17XNL_0104681.1
ATGGAGGAAGAGGAGAGATATGAGCATTTACCTTCATATGAGTTTTACAACAAACTTAAT
GAAAATGTACCCGACGAAGATAAAGAAAAGCCTAATAAATATTGGAAGAGAATAGAGCCA
ATATTTGAACCGTCAGAATGGGTTCGTGAGATTGTTTATAAATTACAGAGAAATGTGACA
TTTTTAAATGAAAATCGTGATGGTGATAAATTATATGGAAAGCATTGTTATGATTTGAAT
TATTGGCTATACGAACAAGTGTATAAAAATTCAGGTTTAAATGATAATAGTTTAAGTTTT
TTTATAACATTAGACATACTTTTAAATAGCTGGGAGAATATGAATGCTGATAAATTTAAT
GGTAATAAAGATATATGTCAACCAGATAATACATTAGTAGATATAAACTATTTAAAAGAA
ATTAAATATTTAGCTGATTATGTTGAAAATTTTGAGACTATTAAATCTGCGGCTATAGAA
GATACTAATAAAGCTTGTAATGTATATATTGATTATTTACGATCTGCAATTCCAGCTTAT
TATGAATGGAATACAGTATGTACAATAGACGAGGAAAATCTATGTAATAAATACATTCGA
GATTATGAAAAATACAACCCTAAAGGTGTATTATGCAATTTATCTGTCACTGGACTTGCA
TTTGCACAGTTATTTAATCAATGCTATAAGAGCATTGTAAATATATTCATAAATGTAAAT
AACGCGCCTGTACGAACAACAATAAAACTTAGAAATGGATTAGAAACTATATCTTATGGA
ATTACAGAAAATAAAGGAAGAACATTATCTGAAGTTGAAACTGCTATTCAAGAACCAGCT
GATTTTCTTGCTTATCTAATATATATTCTTAAATCAGTATATAATACAATTAGCGAAATA
TATATCAATAACTATAATGATATAATATTATTAATTGTATTATTTTCTGGAATCCTAATA
ACCTGTTTTGGAGTATACAAAATTTCTAAGATTGTAAAATCCACATCCAATGTACAAAAT
AGGAGCCAAAACACACAGGCAGAAATACCCTTATAG
>Py17XNL_0104682.1
ATGAAATACTTAACGCATATATTTTTTTTTATTACACTTTTCCAATTTATAATTGATAAA
TACGATAACAATGGTAAATCATTGGACAAATTTTTAAATATAAGAAATGGGAGGTTTCTA
GTAGAATATTATTATGATCCTAACACTGATCAATATAATGACAATCAATCAAAAAAAATA
AATAAAATACATGCATATGAATCAAATGGTATTTCACAAAACAATACCGCGTTTCCAAAT
ACTAGTAATACCCAAAACGCATCGCCAAGTTGTTATGCACTGTCTGCCCGCGACAAATAT
AAATACCATCACAATAATAAATATACTACCTCTGAAGAGTCCAATTTTTATAATAGTATG
TTCATGAAAAAGCTAAGACGTAATTCTAAGATTCTTATGGGATCATCTGCAGCGGCCTTT
TTTCTTGTCGATGATTTAGGAATTAGAGCTATTATATTTTTAATATTTTCTGCTGCCGCA
CTTGCTTATTTCACTTCCATATAA
>Py17XNL_0104683.1
ATGGCAAATTGTTCTCGAGTTTCTGGGAAGCTATTCCTTTTATCTATTATATTATTATTA
CCATATATTATTAATTATGCAAATAACAAGGGAAACAATCACAATGTATCATTTGCAACA
AATAACGAATTAAAAAGATTATTAGCAGAACCAGCAAATGATCTCGAGGCCAATAACAAC
CCCCAATATGGTGCTGTCAATTATAAACCAGTTAATGCCGCCAATGCTAGCCCAGTTAAT
GCCGCCAATGCTAGCCCAGTTAATGCCGCCAATGCTAGCCCAGTTAATGCCGCCAATGCT
AACCCAGTTAATGCTGCCGATGCTAACCCAGTTAATGCTGCCGATGCTAACCCAAATGAT
GATGCCGAATATGACCCAGATGAAGATTACTATTCTGATGCAGAATCTTTCCTTGGATCC
GACTCAGAATATGAAATGTTTTCTGACCCAGAATCTAGCCTTGAATCCGAATCTGAATCC
GAACCCGAATTTATTAATGAAGTCAGCCATGAAGAAAGACCTAAGTTCTTTAGAAAGTCA
AAACAAAATAATGATGAATCACAAACAGAAGAGAATGATGTTGAATCCAACCAAGGAGCC
GCAGGAGGAATGCCATTAAATAATTTATTCCAAGGTGTTAATCAAGACGAAATTCAAAAA
ATGTTTGCAACAATGCCATTCCATATATCAAATATCATAAATTTCAAAGGAATGCTAAAC
AACGATGTATCGAATGATGAAGAAGTCGATGAAGAAAAAAAGGCACATATGGATGCAAAA
ATAGGTAAAATCGGAAATATGTTAACCGAGTTTATATCAAAATTCAATTTAGGAGACTCT
ATACAACAAAATATGGATGAGATTATAGGCCTCACTCAAAATTGTGATTTGGACTCAGAT
CCTATGTCTTTCTTAAAATTTATAAGTGTTGCTACAACCTTAGCTAGTTCATTCGCTGAC
ACATTCAAGGATGAAAATGGAAAACCTGATAAACGTAAAATGCAGGAACAAGGTAAATTA
ATGAGCGAACACATGCAACATATAATTAAAGAAGTAAGCAAACCATTGCCAGAAGCACAA
ACAAAAAACAAACCATCCAAAAATTAA
>Py17XNL_0104684.1
ATGAGTATCGGTGTCCCTGTAACAAAATCTTTTAACAAGCTGAAAAAGTACCCATATGAA
ATAAATAAATTTGATAGAAGAGAAACAAATGAATATTTTTATTTGCCAGTTGATTGTCCT
CGTATGAAAAAATGTGACGATGCATATTGCCCATTAGCCCATACAAAATTAGAGAAAATA
TTTCACCCAATAGTTTATAAAACACAAGCTTGCCAAATGGCTAAAGATGGGGCATGTGAT
TATTTTCAAAAATGCGCTTTTTATCATGATTCAAATGATAAAAATGAAGCTCATTTGAAT
TGGACTATTTGGGAAAAAAAATGGGATAAATGGAGGAATAATATCGATAGTATTTTAACA
CAACATAATAAAAATGATAAAGAAATTCGAAGAAAAGTAGAAAGTATATTAAAAATTCGT
ATGCCACATTTTAATTATGGTACGAATAAAAATAACTTATTTTTGAATAAAAGTGCATCC
TTTCACACTACATGGCCTAGTATGAATAATAATAATTCTGGAATTCCTAACATGGAAAGT
GTCGACATAGGAAATATGGGGAGTATAGGGACTATCGGCAGTATTGGACAAACTGGAAAC
ACAAACATTGGAAGTAACATTATGGAAAGTGGTAGCATTGGAAATACCAGCAAATTGAGC
AATATAAATAACCTTTTATGTAAATCTATGAATTCTGCATTGTTTCAATATTCAAGTTCT
ATATTTAATAATACATGGAATAAAGGAATAAAGGGGAATAAAAAACATATAAAAAATAAT
AACGATAATAAAAATAGTAACATGTGGTGGCTTAATCAAATTAATGAAATTGAAATTGTG
AACTTAGACAAAAACATGCATAACATAAATGAAAATAATATAAATAAAAGTAACATTTAT
TGTGACGAAACTTTAAGTTATAATAGCAATAACGGAACAGAATGTGGAGTAAATTATGAT
ATTTTAGATAATAATGCGTATAAAATTGTTGAATTTTGTTTTACTGATTATGATAATAAC
AACAATAGTAATAATAATAATAACAATAATAATAATAATAATAGCAATAAGAACAAAATT
AAATGGAAAGATACCGCAGATGGTTCAAATGGACAATCACTGAATTCCTTTTTTTCACAA
AGCACAAAGGGTTTGAGTAATGATATAAACTATTTACAAAATACCAATAATAATAATAAT
AATAATTATAACAATCAAAGAAATAACATTTTTCAATGTATAAATTATAATAAAACATGC
GAATATATACCAAATATACAAGAAGGTATTGATGATAATAAAAATAAAAAATATAATACC
TTGGAAACTAATTACAGAGACAATTTTCTAGCAGATATGAATAATTCTAATAAAAGTTTT
GATTTTATAAATTCCACCTTTTTTTCAAACAGTTCAAATGATATAACTGGGGCAGAAAAC
TATGTAAACTTTCCTACTATGTTAGAGATCATTGATGATGACAATAATGCTGTTAGGAAT
AATGTTTTTTCCACTGGTGATGGAACTGCGACTAATAATTATAATAATGAAAATGATAAT
GGTGGTATTAAAAATAATGAGAATGATAATGACTGTAGTGGTAATATTACTAATACTACA
TATACTGATGGTTTTTCTACATTCTACAATAATAATACTAGCATTACTATCGATAATAAT
ATAAAAGGTTTTCCTAACCTTGATAATTGCAAAACTTTTGATAATTTCAATTTTGATGAC
ACAATTAAAAATAACATAAGCAATTTAATATTTTCTGGTGAAGATAAAGAACACATAAAA
GGGATGAAAATTAAAAAAGAAGACGAAAATATAGGCAATGAAAATGCAAATGGCGACATG
AAAAGCATAGAAAAGGAGTTAGAAGAAAACAATGAGACAGAAGACAAGGAAATAAAAGGA
GATGCAGGAATCAATACAGGTAATATTTTAGGATCTGGAAATAGCAACAAAGGTATAAAT
AAGTCTCTGAAAAAAAACAAAAACAAAAAAGGTGCAATAAATAGTGCAAATAATAATAAT
AATAACAGTAGTAATAATACTGAATCAATGTTTTCTAACAATATCGGAGATGAAGAATCT
AAAAATTCAAGCACAATAAACAGCAATGAAGTAAAAACTGATATAAATGATAAAAAAAAA
AACTCTAAAAAGGAAAACCGAAACTTGAAAAATAGTAATAATGAAAAAGATCAATACGAA
AAAGGTGGAAGTAAAAAGATTCAAAGTTCCGTTAGCAAAATTGGAAACAATAATGGTAAT
GTAAGTGTGAATGAAAATGTGTGCCTAGAAAATGAAAAAAATAAAAGTGTAAAATGTAAA
AATAATGAAAATAATAATAATAAAAAAGGTGCATATTCGAAAAATATCAACGTTAATGGT
GATAAGAATATGAGCAAAGTTGGAAAGAAAAATATTACTGAAAACTTTGTTAGCAGCAAC
AATGATGATGCTGATAATAAAAATACTGATAAGAAGAATGTGGAAAAAAATAAAACAAAA
AATATTGAAAAAAATAAATTTGATAATAAGGACAATACAGGGTCTATACAACTAAATAGA
AAATATAGTGACGTTTTAGGAGAAAATATAATAAACGGTAGCGAATGGAATAATACTATT
AAAGGTTTGGATAAAAGTAAGGGGAACGACAATTTGATCAATAATAATGGGAAAGCTGAT
AAAAGGAAAACGAATAACAATAATGCATTTAGTAACAGTATAGATAAAAGAGAACTTGAA
AATGATATAAACAATGATGATAATATTATAGTAGAGAATTCTGGTTTAAGCTTAATATAT
AACAGTTATTATAACGAAAAGGAATCCAAAAAGGTAAAATTAGAAAATAAAAAAAAAAAT
ATAATCGTCGATATCGAAAATGTGAATAATATAGAAAATAATAACATTATTGTGAATGAA
AAAGGGGATAACAATATTACAGAACGTTGTAAAAACAATACGGATGTATTATGCTCGAAT
ACACCAAACAATAATAACCTTTTTAAATATGACCAAAACTTATTGATAAATAGAGGTGAT
AATAAAAATGAAAATGTAGATAGAAATATGAGTAGCCATATGAAGGAATCATTTTGTGAT
TATACTAGCAATAATGAAAACAAATATGATGAAAATAGCATTTTAACAAAAAGGGTTAAT
ACAGAATATATTTTCAATAATGCCAACAATATTGGAATGAACAATATTAAAAATAGTAGT
GATAACAAATATAATGATATCAATTATATAAATAGTAAAGATAATTTGTTTGCTTTAAAA
ACAATAGAATATAATAAACCGAATAATGAAACAATTGAGGATAGTAATAGAGGTATTTAT
AATAATTATATAATAAATGATATTAATAGCTCCATAAATGTAGAAAATAAATCAGTACAT
CTTGGAAATATTAATAACAATAATACTAATTCTACGGATATAAAAGAGGATATAAATAGA
AATAATTTAATGGAAAATATCAGCAGTAATAATAGTGAAATAATAAATGATACATTAACT
GGTGCGTTAAACAATGCATTAAATGACATATTAAATGGGACATTAGACAAAACTATGGAT
AGTATTTTTAAAATAGATGCCACGTCTGACGATACATATAATGAGTTGTTTAATACATTA
ACAAGTAATAGTAATAACAACAATTTTAGCAATGGCAATAATAGTGGTCAGAACAACACA
CAAAATGATGAAATTAAGGAAAATGTTACGAATAATGGGCAAACTAATGAATCATGCGAT
TATACAAATAATTTATTAAATATATTTTTATCATGTAATAGCATAAATGAAAACTTTGAT
ATAACAAATTCAGTTAACACTAATTTTTATGAAAATAATAAAAGCGATACAATAACATTT
AATAATAGTGATAAATATACACCAGAAATATACGGAGTACTTAATAACTCTTCGAATTAT
TTCAATATTTTTGGAAATTATAATTTGTATGGAAGCACATGCTTGCAATGTAAACATTAT
AAAAATGAAATTAAAAATTTAATATCTCAAATAAAAGTTTTAAGAGAAGAAATTATTAAA
TATAAACAAGTTATTATCACATATGGAATAAATGCAAATAAAGATAATACGCTTAACCCT
TGTAATTATAAATGGGATAATTCAAAAAAATTTAATAATATATATGAAAAAAATTATATA
TCTTCGGTTGAAGCAAACGACTAA
>Py17XNL_0104685.1
ATGTCTGAAAACATTGATGACTTATTTAATGTTTTTGAGGAGGATGAGACAAAAAAAAAT
CTACCAAATAATAGCAAAGCCCCCGATCATTTAAATGCTATTGTAGAAGAACAAAATGGC
CAAGACAATATAGCCTATCCAAACGAAGGGTATATAATGAAAAATGAACAGACTATAAAT
AACAAAACAACAAAGGCCGAAATTAAGGAAAATGAAATTGAAATGGAAATAAATTACGAA
AGCCCCGAATATAATGCCCCAATAGACTACAAGATAAACATTAACAATATAATAAGTAAT
CATAAAAGTAATAATAAAATAAAAGAGCAAATTAAAGAAGAAATATATAATGAGGCAGGA
AGTATAAATAGAAGTAATAATCTTTTTAATAATAAAATAAGAAAAACGAATGGAGAAAAT
AGTCAAACAAAAACTGAAATAAGAACGAACACATATAAAGAACCTGTTCGGGAAATGCTA
ATTGAAAATAGCAAGACAATAAATAATGATGATGTTTTAGTTTTAGAAGAATTTGGTAGC
GATGTGAATTGCATACATAAATGTGTTAGGCCTCAAAGTTATGTACATAATAAATTAAGT
GAATCTATAACACCTGCTAGAACATATAAATTTGAGTTAGATACTTTTCAAAAAAAATCA
ATAGAATGTTTAGAAAGAAATGAAAGTGTTCTAGTATCTGCTCACACATCTGCTGGGAAA
ACCGTTATAGCAGAATATGCAATAGCATTAGGATTGAGAGATAAACAAAGAGTAATTTAT
ACAAGTCCTATAAAAGCATTAAGCAATCAAAAATATAGAGACTTGAGTGAAGAATTTAAA
GATGTAGGATTAATTACAGGTGATATATCAATAAATCCAGAAGCATCTATAATAGTTATG
ACAACAGAAATTCTGAGATCTATGCTATATCGAGGATCTTCATTAACAAAAGAAGTGAAA
TGGGTCATATTTGATGAAATTCATTATATGAGAGATAGAGATAGAGGTGTTATATGGGAA
GAGACTATTATATTGCTCCCATTAATGGTTCGATTCATTTTCTTAAGTGCTACCATACCA
AATGGTATACAGTTCGCTGAATGGGTTAGTAGTATTAAAAACCAAGCATGTCATATTGTT
TATACAGATTATAGGCCTACACCTCTTCAACATTATATTTATCCTACATCTAGTGAAAGT
GTATTTTTAATATGTGATGAAAATAAAAATTTTAAAAAAGATAATTTTATAAAGGCTGTT
AACGCACTGAAAGATAGAAGCATGTTAGATGAAAATAACCAAAGCGGTGGAAATAATAAA
TTTAATAAACGAATGAGAAAAAATACATATGATATTGAAAAAATCGTTCAAATGTGTCAC
TCTCGTAATTACACTCCTTTAATTATTTTTGCATTTTCAAAGAAAGAATGCGAAGTTAAT
GCTACAACATTGCATAAGGTTAATTTAACTGATGATTCAGAAAAAGAAGTCATAAAAGAA
TTATATGAAAATGCTATTCAAATATTAGCAGATGATGATAGAGCATTGCCACAGGTCCAA
TTTATTTTACCACTATTATTAAGAGGGATTGGTATTCATCATGGAGGATTATTACCAATA
ATTAAAGAAATTATAGAAATTATGTTTCAAGAATCATTATTAAAAGTTTTATTTAGTACT
GAAACATTTTCTATGGGTATAAATATGCCAGCCAAAACAGTCGTATTTACATCACTAAAA
AAATTTGATGGGTTAGAAAAAAGATTAATCACATCAGGTGAATATATTCAAATGGCAGGA
AGAGCTGGAAGAAGAGGATTAGATGATAGAGGGATTGTTATTATTATGCTAGATAGTCCA
TTACATTGGAAAGATGCTGAAAAACTGTTTGTAGGCGAAGCTAATCGATTAGTGAGCCAA
TTTCATTTAGGTTATAATATGATATTAAATTTATTAAGAATCGAAGGTATTACACCAGAA
TTTATGATTGAAAGATCTTTTATTCAATATCAAATGAAAAAAAATCTTTTCGAACAAATT
TTTGCATCAAAAAAAGTTGAACAAAAAAGTCAAGAAATTTTAAATATATTGACAAATATT
TATTTAGGTCAAAATGGGGAAGAATTTACTAAAGCATATTTATTAAATCAAGTTAAAACA
AACGATGTGGAAACAATTTTAAAAAATAAAAATGTAAAAAATGAAGGAACACATATTTTA
CTTGAAAATAACGATCCAAATGACCCCAAAACAATAGATGATTATAATAATAGTGAAACT
TCAAACACGGTACTCAAAAATTATATTACTACATTTTCTGAAATATCTAATTACTACATA
ACACGAAATAAACTTGTTGAACTGGGGGAAACTTATAGATCATTATTAACATCTAAAAAA
AATATAACTCAATATTTGACCATGGGTAGATTACTATATGCTGTTGAGGACGACTTGAAG
TGGGGATGGTGTATTTGTATTGAAGGGAGAATTGCTGAAGAAAAATATAACAATAATCAT
AAAAATAATAGTACAGGAAATAATCGTAATACAGGAAATGATAATAATATCATTGGCTAT
GATACCAACCACACCAATAGTTCCAACGATACAAAATTTAATAAAAAAAACTCTGTAGAA
AATAATAGAAATAATACAAATATATTAGTCGTAGAATGCTTAGTTCCCTATGTTCAAAAC
AAAAAACGAAAGTTTCCTCAAAATAATGATGATGATGATGATAATAAAAATTCCCAAAAA
AGAGATTTAGAATTTTTACCAGCTCATGATAGATTAAAAGCTCAATGGAAAGTCATGACA
TTTTATATAAAATGCATATATCAAATATCAGCAGTTGTTTTAAATATAGAAAAACCATTT
GATAAATCTTCTGAAGAAGAAATTGAAAAAGTTAAAAATAAATATAATACTATGGTGAGC
TGCTTAAAGGGAGAACAAAATATACCAGTTATTGGTTCAAATCAAATGAATATTAAAGAT
GATGAGTTTTTTAAAATTGTTAAAAATATTTATTATTATGAAAATATATTAAATAAAAAT
AAATTATTAAATAATAAAAATTTAAATAAATATTATCAATTATATAGTAAATATGTTGCT
TTGCAATGTGAAAAAAACATACTTGATTGCAATATTGAACAATGTAAATTTATTGTATTA
AAAAAGGAATTAAATAATATGCTCATATTACTAGAAAGCTTAAACTATATTGAAATTACA
TATAAAACCCATGAAAAAAATCAAACAAATAATGATCAAACAAATCGTTCCGATGGCGAA
AATGACCAAAAACAAATTGATACTATTAACGAAAAATTGCTTACACAAAGTGACACTCAT
AATGACATCACTAATAAAAATAATAATGATGAAAAAAACTATGTTGTTACAATGAAAGGA
CAAATAGCTAGTGCAATTTTAAGTGTGGATGAATTAGTTATATCTGAATTATTTTTTTCA
AATTTTTTCAGTAAATATACTTATGATTATATATGCGCATTCTTATCATGTTTTGTATAT
GATGAATCAACAAATAAAGAAATTACCATTAACGACCCTATACTAATCGAAGGATATCAG
CAAATAACTAAAACAGCAACAATAATAGCTAATAAAATGAATCAATGTGGAATGAATATA
AATGTAAAAGATTATTTGGAAAAATTTAAATCAGCTATTATGCCTATTGTTTTGTTATGG
GCTCGTGGTCATTCCTTCATGGAAATTCTCGCGGATTCACAAATATATGAAGGATCAATA
ATAAGAACATTAAGACGTTTGGATGAACTACTAAGACAAATGATTTGCGCATTTAGAGGA
ATTAATAATGATAATATGTGTGAAATCTTAACCACCGCTACAAAAAAGTTGCGCCGGGGA
ATTCCATTTTCACCTTCCCTCTATTTATAA
>Py17XNL_0104685.2
ATGTCTGAAAACATTGATGACTTATTTAATGTTTTTGAGGAGGATGAGACAAAAAAAAAT
CTACCAAATAATAGCAAAGCCCCCGATCATTTAAATGCTATTGTAGAAGAACAAAATGGC
CAAGACAATATAGCCTATCCAAACGAAGGGTATATAATGAAAAATGAACAGACTATAAAT
AACAAAACAACAAAGGCCGAAATTAAGGAAAATGAAATTGAAATGGAAATAAATTACGAA
AGCCCCGAATATAATGCCCCAATAGACTACAAGATAAACATTAACAATATAATAAGTAAT
CATAAAAGTAATAATAAAATAAAAGAGCAAATTAAAGAAGAAATATATAATGAGGCAGGA
AGTATAAATAGAAGTAATAATCTTTTTAATAATAAAATAAGAAAAACGAATGGAGAAAAT
AGTCAAACAAAAACTGAAATAAGAACGAACACATATAAAGAACCTGTTCGGGAAATGCTA
ATTGAAAATAGCAAGACAATAAATAATGATGATGTTTTAGTTTTAGAAGAATTTGGTAGC
GATGTGAATTGCATACATAAATGTGTTAGGCCTCAAAGTTATGTACATAATAAATTAAGT
GAATCTATAACACCTGCTAGAACATATAAATTTGAGTTAGATACTTTTCAAAAAAAATCA
ATAGAATGTTTAGAAAGAAATGAAAGTGTTCTAGTATCTGCTCACACATCTGCTGGGAAA
ACCGTTATAGCAGAATATGCAATAGCATTAGGATTGAGAGATAAACAAAGAGTAATTTAT
ACAAGTCCTATAAAAGCATTAAGCAATCAAAAATATAGAGACTTGAGTGAAGAATTTAAA
GATGTAGGATTAATTACAGGTGATATATCAATAAATCCAGAAGCATCTATAATAGTTATG
ACAACAGAAATTCTGAGATCTATGCTATATCGAGGATCTTCATTAACAAAAGAAGTGAAA
TGGGTCATATTTGATGAAATTCATTATATGAGAGATAGAGATAGAGGTGTTATATGGGAA
GAGACTATTATATTGCTCCCATTAATGGTTCGATTCATTTTCTTAAGTGCTACCATACCA
AATGGTATACAGTTCGCTGAATGGGTTAGTAGTATTAAAAACCAAGCATGTCATATTGTT
TATACAGATTATAGGCCTACACCTCTTCAACATTATATTTATCCTACATCTAGTGAAAGT
GTATTTTTAATATGTGATGAAAATAAAAATTTTAAAAAAGATAATTTTATAAAGGCTGTT
AACGCACTGAAAGATAGAAGCATGTTAGATGAAAATAACCAAAGCGGTGGAAATAATAAA
TTTAATAAACGAATGAGAAAAAATACATATGATATTGAAAAAATCGTTCAAATGTGTCAC
TCTCGTAATTACACTCCTTTAATTATTTTTGCATTTTCAAAGAAAGAATGCGAAGTTAAT
GCTACAACATTGCATAAGGTTAATTTAACTGATGATTCAGAAAAAGAAGTCATAAAAGAA
TTATATGAAAATGCTATTCAAATATTAGCAGATGATGATAGAGCATTGCCACAGGTCCAA
TTTATTTTACCACTATTATTAAGAGGGATTGGTATTCATCATGGAGGATTATTACCAATA
ATTAAAGAAATTATAGAAATTATGTTTCAAGAATCATTATTAAAAGTTTTATTTAGTACT
GAAACATTTTCTATGGGTATAAATATGCCAGCCAAAACAGTCGTATTTACATCACTAAAA
AAATTTGATGGGTTAGAAAAAAGATTAATCACATCAGGTGAATATATTCAAATGGCAGGA
AGAGCTGGAAGAAGAGGATTAGATGATAGAGGGATTGTTATTATTATGCTAGATAGTCCA
TTACATTGGAAAGATGCTGAAAAACTGTTTGTAGGCGAAGCTAATCGATTAGTGAGCCAA
TTTCATTTAGGTTATAATATGATATTAAATTTATTAAGAATCGAAGGTATTACACCAGAA
TTTATGATTGAAAGATCTTTTATTCAATATCAAATGAAAAAAAATCTTTTCGAACAAATT
TTTGCATCAAAAAAAGTTGAACAAAAAAGTCAAGAAATTTTAAATATATTGACAAATATT
TATTTAGGTCAAAATGGGGAAGAATTTACTAAAGCATATTTATTAAATCAAGTTAAAACA
AACGATGTGGAAACAATTTTAAAAAATAAAAATGTAAAAAATGAAGGAACACATATTTTA
CTTGAAAATAACGATCCAAATGACCCCAAAACAATAGATGATTATAATAATAGTGAAACT
TCAAACACGGTACTCAAAAATTATATTACTACATTTTCTGAAATATCTAATTACTACATA
ACACGAAATAAACTTGTTGAACTGGGGGAAACTTATAGATCATTATTAACATCTAAAAAA
AATATAACTCAATATTTGACCATGGGTAGATTACTATATGCTGTTGAGGACGACTTGAAG
TGGGGATGGTGTATTTGTATTGAAGGGAGAATTGCTGAAGAAAAATATAACAATAATCAT
AAAAATAATAGTACAGGAAATAATCGTAATACAGGAAATGATAATAATATCATTGGCTAT
GATACCAACCACACCAATAGTTCCAACGATACAAAATTTAATAAAAAAAACTCTGTAGAA
AATAATAGAAATAATACAAATATATTAGTCGTAGAATGCTTAGTTCCCTATGTTCAAAAC
AAAAAACGAAAGTTTCCTCAAAATAATGATGATGATGATGATAATAAAAATTCCCAAAAA
AGAGATTTAGAATTTTTACCAGCTCATGATAGATTAAAAGCTCAATGGAAAGTCATGACA
TTTTATATAAAATGCATATATCAAATATCAGCAGTTGTTTTAAATATAGAAAAACCATTT
GATAAATCTTCTGAAGAAGAAATTGAAAAAGTTAAAAATAAATATAATACTATGGTGAGC
TGCTTAAAGGGAGAACAAAATATACCAGTTATTGGTTCAAATCAAATGAATATTAAAGAT
GATGAGTTTTTTAAAATTGTTAAAAATATTTATTATTATGAAAATATATTAAATAAAAAT
AAATTATTAAATAATAAAAATTTAAATAAATATTATCAATTATATAGTAAATATGTTGCT
TTGCAATGTGAAAAAAACATACTTGATTGCAATATTGAACAATGTAAATTTATTGTATTA
AAAAAGGAATTAAATAATATGCTCATATTACTAGAAAGCTTAAACTATATTGAAATTACA
TATAAAACCCATGAAAAAAATCAAACAAATAATGATCAAACAAATCGTTCCGATGGCGAA
AATGACCAAAAACAAATTGATACTATTAACGAAAAATTGCTTACACAAAGTGACACTCAT
AATGACATCACTAATAAAAATAATAATGATGAAAAAAACTATGTTGTTACAATGAAAGGA
CAAATAGCTAGTGCAATTTTAAGTGTGGATGAATTAGTTATATCTGAATTATTTTTTTCA
AATTTTTTCAGTAAATATACTTATGATTATATATGCGCATTCTTATCATGTTTTGTATAT
GATGAATCAACAAATAAAGAAATTACCATTAACGACCCTATACTAATCGAAGGATATCAG
CAAATAACTAAAACAGCAACAATAATAGCTAATAAAATGAATCAATGTGGAATGAATATA
AATGTAAAAGATTATTTGGAAAAATTTAAATCAGCTATTATGCCTATTGTTTTGTTATGG
GCTCGTGGTCATTCCTTCATGGAAATTCTCGCGGATTCACAAATATATGAAGGATCAATA
ATAAGAACATTAAGGTAG
>Py17XNL_0104686.1
ATGGCAGACGATATATTAAAATGTGTTCACTCTGAATTTAAATATGTTTTAATAAGTAGT
GATATAAACAACGAAATAAAAGAATTAAAATTCAAAGGAGCGGAAGAAAAATTCCAAAGT
ACCTTAAGCTCATATTTTAGAAGAATAATTTTTGATGAAAAAGGAAAAGATGAATTAAAA
GAAACAATTCAAGAAAAATTAAAAGAAAATACTAATAATAATAAAAAAGATGAAAACGAA
GAAAATGACGAAAACAAAAATTCTTTAAATACAATATCCCCTGATTTAATAAATACCGCA
ATAGAGTCATCTCAGACTTATCAAATCATTCCATTGACGGTACCAACTGAAAAAAATAAT
TATTATGCAATTAATTGCTATATAGATGATATAGGACGAATTAAAAAATTACCATATAAT
AGTAGAGCTTCACGAATATGCAGTACAGACATATATGGAGATGCATTCTTGTCAAAAACA
TATGATAATGAAGATTTTAAAAGATGTGATTTTACAATACAAGAGTATGAAGAATTTTTA
AAAAACCCTCCAAAGGCCGAAAACAGATGGAACCAAGCCCAAGCTATGCAAGACTTGTTA
AGACAAATGAAAGATCAAAAAGAAGGAGTTACAAACACCAATGCACCCGTTGCAAAGCCT
ATCACCTGTGAACATTGCTATAAGGAGGAAAAAACATTAAAAAGATGTGGAAAATGCAAA
AAAGTTTATTACTGCTCAGTTGAATGCCAAAGAAAAGATTTTGTTTTTCATAAAAGAATT
TGTTCTTAG
>Py17XNL_0104686.2
ATGGCAGACGATATATTAAAATGTGTTCACTCTGAATTTAAATATGTTTTAATAAGTAGT
GATATAAACAACGAAATAAAAGAATTAAAATTCAAAGGAGCGGAAGAAAAATTCCAAAGT
ACCTTAAGCTCATATTTTAGAAGAATAATTTTTGATGAAAAAGGAAAAGATGAATTAAAA
GAAACAATTCAAGAAAAATTAAAAGAAAATACTAATAATAATAAAAAAGATGAAAACGAA
GAAAATGACGAAAACAAAAATTCTTTAAATACAATATCCCCTGATTTAATAAATACCGCA
ATAGAGTCATCTCAGACTTATCAAATCATTCCATTGACGGTACCAACTGAAAAAAATAAT
TATTATGCAATTAATTGCTATATAGATGATATAGGACGAATTAAAAAATTACCATATAAT
AGTAGAGCTTCACGAATATGCAGTACAGACATATATGGAGATGCATTCTTGTCAAAAACA
TATGATAATGAAGATTTTAAAAGATGTGATTTTACAATACAAGAGTATGAAGAATTTTTA
AAAAACCCTCCAAAGGCCGAAAACAGATGGAACCAAGCCCAAGCTATGCAAGACTTGTTA
AGACAAATGAAAGATCAAAAAGAAGGAGTTACAAACACCAATGCACCCGTTGCAAAGCCT
ATCACCTGTGAACATTGCTATAAGGTAAGTTTTGTGGCTACACCCCCATATAAATTTCTA
TCTATATCTCTAATATGCCTAATATATGCAGCATAA
>Py17XNL_0104687.1
ATGAAAAACTCTTGGAGACACAAAGCTCTAGCCCTTCCGTTTCTACTATTATCATCAGTC
CTTTGTAATAAAACTTTCTTTGTAGATATATTAAACGGAATTAATATCAAATATAATAAT
AAGGTACCCATAAATAAAAACGTATCAAATTGTTATGGGCAGAATAACACCAAAAATGAT
AATAGATACTCTTCTATGAAACAGCATTTTTTTATACAGAATACAGCACAACCAACTATA
ATCAGTGAAACTTGTGACATAGAAAATAATAATAGGAATGCAAATATATTAAAACAATAT
ATTTATACATTATCCCATTTGACCATTTTTGATATTGATAAAGAAACAGATATAGAACTT
AATATATCTTTATTATTAAAAGCATGTATAGCTTCATATAATTATATTAAAAATATTGAA
ATATATACTTCTAATGTCAAAAATAAAGAAATGTGCTCATTTATATATGAAAATAGACAA
GATTTTGAAGAGTATTTTAATTTACAAGTATTAATGTATGAAAAAATGTTTAACCCCAAC
GAGAATATAGAGGAGCTATTAAAATCCCATATTAAAGATGAAAATATTTATAAAAATGAT
TTAAAAATTTACAAGCAAATTAAGAATAATAATATAGAATTAAAAAAAGATATTTTAGAA
GACATTCTTTTTGAGTCTATAAGACTAAATAAAATGATTCAATATTCTCTTACAGTAAAC
AAATTTAATTTGTTCTCAAATCCTATCCTATTCAAACTATTCTTACACTTTAAAACGAAT
GGAATTTATTATGATATACTCTTGAACATTATAAACAAAATAAAATATTATTATTCCATA
AAAAATATTAACGAAGAATATAAAAATAAGATATTCAAAATTGTAGACAGTTATATAGCA
ATTTTAAATAGCATAGATGATGTATATAAGAAACATGATGGAAATATTTTATAA
>Py17XNL_0104688.1
ATGATAAAAATATTCTTATCAAAAAGTTATAAAGGTTTGGATAGATTTATTTTGGTTTTA
TTTTTGATATTTACTATTGTGGGGGCAAATGGCTTGAATAATAAGAAAAGGTTAAGTCAG
TGTAAAAGTATATTTAAACATAATAGGGGAGGAAAAAGTGAAGGAATAAAATTGTTTATT
CGAAATAAATATTTTAATAAAAATAATGATCTTTTAAGCAAATATAGGAGAAAATGTAAC
AATATGCATAAGGTAAATATTTTTCGATTAAAATTGAGTAACAATCATTCTTTAAAAAAA
AATGTCGATCTGGAAAATTATAGAAACATAGGGATTATTGCACATATTGATGCAGGGAAA
ACTACAACAACAGAAAGAATATTATATTATACTAATGTAATAAAAAAAATAGGAGAAGTG
CATGAAGGTTTATCAACAATGGATTATTTGGACATAGAAAGAGAAAAGGGAATAACTATC
AATGCAGCTGTAACTACATGTTATTGGAATGGTAGTGAAAAAAATTTAGGAAATTATCGT
ATAAATATTATTGATACCCCTGGGCATGTCGATTTTACTGCAGAAGTTGAAAAAAGTTTA
AGAGTTTTAGATGGTGGAATAGTAGTTTTTGATAGTAGTGAAGGTGTTGAGTCACAATCT
GAGACAGTATGGAAACAAGCAAATAGATATAATATTAGCAGAATAATATTTTTAAATAAA
TTAGATAAAGTTGGAGCTAACTTTGAATCTTGTATTGAAGAAATTAAAAGGAAATTAAAT
AAAAAAATATTGATTTTATATGTGCCTGTTTTTGAGATGAGCAATTTTATAACTACTATT
GATATATTAAAAGAAAAAATGATTGTATATAAAAATGCCCATGATTTTTATTTTGAAGAT
ATTCCACAAGAATATTATGGTATCTTTTTAAAATATAAAAATTTATTATATGAGCAGATA
GCCGAAAATTTTAATACCTTTTTAGATAATTATTTAAATGATAAAGTTATGAAAGTAGAA
GAAGTTGAATATTATATAAGAAAACTAGTTGTGGAACAAAAGTATAATGTAGTTATTTGT
GGATCTTCTTTGAAAAATAAAAATGTCCAAATGCTTCTTGATATGGTTGTAAAATATTTA
CCTTCTCCTATAGATTGTATACAAAATTATAAGAACCAAATTATATATAAATATGACGTT
AATAAAAAAGGTGAGAAAATTATATTAAATAGCAAAAAAGATGAAAAGAGCATATGTGAG
AAAATGGATAATGTGAGCATTGGTAATGATATAAACGGGGGGGTTAATAGCGAAATAAAT
AAAAATGTTACTTCTGGATCTAATAATATATATGATGAATCTGTAAATCAAGTAATAAAT
CATAAAGCTATTTCCAATACTTTAAATAGTAATGAAAAAAATGAAAAAGATGAGTTAAAA
CAAAACGACTTAATTTCAGAAGAATTAAGCAAAGAGAATATAAAAGATTATAACAGAAAG
TTTGTGGGGTTAATTTATAAAATTATGAACGATCAACATTTGGGAAATATTAACTATGTT
CGTGTATATGAAGGGAAACTAAATAAAGGTGATTTTATATATAATAATAGAACAAAGAAA
AGTGAAAAAGTATCAAAAATTTTTTTTATACATTCCAGTGAAAAATATGAACTCGAAAAT
GCGTATGCAGGTGATATTGTTGGAATTGTTGGATTGAAGGATACCCAAATTGGGGATACA
ATAAGTAACGTGTTTTTAAGAACTGAATTAAAAAAAATTAAAGAAATACCTCCGATTATC
AGTTTTTATATATATAATAAAAATAAAAATGAATATGAAAAATTAATTAATGCATTAATT
AAAATTAAAAAAGAAGATCATTCATTTTTTTTTCATATAAATCCTGATACAAAAGATTTA
CTAATTAGTGGCGTTGGAGAATTGCATTTACAAATTATAATTAATAAAATTCAAAAAGAT
TTTAATATACCTATTATATATGGTCAACCCCAAATATCGTATAAAGAGACATTTGTTGAA
AATGTAGAAGCCCGAGGAAAGTATATTAAACAGTCTGGTGGTAGAGGACAATATGGTGAT
GTGCATATTAAAATAGAGCCTATGTATAATTATACTGAAGAAGAAGATAAAGAATATGAT
GTTAATAATAATAATGATGACAAAAAAGAAGAAACAAATGACGATATGGATAAAAATTGT
ATGAATATTGATACATCAGAAGTAAATAATAATATTATTATAAAAAATGAAATTACATGT
GGAGCTATTCCTTCTGTGTATTTTGATGCAATCAATGCAGGCATAAGGGAGCAATGTAAT
TTAGGTGTTTTATCTAATTCTCCATTAATAAATATTGTTATAAGAATAGTAGATGGTTCA
TTCCATCCTGTGGATAGTAATGAGCATGCCTTTAAGTTGGCCGCAGGACTTGCAATCAGA
GAAGCTGCAAAAAAAACTTCAGTCCGATTACTGGAGCCAATAATGAATATAAACGTAACA
GTGCCAACTGAATACCTTGGGGAAGTTATAAGTGACTTGGTTAAAAAAAGGGGAAAAATT
CAACATATAGACGAAAGTGATGAGTATACCAAGGAAATTTATGCCAGGGCCCCCATGGCA
TCCATTTTATCATATGTTAGCGACTTAAGGAAAATAACAAAGGGACGAGGGAATTACACG
ATGACACTACACACGTACTCATTGGTACCGCCCTACATACAGGAGCAGCTTTTACAAAAG
AAGGAATAA
>Py17XNL_0104689.1
ATGATTTTTTTAGAAGAGAAACATATTAAATATTTAAATTCATACACAACTGTTACCAAT
GTCGAAGAGCTACTATTTAATGAAACCCTTAAGATGTGTGGGGTGTTTTATTTCATCTGT
TCTTGTGAAATATTATCCCATGAAATCGATAAAAAAGAAGAATTGATTAATTTTATTTTA
AAATGCCAAAATACAGATGGCGGGTTTGGAAATAATATAAATTACGATTCACATATTGTA
TCAACACATTATGCAATACTATCACTGTTAATTTTAAATTATTCATTTGATACAGTTAAT
ACATATATATATAAAGATGAAAATAAACTAAATGATATAGATAAAGCAAATTGTAAGGAT
GAAAAAAGAGAAATAGATTTAAATTATGGAAATTTGGTTAGTGACCAGTTTAATAATATT
TCAAATGATACTAATCATAAAATAAATAAAAATATTCAAAATGAGCAAACAATTCGAGAA
ATGACTTCCCAATATATCTTAACTCTATTAAATACAGATGGTTCAGTTAGAGGAGATATA
TGGGGAGAAGTTGATACACGTTTTGTTTATAGTGCTGTTAGTTGCTTAACGATATTAAAT
AAGATACACTTAATTTCTATCGAAAAGATATCATCATATTTATTAACAAATTATTCTATT
TGTGGAAATTCATTTTCATGGACACATGGAAATGAATATCATGCAGCTAGCGTTTTTTGT
TGTATTGCAACTTTGGCATTAATACAAAAATTATATTTAATTAATGAAGAGAAAGTAGCT
CATTGGCTAAGTCTTAGGCAAACCAATAATGGCGGTTTTAATGGACGAGCTGAAAAATTG
ACTGATACATGTTACTCATGGTGGATTTTTTCATCATTAATTATTTTAAAAAAATATAAA
TGGATTAATAAAAATTCTTTAAAAAAATATATTCTTCTTTGTCAAGATATCAATAGTGGT
GGAATCAGTGATAACCCTGATTGCCTTCCTGATATATGTCATACATTTTTTGGATTAGCA
GCATTAAGTCTGATAGATAATATTGGTGATTCAGAAAAACAATTCAATTTAAAGAAAATG
CATCCAGTTTATGCCATTCCAATTGATACAGTCAAAAAAAGGAATTTACCGAGTTTCGGC
ATAGATACATTATAA
>Py17XNL_0104690.1
ATGCACGCGTACACGAATAATTTAGTGGCTGGAAAAATGAACGATTCAAGTAAAGACAAA
AAGGACGATATAAATAAAAATATACACTATCAAAACAAAAATGAAGCAAAGCCTTTGTAT
AGTAATAGCTCCAATTCTGGAGTGGGAAATACACAAAATAATTTGATAAACAACAGTCAC
AATTTTGATGGATATAATAATGCCCAAAACAACTATCAAAATAAAAACTATTATTATATG
AACAATGATAATAAATATTACCAAAATATAAATAATAATAATCAAAACAAAGTAAATTAT
AATAATTATATGAATACATATGAAAATAATAGTAGCAACAAAGTAAATAATGAAAAGGAT
AATAAAGGAGAACAAAATAAAAGTGAATTTCCATATTTTATGAACACTAATGAAAACTAC
GTAGAATTATATATTAATAAAGTAAAGGAAATATATTACTTTCATGTTTTTTATCATTAT
TTAAAATTAGGATATCCTGAAAAAGACGCAGCTATTGAATCTAAAAAATATATTTTTATA
ACGTTAAATAGATATTTTTTACTTGTTAAAAATGCGATATTATCATCGCCTGAATCTATA
AAACAAATTAATAATTGTGTATCATCTAATTTGCTATATTATCAGCAGCAAACAAATCTA
CAAGAATTTTTATTGCATCAGCAAGCAAGCTTACAAAATGGTAATTTGCAAAAGTTAAAT
TTATACGAACAAATGAATTTAAATAACTTGGGCAATTTGAGCAGTATAGGCATAAGCAAT
ATTAATTTACCTTTAGCTAATAATGAAAATTTATCAGATTTATCTAAGATAAGTAATAGC
GAAAATATTTCTGGTCGAAATGATGTGGCAGGGAATACAGCTACTTCTATTAGAGGTGGC
AATGTCAATTCTAGCAATAATAATAATAATCGTGGAAATAGTTTCCTTGATAAAAATAAT
ACATATGGTTATGATTCCAATAATAATAAAGAAAATAAATCCATGTATAATAATTACTAT
AATTTGAAGCCAGACAAAATTAATAATATGATTGATTCAATTGAAGAGATGAAAAAATTA
AATAAAAATATTAATGATAAAAAAAATGATGATTACAATTTTACATCAGAACAAATGGGT
AGTTTTCAAAATAACATTTCAGGGAGTGGTAGTACTAGCTATATTAATAAAAACGAAAAT
ATGGCTAGTTTCGGTAATAATGATGATAAAAAAAAAAAAATAAGTTTTAGCTTAAATAAG
TCTAAAAATAAAATATTTCAATCATTTAATAATGCCTATAATGATACTAATCAAAGAAAA
AATTTGAGTGATGCGGTGAGTGAAGTAAGTGATTTGAGCGATGAAAATAAAGGTGGAAAT
GTCGGAAATAATAATATTGGTGGTAATACTAGTGTGATTAATAATAGTGGATTGTATGGG
TTCAATAACATTCAAAATGCAAATTATAGCCAAAATAATACTAATATCGGAGTAAATAAA
GGCGGATTATATAACCTGAAAGGGAATAATAACATAGATGGAAGAAATAAAATGAATTAT
GATAATTTTTATGGGAATATAAATAATTATAACTATAATACAAGTTATAATAATAACGAA
AACAGAAATAACAATTTCCCAGCTGGTAATACGATAAAATATGGTATTAAAGGAGGGGAG
CAAGAGAACAATTATGGTTTTAATAATAAAGGTATAAATAAAAATTTAGAAACAAATAAT
AATATGCATGATACCCAATATAATAATGTATTTTCTATGGATTATGGAACGAATAATGAA
AATATTACAAATGAGATAAGAAGTGGTGGGCTTTATAATATGAATAGGATAAAAAATCGA
GGAAATGAAAAGGACAATTTTATGCATGATAATAATAAATTAAATAAAAATAATGATTAT
AGAATGGGTGAAGAAAATTATAATTTTGAAAAATCTGGAAATGATTACAATTCAGATAAA
TCTGAATATGCTGGCGGTGAAATTATAAACAATAATGATAATAATCTGAGTGTATACGGG
AAGTCAGTTAATAACAATAATAATTCAAAACTGAATAACTTGGAATTTTTTCAAAATTCT
AGTGAAATAACAAATAAATCGGATAGCTTTAAGGGTTATATAAATAATTTAAATGAGCAT
TTTAGAGAACAGTGTAAAAATAAAGAGTTTTTTAAAAGCTTAAAATTTTTCATAAGTAAA
TTATTTGCATTAAAAAAGAAAAAATTATTAAAATCGACTTTATGGATAAATAATATTTTG
CCAACAAAAGAAGAAGTTATAGCACTGGATATGCAATTTTATCTAAATAATAAAAGGTCG
AAACGAAAAATTGGAAATAACATAGATATGGATATCGATTTAATAGGACTTAATTTAAAT
GACAAGAAAATGAAATTAAGCATAGAAGAAATAGAAAAGAGAGAAAAACGAAAAGAAAGA
TGCTTTGATATTGGAAAAAACAAGAAAAAGGAATTAGGAGGTGATAATCCTTTTTATCTT
GATATATCTGGAGACAAGGGAAGTGAAGAATATAGAAATCTTGAAATTTTAATTGAAAAA
TATAATTATTCTAGTTGTTATAAGAATAAAAATTTTGTTGGAGAATGTAAAAATATTCAA
AAATTTTTTTTCCGATTAACTTCCCTTCCGGAAAAGAAAAATGTACGAAGTTTCTCCGTT
TTAAAGTGCACATATGCATATATTTTATATAAATACAATATCGACAAAAATTATAAATAC
ATAAATGAGCAATTTAGATCTATGCGGCAAGATCTAAATATACAAAATATTTTTCACCAT
GATGTTATAAATATTTACGAAACGAATATTAGAATTTGCATTGTAAATAATGACTTGTTT
CAATTTCTACAATGTATTAACAAATTGTTTGAATTATATCAAAGGCTTAACATAAAAAAA
TCAAAGGTTGAATTTCTGTGCTATAAGCTGATTTATCTAACTCTTCAAAATATGCATCAA
GAATTTATTATCGAATATTTAACTCTGAGTGAAGAAGAGAAAAATAATTCGAATATCCAA
TTATGTTATTATTTAAATGAGTGTATAAAAAACAAAATGTATTTAATTAATATCAATATG
ATATCACCCTTAAATGAAACAGAAAATCATGAATATATATATTATAGAGTGTTTGTGAAT
AATCATATATTAGCATATTTGCCTACTTTAATGTCAATAAATGAAAATGCTGATTTAAAT
GTAAATATTGATTCACTTTCCGCATTTGTTAATGAACATAGTGACCCAAGTAGGCTTGAG
AATATTCAGAATGATGTTGCTATGACAGATAATAATCCAATTAAAATGCCTTATTTGACG
AATTATTTAATTGTTTTGTTTTTGCCCAAATATAGGCTTTTGGCCCTTATAAATATATGC
AAGTAA
>Py17XNL_0104690.2
ATGCACGCGTACACGAATAATTTAGTGGCTGGAAAAATGAACGATTCAAGTAAAGACAAA
AAGGACGATATAAATAAAAATATACACTATCAAAACAAAAATGAAGCAAAGCCTTTGTAT
AGTAATAGCTCCAATTCTGGAGTGGGAAATACACAAAATAATTTGATAAACAACAGTCAC
AATTTTGATGGATATAATAATGCCCAAAACAACTATCAAAATAAAAACTATTATTATATG
AACAATGATAATAAATATTACCAAAATATAAATAATAATAATCAAAACAAAGTAAATTAT
AATAATTATATGAATACATATGAAAATAATAGTAGCAACAAAGTAAATAATGAAAAGGAT
AATAAAGGAGAACAAAATAAAAGTGAATTTCCATATTTTATGAACACTAATGAAAACTAC
GTAGAATTATATATTAATAAAGTAAAGGAAATATATTACTTTCATGTTTTTTATCATTAT
TTAAAATTAGGATATCCTGAAAAAGACGCAGCTATTGAATCTAAAAAATATATTTTTATA
ACGTTAAATAGATATTTTTTACTTGTTAAAAATGCGATATTATCATCGCCTGAATCTATA
AAACAAATTAATAATTGTGTATCATCTAATTTGCTATATTATCAGCAGCAAACAAATCTA
CAAGAATTTTTATTGCATCAGCAAGCAAGCTTACAAAATGGTAATTTGCAAAAGTTAAAT
TTATACGAACAAATGAATTTAAATAACTTGGGCAATTTGAGCAGTATAGGCATAAGCAAT
ATTAATTTACCTTTAGCTAATAATGAAAATTTATCAGATTTATCTAAGATAAGTAATAGC
GAAAATATTTCTGGTCGAAATGATGTGGCAGGGAATACAGCTACTTCTATTAGAGGTGGC
AATGTCAATTCTAGCAATAATAATAATAATCGTGGAAATAGTTTCCTTGATAAAAATAAT
ACATATGGTTATGATTCCAATAATAATAAAGAAAATAAATCCATGTATAATAATTACTAT
AATTTGAAGCCAGACAAAATTAATAATATGATTGATTCAATTGAAGAGATGAAAAAATTA
AATAAAAATATTAATGATAAAAAAAATGATGATTACAATTTTACATCAGAACAAATGGGT
AGTTTTCAAAATAACATTTCAGGGAGTGGTAGTACTAGCTATATTAATAAAAACGAAAAT
ATGGCTAGTTTCGGTAATAATGATGATAAAAAAAAAAAAATAAGTTTTAGCTTAAATAAG
TCTAAAAATAAAATATTTCAATCATTTAATAATGCCTATAATGATACTAATCAAAGAAAA
AATTTGAGTGATGCGGTGAGTGAAGTAAGTGATTTGAGCGATGAAAATAAAGGTGGAAAT
GTCGGAAATAATAATATTGGTGGTAATACTAGTGTGATTAATAATAGTGGATTGTATGGG
TTCAATAACATTCAAAATGCAAATTATAGCCAAAATAATACTAATATCGGAGTAAATAAA
GGCGGATTATATAACCTGAAAGGGAATAATAACATAGATGGAAGAAATAAAATGAATTAT
GATAATTTTTATGGGAATATAAATAATTATAACTATAATACAAGTTATAATAATAACGAA
AACAGAAATAACAATTTCCCAGCTGGTAATACGATAAAATATGGTATTAAAGGAGGGGAG
CAAGAGAACAATTATGGTTTTAATAATAAAGGTATAAATAAAAATTTAGAAACAAATAAT
AATATGCATGATACCCAATATAATAATGTATTTTCTATGGATTATGGAACGAATAATGAA
AATATTACAAATGAGATAAGAAGTGGTGGGCTTTATAATATGAATAGGATAAAAAATCGA
GGAAATGAAAAGGACAATTTTATGCATGATAATAATAAATTAAATAAAAATAATGATTAT
AGAATGGGTGAAGAAAATTATAATTTTGAAAAATCTGGAAATGATTACAATTCAGATAAA
TCTGAATATGCTGGCGGTGAAATTATAAACAATAATGATAATAATCTGAGTGTATACGGG
AAGTCAGTTAATAACAATAATAATTCAAAACTGAATAACTTGGAATTTTTTCAAAATTCT
AGTGAAATAACAAATAAATCGGATAGCTTTAAGGGTTATATAAATAATTTAAATGAGCAT
TTTAGAGAACAGTGTAAAAATAAAGAGTTTTTTAAAAGCTTAAAATTTTTCATAAGTAAA
TTATTTGCATTAAAAAAGAAAAAATTATTAAAATCGACTTTATGGATAAATAATATTTTG
CCAACAAAAGAAGAAGTTATAGCACTGGATATGCAATTTTATCTAAATAATAAAAGGTCG
AAACGAAAAATTGGAAATAACATAGATATGGATATCGATTTAATAGGACTTAATTTAAAT
GACAAGAAAATGAAATTAAGCATAGAAGAAATAGAAAAGAGAGAAAAACGAAAAGAAAGA
TGCTTTGATATTGGAAAAAACAAGAAAAAGGAATTAGGAGGTGATAATCCTTTTTATCTT
GATATATCTGGAGACAAGGGAAGTGAAGAATATAGAAATCTTGAAATTTTAATTGAAAAA
TATAATTATTCTAGTTGTTATAAGAATAAAAATTTTGTTGGAGAATGTAAAAATATTCAA
AAATTTTTTTTCCGATTAACTTCCCTTCCGGAAAAGAAAAATGTACGAAGTTTCTCCGTT
TTAAAGTGCACATATGCATATATTTTATATAAATACAATATCGACAAAAATTATAAATAC
ATAAATGAGCAATTTAGATCTATGCGGCAAGATCTAAATATACAAAATATTTTTCACCAT
GATGTTATAAATATTTACGAAACGAATATTAGAATTTGCATTGTAAATAATGACTTGTTT
CAATTTCTACAATGTATTAACAAATTGTTTGAATTATATCAAAGGCTTAACATAAAAAAA
TCAAAGGTTGAATTTCTGTGCTATAAGCTGATTTATCTAACTCTTCAAAATATGCATCAA
GAATTTATTATCGAATATTTAACTCTGAGTGAAGAAGAGAAAAATAATTCGAATATCCAA
TTATGTTATTATTTAAATGAGTGTATAAAAAACAAAATGTATTTAATTAATATCAATATG
ATATCACCCTTAAATGAAACAGAAAATCATGAATATATATATTATAGAGTGTTTGTGAAT
AATCATATATTAGCATATTTGCCTACTTTAATGTCAATAAATGAAAATGCTGATTTAAAT
GTAAATATTGATTCACTTTCCGCATTTGTTAATGAACATAGTGACCCAAGTAGGCTTGAG
AATATTCAGAATGATGTTGCTATGACAGATAATAATCCAATTAAAATGCCTTATTTGACG
AATTATTTAATTGTTTTGTTTTTGCCCAAATATAGGCTTTTGGCCCTTATAAATATATGC
AAGACGAGCATAAAGGTAAATATATCAACTTTAACCAAATTGTTAAATTTTGAAAATGAT
CACGAATGTTTAAAATTTTTAAACGAGGTTAACACAATTATAAATAATAATGAAGTATTA
AGCAAATCATCGCTTGTTAATCTTTTGAAATCACCATTGCTCAAAAATAAATATATAAAT
CATATAAGATAG
>Py17XNL_0104691.1
ATGAAAAAAAAAAATGAATATATAAATTATTCTTCGCCAGTAAAGGGAGACGTGAAATAT
TGTAAAAAAACTTCGAAAAGTGAGATAATAAATCGAAGACATAAAATAGATAAAGATGGG
TATTTTGAAAGTTTTAATCTTTGTATTGATAATAAAAAAAGAGAATGCAACCCTTGTATG
ATACCGAATTCTTTTATATACAATAAAGCGAGCATTATAGGTTCTGGTCGAAATGAGAAA
AATTATATAACATCATGGAAATCGAAAGTAAAAAATGTTGTTAGTCCGGATTTTATATAT
GATAATGGCGATTCATTGAATAGCTCCAACGAGGTATTGAAAATTTATCCAGAGGGTTTT
GATTTAGAAGAAAATTTGGTGATTAATAAATGTGAAGAAAGTATAATAAATAATGATAAG
ATAAACAGTAAACTAGTTGATATTATAATTTTAAAAAACATTTTAAATATATACTTTTTA
TTTGATAAGGGGAATGAGGGGTATATTAATCAGGAATATGCATGTTATGTGATTAAAATG
ATTTATGAAAATGATAAAAACTTTATGATAAAAAATGTTACATTAAATGGTAATGAAATA
AATAAAAAAATGAATAAGGTGTTTAGAAAAGAATTTGAAAAAAATGAAGTATTTTTTTGT
ACAAAACAATTTGCTAACTTTTTATTGGCTATTTTGCTAAAAGTATCAATTTTTCAAAAA
AAAGACAATATTATAAGAAAACCATTTTTCATTAACATCATAAAAGAGTTTGTAGATACA
TGCAATCAAAATGATAGTAATGATTTATTTGGAGTGTTTAAATATCCTAGAAATATAATA
AGGAAATTTTATGATTATGTATATTATTTAAAAACTATAAATGATGAAGAAACAATGAAA
AAATCTAGAATAAAAAAAAAAAATAAACAATTAGAAAACATATGTTTTTTAGATGGTAAT
TTAGTTAATGCTAGTTTGGATACACATATAAACTATTTCAAAGAACAAACCAAAAAAAAA
CTCAAAAAAATAAAAATAGATATAGATAAGAAAGAAATGACAGAATGCACATTTTCTCCA
TCTACTAATAAAAAGCCATTATATTTATTAAAACAAAAATTCCAAGAAAATATTGATAAT
ATATTTAAAACAAAAGAAAGTATTAATAAAATATATGCTCCCATAAATACTAAATATGAT
ATAGATAATTCAATTGAAAGAACAATGCTTTTACCTGATAATTCATTCTTGAAAGACTTA
GATTCAAGCACAGATAATGAAAAAAATAAATATAATATAAATATAGAAAATAATGATACC
CCATTAGTACAAATAAAGTATATAATTCACCAAGGATATAAATCGCCTAACAACATTTCA
TGGTATGATACATTACGAAATACATAG
>Py17XNL_0104692.1
ATGAATAAAAAAATCGGCAGGATTAGCCGAGATGAAGTAGAAACAGCTAAACAATTTGAA
AAATTGATAAAAAAATATAATATAAAAAAAGTAAAAAAGGTTTCTCTAGAAAAAATAAAA
GATAAAACATGTCTACTATATAATAATGAATTCTATGATAATTATTATAAAAAAAAAGAG
CCAATTATTATTAAAAACTTAAAAAATAAAATAGGAAATTGTATAAACACTTTTGATAGT
AATAATATTATTGACCACATAGGTGACACAAAAATAAGTATTCATGTAAGCACCTCTAAA
TATTTAAACAATGTAAACAAAAATTTCCATTACAGTTTATCAACCTTAAAAAATTTTATT
CAATTAATTCATAAAGAAGATCAAAAAAAAAAAAAATTTTCAGTTAATTATAATGGAAAT
AAAAATCATATAACCCTAACATTCAAAGATGAAACAGATAAAATGTGTGTTGTTCCCCCA
AAGATAGATAATCCTATAAAAAATTATAAAAACAAAACTTTAGCTACTACTATTACCACT
AATATAAGAGAAGATAATACAAATTCCCCTTTGAACGATACTCAAAATATAAATAATAAC
TGTAAACAGCAAATATGCAATAATAGTAGTGGTAACAATACCAACTACTATTATTATTAT
AGGTCTCTAGGAATTAATCAATTTAAAGAGGTCTCCGATATTAAAAAGATGAATAAATTT
ATCAAAGATAATTTTTTTTTGCCACCTGAAATTTACCCATCTTATGAAAAATTCGAATTT
TTCTCTTCTGTTTTAAGAATAGGCCAACCCAATATTTTTATATGGTTACATTATGATATA
CCTGATAATTTTTTAATTCAAATAAAAGGAAGAAAAAAAATTTTATTAATCCATCCAAAA
TACATAAAATATTTTAATATTTTAAATTCATCATCATCTTACAACATATTTGATATACTA
CTAAAAAAAAAAAACAGAAATAAAAAAGAGCAAATTATTAAAAAAATAATTATAAAGCAT
GCTTATGTAGCAGATCTATATGAAGGAGAAATTCTACACATTCCTTCTTTATGGATGCAT
TATATTTATAATATGCCCTACCATACACATTTAAAAAAAAAATATAAATACAACCATCGA
TATTTATATATTACCCCAAGTAACAAATCATTTTATCGTATTAATAAAAGAAGAAAAATA
TATAACAAAAAAAAAAATTATATATTTCTTTTTTACAAAAATAAAAAATTTATAAATTGC
TCAATAAAAAAACAAAAAAGACAAAATAAAACACCGACATTCTTACATTTCCTAAATGGT
GAACTAAAAATTAAAACAAAAAATGTTTATTTAAAAAAATTTAAAAATAAAAAGGCCAAA
AATATATCTTTGCAATATATTTCAAATTTTTTATTTTCATGTAACCAAAAATATGATGAA
AATAATGATAAAGCACTTATTTTTCCAAACTTAGATCAATCATTTGATAAAAATGAATTA
ATAAAACATTATAGTCATTTGGAAAATTCTGAAGAAATTTTAAAGAAAAATTTTAATATT
GATAATATAAACCTTGTTACTAGTAATAGTACCCAAATTGGAAATGGACAGAATAGTCAA
GGAACTTATAATGCCGATACTAAAACCATCGACCAAAGCAACAGCTATAACACATTCTCA
AATAATAACAAACAAATTACAGACTTCAAAAAAACTGATCATCATACTTCTAAAAATACT
AATTTAAATATTAGTATTAATTACTTTTTTAGAAAAAAAAAAGAATTACATTTATTTAGT
AAAAAAGATCTATATGGAAACCAAGATATTAACACAGCTAATCAAATATTTAAGAAAATA
GAAAACGAAATAAAGCCATTAATGTCAATGCCATCTAAATATAAAAATTTTTATATTCAA
AAAATACAAGGATATCTCTATTCGCTTCTTGATACGAAATATTTATAA
>Py17XNL_0104693.1
ATGGACAAAATAGTCATATCAAATAGTAGCAATGTAAACTTTGATAAATCAGACCCATTC
GGAAATATGAAACTAGACGGTGGTGATAATAATAAAATAATAATCGATGAAATTAATAAG
GGCTCATTATATCATAAAAATGCAAATACAAGTATAAAAGTCCCCAAAAATGTGAAAAAA
AAAAAGAAAGGTAATAATAATAATAATAATAAAGAACAAAAAGTTTTAAATAGAGATTTT
AATAATGATAATGCCAAAGACGTTGAGAATAATATTAGAAATTCTCAATGTGATAAAGAA
GGAGAAATAAATAAAAATGAAATAAATCCGAACAAGAATAATAATGATGTGAAAAGTAAA
ACACCATTAAATAAAAAAAATTCAAATTATAGCGAAGAAAAAAAAAAACAAACAAGCTTA
CTAAATAATAATAAAAATAATAGTAAGCTAGTAAAATTAAAATCTGAGAATGATAATATT
GATTTAAAAAAAAGTGAATCTTTTAAATATAAAACTAGCCTTAAGGCGAACTGTTCAAAT
AATGTTAAAAGTAAAATCAATAATGGTAACATTGAAAATAATTATTATAATGTAGACGAT
ACTACTGATAAAAAAAAAATGCATTTAAATGATCAGGTTAATACACACAATAAAAAAAGT
AATAAAGGTTTATCTTCTCCTTCAATTAGTAAACTTGATGATGTTGAAATAAATAAAGAA
GATATTTTATTCCAATACGAAAAATGTATAAGTAGGAAACGAAAAGAAAGAAAAAAAATA
AAAATGAAATCAAAACTATTTAGAAAAAGTGTTAAATATTCAAAATATTATGGGGGTGAT
ATATTAAACGTAGTTAATCAATTGAAGCTAAATTTGAGGTTCTACCAACGGGAGATGGAT
GACTTTTTAAGTGTCATATGGAATCTTCAAAATATGGTTTCGATAGAACGAGAAAAATAT
AGAGAACTAAAAGATATGCTAAAATATACAACAGAAGAAATAGAGAAGGAGAACAACAAA
TTATATGACGAATTAAATTTATATAAACAAAAATATAACAACTTAAAGAGTGTTATATCA
AATATTGGTTATGGAATGTTTTTAAATATTGAAAAAACAGAAATAAATAATCATAAACAT
TCTATTAAAAGTAATAATTCATTTATACATTCTGAAAAACTATATACAGATGAAATGTAT
GAAGAAAATGATGAATGTGATTATGTCATGATTCATGAACCATTGAGTAAAGCGAGTGAT
TGCTATAGTAATCATCATATCACAAGAGGTGGAAGAAATCGTAATAATTCTTCCCTATTA
AATTATCTTGACTTTTAA
>Py17XNL_0104694.1
ATGACGTCCAACTATATAATTCATATGGGGAGTAACACCATAAATAAACGAATAAAAATT
AAAGAACTTTTGAGCAAGTATGAAATTAAAATATTAGAAAAAAATGCGAATGCATTTTTT
TATATACTTATAAATTTAATATTTAACTTGCCAGTTGAAAGATTTCGATTAGCTATTAAC
AGAAAGTACATATTCTTAAAAAAAAGGAAAAGAAATTATCTAGTATTTGATATAACAAAA
AAATTATTAATAATGAACAACATTGATACAAATGAAAGGTTTATAAATCTTATTGAAAAT
AAAAAACGATATTTTAATACAAAACCTTGGATGAATGATGCATCACCATGCCAAGCTAAT
ATTACTTCAGAATCTTCCAATGTGTATAATGACAATTTTTCAAAACGTCCAATGTTTTAT
GATAATATTTTTAAAAATAATTTATCCACCAAATATAATAGTTTACAAATAAATGAACAA
AAAGACATTTCTTACTATAATATTTTTTATAATATCATAAGAAATGATCAAAAAGAATGT
TTTGAAAATAATAAAATATTTTGTGAAAATAATTTAGGAAAAAACAACATCATATGTAAT
TTTTTAAGTAACACAAATTATCTCAAAACTGATTTAAATATTAATGAAAATAATTCTACT
GTAACTAATTCATCTTTGTTCTCTTCTAATAATGAAACCCCTAATACCACTATTATGCAT
AACACTAAAAATAAATATTCCAGTTTTTTCAAGAGCCAAAGTTTATTTCCATTAAATACA
ATAAATCTGAAAGATATACAGAATAAAATAAATGGATTAAAATTAAACAAATGCGAAGAG
AACGATATAAATGACGTATGCTTATCATATAAAAGGGAGGTAATCGATTTTAATAACAAT
GAACATAATAATTCTGATACAAAAAAATGTATTATAAAAATAAAAGAAAACAAATCTACT
ATTAATATTTTTGATGAATTTCTTGACATTCATGTATTATTTCGATTAAAAGGAGGCAAA
GGAGGATTTGGAGCTAATTTAAGAAATAAAAAAAGAAAAAAAAAGAAAAAAAAAAGTAAC
GACATTTTAAGTAATGCTTCAAGAAATATAAAAGGGCAAAGAGTTATATTAGATAATATA
GTTCAAACAACTGAAAAATTATTAACAAAAAAAAAAAACGAACAAACCATAGTTGACAAA
TTAAATAATACAACTTCCCTATTAACTAATATTACCATTTCCAATGATAATTCAGATGAA
CAAATATATAAGTATATTCCTCAAAATGAAGTGGAAACCGAAACAAACCATAAAACAGAT
TTCTTACATAATCAAAAAAGCATCGTACATGAAATTGTAGAAAGCGGAATTCATTATGAA
GCAGAACAAAAAAAAAAATCACAAAAAATAAAAACGAAAAAAAATATTGACAAAAACGAA
CAAAATAATAATAAAAACAATATCTTGAAATCTTTGGATGATCTGTACACATGTTTGTGA
>Py17XNL_0104695.1
ATGGAAAATGATAGAAGGAATAACCCTCAAGAACATGGTGATATGAACGGGGGGTTTAAT
AACTTGAACTATTATAATAACAATGCCAATGGTATGAATAGTGGAAATGTCATGAATAGT
GGAAATGGTATGAATAGTGGAAATGGTATGAATGTGGGATATTACGGTGTATACGAAGAG
CAAAATAATAATTTTAATATGAATACAAACAATACAGGAATGTATATTAATGCAGAAGAA
AGTTTTAAGAATAATCAAAATACCAATAATAGCGCGATGTATAACAATTTTAATATGAAT
AATTCTAACTATAGTGAAAGTAATTATAATAATTATAGTAATTATGGCGCCAATTACAAC
ATGCCCAATAATATGAACAATGCTAGCAATATGAATAATATTAACAGCATGAACAATACT
AGCAATATTAACAGTATGAGCAATATTAACAGTACTAACAATAGTGGGTATAACAACATG
GGAAATATAACGCCAAATTATTACCAGAGTGACCAATATATATTAAATAAAAAAACCGCC
AAAATATTGTATATATATAACGTAACAAGTGAATATTCTGATGAGAATTTTATTTATAGC
CTATGTTCTATTTATGGTAGTGTTGACACAGTTAGCTATATAAAAGGGAAAAATGTATTT
ATAGTAAAATTTGGATCTGCAGATGATGCATTAAACGGATATAAAAATTTACCAACACAT
TTTAAAGACTTTCAATATGAACTTCGTAATGAATCTAAAAAAATTAGTTATTTTAGTGAA
AAGGCTAATAGCCATAAATATATTTCTCCTAACCTTTCTGAAAAAAAATTTTTATCATTA
AGCTCAGAAAAACGAGAAAAAATTATGAGCATAAAACAAAAAGAGCTATTAAGAAAGTGT
AAGGAAAAATTAAATGAATATATTAACATGTTCAATAACAAAAATATAACAGAAGATGAA
AAAAATAAATTACAAGCTTTGATAGATCATATAAAAGCACGAATACATGTATTGAATAAT
CAATGTGATAATTCAAATTTCGGAGGAATGCAAAATCAATATTTAACAAACAATTATAAT
AATACATATGAAAGTAACATAAACACTAATAATATAAGCGTAAGTGGCAATAATGCAAAC
ATTTCTAATAATATAAACTATAATAATAATAATAATAATAACATTTATGCAGAGGGTAGT
ACTACTATTAAAATTAATTCGTTGAATAATATTCAAAATAACGAAGACTTAAGTAATTAT
ATAATTCAAAACAATTCTATATTTTTAAATGAGCATATTTCATATCTTTCGTTATTTACA
TTTGGTGAAAAATATGCAATAATTAAATATAGTAGCCAAAATGCAGCAAAAACTGTTTTC
AACAATTGCAATATGTGTAATATTAATGTAGAATTTGTCCCCGATGATAACGGTAATCAG
CAAGGTAACTAA
>Py17XNL_0104696.1
ATGCAAAAGCTGATGATGAACAAAAACTGCGAATTAAACGCAGAAAAAAATGCAAGTTTA
GGATATACATTTGACGAAAAAGATGGTTTTTTTGCGTCGATATTTAAAAATATAACAAAA
AATGAATATTTTAGTGCAGGTGTTGGTATAATATCTGTTGGTGCATTTGTCACCGTTGCT
AATAGATTAAATAGCTACATGTATAGTGCTATAAAAAAAAATTTATTTACATCGCTAGAA
ATAACAATAAATGATACTTCCTATTATTGGATACTAGAATATATGGTAAAAAAGGGAATT
ATTAGTAGACATTTAAGTTTAAAAACACAAATAATAAATGACAAAAATTGTAAAAATGCT
ATATTTTCATTTCTTCCAAGTGTTGGTAATCATTTATTTATATATAATAATACATTTATA
TTTATTGAAAGAAATAGAGATAAAAATATGATTTCTGAAACAAATAGATCATTGCCATTT
GAAAATATAAAATTAAGCACTTTTGTATGGTCTAAATATATATTTCAAGAATTATTAAAA
GATGCAAAAATATATATAGATAAAAAGGAAGAAGGAAAAACATTATTATATAAAACTTTT
GGCCATGAATGGAGACCTTTTGGAGCACCAAAAAATAAAAGACCCATTAATTCAGTTATA
TTACCTGAAAATTTACGTGAATATATAATTAGTGATATACAAACTTTTCTTAATTCAAGC
AAGTGGTACATTGATAAAGGTATACCATATAGAAGATGTTATTTATTACATGGCCCACCT
GGATGTGGAAAAAGTAGTCTAATCAGTGCATTAGCGGGATATTTTGATTTTAATATTTGC
ACTATAAATGTTAATGACATATATCTAACTGATGATAGATTCATACATCTACTAGCCACA
GTTCCTCCAAAAACTATTCTAATTCTCGAAGATATTGATTTTATTTTTCTCAATTCAGCA
CTAGATAATAATACTACTACTAAAAATTCAACAAATAAATCTAATACCTCAACACAATCC
TCAAATTCTATATTTAATAATGATTCTCATTCTATAAGAACATTAGGTGTATCATATAGT
GGCCTTTTAAATGCATTAGATGGTGTAGTTGCAACAGAAGAACGAATAATTTTTATGACA
ACTAATAATATTGAAAAACTTCCTAGTACTCTTATTAGACCTGGAAGAGTTGATATGAAA
ATATTTATTCCTTATGCAAGCATGTATCAATATAAAAATATGTTTTTACGATTTTTTCCG
AATCATAATGATTTGGCTGATAAATTTTCTACGATTTTTCAAAATTTTAATTTAAGTATG
GCTGAAATACAATCTTTCTTTTTATTCTCAAAGCATGATCCATATAAGACCATAAAAAAT
GCTGAGGATTGGGTCAAATTATATGCCAAAAAAAAAGATGACTCTTAA
>Py17XNL_0104697.1
ATGAAAAAAGGACTGGAGAGTTACATATCGAGAGGAAATTCAAAGTTCGTTGAAAATTTA
TTAAAAAAATATGGAACATTGAACAATAAAAATAGTACAATTAAATATAGGAATTATTAT
AATAGTTTGAATAATGTTTCCAAGAAGAATAGTTTAGTATTATATGATAAATGGAGAATA
ATTGGATATAATGGTAATCGTTATTTTTCAAACATAAATGTCCGAAAGTATAGCAGTAGT
AGTAATCCTTCAAATGGAGAATTTTTCGAGGATGAAATGAAAAAATTTGATGAACGAATG
AATAAAGAAAAATCCAAACATAAAAAAGTTTTATTTTTTATATTTAGTAGTATAGTAGGA
TTATATATGTATTTTGAATCATATAATCCCGAGTTTTTTATGTATGATGTATTTTTAGAT
CTTTGTTTAAAATATGTAGATAGTGAAGTATGTCATGATTTATTCTTGTTATTAGGGAAA
TATGGATTATTACCATATGATACAAGTAATGATAGTGTATATGCAACATCTGATATAAAA
AATTTAAATTTTATAAATCCTTTTGGAGTTGCAGCTGGTTTTGATAAAAATGGTATATGT
ATAGATAGTATATTAAAATTAGGGTTTTCATTTATAGAAATTGGTACAATAACACCGAAA
CCACAAAAAGGGAATGATAAACCTCGAATTTTTAGAGATGTAGAAAATAAAAGTATAATA
AATGCATGTGGATTTAATAATATAGGATGTGATAAAGTTACTGAAAATTTAATTAGCTTT
CGAAAAAAACAAGAAGAAGATAAACTATTAAGTAAGCACATTGTTGGTGTAAGTATTGGA
AAAAATAAATATACAGAAAATATTGTGGATGATTTAAAATATTCTATTTATAAAATTGCT
AGATATGCAGATTATATTGCAATTAATGTAAGTTCTCCTAATACACCAGGATTAAGAGAT
AATCAAGAATCAAACAAGTTAAAAAATATTATTTTATTTGTGAAGCAGGAAATAAATAAG
ATAGAGGAAAGTGGTCATAATGGTGAAAATTTTTGGATGAACACAACAAAAAAGAAGCCT
TTAGTTTTCGTTAAATTGGCTCCAGATCTAGAAAATAGCGAAAAGAAAAAAATCGCTCAA
GTTTTATTAGATACAGGAATAGATGGTATGATTATTTCTAATACTACAATAAACAAAATG
GATATAAAAAGTTTCGAAGATAAAAAAGGAGGAGTCAGTGGAAAAAAGTTGAAAGACTTA
TCAACAAATTTAATATCAGATATGTATATATACACAAATAAACAAATTCCAATTATAGCA
TCTGGTGGTATACTTACAGGGGCAGATGCGCTGGAAAAAATTGAAGCTGGTGCATCAGTT
TGCCAACTATATTCTTGTTTAGTTTTTAACGGAGTAAAATCCGCTATTCAAATTAAAAGA
GAATTTAATAATGCGTTATATCAAAAAGGTTATTACAATTTGAGAGAAGCTATTGGAAAA
AAACACAATAATGCAAAATCTTTGAAAGTGTAA
>Py17XNL_0104698.1
ATGAATAATAAGAAAAGAAATAAATATGATAAACAAAATTATATGGCATTACCACTAGAA
AAAACTGAAATAATTATCGAAAATATTTATAATTTAAAACATTGTTTGAATTTATATCGA
AAGGAATTGCAAGAAAAAAACAATTATATCGATAATGCAAATGAAGATTTGAAGTTTTAT
AAAAGTGTTTTAAGAAATATCAATGTAGTATGGAAAATATTTAACAGTGATTTATTAAAT
TTAATAAATAGTGATAAAGGGATTAACGTACGTGTAAAAGAAGAAAATAATAGCAACAAT
GGAAATATTAAAGAGTGTAAGAAACGAGAAATAAAGGATGAACAGAGTGGTAATGAGTAC
GAAAATATTATTGAATCTCCTTATTATAATATAGAAAAATTTCATGATTTATTTTTAAAA
TATGTGAATAAAAATGATGGAAATGAAAGTGATGAAGAAGAGGACTCTGATTTTTTTAAA
TCATTATCAGAAGACGATATAGAAAATATAAAAGGAAAAAATAAAAAAATAAAAATAAAT
GAACAAGATGGGCAAGAAAAATCATTTATAAAAAATGAAAAAAATGGTGATAAAGAAAAA
GGATATACTAATACAAAGCGAAAAAGGGATGAAAAAGGAGAAGATAGAGAAAGCTTAGAC
AACACAAAACAATGTAATGGAGAAAAAAATTCCAAAACAATTTTTGAAGAAAAAATAAAA
TTTGAATTTTTAGAAAATATAAAAAAAACATTAAATTTTATAAATAATATTATTTGTTTA
AAATCAAATATTAATATTGATTGCGATTTAGAATATATAAGAAAAATAAATTATGAAAAA
AATGTCTATTATGAAAAATATAAAGATGAAAAAAAAAATAATAATAATACCAAAAATGAA
TATAATAATATAAAAATAGAATTAGAAAGATTGGAGAAAAAAAAAGCATCTCTACTTTTT
AAGCTATATAATTTAAATATATGTAAAACGATTATTGAAGATGGTAAAGTCGAAAAACCT
GAGGATATTATGCAAAACGAATTAAAATTAGAAAATTTTGATGATGCTAAAAATAAAATA
ATATGCATTAATTGTGGTTATGAAAATTTATGTGAAAATGGTGTTATTTTGAGCGCCCCT
ACTAGTGGAACGATTGCAAAAAATGAGAGTAATAGTTTATGTGTAGCTAACCAATTATCC
ACACCAGGAGATACAATTAATGGTAATAGTAATACTACAAATATGAATAGCACGATCGAT
AATTCAGGAAAAAATGAAAATGATAATATAGGTAATAAAGTGGAATCAGAAATTTTGTTA
AACTTTGAAAATTTAATTACAAAAGAAAAAATAATACAAAGCGATCCGTTTAAAAACTTA
GTGAAAGAAACGATGAATATTTATAATACGTTAAAGGAAAGAGAAAAAGAAATAGTTCTT
TTAAAAAAGGAGATATTAAGAATGGAAAATGATAAAGATGAAGAATATGATAATTTATTA
AATGAAACAATAAATAATAAAAAAACATTAGTTAATAAAATTAAAGAATTAGAAATAGAG
ATTGTTACATATAAATTAGATAAAGATAAAATTGAAAACAAAATAAATGGTATGAAAAAT
GAAATTGATGTGTTAAAAAATATTGAAAACAATCAAACTATCCAATTAAAACAAAAAGAA
AATGAGATTTTAAAAATGAAAAATAATATTGACACACTAAAAATGTCTGAAAATAATTTA
AAAGAGAAAATAGAGATCCTAAAGAAGGAGAAAGATGGCTTATTAAGTTCAGAAGGATGT
GTGATAAAAAATGTGAATATAAATAATGATAATGCAATTGGTGATGACTTAAAAAATAAA
ACAAGTGTTGATATAGATAAATATAATGAGCTTCTTCGTGAAAATGAAAATATGCGAAAA
ATTTTAGAAAAAAAAAAAGATGTTGAAGATAAGCTAATAAACTTAAAAAGTAGTTACGAT
TCTATGAGTGAAGAAATCGAAGAAATAACAAAAGAGTTTGAAAAAAAACAAGAACAAGTT
GATGAAATGATTTTACAAATAAAAAATAAAGAGATGGAATATTTAAAAAAATATAATAAT
ATGGTAAGCAAAGAATTTGCAGAAAATAATTTAAAACAACTCGAAAATAGTTATAAAGAG
AAATTATCTTTGATAAATGATACATATGATAAATATAAAAATTTTTCAAATTTATATTTA
TCACTATTTTATCATGCTAGAGAAAATGCAGTTATATCAGATAGTGCAAAAGAAGAGCAA
ATGAATATAATTATAAAATTAAAAGAAAAATATGAATTAATTTTTCAAAAAAAAAAAGAA
TTGTCTGGAATATTAAAAAATTTGTATAATTGTAATAAAAAATTAATTACACAATGTAAT
GATTTATATAAAGAAAATAAAAAGCTGCAAAATACTTTATGTTCTATGGAAAAAAATAAA
TATAAAAAAGATTTGTCACCAAATAATGAAGATAATAATTTACTGATAGAAGAAAATAAT
GAATTGCGAAGAAGATTAATATGTAGTGTTTGTATGGAAAATTTTAGAAACTATATTATT
ATTAAATGTGGACATATATATTGTGAAACTTGTATTTTTAATAATCTTAAATCAAGGAAT
CGAAAGTGTCCACAATGTAAAATACCTTTTGACAAAAAGGATTTGCAAAAAATGTTTTTA
GACTAA
>Py17XNL_0104699.1
ATGGTTATGGGACGAGTGCGCGCAACGTCTTATATAAGACGTACCATTTCACAACCATTA
AATAAAAATCATCCTGCAGGAAATATACAAAATTCTAGAGGTTTAAATGATACAAATTTA
ATAGGAAATAAAAATTTACACTTACAATTATTATGTAATGGAAAAGAGCCATATAATGAA
TGTATTGAACATTTAGGAAATTATCGAGATTTTGATGAAACCAAACCATTTTATATGCCT
AGAAAATCAGACCTTAATTCAATATATAGCATTTTAAATAACAAATTAAATATACTTTTA
TTATTTATTCCTATTGGTATATTTAGTTATTTATTAGGAGCCTCAGATATATATATTTTT
TTTTTTAATTTTATTGCCTTAATACCTTTATCAGCTTTAATGGGAAATGTAACAGAAGAT
TTAGCTTTACATACAGGAGAAATTATTGGAGGATTACTAAATGCAACATTTGGTAATTTA
ATGGAAATGATATTTTCTATTCAAGCACTAAAAGCAGGATTAATTAATGTCGTTCAAGGA
ACATTATTAGGAAGTATATTATCAAATTTATTATTGGTTTTAGGTATGTCATTTTTTGCA
GGAGGGTTATATCATCATGTTCAAAAATTTAATGAAAAAGGAGCTACTTGTAGTACATCC
TTATTATTATTATCAAGTTTAGCTATAACTATACCTTCAGTATCTTCAGTTACTACTAAT
AACAATACTGATGTATTATTAAAAGTTTCAAGAATAACAGCTGTTTTAATATTTATAACA
TATTGTTTATTTTTATTATTCCAATTATATACACATATATCACTATTTCAAGATAAAGAA
ATGACTGAAGAAACACCACAATTATCTGTAATTACAGGATCTATTTTTTTAATTCTAATA
ACTTTTCTTGTTAGTGTTCATTCTGAATATCTTATTAATACTGTTGAATCTGTTGTTAGA
TATTATAATATTTCTGAAAATTTTATTGGGGTTATACTTTTACCTATTGTTGGTAATGCT
ACAGAACATTTAACAGCTGTTACAGTTGCGATTAAAAATAAAGTCGATTTAACTATGGGG
GTAGCTGTTGGATCATCTGCTCAAATTGCCCTTTTTGTTGTACCAATAACAGTTTTATTT
GGATGGATTTTAAATAAACCTATGACCTTAGCCTTTTCTCCTTTATCAAGTGTTATATTA
GTTATCTCGGTTATCGTTACAATGGCAATTGTACAAGATGGGGAAAGTAATTGGCTAGAA
GGCGTTTTGTTAATTACTGCTTATCTTATTGTTGGTGTTGTTTTTTGGTTCGATAGTTCA
TGA
>Py17XNL_0104700.1
ATGGAAAAAGAAGAATTTTATAGAAAATATCAAGAGTATTATGGTGGAGACATAAATGAG
ATCCCTTATTTATTGGAAGGAAAAGATATATGGTTATATGATTTATATTTAAGTGTATTG
AAACATGGTGGATATTCATGTGTAAGTCGAAATGCGAAATGGTTAAAAATTGGAAAAGAA
TTTGGACTAATAAATAAAGAAAAAAATATTAGATTAATAGAAATAAAAAATATTAAAGAA
TATTATTTAAATTATCTTAGAGAATTTGAAAGAATACATGATAATTTAAAAAAAGGAAAA
ATATTAACAAAAAAATATAGATGTCGTGTTGGAATAAATAATAATGATGTAAAAAATAAA
AAAAAATCAGTAGTAAATATCAATGGAAATAATATACCAATATCTTCTAAAAGGATCAAT
AATAAAAGGAATGTTTCAAATACTGGGAATGGTAATACAAATATAATAATTAATGATTCT
CATTTTAATGGAATGAATAAAAATTCTTTTTTTATTAAGGATGAAATATTTAGAGGAGAA
AATGATTTAATTGTTGATAAAAATAAAATTAATACAGAAAATGAAATGTCTACTTTTAAT
TACCCAACTAATAATAATATAGATATAAATTGTAAGGCAAAAAAAGAAGTATATCATGAT
AGTTATACTAAAGAGAGTCGAAAAAATGAAGGAAAATATAAGAAAAATCAAAGAGATCAT
ATTTTTAGAAATTGCAATAATATTGGAATAGAAGTTAGTAATGGTAATAATAATGATGAT
ACTGTTCGAGGGATTGAAATTGCTGACATTCAAAATAGTGAAGAGATAGGTAGGTATAGT
AATGGTGTACATGTGAAAAAGGGAAAAATAAATAATAACAACAATAGTAGCAATAGTAGC
AATAACAATAATGACAAACAAATAGAAGATCAGATAATTAATAATGGAAATTTTTCGAAT
ATAAATAATATGTCTTGTTATAATTTTACATATAATACAATAAATAATTATCAAAATAAT
TTAAATTACATGAATTATTTAAATATAAATAATTATGGAGATAATAGATATATAGGAAAT
CCCGATTACAACAATAATATATATTCTTCCAATTTTAATAATACTTCTATTTTTAATAGT
CATATAAAAAATGAAAATAATATTAATAAATGTGAAAATAGTAATTATATAGGAATGTCC
TATGTTAATAATAATTTTGTTGATACTAACTGTTCAACATTGAAGTTTCTAAATGAAAAT
AATTATACTGAATATAATGATTCTCCAATTATTAACATAGGAAATAATACTTTCCCGACA
AATACGGGATATATCAATTATGGTTTTCTAAATGAAAATTATAAAAATAATAATATCGGT
AATAATTATAACAACTTAAATGGTGGGATTCTACACAATAATGGCTATGTTGATAATGTT
GTAAATTGTGAAAATTACGAAAATTGTGAAAATTGTGAAAATTGTGAAAATTGTGAAAAT
AATGAAAATTGTGAAAATTATGAAAATTGTGAAAATAGTGAAAATTGTGAAAATAATGAA
AATTGTGAAAATAATGAAAATTGTGAAAGTTGTGAAAATAATTTAAACGATTTGAAGAAT
GGTATGAATGTAATTTATGAAAAAGAGAAAAATATTACAAATAACATGAAAGAAATAGAT
AACTATAAATATAATTTTGAAAATAATAAAGATATGATATTGTCTAAAATTGAAAGTGAA
AAATGTATAGATATATATAGATTATTATTGGGATTATATAAAAGAAAAGAAAATGTTGGT
GATTTTATATTATGCCTAAATATACTTTATTCTATATCAAAAATGGAAAATATAATTTCC
AAAAAACAAACTCGTATTGTTATATGGTCACTTTTACATGTATTAGAAGATATACTTAAA
ATATTCTACGATGTATTTAATAGTAAAAAACGATCAATATATATTTTGATGTTTTTTTTT
AAAGATTGTTTATTAAGAACCAAATCAATCGAAAAAAGAGAAAAACATATTTTTTCAAAT
ATGGAAAGTAACAATAGTCAATATATTTTGTCCCAAACTTTGAAAGACAATTCGAAAAAG
AAGAAAATTGAAGGTGAAAATTGTGAATCAGAAAAGAGAAATGAAAAAGATCTTAGATCG
AACAATAACGACATTTTAGCAAATATTTTATTTTTAAACAAAAAAATAGAAATAAGGGAG
ATGCTCGATTTGCATTTATCTTATTATGAATATTGTGTAGAAAAAAAAAAAAAAATTAAA
CGAGTATATGAGCTAGGAGAAAAATGGATTGAACAAAAGGATAAAAGAAAAAAAATGAAT
AAAAAATATGATGATAAAAATGAAGTATGTGCTGAAAATATTTGTAATAATGCAGATTCA
TCAACAAGTTCATACTATTGTAGTAGTGTCCATAGTACAGACATAGAAAATATGAATATA
ATTCGAAGAGATAAAAATGGAAATAATTTGAAATGTAACTATTTTTATAAAGATAAAAAA
TATATGGAAAATATTTTAACAAAAAAAAGTTCCATTGAGTTTGTTTTTATCATTTTGTAT
ATACTTAATAATATGTTTCAAATTAGTAAATATAATTTCCATTTTTTCAATATGTCAACA
AATTGTAAAGAGAGTAAAGAAAAAGATAATGAAAATGTTTGTGATATAGATAAAAATAAA
AAAATAAGCGAAAATTTGAATCTATCGAAAGATAAAAATGAAATGACAACTATGCTTACA
TCTTTGAATGAAGAAAATAAAAATATTTTGAAAAAAGAAGAATTGTTAAATAATCAAATT
CCAAAAAATGATTTTTATGATCAAAATTCGTCAGATGCATCATCATCGATTTGTAGTATG
AACAGTTGCATAAATACTGATATAAATTTATTTTCCTCATTAAAAAGTGAGGGGAATATT
ATAGTAGATAATAGTAAAGATATATTAGATTATAAAAATAATAACAATATGAATGAATAT
GAAAAGTTTGAGTTTGAAAAAAATAGATATAGTTTGTATAAATCTAGTTATAATAAAATC
GATGGTCAAGATAATAATACATTTTGTGGAGATAGTGAAGGAAACGAAACTAAAAAATAT
GGCATAACAAATGGTGAAGGAAATGAAACTAAAAAATGTGGCATAACAAATGGTGAAGGA
AATAATGTTTGTACAGAAGTTTATGAGGAAAGTCATTCACCAAATTTGGCATGTGATGAT
ACTGAAAAGTGGAATAAAAATGGGACAGAAAATGAATCCGAAAAATGTGCGTTAAAAATT
GATTCCACTAATTTGAATAATAACAATACAAGTAGTATAGACAGTTCTAAGGAGACAAAG
AAGGTAAATAAAAATAAGGAAGAAGTTAAAGAAATATACAAAAATCTACAAAATGAAATG
TATAAGGATATGAAAAAAATATTTATTAAAAAAAAAGGAAAAGAAACGAAATATAAATTA
ATACATTATTTTTATTTAAGCAAATTTCTTAGTATATTTGAAGCAATATTTTTAAAAAAT
TTTGAAAATATAATATATCATGAAAAGGTTATTGAAAATGTATATATTAATATGTTTATT
TGTATTGATATAATAAATAAGGAATTGGGGAAAAATATTTCTTTAAAATATATTTTTTTT
CCATCACAATATTTAGAAAAAATGAACAAGATGAAAATTGTTGCACATTTTTCTTCCGAT
AACAAATTTTATTTATTTTCAAATAAAGAAAATCGAAAAGATAATAAGACAAAAAAAAAT
GATGAGATACATAAAGATGATGATTTTAGGAAAGACAATAAAAATGAGTCTATTGACTGT
GGAAAAATAAATATAGAACCGTTTTCTAAATTTATAAACAAAGATGAAAATTTAGAAGAT
AGAGGAAATGAAAGATGTGGAGAAAACCAAAATGATCTTGATGATAATAATAAAGATGAA
ATTCAAAGAGGAAAAGAAGAGAAGGATAATGTAAATATGAAAAGTGTTAACAGTGTAGAA
AAAGATGGAGTAAAAATAAATGGGGATAATAATAAAGAAATGGATGGAAAGAAATATAAA
AAAAAAATGAGAAAATTATTTTTAAAAATATTTCGAAAAAATAATAGAAAATATAATATT
TATAAAAAAATAGATGATAAATATTTAAAGGAACATTATAATTATTTCGAAAGTTTTTGT
TGTAAAGAGAAAGAAAAAATGGAAAAAGATATTTTGTTAAATTTACATGAAATTATAAAA
AATATATTATTAAAAATATATAAAAGAGTTAACAAATATTTAAATATTGGAATTTTATCA
TTAAATATATTAGCACATATATTGTATTTAATTCCTAAAAAATTATTTTATGTGTCTATT
ATTCCATGGATATTAAATAATATTATAAATGTAAAATGTTGTTATACTTATGTGAATATA
CCTTTATGTATTTTAAATTATAATGGGTTTATATTTTTAGAAATATTTATGAAATTTATA
ATTCAAATGATTAGAAATAACCTCCTATCAATTAAATCATATATTTTTTCATTCCTTCGT
TTATCTTCTTTTCCGTTATATATTTATATACACTTTGATATCCCATTATCTCATAATCTT
ATTTTAACATCTCTGTCTTTAATATATAAGTTAGTTACTTATGATCCGGATTATTTGGCA
ACAGGGTTTATTATAGAAAGAGAATTTCAGAATCAAACCTCATCTGCTTTCTACAATAAA
GGGATTGAAGTAGGAAATAACAATCAAGATGATAATATTTATATTAAAAATAATCCAAAA
AAAAGAAAAAATTTTCAAACAAGCTATTTTAGTAGTAATACAACTAGTTCGTTTGGAAAC
GTGGGGAATGGCTCGTTTGAAAGCATAGCGAATGGTTCATTCCGAATTTGTGAATCTATT
AACAATGAGAAATCAGTAAAATGTGAATTTAGTACAAACAAAAATACAGAAAAAGAAATA
AAAAATGAAAAAAGAGAAGAAAGACAAAATTATGATCAAGATAATATTAGCGGAAAAAGA
AATGAACTACTAGAGAAAACATTTTTAAAAACGCTTTTTTTATTTTTAAAAAAATTTATT
TATTTTAAAAGTATTTTGAATTGTGCTAATATAAATGATATAGACGAAATGGTGGTAGAT
AGTAAAAGAGTTCAAGATATTTTAAATAACTGGAACTTAAATAATAAAGATATAAAATTT
AAGAGCAGCGAACATTATACTTCTAATATTGAAAAGAAAATATTTTATTTACATGATAAT
TTAATTATATATGCTAAGGAAAATAAAATAAATTCAAATAGTGTTAAGAATATAAAAACA
TGTTATAATATAAGAAACCGTTATAAAAACCAAAACAATACACCTAACAATTATTCATAT
GAATATATGACATCCAATAACCAAGAAACACAAAAGCTCAGTATTTATGCTCACTCGATA
ATTTCTATACTTTTATTTTTATCGTCTCACCACAATTTATGGGAATCTTTATCTCCTTAT
ATTCCATTGTTAGTTCATATGGCACTAATTCGGACGGACATCAGCTCGTCCTTGTGGATA
ATACTAAAAGAATACTACTTCCGAAATTTTATGAGACAAAAAAGAAGCCCCCAAAAATGT
AGGAAATATTCTAACTCAAAGATTGTGAGAATAGAAAAAGTAAAGTGA
>Py17XNL_0104700.2
ATGGAAAAAGAAGAATTTTATAGAAAATATCAAGAGTATTATGGTGGAGACATAAATGAG
ATCCCTTATTTATTGGAAGGAAAAGATATATGGTTATATGATTTATATTTAAGTGTATTG
AAACATGGTGGATATTCATGTGTAAGTCGAAATGCGAAATGGTTAAAAATTGGAAAAGAA
TTTGGACTAATAAATAAAGAAAAAAATATTAGATTAATAGAAATAAAAAATATTAAAGAA
TATTATTTAAATTATCTTAGAGAATTTGAAAGAATACATGATAATTTAAAAAAAGGAAAA
ATATTAACAAAAAAATATAGATGTCGTGTTGGAATAAATAATAATGATGTAAAAAATAAA
AAAAAATCAGTAGTAAATATCAATGGAAATAATATACCAATATCTTCTAAAAGGATCAAT
AATAAAAGGAATGTTTCAAATACTGGGAATGGTAATACAAATATAATAATTAATGATTCT
CATTTTAATGGAATGAATAAAAATTCTTTTTTTATTAAGGATGAAATATTTAGAGGAGAA
AATGATTTAATTGTTGATAAAAATAAAATTAATACAGAAAATGAAATGTCTACTTTTAAT
TACCCAACTAATAATAATATAGATATAAATTGTAAGGCAAAAAAAGAAGTATATCATGAT
AGTTATACTAAAGAGAGTCGAAAAAATGAAGGAAAATATAAGAAAAATCAAAGAGATCAT
ATTTTTAGAAATTGCAATAATATTGGAATAGAAGTTAGTAATGGTAATAATAATGATGAT
ACTGTTCGAGGGATTGAAATTGCTGACATTCAAAATAGTGAAGAGATAGGTAGGTATAGT
AATGGTGTACATGTGAAAAAGGGAAAAATAAATAATAACAACAATAGTAGCAATAGTAGC
AATAACAATAATGACAAACAAATAGAAGATCAGATAATTAATAATGGAAATTTTTCGAAT
ATAAATAATATGTCTTGTTATAATTTTACATATAATACAATAAATAATTATCAAAATAAT
TTAAATTACATGAATTATTTAAATATAAATAATTATGGAGATAATAGATATATAGGAAAT
CCCGATTACAACAATAATATATATTCTTCCAATTTTAATAATACTTCTATTTTTAATAGT
CATATAAAAAATGAAAATAATATTAATAAATGTGAAAATAGTAATTATATAGGAATGTCC
TATGTTAATAATAATTTTGTTGATACTAACTGTTCAACATTGAAGTTTCTAAATGAAAAT
AATTATACTGAATATAATGATTCTCCAATTATTAACATAGGAAATAATACTTTCCCGACA
AATACGGGATATATCAATTATGGTTTTCTAAATGAAAATTATAAAAATAATAATATCGGT
AATAATTATAACAACTTAAATGGTGGGATTCTACACAATAATGGCTATGTTGATAATGTT
GTAAATTGTGAAAATTACGAAAATTGTGAAAATTGTGAAAATTGTGAAAATTGTGAAAAT
AATGAAAATTGTGAAAATTATGAAAATTGTGAAAATAGTGAAAATTGTGAAAATAATGAA
AATTGTGAAAATAATGAAAATTGTGAAAGTTGTGAAAATAATTTAAACGATTTGAAGAAT
GGTATGAATGTAATTTATGAAAAAGAGAAAAATATTACAAATAACATGAAAGAAATAGAT
AACTATAAATATAATTTTGAAAATAATAAAGATATGATATTGTCTAAAATTGAAAGTGAA
AAATGTATAGATATATATAGATTATTATTGGGATTATATAAAAGAAAAGAAAATGTTGGT
GATTTTATATTATGCCTAAATATACTTTATTCTATATCAAAAATGGAAAATATAATTTCC
AAAAAACAAACTCGTATTGTTATATGGTCACTTTTACATGTATTAGAAGATATACTTAAA
ATATTCTACGATGTATTTAATAGTAAAAAACGATCAATATATATTTTGATGTTTTTTTTT
AAAGATTGTTTATTAAGAACCAAATCAATCGAAAAAAGAGAAAAACATATTTTTTCAAAT
ATGGAAAGTAACAATAGTCAATATATTTTGTCCCAAACTTTGAAAGACAATTCGAAAAAG
AAGAAAATTGAAGGTGAAAATTGTGAATCAGAAAAGAGAAATGAAAAAGATCTTAGATCG
AACAATAACGACATTTTAGCAAATATTTTATTTTTAAACAAAAAAATAGAAATAAGGGAG
ATGCTCGATTTGCATTTATCTTATTATGAATATTGTGTAGAAAAAAAAAAAAAAATTAAA
CGAGTATATGAGCTAGGAGAAAAATGGATTGAACAAAAGGATAAAAGAAAAAAAATGAAT
AAAAAATATGATGATAAAAATGAAGTATGTGCTGAAAATATTTGTAATAATGCAGATTCA
TCAACAAGTTCATACTATTGTAGTAGTGTCCATAGTACAGACATAGAAAATATGAATATA
ATTCGAAGAGATAAAAATGGAAATAATTTGAAATGTAACTATTTTTATAAAGATAAAAAA
TATATGGAAAATATTTTAACAAAAAAAAGTTCCATTGAGTTTGTTTTTATCATTTTGTAT
ATACTTAATAATATGTTTCAAATTAGTAAATATAATTTCCATTTTTTCAATATGTCAACA
AATTGTAAAGAGAGTAAAGAAAAAGATAATGAAAATGTTTGTGATATAGATAAAAATAAA
AAAATAAGCGAAAATTTGAATCTATCGAAAGATAAAAATGAAATGACAACTATGCTTACA
TCTTTGAATGAAGAAAATAAAAATATTTTGAAAAAAGAAGAATTGTTAAATAATCAAATT
CCAAAAAATGATTTTTATGATCAAAATTCGTCAGATGCATCATCATCGATTTGTAGTATG
AACAGTTGCATAAATACTGATATAAATTTATTTTCCTCATTAAAAAGTGAGGGGAATATT
ATAGTAGATAATAGTAAAGATATATTAGATTATAAAAATAATAACAATATGAATGAATAT
GAAAAGTTTGAGTTTGAAAAAAATAGATATAGTTTGTATAAATCTAGTTATAATAAAATC
GATGGTCAAGATAATAATACATTTTGTGGAGATAGTGAAGGAAACGAAACTAAAAAATAT
GGCATAACAAATGGTGAAGGAAATGAAACTAAAAAATGTGGCATAACAAATGGTGAAGGA
AATAATGTTTGTACAGAAGTTTATGAGGAAAGTCATTCACCAAATTTGGCATGTGATGAT
ACTGAAAAGTGGAATAAAAATGGGACAGAAAATGAATCCGAAAAATGTGCGTTAAAAATT
GATTCCACTAATTTGAATAATAACAATACAAGTAGTATAGACAGTTCTAAGGAGACAAAG
AAGGTAAATAAAAATAAGGAAGAAGTTAAAGAAATATACAAAAATCTACAAAATGAAATG
TATAAGGATATGAAAAAAATATTTATTAAAAAAAAAGGAAAAGAAACGAAATATAAATTA
ATACATTATTTTTATTTAAGCAAATTTCTTAGTATATTTGAAGCAATATTTTTAAAAAAT
TTTGAAAATATAATATATCATGAAAAGGTTATTGAAAATGTATATATTAATATGTTTATT
TGTATTGATATAATAAATAAGGAATTGGGGAAAAATATTTCTTTAAAATATATTTTTTTT
CCATCACAATATTTAGAAAAAATGAACAAGATGAAAATTGTTGCACATTTTTCTTCCGAT
AACAAATTTTATTTATTTTCAAATAAAGAAAATCGAAAAGATAATAAGACAAAAAAAAAT
GATGAGATACATAAAGATGATGATTTTAGGAAAGACAATAAAAATGAGTCTATTGACTGT
GGAAAAATAAATATAGAACCGTTTTCTAAATTTATAAACAAAGATGAAAATTTAGAAGAT
AGAGGAAATGAAAGATGTGGAGAAAACCAAAATGATCTTGATGATAATAATAAAGATGAA
ATTCAAAGAGGAAAAGAAGAGAAGGATAATGTAAATATGAAAAGTGTTAACAGTGTAGAA
AAAGATGGAGTAAAAATAAATGGGGATAATAATAAAGAAATGGATGGAAAGAAATATAAA
AAAAAAATGAGAAAATTATTTTTAAAAATATTTCGAAAAAATAATAGAAAATATAATATT
TATAAAAAAATAGATGATAAATATTTAAAGGAACATTATAATTATTTCGAAAGTTTTTGT
TGTAAAGAGAAAGAAAAAATGGAAAAAGATATTTTGTTAAATTTACATGAAATTATAAAA
AATATATTATTAAAAATATATAAAAGAGTTAACAAATATTTAAATATTGGAATTTTATCA
TTAAATATATTAGCACATATATTGTATTTAATTCCTAAAAAATTATTTTATGTGTCTATT
ATTCCATGGATATTAAATAATATTATAAATGTAAAATGTTGTTATACTTATGTGAATATA
CCTTTATGTATTTTAAATTATAATGGGTTTATATTTTTAGAAATATTTATGAAATTTATA
ATTCAAATGATTAGAAATAACCTCCTATCAATTAAATCATATATTTTTTCATTCCTTCGT
TTATCTTCTTTTCCGTTATATATTTATATACACTTTGATATCCCATTATCTCATAATCTT
ATTTTAACATCTCTGTCTTTAATATATAAGTTAGTTACTTATGATCCGGATTATTTGGCA
ACAGGGTTTATTATAGAAAGAGAATTTCAGAATCAAACCTCATCTGCTTTCTACAATAAA
GGGATTGAAGTAGGAAATAACAATCAAGATGATAATATTTATATTAAAAATAATCCAAAA
AAAAGAAAAAATTTTCAAACAAGCTATTTTAGTAGTAATACAACTAGTTCGTTTGGAAAC
GTGGGGAATGGCTCGTTTGAAAGCATAGCGAATGGTTCATTCCGAATTTGTGAATCTATT
AACAATGAGAAATCAGTAAAATGTGAATTTAGTACAAACAAAAATACAGAAAAAGAAATA
AAAAATGAAAAAAGAGAAGAAAGACAAAATTATGATCAAGATAATATTAGCGGAAAAAGA
AATGAACTACTAGAGAAAACATTTTTAAAAACGCTTTTTTTATTTTTAAAAAAATTTATT
TATTTTAAAAGTATTTTGAATTGTGCTAATATAAATGATATAGACGAAATGGTGGTAGAT
AGTAAAAGAGTTCAAGATATTTTAAATAACTGGAACTTAAATAATAAAGATATAAAATTT
AAGAGCAGCGAACATTATACTTCTAATATTGAAAAGAAAATATTTTATTTACATGATAAT
TTAATTATATATGCTAAGGAAAATAAAATAAATTCAAATAGTGTTAAGAATATAAAAACA
TGTTATAATATAAGAAACCGTTATAAAAACCAAAACAATACACCTAACAATTATTCATAT
GAATATATGACATCCAATAACCAAGAAACACAAAAGCTCAGTATTTATGCTCACTCGATA
ATTTCTATACTTTTATTTTTATCGTCTCACCACAATTTATGGGAATCTTTATCTCCTTAT
ATTCCATTGTTAGTTCATGTAAGGCATGTCTATATAAAGGGTGCATTACACTACCTACGC
ATGGTGCATTACACTACCTACACATGGTGCATTACACTACCTACACATGGTGCATTACAC
TACCTACACATGGTGCATTACACTACCTACACATGGTGCATGATTTATTTTGTTTATTTC
GCCACTTGTTTATTTCTTCACTTTTTTCGCGTCGCAGATGGCACTAATTCGGACGGACAT
CAGCTCGTCCTTGTGGATAATACTAAAAGAATACTACTTCCGAAATTTTATGAGACAAAA
AAGAAGCCCCCAAAAATGTAG
>Py17XNL_0104701.1
ATGGCAAAATTGCCTAAAATAATTTTAACCAATGAAGGTAAAACCCTATACAATATTTTA
AATCATCCAATAAGGACAGTAAAATCTCGAATTGAATATTTTTTTAAGTTTGAAAATTTT
GATAATTTGAATAATGAAATATCAGTAAAAGATAATTTTGATCATCTTTTTGTTCCTTTA
AAACATCCTGTTCGAAATTTTAAAGATACATTTTATTTAAATGAAAATTATATAAAAAAT
TATTCTTATATACAAAAATATTATTATGATATATATGAAAAATTAAATCCTTTTTATAAA
TATTATTTAGCTAATAAATTTTTACATCATGATCAAATTAAATTAAAAAGAACACACATG
ACTACACATTTACCTGAACTGTTAAGAACAAATCATAAACAGGTTATATATACAGGTACA
GTATATAGAAGAGATCAAATAGATAAATTGCATTTTCCTATTTTTCACCAAACAGATGGC
TTTTTAATACATCATGATACTTTTGATGTAGAATCCGAATTAAAGCTAAAATTGGAAAAT
TTAATTTCCCATTTGTTTGGGTCAAAATCTATACAAATGCAATGGGACCATCAAACATCT
TTTCCTTTTACAGAACCGTCCTTCGAATTGTACATAAAACAAAATTTAGACAATAATAAT
AATAATAATAATAATAATAATAATAATAAAAATAAAAATAATATTATTGTCTCAAATCCA
CAACTCGTAACATCACAACCTAATGGGTGCACTACACAAGAAAATCATGACGACTCAAAA
AACTGGGTCGAGGTTTTAGGTTGTGGAAAAATAAAAAAAGAAGTAATTGCAATTTCATTA
TATGAAAATGAAATAAATAAAATTATAGAAAAAGAAATCTCTTTATTTGCACCAAATTTA
TTGAAAGATATTTTTAAATTTTCAAATGAAAAAAATATTGACATTTCTTTACCATCTGTT
CTTAATGTATCAAATAAATTGTGTAACGATGATCTTAATAAAAAAATCGAAATTAAAATT
AACGAATTTTTAAAAACAATCAAATATAATGGATGGGCATTTGGGATAGGCCTTGAAAGA
TTGGCTATGTTATTATACGATATTAATGATATACGATTATTTTGGAGCCAAGATAATAGA
TTTATAAATCAATATATCATTTTATGCAAATGA
>Py17XNL_0104702.1
ATGTGGTGCATAAAGGGACTTATATTTAATGATCTTTATGCTTCTTCTAAAATAAATTTA
AAAGAAATAATTGAAAATGATCCAGATAGTAGCATAGTATTAAAAAGGAAAATTGAAAAA
AATAAAATGACATTTGAAGCCCAACGTTTGGGGGTATATATGCAATTATCAGAAATCTTC
GAGTTTCATATGGCCTTAGACAGTTGGTGGTTTATAGCAAATTCTGAGATGCCCAGTTAT
TTAAAACTATTACCAAAATTTTTAAGATTTAAATTTCCTTTAAGTGAAGGTGAATGGGTA
ATTCATAGTTCAAATAAGTCTAGTAATAATTTTTGGCTTTATCCTGGATATTTTTGTTTT
ATTGGAACATATCGACAATTGGCAAATGCTTTTTTTATTCTCGCAGTATTATGCTATAAT
TCTAACTACAGATATAAACCACCTATTTTATTGGGTTCATGTATAGTATCTCTAAAATCT
GTGACTGAATATCCTTTTTTTAAGGGGACTGTAAAAAAACTAACATTGGAAAAAAGAAAA
TTTAAGCAAGGAGAAATTGTAGGAAATATAAAATGCTTTGTTAATAGTTATGGAATACAA
GAAGACGATACAAATATCCAAAGGCCTGTTCAACCATTAAGTGATGTTACATTAGTAAAC
CAGTTGTCTATAAACGATCATTATTTAGTAATAAGAATAATAAAATGCGAAAACTTAGCT
ATAAGTAGTGTAGATCTAAACAATATTAACATAAATGTGTGGGTAAAATGGGATGGAATA
GTTAACAAAACAGATATTGTATCAAAAACTGTGTCCCCTTTTTTTTATCAAAATTTATAT
TATCCAATACGATTAGTTGACAAAAAAGAATTAACAAATGAAAAATTAATACATAATGTA
TTACCTATAGATTTAATTTCAAAAGGAGATATTTGTTTAGAAGTTCACAATAACAATGAA
ATATATTCATCAATTTTAGGGATTTTTGAATTGCCATTTTCGGATATATTTAATTACGGA
ACATATGATTATAGAGGATTAGTTCAGGATAACAATGCGAGTTCAATATATAATGAAAAC
AAAAATTACGATTTTTATGACCAAGGGTTTGATAATCCAGATGAGAATTATGAGGATTAT
TATTCAAGACAGTATAAAACAATTGTTTATAAAAATACATTAGATTTAATGTATTCTAGA
GCACATTTAAAATCTTTAAATAAGGGAAATGCGCAAACAAAAAGAAAATCGACTATATCA
ATCGAAGCTTTTGTAATCCCTCCACTTCCAAGTGGATTGGTTTTTTTTAAGGAAAATCAA
TCTCAAAATTCTTCTATAATATACAAAGCTATGTCAAAAAGATGGGATCAAGATTTTAAA
GGATTTAATGATATCTATTTGCAGTGGTTTCCAAAGGCTATTAAAAACAGAAGCTTCCCT
TGTATAAGTAAAAATGAATTTGACGATAACTACTATCCTCTTTGTAGTTTTGTAACGCCT
ATTAATTTACCTGCCCAAGTTTCAACACCTGGTCCTTTATTTCACTGGCTAAATAATATT
GAGTATATAGAAAACGACGAAGAACCGATCAATTTGACTCCTCCACATTTTTTCTTGTCT
TATAAAAAAGGAACAATACAAGATCATGCCCTATTACTATGTTGTTGTTTGAAGGGATTG
GAATATGACGCATATGTATGTAAAGGCACTATAAATAACGGGAAAACGGAGCATTACTGG
GTAATGACTAGACATGAAAAAGGATGGGTATGTTTTTGGGAAGTAACAAATAAGTCTATT
ATACATTTAAAATATCGATGGAATAACAATAATTTTTTAAAAAATTCTGATATATTAGCA
GAAAATAAAATGATTAATAAAATGAATGAAAATGATAATGAAAAATATTATAATGGTGAA
TATTTAACAAATTATATAAAATATGGTTTAGAAGAATTAAAAAACCGTAAAAATCAAATA
ATACAAGAATATGATATGAAAGAAGAAAACCAGTTATATACTATGGATTTATATGGAGAG
CATCTTATGAAAGATGAGGAAGTAAATATTGATGAGGTTTTGTATAATGATGAAGAATTT
TTTGATAATATATTTAAAGTAAAATATGAGAAAAATAAAACATATAGTTGTAATAAAGCT
ATAAAATATGTATTAGAATCTTTTTCAAAATATATACCTATTGCCCCCAAATTTGGTTTA
TTAAATTATGAAAATACATTGGCATATGTTCCATATACATCTATAGAAGTTATTTTTAAT
GATCAGCAATTATATGGTAATATGCAAAACCATCATCCTGCATGTATTCTATATGACTTG
GAAAATAATTATCATTGGCGCCCCTTTTTAAATCATGAGCCACCACAAATAAAAAGTGAA
ATAACAATTTCAACTCCATTAAGTGATAAACTTTCAATAAAATATATGAATGAACTGGAA
GAAGAATTACAGGAAATGATTTTTTTTATTAGAAATGTTGAAGGGTTAGAAACAAATTTT
GATCATTCAAAAGAAATAAAATATTTTTTAGAAATGTATATTGATATATGTGAATATAAG
CTAAACTTAGACAACAACTTTAACCCTAAACCAGAAAATTATGAATATAAAAATGGAAAA
GAAATCGAAAAAAATATGAATAATGGTTCAATGTCTGGAAATAAGGAAAATCATATGGAA
AATATGAATAAAATAAATGATAATAATATTTATAATAATGAATCCAAAAAAAGTTGGTCT
CAATATAAAAACGATTTTTATCCAAATATCGAAGGACAATATATAAATAAAGAAAATATA
AATTTTCATAATTCTTATCATCCAGCTAAAAATGTAGAAATAATGAATAGTGAAAAAAAA
AAAAATTTATCTAATATTCCTCAAGATTATGTATATGGAATGAATAATGAAATATATAAT
GATGGAAAGGAGGAATATATAAAAAATTATGTTTTTAATAAAAATAGTACTGATATATTA
AATAATTATGATGAAAATATCAAACAAAAAAATATCAAACGTTTTAGCAATGTTCCTTTA
CACTATCAATATAACGAGGAAGAGAAAAATTGGCATTTAGATATTCCCAATTATATTTAT
AATTGTGATAATATTGAAAAAGAAAAAAATATAAATGATGATATAGATTGCAATACTAAT
CAGAGAAAAGGAGACAACATACAGGTCGTAATAGATGATGAAAATGATTTAAAAAAAAAA
AATATATACAACGAATATTGTGTAGAACATAATTGTGAAGAATATGAAGAGGAAATATAC
AAAGAAATAAAAGAAAGATATTATCGTTGTGATGATAGTGAATTTTCTGACAATACAACT
CATAAAAATATTCCAAAACAATATATGAAAAATAATAATAATAATATTCTTAAATTAAAA
AAAAAATTAAAAAAATATGAAAAAATTATGAAAAAAGAAATGATTGATATTAAATTGGCG
CGTAAAGGTGTACAAGACAAAAATAAAAAAAAAATATTTTCCAAATTTTTAGATGCACAA
GAATATTTGATGAATAAACTGGAAAATAAAAATTATTTGAATTGTGATGATAACATAAAT
GAGGTCAAAATTAGAAATGAAAATAATTCTGAAAATTATCACAGCAATCTTAATTGTAAA
CAAAATAATAATTGTAATAAATATAATGCAGAAAATATAAAAGAAAAAAACAATGGTTAT
ACAAAATATGGAAAAATGAAATATCCAATAAATGGGTATTTTATTATTCCTTCAAAAAGT
GATAAGAATGATATATATACTTTTGATGATGTAGAGGAAAATGAAAAAAAAAATTATAAA
AAAAAAAGAGATAGAAAAAAAATAAAAGTGGACAAAAATGACAACCAATATGAGAAAAAA
AACAGAAAAAATATTTTTCATAATATGTGTAAAAAATCATATAATATAAAATTAATAGAT
GATAAAAATTTAAACAAAAAATGGGCAATTAAAAAAAAATATAATAAAATAAAAATGGGC
AAATTTAGATTAGGAGGACGTATACACATTAGTGGAAGAAGAAAAAACAAATTATTTTGT
GAAAATATTTCTTTTTTCATAAATTCAAATATAATCAAAAATAATATCGAATCGCAATTG
TTAGTTGATAAAGAAACAACCAATTTTACCAAAAATAAAAAATTTGCATATGAAACTATT
CACCAAATGCACAACATCTCAGAAGCAGAAGGAAATAATAACCATACTATTGCGGGAGAT
CAGAGTTTGAAATTGGATACTCAAATAAATCAACCATGGGGTATGGATATGTCAAATGAA
GCTAATGATGAAAATATAATAATGAAAAATAAAACAATTCCAAAAAATTTTGGTGAACTG
TCAATGGGTAAAAAAATTGAAAAAATTGAAAAAAATGAAAATGATGAAAACAAATCTGCA
AAAAATATTTCAGAAATTCCGCCACCCAAAACATGGTCAAGATTAGATACGACATCTAAA
TATGCTGCTCATCAAATTTCACAATGGAACTGGTACTATTCCTTGGAGGAGCAATATTTC
AATTGGCAATATTACAAATTTCCAGTTCCACCAAACCATACTTTTGTTGGATTCCCCATC
CATTTTTCGACATCCGATTTTTCCGAAATAAAAACCTTTTTGCTAAACTCCAAGCGATTT
GATAACATAATGAAGCTTTCGATAAGTAACATTTCATTTGTTATATATTGCAAGTCTTAT
CCTTTAATTGGGGGTGTAATGTCTAATTGGGTATTTTTAGGATGTTTGGTTCCTTGGATG
ACTAATCAAGAAAGAGAAACAAATATGAAAAAAAAAGTTCATAGAAATCATAATGAAAGA
TAG
>Py17XNL_0104703.1
ATGTATATAATTCAAAAGATAAAGGGAATACTATATGACAATGATGATGTAGCTAGTGTA
AAAAAAGAAAAAAAAAATAAAAAGGTTCATATTAATGAACTAAAGGATGAAATTTGGTTA
TATAAAAATGAATATAATAAAGAAAATGTAAATGAGGAATATGACAGAGAAATTGAAGAT
GATAACGAATATTATGATGAAGAAAATGACAAACAACCATCAGATCATTTTTTAGAAGTT
CCATTATTTGATGAGGATGATTATGGAAAGAGTATAAAAAGACAAATGAAGGCTTTACCA
AATAAGAAAATTAATTCTATCAAAAGATATGAAGAAGAAGAAATGAGCGAGGAAACTTTA
AGTACAACAGATGACGATGAAGAAATAGAAGAGCCTTTTCTAGATTTATATGAAGAATTA
AAGGTTATTATAAATAGAGAGATTTTTAAAAATATTAATTTTTACATATGCTAA
>Py17XNL_0104704.1
ATGGCTAATGAATATAATGAAAAAGAAGTTGAAAAAGATGATTCTGATAAATGTTTGACT
GATATAGGGAAACAAAATGTAGAATCAGAAAACAGAATAGGAAATGATCAAGAAATGGCT
AATGAGCTGCTACAAAAAAGATTTGAATGTTTAAATAATACTATTGAGAATATGAATACT
CATTTTAATAATATATTAAAAGATAATGAAGAAAAATATATATTAGCATTTAACACATAT
ATGTATGATGTTCAAAAAGAAATTCGTATTTTGAAAAAGATAGTGAAGCAAGAAAAAATA
AAACAATTAAAGGATGAAAAAGTAAAAAAATTGCAAAAAGAGCTTAAATGGTATATCAAT
GAATGTTTGAGATTAGACAATTTTTCTGAATTTTTAAAAAAAGAAGCCGAAAAATGGAAG
AGAAATAGTGAGCTTATGAAAAATCACATGATATATTTGGAAGAAAAGTTATCAAAAACG
TATGAGAAATTTATTAAAAAGGGGAGTATAAAAAAGGAGGTTTCAAAAATAAAAAATGAA
AAAAATGAAAAAAAAGAAAATATAAATAACATAACTAGTATGAATGAAGATTCTACTAAG
GAGAGTATTTCTATCAAACAGGATGAGGAACAAAAGGATGAAAGCAAAAAGGATGAAAAA
AAAAAAGATGAGAAAAATGATAAAATATATAAAGAATTGGATTATAAAATAAAAAATTTA
GAAAAAAAATTAAAAAAACAAGTAACCTTAAATTGTAGTCTGCAACAAAAACTTACAAAA
CATTATATTGAAAAGTCAAAATATGAAAAATTATTTGTGGATTGTGTCCAACAAATTAAA
AAGGATTTAGGAAAATTAAATATGAGCAATGATAAAGAGAAATATATAGATGAGAATTTT
TCATCATTAATAAATGAATCTAAATTTAGTTATTTTACTAAAGATGATAAAAAAAAGTTG
TTAATTTCTTTTTTTTCATCTAACGATTTGATAAATTTAATGAAAAAACAGGTTTTTAGT
AAAGAACAAGAATCTTTTAATTTAAAACAAAAAAATAGTTATCCAAGTACAAGAATAACA
AATCAAAAACTGTCAGATATATCACCATTTATTTTGTAA
>Py17XNL_0104705.1
ATGGTGAAAAATAATGTACTTAATAGAATTTGCAAATATGAAAATGACTATGATGTAATG
TATAGATATAGAAATTCAAATTATTACTATAATGAAATGATAAATAAAATGATAGATAAA
ATGATAAATAAAATGATTTTGAAACATAATAATAATAATGTGAAAGAGACAAAAAAGGAA
ATGAATAGCATTTTTGATGATATTAAAAAATATATATTATTTAATTTAAGTTCTAGAACA
AATAAAAATAATTATAGTAACAATATTTCCATGAAAAAAAAAAAATTTAAACAAATTTGG
TATACATATTCAAAAATAAATCCAAATGTAGAAAAGGAAAAAATAAAAGAAAAAGCAATA
TCATTCAATGATGGAAAAAAACATAGAAACATTTTTTGCTCAAATAATATAAATTATTTG
AATTCAAATTGTGTGGAAAAAATTCAAATTCGAAGATTTACACACACAACTAATATATCA
CTAAAAAATGAAAATTTTGTGAATATTTCCAAATTAAGTTTTATTGAATTGTTAGATTAT
TTAAATAAAAATTTGGAGAAAAATAATGATACAAAAATATGGGATAATATATTTATTCAA
ATTGATAAATTAATTTCAAAAAAAAATAAAAATGAATATAAAGAAGAAATAAATTTATTT
TTTCAAAAATTAAATAATTTTGATTATTATACTATTTTAAATAATCTTAAAGATGTGGAT
GAAAATATAAAAAATGAAATTATAAAGGGATCATTTTTTGAATCTTTTGTTTTAAATTTG
TGGAAAAGAGATATAACATATTACTATGGAAGTGGCAAAGTGGTATCTGACTATAGTTTG
GAAAATGTTCAAAATGATGAAAAAAATGATGAAAAAAATGATGATAATAATGATGATAAT
AATGATGATAATAATGGTGATAATAGCAACATACTGAATATCAAATTTGGTAAAAATAAT
GAAGTTAGTAAAGAGAACATGGAAAAACAAACAGGGGAGAGGAAAATGAATGAAGAAAAT
GAAGACCAAAAAGGTGTAGAAAATTGTAAAAATGAAAAAAATGTTAAAATAATAAAAAAA
TGGCTAATTTTGTCAGCCTCATTTTCAAGTAGCTGCGAAAATATGGTAATGTTAAAAAAT
TATTTAAATAAAATATTTAGACAAAATATTGACAAATTAATTGAAATAGATTATTTTGCA
AAAACAACAAAATATTTAGAAAATCAAATAAATAGCAAAACTATACATTCAATTATATTT
ACATATGAAAATAAACTTGAATTATTGAAGCCTTGTGATTTAAGTTTTAGTTTATTTATT
TTACAGAAATTTTTAATATCAAATAATAATATATTTAATAAGATTATTGATTATATAATT
TATAATCCTTTAAATAAATTTCAAATACATAAAAAATTTATTAATTTTATCAAATGTGTT
GAATCTTTTATTATAGGAAAACCTCAAACTATAGGGAAATCGATTCAAGAGAACATGAAT
TTGTATCATATATCTAATCGAAATAAAGATGAAAATAATATTGTCTGTTCAGAAAAATTT
CCAAATAATATGAACAGTATGAATAATTTTTATAGTACAAGTTTTTTAATTTTTATAAAA
AAAATGAATTTAATTATGGATAATTATAGTTTAGAAAATCTTTTGTTTTTATCTGAATGT
ATGCAAAATATAATTTTTATGGCTAGTACACAAAATCAAATTATGAATATGTTTATAAAT
AAGTTGAGATATAATATTAATAAATGTATAAATTGGAATGTTGTTGATAATTATACATTA
ATGCGTATTTACAAAATATATTCTGTATTTTCTTTTGTTCCCGAAATTGAATTTTCTTCT
CACACTCCATTTAAATATTATAAAATAAATCAAAAAAATTGTGATCTAAATATTGAGGAC
AATAATTATGTTAATAATAATGAAGGCGAAAAAATAAATAGTGAAATAAAAAATATATCA
AAAGATAGAGAAAATATGTTATTAAATGAAAAAGATGATATAAATTATTTAAATACATTT
ATACGTGATTTTGATTTGATTCAAATATATGATAACACGATTAGTATAAATAAAGATCTA
TTGAATTATAATAAAAATTATAAAATAAATCGAAAAAATAGTTTGTTAAAAAATGTGGTA
GCAATTCTTTCTTCAAGAATGGATAAAAATTTAGATGAAATAAAAATAGAATTAAATAAA
ATAAAGATAAGTGATTCTAATCAAATAGATATGTTATTTCCAGACAAAAAAAATACAGAA
TTTTCTTTTGCAAAATCGGATATCAATTTGGACATTTTAATAAATGAAATAAAAAAAATT
AATGATAATAATAATAATAATAATAATAGTAATAATAATAATGCAGATAAGGATATATAT
AGAGAAAATTCCAAAAACTATTTACAAAATGAATATTTATTTTTTTATAATATAAAAATA
TTAAGTGATCTATTTAGGTTTTCTCAATTTTCTGCAAATACAAATATTCATACACATGAT
ATAATAAAATGTATAAAAAAAAAGTTAGAAGAAATAGCAATTTTGTATTCTATTAATAAA
AGTGAAATAATAGAAAAGGAAAAAAATGAATGGCATGAAAATAAAAAATCAAAAAGCTTA
GGAGAAATTTATAAAATTGATAAAGATAAAATATGTAACGAAATAAAAAATATTTCGTTG
TTTCATTTATATAATTTTTATTGTTGTTGTAAAAATTATAGTCCTACTTTTATTTTCAAA
TTTGTAAATTCATTATTAAAAATAACACCGAAAATTAATATTGTAAATTTAGATAATAAT
AATGTTATATCATTTAATGAACACAATGTATCCAAAATAGAGTATGCACATTTTTATGAC
AAAACAATAAATGACACAATTATGCCGTTTATTGTTCCTCTATTACAAACTATTAAAATA
ATTATATCCTCAAATTTATTTCTTAAAAATAGTGAGTTAAATGAATATATTAATATAATG
GCGCAGTACTCTTATTTTGTATTATTTTATTATTATTATAATAGTAATAAATATGAGGAA
AAAATAAAAAATTTAGGTGTACATATTGGAAATAATGTACATGAAGAAAAACATATAATT
AACAATTTAAAGACAGATAAATTAAATAAGAAATACACTGAAATAGGTGATTATAATAAT
GATAAACATGATAGAATAAATGATAAAGAGATTGACATTTTTAAAAATAGAGAAAATATT
ATAGATAGTCATAAAAATTATACAAAAAAAATATGCATTTTTGAAAACCTATATTTAGAA
GACATGTGGAATATATATATTTGTTTATCTAGTTGTTTACATTTTTTAAATAAAACAGAA
GAAAAAATAAATGGAATACATCATTTAGCACATTTAGAAAATAATTTTTTAGAAATAATT
TCCAAAAAAAAGTATATGAAATATTTATCAGATAATTTTATTTTTTATTTATTTAAAACA
CCTTCTACAAATAAATTAGAAGAAACTTTTGATAATGCAATATCATCACTAAAAATTAAT
AATTTAAAAAAAAATATAAATAAAAATGATGATAATATTTCTTCACAATATTATTCACAA
AATGAAAAGGTTTTAAGTTTACCTGCTTTCACAGCTTTTTTTTTATGCAAAATAAAATTA
GCTATGCAATGTAATAATATGGATAACCTCGAAAATGTTGAAAGAATTGAAAATTGTAAA
AAAATATTTGAAATGTTAATTAATGATTACAAAATGTTGGAAAATTGTATTGAACATATA
TTTACTTCCCATAATAATCTGGATAAAAATGTGAACACTTATAATGATAGTGGGCAAATA
TTTAGCAGAACCAAAGGGGAAAATAAAAGAAATGAAAAAGAAAATATATTTAATAATTTT
TCCAACAAATCAAAATATTATTATTTGCCATATCTTGTGTCTAATAAAGTTTGTGTAAAT
AAAAATATTTATTTTAGAACATTAATAAGTGATATGTTTTTTGGTGCCCATAAAATTAAA
ACATTGTATAATCTTCAAAATACTTTATTAAAAACAGTGAAATATATAGAAACAACACAA
ATTAACATAAATATAAATTATAAATTAAAAAAAATGCAACCATTTCATAATAATATTTTA
TCGTATTTACTTGAACTTTCAAATATAGTAAAAAACTGCTTATATTCAACATTTTTGTCA
CAACCATATATTCATAAATCACCAAAAAAATATGTTACAAAGGGATTAGTTAATTATTTT
ATTAATAATTGTAGACTTTTGAATGATGGTAATATATATGAAAAAAATAATCCAAAGTTA
TTTAATGGGGTAAGAAATTATAAATATATGGTTAACAAATTGGAGAACTAG
>Py17XNL_0104706.1
ATGCAAACATATAATAGAAATATAAATTGTAGAGACAGATTTAATAATCTATTATTTAAT
TATCAAGATATTGAAAAAAAAGAAACAAATTTTAGACAAAGATTTGTAATTGATATGTCA
AAGAGTGTGAATGATAAAGAAAGTAATATGAAAGAAGAAAATATATTTGAAAAAAATATC
CTTACATCTGTAGAATCTATTAAAAATGGTAATACAGTACAAGTAGATAATGGTGTGTCT
GAAATAAAGATAAATAAAGAACCCGTTATTTTAATAGATAAAATTGAACGTTGTTTAGTA
GTAGAATGGTATGAAAATGATATAAGAAGAGAACAAAGAATATCATATAAAAAATATGGT
AATGATAAAGCTAAACTAAGAGCAAAAGAATTAATAGAAAAGTTAAAATCAGGAATTACA
TTTGAACAATTATATCCAGATAAAGGGCCACCAATTGTAAAAGTATATGAAAATGTAGGA
GATTATAAAGTATCATTAATTAGAGATAGGATAGAAAGAGAATGGAGAGTTGAATGGATA
GATAATGGTGAACATATGAAAGCTAGATGGTCATGTAAAAAAGTTGGAAATGATGAAGCT
CAAAAAAGAGCAGATGCATTTGCAAAAAGTATGATAAAAGGAATTTTTAATCCAATATTA
TTACACAAAGCAACTGGAACAAGATTTTCAAGATCTGATCATACCGTTGTTAAAATAAAT
GTATATATGAAAAAAAATATAAAAAGAAAAAAAAAAACAAAATCAACTATTGTGAAAAAT
GAAAAGAATACACCAATTTCGACGGGAACAAGGGAAGGCTTGAGACGTTCCAGAAACAAT
AACGCTAATGCTAATATCAATAATAATGGAAATGGTAATGACAATAATAATGGAAATGGT
AATGACAATAGTAATGGAACTGGTAATGACATTGCCAACATAAATAATGGAAACACGGCG
GGAAATAAACACAATTCTAATAATGAAGAGAATACAACATATTATATAAATACATGTGAA
ATTATTAAACCCAAAGAAGATAATCCACCAAAAAAACGAACATATACATTTAGAGGGAAA
GGTGGTAGAAATACACGATTAAGAAAATTGTCTAAAAACAATAATAAGATATCTACTAAT
GTTAATAATGGAAATAAAAAAGGAAAAGGAAATAATCAATACAATGATCCAAATAATCAA
TACAATGATCCGAATAATCAATACAATGATCCAAACATATATACAATTAAGAATCAACAA
ATTATAAATAATGGAACTAATTTATATGATATGTCTTTAGAAAAAAATGGTATTATATGG
AATAATAATAATGGTGAAGTAAATAATAATATAAAAGATATTTATTATAATATGCAAAAT
ATATGTGAACGATATCAAATAAATAACATCATACACAATGGTGTAGAAACAGATATGATA
GATACCAATTTGGAAGGAACAAAATATTCTGTGCACATTCCTTATTTAGATAATTACAAC
AATAATAATAATGGCAATAATAATAATGGAAATAATAATGGAAATAATAATGGAAATAAT
AATGGAAATAATAATAATGGCAATAATAATAGCAATAATAATAATAATGGTTATGGGTTT
TTAAATTATAATATTGAAAATAATTTACTAACTAACCAATATAATATAAAAAATAATTTA
AGAAATTTATATCAATGTTCAAATTCAAACGGTTTTATAAATAATGGGTTATATGCAATT
GGGAATATGAATAAAGATATGAATTTGATTTGTGATTTTAACTTAGAAAATAAGAATTAT
TATCATATTAATAATAATAATAATAATGATAGATGTTTAGTTAATAATAATAATAATAAC
ATAATAAATAAAAATTCCAAATTCGAAGATGGGAATCTTATAATAGTTTCTACTGAACAT
ATTAACTGTGATATTATACAAAATGATAATAAAAATAATAATATTTTAAGTTCAGAAATA
TATAGAAAAGATGTATTGAATGATGAAGGAATAAATGATGAAAATAAATTAGAAGCTTCA
AAAATAAATAATATAAAAAATTATAATTCTAAAAGAAATGAAATAATATCTGGGGAAGGA
AATAATGTAATAAATGTTATAGATGAAAAGAAAGATAACATAAATGATTTTTCTATTTTT
CAAAATGAATCAGAAGTTAATTCTAGTTCTAAAATAGATTTACACACAAATAAAATAGTT
ACTCGAAATGAAAGCAATGAAAATAGTGAAAATAGTAAAAATAGTGAAAATAGTAAAAAT
TGTAAAAATAGTAAAAACAGTAAAAACAGTAAAAATAGTAAAAATAGTAAACATATTTTG
AATGAAGCTCCATTTTATTCTACAATACATAATGAAAATTTAAACCAATTTGAATATATT
GTTAATAAAAATTATGATTTTTATGAATCTGATAATGTTAAAAAAAATGGTAAAAGAATA
AGTACAATTAGTAATGGACAAAATGAAAAAAATGAACAAATATATGAGTCATTAGAAAAT
AACTTTTTTGATAATGGAAGTAAAACTAAAACATCTATTCAAAAAAGAAGAACCAGATAT
TCAAGTTTAAGTAGGCTAAATACAAATGATCATACAATATGTTCTAATGAGACTCTAAAT
AATAATTATGATTATTTATTTAATAATGAGATAAATGAAAGTAAGGATATAAATAATTTT
TATAATTATTCAGGACAAGATGATTATATGAACACATACATAATTAATAGTAATGATTCG
AATTTAAGAATAGATGATAAAAATGAAAAAAAAAATATGAATGAACATATTGAAGAAGGA
AAAATATATCAAGGTTATAATGATATGTTAAGTATAGATGAAAAATTGAAAATAAATAAT
AGAAAAGATAATAATAATAATAATATATATATATATGATAAAGATTATAAATATGATAAT
AATTTAATATGTTATGAAAATATAGAATTAAAAAAATTAATTCCTCAAAATACTTCGATC
GAATTTGTACAAAACCCACGAGGATATAGAGTTCCATATATTTATCAATATAAAATGTTT
TATGAATATTTTGAAATTCCTTTTAATGCACCCAAAAAATTAAAAATTCAACAAATTTAT
AATGCACTATTATTTTGTTTACATATATTATCAGTTGGTTGGAATGTTAATAAAAATGAA
TCTATCGAAAATTATTTAAATGCATTATCTAACCCATCTTTTAAAAATATAGTAATGAAT
AATTATATGACAGATTCTGTAGTTAATAATATATATAATGTCGGATACAATTTATCTAAT
TCTAATTATAATTATAATAAAATGGGATCAATTAATGATCTTAATAGTAATTTATTTTCT
TATACATCTTTGAATAATATAAATATGTATAATCAGAAATATTTTACAAATAATTTAGAA
AATGTAAATATAGAATCAGGTTTAACTACTAGTACATCTAATATAGATGGAACTTATGTA
TTAATAGACAATGTAAATGATTCTGGAATGGTGAGTAACTCTAGTAGGATAAATATAAAA
GACGAAGCTTGTTTGAGCAATAGCATGAGCAACAGTGTAAATATTCAGAATTATAGCGAA
AATAAAAAATTCGAAGAATTGAACAATGTAAGAAATGTAGTAGGTTTAAATAATATAAGA
GATGGAAAATCAATTCCTGATATGATATATTTGAGAGATATGAATAATTTATATAAAGGT
TCAATTTTATATAATATAAATAATGGAGAATATGATATTAATAATATGAATAATATTAGT
TTGTTTAATGATATAAACAATTCATTATATATAAATTATATTCCTAATAATAATTTAGAA
AATATTAATAATCAAAAAATGATTATATATTCAAATGAATTAAATAATATAACAAATAAA
AATTATATAAAAAATGTGAAAAATAATGTTAATATATATCGAACTCATAATTTTGATGAT
ATAAATTCTACTCCTAATACAGAATATAAATTAATAAATGGTCAAGACATATCAAAAATA
GATAATATGAATATTGGTTATAGTTTTAATTATGTGAAAGATAATATAAATTGTGTAAAT
TTGAACAATTTGAGTGTAATGAATCGAATAGATATGGGTAATGTAAATGGTCAGCATCTA
CAAAATATAAATTATGGTGTAGAAATAAATAAAGGTTTTAATTATTTAAATAATGATGAT
AAAACAAATATAATTATGAACAATGATTTGGTAATTAAGGATGGGCAAATAGGTTCTAAA
GAAAACATATCAGATTCGTGTTATAAAACAATAAGCAATAATAATAGTAGTAATAATAGT
AGTAGTAATAATAGTAGTAGTAATAATAGTAGTAGTAATAATAATAGTAGTAATAATAAT
AATTTAATATATCATAATAATTACCAATTGGATGAATTAAGGGATAATTGTTTTGTTGAT
TCGTCTTTATCTGGTTCTAATAAAAAAGAAGGAGACATAGATGCAACTGAAAATTCAATT
AATAATAAAAATGATTCTAAAACAGATGTAAAAGAAAACTATGATAAAGAAAATGTAGAT
GTAATAAATCGAAATAATAATTCTTTGAATGAATCAAATTGTTATACTATGAAAAATTAT
AATGATTCTATGATCGATATGAATATAAATGATTATTATCCAAATTTGAGTATGAATGGG
AATAATAAAATAGATGTGGGTTCAAATTTATCTAGAACCCATGAATCTAAAGATAATAAT
ACAATGGGAAATAAGGAATATAATAATGTAAGTAAGGATGATATAAATTTATTAGAGGAA
AATATCAACAATACTATTGTCACAAAAAATAATGATTGCATAAATAAAATATATATAAAT
AAGCAAAATGAAGATAATGGAAATGATAGCAAAGAATGTTCTTTAAAAAAATGTTTAGAT
CATGAGCATAAGCCTGATAGAGTTGGGAAAAATTGTAATAATGTTGGAGAGAATGATATT
ATAGTCATTCCAAATTTGATAATTAATAATAATGGTGAAAATAGTAGTGGTGGAAATAAT
AATGGCGAAAATAATAGTGGTGAAAAAGAAAAAAAGATAGATGATAATATTATAAATATA
CAAACACAATTTAATGTTAATAATTCGTGTTATAATTTAAATATAAGGAATAATGAAAAT
GCTCAAAATGTTATTAATAATAATATTAGATGCAACGATTTAGTAAACAATAATAATATT
AATCAGAATATAGATAAATGTGATGAAATTATTTATAATGGATATATAAATGATTCTAAA
AATAATACAGATGTAGGATCTATATATTTATCATCAATAAATTTAATTAAAGATTCTTAT
AATTATGAATTTTTTTCAAATAAAAAAATGGTTAATAAATTAAAATCTACTTCTAATTCT
AGTATTACAAATACAGAATATTTATAA
>Py17XNL_0104707.1
ATGGGCCCGAGTAAAGGAAAAGGTCCACTAATAGCCAAATATGCACCTGCTGGTTTTAAG
AAAGGATTTGGAGCTATTGGATTAGGAAGGCATACTAAAAAAGGTTTTTTTATAATTAAC
AAAATGCTTGTACCAAATTTTCATGTCCCAGATTTAAGCGATTGCAATTTAAAACCATAT
GTTTCAAGAAAAACGCCATTAATTGTTATGAAAAAACAATTGGGTCCCAAAAGAAAAATT
TTAAATTAA
>Py17XNL_0104708.1
ATGAATGAGTCATATATAAAACTAATAATATCGAATAATAGTAAACACAAAAATATTGAA
GATGCCTTTAATTATATGTGCCAAGAATTTTACAATAAACCCAATGATGAAATATCCAAA
GAGCCATTGGGTGAACTTCTTTATATAGGAGTCATAATTCAAAAAAATGATAAAACATGT
AATAATATAAAATATATAAAAAACTGGATTGACACTTGTAAAAATTTAAATATTCATCCA
GATATTATTATTAATGAAAATAATTCGGAAATTTCAACTTTGGCACATAAATTCAAACTA
CTACATGAACATATTTTGGATGATGAATTTAAGGTTGTATCCAAGAGGCTGATAGTTAAA
AGAAGAAAATGTGACGACCAAAATGGCGGAAAAAATTGCGGAAAAAATTGCGAGCAAAAT
GACCCCATTGAAATTGCCAATTCACACACTAATGATGTAGAAATAAAAGAAAGCAAATCT
GGTGATATACAATTTATCAACATTGATAGTAACGCAATCGAATTATGTCAAATAAAAGAA
GAAAATAATAATATATGTTTTTTTATTAATAATGCATTTTATGATATAGAAGGAATAATA
TACCTTATAGAATTTCCCTTATCAATTTCTCAGAAATATATTAACAAAAAATTAAATTTA
AAAATCCAAGTTAGCGAAAATAATACTATAGAAAAACAAAAACATAATTATTTTTTAACT
GAAAAAAATGCAAATGATTTGAAAAATATTTTTAATTATCCTTCTCCATTATTAAATAAT
ATAAATTGGTCTTCTACATTTACCTCTGGAATTTTACAAGAAAAAAAAAAAAATAATAAT
AATAATAATAATAAAAGTAAAGAATATAATGATGATCAAAATTATAACCAATCCAATGAT
AATAATGATGATGAAGAAAATGATCATGAAAATAATTATATAGACACAGAAAAAAATTTC
CCATTACATGTTAATTTATATAACATTTGTACATCTTTACATAAATATGATGAATTTATG
CAAAGTTCAAATAAAAGTAACAAAAGTTATAAACAAATAATTTTACATAAGCCTATTATA
ATTATTAAACCATTAAATATAAAATGTAAAATTGTAAATCATTATTTATATGTAGAAATT
GAAAATATAACAAAAAATCATAAAATACAAATTTTTGAATTATTTTCAAGATCAATTAAT
ATTGATAATAATATATTTCCATTTTCATTAAACCCTGAAGATACATATTCATTTTATTTT
CCAATTATCAATTTTGTAGAAATTATTACATTAAATAATGTAAAGGTTGACAATAAACAA
TATAATAAAAAAAAAAACTCACAAGAAAATAACAATAAAAATATGATTAATTCAACTCTT
TTTTCTTATAATGAAGATGAAAGAAATAACATTCACCATAAATATACCCAACCAAATGAT
GTTATACAAAAATATAAAAATGGAAATGAAATTTTAACACTCCGAATGAATAATGATAAA
ACTATTGTTTCATTATCTTTAAAATGGTGTATTGATAATTCATTAAATAATTATATATGG
TCACAATATTTTTTAGAAGAACAAATGCCTTCTCAAAATTTATTCGATTTAGAAGTTTCA
TTTGTTAAAGAAATTAATTTTTCATCTATATTAATAGCTATTTTTAATTTTTATAATAAT
TCATATGAAGATATAGATTTAACTATTAAAATTCAAGAAACAAATAATAATATTAACAAT
CAAATACAATCATCACTTATATCATTTAATTCCATAATCGAGGTTGGTATTATTAAACCT
CAACAGAGAAAGTCAGTTAGTATTAAATTATTAGCTATTATGTTGGGGGCTCATAATTTA
CCCTTTGCTAAAATATTTAACAAATTTAATGGAAAAACATATTTTATCGATCTTGGCTCA
ATTATTGTAACGGAGTAA
>Py17XNL_0104709.1
ATGAATATATTATCGTTGTGTATTTCATTTTTTATCCTCATTCAATTATTGAATAACTCT
GGTATGTTTTCCTGTTTAAGCAATGTTGATAAAAATGGTAATATTCTCTTATTGAAAGAT
ATGAAAACAGGGAACACAAAAGAGACTTTACAAAATGAATTAATAAATAAAATAAAAAAA
AAAGCAAATAATATTCGAATGTTATATAATATTCTAAATGAAAAAAATATAAGCAAGCCT
ATTTACATATTTATAAATGACCAAAATGAAAAAAAAAAAAAATTCCTCAAAGATTTATAT
TTGCTAGGAAAATTAGATTTTCTACAAGGTTTCAACACACCTATATCAAAATATTATATA
TCACTAAAAAACAAAACCATATCTTATAGAATGCTGTTAGGAGACAAAATAAACAATGAA
AGAAAATATATAAATGGTTTAAATTCCGAGGATAAAGATATATATGTAAAAGGTAAAATT
GAAGAATACGAAAACCTAAGAGTTAGCGTTAATCAAATGTCCTCGAATATAGAAAAAAAG
TTCAAATCAGTAGAAGAATTAATGGCGTTTTTAAAAAATTAA
>Py17XNL_0104709.2
ATGAATATATTATCGTTGTGTATTTCATTTTTTATCCTCATTCAATTATTGAATAACTCT
GGTATGTTTTCCTGTTTAAGCAATGTTGATAAAAATGGTAATATTCTCTTATTGAAAGAT
ATGAAAACAGGGAACACAAAAGAGACTTTACAAAATGAATTAATAAATAAAATAAAAAAA
AAAGCAAATAATATTCGAATGTTATATAATATTCTAAATGAAAAAAATATAAGCAAGCCT
ATTTACATATTTATAAATGACCAAAATGAAAAAAAAAAAAAATTCCTCAAAGATTTATAT
TTGCTAGGAAAATTAGATTTTCTACAAGGTTTCAACACACCTATATCAAAATATTATATA
TCACTAAAAAACAAAACCATATCTTATAGAATGCTGTTAGGAGACAAAATAAACAATGAA
AGAAAATATATAAATGGTTTAAATTCCGAGGATAAAGATATATATGTAAAAGGTAAAATT
GAAGAATACGAAAACCTAAGAGTTAGCGTTAATCAAATGTCCTCGAATATAGGTTAA
>Py17XNL_0104710.1
ATGGAGAATAATGAAATTATAGAAAACGTTCCTGACTATACTATAACAGATGATTTGAAA
AAAGATGAAAATGTATTAGTATATACAAAATACGAATTATTATATGCTTATATAGAACTT
ATAATAAATGGAAAAGATCTAGGAAAAGATCATAATATACCATTATGTAGTACTTCATTT
AAAATAGAAGATGTAGACGAAAATAAAAAAGAGATGATAGAATATGGTGATAATAATGAA
CTAATAAATAATAATGAAATAGAAAAAGAAGGGCTTGATAAATTTGATCGATATAAAAAT
AAAAATGATTTTTATAATAGAGACAATTTTATAACCAGAAGTCAAATAAATGAATCATTT
AATTCAAATAACACTTTAAATAATGTTAATAAAAGAAATAACAATTTATTAAAAAATCAA
AAATTTATTAAAAATAATGATTTAAAATATGTTGAAGCAAATATACCTCCTATGAACCAA
CAATTCAATAATAATGACCATGTTACAAATAACATGACCATATATGAAAATTTAGATAAT
AATAAAAATACGTTTTTTAAAAAAAATAATTTAAATAATGAAAATACGTACAATAATAAT
ACCACAAATTCTAATCATTTAGGAAATAATAATAAAAAAATCATTTGGCGAAAAAATGAA
AGAGGAATAGGGGCTGGACCCGTATCTTGGCGATTCGGAAAAATAAACTCTGATTCACAA
ATTGGAAATAATAACAATGTCAATAACAGTGGCAGTGGCAATGGCAATGACAATACCAGC
ACTAATGGCAACATTTCCAAAACCGACTTAAAAAATTCAAATAAAAGCTACAATAACGGG
GCGGAGGAAAATTGCCAGATGAACGACACTTCTATGTATGCTAAAAAACATAACAATATT
AAAGATAGAAATATAAATAATAATAAGAGAGAAGATATGTGTAACGATTTCGATCTTGGC
AATAATTTACCACACACTGAAAATAGTAATAGCAACAACATTGGAAACAACATTGGAAAC
ACATTAAGTAGTGTCCAAAATTTAGGAACTGATTCAAATAATCGAATTATTAACAATTTG
ACAGATAAATATAATAAAAAGAAACAAATATATCAAAACCCAGGAACAAAATATGGTAAT
AACAAAAATCAACATATTTTAAATAAAAATGGATATAATAATTTAGATGGTTATATATCT
CAAAATTATAACACAGAAGTAGATTATATGAATTTAACGAATGAAGAATCAAAATATAAA
AAATATAAAATGTTTGGAAATAATATGAATACAGTTAGTAATGATTCTATTATCCATGAT
GATAATAAAATAAAAAATGGATATGAATATTTATCTCCTAATATTACCAACAAAAATAAT
GATCCCACAAAATTAAACATGTATATTAATAAAAAGACGATAGATTCAAATAATAAATAT
CAACATAATCAGATTCATGCTCAACGACCAAATGAATGGGGTAATGGAACCACAAATGGA
ATGTATGGAAATAATAACAACTTTTATTATACAAACGGAAATGTAAATGCAAAAGTAGGA
ACCGATTCTAACCAGATGCAAAATAGAACCACCAATAAAGAAAGAAAAGGAGAATATAAC
AATAGCAATAACAATAGCAATAGCAATAGCAATAGCAATAATAATAATAAAAATTTAGGA
AAAAATATTCAAGATGTAGAAAATATAAATAATGATAATAGAAAAAGTGGAAAAAATAAT
TCAATTGCACAACAAAATTTATTTGATTCTGGAAAATTGCAAAATAATAATTTTTCAAAT
AATAATTCCTATTTTGTTAATAATAAACACTTAAAAAATGTTGAAAAAAAAAATTCTAAA
AATGTTATAGAAGATGATTGGAGTAATATTAGAAAAAAAAATATAGAAAAAAATAAAAAG
CTTACTGATGATTTAATATGGTATAAAATAAATGAACAATTTGATTTGAGTAGTAATAAA
GGAGGTTCTATTGGGCTAATAGGAGGAAGTGTTGGAATTAATAATTATTCTCAAAATGAA
TTAAATAATTCTGAAATTTTAAAAAAGATTCCTAATCAATTAAAACAGAATGAAAATATA
AAAACAAATGATGAAATGTCAAATAACATAGATGTAAATAAAAACAAAAAAGAAGAAGCA
TCCACAAATAATAATCAGCTACTTACAAATATTGAAAAAAAAAAAAAAGGAAAAAAAAAA
GGAAAAAATGAAAAGGATAAAACATCTAACGAAACCGAGAAAATAAATAAAACAGATGAT
GATAATAATAATAATCAAAACATGAAAATAAAAAATTCCTTGGAAAATTTAAATCCTAGG
GAAACAAGTAATGATAACAAAATAAATAACATTCATAAATTGTTTGATAATAAAAAAAAT
TTAAATTATTTATTATCTGACAGTAATGTTAATAAGATGTTTATTAATGATAAAAATAAT
ATCAGTAATATTAGCAATACTGTCAATTTTCACAATTTAAATAGATATAATAATTTTAGT
GAAAAAAAGGAATATATTCTAAATAAATTATATAATAATACTAATAAAAATAATTTACAG
GGATATCATAAGGATTTAAAAAATTCCCATATTCAAAATCGAAGTTATGGAAATATGCCA
CACCCTTATTATCAATCATTGGAATATCCGAATTTTGAAAATAAATATGATATAAAAAAA
TATATTGAAAAAACAAATTTTATGGATAAATCTACATCTACTAACATTCATTCTAATGAT
AATAATAATCATTTACATTTTGATTCAAATGATTCTTTAAATAATATTAGAACCCATCTT
CCTAACAAATCTCACATAGATGTATCTACAATAATAAATTCTCAAACTAACAATCCAAAT
TTTAATTTTACAAAATTTAGGACCTCAAATACTACTACAGATATACCACACGAAAGTATA
TTGCAAAAAATAAAAAATAAAAATAATAATTCTGAACAAAAATTTAATAACAATCATTCA
AATGGTATATCATCATCACATCTATCTAACATACATCTATCACAAAATATTCATGATAAA
TATTCTTATCCCTTTTCTAGAAACAATGAAATAAATGAAATATATAATAATACAAACATT
TCCTCAATGAAAAATAATGTATCTACATCTAACTTATCAAATTTTAATATAAAACAAAAT
GCACAAAATATACAAATACATAATAATATTAACACTATTCCGGATTCAAAAATAATATAT
GATAATGTTAAAAATAGAGAAAATAAAATGTTTATAGATGATAATATATATACAGATAAT
TTTGATAAACCATCTATGAATCAATCAAACAAAAATAATAACATTTTTATTTTTAAAAAA
ATTATGCAAATATTTAATATAGATGAAAAAGCATTTAATAATTTAACTGAAAATAAAAAA
AGAGAATTAATTACTCAATTGATGTTAGAAAATTTTAATTTGGCTAGTTCAGAAAAACAA
ATAAATGATAACCAAATGCAGATTCAAAACAATTTAAAACATCTTAACAATAATCCTCTT
TATGTTAATAATATAAATGAAAATACTACAAATAAATTATCCTATATAGATAATAAAATA
AATATAAATGATTTTGAAACAAAAGAATCTCAATTTAATTTGATAAATTCTAACAATTCT
ACATCTATACCTTCAAAATGTGTTGAAAATAATAATATACAAGCAGATGTAGAAAATAAT
AATAATAAAAAAAAATCTTTAAATATAAATAAATGGTTAAATTTTATCGGCATTTCTAGT
AATAAAAAAAATAAAGATGCATCTAAAAATATATCAGATATAAACAACACAAATGTAGAT
GCAACTATTCAATGTTCTAATCAAAATGATATCAATAATTCGAAGAATCGAATCACAATT
AACAAAGAAGAAATGGGTTCTGATTCTACACCTTTTGAAAATACTAATAGAAGTAAAGAT
AATAATTCTAGTCTTCATAATCAAATGACAAATGCTCAAATTAATTATATTAGAACCCAT
TACACATCTAAAGATAAAATAGAGGATTCTATTCTATTACCAAATGAACAACCAGATTCT
GAAAAACATACTAATGAAACGAATCAAATTCCAAGCGATTCAAAACCGAGTTTAAATAAC
AATGTTGATATCTCAAGATACATAGAAATAATAAACAAATTTAACAAAATAAAAGGAGAT
GTATGGCAATATAAAGATTTGTCAGGAAATATACAAGGACCATTTTCATCTGAACTTATG
TTTTTTTGGTGGCATTCAAATTATTTTCCACATGATTTACCAGTAAGGTTTAGTCAAAAT
ATGCAATGGTTTAATTTTAATGATCTATTTCCTAAAGGTTCTATGCCTTTTGTTATTCCT
TTTATTTATTTAAAAGATAATTTATTTCAAAATGATAATAATAGTCAAAATAGTTCATAT
AATTTGCATATTAAAGAGAATAATATTGTTACAGAAAATGGTAACATACAGAATCGTATG
CAAAGTGAGCAAGGTTTTATAAATGAACAAGATAATGAACCCGTAGAAAATTATTCGAAT
AAACAATATAAACAATTTCTTATCAAACAAAAAACAGAAATAGAATCATTGCTATTACAA
GAAAAGAACCCACAACTAATTGAAGAAGTTAAAAAGCAGCTTCAAGAGGTAAATAATTTG
ATAGAAAAGGAAGAAAAGGAAGAAAAGGAAGAAAAGGAAGAAAAAGAAGAAAAAGAAGAA
AAAAAAGATAAAAAAGATAAAAATAGAAATAAGAATAAAAGTGATGGTAAAAGTGTTGGT
AAAAGTGATGGTAAAAGTGTTGGTAAAAGTGATGGTAAAAGTGATGGTAAAAGTGATGGT
AAAAGTGTTGGTAAAAGTGTTGGTAAAAGTGTTGGTAAAAATGGTGACACCGACAATTCT
CTTGCATTTGAGCAAAACAATAATAATGAACCGACTTCGACCCCTAACCATTATGATAAT
TCTAACGATTTCTCAAATGTTAAATATAAAAAAATGTCTAAAAAATTAGAAAACGAACAA
TCTAATACCCTCAAAACCAATAACACTAAATTTTCTGACCAATTAGATGTGGATCAAAAA
AAAAGAAACGAAACAATAATAGAAAATACAAATAATCAAAAAATTTTAGATAATAAAAGT
GCTAAAAATAGCGGTGATAATAATACGCTAAATTATATTAAAAATTCTGCATCTAATCTC
GATACATCTACGAACATAGAAAAACGAAACGTTCAAGCCAAAAATAAAAATCAGAAAAAT
GTGGCAAATCAAAATAGTGCAATAATATCGAGTACAAACAAAAAAACTGAAAAAACAACA
AAAAATAAAGTGAATAAAAAAAATGAAAATAAATCGGATAAGGGTGAGGATATTGGTGAT
AAAAAGAGTGAAGATAAAAAAGGTGAAGATAAAAAGGGTGAAGATGCAAAGGGTGATGAT
AAAAAAGGTGATGATAAAAAAAAAACCGAAAAAATGAAATGGAGTACAACTGGGGAAAGG
AAAATTGAAAAACTTGTAGATATTATGAAAGGGGAAGAAACAAAAATAAATATGCAAATT
AAAATTGAAAATTCAAAAAAAAAACAAGAAAATGGAAATAATAATAAAAATAATAAAAAA
CTTGGATGGGATGTTAATAATATTCCAAAAAATAAAAAAAATACAGATAACCAAGAATTT
CCAAATTTAACTCAAGGTATTTCATCCAAACAAAATAAAACAAAGCAACCAAAAAATTCC
ACTCAAAATAATAATAACAATAATAGCAATAGTAGTAATAACAATAATAATAATAGCAAT
AGCAAAAAGGGAAAAAACAAAACCGAAGCTAACAAAAACGAAACGAATGATGAGACAAAA
TTCCCCCCAATTATTTCTCCAAAGGGAAATAAAAGTTCTAATAATAAAAAAAAGTCAAAC
AACGCAGAACAAAAGGAAATAGCTGATCTGAAGCAATTAACGAATTTATGCAAATTGCCA
CTTGATGAGTCCTTATTAAACTTTTTGAAAAATTTCAAAAAAGCAGAAGAAATAGTTGCA
TTCCTCCAACACAGTGTTGAGGACAAAAAAAAACTCACACTATTTTCAAATGAGTTTATT
AAAATAAATAACAAAATTAATGCGAATAAAATAAATGACGTAAATAACAAAAAAACGAAA
TAA
>Py17XNL_0104710.2
ATGGAGAATAATGAAATTATAGAAAACGTTCCTGACTATACTATAACAGATGATTTGAAA
AAAGATGAAAATGTATTAGTATATACAAAATACGAATTATTATATGCTTATATAGAACTT
ATAATAAATGGAAAAGATCTAGGAAAAGATCATAATATACCATTATGTAGTACTTCATTT
AAAATAGAAGATGTAGACGAAAATAAAAAAGAGATGATAGAATATGGTGATAATAATGAA
CTAATAAATAATAATGAAATAGAAAAAGAAGGGCTTGATAAATTTGATCGATATAAAAAT
AAAAATGATTTTTATAATAGAGACAATTTTATAACCAGAAGTCAAATAAATGAATCATTT
AATTCAAATAACACTTTAAATAATGTTAATAAAAGAAATAACAATTTATTAAAAAATCAA
AAATTTATTAAAAATAATGATTTAAAATATGTTGAAGCAAATATACCTCCTATGAACCAA
CAATTCAATAATAATGACCATGTTACAAATAACATGACCATATATGAAAATTTAGATAAT
AATAAAAATACGTTTTTTAAAAAAAATAATTTAAATAATGAAAATACGTACAATAATAAT
ACCACAAATTCTAATCATTTAGGAAATAATAATAAAAAAATCATTTGGCGAAAAAATGAA
AGAGGAATAGGGGCTGGACCCGTATCTTGGCGATTCGGAAAAATAAACTCTGATTCACAA
ATTGGAAATAATAACAATGTCAATAACAGTGGCAGTGGCAATGGCAATGACAATACCAGC
ACTAATGGCAACATTTCCAAAACCGACTTAAAAAATTCAAATAAAAGCTACAATAACGGG
GCGGAGGAAAATTGCCAGATGAACGACACTTCTATGTATGCTAAAAAACATAACAATATT
AAAGATAGAAATATAAATAATAATAAGAGAGAAGATATGTGTAACGATTTCGATCTTGGC
AATAATTTACCACACACTGAAAATAGTAATAGCAACAACATTGGAAACAACATTGGAAAC
ACATTAAGTAGTGTCCAAAATTTAGGAACTGATTCAAATAATCGAATTATTAACAATTTG
ACAGATAAATATAATAAAAAGAAACAAATATATCAAAACCCAGGAACAAAATATGGTAAT
AACAAAAATCAACATATTTTAAATAAAAATGGATATAATAATTTAGATGGTTATATATCT
CAAAATTATAACACAGAAGTAGATTATATGAATTTAACGAATGAAGAATCAAAATATAAA
AAATATAAAATGTTTGGAAATAATATGAATACAGTTAGTAATGATTCTATTATCCATGAT
GATAATAAAATAAAAAATGGATATGAATATTTATCTCCTAATATTACCAACAAAAATAAT
GATCCCACAAAATTAAACATGTATATTAATAAAAAGACGATAGATTCAAATAATAAATAT
CAACATAATCAGATTCATGCTCAACGACCAAATGAATGGGGTAATGGAACCACAAATGGA
ATGTATGGAAATAATAACAACTTTTATTATACAAACGGAAATGTAAATGCAAAAGTAGGA
ACCGATTCTAACCAGATGCAAAATAGAACCACCAATAAAGAAAGAAAAGGAGAATATAAC
AATAGCAATAACAATAGCAATAGCAATAGCAATAGCAATAATAATAATAAAAATTTAGGA
AAAAATATTCAAGATGTAGAAAATATAAATAATGATAATAGAAAAAGTGGAAAAAATAAT
TCAATTGCACAACAAAATTTATTTGATTCTGGAAAATTGCAAAATAATAATTTTTCAAAT
AATAATTCCTATTTTGTTAATAATAAACACTTAAAAAATGTTGAAAAAAAAAATTCTAAA
AATGTTATAGAAGATGATTGGAGTAATATTAGAAAAAAAAATATAGAAAAAAATAAAAAG
CTTACTGATGATTTAATATGGTATAAAATAAATGAACAATTTGATTTGAGTAGTAATAAA
GGAGGTTCTATTGGGCTAATAGGAGGAAGTGTTGGAATTAATAATTATTCTCAAAATGAA
TTAAATAATTCTGAAATTTTAAAAAAGATTCCTAATCAATTAAAACAGAATGAAAATATA
AAAACAAATGATGAAATGTCAAATAACATAGATGTAAATAAAAACAAAAAAGAAGAAGCA
TCCACAAATAATAATCAGCTACTTACAAATATTGAAAAAAAAAAAAAAGGAAAAAAAAAA
GGAAAAAATGAAAAGGATAAAACATCTAACGAAACCGAGAAAATAAATAAAACAGATGAT
GATAATAATAATAATCAAAACATGAAAATAAAAAATTCCTTGGAAAATTTAAATCCTAGG
GAAACAAGTAATGATAACAAAATAAATAACATTCATAAATTGTTTGATAATAAAAAAAAT
TTAAATTATTTATTATCTGACAGTAATGTTAATAAGATGTTTATTAATGATAAAAATAAT
ATCAGTAATATTAGCAATACTGTCAATTTTCACAATTTAAATAGATATAATAATTTTAGT
GAAAAAAAGGAATATATTCTAAATAAATTATATAATAATACTAATAAAAATAATTTACAG
GGATATCATAAGGATTTAAAAAATTCCCATATTCAAAATCGAAGTTATGGAAATATGCCA
CACCCTTATTATCAATCATTGGAATATCCGAATTTTGAAAATAAATATGATATAAAAAAA
TATATTGAAAAAACAAATTTTATGGATAAATCTACATCTACTAACATTCATTCTAATGAT
AATAATAATCATTTACATTTTGATTCAAATGATTCTTTAAATAATATTAGAACCCATCTT
CCTAACAAATCTCACATAGATGTATCTACAATAATAAATTCTCAAACTAACAATCCAAAT
TTTAATTTTACAAAATTTAGGACCTCAAATACTACTACAGATATACCACACGAAAGTATA
TTGCAAAAAATAAAAAATAAAAATAATAATTCTGAACAAAAATTTAATAACAATCATTCA
AATGGTATATCATCATCACATCTATCTAACATACATCTATCACAAAATATTCATGATAAA
TATTCTTATCCCTTTTCTAGAAACAATGAAATAAATGAAATATATAATAATACAAACATT
TCCTCAATGAAAAATAATGTATCTACATCTAACTTATCAAATTTTAATATAAAACAAAAT
GCACAAAATATACAAATACATAATAATATTAACACTATTCCGGATTCAAAAATAATATAT
GATAATGTTAAAAATAGAGAAAATAAAATGTTTATAGATGATAATATATATACAGATAAT
TTTGATAAACCATCTATGAATCAATCAAACAAAAATAATAACATTTTTATTTTTAAAAAA
ATTATGCAAATATTTAATATAGATGAAAAAGCATTTAATAATTTAACTGAAAATAAAAAA
AGAGAATTAATTACTCAATTGATGTTAGAAAATTTTAATTTGGCTAGTTCAGAAAAACAA
ATAAATGATAACCAAATGCAGATTCAAAACAATTTAAAACATCTTAACAATAATCCTCTT
TATGTTAATAATATAAATGAAAATACTACAAATAAATTATCCTATATAGATAATAAAATA
AATATAAATGATTTTGAAACAAAAGAATCTCAATTTAATTTGATAAATTCTAACAATTCT
ACATCTATACCTTCAAAATGTGTTGAAAATAATAATATACAAGCAGATGTAGAAAATAAT
AATAATAAAAAAAAATCTTTAAATATAAATAAATGGTTAAATTTTATCGGCATTTCTAGT
AATAAAAAAAATAAAGATGCATCTAAAAATATATCAGATATAAACAACACAAATGTAGAT
GCAACTATTCAATGTTCTAATCAAAATGATATCAATAATTCGAAGAATCGAATCACAATT
AACAAAGAAGAAATGGGTTCTGATTCTACACCTTTTGAAAATACTAATAGAAGTAAAGAT
AATAATTCTAGTCTTCATAATCAAATGACAAATGCTCAAATTAATTATATTAGAACCCAT
TACACATCTAAAGATAAAATAGAGGATTCTATTCTATTACCAAATGAACAACCAGATTCT
GAAAAACATACTAATGAAACGAATCAAATTCCAAGCGATTCAAAACCGAGTTTAAATAAC
AATGTTGATATCTCAAGATACATAGAAATAATAAACAAATTTAACAAAATAAAAGGAGAT
GTATGGCAATATAAAGATTTGTCAGGAAATATACAAGGACCATTTTCATCTGAACTTATG
TTTTTTTGGTGGCATTCAAATTATTTTCCACATGATTTACCAGTAAGGTTTAGTCAAAAT
ATGCAATGGTTTAATTTTAATGATCTATTTCCTAAAGGTTCTATGCCTTTTGTTATTCCT
TTTATTTATTTAAAAGATAATTTATTTCAAAATGATAATAATAGTCAAAATAGTTCATAT
AATTTGCATATTAAAGAGAATAATATTGTTACAGAAAATGGTAACATACAGAATCGTATG
CAAAGTGAGCAAGGTTTTATAAATGAACAAGATAATGAACCCGTAGAAAATTATTCGAAT
AAACAATATAAACAATTTCTTATCAAACAAAAAACAGAAATAGAATCATTGCTATTACAA
GAAAAGAACCCACAACTAATTGAAGAAGTTAAAAAGCAGCTTCAAGAGGTAAATAATTTG
ATAGAAAAGGAAGAAAAGGAAGAAAAGGAAGAAAAGGAAGAAAAAGAAGAAAAAGAAGAA
AAAAAAGATAAAAAAGATAAAAATAGAAATAAGAATAAAAGTGATGGTAAAAGTGTTGGT
AAAAGTGATGGTAAAAGTGTTGGTAAAAGTGATGGTAAAAGTGATGGTAAAAGTGATGGT
AAAAGTGTTGGTAAAAGTGTTGGTAAAAGTGTTGGTAAAAATGGTGACACCGACAATTCT
CTTGCATTTGAGCAAAACAATAATAATGAACCGACTTCGACCCCTAACCATTATGATAAT
TCTAACGATTTCTCAAATGTTAAATATAAAAAAATGTCTAAAAAATTAGAAAACGAACAA
TCTAATACCCTCAAAACCAATAACACTAAATTTTCTGACCAATTAGATGTGGATCAAAAA
AAAAGAAACGAAACAATAATAGAAAATACAAATAATCAAAAAATTTTAGATAATAAAAGT
GCTAAAAATAGCGGTGATAATAATACGCTAAATTATATTAAAAATTCTGCATCTAATCTC
GATACATCTACGAACATAGAAAAACGAAACGTTCAAGCCAAAAATAAAAATCAGAAAAAT
GTGGCAAATCAAAATAGTGCAATAATATCGAGTACAAACAAAAAAACTGAAAAAACAACA
AAAAATAAAGTGAATAAAAAAAATGAAAATAAATCGGATAAGGGTGAGGATATTGGTGAT
AAAAAGAGTGAAGATAAAAAAGGTGAAGATAAAAAGGGTGAAGATGCAAAGGGTGATGAT
AAAAAAGGTGATGATAAAAAAAAAACCGAAAAAATGAAATGGAGTACAACTGGGGAAAGG
AAAATTGAAAAACTTGTAGATATTATGAAAGGGGAAGAAACAAAAATAAATATGCAAATT
AAAATTGAAAATTCAAAAAAAAAACAAGAAAATGGAAATAATAATAAAAATAATAAAAAA
CTTGGATGGGATGTTAATAATATTCCAAAAAATAAAAAAAATACAGATAACCAAGAATTT
CCAAATTTAACTCAAGGTATTTCATCCAAACAAAATAAAACAAAGCAACCAAAAAATTCC
ACTCAAAATAATAATAACAATAATAGCAATAGTAGTAATAACAATAATAATAATAGCAAT
AGCAAAAAGGGAAAAAACAAAACCGAAGCTAACAAAAACGAAACGAATGATGAGACAAAA
TTCCCCCCAATTATTTCTCCAAAGGGAAATAAAAGTGAGAATCGCAAAAAATATAAAACG
AAAATATAA
>Py17XNL_0104711.1
ATGGACTTAGTGAAAATCCAAAGTCATTTAGAAGAAATTTCATATCCCTGGAATATTTAT
GGTGGTATGAGTTATTATTTTTCGAATAAAAATAATTCAACTATACTTCAACTAGCTTAT
GCATATGATGAAAACAAACTGCACATGGGGAATTCCTTAGGAAATTTAATTTTGAGTTTC
CAAGATTTAAATATACTTGAAAAAAGACTAAAAGAAAACGATATAAAAATTATTAAATCG
AATGGGGAGATTATAGTGAAAGATTTGGATGGGTACAACATTTGTTTGAAGCATATTACA
TAG
>Py17XNL_0104712.1
ATGGGGACAATAATATTACGTAATAATTTTAGTTCAATTAGATTTTTTTTTTCCAAGTCT
CTTTATAAAAATAAAAAACCCTTGAACATCGATTATATAAATAAAATTCGAAAAAATAAT
GAACAAAACGAACAAAATGAACAAAACGAACAAAACGAACAAAATGAACAAAATGAGCAA
ATCAAATGTAAGCATATAGAAGGAGAAAATGTTTGTGGTCAGATTAATAAAGAATATAGA
TACAGACATAGATTTAATTTTAATAGAGAAATATATAAAAAAAATGGAGAAGATAATAAA
AGAATAACTAAAATATGCGAAGAGTTATATGAAAATATAAAAAAAAAAGAATATAATGAT
TTTGAAAATAAGTTAGTATATTCTATTTCGCTAGCTGAAAATGCAATAGAAATTTCACAG
CTAATAAATGTAATTAGCAAATCGAATATTTTGGAAATATCTAAAAGGAATAAAGAATAT
GATGATAACAATAAAATAATATCTTCATATATAATCTTAATTAATAAAAGCTTAAAAATA
TTTGATAATATGCCAATAAGGAGTATAAGTTTAATTTTAAATAGTATGGTTAAATTAGGT
AATTATCACACACATTTTATTGATCTATTTATTAAAAATATAAAAAATATAATAAATAAA
AGTAATAATATAGACATATGTATATTTTATCATTTTTATGTTAATTCGTTAAATAATTTT
TTAATTTTAAATGAAAATATGGAAGATATGTTAAAATTATTTTTGGACAAAATAAATAAT
ATTGCTTTAGAATTACAAATAAAAGGAATTTCATCAGTTTTACGGTGTAATAAAAAATTA
GTAAAAAATATGAACAATTTGAATAAAATAAATAAAATAAACAAAATGAGTACAGACTTA
GAAAACCAAATAAATGATAATAATTCCATTTTAAATAAAGAAGATTTAAAAATTATTAAC
GAAATAAATTTAAAATTAAAAAATAATTTTTATATAAAAATGAACTATGGAAGTATACAA
CAATTATGTAACATATTAGAAGATTTCGAATTTTTTAATTTAATTGATAATGATATTTAT
TATGATATTTTAAATATATTAAAAATTCCTAGTAATATTTATAAATTAAAAAATATAGAT
TTGATAAATATATTAAATAATATAAAAAGTAGAAATAATAAATATAAAGATCTACTTCCA
TTGTCTTATTTTTCATTTATTTTTGATATTTTAAAAGAAAAAAATTATTCAGAATGTTTA
ACTAATGATTTAGCGGAATTAATAAAATTAATACAATATTTTAAAAAAATGTATAATAAT
CTTAATTTTTGCATGAACAAGTCAGAAATTATATTATTTAAAAGAAATTTAAATGATGTG
TTATCAATATCAACACTTATTTATATTTTACATGATTATTCTATAATTAACAAACGTGAT
ACTTTATTAAATTCATTTACTTTGAAATTATTTTACAGAATAATGGAATGTTTAAATAGT
GAAATAATAGATGATAATAAAAATGTTTGTGAATATTTAACAAAAATTCAAACTAGCGAA
AAGTATAAATTATTTGATAATAATTTAGAAAAAAAAAAAAATAATATTCTTGATTTAAAC
ACACATTTGTTACTAATAAAATCAATTGATATGCTTATAGATAAAAGTGTAATAAATAAT
AATGATTATATTTTTTGTAAAAATTTTATTTATTTTAATTTTTGTAATAAATTGAAAATT
TCAAATTGTATAAAATATGAGGAATATGATAAGTGTGAAAAATATATTCATTATTATTTA
TATATAATAGGTATATTTGGTAAAATAAAACATGATAATTTTTATTTTTTATTATATTTC
ATAAAAAATGCATTAATATTATCTGTTTATTTTACAACAAAAGATATAGTGATGTTATTA
AGGGGGGTAAGTAAGTGTTCTTATTTGATTGATAAAATTAATTATTTTTTTTTTGATTCG
ACACTAAATTATTTAAGCTTTTTAATAATTAAAAAAAATGATATAAATTGTTTAGACTTG
AATTTGAGTAGCAATAGTGGCAACATTAGCTTATTTGAAAATAGGCAGTTAGCTATAAAT
AAAGTTGAAAGCTGTTTTGATTTTGAAGAGAAAGAGAAAGATATGGTAAGCATAACAAAT
AATATGTATAGACAAATCGAAAATATAATTCAAATAAATTATAAATATATTAATACCTTG
GAAATAAACCAATTAAATAAAAACAAATTTAATAATTTGACACACTTATCCGAGTCTACA
TTAGATCAATTTGAGAATAAAATGAAGTTTCAAATTTCTGAAAAATATGAAAAAAAAAAA
AATAATAATAATAATATTCTTGCATATAACGAAAAACAAATGTGTTATATGGATTGTTGT
AATATATTATATTATATGAATAAGCTGAACTATATAAATCATGATATTATAAAGTTAGTA
ATAAAAAATATGTATGTAAAAATTAATTATTTAAAAAATGAGCACATACTTAAGGCCATC
AATTCGTTAGCTATGATAAAAAATATCGATAAAGAGCTTCCTTCTTTTAATTATTTTATC
AAAAAATTGCTGTTTCAATTTTGTTACAATATTGGTAATGTCAGTGAAAATAATGAAAAT
GGTGAAAATGATAAAAATGGTAAAAATGGTAAAAATAGTAAACATGATAAACATTCCAAT
TGTGTGCATAAAATAGACGAACTAATAAAAATGTTTTATATAATAAGTAAATTATCCACA
AAAAATGAATATAAAAATAATTTAATAAGAAAATATATTTTAATATTATTAGAAGAGTTA
TTCGAAAAAAATAACTATCATCATATAAACAACACTCTTATTCTTCTTACTATTAAAGCT
TTTAAAAATATGTATCCATATCGCTATATAAAGCTAGTTAAAATGGTCATAAGCTGGATT
AATGACGAAATTGGAAATGAAGAAATTTTTAAGAATAAAAATAATAATTTAATTAATTTT
GATTTTTTAAAAACTTATTTTTCTGTGTTACCTACATTAGTTAATCCAACAACAAACATT
TATTCTGATATAAATGACAAATATTTATTAACAAGTAAGAAATTATTTTCTATATTACAT
GAACAGTTCAGGCAAAATAATTGCATAAAAAATGATGCTATATCGGTAATTGTGGATTTT
ATGAATATTTCTTTCCATTATATGGATAATTTCTTTTTGGAAAATTATCCTAATTTAATT
TTATACATAATTAATGAAAAAGAAATTTTATCAAAGGAACAATTTTGTTTATTTTTGTTA
AATTTTAAATATTTATCAAATTGGGGACTCAAAATTAAAGACAATCAAATTAGCGAAGAC
AATTATAATATAGACAGTCAAAATAAATATACTGAATTATACAATTTGATTGAAAAAAGT
TTTAACGAATTTTTGAATAATGATAAAAATAAATATATGAATGAAATAATTTATGGAAAT
AATAATCCAAATGATGATGGAAATGGTAATTTGAATTATGACTTTAGTTTTAATAAAAAA
AAGTTAACATTTTTAGATACCGAAGATAATAATGAGGAAGAAATAATTTCTATGGAATAT
AACAGTGTTAATATAAATGATTTATTTGATATAAAAAAGAATAATTTGAATAGTGATATT
ATAAATAAAAAAGAAAAAAAAAAAAATCTTTATAAATTTGTAGAAAATAATGAAAGAAAA
GAGGGGAAACATGAATTGTGTGGAAAAAAAAAAAATAGATTAAACGAATTTGAAATTATT
TTGAGGAAATATGCATATTGTCAAAATAATGCAAAAGATAAAATTGAAATTGTAAAAAAT
AAAAAAATATTTTTATTTGATATTAAATATATTGAATTGAAAAAAAATATTATTTTTGAA
TTTTTGGAGGAACAAAATTATTTTAAGGAACCTGATGATTCAACTATAGAATTGTTACCA
CATATAAATTTGCGATTATTAATTTTAAATAAATTAAATTTTTATATTTTTATTATGCCT
TTTTTTGAATGGGATAGTTATTATGGTAGACTAGAAAAAGCTAAAGCGATTTTCCACAAA
TTATTAAGCATTACAAATAATACTAATTCATATCCTATACAAACAAATAGGGACAGTGTT
TTTTCATCTATTGGTCAATATAAGTAA
>Py17XNL_0104713.1
ATGATGAACAAATTGAAAAAATTTCTTTTTATTAGAAACGGAAAGTTTTCAGACAGCCAA
ATAAAATTTTTGGCTTTTACGTCGTTTAGTATGTTAGTTTTGATGGTTACGGGGGATGGA
ATACAAACACCTATGAGTTATGTAAGAAATGTTAAAAAAGAAATACAAAACGAAAAAGAA
GAAAAAATGACAATGGAAGAAAAATTAATAAAGGAATTGGGATACACAACGTACAATGAG
TGGAAAAAGGCGGGAATAATTCCATCAGGAGAAGATGACAACAAATAA
>Py17XNL_0104714.1
ATGTTTTCTTCGATTTTTTCAAGCCCAAATAAAATATATTACTTATTGAACAATGTAAAT
AATTTATTTTTAAAATATGAACAAGTAAGGAATCATAAAATTATTAAGCCAAGGAATATT
ATTAAGATATGGAAAATAAAACCAGGAGATGAAGTGAAAGTAATATCAGGAAAAGATAAA
GGGAAAATAGGCGAAGTATTAAGTTGTGATAAATTTCGGAATATGGTTAAAGTAAAAGGA
TGTAATTTAAGGAAAATATTTATTGATAATAAATATGTTTATATTGAAAAAAAAATACAC
TATTCAAATGTTCAGTTAATAGATAACTTTTTAAAAACAAATACAAAAGTTTCTATTAGA
TATACTGATGATAATCAAATAATAAGAATATCAAAAAAATCGGGAATTGTTATACCATGG
CCTATTGATAAAAAGGTAGAATCTGAATATGATCAGGAAGACGAAAACCCTTTAGACACA
CACCCAGAGGAAGCTTTGAAGAAAACATATGACTATAAAACTGATGTAAAATTTATGAAC
ATGTTAAGGCAAACAGTTAATAAATACAATAGAGAGTTATCATAG
>Py17XNL_0104715.1
ATGATTAAGCAAAAGCGGTCCTATTCACATATGGAAAATGATGAAGGTATAGATCCAAAT
AACAATAATGAGGGTGATGTTTCGTTTAAAAGGCAACGAAATAATAGTCATAGTAGCAAC
ATGACGTATGGAAGTATGAACGAGGAATATGAAAATGGTGATAAAAATAATAAAATAAAT
AATGGTAATATGGAAATGTTAATACCATATTGTATTTTATTGCCAAATAGGGCAATCGGT
TATGTCATTGGTAAGTCAGGTAATAATGTACGTGAAATTGAAAACATATGTGATGTTATA
ATAAAATGCCAAAAAGAATTTGATATATCTGTTTACCCTCCTCCCTCTGAAAAAATATTA
ACAGTATCTGGTAAAAAGGAAAATAAAAAGAAAGCATTAGAATTGATATTAAATAAATCT
AAAACTGTTATGGATTTTCAAGAAGAGGATGGAAAGGAATCTATTGTTATTATTGTGCCT
ACTAGATCTATTCCAATTATTATTGGCCAAAAGGGTTCTAAAATATCTTCATTATCTGAA
AGATCGTTATGTGAAATTAACGTTCATAAGGATGATGTACCAGGAATAAAAGATAAAGCT
ATTTTTATAAAATCAAATCAAATAACAAAAATTATTGATTGTATAAGTATTATATATGAT
TTATTAGAAGAAGTTGCAGAAAATGGAATATTAGAAATAGCAGAATTTCCTGGAATTTCG
AAAAATTTCACATCTCCTACTAATAATATTGGTTTGTGTGGTCCTCCTCCTATAAATGGT
TCATCATCTTTTCATGAAAATTCTACTGCCAATAGTGTTAGTGGTTTTTCGAATCATTAT
AACGATACACATTCTATGAATTCCGGAACAAACCAATTTAGAGGATCTAGAAATAATAAT
AATATGAATTATAATAATAATATAGGAAATAATGGGTCAAAATTTTCTATGAAAAATAAA
GAAAATAATTATTATGATAATTACAGTAATAACAATATGGATGACTATGATAACTTTTCT
GTTCCACGCGAAAAAAATCTTTTATTACATAAATTTGGAAAAGAATCTAGTTCTTGTGTT
ATTCGTTTTGTTTTAGATGTAGAAACTACTGCATGGATTATAGGAAAAGCAGGGTGCCAT
ATAAAAGAAATTCGAACAATAACCGGGGCAGGTGCAGTAATTGTAGATGCTCCTGATAAT
ATTGAAAATGTAAAAACATGTGATCGTATATTAACGTTATCGGGTTCTCCAGAAAATAAA
TATAATGCATTAAAATTAATAGTTAAACAAATGGAAGAAAGAGAAAAAAATATTAATAAT
TCTATGCGTATGTTAGTTCCTGGTAAAGCAGCTAGCTTTCTAATAGGTAGAAAAGGTTCT
ATAATTAAATACATTACTGAACAGTCTGGTTCTCAAATTCAAGTAGCTAAAAATAAAGAA
AGTGAAAATGAAAAATTAGTTTTAATAAGTGGATCACCAGAATCAAAAATTTTAGCTTCA
GTTCTAATTTTACAAAAATTAGAAGAATATGATAATCCTATAATAGCAAGAGAAGGATTA
CTTATTCCATTAAATGATTTATATTATTCTAATAATAATAATAATAAAAATTCAAATATG
AAAAAAAATAATAACTCTTCTATTCATGGAAATGGTAGTGGCCCAACAAGAATGATACAA
AATAATGTAAGAGGTTCTATCAATAACAATAGTGGTGGAAATAATAGTCGATATTATTCT
AATTCAGTTCTAAACAATAATAACATAGGTAATAATATGAACAATCATATAGATAATATA
AATAATGATAACAATAATAACCCGTCTAATTACCGTTATGACAATAATAATAATAATAAT
ATGAACAATATGAACAATATGAAAAATAAAACAGATGCAAAAGAACAAATTGAAAACATG
TTTTTAAATGAAATTTATAAATCTATACCTATTACTTCATTACCTAAAATATTATCAGTT
AAACAACCTTATACTATTGAATTAAATATGCCAGATGTGTATTTAGAAACATTTGATTCA
CAAAATAAAGATGGAAAATCTTTAATTGAAGAAATAATTGAAAAATCAGGTTGTAATATA
TCTATATGTACTGATTCTAATGATTCATCTTCTTACACATTTAATGTATCTCTTACAGGT
TCTCCTTTAGCAAATTCTTTAGCTATTTTAATGATACAAGCAAAAATATTTCATTTTGAC
TGGTTTTAA
>Py17XNL_0104716.1
ATGTTTTTAGTAGGGTGGATAAAATGCAGAAGGAAATTTGTCATGGGTCATTTTCAAGGA
GATTCATATTCTATTTCGTACATGAGACATTGGTTTGATATTTATTCTTCGGAGTTTAAC
AAAATTCATAATTTGAAAATATTCGATGAAAATCATGGAATTCCTAAATTTGATTACTAC
AATATTACAATAGTGAAAGATTATAGAAGCCCAGCGAAGAAAAAAATGCACCTCATTCAG
GTATAA
>Py17XNL_0104717.1
ATGAACGAATCAGCTAGTAGTCCAATTAAGGCAACATGCAGAGACATGGCCTTAAAAAGT
AGTTTGCATTCCTTTACATTTAGTCTCAAAGATTTTGATATAGCAGGATTTCTGGGAGAT
GGAGCACATGGAAGTGTATTCTTAGCATGTGAAAGACGAACAAATTTCATTTGTGTTTTA
AAATGTATATCCAAATCACACCTAGTCAAAAGTACGCAAGAAGCACTTTTGAGAAAAGAA
ATCGAACTCCAAGCTCATTTAAAACATCCCCATATTGCATGCATGTACACATGGTTTCAT
ACAAGTAGCCATGTATTTTTTGTTATGGAATATTGTTCAAATGGTGATTTATTTACTTAT
TTAAATGAGCATGGTCCATTTTCTGAAAAAAAAGTTGCAACTATGTTATTCGAAATTATT
TGGGCAATAAGGACATGTCATGATAAAAGAATAGCACATTTAGATCTTAAGCCAGAAAAT
GTTTTAGTTAATCATGAAGAAAAATGTAAACTAGCTGATTTTGGATTATCTGCACATATA
GGATCTAAACATAAAAAAAAAGGAATTTCTCATTATAGAGGTACCCATGATTATTGGTCT
CCTGAACAATGTGCTAGACACCAAAAAAAAAAACAAAATTTTGGAGAATTTGATCAAAAA
ACAGATATATGGACACTTGGTATTTTAGCTTTTGAATTAAAATTTGGTAGACCCCCTTTT
GGATCAACTAATGAAGAAAGAGAAGATATTATTATGAACAGAATACAAGATTATCATTGG
AGTCAATTATTTTCAGAAAAAGTTAAACAAGATTTGATAGATAAATTATCTCCTGAATTT
AAAAATTTTTTAAATCTATGTTTAGATAAAAACCCAAAAAAAAGACCAACTGCTGAAGAA
TTAATTCAACACCCTTTTATTTTTATTCATAACAAAAATAGACCATGCATTAAATTTTAT
GCTACACAACCAAGAGGAAAACAAGGCCCAAAATTAAGTCATAAAGGGTTTAATGAGCAA
GATGGCTCCTTTCTCACTCCAATTTGGTTTCATAATAAATAG
>Py17XNL_0104717.2
ATGTATATCCAAATCACACCTAGTCAAAAGTACGCAAGAAGCACTTTTGAGAAAAGAAAT
CGAACTCCAAGCTCATTTAAAACATCCCCATATTGCATGGTAATAAAAATAAATATATTT
TATGCAACAGTTTTAATCAATATATATGCATCACTTTTGTTACAATTTTATTTTCTACTT
AGCATGTACACATGGTTTCATACAAGTAGCCATGTATTTTTTGTTATGGAATATTGTTCA
AATGGTGATTTATTTACTTATTTAAATGAGCATGGTCCATTTTCTGAAAAAAAAGTTGCA
ACTATGTTATTCGAAATTATTTGGGCAATAAGGACATGTCATGATAAAAGAATAGCACAT
TTAGATCTTAAGCCAGAAAATGTTTTAGTTAATCATGAAGAAAAATGTAAACTAGCTGAT
TTTGGATTATCTGCACATATAGGATCTAAACATAAAAAAAAAGGAATTTCTCATTATAGA
GGTACCCATGATTATTGGTCTCCTGAACAATGTGCTAGACACCAAAAAAAAAAACAAAAT
TTTGGAGAATTTGATCAAAAAACAGATATATGGACACTTGGTATTTTAGCTTTTGAATTA
AAATTTGGTAGACCCCCTTTTGGATCAACTAATGAAGAAAGAGAAGATATTATTATGAAC
AGAATACAAGATTATCATTGGAGTCAATTATTTTCAGAAAAAGTTAAACAAGATTTGATA
GATAAATTATCTCCTGAATTTAAAAATTTTTTAAATCTATGTTTAGATAAAAACCCAAAA
AAAAGACCAACTGCTGAAGAATTAATTCAACACCCTTTTATTTTTATTCATAACAAAAAT
AGACCATGCATTAAATTTTATGCTACACAACCAAGAGGAAAACAAGGCCCAAAATTAAGT
CATAAAGGGTTTAATGAGCAAGATGGCTCCTTTCTCACTCCAATTTGGTTTCATAATAAA
TAG
>Py17XNL_0104717.3
ATGTACACATGGTTTCATACAAGTAGCCATGTATTTTTTGTTATGGAATATTGTTCAAAT
GGTGATTTATTTACTTATTTAAATGAGCATGGTCCATTTTCTGAAAAAAAAGTTGCAACT
ATGTTATTCGAAATTATTTGGGCAATAAGGACATGTCATGATAAAAGAATAGCACATTTA
GATCTTAAGCCAGAAAATGTTTTAGTTAATCATGAAGAAAAATGTAAACTAGCTGATTTT
GGATTATCTGCACATATAGGATCTAAACATAAAAAAAAAGGAATTTCTCATTATAGAGGT
ACCCATGATTATTGGTCTCCTGAACAATGTGCTAGACACCAAAAAAAAAAACAAAATTTT
GGAGAATTTGATCAAAAAACAGATATATGGACACTTGGTATTTTAGCTTTTGAATTAAAA
TTTGGTAGACCCCCTTTTGGATCAACTAATGAAGAAAGAGAAGATATTATTATGAACAGA
ATACAAGATTATCATTGGAGTCAATTATTTTCAGAAAAAGTTAAACAAGATTTGATAGAT
AAATTATCTCCTGAATTTAAAAATTTTTTAAATCTATGTTTAGATAAAAACCCAAAAAAA
AGACCAACTGCTGAAGAATTAATTCAACACCCTTTTATTTTTATTCATAACAAAAATAGA
CCATGCATTAAATTTTATGCTACACAACCAAGAGGAAAACAAGGCCCAAAATTAAGTCAT
AAAGGGTTTAATGAGCAAGATGGCTCCTTTCTCACTCCAATTTGGTTTCATAATAAATAG
>Py17XNL_0104718.1
ATGGATGAAAAGATAGATGATAAAAAAAGAGAAAGTAACTACAAATTTTTAAACTCTGAT
GAAATAAACAATTTAGAGTATATTTTTAATAAAATAAAAAAAAATAAAAATGAAAATGTA
CCTATACAAAATATAGAAAAATTCCTTCTTAAAAATCATAATGAAGAATTATGTGATGAT
CTAGTTAGCTATTTTCACATATATGGTAGTACAGTAACGCTAGACGATTTTATAAGTCAT
TTAAATTGTGATATTAATGAATTTAAATCAAAAGAAAAAATTAAAAATTTATTTGAAATA
CTTGATGAAAATAAAAAGGGATTTATAACATCGAAAGATTTTATTAATGCAGCTAAAGAA
TTTGACAACGAATTTAAGGAGGATATATTAAAAAATATATTCAAAATTATAGACTTGAAT
AATAATAATAAAATAATTTTTGATGAATTTAAAAATGCTATATGGAATATTTAG
>Py17XNL_0104719.1
ATGAAAGATGGGGATTACTTTAATATTTATAATGATTTTTTTAAAGATGCTTACACATTT
TTAAATACAATTATAGAAACCAAAAAGGATGGTGGTGAAATAAGTAGTAGTAGTGAGTCA
GGCTCAGAAGAAAAAAAAAAAAAAAAAAAAAAAAAATATATAAATGAGAGTAGCATAAGT
AAAGTGTGTGATAAAACTGAGGAAAATATAAAAAAGGAAAATAAAAAATATATATATTTT
TATTTAAGCTCATATGATAAATATCTAAATGATAATATCAATACTCAATATATAAAAAAA
AAAAAATATATGAATCAAAGATCTAATAGTAGAATTATACATGGGATAAATCCTGATGAT
AGTTATGAAAAAAATAATAACATTCCAAACAATATAATTATCAATGTTCGAAAATTTAAC
AATAATAGTAGCGCAAGTTTGAGTCTAAAAGAAAATGGCACAAAGGAAAATTATGCAAAA
ACAAATTATGCAAAAGAAAATGGCATAAAAACAAATTACATAAAAACAAATGATGAGGCT
GATAATTCAATTATGAATCGAGGGTTTCCAAAAATTTTAATGTCTTATGAAAATGATTAT
AACATATGTTTGTCATATAATATGGGTCCTGGTATTGTATGGAATAATATAAATTTTATA
AATTATCAGATTTCGAATTATAAAAAAGGGGGTCATTTTTTTGGAGAAACGGGTAGTGAT
ATTGATTATGGAAGCATGAAAGAAGAATATAGCATAAACAAAAAAGATGAAAAAGATGAA
AAAGATGAAAAATATAAAAAAGATGAAAAATATAAAAAAGATGAAAAAGATGAAAAAGAT
GAAAAAAATATTTTTAGTTTTTTATACAATTGGATATTATCAAACACTATACAAAAAAGA
CAAAAAAATGAATTGATTAATTATAGACAAAAAAATGAAATACAAATTCAATATCGAAAT
AAGCAAAGAACAGATGATTATACAAATAGAATTATTGATTTTTACGAAAATAAAGATGAT
ATAATTGAAAATGGAGATAAAAAAGATGGACACAATTTATCATCCAATTCATACTATTTA
GATAGCTATGAATATAATTACAATAATTTAAATATTGATAAAGATCATTTTGAAGAAAAT
AAAAAATATAAAGAAAAAATTTATAAAAAAAATAACTTGAGTTTTAATACTACAAAAAAA
AAAAAAAAAAATAAAGGAATATCATATGAACATTTATTAACACCCAGCAAATATGAATAT
GATGCTTTTTGTTTATTTAATCCTCGTTTTAAACAAGGAAAGCATCATACAGTTTTATGT
CTTCAAAGTTATAATGTATCAATTATTCCATTTGTTCAACATAAAAAATTAAAAGAAGAA
GTGAATGAATTATTTAGTGAAATAAATCCATGGATACATAAATCATTAACTTTATCTAAA
TTAAGAAATTTAAAAATTGATTTATTTAATTTAGTTAATCATATTCCTGAAATAGATATA
TCTACTATTTCATGTGCTTGGGTTTTTTTTGAAAGATTAGTAATAAAAGGATATGTTCAT
AAAGGAAATCGAAAATTATATGCAGCTACCTGTCTTATTTTATCATTAAAATTTTATCAA
CATGATGATATACATATTTTAGAAAAATTACTTATATATATTCAAAAGTTAGACAAAAAA
GAAAATTTAACTCCTTCACTAATTTTTTCAGTGGAATTTACGCTTTACAAATTACTTGAT
TTTTCTCTTCAACATACATATGAGAATATACGTCTGCACATACATCAGTATTTAGAATCT
AAGGAGCTCAAGTTTGAGGACGTTTATGGCACCTCGGAAGACACCTACCTAGCTCAAATG
GAAAATGATAAACTTGATTAA
>Py17XNL_0104719.2
ATGAAAGATGGGGATTACTTTAATATTTATAATGATTTTTTTAAAGATGCTTACACATTT
TTAAATACAATTATAGAAACCAAAAAGGATGGTGGTGAAATAAGTAGTAGTAGTGAGTCA
GGCTCAGAAGAAAAAAAAAAAAAAAAAAAAAAAAAATATATAAATGAGAGTAGCATAAGT
AAAGTGTGTGATAAAACTGAGGAAAATATAAAAAAGGAAAATAAAAAATATATATATTTT
TATTTAAGCTCATATGATAAATATCTAAATGATAATATCAATACTCAATATATAAAAAAA
AAAAAATATATGAATCAAAGATCTAATAGTAGAATTATACATGGGATAAATCCTGATGAT
AGTTATGAAAAAAATAATAACATTCCAAACAATATAATTATCAATGTTCGAAAATTTAAC
AATAATAGTAGCGCAAGTTTGAGTCTAAAAGAAAATGGCACAAAGGAAAATTATGCAAAA
ACAAATTATGCAAAAGAAAATGGCATAAAAACAAATTACATAAAAACAAATGATGAGGCT
GATAATTCAATTATGAATCGAGGGTTTCCAAAAATTTTAATGTCTTATGAAAATGATTAT
AACATATGTTTGTCATATAATATGGGTCCTGGTATTGTATGGAATAATATAAATTTTATA
AATTATCAGATTTCGAATTATAAAAAAGGGGGTCATTTTTTTGGAGAAACGGGTAGTGAT
ATTGATTATGGAAGCATGAAAGAAGAATATAGCATAAACAAAAAAGATGAAAAAGATGAA
AAAGATGAAAAATATAAAAAAGATGAAAAATATAAAAAAGATGAAAAAGATGAAAAAGAT
GAAAAAAATATTTTTAGTTTTTTATACAATTGGATATTATCAAACACTATACAAAAAAGA
CAAAAAAATGAATTGATTAATTATAGACAAAAAAATGAAATACAAATTCAATATCGAAAT
AAGCAAAGAACAGATGATTATACAAATAGAATTATTGATTTTTACGAAAATAAAGATGAT
ATAATTGAAAATGGAGATAAAAAAGATGGACACAATTTATCATCCAATTCATACTATTTA
GATAGCTATGAATATAATTACAATAATTTAAATATTGATAAAGATCATTTTGAAGAAAAT
AAAAAATATAAAGAAAAAATTTATAAAAAAAATAACTTGAGTTTTAATACTACAAAAAAA
AAAAAAAAAAATAAAGGAATATCATATGAACATTTATTAACACCCAGCAAATATGAATAT
GATGCTTTTTGTTTATTTAATCCTCGTTTTAAACAAGGAAAGCATCATACAGTTTTATGT
CTTCAAAGTTATAATGTATCAATTATTCCATTTGTTCAACATAAAAAATTAAAAGAAGAA
GTGAATGAATTATTTAGTGAAATAAATCCATGGATACATAAATCATTAACTTTATCTAAA
TTAAGAAATTTAAAAATTGATTTATTTAATTTAGTTAATCATATTCCTGAAATAGATATA
TCTACTATTTCATGTGCTTGGGTTTTTTTTGAAAGATTAGTAATAAAAGGATATGTTCAT
AAAGGAAATCGAAAATTATATGCAGCTACCTGTCTTATTTTATCATTAAAATTTTATCAA
CATGATGATATACATATTTTAGAAAAATTACTTATATATATTCAAAAGTTAGACAAAAAA
GAAAATTTAACTCCTTCACTAATTTTTTCAGTGGAATTTACGCTTTACAAATTACTTGAT
TTTTCTCTTCAACATACATATGAGAATATACGTCTGCACATACATCAGTATTTAGAATCT
AAGGTAGGAAAGCAAACGTAG
>Py17XNL_0104720.1
ATGACGGAAGAAAAATGTATTTTTATTATTCTACCTGATGTCACTAATAATTTTAAAGAT
GATGAAGTTATAGAAAAATTAGAGGAAAAAAATTTTATAATTTTAAATAAAAAAAAAGTG
CACTTAACAAAACTTGATATAAAAGAGATATTTACTTACAAGCCTGAACAATACAATAAT
ATAGATGATTTCTATGAATATATAGAAAGCGGCTTGAGTGTTATTTGTTTAATAGAGCAC
CGAGATGGAGAAGCACGCACAAAATTAAGACGTTTAATAAAGCATACGTCGATAATTATA
AAGGACGAATCCTATTTCGAATGCTTGGAATATCAGTGCAATTTACAATGTAAAGACATA
CCATTTTATTTCAGCAAAAATGAGTGGTATTTTATTCGAGACATGAATTATTTTTTCCCT
CCACTCGATAAAACTAATTTGGAAAGAAATTTAATAATAATAAAACCCGATGTTATAGAA
AAAAACAAAATAAGTGATGTAATAAATGACATATTGAATTTTAATTTATTAATTGTTTCT
GTAAAAAGAGAGATACTAACTATTGAGAAAGCAAAAAGACTTTATGAGGATATAGTGGAT
AAGGAATATTATAGCAGCTTGATAGATTTCATGAGCTCAGACAAAGGAATAGTTTGTCTT
ATTGTAGAGGGAATAAATTGTATAAGCCGATGTCGAATACTATGTGGTGAATCTTTATCA
AAAATGAATTTTGAAGATATTCCAACTAGCTGTTTAAAAAGGAAATATGGGACTAACGAA
ATTATGAACGGAGTGCACCTTCCTGATGATTGCAAAATAGACAAAGAAATAAATATGTTT
TTTTCTAAAAGCCAATTTAAAAATGAAAATGTAATTTTAGTAATAAAAAAAAGTTTGGGA
AATCCTGAAAAATTAACAATGTTAAGAATGTATTTAAAGAATTATGGGTTTAAGATATTA
GAAGAGAAAATAGTTAAAAATGATAAAAATGTTTTAAAGGAGTTAGAAAAAGAAGGAATA
AATAAAATAGCTAATTGGGATAAAGAGAAATTTATGATAATTATAATTTTATCTAGAATA
AATTGTATTACTTGTTTATTTTATTTAATGGGATCAAAAAATGTAAATGAATCCAAAATA
AAAAGACCAAATAGTATTAGAAGTATATTTTGTATAAATAATGATGATATTATTTTAGTA
AAAAATATAAATAACATCAAATTTTTAACAAAAAAATTTTTTAATAATGGAAAATATAAT
GATATAATTACAGTAGAACAAATAAATAATTTTTTTTTTTGTAAAAATTTTAATTTTTTT
AAAAATAGACATGATAATATAAAATTAAAGAATGTTTTTATTGAATGCTTTCGAAATTTA
TGTCAAGAAAAGCCAAATGCCAATATTGCAAACATGTGGATAAGTCAATGGATAGACAAA
TACATGAATTTAAATTTAGATAATTTAGATAATTTAGATAAAAATGTAAAACGGCATAAT
GATATATGTTATAGTAACCAGCATGAGGGATATACATGTGAAGATATGGAGTCCAAAAGC
GAAAAAAAAAGCGAAAAAAATGAAAAAAAGAATAAAAACTTTATAATAATACCAAATATA
AATGAAACAAACGAAGTGAGCGAAATAAAAATAATAAAATATTTTGAAAAATTAAATTAT
ATTAATTTGAATCTTAATGAGTTATGTAATAATGAAGAAAAAAATAATTCTTTACTTGGA
AAAAAAATTGAATATACAAAAAAAAAATATAAAAATTTAACTGTCGAATTAACAAAAAGG
GTTTTAAAAAAAACATTAGAAAAAAATAAATTATATAATAAATTTATTCTAACAAATTTT
TCACATATTATTGATATTTCAAATTTAATAAAAAATGAAATAATTTCTGATTCTTTTTGT
CTACTTGGAAATTTTGCGAATAAAGTTGACTTAAAAAAAAATTTGAATAAAAATAATGAC
TATAACGATTTTTTTTTATTTTTAAAAGATAAAAATATAAATGGAATTGGACAATTTGAG
TGTAATTCTATAGGACAAGAATTTTTAAATAAAGGGAAAATACTTATATATAGAAATATA
GATAATTATTATCTTGAATTTAAAAAAAAATTTAAAAATAATATAATAATTTTTTTGGGT
GTTAAAACAAAAAAATTACAAAATATTATTAATTTTCTTATAGATAATTATAATTACATT
TTTATAAATCATTTATCTTTGTCAAATGGTAAAACTAGATGCATAAACAAAAGAGGAGAT
GAAGAGAACCACTATGATTCCACTATTGGAGGAATACATTACAAACAAAACTATGAAAAT
AATGACGACACAGATGAATATTTTTTGTCTGAGACATATTCTCCTGACTCTTCATCTCTC
ATCTATTCGAATATTATTGAAAAAATTATTAAATTGCAAAATGATAATTATAAAAATATG
ATTTTATGCAACCCTCCAATTAACGAAAAGTATATTAACTTGGTCATAAAAAAGACACAC
TCAAATATAAAATATTTTTATTTTGATTCTAAAAGGGATCTACAATTTAAAGAAGTGTTC
ACTAAAGGGGTGGGTGGAAAAGAAAATTTGTCTAATAACTATAAGAGTATACTAAGTTAC
GAGTTTTATCAAAATGAAATAGCAAAAAAATTGAAAGATAATCCAAATTTTTTTAAATTC
AATTTGAATGAAAAAGAAAATGATGTAACACAAAATTGTAATAATTATTTATATAATATT
TTTGACATTTTAAAAAAAAAAATTATATTAATATGTAATACAACCAATATAGATGTTAGT
TTTATTGGGTTGTATTTGCAATATAAATATCCAGATATTATTTTTTGTGATATGAATAAT
ATGAATAATATGAATAATATGAATAAACATGACGAAGTTTCTTATAAAAATAAGAATACA
AGAAAATTTGTAGATGACGTTTTCGATAATTTGAATTATGATAATGAAGAATATCAAAAT
AAAATATTAATAAATACAATAATAGATAAAATGTTATATTTTACTTCACAAACTAATTCT
AATTATTTTATATTTTCAGAATTTCCTACTAATTTAAAATTAATAGATTTACAAAAATTG
AGTTTTTTTTTTGAAATAAAATTATGTATATTTATAGGAAATGATATTTCTTATTTATCA
AATTTCGAATTTTCAAAAAGCTTCCAAACATCTTTTAGTTCAATTTTTTATTATTTTAAG
ATTACAGATTCATTATTAATATTAGATTTAAAAGATGAGAAATTTAAAATAAATAATGTT
AGACATATAGAATCAGATTATGTTAATATTGACGAAATAAAAAATGATACTTGTTTGATT
GAAAAGGAGAATAAAATATTGGAAATAAATGAAGAATCTAAAGAGAAATCCAATTCTGTG
GATTCATTTTTAGATGCAAATTTGATCAATATAAAAAATGAGACTCAAATTAATGATAAT
GTAAAAATCAAAATTTTGATGGAAATAGAAAAAAAAATAAAACCCAAATTAATTATTTAT
AATTGTCCAGATACATATGATTTAAAAAAATATTTAAAAGAAAAAAATAATCAAAATAAA
AATGACAAATTTAAATTTATATTTTATGAAGACATTTTCAAAGATGTACATGCATCTATT
GTAGAAAATGAATCAGACGAGTATTTGAAAAAGTTACTAAAAAAAAAAAAAGAGCAAATA
AAAATTCAAGTGTATATAAAATATTTAGAAGACAAATTAGGAAGCTCAACCAACTTCTTG
TTCTCAAACATCGTTCTGCTCGATCTCCAAAATGAAGAAGCGAAAGAAAAAGAGAAAGAA
GAAGAGGGAGAAACGAAAGAAGAGGAAACGAAAGAGGGGGAAGTGAAAGAAGTGAAAGAA
AAAGAGAAAGAAGAAGAGGGAGAAAAGGAAGAGGGAGAAATGAAAGAAGAGGAAGTGAAA
GAGGAGGGGGGCGAAATGAAAGAAGAGGAAACGAAAGAAGAAGAGGTAGAAAAGGAAGGG
GGCGAAGTGAAAGAGGGCGAACTCTTCAAACTTGCTGAACTAAAAAAAATAATACACTTC
ATTTATTTCAAAAAAGTTGAGGGATATCAAAAAGGAGAAGAGATAAATTTGCCAATTTTG
AATGATTATAAAATAGTAAAATATCAAAGTTCGAAAAATGAGAAAGATAATATAGCTACC
GAAATATCTAAGATGGATGATGATATTAAAAATGATCAAGTAGAATTAGAATTAAAATTA
GAAAGTAGTTTTAATTTGATTAGTGGTATAGAATATAATGAAGAAGAAAAGGAAGATGAA
AATTTGTCATATAAAAAAGAGGAAAAAAAATTGAGTTTGGAAAATAGCCAAGTCAATGAC
ATAATAAAAAATGAAGAAAAATTCAAGACAAAAAAATGTAGCGAAGAAGAAGAATATAAT
AAAAAATGGAAACATAAAATAAATTCACTTTTAAATAAGTATCCAAATATAGAACATAGT
TGTATATATTTAAACAGAAATTTGCCAAATAATTGTGATAATATATTTTGTCCAAAAATT
ATTATTTTATTTATGCCACAAAATATACATTTACAATTTTATATATCATTTATGATATGT
TCAGTTTTAAAAAATTTTATTTCTATCAACATGGAGAATGTATATATAGAGGAATGTGTA
AAAGGCAAGATCAAAAATAAAATCAAAAGGGGGCGAAAAGGAGGACGAAAAAATAATGGA
AATTGTGGAAATGGAAATTGTGGAAATGGAAAGTGCGGAAATGGAGAGTGCGGAAATGGA
GAGTGCGGAAATGGAGAGTGCGGAAATGGAGAGTGCGGAAATGGAGAGTGTGGAAGTGGA
GAGTGTGGATGTGGAGAGTGTGGGCATATAAAAAACCAATGGTTGGGGAATAATAATGGA
ATACAAAATTCAGATGATCCTATTGAAATAAAAACAATATTTGAAAGAGTAATTAATAAA
ATAAAAAATACAGAAAATAACATATTATTAACTGGTTTCCCAATTATTAAAAATAAATAT
AAGATTTCTGATTATTTCTATCAATTTAATTTTTTAAAAAATTATAAAATTGATGGGATC
ATTTCTTTTTATTTTAACACCTCATATTTTGGCAACTTAAATTGTGATGAAAATATTTCC
ATAGATAAATATGAAGACTTTACAAAATTTATTAATAAGGAATTTGGATATAATCATAAA
TTATATTTTAAAACCATAAATGATCAAAATGATATTACCAATGCTCTTACAAATTCTGTG
AGTGGCATTTCTAAATTTTACTTGCTCACACAGTAA
>Py17XNL_0104721.1
ATGTATAATTCTTCCAATGTATCATCAAATGAAAATAAGCAAATTAAAAGTCCCGTTATA
TACAAAAGCAGAGCAAGAAGTCTTATTCAAAAAAATGTTGAAAATCGTTCCAACATGAAT
ATTAATGAGCATAAAAATGGAACAAGTATCAAGGATAAAATTATAAGATTATTTTCAAGC
CAACATGAAAAAAATGAGAAAGATATTCAACAAACCAAACTTAAATCAAATGAAAATACT
TGTAAAAAAGAAGAAAATTATAATAGAATAAAAAACAATTCAGATGATTATGACCAAACT
ATAGAATGGCAACCAGTTTATCATGAAACTTGTAAAATAAAATTACCTGTAGAAAATTAT
AATAATACAAAAATATCATTGCCTGAAGATGTTTTAGATGATTGGGTTAGTAATCAGAAT
AAAGTTTCTCAAAAAATGAATATTCCCAAAACATTAAATAATAAATATGAGAATAATAAC
AGTGTTGATAAACAAATGGATTTAAATTGTGATTTTATTTTTAATAAAAATATAGAAAAC
AAATTATGCACACAAGATAATAATGAACCATGTTCGAAATTTAAATCTTATTATAATTAT
TACTTAGTAGATGAGTACTTAGAAAGTTTGGCAAAATCACAAAATAAAAATTTAGAAGCA
ACAGGATTAGATGAAAATGGACAATTATATGATAATGTAAGTTTACATATAAAACCTATA
ATCACATCAAAGCAACGATTAGAAAATGGCGTCCCATATGACCCACAAAATCTATTGAAT
TAA
>Py17XNL_0104722.1
ATGACAACACTAGACAAAATAGGAATACAGGGAATAAGAAGTTATTGTGATGAATATCCA
CAACAATTAGAATTTTCTTCGCCTATTACAATAATATATGGGAATAATGGAAGTGGTAAA
TCAACTATTATAGAATGTTTGAAAGTAAATTGTACAGGAGATTTTCCACCAAATGCCGAA
AAAGGGAAATCTTTTATCCATGATCCACTAATATCTAATAAGATGAATGTTCGTGGAAAA
ATTGACTTATTACTAAAAAATTATAATAATAAAAAGATTGGTATATCTAGATCTTTTAGT
TTATATTATTCTAAAGATAAACAGAATAGAATAAAACATACTTTTCGATCTTTAGATAAT
AATATTATAATTAAAAAAGACAAAGGTGATGATATTATAATAACAAATAAATGTGTTGAT
ATAAATTGTCATATACCTAAATTAATGGGTGTATCTAAAGCCCTTTTAGAAAATGTCATT
TTATGTCATCATGATGAAAGTTTATGGCCATTTAGTGAATCTACAAAAATAAAAAAAAAA
TTTGATGAACTTTTTGGGGATGATAATTTTTCCAAAATATTAGAAGAACTTGTAAAATGT
AAAAAAAAAATGAATGAAATATTAAAAAAAAAAAATTATGAATTAATAAATATAAAAGAT
TCTTATGAAAAAAAAAAAAATATTTTTTTAGAAATTGAAAAAAATCAAGCCGAAATAGAA
AATGAGAAAATTTTTATACAACAAGAAAAAGAAGAGTTGAAAAAAAAAACGATTTTATTA
GATCAGTTTAAAAATAAAAATAATATTTTATACAAAATTAGCTCAGATATAGATACTTAT
TTTGTTTTATATGAAAGACATCAATCAGATATCCAACAATATAAAAATATGAAAGAAATA
TATGAAGAAAGCTCCAGTGAACTTGAAAAATTTTCTGATCTTTTTAAAACCGATTTAATT
AAATGTAATGAATTAATTGAAAAAATAAATGACGAAATAATAAAATTAGAGGAGGAAAGT
GAAAATTGTCTAAATGCATATGCTTGTGGAAATTTAAAGGAATGTAGTGAAATATCTGAT
TCGATTTTTTGTTTGGAAAAAAAAGAAAAACAACTTTTAGATATGATAAAAAATATATAT
GATTTAGATATATGCATTTCAAACAATTTTAAATGTAAATGTGTTAGAAACATTCTTTTA
AAAGAACACAAAAAAATAATTTTACTTGCTCAAAATAGTTTTCATACATTAACTTTTATT
AAAAGTGTTGATATTTCAACAAGGAAAGATGAACTAATTTCAAGTTGTGATTGGAATGAA
ATTAGTAGTATGAAAAAAGAAGATTCTGGAAATAGTAAGAAGTGTATAACAAATAGAGGA
AGAATGATAAAAAAAATAGATTTGAATTTTTTAAAGGACCTTGATTTAAATTCCTATCAA
TCTTTTTTTGATGAATATAAAGAATTTGAGAAAAGACATAAAAAACGAATTAAAAAAATT
TATAATTTTATAAGACAAAAAAAAATTCAAAGTCGAGAAAATAAAATGGAGAAAAATAAA
AATAAGAATATTTTAAAAATCAAAAAATATCAAGAAAAACTTCGAAAAATAGATAAAAAA
ATAGATCAAATAGAAAAATATAAAAAACAACTGATATTACTAAAATCTAATGATGATATT
TATGATAAAAAATTTAAAAATTTAGAGAAAATGTTTCAATTAAAAAATATATATGACACT
ATAATATTGAATAGATATGATGGCTGCAATGATGATAATGCTGATAATGATGATGATGAT
GATGATGCCGATAATGATGATGATGCCGATAATGATGATGATGCTGATAATGATAATAAT
ATTTGCACTTTTAAAGAACAAAATGAAAAAAATATAAAAAAAAAAAAATTAAATGAAATA
GTCAATTTAAAAAATAAATTAAATAAGGTGTTAATCTACATCACAAATGTTAACTTACTT
TGTGAATATTTTTGTGATTTTGAAAAAATTAATAAAAAAATTATATTTTTTTTTAGACAC
CTTTTTTTATATTTATCTCAAATGAAAATATTTTTAAAATTATGTAATGGAATACAAAAA
AAGAAAAATTTATATGATTGTATTAAAAGATTAGGGATATTAGATTTTGAGGAAAATGAG
TTTTATTCTAATTTTAAAAATGACAATTCTCAAATGAGTATAATTATGTCTAAAATTGGT
GAAAAAAAAGAGACAGATAAAATGTTTATTCCAATGATACATAATAATTTGAATGTAAAA
AAGGAAGAAGACAATTTGCATACTTTTGAAGAAAAAACAGTAAAATTAGAGAATAAAATC
GAAAAAAATACAAAATTAAAAAATTTAATATCTTTAGAAAATATCACAAATTGTGTAAAT
AAAAATGAAGATATTTTAAGTGACAATCTTATCAAATTGGAATCTAAAAAAAGAGTAACA
GCTCATTTTGAGGAACTTGAAAATGGAATGAAAAAAAAACGACAGGAACAAGACAAGTTC
GAAACAGTGCAGAAAATGAAAATAGAAAAAATCGAAAAAATAAGCAAAATAGAAAAAATA
AACAAAATTGAAAAGGGGGAGAATGAAACTGATTGTGAAACAAAGTTAGAGTGGAGTCAA
GAGATGGGGATAGTAGAGAGAGGGTTATGCGAATATGCCGAAAAATACGAAAAAAAAATC
GAAGAATATAATATAGAGATTAAAAAAATAAAAGATAAAATTGTAGCTAAATCAAATGAG
ACTATAGAAGCAGATAAAGAAATGAAAAATTGTTTAGAAAATATAAAAAATTTTAAAGGG
ATGTTAGAAAAGTTGGAAATAAAAAATGTAAGTAATTTTTTGGATATATTTTATCAAACA
ATAAAAAAAATAAAAGAAAGCAAAAGAAATCTAAATTGGTTAACTCGAAAAAAGGATGAA
AAAATTATAAATATAGACAAAATAAATGGAAGCAAATTTTGTAATATATGTAAACATAAT
TTAGAAGAAAATGAAATGAATAAAATAAAGACAGATTTAAACAATGAAATAAAAGAAATC
GAAAATGAAATAGAAGAAGAAAACACAAAATTAAATAATTTAAAAAAAAATAAAAAAAAA
TATTTACCCTTACTAAAATATTACTATAATTATATTCATCCTATAAGTAATCAAATTAAT
AATTTATCAGAAAATAAAATAAATGAAATAAAAAATGATCTAACAAATCTTCAAGAACAT
TTAAATATCTATTTAAATAAAATAAATAAAACTAATGAAAAATATAAAGTATTACACAAA
ATTTTTAATATTTATCCTAATCTTATTAATTTTAAAAGAGAAATTGTTAAGCATGCAAAA
AAACTTTTTTTATGTAAAGACCAAATAAAAAATGTGTTGAATTTTTTTAAAGAGCATAAT
AGTGACAATTATGATACATTGTTTGGAAAAAACGAATTTTATAATTTAAGTGGCAAGTTT
GCAAAACTAATGGAAAATAGTGATGATAAAGATAGTTCAAAAGAAACTACAAATTTAATA
ACAAAATTAAAAGAGGTCTTTGAAATGTTTATGAGAATAATTGATAAGAAAGAATATTTT
AAATATATTACTAATATTATTGAACATAATTATGATAACATTTTGTGTACCTTTTCAATA
AAAAATGCACTTTTATTTATTAATAATGATGATAATATCTATACAAAGAGTAACTCTTTT
TTTTTTTCGAAATTTATGAAATTATTGTCAATAGAAATAAAAGAAAAAATTGAACAAACT
ATAATTAGTAATTCGGGTGTAGACACAAATGAAGATACCAGATTAGAGAATAAAGAAGAT
GTAGAACGAGAAAAATTTAATTTGAAATATGGTGATAAAGAAAATGATTCAAAAGATTTT
GAGATATTTTTTAATAATGAAGAAAGATATAGTCTTATAAACAAACTAATAGATGTAGAA
AAAAAAAATAAAACTATCGAAAAGTTATGTAACGAATTAATAGTATATATAAAGAAAGAA
GAAATAAAAACAGAAGAAGAAATACAAATGTTATGTAGAATGGAATTTTTAATAAATGAT
AAAAAAATATATGTAAATAAAAAAATAAAAGAATTAGAAGATTTTATAAATAAAGAAAAT
AAAATAAAAGAGTGTATAAAAAAAACAGATATATTTCTATCTTATTATTTAGAAAAAAAA
AAAGAAATAGACAAATTTATAAATTTTAATAATGTTTTAATAAAAAAATATAATAAAAAA
AATAAAGATATAAAAAAAAAAATAATAAATAATAAATATGGAATACTATTTGAAAATAAA
AATTATTTTCTAAAAAGTTGTATAATCAATACAATTTGTAATAACCTTAAATTAACAAAA
AGTGAAAAAGAAAAACAAGAATCTAATTTGAAAAATATTAGAGAGCAAATTTCTAATAAT
GAATTAATAAAAAATGAATCAAATGAGATAATAAATAAAATTAAAAAAAAAAAAGAACAA
GTATTGTGTCTTAAGGAGGAAAAAATAAATATAGAAAAAATGCATCATAATGTAGTTATA
AATACAAATTTAAAAAAAATACATGAAACATTTTTAAAGCAGCAAGAACAATTTTTGGAA
TTATTATCAGAATTTCGAGAGAATGTTTTGAGAAGAAAAAGAGATGTAGATGTTATTACA
CAAAATGAGATAAACAGTTCAGACAACATAGATGTAACAATTAAAAAAAAAATAGAAACA
GAGAAAAATATAATAAACAATCAAATTAATGAAATAGAATTTATAATAAAAACATTTCAA
ATAAATTATCAATCAAATGTTGATATTCACAAATTTTTAAGAGATACATTTGATTATCTA
ATGTATAAAAAAAAATTAGAAAAAATAATAAATACTGAAAAAGAAATATTAAAAAGTAAA
ATAGAAGAATGTAAAAAATGTATTACAGATATTCAAATAAAAGAAGGAGAACTTCAAGGA
AAAATATGTTTACGAAATGAATATGTTGAAAAATTAAAAAAAGATATAAAATCTGGGTCT
TATGAAAATATAGATAATGAATACAAAAAAAAATTAATAGAAATATGTGTATATAAAAAT
GTAATAAAAGATTTATCAAATTTTCATAACAGTTTTGATCAAGCAATTATTAAATTTCAT
TCTTTAAAAATGCAAGAAATAAATTTATCTATAAAAAATTTATGGAGAAGAGTGTATAAT
AATCCTGACATAGATTATATATATATAAAATCAGATTTAGAAATAGAAAATAATGAAAAA
ATAAATCAAAGAAGATCCTATAATTATAGAGTTGTTATGGTAAAAGATAATTGTGAATTA
GATATGAAAGGTAGATGTTCGTCAGGACAAAAAGTTTTATCTTCAATAATAATTCGATTA
GCTTTAGCAGAATCTTTTTCTATTAAATGTGGTATATTAGCATTAGATGAACCTACTACA
AATCTTGATAAATCTAATTCTAAAAATTTAGCTAATTTAATTGCTAATATTGTAGATCTA
AGAAAAAACAGTTCATCATTTCAACTTATTCTAATTACACATGATACATATTTTGTAGAT
GCTTTGTCACAATATGGATTAACAAACTGTTTTTATAAAGTAAGGAAAGATCGAAATGGG
TATTCTCAAATAGTTAAAGTTGAAAAGTAA
>Py17XNL_0104723.1
ATGGCATTCAATATATTATTTTTAAATAATTTGGGAGAGAGGATTTTACAATATTTTAAT
GCGTCGTTGAAACCGGGAAGAAGAGTTACTAAGGATTGGTTTATGATAAATCCAACACAT
TTTTTTATAGTTTTTTTCACATATTTTATTTTTATTTTTATTGCATATATATATAAGTCT
TTATATGCTACACATCAGAATCCTGATAAGCTATCAAAAATAAAAGCAAGTTCAAAGAGT
AAAAATTCTCGAAGCTACATAACGCTCGAAAAGCTAGTTCCTATATACAATTTAATACAA
GTATTATTGAGCGCTCTCATATGCGTCTTAACAATTTATAATGCAAGAAAACGAGGATTT
TCACTTTTTTATAATTATGTAGATTTTTCAAAAACAAATATTGCATTCTGGTGTTGGTTA
TTTTACTTAAATAAAATATTTGATTTTGTCGACACAATATTAATTGTTATTAAACAAAAT
TGGAATCAATTTTCCTTTTTGCATGTTTATCATCACATTTCAATCTTTCTAATTATGTGG
ATAAATACAAGCGTTGGTTATGACGGTGATGTGTATTATATAATAGTATCCAAGTAA
>Py17XNL_0104723.2
ATGGCATTCAATATATTATTTTTAAATAATTTGGGAGAGAGGATTTTACAATATTTTAAT
GCGTCGTTGAAACCGGGAAGAAGAGTTACTAAGGATTGGTTTATGATAAATCCAACACAT
TTTTTTATAGTTTTTTTCACATATTTTATTTTTATTTTTATTGCATATATATATAAGTCT
TTATATGCTACACATCAGAATCCTGATAAGCTATCAAAAATAAAAGCAAGTTCAAAGAGT
AAAAATTCTCGAAGCTACATAACGCTCGAAAAGCTAGTTCCTATATACAATTTAATACAA
GTATGCCCCTAA
>Py17XNL_0104724.1
ATGGAAATAAACGAAAATGATGATGAAAAAAAAAACTCAGATATTATATGGGAATCTTTG
TATAATGATTTTGAAGAGATAACTGACACAAATAAAAAACATTTTAATTATATTGAAAAT
AGTTTGTATAATTTTTGCAAAGGAGTACAATTTTCAGAAAAAGATAGTTGCAATTTAAAA
GATCGAAACCCTGATATATTTGGAAATGATGAAAATAATAAATTAGAAAAAGTTGAAAAT
TATAATATAAAAGATTCTGATGAAAATAATAATCAACTAGCCATAATAAATAATAATGAT
AGTAGCGATTATGAAAATTTAAAAAAAAAAAATATTTTATATGGAAAAATTTATAAAAAT
GAATATTTAAAAAATAATTATATAGATAATGATAGTGATTATTTAAAGGCAGAGACACAT
ATAAGCTACAACGATTTTATAAATAGTGATAAAACACGAAATTCGGAAAATTTAAATCTT
TCCTTCTCAAATATGAGCTCCGAATTAAAAAAAAAAACACGCACAATAAATAACGATCCG
AATGGTGCAATTTATCCGAACAATCCAAACGATGCAAATTATTCGAACGATGCAAATTAT
CCGAACAATCCGAATGGTATTCGCAAAAATGAGATCCCAAATGGGAATGTAAGAAATGTC
GTATCATTTATGAGCGAGTGTGGAAATACTAAACAAAATATTAACATTGCTAAAATGAGA
ACAGAATTTTTTAGAAAAAGAGAAGAAGATTATAGATACTTGTTAAGTAATAAAAAAATT
TATGATGATTCCAAAAGTTGTGGAACTGAAATGTTATATTCATCACAATTTAGCACATTT
GATGGTTATAAAAAAAAAAATAGTGTACTTAATAAATTAAAAAATAATAAAAATTTTGAT
ATAAATAGTGAATTTAATTATAATTATAATAATAATGCACTTAATGAAAAAAATGGTTCG
GATATATCAAAAAATGTTTCGGATATATCAAAAAATGTTAAGACAAATATAAATAATTTA
AATTCTTTAGAAAAATTAGATATATTATTAAAAAAAAAAAATTATAATTTAGTTAATAAT
GAAAATCCAGAATTATTATCCCTTTTTTTAAATCATGAAAAAAATAATAATTTATCAAGA
AAAGCTTTATCACAATGTTCAAATAATGATTATAAAACATATCCATGTATTTTAGAAAAA
TTTGAAAAAAAAAAAAATCCCCAATTAATAAACACTATTGAAGATAACGATCATAATGAA
CTAATAAATAGATCAAAAAAATTATTAGAAATAAGTAAAAAATGTTTAAATGATGAAAAA
AAATATAATAAAAATACTTTCACTGATGTAAATTCAAACAATTTGAATAAAAAAAATCAA
AATTTTATTTTATCAAAATTGATTAGAAATTGTCATTCCACTTCTGTTCCTTCTGTTTCT
GCCATTTCCACATTTAGTGAAAAAGTTGGTCCTAATAATAACATAATAAATGAATACGAA
TTTGGTAAGCTCAAAAATGAATACGAATTTGATAACATAAAAAATGAATACGAATTTGGT
AAGCTCAAAAATGAAGTGGGCTTAATTAAACATGGTTCTTCTATACATGGGAGAGAACAA
GATAGCTATAAATATTATGGAAAAAATTATATTCATCTTAAAAAAGGAAAAAATATAATA
TCAAGTGCTAGCCAAATAGATAAATTAAGTCAAATTGAGGATAAAGAAAAAGACAAAAGT
GAAAAGGAATATAATAAATGTTTATATCATTTATTTGAAGCTTATGATAAAGAAAAAATA
GATGATATGAATGAAAATAATATTTTACATAGAGACAATAACATAATACATGCTGATTCG
CATAATTTGAATAAAAACAATAATCAAGATGTAACATATAATAATAAAAATGAAGATAAT
AAAATAAATATTACAGATTGTAATGAATTATATATTTCTGATTTAAAAGGAAATAATAAA
ACTAATGTTGAAATTAGTAATAATACATCCAATTTTGAAAATTTTGATGATAAAAAAAGT
TATCTAGGTTTAAATTTTCTATTTAATGATGATACAAAAGGTAGCAAAATTGGTGATACT
GTTGATAAAAATAAACAAAATATTAATAATATTGAACAGATTTATGATTTAAACAAACAT
GAATATAATTTAAATTATAAAAATTGTGAACAAAAAATAAGTGATGAAATAAAAATGTTA
AAAAATAAATTCATTGAAGAAAGAGCTGGAATAAATGATGATGATAATAATAATAGTGTT
AGTAGCATAATAAATTTCCGCGAAAATAATAAAGATAATGAGCTTTACACTGAAAAAATA
AAAAAAGAAATTATTGAATATAAAAATTTGGAACATATATCAGACGAATATTTTAATAAA
AATTATAATGGTAATGATTTAAAACTTTTATTTAAAGAAAATTTATTTTTACAAGAATTA
TGTGAAAAAAGAAAAATTCGTTTACAAAAATATAAAATTGAAAAAGCTAAATTGTGTGTA
GAAATGAAATCGCTTTTAAGTTTTAACAATAATTTAAGTTGTGCATTAAAGGAAAAAGAA
ACAGAAATTACTATTTTAAAAAAAGAAAAAGAACAATTAGAAAATGATTTAATGAAACAA
TTAACTAATAATAGTCATAATAAATATGATTTCCTAACAAATTTTAAATTACAAAATAAT
ATAAATAAACAAGAAAAAAACGCAAGTTTTAATACATGTAGTAGTAACAGTTATAATATG
ATGTTATGTGATAAAAATGATGCACAATCACATTACACAAATGATAATAATTCGTCTGTG
ATAAAAAATTATGAAAATAAAATTCAAGAACTTTTAATTCAAATTAAAATGTACCAAAAA
AAAAATAGCGATTTGCAAGAACAATTGAAAATATTTATGAACGAGTAA
>Py17XNL_0104725.1
ATGAGTTTAAATTTTAGCATAGCTAATGTGGTATATGTAAAAAACCTTTCTGCTAATGTA
TCAGAAGAAGATATAAGGGAAAAGTTCAAAGGATGTGATGAAATAATTAGTGTTGTATTT
AAAAAATTCCCTGGAAAAGATCAAAAATATTGTCAAGTCGAATTTAAAACTTCCAAAGGA
ATAACAAAAGCTTCAAGACTAAATGGGGAACTTTTGTTAAATATCCCAATGTATGTTACT
GTAATTGAACCAATTTTGCAATCACAATCTTTTAGTGAAACATCAAATATTAATGAATAT
GATAAAAATATAAATAACAATGATTACAATAATTCCCAATATCAGAACTTGCAAAATTTT
CTTGGGGAAAATCAAATTATTTCAGACCAAAAGAAAAAACTTGTTGATTTTCAAAATGAG
TTAAATGAAAAAAATAAAAAATTTGACGTATTTTCGAAAATTATCTATATGGAAAATATC
CCCGAAAAGTATACTGAAAATGATGTAGTGGAATTTTTTAAAAATGTTGGAAAAACTACA
AATTACAAGTTTCTATATAATGAACAAATAAATAAGCATACAGTATATGTTGAATTTATA
AATGAAGAAAATGCAAAAGCAGCTTTAAATTTAAATGGAACGAAAATAGAAGATAAAGAG
GTAATAATTAAAGATGCATATAGTATTCTGAATCAAAATGATAGCACATTAAAAACACAA
TTATCTATTTATAACAATTTAAATAAAACAATTAATAATGACAAAAATATAATAAATAAA
AAAAATACTGTAAATGAAAAAGTAGAAAAAGTTTTAGCTTTAAAAGAAAAATTAACACTT
AAATTATGTGCTATGTATAACCCTAATGTATTATTAATGAACAATCTTATGCAATCTAAT
CAATTGCTATTAGCTAACCCACTAAATAATATTTCAAGCAATAATAATATAAAGAAAGAA
AAAGAAAAAAACGATAAAAATGAATCTGATTTAACAATTAGTCAAAAGGAATTCAAATCT
GATGATAAAAAAAATGATGATAAAAAAACTGATGTAGATATGAGTGATGACGAAAAAAAA
AAATATATAAAAAAAAAACAAAAAAAAAATACTAAATATAGTACCAATTCTCATTCTTCA
CACACAACTGAGGAATCATACGAAAAAAAATCTGACCAAATTTCATCCAAAAGCCAAAGT
AGCAAAAGCAGAAGCAGTGGAAGTAGCAGAAGTAGAAGCAGTAGAAGCAGAAGCAGAAGC
AGTAGAAGTAGAAGCAGTAGAAGTAGTAGTGGTAGGTCGAGGGTAAGGAGGAAAAGCATC
GATAAAAGGCATAGTAGCAGAAAAAGAGACAAAATAAAAAAACGAAGCCCAAGTTCAAGT
TCGAATTATAGCAAAAGTGATCCACCAAGTTCTTATGATTCTGGAAAACATACTGATAGA
TATAAATATCAAAATCAAAGACACAAAAAAAAACGAAGAAAAAATTCAAAAGGAAATTAT
GATAGTTCTGATACTTGTAGCCATTCTTCACATTCTTCAAAAAGAAAACAAAGAAAATCA
AATAGTGACAAACCATGGTGGATAAAAGAGTCAGAAAAAATGGAAATGCGAAAAAGAATG
AAAGAAAAATATCGACGAGAAATGTTATATAGGCACAAACATAAAGAAAAATCAAGATAC
CGACATAGAGATAGGGATAGAGATAGGGATAGAGATAGGGATAGAGATAGAGATAGGGAT
AGAGATAGAGATAGAGATAGGGATAGGGATAGAGATAGAGATAGAGATAGGAGATAG
>Py17XNL_0104726.1
ATGGCGAAAAATCGACTTTTAATTGAGTCTCGGGAAGCTAAAAAGCAAAATGACCCTGAC
ATTTTTTTGTCACATAGTGATTACAATTTATACGAATGGGAAGCAATAATAAAGGGCCCA
AAGGACTCACCATATGAGGGAGGAAAATGGAAACTAAGTATAAAATGCAAAAGTACATAC
CCAATTGACCCACCTATGATAACATTTATAACGAAAGTATTTCATCCTAATGTAAATTTT
ACAACAGGAGCATTATGTATGGATATACTAAAAACAAATTGGAGTCCAGCTTGGACAATT
CAATCTTTATGTCGCGCTATTTTGTTTCTTTTAAATGAGCCTAATGCCGAAAGCCCATTA
AATTGTGATGCAGGCAATTTAATACGGTTTGGGGATATAAAAGGTTTTAATTCCATGGCA
AAAATGTATACTAAGGAATATGCGATGTGA
>Py17XNL_0104727.1
ATGGATTTTACTATTTTTAAAAATGATAAAAATTTATCATTAAATGGGATAAACAAAATA
GTTGGCGATGTCTATAAGGACAACTTGGACTATTTAATGAGGAAAAATAAAAGTGAATTA
GAAAGAAGAGAGACCGATAAATTTAGCTACGAAATTGAACTATTTTTAAATTCTTTGGAT
AGCGAAGAAACACGATTATATGAAGAAAAAGACAAAATAAAGGAATCATTTCAAACTATT
GCATTGCAGTTAAAAAATGTGAAACGGTCTATCATTAAAACGGAGGAATATGTTGAGAAT
AAGGTAAAAGGAGTGATGTTAAAAAATTCTCAAAAAATATTTGAAGTTTTTAAAAAGGAT
ATTAACAACTTATAG
>Py17XNL_0104728.1
ATGAATAAGAGAATGTTGCCAAATGGCGAAAACGATAATGATAATAAATCGGGAATTAAG
CAATATATGACGAGTCCCGAAGATCAATTAGAAAATGCGAATTTGGAAAATGAAAATTTG
AAAAATGGAAATAATAGTTATAATTTAAATAATCCAGAAAATGAAACAAAAGAAGAAAAC
TCTATTGAAGCAAACAACTCTGGTATTCCTAATAACATGAATTGTGATAAAAACGATAAT
TCAAATAATCATAATAATTATACAGGTCTTCTTAACATTGAATCGGGTAGTAATGCCAAT
GCAAATTTGGGCCAAAATAATGACCAAAATAGTGGCCAAAATAATGACCAAAATAGTGGC
CAAAATAATGGCCAAAATAATGGCCAAACTAATGACCAAAATAATGACCAAAATAATGAC
CAAAATAATGGGGAACATCATGTAAATAGTTTAATTGGAAAACATGGAATTGATGATAAT
CAAAATAAATGTTCATATTATACAAATGAAGGAAAGAAAAGGAAAGGTAGTAGATATACT
ATGCCATTTTTAAAAAAAGAAAAAAATAATGTTAACAATGTACTTATTTTAAAAAATATT
CCTTCTGATATTAGTGAAGAAGATATCAAATCTCTTATAAGACCATTTATAAATGGTAAA
ATTCCGGAAATAATATTTAATGATGAAGGTGTAATAATAAAATTATATGATGATGATTTA
CAAGAAAATATTTTTAACTATTTCAAAGAGCATCCAACTCAAATAAAAGGGTCGTTTTTT
GAAATAAAATTAACAAAAATTAATGAGGATATATCAACTAAAGGAATTTTAGAAGATCAT
AAAAATGGTGATGTGAATGTGAATGCAAGTAGTGGAAATGCAAGTAGTGGCATTACAAGT
AGTGGCATTGCAAGTAGTGGAAATGCAAGTGGTGGCATTGGCAATAACAGTTTTTACGAT
ATGCGTGGAGCAAATGAATCTTTGGATAGAGAAAATTTAAAAGATAAAATAAATGATAAT
GATAAGAAAAATAATAAATATAATAAAAATGAATGTTCAAAAGTAATTTTAGTATCTGTT
GTAAATATGCAATATCCTGTTGATATAGAATTAATATATTATTTATTTAGTAAATGTGGA
ATAGTTGAAAAAATTATTACTATATCAAAAAAAACATCGATATTTCAAGCTTTAGTACAA
CTTGAATCAATTGAAGTAGCTAAAGAAGCAATAAAAACTTTGCATAATAGAAATATATAT
GATGGATGTAACACTTTGCAAATTCAATATTCATTTTTAAAAGAACTTATAATTAAAAAT
AATAATTCACAAGCATGGGATTATACTATATCAAATCCTCAAAAAAATAAAAATAATTTT
TCTTTTCAAATGTCTCATGGTGTTTTACCAACTCCACCAAGAAATATTAAAGAAACTGAA
TTGTATAAATTGTTAGGAAGAAAATTTAAAATTGTCGATTTTGAAACAAAAAATGCATCA
AAAACGCCTGTCCTAATTTGTTATAATATTCCAAAAGAATATAGTGACGTAAATAAACTA
TTTAACTTATTTAGTATATATGGATATGTATCACGAATTAAAATATTGCGTGAAAAACCA
GATTCAGCTCTTATTCAATATTCAAATTATTTATTTTCTTCAATGGCTCAAGAGTGTTTA
CAACATGCAAAGATTTGCCAAAACATTTTGGAATTACATTTTTCTAAAATATATGATATA
AAAATTTCTTATCAGGACAAAAGCAGAGATTCTTATAAAGCTAAATTTTTTAGTAATCAT
GATCAGCGATATGGGATATCTGACCAATTGAAATATGTTAAGGGAGCATGCAGGCCAACA
AAAACTTTATTTATATCGAATGTCAGTGAAGAAGTAACAGAAGAATGTATAATAGCTTTG
TTCAATAAATACGATGAAATCAACAAGTTTAAATCTCAGCCTATAAAAGAGGGAAAAAAA
AACTTTACGGCAACTATTGAAATGAGTTCAGAGGATACGGCAACAAAAGCTTTAATGGAT
CTTCACAATTTCCAACTGAAAGATCGATGTATGAAAGTTTCATTTACAAAAACTAAATTG
CCATGA
>Py17XNL_0104729.1
ATGGATGTACAAGAAATCGATGAAAAACTGGTGACGAACGGTAATTATGTTAGGCATGCT
TTTAACAATCGAAATATAAAAATAAAGGTGATGGATACTGTGGATAAAATTGAAGATTAC
AACATTTTTCAAAGTGAAGCTAGCCAAAATTGTCAACTAGCCAAAAATAAAAATAAAAAA
TTTTTATCATTAAACGAAAATTTAATATCAAAAATACGAAGTGAAAGTTCAGATATAATA
AAAAAAGATGGACAAATTTTAGACGTAAATTCTAGAAATGTATGTTATGCATTAAAAAGT
GGAAAATTTCGATTAATAAATCAAAATGGAATAAATACTACAAGAATAAAATTATTATAT
GATAGCGAAGTTTTATATGTTAGTTTTAATCAAGAAAATGGAAATTTATTATTAATTTTA
GACACTAAAGGACATTTATATATATACAATATTAATGAATATATAGTTGAGTTAATTTTT
TGTTTAAATTTTTCATCTGTTCAAAATGAAAAATCTTTTTCTGATCAATTGAAAAATATA
TTGCTTCCAAATGATATAGAAAATGAAAATAAAAACATTGACAATGTTAATAAAAAAGAA
GAATTAGAAAAAAAAAAAAATATTCCCAAAATAGCTAGCTGGATACCAAAAAATGATAAA
TTTTTTGTTACAGGTCATAATAGCTATTTATGTGTGTGGAATATTAAAAAGTTATTAAAT
TTTATTACTACAAATAATATAAATTCAGAAATAAATGTAACACATGAACTTATTTCTAAT
TGTGGTTTTAAGATATCATTTGGAAAAATATTTTATAAATATAATTATTTATTTAATGAC
ATGTTTTTAGATAATAAATATAATCAAGACCAAACTTATAATACATTTTTAAATTCATAT
TGTTTTAGCTTAGATGGAAAATATATGCATGCTTTGGTTAATAATTATTATTCCTTAATT
TGGAAAATTCAAAAAGAGGATCAAACACTTCAACTTCTTTTGGTTGGTTTCCGTTCCCTA
CAAGAGCAGTTAGCTAATGTTCGAAAATATTTAAATTTAAATGAAATAAAACATGTTTTA
AAAAGGGAAAAGGGTAACATTAAATTTCAAATTGGGGAAACATCCCAGCACAGAGGCAAA
GAAAATGGCAACAAAGAAAATGGCATCAAAGAAAATGGCATCAAAGAAAATGGCATCAAA
GAAAATGGCAACAATAATGATGATAATGACGATAATGGTGATAATGACGATAATGACGAT
AATGGCGATAATGGCGATAATGGCGATAACGAAATATCTTCAGTTCACATAATCAACACC
TTTATCCAAAATAAAGAAAATGAAGGAAAATTAAGCGAATATTATTTGCTGGTATTTCAT
AATGGGTGCTGTATATCTCTTTTTTCATTTAAAAAATATAATGAATGTTCAAGTGTGAAA
CATAATAATAATACAGAAGAGCGAACAGATATATTAAATGAATATATCGAACAAAATATT
TTTTTCGATAAAAGTGTTACAAATATAGAAAATGTAGAACTATTTTTAGATCCTTCTGAA
TTTTTTGTTTTTTTTAATATATCTTATAATGTTTTAAATAAAAATCAAGAATATATAAAT
AAAAGTTTGTTATTTGTTATAGAAGTATTTAATAAAAAAAGACTAGAGTTTAACATTCAT
CCTAAATTTTTATTATTACAAAAAGATCATACAATATTACCATTATGTTCTATAAGAATA
TTAACAATAAATGAATTTATTAAATTTGCAAAAGTATTAAATGTTTCAGTATCCTCAAAT
TCTATTAATCTTTTTATTTTTTCTATAACATTTAACACTGCAAAAAAAAATATCAATGTC
AAATCATTCTCTGTTCCGATTCCATTATTAATGGGTGATATATGTGATACCCAAAAAGAT
CATGAAAAAAAAATGAATTTGTATCGTTCAAAAAGTGAGAAATTGAATGAGGATATTGAA
CGAGATAAATTTAATCATAATGACAATCGTGTCGTTCTTCCATCTTTTTTGGATTCTCAA
ACCAATACTACTTTTGATAAAATTGATCCTTTTCATATTAAAATGGGTTCTAAAAGATGT
GCATCTGACATAAATGCTAGCCAACTAATTAAAAGTGATGATACTAATACGCAATTGACT
TTAATAAATAAAAAAGATGAAACTGTTAATATTGAATCATCATTTTTTGATACAAAGAAA
GATAAAATAAATAAATGTGATGAAGAAAATATGGAACTTGAGTTGGTTAACACAGAAGAG
AATAATCTTATCCATAAAGATTATGATCAATTTAGCAATTCCAAATTAAATAACAATTAT
AATGAAATAAAACATGGTGAAACAAAACATGGTGAAATAAAACATGGTGAAATAAAACAT
GATGAGATAAAACATGATGAAATAAAATATGATGTAAATTTTATCGACAATATTATTTCT
AAAATGTCATTAATTGATAATAAATTATGTGAAAATAAATTATGCGAAAAAACAGAAGCA
ACTGAACCCATTATTAGTTACGAAATTTTAGATAATAAAAAAGAAGAAAATTCCCCAAAA
AATAGATTATTAATTTCAGATTCGGTTGAAATAAATAAAGAAGAAACTCAAAATGATGCA
TATTTTAAGGAAACAAAACATATTGTTGATATAATATTTTCTAGTTCTTCAAATCAAAAG
GATAATAAAATTTATGAGAATGATCGAATGTTATTATCATGTGCAGGTGAAAATGTTGAG
AAAGAAAACCAAGGTGAACTAGCCAATAATAATGATACCGATAACAATAATAATGATACT
GTTAACAATAATAATGATGATAATAATGATGATAATAATGATGATAATAATGATAATAAT
AATGCTGATAATAATGATGATAATAATGATGATAATAATAATAATGATGATAATAATCCA
ATAGTTGGGAACAGTAATATAGATATAATCATGTCAACACATGAAGATGTATTAAAACGT
TTTATGGATTTTAAATATGATCAGAGTCGGGAAGAAGACGAAAGCGAAATTGAAAAGGTT
GAAAAGGTTGAAAAGGTTGAAAAGGTTGAAAAGGTTGAAAAGGTTGAGAAGATTGAGAAG
ATTGAAAAAAGTGGCGAAAAAGGTGGCGAAAAAGGTGAGCATATCGAATTGGTAAGCCAA
TTGGATACCAATCAAATAACCCTAAATGACCAAACAAAATATTTTAAAAAAGAAGAAGGT
CAGGAAAAAATGTTGTATCAATCAAAAGATAAAAACAAAGCTAAATATGATAACGAAAAA
TCGAATGGAAATGTAGAAAATGAGGGTTTAAAAAAAGAGAAAAACATAAATTCGTTTTTT
CACAAATTAGGGTTTTTTAAAAACAATGTATCAAACAAGTTGAAGAATGAAAATGATGAT
TGTCAAAAAGATGAAACGGTAAATGAAGAAATTGTAGAGGAAAAAATTAAAGAAGTTAAT
TGTGATTTTGAGAATAGCATAAATAATAAGATAAAACCGGAAAAAATAGAGAGTGAAGAA
AATGATCACCATTTCAATAACAAATGTAATAATAGTGACACACAAATTTTAGATACAAAT
TTAAGAAAAGCTAATCAAAAAGATGTTGAAAATTGTATAAATGTGAAAAAAGATGTTGAA
AATAATATACAACCATCTATTGGTGAATCAAAAGAACTAAATAATTGTCCAATTTATATG
AATGAAGATATTATGAAAAATATATGTAATACAATATGTAAAAAAATGAGTACAACGATA
TACAATACTGTTTATGATGAACTAAATAAAATATGTCCACTAAAAAATATGAACAAGACA
GGTGAAAATGGCGAAAATGGTAAAAATGGTGAAAATGGTAAAAATGGCGAAAATGGTAAA
AATGGCGAAAATGGTAGAACTTTTTTGGATGAGTGTCGAGATAAAGAATATAATGAAATA
TGTGCAATGTCAAATAAGTGCAATAAAAAAATAAACGAAATGAAAGAAGAAATTATAAAT
TTAAAAAATCAAAATAAAAATATGAGTCTAAAATTGGCATCAATAAATAATAGTATATGT
AAAATATTTGAAAATATAAAACATTATGGAAATTATATGAAAAATTCAAAACAAAATATA
CAAGAAAATAAATTAGAAAAAATACAGACCGAAATAAATACATTAAAGAAATCGGTTAAT
AATATGGTAAATAAAAGTTCAGAACATTTGCTTACTTTTCTAGATGATTTTAAAACAAAT
ATAGGTAAATTATTACGAGCTAATAATGATAATTTAAGAAAAACAATTCAACAAAATTTA
GGAGATAATGAAAAAAATGATAGAAATATAAATAATATTAATACATTTTATAACGACCTA
ATTTATAATAAAGGAATAACCGATTTTTTAAATGAAGTTCATCAAAATGCTTTAAAAAAA
ATTATGCCATCAGTTATTTCATCAGAAATTCAAGTTCAATTTTCAAAGAGTATAGTCCCA
GGTATGAGAGAAGCATATAATACTGGGTTCCAATCTATAACAGAACCATTAAATGAATTA
TTGGTAGAAAATAAAAAATGGTTAAATAATAAAGTGTGTATAATTGAAAAAGGTACATAT
GAAAAGAGTCAGAAAAATAATGAAGAATCTTTAATTACTATAAATAATAAAATAGATGCA
TTAGATAAAGAATTTAAAATGTTTACTTACAGTATTAATGAACAATTAATATATCTTAAT
GAAAATATAAAGGTTCTAAATAAAATAGTTATGAATCTAAATAGTAAAAAAAACGATAAC
CCAAAAATGGTAACATATAATGGAGAAATGGAATTTGAAAAAAAAGAACATAGAGAAATT
GAAGATGATGTATCAAATATAAATAACATAAAATATACAAATAAAACAAATAATAATATG
TCATATAATAATAAACGTGTATCTATAGTGGAATTAAAAAATAATTATGATATAGAAGAT
GTTGAAGATGAAAAAAAAGATGAACAATCTCCAAAAATTGAAAAAAAAATGGATAATTCA
GATATTATAATAAAAGGAAGAATTAATCAATTATTAACTGAACATGAATATAATCAAGCA
TTTACATTAGCTTTATCAATAGATATAGAAAAAAACACAAATGCTTTTTGGGTATTACAA
TTATGTCATAGATTTCATGAAAAAATGTTTTTAAATGAAACATTAACTATAAGTCAACCA
GCTTTATTAAGTATATGTAAAATATTATGTGAATCTTTAATAAAAACAACTAATTTATCT
TTAGAAGAATCAGAATTTCGTCTTAAATGGATTCGTGCATGTATGCAGCAATTGGCTTTA
AATCATTCCGATTTATTGAAAACTAATGCATTTATATTTATGAAAAATATGCATAATAAT
ATATCTGCATTTAGTTATTATGTAGAAAATGAGTTAGCAAAAGTTATGGGAAACAATACT
AATGATAATGATGATCATGAAGAAGAAAATAGATTAATAATAAAAAGACATCTCTTTAAA
AATAAAATTATCTTTAATCAGAAACAAACTACAAATGACAAAGAAAAAGAAAATGAAATT
AATTCACACAACCATTATAGCTTGAATAATAACCATTTAAATTCCGCTTCAGAACAAAAT
AATTATCAATATAACAAAAATATGCTTATCGCTTTACAAGAAGAAATATACCACATTAGG
AAGTTGCTCAAACGGATCATAAATAGTATGAGCAAGAGCAGTGCATAA
>Py17XNL_0104729.2
ATGGATGTACAAGAAATCGATGAAAAACTGGTGACGAACGGTAATTATGTTAGGCATGCT
TTTAACAATCGAAATATAAAAATAAAGGTGATGGATACTGTGGATAAAATTGAAGATTAC
AACATTTTTCAAAGTGAAGCTAGCCAAAATTGTCAACTAGCCAAAAATAAAAATAAAAAA
TTTTTATCATTAAACGAAAATTTAATATCAAAAATACGAAGTGAAAGTTCAGATATAATA
AAAAAAGATGGACAAATTTTAGACGTAAATTCTAGAAATGTATGTTATGCATTAAAAAGT
GGAAAATTTCGATTAATAAATCAAAATGGAATAAATACTACAAGAATAAAATTATTATAT
GATAGCGAAGTTTTATATGTTAGTTTTAATCAAGAAAATGGAAATTTATTATTAATTTTA
GACACTAAAGGACATTTATATATATACAATATTAATGAATATATAGTTGAGTTAATTTTT
TGTTTAAATTTTTCATCTGTTCAAAATGAAAAATCTTTTTCTGATCAATTGAAAAATATA
TTGCTTCCAAATGATATAGAAAATGAAAATAAAAACATTGACAATGTTAATAAAAAAGAA
GAATTAGAAAAAAAAAAAAATATTCCCAAAATAGCTAGCTGGATACCAAAAAATGATAAA
TTTTTTGTTACAGGTCATAATAGCTATTTATGTGTGTGGAATATTAAAAAGTTATTAAAT
TTTATTACTACAAATAATATAAATTCAGAAATAAATGTAACACATGAACTTATTTCTAAT
TGTGGTTTTAAGATATCATTTGGAAAAATATTTTATAAATATAATTATTTATTTAATGAC
ATGTTTTTAGATAATAAATATAATCAAGACCAAACTTATAATACATTTTTAAATTCATAT
TGTTTTAGCTTAGATGGAAAATATATGCATGCTTTGGTTAATAATTATTATTCCTTAATT
TGGAAAATTCAAAAAGAGGATCAAACACTTCAACTTCTTTTGGTTGGTTTCCGTTCCCTA
CAAGAGCAGTTAGCTAATGTTCGAAAATATTTAAATTTAAATGAAATAAAACATGTTTTA
AAAAGGGAAAAGGGTAACATTAAATTTCAAATTGGGGAAACATCCCAGCACAGAGGCAAA
GAAAATGGCAACAAAGAAAATGGCATCAAAGAAAATGGCATCAAAGAAAATGGCATCAAA
GAAAATGGCAACAATAATGATGATAATGACGATAATGGTGATAATGACGATAATGACGAT
AATGGCGATAATGGCGATAATGGCGATAACGAAATATCTTCAGTTCACATAATCAACACC
TTTATCCAAAATAAAGAAAATGAAGGAAAATTAAGCGAATATTATTTGCTGGTATTTCAT
AATGGGTGCTGTATATCTCTTTTTTCATTTAAAAAATATAATGAATGTTCAAGTGTGAAA
CATAATAATAATACAGAAGAGCGAACAGATATATTAAATGAATATATCGAACAAAATATT
TTTTTCGATAAAAGTGTTACAAATATAGAAAATGTAGAACTATTTTTAGATCCTTCTGAA
TTTTTTGTTTTTTTTAATATATCTTATAATGTTTTAAATAAAAATCAAGAATATATAAAT
AAAAGTTTGTTATTTGTTATAGAAGTATTTAATAAAAAAAGACTAGAGTTTAACATTCAT
CCTAAATTTTTATTATTACAAAAAGATCATACAATATTACCATTATGTTCTATAAGAATA
TTAACAATAAATGAATTTATTAAATTTGCAAAAGTATTAAATGTTTCAGTATCCTCAAAT
TCTATTAATCTTTTTATTTTTTCTATAACATTTAACACTGCAAAAAAAAATATCAATGTC
AAATCATTCTCTGTTCCGATTCCATTATTAATGGGTGATATATGTGATACCCAAAAAGAT
CATGAAAAAAAAATGAATTTGTATCGTTCAAAAAGTGAGAAATTGAATGAGGATATTGAA
CGAGATAAATTTAATCATAATGACAATCGTGTCGTTCTTCCATCTTTTTTGGATTCTCAA
ACCAATACTACTTTTGATAAAATTGATCCTTTTCATATTAAAATGGGTTCTAAAAGATGT
GCATCTGACATAAATGCTAGCCAACTAATTAAAAGTGATGATACTAATACGCAATTGACT
TTAATAAATAAAAAAGATGAAACTGTTAATATTGAATCATCATTTTTTGATACAAAGAAA
GATAAAATAAATAAATGTGATGAAGAAAATATGGAACTTGAGTTGGTTAACACAGAAGAG
AATAATCTTATCCATAAAGATTATGATCAATTTAGCAATTCCAAATTAAATAACAATTAT
AATGAAATAAAACATGGTGAAACAAAACATGGTGAAATAAAACATGGTGAAATAAAACAT
GATGAGATAAAACATGATGAAATAAAATATGATGTAAATTTTATCGACAATATTATTTCT
AAAATGTCATTAATTGATAATAAATTATGTGAAAATAAATTATGCGAAAAAACAGAAGCA
ACTGAACCCATTATTAGTTACGAAATTTTAGATAATAAAAAAGAAGAAAATTCCCCAAAA
AATAGATTATTAATTTCAGATTCGGTTGAAATAAATAAAGAAGAAACTCAAAATGATGCA
TATTTTAAGGAAACAAAACATATTGTTGATATAATATTTTCTAGTTCTTCAAATCAAAAG
GATAATAAAATTTATGAGAATGATCGAATGTTATTATCATGTGCAGGTGAAAATGTTGAG
AAAGAAAACCAAGGTGAACTAGCCAATAATAATGATACCGATAACAATAATAATGATACT
GTTAACAATAATAATGATGATAATAATGATGATAATAATGATGATAATAATGATAATAAT
AATGCTGATAATAATGATGATAATAATGATGATAATAATAATAATGATGATAATAATCCA
ATAGTTGGGAACAGTAATATAGATATAATCATGTCAACACATGAAGATGTATTAAAACGT
TTTATGGATTTTAAATATGATCAGAGTCGGGAAGAAGACGAAAGCGAAATTGAAAAGGTT
GAAAAGGTTGAAAAGGTTGAAAAGGTTGAAAAGGTTGAAAAGGTTGAGAAGATTGAGAAG
ATTGAAAAAAGTGGCGAAAAAGGTGGCGAAAAAGGTGAGCATATCGAATTGGTAAGCCAA
TTGGATACCAATCAAATAACCCTAAATGACCAAACAAAATATTTTAAAAAAGAAGAAGGT
CAGGAAAAAATGTTGTATCAATCAAAAGATAAAAACAAAGCTAAATATGATAACGAAAAA
TCGAATGGAAATGTAGAAAATGAGGGTTTAAAAAAAGAGAAAAACATAAATTCGTTTTTT
CACAAATTAGGGTTTTTTAAAAACAATGTATCAAACAAGTTGAAGAATGAAAATGATGAT
TGTCAAAAAGATGAAACGGTAAATGAAGAAATTGTAGAGGAAAAAATTAAAGAAGTTAAT
TGTGATTTTGAGAATAGCATAAATAATAAGATAAAACCGGAAAAAATAGAGAGTGAAGAA
AATGATCACCATTTCAATAACAAATGTAATAATAGTGACACACAAATTTTAGATACAAAT
TTAAGAAAAGCTAATCAAAAAGATGTTGAAAATTGTATAAATGTGAAAAAAGATGTTGAA
AATAATATACAACCATCTATTGGTGAATCAAAAGAACTAAATAATTGTCCAATTTATATG
AATGAAGATATTATGAAAAATATATGTAATACAATATGTAAAAAAATGAGTACAACGATA
TACAATACTGTTTATGATGAACTAAATAAAATATGTCCACTAAAAAATATGAACAAGACA
GGTGAAAATGGCGAAAATGGTAAAAATGGTGAAAATGGTAAAAATGGCGAAAATGGTAAA
AATGGCGAAAATGGTAGAACTTTTTTGGATGAGTGTCGAGATAAAGAATATAATGAAATA
TGTGCAATGTCAAATAAGTGCAATAAAAAAATAAACGAAATGAAAGAAGAAATTATAAAT
TTAAAAAATCAAAATAAAAATATGAGTCTAAAATTGGCATCAATAAATAATAGTATATGT
AAAATATTTGAAAATATAAAACATTATGGAAATTATATGAAAAATTCAAAACAAAATATA
CAAGAAAATAAATTAGAAAAAATACAGACCGAAATAAATACATTAAAGAAATCGGTTAAT
AATATGGTAAATAAAAGTTCAGAACATTTGCTTACTTTTCTAGATGATTTTAAAACAAAT
ATAGGTAAATTATTACGAGCTAATAATGATAATTTAAGAAAAACAATTCAACAAAATTTA
GGAGATAATGAAAAAAATGATAGAAATATAAATAATATTAATACATTTTATAACGACCTA
ATTTATAATAAAGGAATAACCGATTTTTTAAATGAAGTTCATCAAAATGCTTTAAAAAAA
ATTATGCCATCAGTTATTTCATCAGAAATTCAAGTTCAATTTTCAAAGAGTATAGTCCCA
GGTATGAGAGAAGCATATAATACTGGGTTCCAATCTATAACAGAACCATTAAATGAATTA
TTGGTAGAAAATAAAAAATGGTTAAATAATAAAGTGTGTATAATTGAAAAAGGTACATAT
GAAAAGAGTCAGAAAAATAATGAAGAATCTTTAATTACTATAAATAATAAAATAGATGCA
TTAGATAAAGAATTTAAAATGTTTACTTACAGTATTAATGAACAATTAATATATCTTAAT
GAAAATATAAAGGTTCTAAATAAAATAGTTATGAATCTAAATAGTAAAAAAAACGATAAC
CCAAAAATGGTAACATATAATGGAGAAATGGAATTTGAAAAAAAAGAACATAGAGAAATT
GAAGATGATGTATCAAATATAAATAACATAAAATATACAAATAAAACAAATAATAATATG
TCATATAATAATAAACGTGTATCTATAGTGGAATTAAAAAATAATTATGATATAGAAGAT
GTTGAAGATGAAAAAAAAGATGAACAATCTCCAAAAATTGAAAAAAAAATGGATAATTCA
GATATTATAATAAAAGGAAGAATTAATCAATTATTAACTGAACATGAATATAATCAAGCA
TTTACATTAGCTTTATCAATAGATATAGAAAAAAACACAAATGCTTTTTGGGTATTACAA
TTATGTCATAGATTTCATGAAAAAATGTTTTTAAATGAAACATTAACTATAAGTCAACCA
GCTTTATTAAGTATATGTAAAATATTATGTGAATCTTTAATAAAAACAACTAATTTATCT
TTAGAAGAATCAGAATTTCGTCTTAAATGGATTCGTGCATGTATGCAGCAATTGGCTTTA
AATCATTCCGATTTATTGAAAACTAATGCATTTATATTTATGAAAAATATGCATAATAAT
ATATCTGCATTTAGTTATTATGTAGAAAATGAGTTAGCAAAAGTTATGGGAAACAATACT
AATGATAATGATGATCATGAAGAAGAAAATAGATTAATAATAAAAAGACATCTCTTTAAA
AATAAAATTATCTTTAATCAGAAACAAACTACAAATGACAAAGAAAAAGAAAATGAAATT
AATTCACACAACCATTATAGCTTGAATAATAACCATTTAAATTCCGCTTCAGAACAAAAT
AATTATCAATATAACAAAAATATGCTTATCGCTTTACAAGAAGAAATATACCACATTAGG
AAGTTGCTCAAACGGTAA
>Py17XNL_0104730.1
ATGTTAGTAAAATGCGAAACTAAAAGTCAGCGTGTGAAAAGTATTTCATTCCATCCAAAA
ATTGAGCTAGTGTTAGCTGGATTACATAATGGAACAATACAATTATGGGATTATAGAATA
GGAATATTAATAAATAAATTTGAAGAACATGATGGGCCTGTAAGAGGTATCTGTTTTCAT
TCTGTTCAACCTCTTTTTGTTAGTGGAGCTGATGATTATTTAATAAAAGTTTGGAATATT
CACTTAAAAAAATGTGTTTTTAATTTAACTGGGCATTTAGATTATATAAGAACAGTACAA
TTTCATCCTAACTATCCATGGATATTATCTGCATCTGATGATCAAACTATTCGTATATGG
AATTGGCAAAGTAGAGTCTGCATAGCTATATTAACAGGTCATAATCATTATGTAATGTCT
GCTGAATTTCATCCAATATATGATATAATTATATCAGGTAGTTTAGATAAAACTATAAGA
GTATGGGATATTAAATTATTACGTGAAAAAAATGTAATACATTCTAATAACAATATGAAT
AGTAATAATGGTGGTATATCTGGAATGGGTTCTATTTCAGAAAAACCATATGGTCTTGAT
GTATCTAATAGTTTATTAGGTATTAATGTAGATAATGGAATGAATAATCATTTGATGGGA
TCATCTTTTCATCATCAAAATAGTAATAATAATATGTTTGGAGCTTCTGATGCTGTTTGT
AAGTTTATATTAGATGGACATGAAAAAGGAATAAATTGTTGTACATTTCATCATAATTTA
CCTATTATTGCATCTGGTTCAGATGATAAATTAATAAAATTGTGGAGATATAATGATAGT
AAATGTTGGGAATTAGATACACTAAGAGGGCATTTTAATAATGTTTCAAGTTTGTTATTT
CATAAAAATAATGATGATTTATTATTAAGTAATAGTGAAGATAGAACAATGCGTGTTTGG
GATATAACAAAAAGAGTTTGTATTCATACATTTAGAAGAGAAAATGATCGTTTTTGGGTT
CTAGCATTTAAACCTAATTCTAATTTGATTGCATCTGGACATGATAGTGGAATGGTTATT
TTTAAATTTGATAAAGAAAAATGTCCATATGATAAAAATGAGAGTTCACTTTTTTATTGT
AAAAATAAACAAGTTATTATGTATAATATATTTACAAATGAATATATGAATTTGTTTCCA
GTAAAAAAAAATCCAAATCCTATGATTTCTAATTATTATAAATTATTTGTTAATAATTTT
TGTACAACACATATTGCTATCATATTTTTATATAAAGAAGAAGATCAACTTTTTTATGAT
TTAATAATTTGTAATGATACAAATAAATGTAATCAAAATAATTCACAAACATTTTCAAAT
TCACCATTAGGTGTATTCAAATCTTGGATTAAACGAGATAATATATCAGCAAATCAAACA
GGTAGCGAAAATGATACAGGACTTAATACAGAATCTGTTAATTATATAATTAAAAATAAA
AGTTGTTTATATGCTACTTTTTTTTCTAGAAATAAATATATTTTTGTCGAAAAAAAAAAT
GTAAATATTGGACATAATAATAATAACAATTCTTTATATACAATAAATATACATAATTTT
CCAGATGATAATTTATACAAACGAATAGAAGTGCCTTTTAAAATAGAACATCTATATTCA
TTAAATAATAATAAAATTATTATATGTTCAGAAAATAAAATATATTTATATGACATAAAT
TTAAAAACAATACTAAATGAAATGCATCATACAGATGTAATTATATCTGTCGAAATTGTT
AAGGAATATATCGCATTTGTGTTTAAATATAACATTGTAATTACTACTATAAATTTGAAT
CATATATGTACAGTACATGAGAATATAAGAATAAAAACAGGAACATGGGATAGTTGTGGA
AATAAAAATGTTTTTATATATAATACACATACTCATTTAAAATATCTTTTAACAAATAGT
GAAAAAGGGTTAATAAAATATATGAATGAACCTGTTTATTTATTTAAAGTTTATAATAAT
AAAATATATTATATAAATAGAAAATATAATATAATTAGTGATAAATTAAATGATACAGAA
TATATGTTTAAATTATCTCTAATTAATAATGATGAACCAATGGCTTATCACTATTTAGAA
ATGTATCGAAATTCTCAAAATAAAATTGAAAATAATAATGGAAAAAAGAGTGTTTATTTT
AGTTATAATTTAATTGGATATATTAAAAAAAAAGGGTTTGCAAATTTAGTTCTTCAAATG
GTTAGTAACAATCATATAATTTTTAACATGTCTATACAATTAGGAAATATTGAAAATGCA
TTAAAAATTGCAAAAAAAATTGATAAAAAACATATTTGGGAAATTTTAAGTAATCATGCA
TTATTGTTAGGAAATTATGAAATAGCAGAATATTCATTACAAAAAATTAAAGCATATGAT
AAGTTATCATTTTTATATTTTTTTAGTGGAAATATAGAAAAATTAAAAAAAATGTTATCA
GTTTCAATATTCCGTAAAGATTTTATATCAACATTTCTAAATTCTATATATATTGGAGAT
ATAGAACAAAGAATAAATATATTTATACAACAGGGTCAATATAATTTAGCTTTATTATGT
TCACATCTTTATAACATTCCCATTAATTTATCAGAAAAGGAATTTGGTTTTGATATCACT
AATTGCAATTATATTCCTACGACATCTTTTTATTTATCCCCCCCTATACCTTTAATTAAA
ATTAAGGAAAATGGAGAAAAAAGTGGAGACCCCAATTTAACTTATTGGAATAGTTCATAT
AATTGGCCAGTTAAGGTTATAGAAAGCAAACAAAATTATTATTATATTGATCATGAAAAT
AAAATAAAAAAAACGAACCAAATGAAATATAAAGAAGAAATAGGAAATATGGATTCAAAT
AATGATCATTTATTAATTAACAGCCAAACGTATAGTAATAGTCGAATAAGCAAACTTGAC
AATACTCCAAATTGTAATGATAATAATTATAATAATGATGATAATAATGATGATAAAAAT
AGTAGTCTTGGTGATAACAATGATATTTGGAAAGATGATTTAAACGATGATGATATAGAT
ATCGATTTACCAGAAAATCATGATAATAATTTATTTAATTTGGGTAATAATAATAAAGGT
GGAAAAATAGTTAAGGGGGAAAATATGATATTAAAACATTTAAAAAAAAATGGTAAAATT
AATGATCATATAAAAGCAGGAAATATACAAATTGCTTTAAAATTAATTTCAAAAAAATAT
GGAATTATAGATATGAAACCATTTAAACAAATTATAAAAAATGTTTATATTTCTACATAT
GCATATATAACACCTATTCAAAATTTTATTCCTTTAAAAATTCCAATAAATATTAATGAA
TATAATTTACCTGAACATGTTCATAATAATATAAATACAACATATATTACTAAAAATTTC
CTTTTTAATCAAGTAAAAAAAGCACATAAATTAGTAACTCAAGGAAAATTCTCATCAGCT
TTATCTTTGTTTAGAAATATTTTATATAGTATGATTTTTGTTAATACAAATGAAAATGAA
AAGGAATTAAATGAATATCTTAGTATGTGTACAAATTATATTTTGGCTATGAGATTAGAA
GAAGAAAGAAATGCTACTTGTAATGATGATCCACGACGAAGTTTAGAATTGATGGCATAT
TTTACATCTTGTTCTTTACAAAATTCACATCTTTATCTTGTTCTTAGAAGAGGAATGGGT
TTAGCATGGAAAGCTCAAAATTATATTACAGCTGGCTCGTTTGCTAAACGATTAATAAAT
GGAAATTATGAAAACATAAAAGGGTCAGACGAAGAAATCATAAAAGCAAAAAAAATATTA
ATTGTTTGTGAACAGAAAAGCACAGAACAGTATAATATAGATTACGACCCGAACGACTAC
AACAATATCAAAATATGTAGCATGAGTCTCACTAAAATTAATCCGAATGAGGAAATTGTT
ACATGCCCCTTTTGCCATTCCATTGCAAAAAAAAGTTTTGCATCCAAGTTGTGTTCTAAT
TGTATAGTTGCCCAATTAGGAATAAAAGTAAGATAG
>Py17XNL_0104730.2
ATGTTAGTAAAATGCGAAACTAAAAGTCAGCGTGTGAAAAGTATTTCATTCCATCCAAAA
ATTGAGCTAGTGTTAGCTGGATTACATAATGGAACAATACAATTATGGGATTATAGAATA
GGAATATTAATAAATAAATTTGAAGAACATGATGGGCCTGTAAGAGGTATCTGTTTTCAT
TCTGTTCAACCTCTTTTTGTTAGTGGAGCTGATGATTATTTAATAAAAGTTTGGAATATT
CACTTAAAAAAATGTGTTTTTAATTTAACTGGGCATTTAGATTATATAAGAACAGTACAA
TTTCATCCTAACTATCCATGGATATTATCTGCATCTGATGATCAAACTATTCGTATATGG
AATTGGCAAAGTAGAGTCTGCATAGCTATATTAACAGGTCATAATCATTATGTAATGTCT
GCTGAATTTCATCCAATATATGATATAATTATATCAGGTAGTTTAGATAAAACTATAAGA
GTATGGGATATTAAATTATTACGTGAAAAAAATGTAATACATTCTAATAACAATATGAAT
AGTAATAATGGTGGTATATCTGGAATGGGTTCTATTTCAGAAAAACCATATGGTCTTGAT
GTATCTAATAGTTTATTAGGTATTAATGTAGATAATGGAATGAATAATCATTTGATGGGA
TCATCTTTTCATCATCAAAATAGTAATAATAATATGTTTGGAGCTTCTGATGCTGTTTGT
AAGTTTATATTAGATGGACATGAAAAAGGAATAAATTGTTGTACATTTCATCATAATTTA
CCTATTATTGCATCTGGTTCAGATGATAAATTAATAAAATTGTGGAGATATAATGATAGT
AAATGTTGGGAATTAGATACACTAAGAGGGCATTTTAATAATGTTTCAAGTTTGTTATTT
CATAAAAATAATGATGATTTATTATTAAGTAATAGTGAAGATAGAACAATGCGTGTTTGG
GATATAACAAAAAGAGTTTGTATTCATACATTTAGAAGAGAAAATGATCGTTTTTGGGTT
CTAGCATTTAAACCTAATTCTAATTTGATTGCATCTGGACATGATAGTGGAATGGTTATT
TTTAAATTTGATAAAGAAAAATGTCCATATGATAAAAATGAGAGTTCACTTTTTTATTGT
AAAAATAAACAAGTTATTATGTATAATATATTTACAAATGAATATATGAATTTGTTTCCA
GTAAAAAAAAATCCAAATCCTATGATTTCTAATTATTATAAATTATTTGTTAATAATTTT
TGTACAACACATATTGCTATCATATTTTTATATAAAGAAGAAGATCAACTTTTTTATGAT
TTAATAATTTGTAATGATACAAATAAATGTAATCAAAATAATTCACAAACATTTTCAAAT
TCACCATTAGGTGTATTCAAATCTTGGATTAAACGAGATAATATATCAGCAAATCAAACA
GGTAGCGAAAATGATACAGGACTTAATACAGAATCTGTTAATTATATAATTAAAAATAAA
AGTTGTTTATATGCTACTTTTTTTTCTAGAAATAAATATATTTTTGTCGAAAAAAAAAAT
GTAAATATTGGACATAATAATAATAACAATTCTTTATATACAATAAATATACATAATTTT
CCAGATGATAATTTATACAAACGAATAGAAGTGCCTTTTAAAATAGAACATCTATATTCA
TTAAATAATAATAAAATTATTATATGTTCAGAAAATAAAATATATTTATATGACATAAAT
TTAAAAACAATACTAAATGAAATGCATCATACAGATGTAATTATATCTGTCGAAATTGTT
AAGGAATATATCGCATTTGTGTTTAAATATAACATTGTAATTACTACTATAAATTTGAAT
CATATATGTACAGTACATGAGAATATAAGAATAAAAACAGGAACATGGGATAGTTGTGGA
AATAAAAATGTTTTTATATATAATACACATACTCATTTAAAATATCTTTTAACAAATAGT
GAAAAAGGGTTAATAAAATATATGAATGAACCTGTTTATTTATTTAAAGTTTATAATAAT
AAAATATATTATATAAATAGAAAATATAATATAATTAGTGATAAATTAAATGATACAGAA
TATATGTTTAAATTATCTCTAATTAATAATGATGAACCAATGGCTTATCACTATTTAGAA
ATGTATCGAAATTCTCAAAATAAAATTGAAAATAATAATGGAAAAAAGAGTGTTTATTTT
AGTTATAATTTAATTGGATATATTAAAAAAAAAGGGTTTGCAAATTTAGTTCTTCAAATG
GTTAGTAACAATCATATAATTTTTAACATGTCTATACAATTAGGAAATATTGAAAATGCA
TTAAAAATTGCAAAAAAAATTGATAAAAAACATATTTGGGAAATTTTAAGTAATCATGCA
TTATTGTTAGGAAATTATGAAATAGCAGAATATTCATTACAAAAAATTAAAGCATATGAT
AAGTTATCATTTTTATATTTTTTTAGTGGAAATATAGAAAAATTAAAAAAAATGTTATCA
GTTTCAATATTCCGTAAAGATTTTATATCAACATTTCTAAATTCTATATATATTGGAGAT
ATAGAACAAAGAATAAATATATTTATACAACAGGGTCAATATAATTTAGCTTTATTATGT
TCACATCTTTATAACATTCCCATTAATTTATCAGAAAAGGAATTTGGTTTTGATATCACT
AATTGCAATTATATTCCTACGACATCTTTTTATTTATCCCCCCCTATACCTTTAATTAAA
ATTAAGGAAAATGGAGAAAAAAGTGGAGACCCCAATTTAACTTATTGGAATAGTTCATAT
AATTGGCCAGTTAAGGTTATAGAAAGCAAACAAAATTATTATTATATTGATCATGAAAAT
AAAATAAAAAAAACGAACCAAATGAAATATAAAGAAGAAATAGGAAATATGGATTCAAAT
AATGATCATTTATTAATTAACAGCCAAACGTATAGTAATAGTCGAATAAGCAAACTTGAC
AATACTCCAAATTGTAATGATAATAATTATAATAATGATGATAATAATGATGATAAAAAT
AGTAGTCTTGGTGATAACAATGATATTTGGAAAGATGATTTAAACGATGATGATATAGAT
ATCGATTTACCAGAAAATCATGATAATAATTTATTTAATTTGGGTAATAATAATAAAGGT
GGAAAAATAGTTAAGGGGGAAAATATGATATTAAAACATTTAAAAAAAAATGGTAAAATT
AATGATCATATAAAAGCAGGAAATATACAAATTGCTTTAAAATTAATTTCAAAAAAATAT
GGAATTATAGATATGAAACCATTTAAACAAATTATAAAAAATGTTTATATTTCTACATAT
GCATATATAACACCTATTCAAAATTTTATTCCTTTAAAAATTCCAATAAATATTAATGAA
TATAATTTACCTGAACATGTTCATAATAATATAAATACAACATATATTACTAAAAATTTC
CTTTTTAATCAAGTAAAAAAAGCACATAAATTAGTAACTCAAGGAAAATTCTCATCAGCT
TTATCTTTGTTTAGAAATATTTTATATAGTATGATTTTTGTTAATACAAATGAAAATGAA
AAGGAATTAAATGAATATCTTAGTATGTGTACAAATTATATTTTGGCTATGAGATTAGAA
GAAGAAAGAAATGCTACTTGTAATGATGATCCACGACGAAGTTTAGAATTGATGGCATAT
TTTACATCTTGTTCTTTACAAAATTCACATCTTTATCTTGTTCTTAGAAGAGGAATGGGT
TTAGCATGGAAAGCTCAAAATTATATTACAGCTGGCTCGTTTGCTAAACGATTAATAAAT
GGAAATTATGAAAACATAAAAGGGTCAGACGAAGAAATCATAAAAGCAAAAAAAATATTA
ATTGTTTGTGAACAGAAAAGCACAGAACAGTATAATATAGATTACGACCCGAACGACTAC
AACAATATCAAAATATGTAGCATGAGTCTCACTAAAATTAATCCGAATGAGGAAATTGTT
ACATGCCCCTTTTGCCATTCCATTGCAAAAAAAAGTTTTGCATCCAAGTTGTGTTCTAAT
TGTATAGTTGCCCAATTAGGAATAAAAGCTCTTGGATTTGATTTTTTAAATAAAAATATT
TAA
>Py17XNL_0104731.1
ATGAACTTTATAACGGAAGCAGATCGAGCTAATTTGGAAAAGTCTGAAGGACTAAAATTA
TTTTACACAAATTCAAATCAAAGCAAAGAATATGAATCACACATAAATGTTTTGAAGGAA
ATAGCTGATGATTATGAAAAAATAAAAATATATGTTATTAACATGAGTAGCAATAATAAT
AGTTATGGATTTGAATTTTATGATGATAGTAAATTATTAAAAGGTTTTACAAATTGTCAT
ATAGGAGCAATAACTTCATTTTTAAGAAAATATATGTCATCATGTAACTATGGAAATGGT
GAAATGGAAAATGATAATGAAAATGATGAAGAAAAAATAAATAAAAAAATTGAAAACTTA
TTAAAAAGTAATAAGATTATACTTTTTATGAAGGGAAGTAAAACATTTCCACAATGTAAA
TTTAGTAATGCTGTTGTTTTTATGTTAAATAGCTTAAAAATTAAATATAATACATATGAC
ATTTTACAAGATGAAGATATACGAAATAAATTAAAAATATATTCAAATTGGCCTACATAT
CCACAATTATATATTAATACTGAATTAATAGGTGGTCATGATATTATTAAAAGCATGTAC
GATACAAATGAATTAAAAGAAATAATACCTTCAGATTGTTTCGAAGTATAA
>Py17XNL_0104732.1
ATGAGCAAAAATAAAAAAGGAAAAAAGAAGGAAGATTTAGATGCTATTTTAGCAGAATTA
GGAATTGAAGAAAAAAGAGAAGATCAAATTAATGAAAATGAAGGAGGAGAAGAAAAAGCT
GAAAATACACAAATATCAAAATCAAAAAAAAGAAAAGAAAAATTAAAACAAAAAAAAGAA
CAAATAAAATTAAAAGAAAATGATGATACACCAATAGCACAAACAGAAGCTGTTAAAGAA
GAAGATGCGAAAGATGGCGAAAAAGATGGCGAAAAAGATGGAGAACAAGATGGTGAAAAT
AATGAAGCAGCTAAAGGGAAAAAAAAAAAAAAAAAAAAAAAAAGAGAAAGAATCAAAAGC
AGAAACTGGCTTCTAAAAGAATTTGAGGAAAAACAAAAAGAAGAAGAACGAAAAAAAAGA
GAAGAAGAAGAGGAACGAATTAGAAAAGAAGAAGAAGAAAAAGAAAAAAAAAGATTAGCA
AGATTAGAAAAAAAAATGCAATTAAAAAAAGAAGGAAAATTATTAAGTGCAAAAGCTAAA
GAAGAAAAAAAAAAAAGAGAATTATATTTACAAACATTAAAAGAATCAGGAATGTTAATA
GAACCTAAAGAAAAAGCAAAAGCAGAAATTATAAATCTAGATATAAATAAAGCTAAGTTA
TTATTAAAAAAAAAAAAAAATAAACAAATATCAAGCGGTATAAATAATCAAAATAGTGAT
GATAAAAATAAAGATGACGAAAATAAAGAAGACAAAAATAAAGATAACGAAAATAAAGAA
GAAGAAAAAGAAATCGTTTTAGATGATTGGGAAGATTTTTTAAATATGGATAATGAAGAA
AAAAAAAAAACAGAAAAAAATGATATCGATCAAAACACAAAAGAAAATAAACAAACTCAG
ATTGTGAAAAAAAGTTCTATAAATGATAAAAAAGGAAAAAAACAAAAAAATAATAAAAAT
GGAGAATATAATGAAGATAAAGATAATGAAAAAACAAAAGATGAAGAAGATATATATCGA
TCATCTATTGTTTGTATTCTTGGTCATGTAGATACAGGAAAAACGAAATTATTAGATAAA
CTTAGACACACGAATGTACAAGATAATGAAGCAGGAGGTATTACTCAACAAATTGGAGCA
ACATTTTTTCCAAAAGATGTTTTAGATAAAGAAATAAAAAAAATAGATAAAACAATTAAA
TGTTTATCAAAAGGTATTATGATTATAGATACACCAGGTCATGAATCTTTTTATAATTTA
AGAAAAAGAGGATCTTCTTTATGTGATATTGCAATATTAGTTATTGATCTAATGCATGGG
TTAGAACAACAAACAAAAGAATCTATTCAAATTTTGAAACAAAGAAATTGTCCATTTGTA
ATTGCATTAAATAAAATAGATAGATTATATATGTGGGAAAAAAATGATTGGGAACCTTTT
AATGATACATTTAAAAATCAAAAAGAATATGTAAAAGAAGAGTTTAAGAATAGATTACAA
ACTATATTAAATGAATTATCAGAACAAGGATTAAATTGTCAATTATATTGGGAAAATAAA
AATCCGAGAAAATTTGTATCTATAGTTCCGACCAGTGCTATAACAGGGGAAGGTATAGCA
GATCTAATTATGGTCTTAGTTAAATTAACTCAAAGTTTTATGTTAAAAAATATTGAATAT
AATAATAAATTAGAATGTACTGTTTTAGAAGTTAAAAATATTGAAGGTTTAGGAACAACA
ATAGATGTAATATTAACAAATGGGGTCTTAAAAGAATCAGATACTCTTGTTTTATGTGGA
ATGAATGGTCCTATAGTAACAGTAGCTAGAGCATTGTTAACTCCCCAACCTTTAAAAGAG
TTAAGAATAAAAAATGAATATATTCATCATAAAAGTATTAAAGCATGTATTGGAGTTAAA
ATATCAGCAAATGGTTTGGAAGAGGTTTTATGTGGTACATCTTTATTTGTAGCTAATAAT
AATGATGAAATCGAAGAATATAAAAAAAAAGTTATGACAGATGTATCAGATGTTTTTAAT
CATGTTGATAAATCCGGTGTTGGTTTATATGTTATGGCTAGTACATTAGGTTCTTTAGAA
GCTTTACTTATATTTTTAAATGATTCCAAAATTCCTGTTTTTTCAGTAAATATTGGAACT
GTTCAAAAAAAAGATGTAAAAAAAGCTAGTATTATGAGAGAAAAAGGAAAACCAGAATAT
GCAGTTATATTAGCATTTGATGTTAAAATAGATCCAGAAGCAGAAAAAGAAGCACAAATA
TTAGGTGTTGAAATTATGCAAAAAGATATTATATATCATTTATTTGATGCATTTACTGCT
TATTTAAAAAAAATAGAAGATGAAAAAAAACAAAGTAAAATGGCTGATGCTATTTTTCCA
TGTGAAGTATCTATTATAAATGATTGTGTATTTAATAAAAAAGATCCTATAGTTGTAGGT
GTTAAGATTGAAGCTGGAATTTTAAAAATAGGTACCCCTTTATATATACCAGAAAAAAAC
TTAAAAATTGGAAACGTTGTAAGTATTGAATCAAATAAAAAAAGTTGTAATAAAGCAAAA
AAAGGTGAAGAAGTTTGTGTAAAAATAGCTGGTGAACCAAATGTTACATATGGACGTCAT
TTTGATTTTAACCAAAAAATATACAGTAAAATTACGAGAGAAAGTATTGATGTTTTAAAA
CAATATTTCAGAAATGAACTTACAATGGATGATTGGCGATTAGTTGTGCATCTTAAAAAA
ATTCTGAACATTTTATAA
>Py17XNL_0104733.1
ATGACCAATTATAGAAGGAATAACATTTTGAAGCTCAGGAAATACATGAACGAAAATTTA
TACGAACAGCTACCTCCCATGAAAACGCTCCATACATTTATAGAGCATTTATATATATCA
AAAAGTGTTTTTCCTGAAAATAAAAATTCCTATCTAATCATTGATGTGGTTCCAGAAATA
TTTGATGAAATAAAAAATGATATACTAAAAAATAAAAAACAAGTATTATCCATGTTAAAT
AATATTACAATTTCAAAGGAAGTATTAGGAAGCATTTCAGAGGTTTATCTTTCTGTCTAT
GAATTTGATCACCAAATAAAAAAGTCAAAAAAAAAAACGAAAGAAATAAATCCCATCGAT
ACAAATCATGGTGAAAAAGAAAAACCTATCGATAATCAGTACACTTGCAACAGTTGCAAA
GAAATGGCTGAATTACAATGCTCACAATGCAAGCAAGCATACTATTGCTCAAAAGAGTGT
CAAGTATGGTCTATCAAAATAGAAGTGATAAAAATATGCGTCCTTACATATATAAATTGT
GTTAACAAAATAAAACAAAATAAATATATTTTTGTGTGTATTTTAGATGAAGGACTGGTT
CAGCCATAG
>Py17XNL_0104733.2
ATGACCAATTATAGAAGGAATAACATTTTGAAGCTCAGGAAATACATGAACGAAAATTTA
TACGAACAGCTACCTCCCATGAAAACGCTCCATACATTTATAGAGCATTTATATATATCA
AAAAGTGTTTTTCCTGAAAATAAAAATTCCTATCTAATCATTGATGTGGTTCCAGAAATA
TTTGATGAAATAAAAAATGATATACTAAAAAATAAAAAACAAGTATTATCCATGTTAAAT
AATATTACAATTTCAAAGGAAGTATTAGGAAGCATTTCAGAGGTTTATCTTTCTGTCTAT
GAATTTGATCACCAAATAAAAAGTATTGAAAAAAAAAAAAAAAATTATGACTGTACATAA
>Py17XNL_0104734.1
ATGGATGAAGTAAATAATGATGGTACAGATAGCTACATCGAAATGAGTAGCACAGAAGAT
GTTCTGTTTCAGTATTTTGCAAAACTATTATATTTATTGATATTTAGTTGTATAGGATGT
TTATTAATGATTATAATTTACTATTTTAAGGTCCCTTGCAAAGAATGTGATTTTATGAAT
CGAATATTAGTTATATGTATATTGATTAAAAGTATAGGACATTTAAATTTGAGTTTGATT
AGAATAAAAAGAAGAGAAGAAATTGAAAATTCTGAAGAGTTTAAATATATTATAAAAAAA
ATATTAAGATTATTTAATTTATTAACAATTTTATTAGTAACAGCATCTTTATATTTATTA
CACTTTTATAAAAATGTTTGTTCTAAAAATACAATATCAATGCAAATTATAAGAATATAT
TATTATTTTACTATAGCACTTTATTTTTTACCATTATTATTTTATATATGTCTTGGATTA
TTTTTGTCAATCATTATATGTATTATGATATATTTTTCAGTAGATGAAAATGATAGAATT
CCAACTCCAAAAAATGTTATTAATAAATTAAAAGTTGTGAAATATAAAGATATTGATTAT
GTTCATAAAAAAAATATAAATCAAAAAAAAAAAAAAAAAAAAAAATTTATTAAAAATTCA
TCACTTGAATTGATATTTGACAAAGTAACAAAAGTTATTAGAAATAAAGGAAATACAACC
AAAGCTAAACAAAATATTCAATCAAGTTTCGAAAATAATATTGATAATCAAAAAGATGAT
AGCAACTCTTGTTTTTCTGATATACATTTGAACGAAATATCTAAACCTCTCAAACAGGAT
ACACAAAATGGCTACACAAAAAGTGATAACAATTTAGATGACATGTACAGTCAAGATGAT
CAAGTTAAATTTACGAATGAAGAGATATTACCAGATAATGATGAAAATATAAACAAATTT
AATAAGCAAACAAACGAAAACGAAGATATGTGCTCTATATGCATGGTTGATTATATGGAA
AATGATAATATTATGATCATGCCATGTGATAAACGTCATTTTTTTCATTCTAATTGTTTA
TCAAAATGGTTAAATAAAAGTCAAGTATGCCCTATTTGTAGAACCAATATTGTTACTTGC
CTTAATTCAAAAACAGATATGGTTTAA
>Py17XNL_0104734.2
ATGAGTAGCACAGAAGATGTTCTGTTTCAGTATTTTGCAAAACTATTATATTTATTGATA
TTTAGTTGTATAGGATGTTTATTAATGATTATAATTTACTATTTTAAGGTCCCTTGCAAA
GAATGTGATTTTATGAATCGAATATTAGTTATATGTATATTGATTAAAAGTATAGGACAT
TTAAATTTGAGTTTGATTAGAATAAAAAGAAGAGAAGAAATTGAAAATTCTGAAGAGTTT
AAATATATTATAAAAAAAATATTAAGATTATTTAATTTATTAACAATTTTATTAGTAACA
GCATCTTTATATTTATTACACTTTTATAAAAATGTTTGTTCTAAAAATACAATATCAATG
CAAATTATAAGAATATATTATTATTTTACTATAGCACTTTATTTTTTACCATTATTATTT
TATATATGTCTTGGATTATTTTTGTCAATCATTATATGTATTATGATATATTTTTCAGTA
GATGAAAATGATAGAATTCCAACTCCAAAAAATGTTATTAATAAATTAAAAGTTGTGAAA
TATAAAGATATTGATTATGTTCATAAAAAAAATATAAATCAAAAAAAAAAAAAAAAAAAA
AAATTTATTAAAAATTCATCACTTGAATTGATATTTGACAAAGTAACAAAAGTTATTAGA
AATAAAGGAAATACAACCAAAGCTAAACAAAATATTCAATCAAGTTTCGAAAATAATATT
GATAATCAAAAAGATGATAGCAACTCTTGTTTTTCTGATATACATTTGAACGAAATATCT
AAACCTCTCAAACAGGATACACAAAATGGCTACACAAAAAGTGATAACAATTTAGATGAC
ATGTACAGTCAAGATGATCAAGTTAAATTTACGAATGAAGAGATATTACCAGATAATGAT
GAAAATATAAACAAATTTAATAAGCAAACAAACGAAAACGAAGATATGTGCTCTATATGC
ATGGTTGATTATATGGAAAATGATAATATTATGATCATGCCATGTGATAAACGTCATTTT
TTTCATTCTAATTGTTTATCAAAATGGTTAAATAAAAGTCAAGTATGCCCTATTTGTAGA
ACCAATATTGTTACTTGCCTTAATTCAAAAACAGATATGGTTTAA
>Py17XNL_0104734.3
ATGGATGAAGTAAATAATGATGATAGCTACATCGAAATGAGTAGCACAGAAGATGTTCTG
TTTCAGTATTTTGCAAAACTATTATATTTATTGATATTTAGTTGTATAGGATGTTTATTA
ATGATTATAATTTACTATTTTAAGGTCCCTTGCAAAGAATGTGATTTTATGAATCGAATA
TTAGTTATATGTATATTGATTAAAAGTATAGGACATTTAAATTTGAGTTTGATTAGAATA
AAAAGAAGAGAAGAAATTGAAAATTCTGAAGAGTTTAAATATATTATAAAAAAAATATTA
AGATTATTTAATTTATTAACAATTTTATTAGTAACAGCATCTTTATATTTATTACACTTT
TATAAAAATGTTTGTTCTAAAAATACAATATCAATGCAAATTATAAGAATATATTATTAT
TTTACTATAGCACTTTATTTTTTACCATTATTATTTTATATATGTCTTGGATTATTTTTG
TCAATCATTATATGTATTATGATATATTTTTCAGTAGATGAAAATGATAGAATTCCAACT
CCAAAAAATGTTATTAATAAATTAAAAGTTGTGAAATATAAAGATATTGATTATGTTCAT
AAAAAAAATATAAATCAAAAAAAAAAAAAAAAAAAAAAATTTATTAAAAATTCATCACTT
GAATTGATATTTGACAAAGTAACAAAAGTTATTAGAAATAAAGGAAATACAACCAAAGCT
AAACAAAATATTCAATCAAGTTTCGAAAATAATATTGATAATCAAAAAGATGATAGCAAC
TCTTGTTTTTCTGATATACATTTGAACGAAATATCTAAACCTCTCAAACAGGATACACAA
AATGGCTACACAAAAAGTGATAACAATTTAGATGACATGTACAGTCAAGATGATCAAGTT
AAATTTACGAATGAAGAGATATTACCAGATAATGATGAAAATATAAACAAATTTAATAAG
CAAACAAACGAAAACGAAGATATGTGCTCTATATGCATGGTTGATTATATGGAAAATGAT
AATATTATGATCATGCCATGTGATAAACGTCATTTTTTTCATTCTAATTGTTTATCAAAA
TGGTTAAATAAAAGTCAAGTATGCCCTATTTGTAGAACCAATATTGTTACTTGCCTTAAT
TCAAAAACAGATATGGTTTAA
>Py17XNL_0104735.1
ATGCTAAAAATAAATACAGCTTCTTCATCACATTTGGAAGATGAAATATATATTCGACCA
GAAAATTATAAATATCAAAAATTTGGTAGGCCTTCCAACGATCTTATATTACGAGTGATA
GAAAAAAAGGATAGTGAAAGTGGCGAAAATGGCGAAAATAACGAAAGTTGTAAAGATGGC
GAAAGTTGTGAGAATGAAATTCCATTTTGGATAATGAGGCAAGCAGGAAGATATTTGCCA
GAATATAGAGAACTAAAAAAAAATTATAATTTTTTTGATATGTGTTATAATCCTGAATTA
TCATCAAACATAACTATAATGCCATATAAAAGATTTTTATGTGATATGGTTGTTATATTT
TCTGACATATTAATAATATTTATAGCTATGGGAATAGATATACAATTTATTGAAAATGTT
GGACCAATATTTAACAAAAAAATAAATAATTTGGATGATTTTAAAACGTTAAACTTAAAT
TTAAAAGAGATAATAAATAATTTACATTTTGTTTATGATTCAATAAATTTGACAAAAAAA
AAAATTAATAATTCAGTTCCACTTCTTGGTTTTTGTGGATCACCATTTACCTTATTTACA
TATTTAACAAAAGATAATACATCTAAATTAAGCCCATATGAAAATAGTTTAAAATTAATA
TATGAAAATAGTGAAGATACACATCACATTTTAAATACTTTATGTAATATATGTATTAGT
CATGTATTGAATCAAATAGATAGTGGAGCTAATTTGATTCAGATTTTTGACAGTAATGCT
GAAATTGTTGATAAAAATATATTTAAAAAATTTAGTTTAAATTATATAAATAAAATAATT
CAAGCTATTAAAAAATATAGACCTAATATTTATGTTATTTTATTTATTAAAGATAATTTT
CATGAAGATATTAAAAATCTTGATATAGATGTACTATCAATTACCCATAAACAGCTAATT
AATAATGGCTCAAATTATTATTATAATTTATTTCAAAATAAAATTATTTTACAAGGGGCA
TTAGACCCACATATACTACTATTGGATAATAAAAAAAATGTTCAAAAATATGCCTCAGAA
ATGATACAACAAATTTCTCACAAAAATAAATATATAGCTAGTTTGGGTCATGGTATACTT
CCCAATTCGAAAATTGAAAATGTCTATGCGTTTATTCAGGCAGTTAAATCTGTGAAATGA
>Py17XNL_0104736.1
ATGAAATTCGCCGAAAAGCTGAAACACCTAAAGGTAAAATCATGGGATAATAAATATGTT
AATTATAAATTCTTAAAAAAAATAATAAAAAAAAAAATAAATCCAGAAATAAAAGCTTTA
TATGATAGAATAGATAAAAATGATGAACAGATTCTTGAAGTTTGTAAATTAGTAAATTTA
GACAATACATTACTTAATCAAAAAGATAAAAAGAAAAAAAATGAGATCGAAAATGAAGAA
ATTGATTATACATATTTATTTTTTTATGTCTTACAAAATTATATTAATATGGTTAAAGAA
CATTATGAAAGTGAATACAATTATTTATATGAAAAAATAGATGAGATTGTGTTTTTTTTA
GAATCAGATAGAGTGAATTTAAAGGATATGGAAAGTTTAAAAAATAAATGCTTAAATATT
TATAATTTATTTGATATCTTAACAAATTATTTAAATATTAATGTATTGTCTGTATATAAA
ATTTTGAAAAAAAAAACAAAAAAAGAAAGATTATCTACTTCTTTAGATCTATATCAAAAA
TATTGCAACAATCTTCATCAGATTAGCCAAGAAGAACATTTCAATGAAAAAATAAAATCC
ACATTTTTATTGATACAAAAAAAAATAGGAGATAATTGTGAAAAAATTGATTTTTTAAAT
TTTAAAATTTATTTAAAAAGCAAAATAGAAAATCTTGGTCAGTATAGAGGAACTATATTT
ATTTTATGCGGGATCTTAATTACTTTGATAATTAATACAATCATTTTATTATATCTTAAC
ATAAATGAAATTAATATTAATAGAATACTATCAATACTTCCCATATATAGACTAATATAT
GTTTTGAATTTTTTCTTTTTATTTATTTTTGGCTCCTTTCTTTTCATGCAGTTGTATGGC
GTCAATTTTACGTACATCCTCGATCTGAATAAAAAAATAGTGAATGAATATTACTATTTA
ATAAATTATGTCATATTTTTGCTTTTTTTAACAACGGTTTCGTTATTAATATTTTTATTA
GACGTTTTATTTAACCTTAACATATTTTCGAACATTATACTTCATGTTGTTATTTTGTGT
ATATTATTAGTCTGTACTACTATTTTTCCTTTTAATTTTTACAAATATAAAGAGAATAAT
TTTTTATTTTCTTCCCTTTCGCGTGTGCTTATGAGTGGGGTGTTCCTAGTAAATAGCGTG
AATCTACTCGACAATATAATGGGAGACATACTCACAAGTTTGTCAAAAACATTTTCAGAT
GTTCAGTATATCATATGCTTTTTTTTGAATGGAATGGATACTACTGCTCCTGCAAAATGT
CCAATAATCGAGTCATATGTTAACCCGATATTTGTTGGCTTGCCATTTTATTTAAGATTC
TGTCAATGCTTAATCAGGTAA
>Py17XNL_0104736.2
ATGAAATTCGCCGAAAAGCTGAAACACCTAAAGGTAAAATCATGGGATAATAAATATGTT
AATTATAAATTCTTAAAAAAAATAATAAAAAAAAAAATAAATCCAGAAATAAAAGCTTTA
TATGATAGAATAGATAAAAATGATGAACAGATTCTTGAAGTTTGTAAATTAGTAAATTTA
GACAATACATTACTTAATCAAAAAGATAAAAAGAAAAAAAATGAGATCGAAAATGAAGAA
ATTGATTATACATATTTATTTTTTTATGTCTTACAAAATTATATTAATATGGTTAAAGAA
CATTATGAAAGTGAATACAATTATTTATATGAAAAAATAGATGAGATTGTGTTTTTTTTA
GAATCAGATAGAGTGAATTTAAAGGATATGGAAAGTTTAAAAAATAAATGCTTAAATATT
TATAATTTATTTGATATCTTAACAAATTATTTAAATATTAATGTATTGTCTGTATATAAA
ATTTTGAAAAAAAAAACAAAAAAAGAAAGATTATCTACTTCTTTAGATCTATATCAAAAA
TATTGCAACAATCTTCATCAGATTAGCCAAGAAGAACATTTCAATGAAAAAATAAAATCC
ACATTTTTATTGATACAAAAAAAAATAGGAGATAATTGTGAAAAAATTGATTTTTTAAAT
TTTAAAATTTATTTAAAAAGCAAAATAGAAAATCTTGTTGTATGGCGTCAATTTTACGTA
CATCCTCGATCTGAATAA
>Py17XNL_0104737.1
ATGAGACGATATATTAATTTAAATAGTTATAAATATGTGGATAAAGAAAAAAGGGGATAT
AAAAAAAATGAAAAAAAAAATTCAAATATATATATCCCCAATTTTATTATCTCTAACTAC
AACAATAGAATAAAGAATAATCAAGTTATTTTTGAAAATAAAATATTATCACAATTTGCA
AAAATAAAAAATAAACTAACACACCATCTACAACTAGAAATTAGTCAACAAAATGGAAAT
CCTCTAAAATATACGAAACCGGTTTTAAAAAAAAAAATTAAAAATATCAGTAATAATAGA
ACCAAACCCAATACTTCCACTATCCCCACCATTTCCACTACCCCCACCATTTCCACCATT
TCCAATGTTGGGCATGGTGGAAACAAATTAACAATTAAAATAAATGAACCCAATTTGAAA
TCTTTACATTTGGGAAAATTGCATTACTCATCAAGTTTGGGTGATAACAGCCAAGACAAA
AGGAATACAAAAAATGAGAATACAAATGAGAATACAAAAGAGAATACAAATGAGAACACA
AATGAGAATACAAAAGAGAATACAAAAAATAATACAACCAAATTTAAAGAAGTACTTAAA
AAAAATATAAATGATTATGTTATTTTTTCACGGTTACACATTCCGACTGGTACATATTTA
ACATTATATACATCCCTATGGGGATATTTATTAACATATGATGTTAATAAATTATTTTTA
TTAAATAATGAAATATATCCAAGTGAAATAAATATAGATGAAATTAAAAATATTATTAAA
AATGTATCCTTATTTACTTTTGGGGCATATAATATTAGAGCTTTTGGATGCATGATTAAT
GATTTTTTAGATAAAAATTATGATAAATATGTTGAAAGAACAAAGAATCGACCATTAGCA
GATGGTTCTATAACTACTTCCAAAGCTTTAGTATATATGTTCATACATTCTTCTTTATCC
CTTTTAACATTATTTCAATTTAGCAATGAAACAATATATACTGGTTTATTTTCTTCTATA
TTTATTATTACATACCCATTATTAAAAAGAATAACATATTATGCTCAAATTTATTTATCT
TTTACATTCAACTTAGGTTTTTTTATAGCATCAAGTGTGAATATAAATATATTAGATAAT
TTATTTCCATTAATTATAAGTTTTATTCCATTATGTTATCTGACAATTATTTACGATACA
ATATATGCACATCAAGATAAAGCTGATGATATTAAATTAAAGCTAAAATCGCTAGCTATA
AAATGGGATAAAAATACTATAAAATATTCAAAAATATTAATTATTAACATGATATATTTA
CTTTATATTTCAGCATATTTATTTGATATTCATTATTCTTATTATATATTCTCAACATTT
AATGTTTCTTATTTGTATTATCTGATTAGTCATGTTTCTATAGATGATAAAGAAAAATGT
ATGAATTTTTTCAAAAAATCAAAAAATGTTTTATTCCTCTTTTTCTTAGCTTCATTAACT
GCAAAAACATTTGAAGCTTTGGAGAAAAGACATGATAAAGGAGACCAAACTGAAATTAAA
AATGAAAATAAAGAAACAACATTGCTACTTTAA
>Py17XNL_0104738.1
ATGAACTCGACACACAATTATATCGAATATTCTTTTTCAAATGTTGACAATTTGGATATG
AATAAATGTGTTGCAAACAATTGTATCGAAAGTGTATATAGCTATGACGATGTTAATGAG
AAAAGAGATTGTATCATAAATAAAACAACAACTATTAGTGATAGTAATAATAGTAATAGT
AATAGTAATAGTAGTAATAGTAATAGTAGTAGTGTGGTTAAGCCAATTTACACGGGAAAT
ATAAATGTGGTAGAAATCGATTATGTACAAGGCATAATAAAAAATAACTATGATGATATA
AATGTTGGGGAAAAAAATGGGATAATAAATCGAAATAGAAACACAGATGATGTATTAACA
ATTGTTGAATGTGGTAAAGGAGGGAATATAAATGGGAATAGAAACCAAAATAGAAATATT
TGCATGAATCAAAATATATCAAATTTAAAATTGTGTAATAACTTAGATATGAGTTTTATT
TATAATACTTATGATAAAAATGGATTGTTGTATTGTAAAAAAATAAAATTTCATGTAAAA
GGAGATAATATCAATGATCATATAACCCCTTTAGTTGTAAAAATAAATACTTTAAAAAAT
AATATGGGGAAACAATATATGAGATTAGAATTAAGTGATGATAAAAATGAGTCTTTTTTT
TATTATCTAGATTTATTTGAAGAAAATTATGAAAATATAAAAAAAGAACAAAAATTAGTT
ATCAATTTTAATTTATTTCCATTTAAATTTATTGATTTATTGGAAGAATGTGTTTTAGAA
AATGAGCAATGTGAAGATATAGAAGATCAGCGTTTAAATGCAGTTCTAATATTGGAAAAT
ATTGTAAAAGAGGTTAATACAAAAGGATATGGACGGGATGGATATATTTCTAGTTATATT
AACAATAATAATGATAATAAATTTAGTGGTAGTACATATGAAAAAGGGGTTCTGAATCTA
GTAGAAATAAATCAATTCAAAGAACTAACACATCTATCATTAGTTCTAAAAAAAGCAGAC
AATGAAAATGTTATAAAATATTTATGTAATAATATAAAATATATAAAAGAATATAGTGAA
CATGTAATTAAAAAATTAAATGAAGAAATAATTAATAATAATAATAATTGTATCGAAATA
AAAACTTTACAAAAAACTATAGAAAATATGGATATAAAAATAAAAAATATAAAATGTAAT
TTCAATCATACCATGAATAATGAAATACAAAACTTAAAGGAAGACCATCAAAAAATAATT
GAAAGAAAAGAAGAAATGTTTATTTTAGAAAAAAATGAACTAAAAAAAGATGTCGAAATT
TTAAAACAAAAATGTAATGAATATAATGAAATAAATAAAAATAATGAAGAAAATATAATC
CATTTAAATAGTAAAATAAATAAACTAATAAATGAAATAAAAGAAAAAAATGATTATTTA
TCAAAATTAACAAAAGAAAAGGAAATTATAGAATGTGAAAAATGTAAACTGGAAAAAGAC
AATAATTATTTTACTATCGAATTAAATAACTTAAAAACAAAATATGAAAAAGAATGTGAA
AATAATATATCAAATAACACAAGTTATGAAAGTATAAAAATAAATAATAATAATCTTGAA
TCAGAATTAAAAAAATACAAAGATAGAAATGGAAAATTAGAAAAAGAAATAAATATAGCT
ATTGATGAAATTAATAAGGGAAATGATATTATTACAAAATTACAAACACAATTAAAAAAA
ATTAAAGATAAATTAAAAAATAAAACTCTAGAATATAATAATCTTGAAAAAAATCATTCT
CAAAATATGATCGAAATGACTAAAATTCAATCACAGTTATCCGAAATACAAATTAAATTA
TCAGAAAAAGAAGCATCAGAATCTAACCTACGAAGAGATGTAGATACTTTACAAAGAAAA
AATGATGAGCTCGTTAAAGATTTGAACATATCTCGAGAGGTCAATTTAAGACTAAATAAA
GAGGTGGCAAATAATAATCTGGATATATATTCAGTAAAAATGAACAATATCGGTGCAGCC
CCGACTATTTCAACAGGGACAAACTTTCAAGTAGATACAAACCTTTTAGATAAAGACTTA
TTTACAAAATTAAAAGCCAATTTAAAAAATTCGTCAGGAATGGGTTACACACCAACATAC
ACATCAGATAGCAATATGGCCAACTTGAATTTAATAAGCGGAAAAATCGATGCGCTTGAT
ATTAATGATAGATATAATAAGCCCGTGAAATTTATTCCGCCCGGAATTTAG
>Py17XNL_0104739.1
ATGGATTACAAAGTGAATCAAAAAGAGGCATGTGATAAATATCTTATACAATATAACGAA
AATAATGATGAGGGTTCATATATAATTGGCAATTATAATAAATATAAGAAATTTTCTCAA
TTTAATGACATTGATATAAATTGTTATTCAAAAAATAATAACTATGATAATATGCATATG
TCAGGAAACAAATTTAATAGTAAAGAAGGAACATCTATTATTGGAAATGTTTATCAAAAG
TATAATGTGCATGTAGATAAAAATAATGAATTTGAAAATACCAAGAAAGGGTCGTATCTA
TTACGAAATGACATTTATTATAAATATAATAAAACAAATTGTTATGAAATTGAAAATAAG
CAAAATGAAAATATAAATTATACAAACATGGATCAAAATAAAAGCAAAAAAAAATGTATA
TTAGTTACTGATATGTCTAATCGAAATACAGACAATAATTTAGAAAATCGAAAAACAAAA
GAAATAATTAAAACTCCTTATGAAAAAAATAACACTAACATGAATAATTGCTCAAGAATT
GTTTATACAAATAATAATACAAATCTTGTAAATAAAGAATCATATAATAATATAAATTAT
TCTGATAAATATAAGAATATTAATAAAAAGACATATCGTTCAGAAAATCCGTTAAGTGAA
ATATTCACGAATGCTATATATTCTAATATGCAGAATAATTCTGTTAATAAAAATAAAGAA
ATGAAAAAAGAAAATTCTACTAAAAAAACAGATCACGAAATGAGTGATAAAACTGGTAAC
ATAAATACTAGTTTGATTAGGAATGAAACTTATTACAATCGGTCCGTTAATGCACACGAT
AATAACGAAAACGATGTAAATAATAATAATAATGGAAAAATGAAAAATATTTATAAAGGA
CAAAATTACGAGGATTACAATAACCGAAATCAAATGGTGACGGGATCTGGAATTCGAAAA
ATAAATTATGAAAATATAAAAAAAAAAAAAAATTATAAAAATAATATTTATAATAATTTG
AATAAAGAAAATATAGCTTATTCAAAAAATGATCCCAATAATGTTAGTAGTAGTATGCAT
CAAATGGCAACGATCTTAAATTCAGAGAATGAAGAAGATGGAACTTATTTATTTCAGAAA
CAAAAAATAAACAACAAATTACAAAAAAATGAAACGATAAAAACAGATTCTAAAAAATAT
AAGGGACCAAATTATCTAAATAGAAAATATAATGAAAATAGATTCATTAATGTGATACCC
ATACAAAAAGGGAATATTACGAAGAACTTTTCTGGTACTGGAACAGGATATACTAGTATA
TACAACGAAAATATAAATAATATTAATAATAATGGAGGATATAAATATAATGATATATAC
AAAAAATTGATTAATAATTATAATTCAATTCATAATAGCTATAACTCATTTCGAACTTTT
GATGGAAAAGATAGACATGAAAAAAATAGCATAAAAAACCAAAATAATAAATTTCTCAAT
ATTCCTACAAGTACAAAATCTGTTGAAAATATAAATAATTCTTTTAATTTAAAAAAAAAA
TCAAAAAAAAATAAATCGGGAAAAAGTCAAAATCATAACAAAAATAGTAACGAAAATTGT
ATCAAAATTACAAAACAGGAAGAAGACTCAATAATAGAATCAAATAATAATAAAAAAAAA
AACAATAATAATATTATTAATAATATTGATAAAATTAATAATAATGATAATGGAAATAGT
AGTAAAAAGAAAAATGCAAATAAGCATTTTAGTACAAATTTGTGTAATGCATGTTTAAAT
GTTAATGATGATGTTTATGTTAAACAAATTAAAGAAATAATCGATAGAGACATTAATTTA
TCAGAGGAAAATAGTAGAATCATATCTGAGTTAAAAAAAAATAATATTCTAAATTCGTAC
ATTTTTAAAAATATGAATTCTTTGGAAAATTTTAAAAAAGGAGGGCTAACATGGGTAGTG
TATCCAAACGACTTGGGCTCGCAAAATGGGAATGGCAATAGCAACAATAATAATATCAAC
AATGGCAATAGCAATGGCAATGGCAGTGGCAATACCAATTTACTGTGGCAGTCTAGTGAC
ACATTTGATGTTGAAAATGTTTCCGAAAATGTGGAACTTCGTTTAAAAAATTCGAAACAT
ACAACGATAAATTATGACAAATTAGAAAAGGATAAAGGAAATAATAATGGTTATTTAAAT
GGTAATAATGAAACCGAATTTCCTTATGCAGATTTAATAAAAGATAATATTTTTTATAAT
GATAAATATATAATAGAACCCCTTATAGAGAATACATGGTTAAAACGGGTTCTATTAATA
ATTAAAAAAGAATCATTAGATTTAGATGCATTTGTATTTAAATTAAAATATTATTTTTAT
AAATCTGTTATTTTTTTATATCAAGAAGGTATTAAAGCATATTTAGGAGATGTAGCAAAT
CAAATGAAAATTTATATTAAATATAATTTTTGGTCTGCATCTGAAATTGCTTTTATTTTA
TTACAATTAACAAATATATGTAATATAAAAATAGAAGTAAGAATAAAAGGGGAGATTGGT
TGTGTTATATATCTAAATGAAGAACCTCCAAATTTTAAAGGATTTGTTGATAGTCATACT
TTAAATAATATATTTACTAAAAGAGATTGGATGTTATTAAATGATTTTGCAATACAAATG
ATGAGATATCAACAAAATGAAGATAATAATGATAATTGTAATTGTTTATCAAATATAAAT
ATAAATTCTCAAAATGGTATTTCCGAAATATTATGTTTAAAAGAATTAGAAAAAGATCTT
GAACCCGTTTTTAGTCCTGATTTAAATCAATTGATTTGTGATAAAAATATGAAAGAAAAA
AATAACACATCTGAATCTATTTTACAATTTAAAGAAAATCCAAAAATAGATACTCAAATG
AATCCCATTTCTACATCTAACAATATAGAAATAGGAAATAATGATAAAATGAGTAATGAT
TCTAAAAATGTTGTTACAACAGATAAAAATAATTGTGTAGAAACAAATACATGTATATTT
TGTTCTTCTCCAAATAAAAAAATAAAATCTTACATGTTTAATGGTGGTAGATATGCATTT
GCTGCTAAATTAAAAGAAAAAATTAATGAATTTAAATTTAAAAGATTAGGAGATATTATA
CATTTGGTTCAATTAGCAATACATAAAGGAATATTTGTATATTCCCAACGTATTTTATTA
CCAGTATCTGCTTGTGAAAAAAGTGCTGATGAATTATATCCAAAAATAAAAAGTTATAAT
TATGAAATTTGTAAAACCTTAAATGAAGTCATGGATATTATTTCATTATTAGTAGATCAT
AGACCAAATGGTTTGGTACTTGCTCAATTGAAACAACAATTTATTCTTCAATATAAAAAA
GAATTAAACAGTTTACATTTTGGTTATAAAAAATTACAGAATTTACTTTTATCTGACCCT
TTTAATAAATATTACAAGCTTTATATTCCTAATGCGAATTTACATCGAACTCATATTCAA
CATCGAAAATATCAAACTCCCGAAAATTGCAAAATATTTAAAAAAGAAGTTGATGGAATT
TTTACACATTTAAAATTTATTGAAGATAATGATTTTTATTATCATTATTATTCTGGATCT
GTTAATTTTGAGGAGGAATATGAAACTGAGTTGGACGAAAACGAAAAGGAAAACGAAAAG
GAAAACGAAAAAGTAGATGCAATAAAAACGGACAAAAATACAAAGTTATCAAATTGTTTA
GAATCAAATAAAAAAAAAAAAAAAAGTGTAAATATTGATCTAAAATACAAAAATATAAAT
AAGCTACCTTTTTTTATACAAGAAAATATAAAAAATATATTTGATTTTAATGAAAAGGAA
AATGAGATAATTGAGTCTTTAGATAAAGAACATGAATTAAATGAAAATATGCGTTTGATT
TTGTTTACCATAAATAAAATAGAGCAGGAAGAAGATAACCCTAATTATGCTAATTGTGAT
AATTATGCTAAATTAGTAAAAGATGATCTTCAAAAAAGTGAAAATAATATAACCGATAAT
AATATTAACAAGAGAAACCATTTAGTTAACTATTTGTATCATATCGATTTTGATACCGAG
CATGATGGTGATGGTAATGGTAATAGCAATAGTAGTAGCAATGGCAATTGCAGTAGCAAT
AGTGAGTATGTGCTTTTATTTAAAAAAATAGAAAACATATTTAATAGTTCTTATGCAAAT
GATGAAACTGATGATGATATAAATAAGAGTAATAATTGTTGTAAGGATGAAGAAGGTGTA
GAAGAAAACTGGAACGATTCGAAATATAATATATGGAACTTTTTTTATAAAAAAAAAATA
AATAATTGTTTAGATATAAATAAAACATTTTATGTTTCTCCAATTCTGAATATTTATTCT
TTGATTAAAAAATATAAAATAAAAAAAAAAAATAATGATAATCATCAAAAATATATAGAA
GATATAAATACTGAAAATACTAACTTTTCTACATTATTAATAAATAATAATAATCAACAT
CATGGTCTGTCTAATTATAAATATCAGAATAATTTTGGATATTTTGAAGATAATAAAAAT
GTTTCAATAAATTCTCAAAATGATTATTCGAATCTTGTCGACACAAAGTTGGCAAAAACG
GGCTCGGAAAAAACAACGAATCAAAATAATTTTATTAATAACCCTGATGACAAAAATCAA
CAATATCATAGTTATAATAGTGTAAATAAATCTGGAAATTGTGTTTTCCAAGAAAGGAAC
ACACCATCTTCTAATTTGGGTTCATATAACAATATAGATGCAAAGGTTAACAATAGCTGT
GTTAATAACAACCTGGTTAGCTGTGCTAATAAATTAACCAATAAGTATAATCAAAAAAAT
GGTAACAAATATTACAAAATTGAAAAAGAAGGAACTATTAATGTGCTTAAAGATAATTCT
ATTCAATCGGTGCCAGAAGATAACAATAATTATTTAGTTCAGAATAAATATAATATATAT
AATGAATATATGACCAATTCGTTGCAATTTGATGGTATTGAAAAGGAATCTAAGAATGTG
ACAATAAGTGTGTCTAATAATATGAAGAACAAATTTAATGCCTTTGAAACAAAATTAAAT
ACAAATAGTGGCAATAATTCCTTATATAATAATAGTAAGGTCGAGATCAATAATTTAGTG
CACTATGATAAAAATGAAAAAAATATTTATTTCGATACACAGCAAATGAATGTAGTAAAT
TCAAATAACAATTCGAACGTGTTTAACAGAAATAATGAAAATAACAATGATCTTCTTCTG
AATCATCTAAATGATGAAATGTATTACAAAAAAATTAACAAGACAAATATTATATTTGAA
CAAGAAGATGGTATTCAAAATGATTTAAAAAATTATATAGAAGAAATAAATGAATATGAA
CATGAAAATCATATTGATGTGAAATATCTAAATAATGATATAGATATAAAACTTAGTGAA
AATAAAAATAAGGATCATTTTATAGATAATTATCATGATGAAAATGATGTCAATTATTCT
GATGATTTATATAACGGAGATGATATAGTTAACTGTGTTCATAATAATGGATATTTTAGT
ATTGACGATCCAGATGATAATAATATGAATCCAAGTTTTGAAAATTTGTATAGCATTGAA
GATAGTAATTTTATTAACAATCCAGAATTTTCTTCATTCTTTATTGACACTACTGACAAT
AAATGTATGGATGAAATGGATGGTGAAATTCATATGAGCAATTATAGTAATGATAATTTA
GATACTGATTCTCATTGTTTTAAAAAAATTAATCTTATAAATAACAATATTAATGGAATT
GAAGAAAATAACAATAATAGCAATTCTACAACCACAACAACTAATACTATCGATATGGGT
AAAAATAAAATATTCATTAATAATAATAATGAAAAAAAAAAAATAATCTCCAACAATTTG
ATCTCCAACAATTTAATCACAAACAATTTAATCACCAACAATTTAATCACAAACAATTTA
ATCACAGAATGTGATGTTAATATATTTCGTAGCAGTGACTATTTAGATAATACAGTAAAT
AATTATTATGATAATACCACCAAAAATACAAAAATAAATAAATGTATGCTTTTTGAATAT
GAAAAAAACTCTAATTTATATCCGAAAACTGGTTATTTTAATAATATACACACTAATGAT
ACAAATGTTAAAAGTGAAAATGATATATGGAATCATAACTCTATATCAAGTACAAAATTA
TCTTTATTAAATAGTGCCATATGTAATGACAAAATAAATAGCTTTTCTTTTTATTCAAAT
AATATAGTATCCCCACAAAATAATTTCCTATTAAATAATCAGAGATATAATAATTCAAAG
GAATATATTGATTTTCTCTCATATAAAGATACACCCAATTAA
>Py17XNL_0104740.1
ATGATTAATAAATTTAAACAAATAAATGGAATATTAAAAAATAATACAATTTTTTGTGAA
GGCCGAATTTTTTCTAAAAGTATTTTTTTTTATAGCATAAAAATTATTAACAAAGAAAAT
AAAAATGATATTAAAACTTATGGACATAATAAAAATGGAAAAAAAAATAAAAAAAATGAT
GAAGATGACTGTGATACCATAAATGTGTGTAAAAATATAGACCATAAAGAAGATTTAATA
AAATCACAAAATAATTTAGTAAAATTTAGTAGGAATAAATCAATTTTTTATGAAAGTGAA
AGAATAATAAAATGTGAAAGTGGAGCAGGAGGAGATGGCGCTTTTAGTTTTAAAAAATTT
AAAAGAAAAGTTTTTGGAAATTTAGGGATACCTAATGGAGGAAAAGGGGGAGATGGTGGA
AGTATATATTTGTGTTATTCATCTGTTAAAGGAAATATTAATCATAAAAATGTTGGAAAT
AAAAAAAATGATGATCAAAATAAACATATTTTTATTAACAACTTATCAGAGTTACCTTGT
GCTATATTAGCTACAAATGGAGGGAAAGGAAAAGCAAATCAATTGAGAGGAAAAAATGGT
ACCAATATTTTTTTATATTTAAACAAAGTTTGTCATGTTTATAAAATTTTACCAGATCAA
AATGATAAAGATAATAAGGGTAACATAAATGGGAATTATTTGTGTCATGATAATAAAGTT
GATAAGAATAAAAATTTTCCAAACAATTTGGATAATAACATAAAATTAGAAAAAAAAACA
AATGAAGAGAATACAATAAATGGAAATTTATATGAAAAAAAAGAAAAAAATATAATTTAT
TATAAATCGAATTATGAAGAAAATGTTTATAACATTATAAAAAAAGAAGATCCTGTTTAT
CTTAAAAGAAATCAACATATTTTAAAACAAATAAAAACTATGGACCAAAACGTAAGAAAA
GAAACATATATTGGACTTTTGTGTGAAACAAATAATTGTATTTTACTATCAAAAGGTGGA
ATAGGAGGTAAAGGGAATAATATGCAAAACACATTTTCATTTGAAAAAGGCCAAAGTGGT
GTTATTAATTATATACGTGTTGTATATAAATGTATTAGCGATATATGCTTTATAGGATAT
GATGGAGTTGGGAAATCAACTCTCTTATCTTTAATTACGCATCAAATTCACACTGTTAAT
AATTTATACATATTGAAAAAAATATTTTTTAAAGACAATTACCAGATATCGGTGGCAGAT
TTTTTTAGTGAAAAAAGCGAAACTTCTCAAAATGACGAGAAAAATAATATAACTTTTAAT
ATTAATCCCAATTTTATGAAATATATGGAGTTAACTCACCTTCTTGTAATAATTCTTGAC
ATCAACATGGATGTATTTGCTCAGTTTTGCAGCATCAGGGACGAACTAAAGCGGAAAGAT
GACCATATATATCAAAAACCTTACATTGTCGTTATAAACAAATGTGACTTAAACTTCAAA
GAAAAAATGAATAAGGTGGAGGAAGCTTATAAAGGAATAAAAAATTATGATGATAATATT
CCCATTTTTTTTGTCAGTGCAAAATACGGAATGGGAATAACAGAATTTGTCAATTGTCTA
AGGAATTGTGTACAAAAATTAAAGCATAATAATAGTTTTTTTTCAAGTTTATAA
>Py17XNL_0104740.2
ATGATTAATAAATTTAAACAAATAAATGGAATATTAAAAAATAATACAATTTTTTGTGAA
GGCCGAATTTTTTCTAAAAGTATTTTTTTTTATAGCATAAAAATTATTAACAAAGAAAAT
AAAAATGATATTAAAACTTATGGACATAATAAAAATGGAAAAAAAAATAAAAAAAATGAT
GAAGATGACTGTGATACCATAAATGTGTGTAAAAATATAGACCATAAAGAAGATTTAATA
AAATCACAAAATAATTTAGTAAAATTTAGTAGGAATAAATCAATTTTTTATGAAAGTGAA
AGAATAATAAAATGTGAAAGTGGAGCAGGAGGAGATGGCGCTTTTAGTTTTAAAAAATTT
AAAAGAAAAGTTTTTGGAAATTTAGGGATACCTAATGGAGGAAAAGGGGGAGATGGTGGA
AGTATATATTTGTGTTATTCATCTGTTAAAGGAAATATTAATCATAAAAATGTTGGAAAT
AAAAAAAATGATGATCAAAATAAACATATTTTTATTAACAACTTATCAGAGTTACCTTGT
GCTATATTAGCTACAAATGGAGGGAAAGGAAAAGCAAATCAATTGAGAGGAAAAAATGGT
ACCAATATTTTTTTATATTTAAACAAAGTTTGTCATGTTTATAAAATTTTACCAGATCAA
AATGATAAAGATAATAAGGGTAACATAAATGGGAATTATTTGTGTCATGATAATAAAGTT
GATAAGAATAAAAATTTTCCAAACAATTTGGATAATAACATAAAATTAGAAAAAAAAACA
AATGAAGAGAATACAATAAATGGAAATTTATATGAAAAAAAAGAAAAAAATATAATTTAT
TATAAATCGAATTATGAAGAAAATGTTTATAACATTATAAAAAAAGAAGATCCTGTTTAT
CTTAAAAGAAATCAACATATTTTAAAACAAATAAAAACTATGGACCAAAACGTAAGAAAA
GAAACATATATTGGACTTTTGTGTGAAACAAATAATTGTATTTTACTATCAAAAGGTGGA
ATAGGAGGTAAAGGGAATAATATGCAAAACACATTTTCATTTGAAAAAGGCCAAAGTGGT
GTTATTAATTATATACGTGTTGTATATAAATGTATTAGCGATATATGCTTTATAGGATAT
GATGGAGTTGGGAAATCAACTCTCTTATCTTTAATTACGCATCAAATTCACACTGTTAAT
AATTTATACATATTGAAAAAAATATTTTTTAAAGACAATTACCAGATATCGGTGGCAGAT
TTTTTTAGTGAAAAAAGCGAAACTTCTCAAAATGACGAGAAAAATAATATAACTTTTAAT
ATTAATCCCAATTTTATGAAATATATGGAGTTAACTCACCTTCTTGTAATAATTCTTGAC
ATCAACATGGATGTATTTGCTCAGTTTTGCAGCATCAGGTATACCTATATGTTTGCATTA
TATGGGGCTACTCCCAATAACTAG
>Py17XNL_0104741.1
ATGAAAAAGGTTTACTGTTTTTTATATTTTTGCAATGTATTTTTTAGTGGTACAAAATAT
AATAGAAAAACGATTTTCAATTTAAATATAAAAAAAATTAAGAATATAGAAAACAAGCAC
ACACAAAATAATAACAATTTTAGTCACAAACTTTATAACACAAATAATAATAATTATAGT
CAATTTGACATAAATCGAGATAATGAATATAATGACATCTTAAATGATATAATATATGAA
TATGAGAAAGAACAAAAGGAAAAAAATAAAGGAGATAAAATATCTCAAATAAGTGGAAAA
GGGAAAAACCAAAGCAAGGTCAGCCCCAATAATGGGGACGATAATATTGGTAATGATAAT
ATTGGTGGTGATAATATCGGTGGTGATAATATTGGTGGTGATAGCATGTACATACCGAAA
CATAAAGAGCAAGCCAAGTCAGAAGATGAGAATAATACATCACTATGGGAAAAAGAAATT
GAACGGATAAATAAACTTAAAAATAATAATTTGTTAAACTTATGTGACTTAAATTATGAT
CTTCATAGAGTGGCAATAAATAATTCGAAAGTGGACGAAAATAACGAAGAGGAAAACTAT
AATAAAATTAGTTTATTTTTAGAATCACAAGTTTTGAATAAAAATAAAGGAGAATCAAAT
TTATGTATTGAAGACAGTATAGGTAGATATTTTTTTAAAATAAATGAAGAGTTTATTCAA
ACAATTTCAGAAAAAGAATTACATAATTTCAAAAATATAATACACAAAAAAATTATTTAT
CTTAAATATCAGTATCTTAAAAAATATAAAAGTGCCATTGAGCAAGTAAAAAAAGTTAGC
AAAACAAAAACAGAAGAAATAAACAAACATGTATCATTAGTATATGAAGGGGATGAAAAC
GGCTCAACGGAAAAAGGTGATTCAAATTTATTAGGCACGGAAGAAAAAAATGGTAGCAAA
ATGGGTGGCAAAATGGGTGGCAATAGTGATAATGGTGATGATGATGATGGCGATGGTGAC
GAACTGAGAAGGGGGCCAGAAGTGTCTTTAGAAAAAATAAACGAAATGATAGATCTTAAT
CAGAAGCTTTCTAAATTGCAAAAAAATTTTGAAGACCTAAAAAAGTTTGACATATTTAAA
GTTTTAAATGGAAATCGATTTTTAAATAATTTAAAAATAAACAAGTTTCAATTTTTTGAA
TATTCGTGTGCTTCTTTGAAAGAAGAGATGGACCAGTTCATAAAAAAAATCAGGATGAAA
AAAAATGAAAAAGAAATTGAAGAAAATTATGTAAATAATTATTGTTATTTAAGTGTACCT
AAAATCAATGATATGCATTTTTTAAATAACGAAAAAAAATCAATAATAATAAAAGTACCA
AATGAAGAAAAAAAAGAAAAAAAAGAAAAAAAAGAAAAAAAAATATTCAATTATGTGAAA
GAAATAAATATTGAAGCAGATAAAGCAATTCTATTATTAAGTCAAAATGATAAAAAATTA
AATATTAGTGTTCGAAATATTTGTGATAAAATTGGATATCTAACACAAGGGTTGTGTATA
TATCCTCAATTAGACAATGAAATAAATAATGATGAATATGATAATAAAAAAAGTTATTTA
AAAAATGAACAAATTATTAAGAGATTATTAATATTATTAATTTTTTATTTTAAGATAAAA
AATGTTTATGTTATATGTATGGATGATATAAGTTCAAAACTTTTTTACAATTTTATTAAA
ACTAATGATAATATTTTTAAGGACTTTTACACATGGGATGTGGAAGAAGAAAAAGAAGAA
AAAAAAAAAGAAAAGGATGACGAATATAATCCAAATTTGGAAAAAAGAAAATATGTAGAT
CTTGATAAAATAACGTTTTCTCATATTTTCAACAAAAATTTTGTACCTTTATATTCAATA
GAATCAATAATAAAAAATTATGTTTTTTTATTGGATAAAGATGAAATATTTTATGATATT
TCTTTTTTTAAAAGATCTTGTTTATTTATGTTTTTAAATAAAAATTTAAACAAACAGAGT
CATGTTTTTTTTTCAAAAGTTCAACATTTTTTTTATTATAAAAAATTTGATTACCCATAT
ATATATAATATTGATGGAAAATATTCACAAAGTACTTTACAATCTTTTAATGAAATTCTT
TTATATCTAACAACATGGATTGAGATATTTAATACTAGCGAAACAGAAGATTTGGAATCA
CCAAATTGGATAAACGAAAATGAACAAGAACATTTGGAATCAGATGTAAACAATTCAAAA
ACAAAAAGTGATGACAATTCAAACGAAAGTTATGATCCAAATCGATTTGATAAAACCAAC
CAAAAATATTACGATGATTATGACACATCTATGGAAAATGAATATCCCGAATCTGACAAT
TCAGTCGATACGGACGATACTGACGATGCTGACGATGCTGACGAAAGGGAGTGTAGCGGT
GAATATGGCGAGAGTCCATAA
>Py17XNL_0104742.1
ATGATAGAGAAAAAATATAATTTGAAATACTGTTGTGATGATATTTGTGTTTTTCCCAGC
ATAACATTATCAAATTATTGTGATTACAAACTTAGTGAGCATTTCGGTCTAACCGCTATA
TCAACATATCAGCTTAAAACGAATAAAGAGGAGCATAATAGTGAGCAAAAAAAAAAAGGG
AAAGTTTATTTGTATAGACTCGTGGAAAATACAAATAATAACCAATTGGAAAGAGAAAGT
GACTATGCACTAATTTATGAGAAAAATATAAATTACCATAGCGGAGTTCTACAATCAAGC
TACCTGTTCGCAAATGATAACTTAATGCTTGGCAGTATATGTGTCAATGGGCTATATTTG
TCAAATGTAAGGGATGGGAACTATGATAAAATAGTTGCAACTAAAGATGAAAAAAATAAC
TCAGGCCTATCTTTTGATACACTAGAAAACAAAGTAGACAAAATATGTGTATCATTCAGT
AATGGAGATATGTCTTTTATCTCAGATGGCAATCCAGTCAACTTTTGGAAAGCCCATGAG
TATCACGTATGGTCGTGTGCATTCGCAGGAGATGAAAATATAATTACCACTGGTTCTGAT
GATTGCTCTTTTAAAATATGGGATATGAGATCTAAAAATTGTTCCCAAAAAAATAATAGA
TCACATTCTCAAGGTGTTACAGTGGTTAAATTTGAATCTCTCAGCAAAACTTTATATACT
GGCTCGTATGGAAAAAATAAAAAATAA
>Py17XNL_0104742.2
ATGATAGAGAAAAAATATAATTTGAAATACTGTTGTGATGATATTTGTGTTTTTCCCAGC
ATAACATTATCAAATTATTGTGATTACAAACTTAGTGAGCATTTCGGTCTAACCGCTATA
TCAACATATCAGCTTAAAACGAATAAAGAGGAGCATAATAGTGAGCAAAAAAAAAAAGGG
AAAGTTTATTTGTATAGACTCGTGGAAAATACAAATAATAACCAATTGGAAAGAGAAAGT
GACTATGCACTAATTTATGAGAAAAATATAAATTACCATAGCGGAGTTCTACAATCAAGC
TACCTGTTCGCAAATGATAACTTAATGCTTGGCAGTATATGTGTCAATGGGCTATATTTG
TCAAATGTAAGGGATGGGAACTATGATAAAATAGTTGCAACTAAAGATGAAAAAAATAAC
TCAGGCCTATCTTTTGATACACTAGAAAACAAAGTAGACAAAATATGTGTATCATTCAGT
AATGGAGATATGTCTTTTATCTCAGATGGCAATCCAGTCAACTTTTGGAAAGCCCATGAG
TATCACGTATGGTCGTGTGCATTCGCAGGAGATGAAAATATAATTACCACTGGTTCTGAT
GATTGCTCTTTTAAAATATGGGATATGAGATCTAAAAATTGTTCCCAAAAAAATAATAGA
TCACATTCTCAAGGTGTTACAGTGGTTAAATTTGAATCTCTCAGCAAAACTTTATATACT
GGCTCATATGATAACAAAATTCGAATTTTCGATCTGAGAAATATTCAGGATCCATTACAA
ACAATTGATTTAAAATCAAGCATATGGAGAATTAAATTTGCATATAAGTATGTAAATAAA
AAAAAAAAATTGATACTAAACATGTTTTATTTAATTTGTGTACTTTCAATAGTTATACCA
AACTATAAACCCCACATATTTAACATTTTTTTATTTTTAGAAATGGATCTCTAA
>Py17XNL_0104743.1
ATGAACTCACGATTTCTTCTTTTTTTTTTATTCTTAAAATTTTGTTTTTGTTACATTAAA
AATATTAATAGATTTACAAATAGCAGTTTTTCAATCTTAAAAAGTGAAAAAGACCAAGGA
CAAAATAGAAAAAAAAATAAAAAAATTTATTTAAATAATACTGGCCATTCTACATATGAA
TATAAAAATGTTTTAAAAAATGGCGAGATTAATGATGTTGGTACTATAGAAAATATAACA
GATAATTTTAGTTGTGATGAAGATAAAAATATTAGTATAAAATTTCTAAATGCAAATAAA
GAAGAGGATTATAACGACCTATATTTCTATCACATATTTAAAAAAATAAATATTATTAAA
AAAAATAAATATATATACACACCAGCAAAATATGAAGCAATACGATCATATATAAAGAGA
GAATTAAATGATTGTTTAGACATAAATACTACATCTTATATATTTAAACTTTCCGAATAT
TTTCCAAAAAATATTTTAGATGTATCCGTATATGTAAATGAAATTATAAATATTCTTAGT
TTTTTTACATTCAACAATGTTAATAATGTAAATAAAATAACTAGTTGTCATATTGATAAT
ATAAAAGGAGAAAAAAATAAATTAAATGAAAATTTGAACAATTTATCTGAACAAATTAAT
ATTATTAATAATAATCAAAGAAACCATAATGTTGATACTAATAATTGTGATGGAATTATA
AATACACACATTAGTTCTAATGTACTTATAGAAAAAAATCACATGAACAGTGTTCATAAT
TTTATGAACAAATCAGAAGAAAATTGTCCAAATTTGGTTTTAGAAGGAGATCAAAATAAT
TTATATGATGAAGAAAAAATACAAATGATAAAAGAAGCATACATAAATAAACTAAAAGGG
AAAAATGAAGAGACTACCAAATTATGTAACTCTTACAACGATGTTGATAATACTAACAAT
ATTACTAGCGATATTAAGGATGAAAATTTGTTTAAATCAATACAAAAAGAAAAAGATAGT
ACAAAAATTAGCAAAGTAATAAGCAAGGATGAAAACTATAAATCATTTAGCTACTTTTTT
TTTCGGCTAGTTGATGCAATTAGTGGATTATTTTGTTGCATAGGAAAAAGGAACAAAAGA
GAAGAAATTTATAATTATTTAAAAAATTTTAAATCTATTGAAAAAATAAAAAATTATAGT
ATAACCGATATTAAATTTAATACAGATTTTATGATATACATTATAAGATTAACAAAATAT
AAGCATGATAATTTTATTTGTTCTTTAAAAAAATTAAAAATGTATGACACTGAAACGATT
AAAAAAATATTTTTAAATTCAATATATGATAATATTTTAGATCTAGAATATATAAAAAAT
TTAGAACATGAATATATTATAAAGGAAGGAAAGGGAAAAAAAGTTTCCAACAAAATATTT
AACGATTTAAATGAAAATAAAAATTGTGATAATAATATAAAGACAACACATAATTCAGGC
AAGACAGAAAATGTTATAAGTAAAAATATAAACCAAACAAATCTTACAGAAATTGAAAAG
AAATATAAATTTTTATTACAAAATAAATTAGAAGAACAATCCATTAAAAAACAAGTTCCA
AAAATAAATGAAGGCGATTTAAAAAATTTAATAAAAGATATTATAGGTAAAAATGTTTTC
ACAAAAAAAAAAAAAAAAAAAAAAAAAAATGACAATAAAGTATTACCTGTATATATACAC
GAAATCGAGGAAACTCATATAATGGAAATATTGTCAAAAAACAAATATAACCATATAAAT
ATGGGCTCTATAACTGTGAAAAATCTCATAAAAAAAATTAATACCTTACTTCGTTCATAC
GATATTAACATTGCCGTTCAGGTGAAAAAGGGAAATATTACCATTTGTGATGAAAAAATT
ATGAACAGTTCAGAAAAAAATGAAAAAACACCTGAACAAAATAGTAGCGATAATAATAGT
GCCAATATTGAGAGCGAACAAAATAATGGAGAAGTTAAACAAGAAGAAAGCGAAACGAAA
AAAACAAAAACGGATTTATGTGTCGACTTAAGCGATATAACATTGTCAGATGTAAAAGAT
TATATACATGGTGATGAACATAATGGAATAGAAAATATAAATAGTGATGGCCAAATTGTT
CAAAATGGCGAGATAGAAAATGTAAATATTGATGGTCAACTTGTTCAAAATGGCGAGATG
GACGAAAAAAATGTTTTAAAATATTTTGACGTAACAGAAAATAAAAATTCAATAATATTT
GAAATTAATGATTATATTTTGGAAAACGAAAATAAATCGACAGAAAAACAAATAGGGGAA
TCAATCAAATTCGGAAATGTAGAAAAACTTAATGAAAATTATTTGACTCAGATTGAGAAC
GAAATAATAAATGGGTACGAAGAGGGAAGCAGCACCGACACAGCGGATCAAACCGAAAAT
AATGAACCCGATATGAACTTGCCAAAAAGGGCTGATAAAGTGGAAGTGGAAGTGGAAATG
GAAGAGGAAGAGGAAAACGAGGCGGAAAATGAGGCGGAAAATGAGGCAGAAAATGAGGCG
GAAAATGAGGCGGAAGAAGACGAAAACGAGATGAGCGGAGGGAAAAAAAAAAAAAAAATC
AACAAGGAGAACAAAGAAATAGAAAAGCTAAAGGTGCATTTTCGATATATAAACAATAAT
AAACTAAAATACAATTTTGAAAATGTATATGCAAAAAATATCGAAGAAAAAATAGAATTA
TTATTATTTATTTTAAAGAATGAAAATAAAAAAAAAATTATTATATCTACTGATGAAAAA
GAAACAAATTTAATAAAAATGAAATGTAAAATTGAAAAGGTAGAATATGAAGATATTGTA
AGTACTTTAAAAAATATAAAATATTATTTTTTAAAAAACACAAACTCAAATAATTCATGT
TTTATATTTATGAATGAAATTGAAAATACATTAGCTTTGCGAAAAATATTTCGAGGAATA
AGAGAAAATGAAAATGATGAAAAAAAAATGACAGTATATCATTTTTATAATAGTGAACAT
AAATCTTGTGTCCTTAAAAAATTATTTTATTCTATAACAAATGATGAAGATATTTATTCA
GCATATTTAGGTAAAATAAAAAATAAAAAATCTACAAATAAGCATATCGAAAAAGGAAAT
ATTATCGATAATAAAGCTGGGCCGATTTTTGGACAAACTTCTGACCGAAATATAAAAACA
CACACGTTTGGAAAATGTAGTAAAAAAAATTATGTAAATTATAAAAATGATAAAAATGAT
GTAGATGATGTAAAAAAAAGGAGGGAAAAAGGGGGGAAAAAAAAGTTGAAAACAGCTGAA
AAAAATTGGTTATCGTTTAGAAGGCGAACTTTAAAAAAAATTGATGACATGAAAAAAAAA
GCGGAACTTATAAAAAAAAAAAAAACTGAAAAAAGGGATAAAAAGGTTAAAAGGGTTATT
GAAAAATTAAAATCGAAAGAAAGAAAGCGTGCTGGAAAATTGTCCAAAAAACAAACAAAC
AAAAAAAAGTAA
>Py17XNL_0104744.1
ATGAAAAAAATAGGACAATATTCAAAAATAAAACCAACTAGCCAAACTGTTTTTAATCGA
GATATTGAAGTTGTTTATGATTATAGATATTGTGATATTTTTGAAAACTTAAAAGATATT
ATTTCATTAAATTTGAGAGGTATTACTATACGAGAAAAATGTACAGATAATTTGATATTC
GAAATATATGATTCTCTTCAAAATAAAACATTAATTAAAAAAAAAAATGAAGGTTAA
>Py17XNL_0104745.1
ATGTTCAATTATTTTTTAAAAGGCTTTAATAATTGCAAAAACAAAATCGATGTTGACCAT
TTAAGCAAACAATTTTTAAAACACATTTATAATTTCAATACATACGAAATATCATTATGT
TTAAATAAATTTTCGAAAATTAATTATCATGAAAAAGATTTCTGGAATCAAGTTTGTAAA
TTAATTACATCAAACGATGCGAACGTTTTGAGTCGCTTTGGGGTTTTAGGAAATAGACAG
TTCCCAAAAAATGGCGAAAAAGGTGGAGAAAAAGGCGGAGAAAAAGGCGGAGAAAAAGGC
GGAGAAAAAGGTGGCGAAAAAGGTGGCGAAAAAAATCTCCTAACCCTTTTTAATATCGAA
GAACTGTGTTTAGTAGTGAATGCAATAACAAAAGTTAACATAAAAAATGAAAAAATATTA
AAATTAGCTTCTAACAAAATTATAAATGAAATAAATATTAATAAGCATACTATAAATATA
TTGAAACATATTTCTGAATATAGTAATAATAATAATAATACAATAAATAAAAATATTCTA
TATGAAAAAATTAGAAACATTTCAGAAAACTACAATGAAATAAATCAAAATTTAACGGAG
AAAGATATAAGCACACTTATCCAGTTCATATTAGACCAAAAAAATAAAAAAAAAAATGAA
AAAAAAAATGAAAAAAAAAATGAAAAAAAAAATAATAACATAAATAATGCTAACAATGCT
AACAATGCTAACAATGCTAACAATGCTAATAGCGTTAACAATGCTAATAGCGAACTTAAA
AATGACGAAAACAGTATATTAAATAAATTAGAGACAAAACTGATTAGTAGCCTACAAAAA
GTTAACTACATTAGTGAACAGAGTATTGCTTTAATTTTAAATGCATGTAGTAAGGGTTGT
GAAAAAAATAAAAAGCTATTAGAAATTATAAAAATAATAATAATAATGAAAATAAAAAAT
GAAGATAATAAATGTTCAGATATATTTATAAGTAGTATCACACATTCTTATGCATCATTT
TATTATAGAGACAAAATTTTATTTAATTTAATTTCAGAATATACTTGTAAAAATATAAAT
AACATAAATATAAAATCGTTAATAATTATTTTAAATAGTTTTATTAACATTAATATAATA
AATTTACAATTATTTAACACATCTTTAAATAAGATATATGATAACAAAATTGTCCAAACC
CTATCTAATCAATGCACATCAAATTTAGTTACAATATTAACAAAAACGTATAATTATTTA
GATCATGAAAAAGTGGAATATATTTTAAAAAGCATCATAAAAAGAATCAAAAAAGAATAT
ATAAAATATGTTGAAATGAAAAAAAAAAAAAAAAAAAAAAAAAATATATCTAATTTTACT
AAAAATTATCATGAAAAAACGGAAAATTTATTTATTTTATCATTTTTAACTAAACACTTG
ACAAACATATTAAATAATCTTAGTAAGCTAAACTATGCTGATAATGATTTGTTTGAAATA
TTTACATATTTAATTTTAAAAAATAAAAATTATATAAATAAACTCGATTTTATGAATATT
GCAAGTGCATATTCTAGATATGGATATATAAATAAAGAAATATATGACATTATAAAAAAA
GAATCAAAAAAATATATAATTTCTTATGATTTAAAATATGTAGAATTTATTAACATATTT
ACAAGTGTTGCTAACTTATATTTGATTGAAAAAAATAGACAAAAAAAAAGTGAGAACATG
ATGGATGATCATTTGGTAAATGGTTTCAAAGATATCCTAAGCATAATAATAAATATGCTT
AAATATAAAAATGTTTCAAAAATAGAAATTATAAATTTTCAAAATTATGATAAAACAAAT
AAACCACATAATTATAATAATTCTATTGTTAAAGATAAAAATATTATTGAAAATTTAAGC
ATAAATCATTTATGCACTATTTTATCAGTACTAAGCAAAATAAATATTCATGATGATGTT
ATTTATAAACATATTTTAAATCAATTAAAAAAAAAAATATTTAAAATAAACGCAAAATGT
TTATCTATATATTTATTATATATAAGCAAATTTAACATAATGTTAGATAATTACATAAAA
TCAGTGTTATCAAATTGTTTTATAATTGCAAACAATTCTATGGTTTCTAAAAAAAAAAGC
GAGTTAAATTGGGATATGTTATATGGAAGTGGCAATAATGATGGAAATGGCAATAATGGT
GGAAGTGGTAATAATGATGAACGTGGCAATAATGATGAACGTGGCAATAATGATGAACGT
GGCAATAATGATGAACGTGGCAATAATGGTGGAAATGGAAATAGTTCGATTCTAAGCAAG
ATGGGCAAATTATATACCCAATTAAGAACAGCCGATTTGGTAAATAGTGTGTACATTATT
AGATGTATAATAAAAAATGATTGGGAATATAAAAAGAATACATTTATAATTTATAGATAT
TTAAATTATATTTATGAAACAATTTCAGAAAAAAATAATAATAATAATGATAATAATAAT
GATAAAAAGAAAGAATATTTAAAAAATTTACCTAATGTTATAAAGTTAGATGATAATGAT
ATAGATGAAAAACAAAATGTGAAAAATAAAAAAATGAATATACATTGTTCATCTATTTTA
GTAAATACATTAATAATTTTAAATACACATATATATAATAATTGTTATTATACAAAACTT
ATTATATATTTATTATTTTATACATTTAATAATATCTTTGAAATGTTGAATCTTGATTTT
TCAATTAAAAAAGCAATACATACAAATTCAGATAAACAAATAAATAATATCAAAAATGTA
ATCAAAAATAAAATTGATCCTGCTAGCATTCGGCAATTAAATATGTCTGCTTTAATCTTA
TGCCATTTTGTGCCTTTAAATAAGAGCATGCCAAATGAAATTTCGCATCTAAACAAGAAC
ATGCCAAATGAAATTTCGCATCTAAACAAGAACATGCCAAATATAATGTCTCATCTAAAT
AAATACCCAACTATAATATTGTCCTTTTTATTTTTTTTTTTAAAATATACACAATTTGTT
CAATTTGAAAAATATAACTCTATATATAACTATACTACAAACGATAAAATTTTAGTTAAT
TATGATAATAATGATATATATTCTAATTTGAATGAAGAACGAAAAAAAAAAAATATTGAC
TGTGACCCTTCTCTTATTCCCCATGTTTCCCATAACGAAATAAGCATCTACTCAAATATT
TTGAGCATTTTAAAAAAATATAAAAATAAAAATAAAAACAAAAATAAAAATATAGAATAC
CAAGTTTTCTCATCATTTCCAATTTATCTCTACTATGTTGACATATTGATAATACCGCGC
CCCTCGCAATGCCCAACCAATTAG
>Py17XNL_0104746.1
ATGGAGATAGACCCTCAGCAAAAAATAACTGACGTAACAGTAAACTTGGAAGGAATTAAT
AAAATTAAAAAAAGAAGATTAGAATTTATATTTAAAGAATTAAAAAAAAGTAAAAATATA
GAACAAGTTTTTTACAATATTGCACAATGTAATAACAAAATAGTTAATTTAAACATTTTT
GAAGACTATCCAATTGTTAAATTAAATAGCTTAATAAATAGTCATATAATAATAGATTAT
ATATTTAAAGAAAAAAAAAAAAATTATATTATTGGAACCAATGTTAATAATCGTGGTGAA
ATATCTGGAGATATCGAAATAAATTTACCATATATTTTTAAAACAATAAATAGTATTGAA
CTTAAAGCAAATATAAGTAGCTTATATACTAATAATTTTTCAATACGATATATATTACCA
TATATAAAATATTGTAATAATTGGAAATTTATTTTTGAAACATATATATCAGCATTTAAT
AATATAAAATGTGGATCCTATACTATAAAAACAAATTCTATTAAAACAAATTTAATTAAA
AAAAATCATTCAATAATTTGGGAAATAAATCTTAATAAAATATATCATGAAATAAATAAA
AATTTTATCCCATCAGATAATATTCTTAAATTTAATGATAACCATATTAAAAATACCATA
AAATATGTATATAAAAAAGATGAACTAAATTATGGAAAAGACAATGAACAAAACCAAAGT
AATTACACATTTTATCCAACTTCGGGATACTACTACGAAATAGAAAATGAAATATCTTTG
CCTTATTTAATGGAATAA
>Py17XNL_0104747.1
ATGAATCGTGTTAAGACGACATTTTGTAACTATTACAAAGGGATAGTAAATAAAAACAGC
CTTTTTCAATTAAAGAATAATACTAATAATATGAATGGACGACACATAAGTACTAGCCAT
ATAAATTTTAACAAAAATAATGAAGCACAAACTGCAAATAATTTACCTAAGGCAACCAGA
GTGCCCATCATGCGTTTCTTTTACGGGATTATAGCTCTTATGGCAATTGTTCCTATTTGT
CAGTCTCTATATGAAACTGATAAATATTATAAAGAAAACAAGCACTTATATGAAAAAGGA
GAGGCCTAA
>Py17XNL_0104748.1
ATGGCTGATGGAGAATATAACTTTTCATTAACAACATTTAGCCCAACTGGAAAATTAGTA
CAAATCGAATATGCTTTAAATAGAGTATCTAGTAGTTCTCCAGCCTTAGGAATCCGGGCC
AAAAACGGAGTCATAATTGCCACGGAAAAAAAGACCCCAAATGAATTGATCGAAGAAACA
AGTATTTACAAAATTCAACAAATCAGTGATCATATTGGTATAGTATATGCTGGTATGCCT
GGTGATTTTCGAGTTTTATTAAAAAAAGCAAGAAAAGAAGCTATAAAATATTCTTTACAA
TATGGAAATGAAATATTAGTAAAAGAACTAGTAAAAGAAATCGCATCAATTGTTCAAGAA
TTTACACAAACAGGAGGTGTCAGACCATTTGGTTTGTCTTTATTAATTTGTGGCGTTGAT
GCATATGGTTATCATTTATATCAAATTGATCCATCAGGATGTTATTTTAATTGGATGGCA
ACATGTATAGGTAAAGATTATCAAAATAATATTTCTTTTTTAGAAAAAAGATATAATAGT
GATATAGAAGTTGAGGATGCTATACATACAGCCATATTAACCTTAAAGGAAAGTTATGAA
GGTGTTATGAATGAAAAGAATATCGAAATAGGGGTTGTTTGTAATAACAATACATTTAAA
ATATTAACCCCAAATGAAATTAAAGATTATTTAATAGAAATAGAATAA
>Py17XNL_0104749.1
ATGGAAAATATAAATGGGACAAGCATATCAGATGAAATAAATAATAGTTGGCAGAACGAG
AAAGGAGACGGGCTTGATGGAGGGGGAATTGGGGAAAAGGAAAATTGCGAGAAAATGGTT
AAACAGGAAGATGAAAAAAGGGTTAAAAGGGGAAACAAAAAAAGGGTTAAAAAGGAGGAT
AAAAAAAAAAATATTGAAGGAGATGAAAAAAAAAATATTGGAGGAGATGAAAAAAAAAAT
ATTGGAGGAGATGAAAAAAAAAATATTGGAGAAGAAGATAAAAAAAGTGTTGAAGAAGAA
GATGAAAAAAAAAATATTGAAAGAGAAGATGAAAAAAGTGTTGAAAAGGGAAATGACGAG
AAGAATGTTGAAGAGAGTGACGATAAGAATGACGAAAAAAATGTTGAAGAGAATGACGAA
AAAAATGTTGAAGAGAGTGAAGATAAGAATGTTGAAGAGAATGAAGATAAGAATGTTGAG
GAGAGTGACGATAAGAATGTTGAAGAGAATGACAATTCTAAGTGTAACGATTGCGAGCTG
CAAAATAAAAAATTAAGATCCTGTGGAAATAACTGGAAAGGGAGTAACACATTTAGTAAA
TTATTTGAAAACGAAACAAACGATTATATAAAATATAATACAAGCCCAGGATTGTTAGAA
AGAAGCGAAAATATAAATGATAAACAAAATAGTAAAGAAAATAGCAAAGGAAATATTTGC
TATCAGTTAAATAAAACAGACCAAATTAGTATGTATAATTTTAATCCTTATCAATTAGGA
TATCGACCAAATAATGGCTTAAACCCATCACAAGGTTACGTATTTATATATCCCCATACA
ACTAAAAATTCTAAACCGCCAAAAATAAGAAAAAAAAAATTATCATGTTGTTAA
>Py17XNL_0104749.2
ATGGTTAAACAGGAAGATGAAAAAAGGGTTAAAAGGGGAAACAAAAAAAGGGTTAAAAAG
GAGGATAAAAAAAAAAATATTGAAGGAGATGAAAAAAAAAATATTGGAGGAGATGAAAAA
AAAAATATTGGAGGAGATGAAAAAAAAAATATTGGAGAAGAAGATAAAAAAAGTGTTGAA
GAAGAAGATGAAAAAAAAAATATTGAAAGAGAAGATGAAAAAAGTGTTGAAAAGGGAAAT
GACGAGAAGAATGTTGAAGAGAGTGACGATAAGAATGACGAAAAAAATGTTGAAGAGAAT
GACGAAAAAAATGTTGAAGAGAGTGAAGATAAGAATGTTGAAGAGAATGAAGATAAGAAT
GTTGAGGAGAGTGACGATAAGAATGTTGAAGAGAATGACAATTCTAAGTGTAACGATTGC
GAGCTGCAAAATAAAAAATTAAGATCCTGTGGAAATAACTGGAAAGGGAGTAACACATTT
AGTAAATTATTTGAAAACGAAACAAACGATTATATAAAATATAATACAAGCCCAGGATTG
TTAGAAAGAAGCGAAAATATAAATGATAAACAAAATAGTAAAGAAAATAGCAAAGGAAAT
ATTTGCTATCAGTTAAATAAAACAGACCAAATTAGTATGTATAATTTTAATCCTTATCAA
TTAGGATATCGACCAAATAATGGCTTAAACCCATCACAAGGTTACGTATTTATATATCCC
CATACAACTAAAAATTCTAAACCGCCAAAAATAAGAAAAAAAAAATTATCATGTTGTTAA
>Py17XNL_0104750.1
ATGTCGGTTCACATGCTAAACAAAAAGGCAGATAGCCTACGCTCTACAAATGTGTTGCTT
ACAAATATAAATGCAAGCAAGGGTATGTATGAAATAATAAAGAGTAATTTGGGTCCAAAA
GGGAGTTACAAGATGCTAGTAAGTGCATCAGGAGCTATAAAAATAACAAAAGATGGGAAT
GTGTTACTAAATGAAATGATGATACAACATCCAACAGCAACTATGTTAGGTAGAATCTGT
TCAAGTATTGATGAGAATCTAGGAGATGGGTCAAGTAGTAATTTAATAATAACAACAGGA
TTAATTTATTTATCAGAAAAATATATATTATATGAAAATATACATCCTCGAATTATTACA
CAAGGGTTTGATACTATCAAAAATATTTTATTTGATTTATTGGATACTATGAAAATTCCA
ATAAATATGGAAAATAGTTTTAATAAAGAAGTATTGTACAATGTTGCTAAAACATGTGTT
AGAACTAAATTGCCAATTCAATTAGCAGATAAATTATCAGAAGATTTGGTAGATAGTATT
CAAATTGTTTATAATAAAAATAAACAAATCGATTTACATATGATCGAAATTATGGATATA
AAAAGAAATATGAGCATAAATACAAAACTTGTTAGAGGTATGGTACTAGATCATGGTTGC
CGACATCCTAATATGCCTAATAGATTAACAAAATGTTTTATATTAGTTTTAAATACTAGT
TTAGAATATGAAAAAAGTGAAGTATTTTCATCATTTGTTTATTCAAATGCTGAAGATCGA
GATAAATTAGTTGAATCAGAAAGAAAATTTACAGATGATAAAATAAAAAAAATTATTGAA
ATAAAAAAAAATATAATAGAAAAAAAATTTAAAGAAACAGGAGAAATGTATAATTTTGCT
GTTTTTAATCAAAAAGGTATCGATCCTATGAGTTTAGATTTATTAGCAAAAGAAAATATT
ATGGCATTAAGAAGAATAAAAAGAAGAAATTTAGAACGTATTGTTTTATGTTGTGGTGGA
AACCCATGTAATAATGTATATGATATTGTTGAAGAAGATATTGGATATGCCGGATTAGTT
TATGAAATATGTGTAAATGATGAAAAATATACATTTATAGAAGATGTTTTAAACCCTAAA
AGTTGTACTATATTTATACAAGCTCCTAATGATTATACAATTAAACAAATTAAAGATGCA
ATCAGAGATGGATTACGAAGTATTAAAAATGCAATAGATGATAATTGTGTTATATCTGGT
GCAGGTGCTTTTGAAATTGCTGCTTATAATAAATTAAAAGATGAAGAAAAAAAAATTAAA
GGAAAACAAAAATTTTCATTTGATATTTATGCTAACAGTTTGTTAAACATTCCAAAGGTA
TTACTAGAAAATAGTGGATTAGATATACATCAATCATTGTTTAATGTTATAGACAAATAT
AATGAGAACCCAACAGAGCCTCTAGGTGTTGACCTTGATTCTGGAGAACCCATAATACCC
CACCTTCGAGGTATTTATGACAATTATTGCGTAAAGAAACAGATCATATCAATTTCAACT
GCGATAGCACAACAAATTCTTTTAGTTGACGAAATAATAAGAGCAGGAAAATCAATGGGA
GGAGAAAAATAA
>Py17XNL_0104751.1
ATGGAATTTGTCAAAGACTTAAAAACACCAGAAGATTATATCAACAACGAATTGAAATAT
GGAGCTCACAATTATGATCCCATTCCTGTTGTATTAAAAAGAGCTAAGGGTGTATTTGTT
TATGATGTTAATGATAAAAGATACTACGATTTTTTATCTGCATATTCATCAGTTAACCAA
GGACATTGTCACCCAAATATATTAAATGCTATGATAAATCAAGCTAAGAACTTAACAATT
TGTAGTAGAGCCTTTTTTAGTGTACCTTTAGGAATATGTGAAAGATATCTTACAAACTTA
CTTGGTTATGATAAAGTGTTAATGATGAATACTGGAGCAGAAGCTAACGAAACTGCATAT
AAATTATGTAGAAAATGGGGATATGAAGTTAAAAAGATTCCAGAAAATATGGCTAAAATT
GTTGTATGTAAAAATAATTTTTCAGGAAGAACTTTAGGTTGTATATCTGCATCTACTACA
AAAAAATGTACTTCTAATTTTGGTCCATTTGCTCCACAATTTTCTAAGGTTCCTTATGAT
GACTTAGAAGCATTAGAAGAAGAATTAAAAGATCCAAATGTTTGTGCATTCATTGTTGAA
CCGATTCAAGGAGAAGCAGGTGTGATTGTACCATCAGATAATTATCTCCAAGGTGTATAT
GATATATGTAAAAAATATAATGTTTTATTTGTTGCTGATGAAGTTCAAACCGGATTAGGT
AGAACCGGTAAATTATTATGTGTACATCACTACAATGTTAAACCAGATGTAATCTTATTA
GGTAAAGCATTATCAGGAGGACATTATCCTATATCCGCTGTTTTAGCAAATGATGATATT
ATGCTTGTTATAAAACCAGGAGAACATGGTTCAACATATGGTGGGAACCCATTAGCTGCA
TCTATATGTGTTGAAGCATTGAATGTATTAATTAATGAGAAATTATGTGAAAATGCTGAA
AAATTAGGTGGCCCATTTTTAGAAAATTTAAAAAGAGAATTAAAAGATAGTAAAATTGTT
AGAGATGTAAGAGGTAAAGGTTTATTATGTGCTATTGAATTTAAAAATGAATTAGTTAAT
GTTTTAGATATTTGCTTAAAATTAAAAGAAAATGGATTAATTACAAGAGATGTTCATGAC
AAAACAATTCGTTTAACACCACCTTTATGTATCACAAAAGAACAATTAGATGAATGTACA
GAAATAATTGTTAAAACTGTTAAGTTTTTTGATGAGAGGTTTTAA
>Py17XNL_0104752.1
ATGAAAGAAGATCTAGATATGGACGAATATTATTTACATAAAAAAGAAATAAAAAATATC
TTTAAAAATGATGGTGAAGATATTAGTACATTTATTATTACTAAAAAAATGGGTTTAACA
AAAGAAAAAAATGACAATATAAAAGATATGAAAAATTTAATTTCAATACATCCATATATC
TTTGTTAAAAGTTCTATTTTTTACAAAGATCTTGAAAATAATGTAAACAATAAAAAAACA
ATAATTGAGGATGTAAATATAATATACAACAAAATTACAGAATTATTTCAAAGTGATGAA
TATAAAAAGGATGTAAAAGATTTAAATTATTTAACTAGCCAAAATGTTTTACCAAATAAT
AATTTTTTTTCTGAAATTTTTAAAATACCATTACTAATTCATAAATATATTAATAGTAAT
GAACATGAGGAAAATTTACCCAATTGTATAAAATACATAAAACTATGTTATAATATAAAA
TTATGTCTTCAATATTATTATAATAATAAATTTAACAATGATTGTTTAGTTAATTATTTA
AAAAGTTATGAACAAAGTGTAAATAAAGAAATTAAAAAAATTAAAAAAATTCTTTGCAAT
TTAATTGTGAAAACTGATGATATAGCTAAATTAAAATTGTACATACAATATTTGTCCGAT
ATATTTAATTATTTTAACACATTAAAATTTGATGAAAATAAAATTGATCATAATTACACA
CCCCAAAATGTAGTGGAAAAACAAGATGAAATAAAAAACCTTAACTGTTCAGAAAAAAGT
AGTAAACTAGCCAATTATAATGACAATAACGACACTGGAAATGTTAGCAATAATGTAGAT
CATATTTTTGATAATCATCATGTAATAGACAAAAATGGTGAGGAATACATCAAAAATAAA
TTCTTAAAACTTAAACATTATAATATATTAACAAAAATAAGAGAACGATTATTTTCTTGT
GAGAATAACAGAGATCAAGCAACACAAAAAAAAAATTTACACAGTTACGAAATATTACAG
CTATTTTTAAATGAGATTATAAAATTAAAAAATATATATCAAAAATTATTTAACGGAGTA
GATACAAATTTATATAAACATATAGCATTTATATATTATTTCGCTTTATCCTTAGTGCAT
ATTAAAATAACACAAGGAGATTTGCCCCGTTTAAATAAAAATAATCATGGCCATGTGCAC
ACAAGTAATATATCTTTGTTGAATAAGCTTAATGAGCAGGTTGTTATGAAAAAAAACAAA
AAAAATGAAACAAATAATAATAGAAATGGAAATGGAAATGGAAATGGTAATGAAAATGGA
AATGGTAATGAAAATGACGATACCAATTCGGGTGACTGTTACAAACGAGACGACACAAGA
TTGTTTGATTCAAATTTAAAACTACCCCCTGAAATGGAAAATAATTACGATTTTATGTAC
AGTTCAGAAAAAAAAAAAAAAATATTACATGATATAACGAAATTTATGGATGAATTTAAT
AAAAATATAAACGAAGAAAATATATTAGACAGTTATTTTTTTTTTAGAAATAACAATATT
TCAACTTGGAAATATCCCTTTTTAAATTTAAACACTTGCATATTTAACTATATGTATTAT
TATGTGTTCTTTAAAAATAAAAAAGTTTTACTTTTTAAAAATAACGAAAAAGAAAACAGT
TCAAAAAAAAAAGTAATAAATATTGAATTTCAAGAAAAGAGGTCATTTAAAAATCACTAT
AATTTTGTTGAATATTTATATGAAGAGGAGGATAAAAAATATGACGATGTAATAAAAAAT
TGTCCACAAAATATAAAAAAGAATTTCAAAAAAAAAAGTAAAAAGAAAAATATATTTCTT
AATCATTACACCGAAATACAATCACTAATTCAAAACAACAAAATTGAGGAAACTGTTCTG
GATTTAAAAAAATATAGAAAATATAACATAAACAGTTTAGTGTTAAAAGAAGAGAGTGAT
ACCCCATGTATAAGTTTTTCCATTGTGATGAATAATTTTATAAACAAAATATTTGTAGCA
TATATCTATGATTTCCTTCAAACCAATAATAATATGTTTTATCAAAATGTTTTGTTCTTT
GACAAAGACGACAAAAATGGAAGAAATGGAAAAAATGAAAGAAATGAAAGAAACGAAAGA
AACGAGAGAAATGATTCTAAAGAAGTATGGGGTGTTGAGACAAATCGATTACCCAATTCG
TTAGATGATGAGCTAAAAAAACAAAGAGAATTTTTCATTAAAAATGCTCAAATTTTTTTT
GATTCCAATAAAAATAAGACAAAAAAAATTAATGAAAACGAATCAAATAATTCAATAAAA
TTTAGTCAAGAATATTACCAAGAAAAAATTGCTGAAAAATTAAAATATTCCTTTTTAGTT
TCCTATTTTTATAATATTATATTTATTTTAAAAAACATTAAATGTTATATTGATAAATCT
TTGTTATACACCATTATCCATATGTTTGAAATTTCTTTTAAAAATATTATTGAAAATTTA
ATAACTATGTTTTTGACAACCCAAAACATATTTTTTAAATATAATAATTTTCAATTTATT
ATCGAGGCTCTTTTAAAAAGCGTCTTCCCCTTTGCATTTTTGTTTCTTTCGTGTATTTAT
CAAGTTGATGTTACCCGATCAACGGAAAAAATATTGAAGATCTTGAATAACTATTCGATT
AGCATATGA
>Py17XNL_0104753.1
ATGAATATTTCAGAAATAAATGAAAAGCTAGTTGGGGGTGGAAAAGTTGAAGAATCAATA
CAAAAGGAAAATGACATAAAAAAAAAAAAAGAACATAATACATCATTTTATTATGAGATA
TATAACAAAATTAATATTTATTATAAATATTCTATCAATGAAGAGGAAAGAAAAAATAAA
TGCTTTTTGAAAAATAAGAACCCATTGACTGAAATAACAAAAATTCAAGATGAGTTAGTA
AATTTTTTTGATGAAAATGTTGAATTATTTTCGAACCCATTTTATTTTTTAAATTATGAA
GAAGATAACAATATAAATAAAAATGATTTAAAAAATTATTTAGGAACAAAATATCCAAAT
TTATTAAGTATTATGGAAGATATAATAAAATGCTCATTAATAATAAATAGGAATGTTTAT
TATGTATGTGATTTGTTTAATGATGTTTACAAAAATCTTGAAAAAAATAATATACACACA
GAAATAAGCAAAACAATATATATCAATGAGGTATTAAAAGAATGTATAGAAAAAGAAAAT
TTAATTATTATGATATTTTTGGAAATTTTAGGGTATATAAATAGGAATGAAAAAATTGGA
GTAACATTAGATAATGATAACAAATTGATGAAACATGAATATTTTAGTGAAAAAGAAGAT
AATTATACAGATAATGAATTAAAAAAAAATGAAGAAATAAAATCATCAAGTGATAATAGT
TCATTAAGTAATAATTCATTAGCTAGTTTGAATATTTCTAAAAAAAAAAAAAAAAAAAAT
ATTAATAATAAAAAAATAAATGGAGATAAATTTTCATATTATATATTAGTTAATCTAACA
GAAAATGATTTGATTGAAAATATATTTTTAGAAATTGATAAAATAATTAAATTTTTAATA
AAATTTGATGGTATTTGTGATAAATCTGAATATGTATTTAATTATAAAACACATAAAATA
AATATATTATTTAATTTATTAGATATATTATTTTTATATTTTTCTAAATTTCATGCAAAT
ATATATAACATCTCTTCTATTTTTAAATCAATAAATCATCTTGTTTCAACAAAATATTTT
GATTTTATATCAACAGATTATTATGTCAAGGAATTAGACAATATTTTATTTTTAGAATCA
CAAAAAAAAAATAAAAAAATTATTAAATATATAAAAAATATTAAAAATAGTAAAATTATA
TCACAAGCTGATGATTATTATAAGTTAGATATAAATATATCAGATTCGGGTTTAAATAAA
CTTGATGAGTTTGTTGAAAATGAATTAAACCCTTCTGTTTATAATTCTATTAATTTTGAA
GAATCTAATACGTTGGCAAAAATAAATAAACCGTTAATATCTGATATTGCAAATTCGCAA
AGACAAAATTTAATAACTAATTCGGTTAATATTGGAAATATGAATAATGTGCCTAATATA
ATTATAACAGAATCTAATGAAAATATGTCAAATATAAATCATAAAACTTCAAATTTATTA
GATGTAAATTTATTAAACAAATTTGGTAATAGTACTAATAGTAGTAATAATAATATAGTA
ACGCCAAATCAAATAAATTCTTCTAATTTTCATTCTGAAATAAATAATTTAGTAGGAAAA
AATAGTGGAAATATTATGATGAACTCTCAAAATAAGTGTGGAATAAAAAATAATATATTT
AATAAATGTTTAGATTCTACTGGATATTGGTATAACTGTAATTGTAGTCTGAATCATTTT
GAAAAATCAACACTTACATTATCTACACAAATAAGTTTATTATTAATATTATGCTTACAC
CCAAATATAGATAAATATGTATATGAAAAAAGGAAAAATATAAAAATAAATAATTCCTTA
TCTCCAGATGGTATTAACATTAGTGTACAATCTTCTGGTAAAGAAAATATAAATGAACTA
TTAGAATTAAAAAATAAAAAAATAAATTTTGAAAATTTTCAAACACCAACAATATGGAAA
TACAATTGCATGACCACAGAAAAAGATTATAAACATTTAATTGGAATCAAAAATAATTAT
ATAATTAGTGAAAATTACATTAGTGAAAATATATCATATTATTATTTATTCTTTAGTAAA
ATAAGTGAAGCAAAAAAAAAAAAAAAATATAATAAAATTGAAGAAAAAAATGTTGAAGAA
TTTTGGAATGACAAAAATTTTCAAGATGCATCTAATGATGGAATCACGGGATCATGTTCA
TCTGATTCTAATATTTTGATGTTAAAATTTGTTATAGGTTTATTTATTAATAGTAAAGAA
GATATACTATCATCTATTTTTGATGATAATATATTTAAACTATTGCATAATTTTATTTTA
AAAAAAGTTTCAAGTTATACCTTAATAGGAAATTTAATATTTCATTTATTTCATAGTATT
TTTTTATCATCTTTCATAAAAAATGGAAGAACAACAGATGTATGGAATACATTTATAGAT
AGTCATATTAAAAGAGATTTTATTTTAAAACGCAAAAAAAAAATAGATAATAAAGATGGA
AATATATCTAAAGATACTATTACCAATTTAAGTAATAATAATAATAATAATGCTACATCT
TTTATTCAAGATAATATATTACAAACTCGTCAAAATTTTGATGGAATTAATAAAAATACA
TCTCAAAATCGAATGGGTTCAGATTCTTTAATAAATCGAACGATTCAGAATTCTTCTTCT
GATTTATATATCCATCAAAATTCATATCTAACAAAATATGTATGTATTCTGAAAAATATA
ATAAATAGATACCATTCAAGAATTATGGAATTTTCTGAAATCGATGATACATTTTATCAT
CATAATTTAGAACAGATTCAAGAAGTAGATAATAGTGGAAATAAAAATAGTGTTAACCGA
AATTCAAAAAATGAATATGATAAACATTTGCAATTAAAAGAAAATAAATATTATAATATA
AATGAAGAGAGACGGATGATAATAATGAAATATAGAAGTTTAAAATTAATTGCAGAAGAT
AAAATGAAAATTTGTATCGATTTTTATTCAGATATTTTTGTTCAAATTTTAGATTTTGCA
TCTGTTTTATGTAATAATATATATGATTTAAAAATAATTGAAAGTGTTGTTATGTGTTTT
AAAACCCCTTTAACAGCAAATTTAAATATTTTTAATTTAATAAAAAAGTTATTTAATCAA
TTTACTTGTGCTTTAAATGGAAAATTTAATGAATTTTCGAAAATCACAAATAAGCAGCAT
ATATATGAAAAAACACGTGGAAATACAAAATCGGGGGGACCTTTAAATAACAATTTTAGC
ACAATAGATGATGAAATAAATGACATACCAAATGGTGACATAACAAATAATGCCCAAATT
AATGGTAAAAATAGTAGAGATCTGTATCGAAACGTATTCGGAAGAGGTGCAAATATTTCA
AGTAGCCAAAATGCAATAACCGGTTCAAATAACAATGCAAATTTGGTTTCATCTTACAAA
GGTGGAAATAGCAAAAATGGAAATGGTGAAGAAGAATATGAAAATGGAAATTACAATAAT
GTTTATGATGGAAATGATTACAGATATGATGATGATGATGATGATTATTGTTCTAATGCA
TATTTTACATACATAAATTATTTTAAATTAAATTTGTTAGAAAAATTATTTGAACAAAAT
AATTATCTTAAAGAAATTTTAAAAAATAATAATGTTATGGAATATCTTGAAAAGAATAAT
GCATATTTAAGAAATTTGATAAAAGAAAATTATCTTGTTGAAAAGCATATAAATGATAAA
AAAATTTTTAAAAATTATGCATCTAATTTAGATGCATATAATAAATTGCTTTCTTATGAA
AATGATTACACAGCATCTGCTAGAGATGCAAATAAGATATTACAAGACATTGAACAAAGT
AATAATAAACTAAAATTATTTTTAAATTTCAAAGGAGTAAATTCATTGTTTGGAACCCAA
ATAAATTCTATTTCAGATGTTGGTGGTTTGCAAAATAATTTAGATAATAATTCATTACAG
ATTCAAAATTCGATGTCTAATTTTTTAGAAAATTTACTTGAAGAAAAAAATTGTATAAAT
TATTTATTAGCAGATAATAAAGTAGCAGAAAATTTATTAAGAGAAAATAATATATTAAAA
CATGAATATAATAAATATAATTTGATAGATTTGTTTTTTAAAAATATAACAGAAGAAAAC
CAATTAGATAATATAAAAAGTATAATGCTTACTGAATATAATGTAAATAAAATATTATCA
TATGAAAAACGATTCAAAATATTAAAAACGAATTTTGATGGATCATATAATAATAAAGAA
GCTATAAAGATTTTTTTTGAAGATAATAAAGAAGCAATAAATTTTTTTAAAGATAAAAAA
TATGACCCACCAATATTTAAAGATGATGATTCAAGTTCATTAAATGATAATATTATGAAC
AGAGCTAAAGTAATTTTAAAAAGAGAATTAGAAGATGATTCAAAAAGTTATATAGATGCA
AGATATTTATTAAATAACATTTTTGAAAAAAGATTCTATCCATATAATTGTATAAAAATG
TTAGAAAAATGTTTGCTTTTTTTATCATCAGTCAATAATAATAAATTATGTTATTATATG
CCTTTAAATAAAAATCTATTAGTAGATTATATTTTATTAGAACAATATGAAAATACGAAT
ATAAATACAACAAATAATACATCTATAGATATAGAAAATATGCATTTGCATGAAAATAAT
AATGTGAATAAACTATTTAATGATATAGATGAAAAGAACCCTTTTAGAGTTAGAAATAAA
AAATATAATAACATGATGTCTTTAATAGATACACAAAATTGTATAAACACAACTCAATTT
AAAAATGTATTTATACATAATTTAAGTATGCATAATAATAAAATATCTAGAGACAAACAT
AAAATTGTTAAACATTATAAAACATTACATCTATTAGATATGTTATATGAAATAATTAAA
ACAAAAGGAAATTCTTCTTTAGATTTATTAAATTTAAAATGTTTATCTCTTGAAATATTA
TGTTCTAGTTTTGTAAAAAATTCTTCATCTGCTTTATCAGTACTTTGTATTATCACAAAT
ATATTTCCTGATCTATTTATAGATGTTGTAAAACAATTTAAGGATCAAAATGATCAGCTA
AAAAAAAAACTTGATTTTTTTGATAAAGAAGCATCTATTGGAAATTCAAAATATAAAAAA
ATAGAGCAATTAACAAATAATTTATCGGTTCCAAAAATTAATCTTAAAATTATTATTATA
TTTATGAAGTGCGTTAACTTTTTGATATATATTATTGGAATAAAAAGAAAATTTAATATG
TCTTTAACAAAAATATGGCATTTTTTTAATAATATAGATAAATTAGAAGAAATTGATTCT
AAAATTAAATCAAAAAGATCAAAGAATATAAACACAAAAGCACAAAATTGTGCATTTATT
GACATTTTTTATAATTTTGATGAATTTTTTGATGATTTTGATATGGAAAAAAATAATGAA
GATGTAGAAAATTGCCAAAATATAAATAATAATAATCAGCCATTTGATAATATTTTAAAT
ATTGGTGAATCAACTCATGTTGGAAATAAAAATGTTATAGAAAGAGATCGAGAAGAAAAT
TCTCAAAATGTTAAACATAATTTAGAACAAGGAATAAATAATAATAGTACTATCAGAAGT
AATAACAATAATAATAATAATAAAGAAGCAAATCCAAACGATTTTGAAGATAATGAAAAT
AACGATATATATGAAAAATGTTTAAAAAAAAAATTAATGATAGAAGATGATGATAAAAAT
ATATGCAAACATTTAATAATTTTAACTAACTATATTGTTCAGAATATTTTTTATAATTTA
ATAAATAATTTTATTTTAAAAAAAATACGGGATCAAAAATATGAGGCAGAAGATTTTTTA
GATGAAAATATTAAGTTGGAAATTTTTATGAATAAACAAGAAAATTCAATGTTTAAAAGA
AGATATAATTATTATATTAATAAATCTAAAAATATTGAATCGCAAATTACTACAATGCAA
AATGATGTAAATACTAATACATCTAACATATATCAAATTGAGCAAGTTCTTAGACAGAAC
AATATAACTTTTGAACCATATATAAATTCTCAAAAAATGTTTGATAAAGCTTTTTCACCA
AATTTGAGTGGAAATTTGAGTGGAAATTTGAGTGGAAATTTGGGTGGAAATTTGGGTGGA
AATTTGAGTGGAAATTTGGGTGGAAATTTGAGTGGAAATTTTGGTGCATCTATTTCTGCA
AATTCTTTGAACCCGTTTTCAACCAATCTTGGGATCGGATCATCTACATCTCAACTAGCC
ACAACCCCAATACCTTTAGGAAATTCTACTAACATATCTTTGTTCAAACAAGATAACAAA
GGAACGAATTTTTCAACCATGTTTAATAGTACCAATACACAAACTAATATATTAAGTGAA
ACATCAAGAACTAGTTTAAATAACACACCAACTCTTAGTACATCTAATTTTAACAATTCT
ACTAATTTCTTGAATCCATCTCAAACAAACACTCCATCTCATTCCATTATGGATTCTCAA
AGAACCATGTTTGCATCTACATCAAGGTTACTTTCACCATCTCAAGAAACACTAGGATTA
AATACTTCATCTAATAATAATACAATTCGTGATGCATCTAATTCTTCTTTATTTAATGCA
CCCACTTCTTCCAATAATAATAATATGTTCAAGCCACAAACTGGACTAAATATGTTTTCA
TCCTCCAATTCAGGAACAAATACATCTACTCTATTTTCAACTCCCCAGTCAAATACAACA
GGACTGTTTGGCGGTTCGAGTTTGGGAAGTGCTGGCTTGGGAAGTGCAGGGTTTGGAAAC
AATAATTCTAATATTAATGATTCTAGAAGTAGTAGTAGCATATTTGGATCGAATATACAA
GCTAACAAAAATAATTCAAGTGTGTCATCATTTGGAAGCATGTTCAATCAAACATCAAGC
ACATCTAATACAGGTACTAATTCTTTAGGACTAAGTGGTGGATTTGGTTTGGGTTCAAGA
CCAGGAATGAATACAAGTAATAATTTATTGTTAAATAATATGGATTCTAAAAATAGTCAA
TTAGGAGGAACACTTGGTGCATCTACCAGTACATCTCTTTTTGGAGCAAATAGAAGTAAC
TCAACCTTAACAAATAATACAGTATTTTCTAGCACCACAAATACAAATAGTTTATTGAAT
CCAACTAGCCAAAATAATAACAGTTCTAATATATTCAACAAGAACCCATTAGGTACATCT
AACACGATTTCAAATAATAGTAATTTATTTTCGTCACCAACTACATCTACCTCTTTATTT
GGTTCAAATACAACCCCCCAAACATCATCATTTGGAAGTGCAACAAACAATATGACTCAA
GCTACATCATCATTTGGAAACGCAACAAATAATATGAATCAAGCTACATCATCATCTTTA
TTCAATAACTCTTTTGGATCTCAGCAAAACAATGTTACATCTAGTAACAATTTGTTGGGT
CTATCTTCAAATAATTTAACATTAACAGGACAGGGAATGAATCAACACTCATCTCTATTT
AGTAATAATAACATGGGTTTTTCAAATAACTTAATGGGAAGTAAAGGAAATAATTCTTAT
CTATTTGGAAATGAAACTAATCAAAATATTATGAACAATAATACAAGTTTATTTAGTACA
GGAAATATTTATTCACATCTAGGAAATGAACAAAATAATTTACAAAATATATTAAATAGA
GAAGGTATTAACAATATAAATAAATTAAAAGAATATTATGAAAATTTAAAAATAAAAACA
AATGTATTAAATGCTGAAATATATAAAAATAAAATAGAATTAAAAAAAAATGAATATAAT
TTACAAAAAGAAAAAAAAATCCAATTTATAAAAGAAGCAAAATTAAGACATATGAAATCT
AAATCAGATATAAATTTTAAAGAAAAAGAAATGTATATATTAATAATTTTAGTTTTTATG
TATTTTAGGTTAATATTAAAAGGTCCATTGCCTTTCACAAAAAATAATCAGAAACTAAAT
AAAATAATGAATGAAAGATTTGACTATTTATGTGATTTTAGATCAACTATGTATTTATTT
GAACAGATTCTAGGAGAATCAAATAGATTTTTAAATATATTTTTTAATGTAATATTTTTA
GATAATATATTACATGAATATAATAAAAATTTAGAACAAATTATATCAAAATATAAAAAT
CATTCAGATTATATAACTATATGTAATAAGAAAAAAACATTGTTTCGAACCGACATTGGT
GAGGAAAATGCCGAGAAAGCTGGCGAAGCCACCATTTCAGCTCAATTTAAAAATGGAAAA
GATTCAGCAAATGGAAAAGATGCAACAGATGCAAGCGCGACCGACAACTTATTTACCACA
CTGACACCCGAAGCTTATTATAAAAAAAAGATGGAATATATAATTTGTTCATATTCCAAA
GAAAGCTATAATAATGTACTTTTCCATAAAATCAAATCTTTAGGGTTAAGCATTTTAAAG
ATATTATTTGAGCGTGATGTTTTATTTATACATATGTATAATCAGTGGAAAAATGAAAAA
ATATTATATGAAAAAATTAATAAATTTCATTTAAATTTTAATTCTATAAATGATAATGTA
ACGTTAATAAATAATATGACTAATACAAATGATTCTACATCTGAATCTATTTTGAATAGT
AACAATAATAATAATAATAATAATTTTATTGCTTCAAATTTTAATGACATAAATTCAAGA
GGGACTGAACAAATAAGAGAAGGGTTAGATGCAGGTACATCTACTGGTACAGATGGAAAA
GATATAAATTTCACAGAATCATTATGTACACCTATATGTGTACATAATTTTTTGTTTAAA
AATATTAATATAAATTCAAGTACTACTTATTTAATTTTATTATTAAAAAACTTTTTTCGA
ACTAGCGAAATTAACAAAATAATTATATATTTGATTTTACAAATTATTGTAAGAGATACC
AAAACAACAATAAATATATTAAAAAGAGATTCTGAATCATTTAATTATTTAAAATATGCA
TTAAAAATGATTTTTATATATAATTTAAATTACCAAAAATTTAATAATTCATATATTATG
TCAAATAGAGAAATAAAAATGCAAAATATTTTGAACAATTTTATTGACATTCCTTTAATG
TATTATTTAAAAAAAAATAATAATATAAAAAGAAGTGATTCTATGATAAATAGTCGAAAA
AATCAAGAATTTTGTGAACGAAATAAAAAAAATTCAATATCAGGAAATGAAGTTTTAAAC
ACATCTAACTGGTTATCTTACATCAATAAGTATAGCAATGGAAGTAATGAAGATGATATA
ACTTATCGAGATGGAAAAAACAAATCGAATCTGAGCAAATCAGATATAACCAAATCAGAT
ATAACCAAATCAGATATAAACAAATCAGATATAATTTTGAAAACGAAAAAAGATGGAAAT
TATTTATTTGATGGGATAATGGAAGAAGGAAAGAATAGCACAAATAGTTGCTCCGATAGT
ACATATAACAGTTATAGTAGTGATATAAATAATTTAGAAAATACGAAAAATACAACATTA
AATTATAATTTAAGAAATGAAATGATACTAAAATGTAAAAATTTCAAATTTAAAAATTCA
AAAAAAAATAGATCAAAATATGTATATGATTACTTATCATATAATGATGTAATAGATACG
ATAAAAAGTAAAAAAATTTGTGTTTTTTATGATAATAAAGAAAAAGATGAAGATAATGAT
AATATAACATTTTATAATTTATCATCAGAAAATATAAATGATAATTATTCAAAAAATGAT
TATCATAATGAAATCAAATCAATTAATTATGATATAACAGGTTTTTGTAGCTGTTACAAT
TTTTTACCAATAAATAAATTTTATACAGAAAAATATGATTTTATAGAAAATGAATTAGTT
TATATTAGTGATTTGAAATTATATTTTTATGTCAAATCGTTTAAAAGACATTCTTATTTT
ACTAAACTTTTGAATATCGAAAAGGTCAGTCCTACATCTGAAAATGGGAACGATAATGAA
AATGGGAACGATAATGAAAATGGGAACGATAATGAAAACGAAACAATACAAGATCGAAAT
CGTGAAGGAAAGGATACAAAATTTCGAACTAATAATAAAATAGAATCAGAAAATGAACAA
ACTGATATAAATAAAATTGTAGAAGATGAAATAAAAGTATTCGATTTTTACAATAAATTA
AATAAACTTAATGAGAATATGTTATTTCCTAACATCTTTTATGATAATAAAATAGATAAA
ATGAAATATATAGAATATATAAAACAGATTGGGGAAATGGAACGAAAAGAAAATTATGGA
AAATATAAAAAAAATTTAAACCCATTAAATAATATATTAAAAAAAAAAAAAAATGAAATT
GAAAAACAATTATCTATAGAATTACAAAAAAAATATATACATATAAATAATGAATATTGT
GAATGGATAGAATTAAGCCATTTATTAAATGTAGATATAGATTATAATGAAATAAGAGGT
GGGTTATATAAAAATAATAATATTTTTAATAATTATAGTAGAATAACCATTACTAAATTA
ATTTTATATTTTTATGAAATTATGATTCGAAAATTTATATTCTTAAATGATTCAGATCCA
TTAATTGAAAGTTGTGTATTATCATTATTAGGTTTATCTTTTACACCTTCCAAACAAATA
GATAAAAAAAATATCATAACAAATATAGAAGAATCTTTAGAATTAGAAGAAAATTGTTTC
TTAAATTTGCTGATAAAAAATATAGTTATAAATTTTTCGAATTATGATCATATATCTGAA
ACCATTCAAATTGGTTACAATAATGATAGTGATAATGTTATTGAAAGTGGTGAAGAATAT
AGTCAAAAAAAAAAAAAAAAACTATTAATAAATGAAAAATTAAATAAATTCGAATTTGAA
GATGAAGAGGAAAGCGTTTTAGGAAATTACACAAATGATAATGATAATGAAAATGATAAT
GAAAATGATAATGATAATGAAAATGATAATGAAAATGAAAATGATAATGAAAATGAAAAT
AAATTTTTAAAAAATTCCAGTTTATATAAAATGGGGTCCGGGTTAAGGAACGAAAATTCA
AACATGATATTTTTGAATAAAAAAAAAAAAGATTATTATAAAAAAAATATATATTTAAAT
AATTGTAATAATTTAAAACAATATAATACATTTGAAAAAAATATATATTTTATTAAAAGC
TTAAATATTATATATATGTTATCTAAAAATAAAAAAATAAAAGAGTATATAATAAATTTA
ATAAATACAATGTGGCATAATAAATATAATGTCTTTTATTATATTACCCAAAATGTAAAT
ATTGAAAAATTAAAAGATACAGAAAAAATTATTTTTTTTAAAATTTCGTTACACATTTTA
AATATTTTTATTCCAATATTAGATTATATACTAAATAATATAGATAAATATGTTGACAAA
TTTATTAATTTAAGTTTCCCAAACGAAAAAGAAGATAATAATAATAATGTAGTATCGAGT
AGTTCCGAATTTGGAAATAAAAATATAGGTTCACAAACATATTGTAATATATTTCAAATA
ATAAATAAAGAAAATTTTGATGAAAAAAAAAATTTATTTGAATTTTTAAATCCATTATTC
ACATTTGATAATGCTCAAAATTTTATAAATCATTATATTAATATTGTAAAAGATTATAAC
GATAACTATTTAAAACATTATATTTATCATTATTATTTATTTAATTATAATTTTGAGTTT
CAAAAGATTTATAATTATTCAAATATAGAACATATACATTATATAAAAACCAATAAAATA
TATAACAATGTGAATAAAAACTGTTTTGACACTAAGAGTAAAATAAATGAATATAATAAA
AAGAATGTGCATTTGCTATATACAAATATAATAAATGTGTATGTTAATTTTTGCAAAATA
CTGAACAGTTATAAGGGTAGCAAACGTGGCGGTGCAAATTTCAGTTATGTGGAAACTCGC
GATAATGAAAAGGATGGTAATGGCGATAGTGATAGTAATAGTGATAGTGATAGCGATGGT
GATAGTGATAAAATAGCAAAACCGACAGATGTAGAAAACGAAAATGGATTCAATTTTGAA
AATTTGCATGAAATAATAGGAAACAAATCTTATCTATTAAAATTTTTAGACGATTATTAT
ATAAATGATGAAATATCAAAAAAAAAAAAAAAAGAATATCTTGAAAAAAATGTATATATT
TATAATAGTATAAATTATTTAAACATAAATTATAAAAATTGGCTACTTGTTTATAAAACA
TATATAGAAAAAATAACATATTTAGTAGATTTAATTTTAAAAATAAAAAATAATACCATA
AAAAAAAAAATATATTATTTGAAAAATTATTTTTATATAGTAAATAATATACAAAAACAT
TTAAAAAATATAACAAATATAATAAAATCATCATATTATATAAATTTTAACATTCAGATT
ACTCCTATTCTTTTTATTGTCTATTTATTTATAACTATATTTTTTTTATCACATAATAAT
AAATTTGCTTTTAAATATTTTTCTTCTATTAACAAAGGTTTTAATAATTTATTTAAAGGA
AAAAATATGCTTCATTTTAGAGACGCTCAAAATGGTGATGACGAAGATGGTGCAAATAAT
AATGAAAAAGATGATACAAATAATAATGAAAGAGATGGTGCGAATGATAATGAAAGAGAT
GATACAAATAATAATGAAAAAGATGGTGCGAATAATGTCAGTTTGGGTGCCGAAAAAAAA
AGCGGTTCTAAAAAAGGAAACGAACCAGATGCACATCTATATGATAATGACGAATTTAAG
ATTGATCATTTAAAATATAACAAAAAATTGAAAATGTCATCTGTTTTTTCTAAACAAATA
TTAACAAAAGAGTTTCAAAATAATATAATAAACATTCCAAAAACATATAACCAAATTTTT
AATTCAAATATGGTTAATAATTTTGATAAAAAAACCAAAACAAGATATAACAACATTATT
AGTTCATCTATACATCATAATGATCGAATAGATGCATTTTCGAATCTACAAAAAGGAGAA
TTATATAGATCTGGTTTTTTTATTAACAATGTTTATAATGATAATAATGATAGTAACAAT
GATCATGTGAAAAATTCAGATGAAGATAAAATATATTATGATATACATAAAGAATATTAT
AAATTAATTTTAAAAAGTGGTGAGTTTTTTGGGAATATATTAAAACTGTTAATAGTTTTA
ATAACAAAAAAACATCCAGTTTTAAATAAATATACAATTATATATATATATGAATGTTTA
TATACATTATTAAATATATATCATTATAGTTATAATTTTTCTGAAAAAGAATATAATTCC
CAAAATAATAAAAATATGTTCATATCATTAATTAAAAAAATAGATCAAAATATATTAAGC
GAATTTATTAGTACACTATTTACCGATTCATATAAGAACTTTTTTACAAATAACAATTCA
ACTATCCCAATATATTTTTATAATAATATATATAAATTTATAGATTATAATACCGAAATA
TTTATGATAAAAAAGCGTGGAGAATTACCTGATAATGCATCTATTTTAGAATCACCAAAT
CAAATGAAAATGAATGATTTAATAGATTCAGATAATAGTGATATAGGAAACTATTTCATA
AATAAAGAACAAATGTATATGAATCAAAAAAAACAAAAAAAAAAAAAAAAAAAAGTTCAT
TTTGAAAATACAGAACCTACCAACATTATTAATGTAAACACAAATGAAAAAGATTCAGGA
ATTATAAATTTAAAATTTAAAAATAATTTTGAAAATAAAATACAATTAAGTAGTACGAGT
TTAAATCTATATGAAGAAATATATTGTAGTAATTTTTTATATAATCAAAATGATTTGAAT
TTGCTTAGTATAAATTTATTAATATTTTTATTAACAAAAATAGGTATATATGAAATTGAT
ATAAAATTTAATGAAAATAATATAAAAAATATAATAAAAGGAAATTTATTTATATATGGT
GATAATTTTACAAATGAAAATGAAAATAAAATATTACATACATGTTTTTTATTAAGTGCA
TTATGTGACACATCATATATAAACGATTTTATTTCTCATGATGATTTATTCAGTTTATTT
TTAAATAGTAATATATTTAATAATTTACAAGAATATAAATTTAATTATTTATCAAGCAGT
ATATCTTTTTTAACGTTTCCTACAAATTTTCTTGAAAATAAAAATATATATATACCACTT
CCAATGTTGGTTATATCATATATTACTGTTATATTAAAAGTTATAGATAAAAAAGGATTA
CACTTATTTAACATAATTGGAAAATGGATAAATATGAATATCAATATTTTTACAAACTAT
TTGATTGTTAATAATTATCTTATGAAATCAAATGAAATCACACATGAAATAAATAATTTT
ACAACATATAATCACAATCTTGTATATAAATGTTTGTGTTATGCATCTACCTGTAATTTT
ACGCGACAGTCCCCAAATAGGCCCGTAAATGTGTCTAGTGCATCTAAAATGGGTGTGAAT
AAAAATAAAGAAAATAGTATGAACAGTATGAACGATGTGAACGATGCGAACGATGCGAAC
GATGCGGAAAACTTAATAAACCATGCGAACGTCAAACTTGTTAACTTAGACATAATATAT
TCATGTACATATTATCTACTAAGATTGTATAAAAATTATCTTTTATATATACATCAGAAT
TATTTAAATTTAAAAAAATTAAAAATAGTTGAAAATATGAATAAAAGAAAAAATTTCAAG
TCAAAAAAAGTTAAAAAAAATTTAACATATATGGAAAAAAATATTATTAATAAAAAAGGA
AATATTGAAGAAACAAATTTATCTAACAACATAAACAAATCTATTAACACAATTAGTGAT
GGATATAATATATACAATACGATGCCGATACAAAAAGAAAATTATATTAGAAATAACGAC
GGAAATAATAGCGAATTTGAAAATAACGAAAGTTCAGATGATGATGAAAATAACGAAAGC
TCAGATGATGAAAATAGTGAAAATTCAGATGATGTAGATGTAGATATTCGAGAAATGGGT
TCTATAAAAAATAATTTTTCTAATTTAATAAATTCTGTATATGAAAATAAAAATAGTCAA
TTTGGTATTGGAAATTATAATGATAAAAATGGTATTAATAATCATTTTGAAAATAGTGAT
AATAATAATAATGGGTTTGTTGGAAATAACAATTTTTATATAGATAAAGGAATCAACTTT
GAGTTTAACGAAATATCATTAAATATATGTAACATAATAAAAGAGCATACATATATACTC
CAATATGTTAAAGATCTTTTAAACATTTTATCTATCTTTGTTGTATATAATATAAGTTTG
AAAGATGAAAATGAATTAATAACAAATAATATGAATAATAATAATAATAAAGAATCACAA
AGAGACCATTACATACATCTTAAAAGCGATAATAATAATAATAATAATAATAACAACCAT
GTTGGAAATAATAACCATGGTGATGAAAATAATTATAATTTTGATACAAAAGAAATGAAA
AGGAAAAATATAAGAACACATCGAATATTACAAAATATAATTCCAAAATATTCTATTAAA
TTTCATTGCATTAATTTATGTTTGGATATAATTGAATATGATATAGGACTATATGATGAC
TATATACAACAATATAAAACAAAATATTTCGATTATATTAAGATTGTTTTAAAAGTATTT
ATGAATGCATCTTTTTATTACATTAATGTGATTAAATATGATAATAGGCATATGTTAAAG
AGTGTATCTATGGCAATGAAAAAATTAACTAATATTATATTTTTTTTATTAAAAAATTTA
ACAAGAAAAGAAAAATCAAATGATGATGATGATAAAACAAAACATGCTTTAATAAATAAA
TTTTTATATGATAAAAATGGATTTAAAAAAAATGCACATGAAATAACAACAGAATTATTT
AATTGTGATGATAATATTTTTAATGATAAAAAACCATCTTTAGATAATGTTAAAAAATTT
TTAGAAAACACAGAAATAGATATTCATGTTTTAAAAAAAATATTAACATGTATTATTTAT
TTTACTTTTGCTATCTTAAATAATCAAAAGGTTAACAAAATTAATATCGAAAATATTAAT
CTTAATCATATTAATAAAATTAACTTAAAAAAAATTGCAAATACATATTTGGAAAATAAC
AATATATTAAAAGTTTTCACATTTATATTACAAAGATCCACTCAAATTTATTATCTTTTG
TATAACTATGCAACACAATCATAA
>Py17XNL_0104754.1
ATGGATTTACTTTTGGCAAAAGCAATTTGCATTTTTGCATTTTTGTCAGTTGCAACAGGG
GGGTGTGCAATACCTTATATTTTGGGTTTATTTGGAAAGAGGAACAGAAATAAATATGAA
AGCAAGGTGAAAAATATATTATCGAATTTAAATTGTTTTGGAGCCGGCTTTATTTTTTCA
ATTGTTATGTTTCATTTGCTTCCAGAAACAATTATTATTGCAAGTTCGCATAAAGACATT
ACCATATTTAAGACCCATGATCCTGAAATGAAAATTTTATTTATATTTTTTTTTGTTTTT
GTGGGGTTTTGTATGCAACTGGCTTTAGAATATGTTTTACCCACCGATGCTAAGCTATGT
TGTGTTGATCATGGGGCCGTGAGATTTACCGATGATAATAATCATATCCTAAATGTAACA
AACCATACATTAGATAATCCAAATCCCGAGATCCCCAACGCGTCTATCAACGCAGATATA
CATTATCACCCACACGAAGGTGACCATTCTAGTCACAAAAATCGATTAACAAAAATTTTA
GATGTATTAGCATTACAATCTTTTTTCTTAACAATTTCTTTGGCTATACATTCTGGAATT
GAAGGAATGATTGTTGGGACATCGGATGATTCGCATTTCGTTTTTATAACCACATTTTGC
ATTTTGTCGCATAAGTGGATAGCCGGAGTTACAGTTTCGCTTTCCTTAAATCGGAATCAC
ATTAGCCAAAATCTCAAGATAATTCTACTTTTGATTTTTATTTTTTCATCGCCCCTTGGG
ATAATTGTTGGGCATATGGTTCACTCATCAGGAGAAAAAGTTACATGTGTAATAAATGCA
GTATCTATAGGGACGCTGCTTTTCATCGGTTGCGAGATACTTCTAAACGAGATCCAAATG
AAGTTTACGAGGAAAGTTCGGTTTTCTAAATGGCTTAGCTTTTGCTCATCATGTTTAATT
GCGTTTTCAATAATTTATTTTACATCACATATTGCTCCACATCAGCATTCACACGAATTG
AATGTGGAAAGATAA
>Py17XNL_0104754.2
ATGGATTTACTTTTGGCAAAAGCAATTTGCATTTTTGCATTTTTGTCAGTTGCAACAGGG
GGGTGTGCAATACCTTATATTTTGGGTTTATTTGGAAAGAGGAACAGAAATAAATATGAA
AGCAAGGTGAAAAATATATTATCGAATTTAAATTGTTTTGGAGCCGGCTTTATTTTTTCA
ATTGTTATGTTTCATTTGCTTCCAGAAACAATTATTATTGCAAGTTCGCATAAAGACATT
ACCATATTTAAGACCCATGATCCTGAAATGAAAATTTTATTTATATTTTTTTTTGTTTTT
GTGGGGTTTTGTATGCAACTGGCTTTAGAATATGTTTTACCCACCGATGCTAAGCTATGT
TGTGTTGATCATGGGGCCGTGAGATTTACCGATGATAATAATCATATCCTAAATGTAACA
AACCATACATTAGATAATCCAAATCCCGAGATCCCCAACGCGTCTATCAACGCAGATATA
CATTATCACCCACACGAAGGTGACCATTCTAGTCACAAAAATCGATTAACAAAAATTTTA
GATGTATTAGCATTACAATCTTTTTTCTTAACAATTTCTTTGGCTATACATTCTGGAATT
GAAGGTAGCTAA
>Py17XNL_0104755.1
ATGTTTAAAAAAAATATATGTAGGGTTTATGAAAATATATTCCTATCTTTAAAAAAAGAA
AATATTAATTTCAAAAAAAAATATTTTTGTAATTGTGAAAAGAACGATGTTAACAAGATA
AATTTCACAAAATATAAAAAAGAAAATGGTCACACATTTTCGCATCTTTTTCTGGAAACA
GAAATATATTTTGAATTCAAAGGCAATGTATTTTATCGAGGACAGTGTTTACGAAGTTTG
TGTGAAATGTCCACATTTGATGAAATAGTTTTTTTATTGTTATACAAAAGAATGCCAAAC
AAAACCGAACTTGATGAATATAAAAATTATTTAAAAAAAGAATATATTCGTTTTGTAGAA
AATGAGAAAAATATTATAAAAATAATGAAGATATTAAAAAATAATAATTTATTAGAATTA
ATAAGAATATGTATATTAAATTTATCTTTATTTGAAGAAAATAATAAAGACATAAATTTA
GATTATTACAAAATTTTAGCTATCTCACTAAGATTATTATCTATTTTTTATTCACAAAAC
AATTTATGTGAAAATATATTTACAAATAAAGAATATGACAATGTATGTTTATTTATTCTC
CAAAATTATTCTAATAATAATATGTTAAAAAATAATTTCCCAAAATTAAAATGTAATGAA
AATAAGGATGTGGAAAAAGTTGACAAAATAATGGATAAAAGAGAAGCTTTAAAAACAGAT
AAAGAAAAATTATTAAATGTTTTATTAACATTAATATGCGAAAATAATATAAATGAAAAC
ACATTTTTATTAAGATTAATATCAAATATGAATGAAAAAAATAATTATTTTAATATATAT
TTATGTGCTATTACTTTTTATATAGACATATTTAAAAATATTAATTTTGATTTATCATTC
AAATCGTTTTTAAATTTAGATATTTACTCAAAAGAGTATACAGAAGATGATATAAATGAT
AAAATTATGAACATACCAAATGTTGATTTATTTTTTTATAAAAATAATTTTTTTTTAAAA
AAAAAAAATATCTTAAAAAGATATTTAATAGATTATTGTAATAACCAATCACAACAAAAT
GTATATATACTAAACCACTTCACAAAAATTGAAGACTTTTTTTTAAAATATAAAAATAAG
CATCCTTCACCCTATTATTATTTTATGTTAACATTTTATTTATTGGATATTTCTATAGAC
TTATTACCAACAATATATTTTTTATCAAGATTGCCTAGTATTATTGCACACATAAATGAG
CAAAAACAAAATAAGAAGATTGTAAAATATTCATCTGTATATGTTGGTAATATATCTACT
GATATGTATAACCCATGA
>Py17XNL_0104756.1
ATGTTTAAATTTATAAATGATATAGACTTGACAAAGAAAAAAATACTCAACCAATTAAAT
AACAAATTAATAATTAATAACGAAAAAAAAGATTTTGTTTTTTTCGAACAAAATAAACAC
ATAAATTTCAACACAGACCCAAACAATAATATCTTATTAGATCATAATATAATTCAAAAT
GAATTTCCAAAAAATGAATTAAACCCTTTACAAATGTGTACCAAACATATTAAGGCCACA
GAAACTAATTTTGTGAATCTTGAAATAAAAAAAGGGAAGAGTATCAACAATGATAAAAAT
GGAGATGATAAAAATGATGGAGATGGTGATGATAAGCATTTGCAAATAAAAGATGGAACA
TGTTTAGTGGGAAATATAAATGAAATGGAAAAAAATAAAGAACCTAATTTAGATGATAAA
AATAATATAACAATCCAATCAAATAGTAGTGTTATAAAAAAAGGGTCTAAAAATGATCGA
ATAGAAAATAATTTGTTTTTTGACAATTCTAAACTAAGCGATTTGATACAAGATGTTATG
GAAGATATAAATAAAAGCAGTTTTTGTGATAAAAATGAAAGCAGTTTTTGTGATAAAAAT
GAAAGCAGTTTTTGTGATAAAAATGAAAGCAGTTTTTGTGATAAAAATGAAAGCAGTTTT
TGTGATAAAAATGAAAGCAGTTTTTGTGATAAAAATGAAAGCAGTTTTTGTGATAAAAAT
GGAGATATTGAAAGAAGTGACGACACATTGACAAATCATTATAATTTCGAAAATATTGAA
AACAAAATCGAACAAAATAAATGTTATAACAAAAAAGAGATACAAGATATTATTGAAAAA
TGTGTAACTACAACAATAGATAGGCTAGTAGATTATAAAGAATATATAACTGATGTTTAT
CATTTAAATAATATAAATAAAAAATATATTGATCAAATAAATGAATTAAAAAAAAATGAA
AAAATATTAACAGATATTAATGAAAGGCAAACAAAACAGTTAATTCAAATTTCGGGACAA
ATAGGCAACATAAACAATTTTGAAGAAAATATTAAAGAATTTGGAACAGAATTTGGAACA
GAATTTGGAACAGAATTTGGAACAAAATTTGGAACCGAATCTAGAACCGAATCTAGAACC
GAATCTAGAACCGAATCTAATATAAGTTATTTAAAAGATAAATTAAAAAATTTGGAAAAA
GAAAATAAAATTTTAAAAGATGAAAAAATAAAATTACAAGATCTTCTTAATGATAAATTA
TATCACATAAAAACAAATTTTGAATTAAACTGTTATATTAAAAAACTAGAATATATAATA
AATACAAAATCTGACATGTATGCAAAATTAAAAAGAGAAAAAGAAATTAGTGATGAGAAA
ATAAATAAATATTATGAACGTATGCAACTAATAGCTGAAGAGTTGTATATACACAAAAGT
ATTTTATACAACATTAAGCAAAATGAAAAAAAAGAAAAAAAAAAAATTATCAAATTTATT
AACGGAAATAGTCACAGGATACGTTCGCTTTGGGTCGGCAACGGGGAGACTCACGCCGAA
GCGAACAAAATGAAAAAAGAGAAAAAAGAGAAGAAAATGAAAAAAGAGAAAAAAGAGAAG
AAAATGAAGAAAATAAAATTGTACAGCGATTGCCCATTGCATTGCAGTAGGAATGCCACC
ATTAGTTGCGATGACAAAGATGCAGATAAAAACGTCTCCGATAAAAACGCCGCCGATGTG
GCTAGAAACCAAGTTGAATCTAACCATCATGTTTCTAAAATAAAAAAAATTAAGACGTTT
ATAGATGACAGGAAATGTCAAAGTGATTTCGATTGTCTTAGTCAATATGAAAAAAATAAA
TCCAGAAAAAACAACTCAGGAATAAAGTGGCAGGAACCGATAAAATTAAATGAAGTAGTA
TATGATATCAGAAAACCAAATAAAATAAATAATTTAAATTTTAAGAAAATGAGCAAAGAA
AAATTAATAGAAATCTTAAACGAATATAAAGTTATTTTTAATGATTATCAATCAAGTGAA
AAAAAAAAAAAAAATTTGGATAAAAATTATAAATTAAAAGAACTAAAAAAATTATTGTTA
AATGAAATAGAAAAAAATAAAATAATTCATAAAAAATATCAAAATGTTTTAAAAAAAATA
ACAAATATAAATAAAGAAAATAATAAGTTACTATTTAATGATAACAAAATTTCTGAATGT
AAAACATTTGAATATAAAACGTCAATAAAAATACAGGAGCTTTTAAATGAAATTATTTTT
CTTACAAAAGAAATTGAAAAATTTAAAGACGATCAAATTTTGTTAAAACAAGAAATAAAC
ACAAAGACGAAAATAATTTCGCACCTGATAAAAAGGAATGCCTTGGACGCCCAAAGGCAC
TTTAAAATCGATAGCAGCTTCGTCCTACTTAAGAAGAAGCTAACATATGATGACATGCAA
AAGGTCATGGAAGAAACCCTAATTGATAATATTCGATTACGAACCGATTTAATAACTATA
GGAAGCATACGTAACGATACAGAATTTTTAATTTGA
>Py17XNL_0104756.2
ATGTTTAAATTTATAAATGATATAGACTTGACAAAGAAAAAAATACTCAACCAATTAAAT
AACAAATTAATAATTAATAACGAAAAAAAAGATTTTGTTTTTTTCGAACAAAATAAACAC
ATAAATTTCAACACAGACCCAAACAATAATATCTTATTAGATCATAATATAATTCAAAAT
GAATTTCCAAAAAATGAATTAAACCCTTTACAAATGTGTACCAAACATATTAAGGCCACA
GAAACTAATTTTGTGAATCTTGAAATAAAAAAAGGGAAGAGTATCAACAATGATAAAAAT
GGAGATGATAAAAATGATGGAGATGGTGATGATAAGCATTTGCAAATAAAAGATGGAACA
TGTTTAGTGGGAAATATAAATGAAATGGAAAAAAATAAAGAACCTAATTTAGATGATAAA
AATAATATAACAATCCAATCAAATAGTAGTGTTATAAAAAAAGGGTCTAAAAATGATCGA
ATAGAAAATAATTTGTTTTTTGACAATTCTAAACTAAGCGATTTGATACAAGATGTTATG
GAAGATATAAATAAAAGCAGTTTTTGTGATAAAAATGAAAGCAGTTTTTGTGATAAAAAT
GAAAGCAGTTTTTGTGATAAAAATGAAAGCAGTTTTTGTGATAAAAATGAAAGCAGTTTT
TGTGATAAAAATGAAAGCAGTTTTTGTGATAAAAATGAAAGCAGTTTTTGTGATAAAAAT
GGAGATATTGAAAGAAGTGACGACACATTGACAAATCATTATAATTTCGAAAATATTGAA
AACAAAATCGAACAAAATAAATGTTATAACAAAAAAGAGATACAAGATATTATTGAAAAA
TGTGTAACTACAACAATAGATAGGCTAGTAGATTATAAAGAATATATAACTGATGTTTAT
CATTTAAATAATATAAATAAAAAATATATTGATCAAATAAATGAATTAAAAAAAAATGAA
AAAATATTAACAGATATTAATGAAAGGCAAACAAAACAGTTAATTCAAATTTCGGGACAA
ATAGGCAACATAAACAATTTTGAAGAAAATATTAAAGAATTTGGAACAGAATTTGGAACA
GAATTTGGAACAGAATTTGGAACAAAATTTGGAACCGAATCTAGAACCGAATCTAGAACC
GAATCTAGAACCGAATCTAATATAAGTTATTTAAAAGATAAATTAAAAAATTTGGAAAAA
GAAAATAAAATTTTAAAAGATGAAAAAATAAAATTACAAGATCTTCTTAATGATAAATTA
TATCACATAAAAACAAATTTTGAATTAAACTGTTATATTAAAAAACTAGAATATATAATA
AATACAAAATCTGACATGTATGCAAAATTAAAAAGAGAAAAAGAAATTAGTGATGAGAAA
ATAAATAAATATTATGAACGTATGCAACTAATAGCTGAAGAGTTGTATATACACAAAAGT
ATTTTATACAACATTAAGCAAAATGAAAAAAAAGAAAAAAAAAAAATTATCAAATTTATT
AACGGAAATAGTCACAGGATACGTTCGCTTTGGGTCGGCAACGGGGAGACTCACGCCGAA
GCGAACAAAATGAAAAAAGAGAAAAAAGAGAAGAAAATGAAAAAAGAGAAAAAAGAGAAG
AAAATGAAGAAAATAAAATTGTACAGCGATTGCCCATTGCATTGCAGTAGGAATGCCACC
ATTAGTTGCGATGACAAAGATGCAGATAAAAACGTCTCCGATAAAAACGCCGCCGATGTG
GCTAGAAACCAAGTTGAATCTAACCATCATGTTTCTAAAATAAAAAAAATTAAGACGTTT
ATAGATGACAGGAAATGTCAAAGTGATTTCGATTGTCTTAGTCAATATGAAAAAAATAAA
TCCAGAAAAAACAACTCAGGAATAAAGTGGCAGGAACCGATAAAATTAAATGAAGTAGTA
TATGATATCAGAAAACCAAATAAAATAAATAATTTAAATTTTAAGAAAATGAGCAAAGAA
AAATTAATAGAAATCTTAAACGAATATAAAGTTATTTTTAATGATTATCAATCAAGTGAA
AAAAAAAAAAAAAATTTGGATAAAAATTATAAATTAAAAGAACTAAAAAAATTATTGTTA
AATGAAATAGAAAAAAATAAAATAATTCATAAAAAATATCAAAATGTTTTAAAAAAAATA
ACAAATATAAATAAAGAAAATAATAAGTTACTATTTAATGATAACAAAATTTCTGAATGT
AAAACATTTGAATATAAAACGTCAATAAAAATACAGGAGCTTTTAAATGAAATTATTTTT
CTTACAAAAGAAATTGAAAAATTTAAAGACGATCAAATTTTGTTAAAACAAGAAATAAAC
ACAAAGACGAAAATAATTTCGCACCTGATAAAAAGGAATGCCTTGGACGCCCAAAGGCAC
TTTAAGTGA
>Py17XNL_0104757.1
ATGAAAGTTGAAAACAAGTTAAGAGAAAAAATATATAAACATATTTTAAATAAAAAAGGA
GAAGAATGGAAAGAAGATGGAATAGATTTCACCAAGTTAGTTGACTCAAATGTCGAAAAA
TTAAATTTAAATGAAAATGATAAAATATTGATAAAAAGAAAATGGGTTAATATATTAAAA
AGAAATGCCGAAAAATATGGAAAAGTATCAGAAGGAAATAAAATAAAAATATATAATACA
GGATATGCATGTTTTAAAAATATAATAAAATCTATAGACAGATGTAAAAAAAGAGTTTGG
TTTGAATCTTATATATTTGATGATTCGAATTTTGCTGAACAAATAATAAATAGCTTATGT
AATGCATCTAAAAGAGGATGTGATGTTATTTTATTAGTTGATTATATTGGAAGTTTAAAA
TTAAAAAATAAATGGGTTAATAAACTTAAAGAAAATAACGTTAATGTTATATTTTTTAAT
ACATTTCTAAATTCCTTTTTAAATATATTACCTATATTTTTTCGAGATCATAGAAAAATT
ATTATTCTAGATGATTCGGCATATTGTGGATCTATGAATGTATCTGAAAATGTTATTCCC
AATTTTTTAAATATCGTTAAAAATGATAAAAATGAAAGATTACTTAATATTGAAAAGGGA
TGTCAAAATTATAATTTATTAAATAAAAAAGAATCAGATAATATTGAAGAAGATATATTT
ATAAATGATATGTTAGGAAAGAAAAATAATTGTTTAGAATATTATGATTTACATGTTAAA
TTAAAAGGTCCAGCAGTAAAAGATTTAGCTGATGTATTCCTTGATTCATTAAAAATGTCA
AATGCAAATATTATACGTGAACCGATAGAAAATCAAAAAAAATATAAAAAAAGTGATGGA
GACAATTCTGGATGTTATATACAAGTATTAGAATCAAATGTATTAAGAAAAATTAAATCT
ATTCAATCATCTTTTGAATATATTATAAAAAATGGAGCCACTAATAATATTTATATCACA
ACTAGCTATTTCTTACCTCCAGGGTTTCTAAGACGAGCCTTATTTTATGCTTTATCAAAT
GGTGTAAATATTTCTTTCTTATTTTCTGGAAATTCAGATATTTTGGGTGATGTGCCAGCT
ACATATTATATCATAAAAAAGTTTTTAAGAAAATATGGTCATGCTAAAGATAAAATGGTG
TGTGATAATATATCAAATAATGATGATGATGATGATAAAATATTAAATTTTGAAAATAGA
TTAATAAATAATTATCATAATGTTTTATATTCAAAAAAAGATAAATTATTAAAATGGAAA
AAAATATATTTTAAAGATTTAAAAAAACATGTAGAATACAAATTTGGAGATAATTTATTA
TTAAGAAAGAAACATAAAGGAATTAGTGAATTTTATTTTTTTGAAAAAAAACATTGTCAT
GCAAAAAATATAGTTATTGATAATTTATGGTGTTCTATTGGGTCATTTAATTGGGATCGA
TTTTCATCACGACGAAATTTAGAAGTTATGATATCCATTTTTGATAAAAATATATCTGAT
CAATTTATTAAAGAACATGAAGAAAAAAAAAAAAATAGTTCAAAACAAATAACACTATCA
AATATAAATAATAGAAACGTTTTTCAAATTTTTTTTAGCTATTGTGCATATCATATTGGA
AAATTATATGGGAAAAACATTTTTGATGGCTTATCTAATAATAATAAAAAAACGATTCTT
AGAAAAGCTATCATAAATAGATATCTTGCAGATAATTGCATTGATCACATCTCTTTAAAC
ATGATGTGGGGAACATAG
>Py17XNL_0104758.1
ATGTCGAATGTCGAAATCCATCACGATAGTTCCAAGATAAGTGGAAATGATAACTGTGAT
TATCTTATAACATCAAAAATGTATTTATTAAAATTATCTAAAGAGGAATTGGAAATGTTT
AACATATATACTTACAACTTTTCTAATAAAGATAATAATATGACCATGTCAGAAAAATAT
GAATATTCAGAAAAATCATTAAAAACTTTTTTCCCTAACCAAGAAACAATTTACCCATCA
AATTATTCTCTAAAGATTTCTGTCGAAGTTTCAAAAGAGGGTTTAGACACTGAAGGAGTC
TGGATCTTCTCGATTGGAGAGAAAAATAATTCCTTAGACAAAATCCAAGAGTGTACAATT
CCATCCAGCACTTTAAGCAAACTTTTTTTTCAGAAAACAGCATCTAACAATATTTTTTTG
TTGTATTGCAATAGTATCACTAGCTCCGAGGTTTTAAATTTAATACCGGATATGAGAAAA
AGTTTTAATATTAATGTGTCTACTAGCAAATATTTTATGGGAGCCCATGCTTCGATTTAT
TCAATTGAAATAGATTTAACTACAATAGATCTGGATATGCTATCTGATAAAATAAAAATT
AGTATAAAAATCCCCCCATATTTTTGCTATTCCAATTATTGTTTTCACAAAAATTCAAAA
AACCCTTGCTTGAACTTAAATACTGATAATACACCTTTTGATGGTTGTACATATATTTAT
CAAAATCATGAATTTATTCTCGAATCATCAAAAGATAAAATCACAGCTAAAAAGATTGTA
CTAAAAATAAAAAACATAAACAACCCTCGTACCTCTTTAGAAAATAATAATAATTGGGTA
GTTACCATTTTAAATGTTGATAATAACAATTTTGTGATCAAAAAGGAGCATAGAGAATTA
TTAGAAAAGGTATCTCATGATATTTGCTCAAAAAAATTCATACTAAAACTTGTAGACAAA
TATTCAGAAAATGTAAAGTGGGTAAAATCTCACATGGGAATTGCCTTAACACCGGAATTG
TATTCAGTCAATGTTCAGCCAATTAAAAAAAGTGAGCTAATAGAAAACCCTAATATAATT
TACTTAAAACTTTATTTTTTGGATAGCCATGTTTTCAATAAATGTCTAGTTGAAATTAAG
TCTCCTCAAAATATGATCTCAGTTATAACAAAAAGCGAAAAAAAAATAAATCCATATAAT
TATGAATTAATAGTTCCATCTTCGATATATAAGCCAGTGGGAAATAATCAAGATAGTATA
AAGATCGAAATAAATTCTATTAAAAATGAAGATATTATAGAATTTCCGATAAATATAAAA
GAATATGAAAATAAAGAATATTGGAATCTCTCATTAAATTGTATAAATTCGGAAAATGAA
TATGTGATAGAAGCACAAACAACATTTATATATCCTATAGGAAATAATAAAATATATATG
AGCAATATATATTATAGGGAATCTATAATTAATGATGATGATAATAATATTAAGCATCTA
TTTTATTTAAATTTATTTTCTTATAGTGAAAAAGAAATGGATATAAGTATCTACATTGAT
CCAGAACCAATAGATGCAAATGTTGTAAAAAAAGAATCTATAGTTTCTGATAAAACAAAA
AGTGTAGAATTAGTTGATACATGTGATGCATTAGTACATACTTCATGTTATAATTTAGTT
TTCCATGAATGTTATAATGTAAATAAAAAAATAATATATAAAATAAATTCACATAAAATA
TCTGATAAGCATTTTACTATTTTATATCCACTAATAATAAAAAAAGATGAGATAAATAAC
ATCGATGGAAATGTAACAAAATTTAACATACATGTAGAAGTAGAAACTAAAAATATGAAT
AAAAATATTAATAAAATATTTCCAATAAATATGAACGAAATTTTAAATATGGGTGCAAAA
AAACCGTGTATAAATAATTTAGTCTCTATTTTAAAAAATTATAAAAAATCTGATTCTCAT
TTATTTATTTTATTTAAAGCAGTAAATTGTTATAAAATATATGAACCCTTTTTAATAAAT
TACAAAAATAATGAAAATTTTTTTGTAAAAACAGATATATTAGACAAATATGAACATATT
ACATTTCAAAAATCATATAAAAATGTTTATCCACCAAATAATAATTCGATATCTCAGAAA
ATTTTTGATAAAAATATAATTAGCATTATTACCATTATTTTTATTGATGATATTGTTTTT
AAAAATCCATATTTATTTAAAGAAAAATTAAATATTCTCAATCAAATAAAAGCTAGTTCT
ATTTTTTCATATAACAAATATTATGTAGCTAATTATTTTAGTCAAAATTTGCTTATAAAT
TTTTATGACCGTATGAATGATGGAAATGTAAAAATAACTATAGAACAAAAATTATCAAAT
ATTTTAAATATTTCGGATGCTTTAAAAAAAACGATTTCTTTTGCCCAGGATGTAAAGGAG
AAAGAGAAAAATTATATGAACAGTGAATATAGTATAATGTTGCTAACTGATATAGCTGGA
ATGGATATGATAAAACAAAACTCACAAAAATATGTACATAAAAATAAAATTAATGATATA
AATTATGAAAATGATGATATGTTAAATAAAATAATTTCAAGGATATATTGTGTATCGTTT
GAAAATGGGAATTATTTTAGTGAAGGTTCTTTTCATAAATCTATTAAAAATACAGATAAT
ATATATATATACAATTATGATAAAAAAGACAATATTAATTTTATTTCATTTCATAAATAT
ATTATTGATGAACAATTAATATCACATTATTTTAAATCAGTAATACAAGATTATATTTTT
TTGCACACACAAATTTATAAAACATCATGGTATTTAATAGGGGTATGCAGATATAATATT
ATAAAAAATAGCTCACCAAAAAGAACATTACACATATATTATGTTGACCAAAAAATTAAA
ACTATTCAGTATACAATATCCGAAGATGAAATAAAAAATGTTTTTGACAATTCTTCTATT
TCTTCGTATCAAGACATGTGTAACATTTTTACCCAACTAAAACTGTTGGGATATAATTAG
>Py17XNL_0104759.1
ATGGAAAAAAAAAAAAAAAAAAAAAACATATCTTTAAAAGGTTATTTTAAAAATTCAGAT
GACTCTGGAAATGATGATCATCATTATAGTATCAACACAATTAATCAAAATTATATGAAT
TCCGAGAAAAGGAAAAATAGTCAAAATAGTCAAAATTTATTTAGTAAATTTCCATTCGGG
TTAGTTGCCTATTATCGTTGTACAGAAGGTAAAAACAAAATTTTAGGAGACTCCTCGGGA
TGTGGTAGAATAGCTCATATTCAAAATGATGGAAATGCCTTTGACGACTCTCCTTGGATG
TTCAAAATAAAAAACAAAGAAATTCTTAATTTAGATAATTTAGGAAAAAAAAACAAAAAA
AATTATTGTCTTGATGTAAGTGGGCAATCTAATTGCTATATTGAAATAGCATCAGATAAT
TGTGTAGAAATTTTAGGGGGTAATTATAGTACTAATGAACAATGTATAAATATAAAAAAA
GAAATATATAAGAATATATCATCAAATGATATTAATGAAGGTTTTACATTTGAAATGTGG
ATAGGAATAGAAGATAAAAAAATAAAAAATAAAAAAGAAAAAAAAAGTTTTTGTCTAATT
CAAAAGGGAACAGAATATTCCGAATGGGGTATATATCTAATTATTGATGATTATGAAGAA
TGTAAATTTTTGATAAAATATAAAAATCAAAATTTTGAATTTGATAAATTTCCTATTTCT
CATTTAAAAACAATCAAATTTAATGATTATTATTGGAGTTATATATCTATAGTTTTTAAT
ATTGGGATTGATCTTATATTTATAGTATTATCAGGAGATTATAATTATTTTTTAAACTTA
TACAAAAATAAATATGCAATTTTTTATAATAATTCATTATATCCTACTAATTTTTTTCCA
GATTCTAAAAACATTGTACCTTTATGCATAGGCAAATATAATTCCCATTTAAACAATTTA
GGAGATATAATTAATAAAAAAAAAATTAAAAAAAATAATAAGGAAGATTATGAAATTTGC
TCTTTTTTAGTAACAGAAATAAGATTGTTTGTTGTAAGCCGTTCAGCTGATCTTGTCATA
GAACAGTATAATCAACCTCTTGAATTTTTTTCAAACATTTCGGTAAGAAGCGGAATTAAA
AATGTAGATGATGATGATGATGATGATGATGGTGATGATGATGATAATGATGATGATGGT
GATAATGACGATAATGACGATAATGACGATAATGATGATGGTAAAAAAATACTAAAATCA
GATTCAAACAATTCAGAAAATAGTTACTATAAATTTAATTCATCAGATGATAGTCAATAT
TGCTATAATGATAAAAGAGAGAACAAAAAAAATAAAGAAAAACAAGAAAAAAAAGAAAAA
ATGAATATAGATGGAAACAAATTCAAAAACAACACACATATTAATGATGAAAATATTTAT
AAATCAGGAGATTCATTTTTTGAAAATTACAATAAATATGATGACGAAAATGATAATAAA
ACGATAGAATATAAATGCACTGAATTTAATAATGAAATTGAAGAAATGAAAAAAAAATTT
AGTCAATTTAATGATGAAATAAAAGGGATGGATATTAATAATGAGAGGTTCAGTTTTGGT
AGTGAAAAAGATAAAAAAAAAAAAAGCAAAAAAAAAAGAAAAAAAAAAAACAAAAAACAT
GAATCAGATAATGATTCACATTATGAGAATTTCTCAAGTGATTCAAATCGAAAGTTTACA
AATTTTGAATTTGAAAATAATTCAGAATTTATAAAAAATGAGGATCCATCTAGTAATGAT
ATTGATGTATCTAAAAAATCTCAGACATTTTATGATGATAATAAAAAAAATAAGAAAGAA
AAATGTGAAAGTAGAAAAGAGATGAAAAAAAGTTCTAGGAAAAAAAATGTTCATATAGAT
GAAGTGATGTCACCCTATTTGAATGCAGAAAATTGTATCGATTTAAAAAATAACAATATA
TCATTTTTTAATTTTTCCGACGAAGATATTGCTAAAAAAAATGGTGGAGATGGTTATGAT
AATGATAATGGTGATGGTAACGATTGGGAGGGGAAGAAAGAGCGTAAAAGTAAGTTAAAT
TTGGAAAAAAACAAAATCGAAGGGGGTGAGAATTTATTTCGAAGCTCTGGGAAGAGGCGT
AAAAATCATGATGTAAATGATACAGATAATAAATTTGAAGATAAATTACAAAATAAAAAA
AGTAACAGCTTTCATAATATTGCAGAAAAAAATAAAGATGACAAAATAAATACGGATGAC
AAAATAAATATGAATGAAATAATTAACGAAATAAATCAAACTTTTGAAAATAAGCTTTTT
AATATGTTTGCTGATAAGTGGGTTCAAAACTTAGGGGTGTCACAAAATGATCGTGATAAA
TTTTTGGAAAATTTGAAAAAACAAAGAGATTTCATAGATTTAGAAAAAAAGAAACAAAAA
AAAAAACACATTTTTAATAATAGTGGCGAAAGTAAAAATAGTGATATAGATAAATATGAA
TATGATGATATAAAAAGAAAATATAATGAACTAATAGAAAAAAAAGAATTAGAAAAAAAA
AAAAAAATTCAAGAAAATTTAAAAGAAGAAATAAAAAAAATAAGAGAACAATCACCTTCT
GAAAAAGAATTAAATAATTTTATTAAACAGAATAAAAAAATGAATAAATATTATGTAAAA
AAATATCGTATTCTAACTCCAAATTCGAGAGAATCAAATACATCTATTAATGATATTCAA
TCGGATAGTGAAAAAAGTAATAACACAAATGAATCTAATACTGGTAATTCTGTGGATACA
AATTTAAAAAGAGAAGATAATATTCATGACTTTTTTAATTTTGAAAATGTGGAATATATG
AATAAGAAAAGTGAGCATTCTTTTGATAGTTGCGAGTTAGCATTTGGCAAAAATAACATG
AAGGATGAAGAGTTTGGCAAAATGGGTGGTAGCAATGTGAGTGGAAGCAAAATGGGTGGC
AACAATGTGAGTGGCAGCAAAATGGGTGGCAGCAATGTGAGTGGCAGCAAAACAGATCTC
GAAATAAATATTGGTAAAAAATATTATCGATATATATGGCCATTGACACATTACGAAATA
TATATTATAAAAAACTTTCACAAATATGGAATAAATAAAGAATTAAAACAATTAAAAAGT
GGTAGTATTAGTAGTAATAATGATAAAGAAGAGAACCGATTAGCAAGAAACAGTATAAAT
ATAAATTATATAAAATATAAAATATCAATGATGAGATATTTAAACAATTTATGTATAAAA
TATATTTTAGAAAAAAAATATACAAAAGGTTTAAAAGCATGTTTAAAAAATAAAAAATAT
ATTCATAATTTTATTAATAATTATTGTAGTATACAAAATTGTGTATTAAAAAAAAATTAT
AAAATTGTAAATATATGTTTAAATGTAAATTATTTTAAGAATGTAACAATAGATGAATTA
AAAATTATTATAAAAAATAATGTAATAAATATTATAGTGTGTAAAATTTTTATACTTATA
CATGAATACAAAAGATATAAATATATAGAAAATTCATCTCGAATTTTAGTTTTATTATCT
GTCTTATCTAAAATGTTATATACATCAAATGAATTAAATAATCGTTCTAATAATGTAGAT
AAATTATTCAAAAAAGTTTTTACCAAATTTATTATACGCTTATTTTTAAGAGGCTGTTTA
TATTATGTAGAAAAATTATGTGAATATTTTTTTAAATTGTACCCCTCTTATTTTACAAAA
TTTGAAGAAAATTATAAAAAGGAACAAGACGAAATAAATGAGGATCCCCTACAATCAAAT
ATGTCAAAACATGGCAATGGCAATAATAGCAGCAGCAATAATAATATTATCCACGAAATA
TACCAACTCTCTAAAAACCCATTTCTTAAATATGCAATATCTTATAAAAGTAATAAATGT
TCGTTAATAAATAATCAAGAGATGGATTTTGAAAATTCAATAAAAACATTTTCTCCTGAA
TGGGGTTATTATATATACTCGACCAGTAATTTTAACATATTTTCTTCTAGTATAAAATAT
AACGGTTTTTTAAAACCGTCTCTTGATATTTCTGCTCTTATATCAGATCAAAAATATGAA
TCATTTTTGAGCAACAACACAATGTGTATTCGTGATGTTAATGAATTAGAAGATGCTGAT
ATCCCAAATTTAAATAAAATAAAAGAAGAGAAACCAAACGAGATGCTCAACACAAATCAA
GACAATGATAAAAAAATATGTTTGTCAGAAATTTCTAATAGCATAGTGCCACTCGAAGAA
AATGTGGAAAATGCGGAAAATGTGGAAAACGTGGAAAATGTGGAAAATGTGGAAAATATG
GAAAACGTAAAAAACATATTTAAAAAAAATAGTAACACATGTTTAATTGACTATTTAAAA
AATTATGAAAAAAAAATGAAAAATTATTATATTATTGATGAAACATTAAAAACAATAAAA
TTTAATAGAAAACAAACAAATTATAATTTAGAAAAATTTTTTAATAATCATTATATAAGT
AATAATATAAATTTTACAGATAAAACATATTTTCAAAATTTTATGAGAAAGGTTAATTAT
GATGCCTTTTTAAATACATCTAAATATTCTTATAAAAATAAAGAGTTATTTGGAAATTGC
CCATATTGCAAAAAACAACTTAAAAGCTTTTCAAATCTTTGTGATTCATGCCATAACCCT
ATATATTTATGTTACTACTTTTTTGTCTATTGCACATACAAATATCGTTGCCAACTATGT
GATGCAACCTATTCCGAAATGGTAATCAAAAATGAAAAAATTGATACATATATTATCTTT
GATATAATCGAAATGTATACACTTTCTTTATTTTTCTTTATTTTTTTTTTTTTTCTTTAT
TTTCAGTGCATGAAGAAATTTAAAATGGGGTTTACATGTCTTTACTGTGGATTGTTTTTT
GTTAAGGAATAG
>Py17XNL_0104759.2
ATGAAAAAAAATGAGAAAAATGAAAAAAAAATGAAAAAAAATGAAAAAAACACATCTTTG
CTCACATCTTTGCTCACATCTTTGCTCACACCTTTATTAATTACCTCCCACCTTGCAGAC
TCTCCTTGGATGTTCAAAATAAAAAACAAAGAAATTCTTAATTTAGATAATTTAGGAAAA
AAAAACAAAAAAAATTATTGTCTTGATGTAAGTGGGCAATCTAATTGCTATATTGAAATA
GCATCAGATAATTGTGTAGAAATTTTAGGGGGTAATTATAGTACTAATGAACAATGTATA
AATATAAAAAAAGAAATATATAAGAATATATCATCAAATGATATTAATGAAGGTTTTACA
TTTGAAATGTGGATAGGAATAGAAGATAAAAAAATAAAAAATAAAAAAGAAAAAAAAAGT
TTTTGTCTAATTCAAAAGGGAACAGAATATTCCGAATGGGGTATATATCTAATTATTGAT
GATTATGAAGAATGTAAATTTTTGATAAAATATAAAAATCAAAATTTTGAATTTGATAAA
TTTCCTATTTCTCATTTAAAAACAATCAAATTTAATGATTATTATTGGAGTTATATATCT
ATAGTTTTTAATATTGGGATTGATCTTATATTTATAGTATTATCAGGAGATTATAATTAT
TTTTTAAACTTATACAAAAATAAATATGCAATTTTTTATAATAATTCATTATATCCTACT
AATTTTTTTCCAGATTCTAAAAACATTGTACCTTTATGCATAGGCAAATATAATTCCCAT
TTAAACAATTTAGGAGATATAATTAATAAAAAAAAAATTAAAAAAAATAATAAGGAAGAT
TATGAAATTTGCTCTTTTTTAGTAACAGAAATAAGATTGTTTGTTGTAAGCCGTTCAGCT
GATCTTGTCATAGAACAGTATAATCAACCTCTTGAATTTTTTTCAAACATTTCGGTAAGA
AGCGGAATTAAAAATGTAGATGATGATGATGATGATGATGATGGTGATGATGATGATAAT
GATGATGATGGTGATAATGACGATAATGACGATAATGACGATAATGATGATGGTAAAAAA
ATACTAAAATCAGATTCAAACAATTCAGAAAATAGTTACTATAAATTTAATTCATCAGAT
GATAGTCAATATTGCTATAATGATAAAAGAGAGAACAAAAAAAATAAAGAAAAACAAGAA
AAAAAAGAAAAAATGAATATAGATGGAAACAAATTCAAAAACAACACACATATTAATGAT
GAAAATATTTATAAATCAGGAGATTCATTTTTTGAAAATTACAATAAATATGATGACGAA
AATGATAATAAAACGATAGAATATAAATGCACTGAATTTAATAATGAAATTGAAGAAATG
AAAAAAAAATTTAGTCAATTTAATGATGAAATAAAAGGGATGGATATTAATAATGAGAGG
TTCAGTTTTGGTAGTGAAAAAGATAAAAAAAAAAAAAGCAAAAAAAAAAGAAAAAAAAAA
AACAAAAAACATGAATCAGATAATGATTCACATTATGAGAATTTCTCAAGTGATTCAAAT
CGAAAGTTTACAAATTTTGAATTTGAAAATAATTCAGAATTTATAAAAAATGAGGATCCA
TCTAGTAATGATATTGATGTATCTAAAAAATCTCAGACATTTTATGATGATAATAAAAAA
AATAAGAAAGAAAAATGTGAAAGTAGAAAAGAGATGAAAAAAAGTTCTAGGAAAAAAAAT
GTTCATATAGATGAAGTGATGTCACCCTATTTGAATGCAGAAAATTGTATCGATTTAAAA
AATAACAATATATCATTTTTTAATTTTTCCGACGAAGATATTGCTAAAAAAAATGGTGGA
GATGGTTATGATAATGATAATGGTGATGGTAACGATTGGGAGGGGAAGAAAGAGCGTAAA
AGTAAGTTAAATTTGGAAAAAAACAAAATCGAAGGGGGTGAGAATTTATTTCGAAGCTCT
GGGAAGAGGCGTAAAAATCATGATGTAAATGATACAGATAATAAATTTGAAGATAAATTA
CAAAATAAAAAAAGTAACAGCTTTCATAATATTGCAGAAAAAAATAAAGATGACAAAATA
AATACGGATGACAAAATAAATATGAATGAAATAATTAACGAAATAAATCAAACTTTTGAA
AATAAGCTTTTTAATATGTTTGCTGATAAGTGGGTTCAAAACTTAGGGGTGTCACAAAAT
GATCGTGATAAATTTTTGGAAAATTTGAAAAAACAAAGAGATTTCATAGATTTAGAAAAA
AAGAAACAAAAAAAAAAACACATTTTTAATAATAGTGGCGAAAGTAAAAATAGTGATATA
GATAAATATGAATATGATGATATAAAAAGAAAATATAATGAACTAATAGAAAAAAAAGAA
TTAGAAAAAAAAAAAAAAATTCAAGAAAATTTAAAAGAAGAAATAAAAAAAATAAGAGAA
CAATCACCTTCTGAAAAAGAATTAAATAATTTTATTAAACAGAATAAAAAAATGAATAAA
TATTATGTAAAAAAATATCGTATTCTAACTCCAAATTCGAGAGAATCAAATACATCTATT
AATGATATTCAATCGGATAGTGAAAAAAGTAATAACACAAATGAATCTAATACTGGTAAT
TCTGTGGATACAAATTTAAAAAGAGAAGATAATATTCATGACTTTTTTAATTTTGAAAAT
GTGGAATATATGAATAAGAAAAGTGAGCATTCTTTTGATAGTTGCGAGTTAGCATTTGGC
AAAAATAACATGAAGGATGAAGAGTTTGGCAAAATGGGTGGTAGCAATGTGAGTGGAAGC
AAAATGGGTGGCAACAATGTGAGTGGCAGCAAAATGGGTGGCAGCAATGTGAGTGGCAGC
AAAACAGATCTCGAAATAAATATTGGTAAAAAATATTATCGATATATATGGCCATTGACA
CATTACGAAATATATATTATAAAAAACTTTCACAAATATGGAATAAATAAAGAATTAAAA
CAATTAAAAAGTGGTAGTATTAGTAGTAATAATGATAAAGAAGAGAACCGATTAGCAAGA
AACAGTATAAATATAAATTATATAAAATATAAAATATCAATGATGAGATATTTAAACAAT
TTATGTATAAAATATATTTTAGAAAAAAAATATACAAAAGGTTTAAAAGCATGTTTAAAA
AATAAAAAATATATTCATAATTTTATTAATAATTATTGTAGTATACAAAATTGTGTATTA
AAAAAAAATTATAAAATTGTAAATATATGTTTAAATGTAAATTATTTTAAGAATGTAACA
ATAGATGAATTAAAAATTATTATAAAAAATAATGTAATAAATATTATAGTGTGTAAAATT
TTTATACTTATACATGAATACAAAAGATATAAATATATAGAAAATTCATCTCGAATTTTA
GTTTTATTATCTGTCTTATCTAAAATGTTATATACATCAAATGAATTAAATAATCGTTCT
AATAATGTAGATAAATTATTCAAAAAAGTTTTTACCAAATTTATTATACGCTTATTTTTA
AGAGGCTGTTTATATTATGTAGAAAAATTATGTGAATATTTTTTTAAATTGTACCCCTCT
TATTTTACAAAATTTGAAGAAAATTATAAAAAGGAACAAGACGAAATAAATGAGGATCCC
CTACAATCAAATATGTCAAAACATGGCAATGGCAATAATAGCAGCAGCAATAATAATATT
ATCCACGAAATATACCAACTCTCTAAAAACCCATTTCTTAAATATGCAATATCTTATAAA
AGTAATAAATGTTCGTTAATAAATAATCAAGAGATGGATTTTGAAAATTCAATAAAAACA
TTTTCTCCTGAATGGGGTTATTATATATACTCGACCAGTAATTTTAACATATTTTCTTCT
AGTATAAAATATAACGGTTTTTTAAAACCGTCTCTTGATATTTCTGCTCTTATATCAGAT
CAAAAATATGAATCATTTTTGAGCAACAACACAATGTGTATTCGTGATGTTAATGAATTA
GAAGATGCTGATATCCCAAATTTAAATAAAATAAAAGAAGAGAAACCAAACGAGATGCTC
AACACAAATCAAGACAATGATAAAAAAATATGTTTGTCAGAAATTTCTAATAGCATAGTG
CCACTCGAAGAAAATGTGGAAAATGCGGAAAATGTGGAAAACGTGGAAAATGTGGAAAAT
GTGGAAAATATGGAAAACGTAAAAAACATATTTAAAAAAAATAGTAACACATGTTTAATT
GACTATTTAAAAAATTATGAAAAAAAAATGAAAAATTATTATATTATTGATGAAACATTA
AAAACAATAAAATTTAATAGAAAACAAACAAATTATAATTTAGAAAAATTTTTTAATAAT
CATTATATAAGTAATAATATAAATTTTACAGATAAAACATATTTTCAAAATTTTATGAGA
AAGGTTAATTATGATGCCTTTTTAAATACATCTAAATATTCTTATAAAAATAAAGAGTTA
TTTGGAAATTGCCCATATTGCAAAAAACAACTTAAAAGCTTTTCAAATCTTTGTGATTCA
TGCCATAACCCTATATATTTATGTTACTACTTTTTTGTCTATTGCACATACAAATATCGT
TGCCAACTATGTGATGCAACCTATTCCGAAATGGTAATCAAAAATGAAAAAATTGATACA
TATATTATCTTTGATATAATCGAAATGTATACACTTTCTTTATTTTTCTTTATTTTTTTT
TTTTTTCTTTATTTTCAGTGCATGAAGAAATTTAAAATGGGGTTTACATGTCTTTACTGT
GGATTGTTTTTTGTTAAGGAATAG
>Py17XNL_0104759.3
ATGAAAAAAAATGAGAAAAATGAAAAAAAAATGAAAAAAAATGAAAAAAACACATCTTTG
CTCACATCTTTGCTCACATCTTTGCTCACACCTTTATTAATTACCTCCCACCTTGCAGAC
TCTCCTTGGATGTTCAAAATAAAAAACAAAGAAATTCTTAATTTAGATAATTTAGGAAAA
AAAAACAAAAAAAATTATTGTCTTGATGTAAGTGGGCAATCTAATTGCTATATTGAAATA
GCATCAGATAATTGTGTAGAAATTTTAGGGGGTAATTATAGTACTAATGAACAATGTATA
AATATAAAAAAAGAAATATATAAGAATATATCATCAAATGATATTAATGAAGGTTTTACA
TTTGAAATGTGGATAGGAATAGAAGATAAAAAAATAAAAAATAAAAAAGAAAAAAAAAGT
TTTTGTCTAATTCAAAAGGGAACAGAATATTCCGAATGGGGTATATATCTAATTATTGAT
GATTATGAAGAATGTAAATTTTTGATAAAATATAAAAATCAAAATTTTGAATTTGATAAA
TTTCCTATTTCTCATTTAAAAACAATCAAATTTAATGATTATTATTGGAGTTATATATCT
ATAGTTTTTAATATTGGGATTGATCTTATATTTATAGTATTATCAGGAGATTATAATTAT
TTTTTAAACTTATACAAAAATAAATATGCAATTTTTTATAATAATTCATTATATCCTACT
AATTTTTTTCCAGATTCTAAAAACATTGTACCTTTATGCATAGGCAAATATAATTCCCAT
TTAAACAATTTAGGAGATATAATTAATAAAAAAAAAATTAAAAAAAATAATAAGGAAGAT
TATGAAATTTGCTCTTTTTTAGTAACAGAAATAAGATTGTTTGTTGTAAGCCGTTCAGCT
GATCTTGTCATAGAACAGTATAATCAACCTCTTGAATTTTTTTCAAACATTTCGGTAAGA
AGCGGAATTAAAAATGTAGATGATGATGATGATGATGATGATGGTGATGATGATGATAAT
GATGATGATGGTGATAATGACGATAATGACGATAATGACGATAATGATGATGGTAAAAAA
ATACTAAAATCAGATTCAAACAATTCAGAAAATAGTTACTATAAATTTAATTCATCAGAT
GATAGTCAATATTGCTATAATGATAAAAGAGAGAACAAAAAAAATAAAGAAAAACAAGAA
AAAAAAGAAAAAATGAATATAGATGGAAACAAATTCAAAAACAACACACATATTAATGAT
GAAAATATTTATAAATCAGGAGATTCATTTTTTGAAAATTACAATAAATATGATGACGAA
AATGATAATAAAACGATAGAATATAAATGCACTGAATTTAATAATGAAATTGAAGAAATG
AAAAAAAAATTTAGTCAATTTAATGATGAAATAAAAGGGATGGATATTAATAATGAGAGG
TTCAGTTTTGGTAGTGAAAAAGATAAAAAAAAAAAAAGCAAAAAAAAAAGAAAAAAAAAA
AACAAAAAACATGAATCAGATAATGATTCACATTATGAGAATTTCTCAAGTGATTCAAAT
CGAAAGTTTACAAATTTTGAATTTGAAAATAATTCAGAATTTATAAAAAATGAGGATCCA
TCTAGTAATGATATTGATGTATCTAAAAAATCTCAGACATTTTATGATGATAATAAAAAA
AATAAGAAAGAAAAATGTGAAAGTAGAAAAGAGATGAAAAAAAGTTCTAGGAAAAAAAAT
GTTCATATAGATGAAGTGATGTCACCCTATTTGAATGCAGAAAATTGTATCGATTTAAAA
AATAACAATATATCATTTTTTAATTTTTCCGACGAAGATATTGCTAAAAAAAATGGTGGA
GATGGTTATGATAATGATAATGGTGATGGTAACGATTGGGAGGGGAAGAAAGAGCGTAAA
AGTAAGTTAAATTTGGAAAAAAACAAAATCGAAGGGGGTGAGAATTTATTTCGAAGCTCT
GGGAAGAGGCGTAAAAATCATGATGTAAATGATACAGATAATAAATTTGAAGATAAATTA
CAAAATAAAAAAAGTAACAGCTTTCATAATATTGCAGAAAAAAATAAAGATGACAAAATA
AATACGGATGACAAAATAAATATGAATGAAATAATTAACGAAATAAATCAAACTTTTGAA
AATAAGCTTTTTAATATGTTTGCTGATAAGTGGGTTCAAAACTTAGGGGTGTCACAAAAT
GATCGTGATAAATTTTTGGAAAATTTGAAAAAACAAAGAGATTTCATAGATTTAGAAAAA
AAGAAACAAAAAAAAAAACACATTTTTAATAATAGTGGCGAAAGTAAAAATAGTGATATA
GATAAATATGAATATGATGATATAAAAAGAAAATATAATGAACTAATAGAAAAAAAAGAA
TTAGAAAAAAAAAAAAAAATTCAAGAAAATTTAAAAGAAGAAATAAAAAAAATAAGAGAA
CAATCACCTTCTGAAAAAGAATTAAATAATTTTATTAAACAGAATAAAAAAATGAATAAA
TATTATGTAAAAAAATATCGTATTCTAACTCCAAATTCGAGAGAATCAAATACATCTATT
AATGATATTCAATCGGATAGTGAAAAAAGTAATAACACAAATGAATCTAATACTGGTAAT
TCTGTGGATACAAATTTAAAAAGAGAAGATAATATTCATGACTTTTTTAATTTTGAAAAT
GTGGAATATATGAATAAGAAAAGTGAGCATTCTTTTGATAGTTGCGAGTTAGCATTTGGC
AAAAATAACATGAAGGATGAAGAGTTTGGCAAAATGGGTGGTAGCAATGTGAGTGGAAGC
AAAATGGGTGGCAACAATGTGAGTGGCAGCAAAATGGGTGGCAGCAATGTGAGTGGCAGC
AAAACAGATCTCGAAATAAATATTGGTAAAAAATATTATCGATATATATGGCCATTGACA
CATTACGAAATATATATTATAAAAAACTTTCACAAATATGGAATAAATAAAGAATTAAAA
CAATTAAAAAGTGGTAGTATTAGTAGTAATAATGATAAAGAAGAGAACCGATTAGCAAGA
AACAGTATAAATATAAATTATATAAAATATAAAATATCAATGATGAGATATTTAAACAAT
TTATGTATAAAATATATTTTAGAAAAAAAATATACAAAAGGTTTAAAAGCATGTTTAAAA
AATAAAAAATATATTCATAATTTTATTAATAATTATTGTAGTATACAAAATTGTGTATTA
AAAAAAAATTATAAAATTGTAAATATATGTTTAAATGTAAATTATTTTAAGAATGTAACA
ATAGATGAATTAAAAATTATTATAAAAAATAATGTAATAAATATTATAGTGTGTAAAATT
TTTATACTTATACATGAATACAAAAGATATAAATATATAGAAAATTCATCTCGAATTTTA
GTTTTATTATCTGTCTTATCTAAAATGTTATATACATCAAATGAATTAAATAATCGTTCT
AATAATGTAGATAAATTATTCAAAAAAGTTTTTACCAAATTTATTATACGCTTATTTTTA
AGAGGCTGTTTATATTATGTAGAAAAATTATGTGAATATTTTTTTAAATTGTACCCCTCT
TATTTTACAAAATTTGAAGAAAATTATAAAAAGGAACAAGACGAAATAAATGAGGATCCC
CTACAATCAAATATGTCAAAACATGGCAATGGCAATAATAGCAGCAGCAATAATAATATT
ATCCACGAAATATACCAACTCTCTAAAAACCCATTTCTTAAATATGCAATATCTTATAAA
AGTAATAAATGTTCGTTAATAAATAATCAAGAGATGGATTTTGAAAATTCAATAAAAACA
TTTTCTCCTGAATGGGGTTATTATATATACTCGACCAGTAATTTTAACATATTTTCTTCT
AGTATAAAATATAACGGTTTTTTAAAACCGTCTCTTGATATTTCTGCTCTTATATCAGAT
CAAAAATATGAATCATTTTTGAGCAACAACACAATGTGTATTCGTGATGTTAATGAATTA
GAAGATGCTGATATCCCAAATTTAAATAAAATAAAAGAAGAGAAACCAAACGAGATGCTC
AACACAAATCAAGACAATGATAAAAAAATATGTTTGTCAGAAATTTCTAATAGCATAGTG
CCACTCGAAGAAAATGTGGAAAATGCGGAAAATGTGGAAAACGTGGAAAATGTGGAAAAT
GTGGAAAATATGGAAAACGTAAAAAACATATTTAAAAAAAATAGTAACACATGTTTAATT
GACTATTTAAAAAATTATGAAAAAAAAATGAAAAATTATTATATTATTGATGAAACATTA
AAAACAATAAAATTTAATAGAAAACAAACAAATTATAATTTAGAAAAATTTTTTAATAAT
CATTATATAAGTAATAATATAAATTTTACAGATAAAACATATTTTCAAAATTTTATGAGA
AAGCTTTTCAAATCTTTGTGA
>Py17XNL_0104760.1
ATGGATCATCATTGTCCATGGATAAATAATTGTGTTGGATTTTATAACAGAAGATTTTTT
ATACAATTATTGTTCTATGGTTTAATTTGCTTATTTATGGTTGCTACCCAAACTTTTCAT
TATATATTTATAGATAATATTAATGCATATATGGATACTGGCTTTCAAGAAAATAGTTCT
TTTGTAGCTCTTGAATATACCTATGCTTCCATAGTTTTATTTTTAACTTTTGTTTTAATT
TTTGCTTTAGTTCCATTTACAAAATTTCATTTAAAACTTATTTCAAAGAATTCAACAACC
ATTGAAAATATGGATATATATCATCAAGACTATAATATTTATAATGTAGGATGTGAAGAT
AATGCCAAGCAGGTTTTTGGAAATAACATTTTATGCTGGATGTGCCCATGCCATTGTATT
TCGAATAGACCAGCAGGAGATGGAGTTCGCTGGAGAGTTAGCATATCACATGGAAATAAT
ATATGA
>Py17XNL_0104761.1
ATGGATAATCGTAGCACAGAAAATAAACGGCGGCAATATGAAACAGGTTCTGATTATGAA
AAAGAAAAGGTAGATGTAGACAGTGAATCCTCGGATTCACTCTTAGAAAATTTACTTAAT
TTAAATAAAAATAATAATTTGAATGAATCTGAAAATATAGATGATATGTTTTATGCATCT
ATTCCAACAAACAATAAATTCAAAAACAGAAAAAAAAATAAACAGATTGAAAATGATGAA
TGGGAAGAGTTAGATTTGCATCATAGATATAGTTATGAACAGACTAGCGATATGAACGAA
GAGGAAGAAGAGAATGAAAGTGGCGAGTATGTTGGTAAAACTGAGGAAGAGAATGAAAGC
GACGAATCTGTTGGTAAAAATGAGAAAGAGGAAGAAAGCGAATATTCAGATTTGGGAAGT
GATGATGATGTTTTGAAATATTATAATATGGTTAAAAGTAACAAAAGAAATGATGAAAGT
TTACAAAATAAAATTAACAAATTATTAAATTTGAAGAAAAAAGTTGAAACATATGAAGAG
AAACAAAAAAAAATATTACTAAATTCGGTAAATGATGATGATATTGATACTTTATTATAT
GACACTGAGGAAGATGAAACATGTCTTTCTTATTTTTTGAATAATATAAATAAATTTAAA
AAAAAAACGCTATCTGAGTGTGAAGATGTAGGTAGTGGGGAGGTGACCACTTGCCAAGAA
CAAAGTGGTATAGCAATGGAAAAAAAAGGCGAAAAAAAGGGAGAAAAAAAAGGAGAAAAT
GCAGACGAAAGGGCAGGCGAAAAGACAGACGAAATATTCAACTCTATTAACAATAGAAAT
ATCATAATAGATGAAGAAAGGTTGCTAGATATTAATAATATAAACTTAAACAATATTTTA
TATTTTTATTTTTATTCAAATCAGTCTTATATATTAAATTTAGGGAATGAAAATAAAAAT
AAAAATATATATACATATGATTCATATATATTTGAAAATTATGACGAATTAGATGATGAA
CTAACTGACTCAAAATTAGATAATAGTTCAAATACAAGCATAAGTGATGAAGATTTATTA
TTATTAAAACATAATAATAACGAAAGTGATGATGATATTTTTGAGGATGAGAATGTATAC
ATAGATAAGCAAAGGGGTTTGAAAAAAAAAGGGAAAAAAAAAAAAGGAAAAAAAAAAAAA
GGAAAAAGAGAAAAAATGATTACATCTACTGAACCATCAAAAATGAATAAAGAAGTTGAA
AATTTAATAAATAAAGCTAATAATAATTATATTAATCAAAATTATGAAGAATGTATAAAA
TTATTAGAACAAGTTATAAAAATATCTCCCGATTTACATGACCCTTATCATTTATTGGGT
TTAATATATGAAAGAGAATATAATAATTTAAAAAAAGCGATAAATTATTATTTAATAGCA
GCACATCTAACTCGTAATGATTTTTTAACATGGTATAACATTTCGAATTTATGTAAAATT
GAAAAGGAATATAATATATTGCTATATTGTTTATATAAAGCTATGAGATTATATAAGAGA
AAAAAAAAGGCAATATTACAAAAAAAAAATAAAGAAAATGAAAAAATTTCAAATTGCAAT
GAAGATGAAGCTCAAATAGAGTTCAAAGAAATAAATTGTGACAATTTTGACAAAAACGAA
TTATTTGACAAAAACGAATTATTTGACAAAAAAGAATTGTTTGACAATTTTATGAATCAT
TTATATTTTAATATTGCATTTACATATATATTAATAGAAGATTATAAAAATTGTCTAAAA
AATTTATTAATAATAAAAGAAAATAATGATATAGATTCATATGAAATAATTGTGGATATA
TATATATGTATATGTTTGGTAATTATAAATCGACCAGATGAATGTTATAGCTTTTTAAAA
GACATGTATATAAAAATAATGAAAAAAAAAAATCATTATAATTTGAGATATCACGAAAAA
AATATAATTTGTTTATTTATGCAAACACAAATATTAAATAATAAATACAATGAATGTATA
TTTGTTTATAAAAAACTGACAAAAAAATGTGAACATGTACATATTGATATATTTGCACAA
TTCATAAAATCTATAATAAGTATTGTAAATTTTAAATCTAACTATTTAATTAATACATTT
TTTTTTCAATTATTAAAAAAAAATTATATTTTATATGAAGATATTATTTTTAATATTGCC
GAGTCATATTATTCTAAAGGAATGTATACATGTGCAATATTTTTTTATAAACTTATTTAT
AAGCAAGGCAAACAAACAAATTGCAATGATATAACCCAAAGAGATGGCACCGAAAATGGC
GATGAAAACGAAACCGCTTTTGACTATGCAATGGGTGAAAAAACGGCTTCAACTAATGAT
ATCATATCTTTTGACAACAAAATAAATGTTACAAATTTTGTATATAAAATGGTAAAAAGC
TATTATTATATAGGAAATTATATAAAAGGAGAAAAGATAATATTAAAAATATTAAATAAT
GAAAATATCGAAAAAGACAATATAGAAATAGATATAAAAACATTGTATATTGATATTTTA
TATAAATTAAAAAAATATAATAAATCAATTAATATACTATTAAGTATTAAAGAAAAAAAA
TTAAGATCAACATTTTCTATACCTAAACCACTTAGTAATAAAGAAAGAGAAATATTATTA
TTAAAAATATTTAAAAAAAAAAATAAATTATTATTATACACATCACATAATAAATATATT
TTACACATATTTTATATATATCCTCAAAAAAAACAAAATTTTGATAAAACTTTTAATAAT
CATGTTTATTATATGTATGACAATTATGTATCTCATAAAAATATTAATAATATTATTAAA
ATAAATTCAAATATATGTTTTTGTTATTTTTGTATAAAATATAATTTACCAATCTTAAAT
TATTTTTATTTGTTTAACATTTTAGATATAATAAATTGTAAAAATAATGAAATAAAAGAA
ATGGGAAAAAAGCATATTGCAGAATTATATAAGTATCGTGAATATTTGCTTTATTTAATT
TATTCCTTTAATATATTTAAAAATAAAAATAAAAAAGAAAACTATAATACTATTGTTTAT
AAAAATTTGAAAATAGAAAAAAACAAATTATTTTACAAAGACATTATGATAATTGATATT
AACAAATTTATTCAAGAGAATTATTCAGATCAAAATGAAATATTTAATTATAATAAAAAA
AAAGAATTATTAAACACATTTTCCGATATCAATAATATACAAAAAGAGTTTTATTCTAGT
ATCTATAAATATAAATATAATATTGAATCCGAAATATTAAATAATAGAATTGTTATGAAG
TTTTACAAATTTAGATATACTCTTTTTTATTTTTTATACGAATTGGAACATGATTTTAGC
AGAATATATGCATGTATGGAAAAAGAGACTATTCATTTTAAAAAATTAAAAAAAGACAAT
CATAAAAATGGAAAAACAAATTGTGATAACATAATTTATCAATCACATTCTGGTATTGAT
TATGATGAAGATTATGAAAAAAAAAAAAAAAAAAATTCAATTAATAACATTGATAAAATA
AAAGAAAAAAAAAAAAAAAAAGGAGTTTCATTTTTGCACACAAAAAAAAAAATGAACTTT
TTTTCTTTCGAAAGCTATTTAGGACTTTATTTTAGTATTCTATTTTTAGAAGAATGTTTT
TTTTTAGTAAGTATAATGAATTTATATGATGATTCTATTCATATGTTAAGTTTATATTTA
AAGAATAGGAAATCCAGTAAAATAAAATTATTAACATATATAAATTTTATAAAAAACGAA
TTTAAAAAAAGACATGATACAAATATGTTTTCTAATATTCATTATTATTTTTTTGACAAT
ATATATACTAATAGTATAAAGGAAAATATTAATAAATATTATAATAAAATCATAAAAAAT
AATAATAATAATGATGTAAAGAACCGAGATTGTAGATATTATATTTTTCGAATTAATTTA
TTACTTAATAGATTGTATATATCCAGTGGGAATTATGAAAAACAAGTTAGATACTTAAAC
GATTTGTATATATTTAATAAAAAAAAAAAAAATGAATATAGAATTTTAAAATATTATAAT
GATATAGTTTTAACAGGAAACTTTTCTCAAAATTTTTTAGTATCAGTATCAAGATCAAAA
TATAAAAATATTCTAATTATATTTAGACTTTTTCTAGTTAGAAGTATACATTTTGATAAA
ACAAATCCATTTCTTATTTATTTAATTGCAAATGTTTGTAATATATCATCTATGGTTATT
CATGCAATTCATGAGTTTACACGGGCTTATACCTTCTTGTTAAATTCAAGACGTGAAAAT
AATCGTATATTGAATAAGGAGAATATAGATAATGTTCCAATTAAAAATAAAATGGAAAAA
ATAAACATAAAGAATTTGAATGAGGGTGTAACAAGAGAATTGTGTGATAGTGCATTTGAT
CAAAGTAATGATTCAGAAATCGAAATGGATGAAAAAACTGAAACAGAAGTTGAAAAATAT
CTATATATGAAAAATAAATTAGAAAACAAATTTGAAGGAATATCTGATAATATAAATTTT
TTGTTTAGTTTGATGGCGTCTTATTTCAATTACTCAGGGGCATATAAAGTAGAGAATAGA
GAATCTGTTATTATGACTTCTTTTTGTATATTAAATGAATATATATTAAAAAGATATGAA
CAAAAAATAAAAAATAAAAAAAAAAAATATATAAAATATTCTCAATTTTATAAAATTTAT
AAATATATATATTTAGCTGAAATATTATATAATTTAGGAAGAGCCTTACATTATTTATCT
TATTTTAATGAATGTATAAAATTATATTTAAATGTTATAAAACTTATAAAAAAAGCAGAC
AAAGAAATAAAAAAATTATTAAAATTTAACGAAAAATTTATATATGACTATGTTATTAAT
ATGAAAAAGTGTATGTGTTATACTTGTCTTAATTATCCATTTATTTATCAAAAAACAGAT
TTAATAAAAATAGTAAATTATTACAGAAATCTAAATACAAAATATTCGAATTTTTATCTC
CTTTTTTTTGATAAAAAACATCTTCTTTTTTCCGCGTCATATAATCTTAGTGTCATTTTT
AGAAAACTTGGAAGGTTTGAGCAAGCAAAGTATTTTCTTCGTTATATTGTATGGGATTAG
>Py17XNL_0104762.1
ATGCACAATCTCCATTTAGTTGAAATGAACAAAATGAATAAATTAAGAAATTTCAAAATG
CCTAAAATACACACAGGAGATCTAATTGAAATCAAATACGAGTTGTCACGATCTCAGCAG
ACGTTTGCAATTTTTCAGGGCTACTGTGTTGACATCCGCAGAAAAAGACTCGACTCTTCA
TTTATTGTAAAAAATATATTTGATGGTGTAGGGGTGGAGCAATTGATACCATTTTATTCG
CCACGAATTTTATATGTAAAAAACGTAAGAAGCTTATATAATATAAATGAGGAAAAACTT
AAATCATATTATAAAATAAATAAACCAATAACAAGAGATTATAGATATATGTGGCAATAT
AATGTAAGAGGAAAATATGAAAAACCTCGAGGACAACATAAACCGGGTATTAGATCTATT
GAACCCAAAATTAGAAGACGACTAGCTAAATTAAAAAAAAAATATATGAAAAGAAGAATA
GAAAGTAATTTATCGTCTTACATATTTGGTGGTGTATATGCGCAATATACAAGAAAAAGG
ACAAGATTAGTTCGTGCAGAAATATATAGAAGAATGCTTATATATGCATTAGATGAAGAA
AATAGAAGAAAACAAAAATTAAATAAAAGACGAGAAAAAGAACATTGGAATAATTTTAAA
ATTAATAAAAATAAAGGAGATAATGCTTTCATGTCTTTACCCTCTAATCATCCTCTTGTG
AATGCTTGA
>Py17XNL_0104763.1
ATGAATAAAGAAAATGATGAAGACTATTTATGTGTTACTCAAGATCTAGGATATGATGGA
AATAGAGATAGATGGGTAGGATATGATCCAAATAATTTCGATCATATATATAGAGAATAT
GAAAAAATAGTAGATGAGCAAAAAAAACGAAAAGCAGAAAAATTGAAAAAAAAATATGAA
AAACAATCAATAAAAAAAAAAAAAGAAGAAAATGAAGAAAATGAAGATGAAGAAGAAGGA
GGAGATGCTGAAGATAGCGAATTAAGTAGTGATAGTGAAAAAGATAACGATTTAAATGAT
AATAAACAAAATAATAAAAAAAATAACAAAAATGAAAAAAATAAAACAATTGCTCGAAAT
TTAAGAATCAGAGAAGATACAGCAAAATATCTATATAACTTAAATTTAAACTCTGCTTTT
TATGATCCAAAAAGTAGAAGTATGAGAGAGGACCCATTAGCTAATATCAAAAATAATTTA
GAAAATAGTAATTATTATAAAGGTGAAAATTATTATAATAATACAGGAGATGCAATTGAA
TCGAAGAAATTAGAAATATTTGCATGGGAATCATATAAAAGAGGTGAAAATGTTCATTTC
AATGCCCAGCCTACCCAACTCGAATTAATGTATAAAGAATTTTTAGAAAAAAAAAATAAA
TTAATTAAAAAAAAACAAGAAGATATATTAAAAACATATAAATGTGAAAATATAACAAAA
GAAAATAATAATCAACAAGAACTTATACATTCTGAAGTTTACACAGAATATAAACCGGTC
GATCAAATTGATAGTAAAAAAAATAATAAAATAAAAATATTAAGTAAATATGAAGAGGAT
ATTTATATTTCAGATCATACATCAATTTTTGGTAGTTATTATGATCGGGAAACAAAAAAA
TGGGGTTATAAATGTTGCAAATGTACTGACAAGTTTCAACATTGTGTTCAATCATAA
>Py17XNL_0104763.2
ATGAATTCTAAAAATGAAACAAGAGAAGAAAAAAAAAAAGAAAGGGAGCTAAATGAAGCT
CGGAAAGCCGGAAAATTGGAAGCTCTAAAAGATGAAGATGGAAATGATATAAACCCTCAT
ATGCCACAATATATTCTCAAAGCCCCTTGGTATTTAAATCAAACACAACCAGGTCTAAAA
CATCAAAGATATCGAGAAGCAGATAAAGTAAAAATAGAAGAAGAAAGAAATCGAAAAATT
TATGTTAAAAATATAAAAAATAAACAAGATTTTTGCAAAAATTGTGGAAGTGCTGCACAT
ACAGAAAAATATTGTTTAGAAAGAACAAGAAAAAAAAAAAAAAATTTTATGAATAAAGAA
AATGATGAAGACTATTTATGTGTTACTCAAGATCTAGGATATGATGGAAATAGAGATAGA
TGGGTAGGATATGATCCAAATAATTTCGATCATATATATAGAGAATATGAAAAAATAGTA
GATGAGCAAAAAAAACGAAAAGCAGAAAAATTGAAAAAAAAATATGAAAAACAATCAATA
AAAAAAAAAAAAGAAGAAAATGAAGAAAATGAAGATGAAGAAGAAGGAGGAGATGCTGAA
GATAGCGAATTAAGTAGTGATAGTGAAAAAGATAACGATTTAAATGATAATAAACAAAAT
AATAAAAAAAATAACAAAAATGAAAAAAATAAAACAATTGCTCGAAATTTAAGAATCAGA
GAAGATACAGCAAAATATCTATATAACTTAAATTTAAACTCTGCTTTTTATGATCCAAAA
AGTAGAAGTATGAGAGAGGACCCATTAGCTAATATCAAAAATAATTTAGAAAATAGTAAT
TATTATAAAGGTGAAAATTATTATAATAATACAGGAGATGCAATTGAATCGAAGAAATTA
GAAATATTTGCATGGGAATCATATAAAAGAGGTGAAAATGTTCATTTCAATGCCCAGCCT
ACCCAACTCGAATTAATGTATAAAGAATTTTTAGAAAAAAAAAATAAATTAATTAAAAAA
AAACAAGAAGATATATTAAAAACATATAAATGTGAAAATATAACAAAAGAAAATAATAAT
CAACAAGAACTTATACATTCTGAAGTTTACACAGAATATAAACCGGTCGATCAAATTGAT
AGTAAAAAAAATAATAAAATAAAAATATTAAGTAAATATGAAGAGGATATTTATATTTCA
GATCATACATCAATTTTTGGTAGTTATTATGATCGGGAAACAAAAAAATGGGGTTATAAA
TGTTGCAAATGTACTGACAAGTTTCAACATTGTGTTCAATCATAA
>Py17XNL_0104764.1
ATGATTAATAATAAGGCATTTTACACTAACTTGAAACTTGTAGTAAATAAGGACGAAGAA
AAAAAGGAGGAATCCGAAAACCAAGGAAATGGAAATAATGTAGTTTATATAGGAAATATA
AGTAAATATGTTGAAGAGGAAAATATAATAAAAATATTAAAAATATTTGGTGATATAAAT
AATTGGCATAGACAAAGAAACCCATCAACAAATGAATTAATAAATTTTGGATTTTGTGAA
TACAAAGATATATATAATGTTTATTTATGTATAAATATATTAAATAATATAGAATTATGT
GAAAAAAAATTAAAAGTTAATTGTAATGATAATTTAAAAAAAAAATTTGATTCAATTGTA
GATATTTTATTTGAAAAAAGAGAAGTTACACTTTTTGAAAATGATACAAAAAATATCAAC
GAAGAAAATATTGCAAATAATTCATCTGAATTAAAAGAAATAAAAAATAAAATTTTAAAC
GATATAGAACAAGATTTAAAAAATAAAAAAATGGATGTTTTAAAAATTATTAGCGATATT
AATAATAATTATGAAAAAAGTGGAAAAAATAAAGAAACAGAAACAGATGAATATAAAAAT
GTAAGTAATAACAATGTTACTCAAAATAATATGGATAATAAATCTGTATCAAATAAAAAA
ATATATGACCATGATAGAGGAATAAACTGCAATGATAATAATAATGAAAAAAATAACGAA
AAAAATAACGAAAAAAATAACGAAAAAAATAACGATAATAATAATGAAAAAAATAACGAT
AATAATAACGAAAAGAATAATGATAACAAATCAACTCAAGAAAGCGAAAAAAAAAAATAT
GTTACTAATAATTATAAAACCCATTGGAGGGAAAGAGACCGAATTGAAAAACTTGATGCA
AAAGAAAAAGATCTAGAAAAAGATTTTTATAAAAGAGAAAAAGAATGGTTACAATTAGAA
GAACAAATTAAAAAAGATACATATAGAGAATGGAATAAATTTATTCAAATAAAAAAAAAA
GATATTGCTAAACTTATCGAATTGGATCTAAAAGGAGAAAATGAAGATTCAAATATTTCA
AGTTCAAAAAGAAGAGAAAGTAGAAGGTCAAAAAGAGCAAAAGAAAAAAAATTAGATGAA
CAAGATAGATTAGATGAAATAAAAGAATTGGAAGAAGCCAAAAAAAAAGCAGAACAAATA
AAGGACCTTGATGCGGCAATGAAAGAGAAGGAGAGAGAAAAAGAGGAAGAAAAAGAGAGA
GAAAAAGAGGAAGAAATGTTAGAAAAACAGGACGAAAAAAATGAAAAAAATGGACAAAAT
GGCGATACTGCTACTGCTCAAGTTAAGGCAAAAAAGGGCGGCTTTTTCGCTGCGGCTCTT
TCATATGTATTTGACAGTAATAAAACAAACGAAAATGTTGAAAAAGGAGAGAATAAAAAT
CATGATACTAAACAGTTAAATAAAAATGAAGATGAAAAAAAACCTGAACAAATCGAAAAT
TCTGAAATCGAAAAGGAGCATGAAGAATCTAGCCAAGATAAAGATAATAATACCAATAAA
AAAAAAAACTCAAAAAACAAGCGAAAAATAACAAACAGCGAAACGGAAAAGGTAAATGAC
AAGAAAAAAAAAGTAACTAGCGAAAATGCACAAAGTGAAGAAGAAGAAGAAGAAGGAGAT
GCTACTAATCAAAAAAGTGATAGTAATAAAAAATCAAATATAACAAATAATGAACATACA
GAGGAAATAGAATCTCTAAAAAACGATCCAATAATAGCATATGAACTAGAGATAGAATTA
GGGAAAAAAAGGAAAGGAAAAAATGATACATCTAAAACAATTAATATAATTGAAAAATCA
AAAAAAATATTAGAAAAGATACCTTTAGGAGAAGAAGATATTTTTAATTACCCAATCGAA
TGGAATATATTAAAATTAAAAGATAATATTAGTACAAACTTGAAACCATGGATATATAAA
AATATAACAGAATATATAGGGGAAGATGAAAAAGAAGTTATAGAAGAAATAAGCAACTTT
TTTATCGAGCAAATATTAAAAGAAACTGCACCAAAAGATATGCTTTCCGAAGCGGAAAAG
TTTTTAGATTCAGATGGAAAAAAATTCATTATTAATATGTATAGACTCATTATTTTTGAG
CAACTCAAAATAAAAAATAATATATAA
>Py17XNL_0104765.1
ATGGCACGAACAAAACAAACAGCAAGAAAATCAACTGCAGGTAAAGCCCCAAGAAAGCAA
TTAGCTTCAAAGGCAGCAAGGAAATCAGCTCCAATTTCAGCAGGTATTAAAAAACCACAC
AGATACAGACCAGGAACTGTCGCATTAAGAGAAATTAGAAGATATCAAAAATCCACTGAT
TTATTAATCAGAAAATTACCATTCCAAAGATTAGTAAGAGAAATTGCTCAAGATTACAAA
ACTGATTTGAGGTTTCAATCATCAGCAGTTATGGCACTTCAAGAAGCTGCAGAAGCATAC
TTAGTTGGTCTTTTCGAAGATACTAACTTATGTGCTATTCATGCAAAGAGAGTTACCATT
ATGCCAAAAGATATTCAATTAGCCAGACGTATTCGTGGAGAAAGATCTTAA
>Py17XNL_0104766.1
ATGCAAGAAGATCCAATTGTTCAATATATTTTAGTAAATAAAGAAATTTTGGATAAAAGA
TGGCCACTTGGGTCTATCATAGCACAGGGCTGTCATGCATGCGTTGCAGTAATAGCTGAA
AATATGGACGATGCTATCGTAAAGGAATATTTATCACCGGAAAAAATAAACGCTATGCAC
AAAGTTATATTAAAAATTGATAGTACAGATGAAATGAAAAACTTATCAGAAACCCTCGAT
AAAAATAATTTGAAATATAGAATTTGGGCTGAGCAGCCAGAAAACATTTTAACAGCAATT
GCAATAAAACCATATTACAAAAACAGTATAAAGGATTATTTTAAAAAATATGCATTATTA
AAAAAGTTATAA
>Py17XNL_0104767.1
ATGAATACCGAAATCGATATAAAATGTGTGAACGAAATTCGTATGTTAGCTGCTGAATTG
CCACTTGAAGCAAACAGTGGACATCAAGGAGCTCCAATTGGATGTGCTCCTATAGCACAT
ATATTATGGGGATATGTAATGAATTATTATAATGAGGATACAGAATGGATAAATAGAGAT
AGATTTGTATTATCGAATGGTCATACAAGTTCTTTATTATATACAATGTTATATTTAACA
GAACAAGGATTAAATTTAGATGATTTAAAAAAATTTCGTCAATTAGGAAGTTTAACACCG
GGTCATCCAGAAAATTATATTACAAAAGGAGTTGAAGTAACAACTGGACCATTAGGGCAA
GGTGCTGCAAATGCTGTTGGTATGGCTATATGTGCTCATAATTTATCAGAAAAATATAAT
ACTAACGATTTTGAAATATTTAATAATTATATATATGCATTATGTGGAGACGGATGTATG
CAAGAAGGTGTATTTTGTGAAGCAGCATCATTAGCTGGTCATTTAGGCTTAGGAAGATTA
ATACTAATTTATGATGATAATAAAATTACTATTGATGGTAATACAGAATTATCATTTACT
GAAGATATTGGAAAAAAATTTGAATCTTTTAATTGGGAAGTTAAAATAGTAAAAGATGGA
AATACTGATTTTGAAAAAATATATAAAGAAATAGAAGAATGTAAAAAAAATTTAAAACAA
CCATCATTAATTATTGTTCAAACATTATCTGGTTTTGGAACAAAAGTTGAAGGAAGTCAT
AAATCTCATGGTTTAGCATTAAAAGATGATGATATAAAAAATGCAAAAAAAAATTTGGGT
CTTGATTCTGAAAAAAAATTTCATATTTCTGATAAAGTAAAGAATTTTTATAAAAATGTT
TTACAAAAAAATAAAGAAAATTATATGAAATGGAAAGAAACATTTGATAAATATATGTTA
AAATATCCAGAAAAAGGACAAGAAATTTTAAGAAGATTTAAAAAAGAATTACCTAATAAT
TGGGAAAATGTTTTACCAAAATATACAGTAAGTGATTCACCTTTAGCAACTAGAAATTTA
TCAGGTATAGCATTAAATTGTATTAATAAAATATTACCTGAATTAATTGGTGGAAGTGCT
GATTTAACAGAATCTAATTGTACAGCTTTGAAAGATGAAAAAGATATAACTAAAAATTCA
TTTGCAAATAAATATATAAGATATGGTGTAAGAGAGCATGGTATGGTTGCTATATCAAAT
GGTATATATGCATATGGTGGATTTGAACCATTTTGTGGAACTTTTTTGAATTTTTATACA
TATGCATTTGGTGCTTTAAGATTATCAGCCTTATCAAATCATCATGTTTTATGTATAGCC
ACACATGATTCAATAGAATTAGGAGAAGATGGTCCTACACATCAACCTATTGAAGTGTTA
GCATTATTAAGAGCAACCCCAAATATAAATATTATTAGACCAGCAGATGGAAATGAAGTA
TCAGGCTCTTATCTTTGTCATTTTAAAAATTCCAAAACCCCAACTGTTTTAGCTTTATGT
AGAAACAAAGTACCACATTTAAAAAATACATCAGCAGAAGGTGTATTAAAAGGTGCTTAT
ATATTAGAAGATTTTGAAAATAATAATGATAAACAAAAAGTTATTTTAAGTGGATGTGGA
TCTGAATTACATTTATGTTTTGAAGCCAAAGATATTTTAAAAAGTAAACATAATTTAAAT
GTTAGAATTGTAAGTTTTCCATCATGGACCATGTTTAAAAAACAAACGAAAGAATATCAA
ACATCTATTATGATGCACAATGATCCCAAAATAGTTCGATTCTATATTGAGCCTGCATCT
ACTTTTGGATTTGATACTTATTTTAATACATATATAGGTTTGGATCAATTTGGATATTCA
GCTCCTAAAAATCAAATATGGAATCATTTAGGTTTTACATCTGATAATATCGTTAAGAAG
GTTTTGGATTTTATTCAAAATCAACTAAACTGA
>Py17XNL_0104768.1
ATGGAAAAAAATAGCGAAGAAGAAGAGGTTGGACTTTTTAACGAGGAAGGGAATATGCCA
CATGAAAAAGAACAAGACGAAGAAGATGAAGATGGCGAAGTAAAAGATGGCGAAGTAAAA
GATGATGAAGTAAAAGATGATGAAGAAGATGAAGAAGGTGAAGAAGGTGAAGATGAAGGA
GTAAAAGATAGTGACGAAGATATATCTCAATCGAAAAAAAAACGAAAAAAAACAAATAAT
ACAGTATCCTATATAGATAATGAAGCAGATGAAGAAGATGATGAATATAACGATGACGAT
GATGATATTGACTATGAAAAAATAACTGGAAATAGAACAGGGAACAAAAAAAGAAAAGTA
GGAAAAAATAAATATGTTTCTACATTTTTAGATACAGAAGCACAAGTAGGAGATGAAGAA
GAAGAAGAAGAATATGCAAGTTCATATGTAGACGAATTTGAAGAAGCTAAAAGATTAGAA
AAAAAAAAATTATATGAAACCAAATTAAAAAGTGGAACAAATCATTTAGCTCAAGCAATT
AATAAATTATCACAAAGATATGAAAATGAAAAAGATCTAAAAGATGGTGCAACAGATGAT
GAAACTTTAACAGATGAAGAAATGTCAGAAGATGAAGAATATTTTGATGAAACTGAAGGT
TTAAATGCTTTTGATAGCCCTAAAATGTGGTTAATCAAATTATTTAAAAATGGTGCTGAA
AGACATCTAGCTATGGGCATATATTATAAATATATGAAACTACAATCTAGCGAGTTTAAT
ATTAAAGGTATATATGTATCTGATGATTTAAAGGGTTATATATATATAGAAGCTGATAGT
TTATATATGTTAAAAAGATTTCTTTTAGGGTTTAAATTTATTAATTTAAATGATATTTCT
ATTGTTCCAGTACAAGAATTGACATCTATATTTGCTATGTCACATTCTAAAGTGGTTATA
CCAAAAGTTAATGAATATGTAAGAATAAAAAGGGGTGTATATGCAAATGATATTGGTCAA
ATTTTTGAAGTTCATGAAAAAGGAATATATGCTATTGTTCGTTTAATACCGAGAATATTA
TATGATAAATATAATAACTCAAAAAAAGATCAATATGACAATGTAGGTATATCCACATCT
GTTAATAAAAATAATTCTACTATTCATTATGATAGTACAAATAATAATTTGGATCAAATA
TATCCATTAATGGATAAAATGAATACAAACAATCAAATGCATAATGTAAATAATGCAATT
GTTCCTTTATCGGGTGAAAAATTAAGTGCTATAGATGAAGCATTACAAATTCGAAGAAAA
AAAAAAAAAGAAAGACCCCTTAAAAAATTATTTGATAGAGATGAAATCGAACAAATAGGA
GGAGTAATTGAACATGGACCATATCCTGGAACTATTAAATATCAAAATAATATATTTGAA
GAAAATGGATATTTATTAAAAAAAATGAATATAAAATATTTAATTAGCGAAAATGCAAAT
ATAACATTAACAGAAATACGAGACTTTAACAAAAATAATACAAATGAAGAAGATATAAAT
TTACATATAAGTAAATCTTTTATAAATAAAAATTCTTTACATTTATTTAAAAAAGGAGAA
AGAGTAAAAATTATGAAAGGTGAATTATTTAATTTAATAGGTACAATAACTAATATTAAT
GAAAATGTATTAAGTGTGAATCCAGATAATTTAGCTAAAGAATTTAAATTTTTGCCAACA
GATGTAACCAAATATTTTACAGAAGGAGATAATGTAACTGTTATAAATGGTTTACATAAA
GGTAAAAGTGGGTTAATATCTTTATTAGATTATAAAGAAAATATTGCTCTTATATTTTCA
CCTTCATTAAATACAGAGTTTCGGTCATCAATACAAGATTTGACAGGAACAATCAGCAGT
AGTAGTAATACTGTTGAAGGTTTAGGAGGTGTTAATACTTTAAATGGTTTCTCAATCGGA
GATTTAATAGAATTAAATGATAGACAAATTGGTGTATTAACATATATAGATAAAAATAAG
CATATTCGTGTATTAACAAATAGTAATAAAATTTTACACACAACCATAGGATCAATTACA
TATAAAAGATCTGCTATTGGGCAAATATGTAAAGATGAAAATGGGAATATTATTCAATCA
AAAGATACTATACAATTAATTAAAGGTGCACATAAAAATAAAACAGCAATTGTTAGTTAT
ATATGGAAAAATAAAATTTTTGCAAAAATAAATAAAAAAATTGAAGATAATGGTTTTGTA
GTTGTTGATTGTGAAAATTGTTTACTTAGTGGAAATGTTAATGAAAAAAAAAAAATAATA
ACACAACATAATTTATTCAGAAATAATAATATGCAAAGAAAAAATACTTTTCAATCATTT
ATTGGAAAAACAGTTAAAATATTATCAGGGGTATATAAAGGTCTTTTAGCAGATGTTATA
GATGCTGAAAGAGATGAATTTACCTTACTTTTAAAAATTAAACCCAAAACTATACGACAA
AAAAGAATAGAATGTGCAATAGCAGATGCATATAAAGATGATAAACTTTTTGATGATAAA
AATACAGAAAAGAAAAAAGATGGTATAAATAAAACAAATGATACTTATTTTAAAGGAAAA
TTTAATTATGAATCAAAATATGATAAAAATAAAACTTTGGAAGAAGATGAAGAAAGAAGA
AAAACGAGTTTTAATCTACCATTTTATAATGATGTTAATGAATATAAAAATTATGATAAA
AAAAAAAATGACAGAAAATATGAAAAAAATTACAATGATGGATATAATAGCTATTCTAGT
CATACAAATAAATCTAATTATTATGATGATGAAAAAAAAAAAAAAAAACATGATAATTCA
AATAAAAAATATCATCAGTATGATGAACATGAAAATAATAATTGGAAATATTCTTCACAT
AATAAAATACATGAAAATGATACATATCATAATAATTCTAATGATAAAAATTATAAAAGT
GGAGAAAATATGGATGATTATTATACATCAAATAAAAATGGAAATACTGAACAAAGAAAT
GTTAATCGATTTCATAACGAAAAAGATAAAAAATATGAAAAAAAAAAAACAAGTCCAACC
AATTCAGAATATAAAAAAAATGATAATTTACATGAATATCATCAAACAGAAAGTCAAAAT
AATCTTAACAAAATAAATAATGAAAATAATTTTTATAAAAATCAAACAGATGAAAAAAAA
AATCAAAATAATAAAGGAAACTCAGATTGGATAATATCAGGTGTAATTATAAAAATTGTA
ACACCTGGATTATTTTATAATGAAATAGGAAGAATATCAGAAGTTATCAAAAAAGGTTCA
TATATTATACTCAAAATTGAAACAGATAAAACATCTTTTAACATCGTTTCAGAAGCTGTG
ATTCCATTGAAACCTAGTAAGCCAAACGATGAAGTTATTGCCATTTTAGATGGAGGGAAA
ATTAGTCAAGGGACTGTTATTGATATATTAAATGATAATAAAGTGGAGATTTCCACTATA
AATGGAAATATAAACTGCGACATGCAACATGTTTTTTTGTATAAAAAGGTGTGA
>Py17XNL_0104769.1
ATGAAAAAAGAAAAACACAAAATAACTCCCCATGAAATAAAATATATTTCCGATTCAAAA
ATAAAAAACAACAATGTTAAAATAAACCTTTTTTATATTATATTGATATTTTTAATATAT
ATCTTAGGAGTCGTATTATATATATGTGTAATGCCAGGCCTGAATGTAGACAGTAAAAAT
AAGCTAAAAGTATTGATTCCCAAAAATTTTAAAGATTTAACAAATATATTAAATGTCGGT
AAAATAAAAATTTTATATGAAGCTTTAATATCATATAGAAATGAACATGGTGTAATATTG
TTGATTCTTTTATCATTATTTTACATTTCTTATAATTCATTTCCACTATTTTTATGGTGG
ATGACAGGAGCTGGTAGTGGCATAACAATATTAATAGGAGCATTTTATAATTATACATTT
TCTATAATATATTGTACAATACTATCCATAATATCCTCTTTAATTGCTTATGTTGTTTAT
AGTATGTATGGCAAATCAGTGATAGAATATTTTTTAAAAGATCCACTTGCAAAATTTAAT
GAACAAATAAATAAAAGAGTGAAAACTACTTTTGATTTGTTTTCATATATAGCAATTTTA
AGATTAACTCCGATTTTTCCAAATACCTTAATAAACATACTTGCACCATGTTTATCTCTA
CCTATTATTCCACTTGTATTTGCTACATTTGTTGGGAATCTTCCTAATATCATTATATTA
GTTTCAATAGGCCAAACCATTAATAGATTGTCATCTATTGATATGACACACCAGTTTTAT
GTGCCCATAGCTTTTATAATATTGTTGATACTTTTTCAGAGAATAATGAAATATACATAT
ATCGAAACAAAAAAGGATAAAGAATTATAA
>Py17XNL_0104770.1
ATGTTAAAATTGATACAACCCCATCAAGAATGTTTCGATGCAGAAAAATACAAAAAATAT
TTAGAAAAAGAAAGGTTAAGAGAAAAAATCGATATAAATAATATAAATATTGATAATGAG
AAAGAAGTGGAATTATATGAAGATTATTTATTAAATTATAAATATAATAAAAGAGAGGTT
GAAAAGAATGCGATTCTCCCCTTATCATTATTATCATCCTCCTTCATAAGAAGAGCTATT
TATTCAAATAGAGAAAATATTTTAAAAAATTTAAAAAACATCAACTGGAAAAAGTATTGT
TGTAATGTTAAAGGCGTAAGATGGCATGCTAGTGGGGCATGGCGTGTCTATTTTTGCAAA
AGAAATTATCAACACAATTTTTTTGTTAAATGTGATTGCTATTTTCGTGTAAGTATATAT
GGGTTTGAAAAAAGCAAAGAGCTAGCTGTTCTTTATAGGAAAAGGCTCGAATATGAATAT
ATACTACTAATGAAAAGATGGAAAGAAATCGAAATGGAAAATGCTAAAAAAAGAAAAATT
ATTAAGGAGTCAGCAAAAAATTATAATAACTCTGATGAAGAACAAGAAGACAATGAACAA
ATAATTAATTCAACTTACAATAATGAGAATTAA
>Py17XNL_0104771.1
ATGTTGCGATTAAATAATGTGAGGTTTTTTTTTAAAAGTAAGATTCGGTTAAGCGGTGGT
AAGCAGCATCCAAAATGGGTTGTAAAGGATAAAGAAAAGTATAATATATACACATATGAC
AATTCATATTATGGGGAGAATTTCAGATATAATAATTTTATACTGCATATAAGATCATAC
AAATATTATATTGATTATATAATAGAAAATGTTTATAGAAGTCTTAAGAATGGTTGTAAC
TTTTTCATTTTGCCACTAAAAAATATTATTTTAAAACACAATCCAGATGTTCGTTATCAG
TTAGTAGCCCTTATGGCTTTTTTCGGAACCACCTCCGCTATTACTTGCTATCACAATTCC
ATTTATCAAAATATTATTGATGTTACAAATATGTTAGAATTAGGAGTAGTTGATGATATG
AAAGATAATAATTTCTTTGATACACAAAGTGAATTGCAAAACAAAAATATTAATGATTAT
AGCCAAGATCATGAAAGGCTAAATGAGTTATGGGAAAAGGCATTGAGAGATTCAACAGAA
AAAAACAGTTTCAATGAAATGTGCAATTATTTATCCATTAAAGATGATGAACAAATTGCA
AGTTTTAAACCAAAGCATATATGGAGATACAACATGATACCTTATGGAGAAAACAATCCA
GACACACAAACATTCCCTATCCCATCATATGAAAAACCCTTCAGATCATTTGCTTTAAAT
TTTACATATAATAATTTATCCGGAAACTGGGGAGATTATATTGATAGAAGAGATAATAAA
GGATCCTTATTAAGACCATCAAGATACATGTTTACAGATGTATTAATACCCGCAACGAAA
TAG
>Py17XNL_0104772.1
ATGGAACCCATTGATAACTTAAATCCAAATAATGCATTTGTTGACAATTGTTTCGAGAAA
GAAGATGTAATAAAAAAATTGTATAACTCAGTTTTAACAAGGACAATTAAGGAAATCGAT
GAAAAAAAGTTCAATTTAATAGAAACATCAATAAAATATGAAAATGAAATAAATAAATGT
ATTGATATAAGTAATTATTATATAAATGAAGCATTTTCATCTGCATTAAAGACAGAGGAA
TTAAGGCGAAAATTACGGATTCACATATATACAGTCTTTAATGATGGAGATAAAGAAATA
AATTATCCTGTTGATGTAAAAATTGAAAATTCTGAGAATATATATAAATATGCAATACCA
TCATCATTTACTTTTAATATTCATGGTTATATTTTAAATAAAGATGAAAATGATTACGAT
TCATCGGAATCTGAAAATGTACGTTCAAAAAAAGTTAAATTTGAAAATGTATATGGTAAT
AATTTAATAACACCTAAAGAAGATGATTGTAAATACTCAGGTACAGAAATTGATGACATA
TCTGAAAACAATGAGAAAATTGATTATTGTAATACGAATGTTATGAAATTTACATCTTTT
TTTTCAACAATAATGGTTGTGAGAGATAAAGAAACAATTATATATGATAAAAAAAATAAA
AATTATTATGATTGTGATAAATTAACATTTACACGTATAATAAATGAAAGAAAAAAAGAG
ACAATAAAAATATTTTTATTTTTGGATCAAAAAATACCATTTTTTGAGCTTTCATCTGAT
TTAAAAAATTTAATGAAATCATCTGAAGAGACAATGCCTGAAATCATAAAACGTATATAT
GAATATAGTTTAGAAAACGATTTAGTTGGTTCTAACTGTGTTATGAAAACTGATGAAGTG
TTAAAACCAATATTAGAGGTTGATGAATATGAGTTTTCTGATTTACCCAATCTTTTGCAA
AAGCACTTATCCATACAAAAACCAATAGTTTTAGAACATATTGTCGACTTAGAAAACGAA
GATGAATCTGAAAGCATATATGATGTTGTCATTGATATTTTTGAACCTTATATGACTTTA
GATGAAGGCAAATATAAGAAATTTTTACTTGATTCTCATCATTTAAATAATTTAGTAAAT
TTTTTAAAAATGAATGAAATAAATGATAACAAACAATCTGAATTAAACGAAGGGAAAGAC
TCTAACAAATCTACTAAGTATACAAATAATGCGGATCATTCTTGTAAAATAGAATCACAT
GAAGATTTAGTTACAGAAGGAGCAGATGAAATAAATAAAAACGAAAATGATGAAAATGTA
AATTCGAAGGAAGAGAATGATGAAAATACGAATGTCAATGTAAACAATGATAACAAAAGT
GAATACACACAATCGATTAAAGAAGAATCTTTTGATAGCGATATAAATGAATTACATAAT
AATAAAATAAAAAACCCACAAAAAAATAATATGCCTTCTTGTATTTCAATTTCAATATTT
GAAAAAATTAATGATATACAAAATGAAATAAATAGTATTGATGATGATATTATAAATATA
TTATGTAAAATAAAACAAAAAAATAGTTTAAGGTTACGATATACAAATTTTTATGAAAAT
CCATGTGCATTTATTGATCATGTTATGAATAGTAAATTTCCAAATAATATGGAAAATTTA
AGCGATCACAATTATATATATGATCAATCAGCTAATATTAATGATGATAACTATTATACT
TTGCCATGGGTTCATAGAGGAATTTCAAAATATTTATTAATTAAAAATAAAAATATTGAC
GATGTTCTTAAATCTGTTTTAAATTCAATGAATTTAGATTATAAGAGAAAAATTGATGAT
ACAAATTCAAACGGAAATACAAAGAAAAAAGTAAACTTTGGTACAGAAAATTTTAATCAA
CGCTTTAAAGAACATATGAATTATAATTACAATAATTCTGAAGTAAACAATAATCATATT
AACAATAACGTTAACAACATTAACCACAATAATATTAATGGATATGATTATTTTGGAAAT
AAAAATATGAACTATAACCCATCTGATTTTTTAAAACAACCTATGCAAAATTATCCATAT
AATAATATGAGTTATGAAAACAATATCCCAGCCCCTATGGATAATTATCCATCTTCGGGT
TTTAATAATAATATGCAACCTAATCAATTCATAGGAAATATGAATCCCGAAAATAATTAT
ATGCAAAATAATGATAATAATTTTAATGTATATAATAATCAGCAAATTCCACCATATCAA
CCACAATATATGAACTTTCCTTTTAATGGGATAAACCCTCAAAACAATTTTAATCCAATG
[truncated: 12,775,317 more chars]
