# Supplementary material for: Long-read genome assembly and gene model annotations for the rodent malaria parasite Plasmodium yoelii 17XNL
Source: J Biol Chem. 2023 May 27;299(7):104871. doi: 10.1016/j.jbc.2023.104871 (PMC10320607; doi:10.1016/j.jbc.2023.104871)
Supplement: Supporting File S2 [file mmc8.zip › assembly/Py17XNL_2_nano_cds.fa]

>Py17XNL_0101234.1
ATGGATGCCGAAATATGTAAGAACTTCCTTTTAGTAAGGGAGAAATTCCCCGATCAATTG
AACAGTGACGGAAAGTATACATTTAAAGATGAATATTTCAAAGATTATTGTACTGGTGGT
TGTGATAATGATTTCAAAAAAATTAATGCTGGGTGCTTATATTTTTTTGATGCATTTTTT
AAGGATTCTTCTTTGTTTGAGAAGGTTGCAAAAAATAACATCAATATTGTTGATTACATT
ATTATATGGTTAAGTTATATGTTAAGCCTAATGGAAAGTGAATTAAAAGAAAAAAAAGCT
AAAGAATTTGTTAAAAAATACGAACAGCTTAATGGAAATTATAGTATTACTGGGAACAGT
TCATATAATAAAATGTTGTCTAGTTTATCAACTGATTATAATAAATTAAAAGATAAATAT
AAAGATAGTTCATCCCTTCCAGCGATAAAATCAACACAAATTACATCAAGTTCGTCGATA
GCAAACAATTTATTACTAGTTTTATCTATATTTGGTGCAATAGGAATTTTTTTAGGAATT
TCTTATAAGTATTCATTATTTGGATTTCGGAAACGATTTAAAAAACAACAAATAAGAGAA
AAACTAAAAAATATAAAGAAGAAATGA
>Py17XNL_0101235.1
ATGAATGATGAATTGTGTGGAAAATTAGATCTTTTGAGGAAATATTTATCCGATGAATTA
GATAAAGCGGCAGATTTTGAATTAGAAGAAATTACAGATTACAAAAATTACTGCCCTGGT
AATAACTGCAATAGTGAAACCGAAAAAATTACGGTTGGATTTTTATGGTTACTTGGACAT
TATTATTCTATGCTCCAAAATAAAAGTTATGATGAAAATAATACTAATGCATTTTTTCTA
TATATTATTTCATGGTTTAGTTATCAATTAAATCAAAGCACAAAACACAATACCACAAAA
ATATACGACTTTTATAATAGTCATGTAAAAAATAATGATAAATATGAAAAATTTATAAAT
GATTCTGGTAGATATACAGGTCTTAATGATTTTATAGATAAACAAAAAGATTTATTGAAT
ATTAATATTAAAGATCTGTCTAAATTTTATGATGCATCCAAATTAATATGTAGTATGTAT
GGTAATGTTGCACAGAGTCAAACAGGCGAAATACTGTCAAATAATGTGAAAGAGTTTGTT
AAAAAATATACAGAGCTAAAAAATACATATAATGATGAAGGTTCCCCGCATAGTAAAATA
TTGTCTGTTTTATCAACTGATTATAATAATTTAAAAAATAGATGTAAACATATTCAATCC
CTTCCAGAGATAACAGAATTTTCTGCATTAGCATCTACATATGAATTTACATCATCAAGT
TCGTCGACAGGAAACAAATTATTTACAGTTTTATCGATATTTGGTGCAATAGCATTTTTT
TTAGGAATATCTTATAAGTATTCGTTATTTGGATTTCGGAAACGATTTAAAAAACAACAA
ATAAGAGAAAAAATAAAAAATATAAAGAAGAAAATGAATCGTTAA
>Py17XNL_0101236.1
ATGAATAAGGAAGTGTGTAAAAGGTTCAATAATGTATGGGAGTGGATTTCCGATGGATTG
GTTGTAGGAATTAATACAAATATTAATAAAAATTTGGAAAAATATTGTGATAATGGATCA
TGTGATGATCCTTTCGGAAAAGTTAATGCTGGATGTTTATATTTGTTTGATGAGTTCTTT
GCGGGTTTTACCCAGTTTAATTCTGTTGCAAAAAGAAAGATCAATATTGTTGATTACATT
TTGATATGGTTAGGGTATATGTTAAACCGTATCAAAAATAATGAAAACGGCACTATAGGC
CTTTTTTATGAAACATATATAAATAATGATGATAAAGATAATAAGTATAATCAGAAAATA
AAAGAGGTTACTGGTTATCAGACTTATAATGAACTTATAGATATAAAAGAAGATTTGATG
AGTATTGATATTAAAGTTATGTCTAGATTTTATGATGCGTTTATATTATTATGTGACATT
TGTACTGGGGTTAATGAAAACAACTCAAATTGCGATAATAATTTAGGAAAAGCTGAAGAA
TTTGTTGAAAAATATGATGAACTTAATGAAGATTATTATAATGGTATAAACAGCCCCTAT
AATCAATTATTATCTACATTATCAGATGATTATTATAATTTAAAAAGTATATGTTATGAT
TTTCCATTACTTCCAACATATTCACGAAAATATGTAATAAAAAGCACACTAATTTCAATT
GGATTTATATTTGTTGCCGTATCAATATTCTTGGGAATTGCATATAAGTATTCGTTACTT
GGATTTCGGAAACGATCTCAAAAACAATGTTTAAGAGAAAGAATAAAAAATATAAAGAAG
AAACTGATCATTAATAAATTATTCTGA
>Py17XNL_0101237.1
ATGAGAGTCAATATTTTAAAATACGTTCTTTTTTCAATTATTATTTGTTTTTTTGAATAT
GGCAAAAATGAAATATGGGATGAAAGGAATATAATAAAATTTAGAAGCAATAGAATATTA
GGAGATGTAGAAAAGGAGTTCGATTTAAATGATTTTTATGAATCAACTTTTAGTCTTACA
AAACAACTTAATGAGTACAATGATGATAACGAAGAAATTATACATATTCGAAATGGTATA
AATTCATATATAAAGAATCATAAAGACAACAGTACATTACCCGATTTAAATAAGTTAGAT
AAAAGAACTAAAAAGTTAATTTATAAAATTCGAGAAGAATTAAAAGAAGTAAAAAAAGAG
ATTGATAATATGGGGGATAGTGGAATAACAACAAAAGTGATAGAAAATAAAAGAATAAGA
AAAAAAGATGAAAATAATTATGTATCAGAAGGTGAAGACTATAACCAATTGAAAAACGAA
GTAAATTTCTTGGAGAGAGAATATAGACAGCCCAATTTAAGTAGTGTTAATACTTATAAA
AATAAACGAAAGATAAACGAATTGTACGAAGGATTAAAATTGAGTGTTTGTCAAAATCTC
ATTTGTCCATATTTTCATGGATATATATTATGTATTAATGGATTTTGA
>Py17XNL_0101238.1
ATGAATAAGGAAGTGTGTATAAGGTTCAAGAATGTAAGGGAATGGATTCCCGATGAATTG
GACAGTAGTGGAAATTATCAATTTAAAGATTATAAATTTTTAAATAATGATTGTAATCAT
AATAATTTTTTAAATAATTATTCTTGTAATAATTTTCAAAGTGATTTGGGTAGAATAAGT
GCTGGATGTTTATATTTGTTGGATCAATTATATAAGGATTGTGGTGTGACTCCCTCTCCT
GCAAGAAATAACATCAATATTGTTGATTACATTTTGATATGGTTAAGTTACATGTTAAAC
CTGGGCGAAACTAAAAAAAACAAGAATATAAATGATTTTTATAGTACATATATAAATAGT
TGTGATAAGTATAAGATGCAAATAAGTGAATTAACTGATTATGATAATTATAAGGGTCTT
ATAAATGCAAGAAATTATTTGTTGCATATGAATAGTGATATTGTATCTAAATTTTATAAA
GCATTTAAATCATTATGTGAAATGTATAATGAACTTGATGATGAAAATAATGATTGCGAG
AAATATTCGGAAGATAATAATGAATTTTTAAATAAATATTATGAACTTAACAATGATTCT
TATATTAATAATAAAGATTCATACCGTCAACTATCGTCTACTTTATTAGCTGATTATTAT
AATTTTAAAAAGGAATGTAAAAGTGCTCAAGAAAGAAAACATAAAGACACTACAGAAACA
ATTAAACAAACATATCCTGCAGGTGCTGAACTAGCTAAAGAATATGGACTAGCTGAAGGA
TATGGACTAGCTGAAGGATATGGACTAGCTGAAGGATATGGACTAGCTGAAGGATATGGA
CTAGCTGAAGGATATGAACTACCTGAAGGAAATGAACTAACTGAACAATCTGGAGAAACT
GGACATATTTCTGAAGTTACATCAAATTCGTCGATAGTAAGCAAATTAATTCCAGTTGTG
TCGATATTTGCTGCAATATCAATTTTTTTAGGAATTTCTTATAAGTATTCATTATTTGGA
TTTCGGAAAAGAGTTCAAAAACATTTAAGAAAAATGCTAAAAAAATAA
>Py17XNL_0101239.1
ATGAATATATTTTTTGTTCAAATTGTTTTATTTCTTTTAATAATCTCCCTATGTGTGAAT
AAGAACACCCTTGCAACTGAGCTTATTCCAAAAAAAGATAAAAAACACAAATCAAACAAA
TTTACAAAACACAAACCAAAAAAAAATAAAAAATGTTATCCTACCTATGATAATACAAAA
GAAATATATCAAAAAAACAAGCACCTGTTATATATCGATACCGAAGAAACTATAAAAGCG
TGCAAATTTATGAATGACGCTTTAAAACAGTTAGAACATCATGCTACAAGTAAAGGTTAT
ACAATTTGTGGCGGAATTCCTTCTGAGAATAAAGTTTTTTATAAAAAAAAACATCGAGGT
CATACAAAAATTCTAAAAGCTGAATATACAGTTGATGATCCGAATGAGTATAATGAACTA
TTAAACAAAATATGGAATCCCGATAGTGACCTATATTTAAATAATTCCGCTGTTAAAAAA
AAAATTGTCCGTGTGTACAGTCCAAATTTAGTAATGATACAACAACGTTGCAAAAAACAC
CCGTGGTCTCTTCGTAAATATTTTTATGCTTTAGCTGCAAAATTTAAAATATCAGAAAAC
AAAGCTATAGTTGTCATGGCTTCAGCAAATATAATTGATCACAACCGTAAAAATAAAAAA
TATTTTGAAAACACAATAGTAGAAAGTGCAAATTTATTCCAAGCTGAAGTTGATTCTGAA
GATGATATTAGAAATGGAAAAATAAAAAAAGCGTTTGTTAACTTAATTGGATACATTGTT
GAAAAAAGAAAGGACCATATTTATATCATCTATATCGAATCTATGACCAGTTGA
>Py17XNL_0101240.1
ATGGATAAAACCCTGTGTGAACAGTTTGATATATTGAGAAACTATTTACCCGATGAATTA
GAAAACCATACATCAGTCAATTTTAATAAAAATGAGAATATTAAGTATTACTGCTCTAAT
GGAGAATCAAAGGAAACAGAATGTAAGACAGATCTCGATCAAATTAAGGCTGGATGTTTA
TGGTTGTTTGAGCAATTGTTTGTGAAAAATGGAAAAAATATCAATAATGTTCAATACATT
ATCATATGGTTAAGTTATAAACTAAATCAAAAGACGTATGACGGAATCACGAATCTAAAT
GATTTTTACACTAATTGTATAAACAATAATACGCATTATACTGATTGTAAACAAAATGGT
CAAGATTGTAGTGGTTCATTAAATAGTAATACAGGATATAACAATTATAAGGAAATCATA
AATGGAAGAAAGAATTTGTTGAGTACTAATATTAAAAATATGTCTAAAATTTATGATGCA
TTTAAAGCATTATGTAACATGTATATTGAAATTGTTGGAAGCAACACAATATCTGATAAA
TCTATACAAAATGCTAACAAATTTGTTGAAAAATATAATGAACTTAATAACGATTCTGAT
AATGCTAAAGATGAAGTCTATTGTCAAGTATTGTCTACATTATCAAATGATTATAATAAT
TTAAAAGATTATTGTGATAGTAATAGCATTGATTGTAGAAATATTCCATTCTTTACATCG
ACAAAAACAGAAGAACACGGTGTGCAAAGTTCTGAAGAGATTTGTGATGATACACCAAGC
TTCTCGATAGTAAAAAAATTAATTCTAGCTTTATTAATATTCAGTACAATATCAATCTTT
TTGGGAATTTTTTTTAAGTGTTCGTTATTTGTATTACGGAAAAGAGCTCAAAAACAATAT
TTAAGAGAAAAGGTAAAAAAATAA
>Py17XNL_0101241.1
ATGGATAAGGACGTGTGTGAAAAGTTCGAGAATGTATGGGATAAATTTCCCGATAAATTG
ACCAGTGATAATGAGTATGATTTTAAAAAAGAAAATTTCTTAGAAGGTTATTGTGATGAT
TATGAATGTAGTACTAATTACGGAAAACTTAATGCTGGATTTTTTTATTTGCTTAATCAA
TTCATTGGGAGTTCTGGGTCATTGTATAATGTGGAAAATAATATAAATGTTGTTGAATAT
ATTATTCTATGGTTAAGTTATATGTTAAACCTAAAGAGTACTCAAGATGATACCATTACC
AATCTAAATAATTTTTATATAGTAAATGTAAATAAACACGAAAAGTATAATAGTTTCATT
GATCTTATAAATAATAAAAAAAAATTGATGAATATTTCTAGTGATAAAGTGTCTAAACTT
TATAAGTTATTTAAAATTTTATGTGAAATGTATACTAAAATTGATTATGGCAATAAAACA
TGCAATAACTATTTGAAAGATGCTAATAAATTTGTTGATGAATATCAAAAACTCCTTAAT
GATAATGATACTGATAATGGAAACAATTTATACAATCAACTATTGTGTAGTTTATCAACT
GATTATGATAATTTAAAAAGTAAATGTAGCGATAGTTCATCCTTTCGAGAGATAAAAACA
CCAACAAATTGTGTAAAAAGATCCAAACAAAGTTCTCAACTAATTTCTGCACAAAATTCT
GAAGATATATCAAGTTCGTCAATAGGAAACAAATTGTTTACAGTTTTATCGATATTTGGT
GCAATAGCATTTCTTTTAGGAATTTCTTATAAGTATTCGTTATTTGGATTTCGGAAACGA
TTTCAAAAACAAAAATTAAGAGAAAAGCTAAAAAATATAAAGAAGAGAATGAATCATTAA
>Py17XNL_0101242.1
ATGGATGCCGAAGTGTGTAAAAGGTTCGAGAATGTAAGGAAATGGATTTCCGATGAATTG
ATTGATGGAAATTATCAATTTAATGATAATAATTCTTTAAATAATAAGTGTAATAATGAT
AATTATTCAGATAATTATTGTAATAATGATGATTTTTCAGATTTTGTATGTAATAATATT
TCTTTAAGTGATTTGAATAAAATAAGTGCTGGATGTTTATATTTGTTGGATGAATTCATT
AAGGATTGTGGTATGGTTCCCCCTCCTGCAAGAAATAACATTAATATTGTTGATTACATT
TTGATATGGTTAAGTTATATGTTAAACCTAAAGGAAAGTGAAAAAGACAATACAACATGT
TTTTATAGTACATGCATATATGATTGTGATAAGTATAATACGGAAATAAATAAATTAACT
GATTATAAGAGTTATAAGGGTCTTATAGATACAAAAATCGATGTGTTGAATATGGATAGT
AAAATTGTATCTAAATTTTATAAAGCATTTAAATTATTATGTGAAATGTATACTGAATTT
GATGAAAAAAAGAATGATTGCACAAAATGTTTGGGAAAATCTGAAGAATTTGTTAAAATA
TATAAAGAACTTAATGATCCTGATAATACTAACTATGAAGGCTATTGTCAAGCATGGTCT
ACATTATCAAATGATTATAAGAATTTAAAAAATAAATATAAAAATTATGATTTCCTTCCA
GAGATAGATACAACACAAAGTGATGCAAAATGTTCTGAACAAACTTCTAAAAAAACTGAT
GTAGCAGGATATGAACAATTTTCTGAAGATACATCATCAAGTTCGTCGATAGCAAGCAAA
TTAATTCCGGTTTTATTGATATTTCCTGCAATACCAATTTTCTTGGGAATTGCTTATAAG
TATTCGTTATTTGGATTTCGGAAACGATTTCAAAAACAAAAATTAAGAGAAAAGCTAAAA
AATGTAAAGAAGAGAATGAATCATTAA
>Py17XNL_0101243.1
ATGAATTCTAAAGTGTGTGAATCAATTAATACGATCGATAAGTATTTTGATGATGATTCG
AAAAACCCGGGTGAATATAATTTTATGGAATTATTAAATAAATTTTCCTTTGATTGTAAC
TATAGTAGTGATGAAGAAAAGATTATCTCTGGTTTTATAATGTTACTAAATATGATTGGT
GAGGAATATATAGATAGTGATAAACTTGTTGAATACGCTATTTTATGGTTAAGTTATAAA
CTAAATCAAAAAAAAGAAAATGGAACGATCATATTAAATGATTTTCTTACTGAACATATA
ATAACAAATAGTTGCTATATTAAGCATATAGATGGTGATAGTGATAGTGATAATAATATT
AAAAAGGGTGTTATAGAAAAAAAAATAAGATCGATGGATATTGATATTAAAGATATATCT
AATTTTTATGATGCATTTAAATCATTATGTAACATGTATAGTGAAGTTGATATAGACAAC
TACCAATGCAAGACATGTTTAGAAAATGCTGGAGAATTGTTTGAAAAATATGAAAAACTT
AAAAATGCTTTAGATATTAATAAAGGAAGTTCTTATTATAAACTATTGTCTAGTTTATCA
AAAGATTATAAAGAATTTGAAAATAATTATAAAACTTTTAGGTGTGAAAATAGCTTACTA
CTTGTAGCTTGTCCACGAAGTTCAGTAACAAAAAATATACTAATTACAATTGGAATTATA
TTTGTTGCAGCATCAATTTTATTGGGAGTTTCTTATAAGTATTCGTTATTTGGATTTCGG
AAACGATCTAAAAAACAACAAATAAGAGAAAAACTAAAAAAATAA
>Py17XNL_0101244.1
ATGAATAAAGAAGTGTGTGAAAAGTTCAAGACTGTAACGACGAATTTAGAATATGATTCG
AATACTAAAAATTATAAATTTAAAGATAATACAGATTTCAAAGAGTACTGTACTGATGAC
AATTGTGATAATGATCTCGATAATATTAGTGCTGGATGTTTATTTTTGTTTAATGAAATC
TTTGGGAATTCTACCTCGTTTAGTTTTATTGCAAAAGGAAACACCAATATTGTTGAATAC
ATTATGATATGGTTAAGTTATATGTTAAACTTTAAGAAAATTGAAGAAAATGACACTATA
AAGAATTTTTATGAAGCATATATAAATAGTGATAATAGGTATATTACGGATATAAATAAT
GTTAGTGGCTATAAGAACTATAAGGATCTTATAGATAAAAAAGAAGATTTGATGAGTATT
TATGTTAAAGATATGTCTAAATTTTATTATGTATTTACATTATTATGTATGATGTATGTT
GAATTTGATGAAGAAAGGCCAAATTGCTATAAATTTTCGGAAATAGCTAATGATTTTGCT
AAAAAATATGATGAACTTAATGAAAATTATAATAATGGTAAAGATAGTCCCTATAATAAA
TTATTATCTACATTATCAAATGATTATAATAATTTTAAAAATAAATGTAATGATCCTGAA
TTTAGCAACTTTCCATCACTTCCAACATATTCACGAAGATTAGTAATAAAAAACACACTT
ATTTCAATTGGATTTATATTTATTGCCGTATCAATTTTCTTGGGAATTGCATATAAGTAT
TCGTTATTTGGATTTCGGAAACGATTTCAAAAGCAATGTTTAAGAGAAAGAATAAAAAAT
ATAAAGAAGAAACTGATCATTAATAAATTATTCTGA
>Py17XNL_0101245.1
ATGAATAAACAAGTGTCTGAAAAGTTCGAGAATCTATGGGAGTTTTTTCCCGATAAATTG
ACCAGTGATAAAAAGTATCAAATTAATAAAGGAAATTTCTTAGATGGTTATTGTGATAGT
TATCGTTGTGATAGTGATTTCGAAAAAATTAGTGCTGGATTATTTTATTTGCTTAATCAA
TTCTTTGGGCCTTCTGGTTTGCTTAAGAATAATGCAAAAAATAAAAACGATATTTTTGAT
TACATTATGATATGGTTAAGTTATATGTTAAACCTAAAGGAAAATGAATCAAACGACAGT
CTAAAATATTTTTATAATACAGATATAAAACATAATCAAAAGTATACAAATTCTATAGCG
GGTTTTACGGAGTATAATAATTATAAGGAACTTTTAGACGATAAACAAATTGTGAATATT
GATATTAATAATATGTCTAAATTTTATGTTCCATTTAAATCATTATGTACCATGTATAAT
GGATTTAATGATAGCACGTCAGATTGTACAAAATATTTGAATGATGTTAATGAATTTGCT
AATAAATATAAAGAACTTAGTGAAGATTCTAGTATTGCTAATGATAGTTTCTGTAATAAA
ATATTGTGTACTTTATCAAATGATTATGATAATTTTAAAAAGAAATGCAAAGACAGTTCA
TCCTTTCCAACGATAAAAAAACCAAATATTATTCCAAAATGTCCTGAACAAATTTCTGAA
CAAAATTTAAGAAGTTCTGGAGTAATTTCTGAAGATGTGGCATCAAGTTCGTCGATAACA
AGCAAATTATTTACAGTTTTATCGATATTTGGTGCAATAGCATTTTTTTTAGGAATTTCT
TATAAGTATTCATTATTTGGATTTCGGAAACGATTTAAAAAACAACAAATAAGAGAAAAA
ATAAAAAATATAAAGAAGAGAATGAATCATTAA
>Py17XNL_0101246.1
ATGGCTGGATTTATGTGTAAAAGGTTCGAGAATATATGGATTGCTTTTCCCGATACATTG
AGTAATGGAAACTATCAATTTAAAGATTATGAAATTATCAATTCATATTGTAATAATAAT
TGTACGAATGAGCTCGATAAAGTTAATGCAATATGTTTATGGTTGTTTGAGAAAAATTTT
GAGAATAATTCTTCGTTTGTGAATAATGCAAAAAGTAATATCGACATTGTTGAATACATT
ATCATATGGTTAAGTTATATGTTAAGCCTAAAATCACATGAGGAAATCACCAATATAAAT
GATTTTTATGTAAAATATATAAAGGATGATGCGAAGTATAATAAGAAAATAGATGGTGTT
AATGCTTATAATAGTTATAAGGATCTTATAGATAAAAAACAATATTTGATGAACATAAAT
AAGAACGTTATATATAAATTTTATAATGCATTAAAATCATTATGTAACATGTATAATGAA
TTTAATGATGACAATCCAGATTGCAAGACATATTCAGAAAAAGCTAAAGAATTTGTTGAA
AAATATAAAGAACTTAATGAATATTATAATAATACTAAAGGAAGTCCCTATGATCATGTA
TTGTCTACATTATCAAATGATTATAATATTTTAAAAAGCAAATGTGATTCTGATAAATCT
ATCAATTTCCCATCTCTTCCAACTTTTTCACGAAGATCAGTAATAAAAAGCACACTAACT
TCAATTACATTTATATTTGTTGCAGTATCAATTTTATTTGGAATTTCTTATAAGTATTCG
TTATTTGGATTTCGGAAACAATCTCAAAAACAACATTTAAGAAAAAAGCTAAAAAAATAA
>Py17XNL_0101247.1
ATGGACAATACCATGTGTCGAAGGTTTGATACATTGAGAAGCTATCTCCCCGATGAATTA
GGCAAAGCCGCACTTGATCTAAAAACTCTTAAAAGTTTCAATAATTATTGTCCTATTGCA
GGTTCAGAAAATAAATGTGAAACTGAGCTCGATAAAATAAATGGTGGATGTTTATGGTTG
TTTGACCAATTGTTTGTGAAAAATAAAAAAAATGATATCAATATTGCTGAATACATTATC
ATATGGTTAAGTTATAAACTAAACCAAAAGACGTATGAAGGAATCAACAATCTAAATGAT
TTTTATGTTAAATATATACAGAATAATACATATTATAATAAGTGTGATAATGGTGGTCAA
GATTGTAGTGATACATTAACAGAAATAACGGGATATACAAATTATAAGGAAATAATAGAT
AAAAAAAAGGAATTGTTGAGTATTAATTTTGGGCTTATGTCTAAATTTTATGATGCATTT
AAACCATTATGTAACATGTATACTGAGCTTGATGCAAACGACACATCAAATAAGAACTAT
TTAGATTGTGCTAAAGAATTTGTTGGAAAATATAATGAACTTAATGAGGTTTCTGATATT
ACTGAAGATAGTCCTTATTATCAAGTATTGTCTACATTATCAAATGATTATAATAATTTT
AAAGGATTTTGTAATAGAATTAGCGTTGATTGTAACGATATTCCATCCCTTTCACCGATA
AAAATAAAAGAAAATGGTGTACAAGGTTCTGTACATAATGATGTACAAAATTTTGGAGTT
ACATCATCAAGTTCGTCGATAACAAACAAATTAATTCCAGTTGTATCGATATTTGTTGCA
ATATCATTTTTTTTGGGAATTTCTTATAAGTATTCGTTATTTGGATTTCGGAAACGATCT
CAAAAACAACATTTAAGAGAAAAGCTAAAAAAATAA
>Py17XNL_0101248.1
ATGGTTTCTAATGTGTGTGGTATAATTAATACGGTTGATAAATATGTTGTTGATGATCCG
AACAACCCGGGAGAATATCATTCTACGCATTTGTTAAAAGTAGCTTTCCCTAAAAATGAC
TGTAGTAATGATGACCGAAAACTTAGCTCTTTTTTTATAGCATTGCTATCTTTACTTAAT
GATAATAATAAAAATGAAAATTTAGCGGGTGATAAACTTGTGGAATATGCTATTTTATGG
TTAAGTTATAAACTAAATCAAAAAAAAGAAAATGGAACGATCATATTAAACGATTTTTAT
AATAATATTGTAGTAACAAATAGTTGTTATTATCAGAAAATAAATGCTAATAGTGATAGT
GATAATAAGATTAGTAAGGATGTTATAAAAAAAAAAATAGAATCGATGGATATCGATATT
AAAGATATATCTAATTTTTATGATGCATTTAAATCATTATGTAACATGTATAATGAAATT
GTTGCAGATGACGACCAATGCAATAAATGTTTAAAAAGTGCTGGAGAATTGTTTGAAAAA
TATGAAAAACTTAAAAATGCTTTAGATGTTAATAAAGGAAGTTCTTATTATCAACTATTG
TCTAGTTTATCAAATGATTATAAAATTTTTGAAAATAAATATAGTGATAAATGTAGTAAT
ATCTCACTTGTAGCTTGTCCACGAAGTTCAGTAACAAAAAATATACTAATTACAATTGCA
ATTATATTTGTTGCAGCATCAATTTTCTTGGGTATTGCTTATAAGTATTCGTTACTTGGA
TTTCGGAACCGATTTCAAAAACAAAAATTAAGAGAAAAGCTAAAAAAATAA
>Py17XNL_0101249.1
ATGTCTTATAAAGAGTGTGATGCAATTAATACGATTGATAAATATTTTGATGATAATACG
GAAAACCCGGAAGAATATGATGTGAATATATTACATATGTATTGCCCTGGCAATAAATGT
AGTAGTGATGAAGAAGAAATTGTCGCTGGTTTTATAATGTTACTAAATATGATTGGTGAG
GAAGGTATAGATGGTGAAAAACTTGTTGAATACGCTATTTTATGGTTAAGTTATAAACTA
AATCAAAAAACGCAAAATGGAACTACTACATTAAACGAGTTTTATACTAATCGTGTAGTA
AAAAATAATAAATATGAGGAGAATATATCTACTAATAATAATATTAATAAGGATGTTATA
GAAAATAAAATAAAATCGATGAATATGAATATTAAAGATGTATCTAATTTTTATGATGCA
TTTAAATCATTATGTAACATGTGTAGTGAAATTAGTGCAGAAGCAAATACTGAATGCAAG
AAATGTTTAGAAAATGCTGGAGAATTTTTTGAAAAATGTGAAAAAGTTAAAAATGCTTTA
GATATTACTAAAGAAAATTCTTATTCTCAACTATGGTTAAGTTTATCAAAAGATTATAAA
AATTTTGAAGGTAATTATAATAGTATTTGGTGTAATAATGTTCCATCAGTTGTAGCTTGT
CCACGAAGTTCAGTAACAAAAAATACCCTAATTGCAATTGCAATTATATTTGTTGTAGCA
TCAATTTTATTGGGAGTTTCTTATAAGTATTCGTTATTTGGATTTCAGAAAAGATCTCAA
AAACAACATTTAAGAGAAAAGCTAAAAAAATAA
>Py17XNL_0101250.1
ATGGATTATACCCTGTGTATGAGGTTTAATAACTTGAGAACCTATTTACCCGATGACTTA
AGCAAACATCCAACTAGTGATATTAATAATTTAGGGAACATTAAGAATTATTGCTCTAAT
GGAGAATCAGATGGAACAGGATGTAAGACTGATCTCGATAAGATAAATGGTGCATGTCTA
TGGTTGTTCGAGCAATTGTTTGTAAGAAATAAAAAAAATATAAACATGGCTGAATACATT
ATTATATGGTTAAGTTATATGTTAAACCTAAAAAAAGAAAGCGAAATCACCAAATTAAAC
GATTTTTATAGTAAGTATATAGAAAATAATACGCATTATACTAATTGTGATAATGATGTT
AAAGATTGTAGTGATACATTAAAAAAAATAACAGGATACACAAATTATAAGGAAATCATA
GATAATAAAATAAATGTTATCACTATTGATATTAATGATATGTCTAAATTTTATGATGCA
TTTAAATCATTATGTAACATGTATACTGAACTTGTTGCAGGAGAGTTAAAATGTGAGAAA
TGTTTAGAAAATGCTAAAGAATTTGTTAAAACATATGATGAACTTAACAAAAATTCTAAT
ATTACTAAAGATAGTCCCTATTATCAAGTATTGTCTACATTATCAAATGATTATCATAAT
TTTAAAAATTATTGTAGTATGAATAATGTTGATTGTAGCAATATGCCACACCTTTCACCG
ATAAACATAAAAGAAAATGGTGTACAAAATTCTGGAAAAATATTTGAACAGAATGGACAG
GGTTTTGAACAAATTTCTGAAGTTCCATCATCAAGTTCGTCGATAACAAGCAAATTAATT
CCAGTTTTATCGATAATTGGTGTAATAGGATTTCTTTTAGGAATTTCTTATAAGTATTCG
TTATTTGGATTTCGGAAACGAACCCAAAAACAACATTTAAGAGAAAAGTTAAAAAAATAA
>Py17XNL_0101251.1
ATGGATAAGCAAGTGTGTGAAAGCTTTCTGAGTGTATGGGAGGATTTTCCCGATACATTG
ACCGAAACTAATGAATATCATGAATTTAAAGATGGTAATTTTTTAAATAGTTATTGTTTT
AAAGATAAATGTGATCATGATCATCCTCTCGATAAAATTAATGCTGGATGTTTATTTTTG
TTTAATAAATTCTTTGGAAGTTCTGGTGTGTTTAAGGATAATGCAAAAAATTATATCAAT
GCTGTTGAATACATTATCATATGGTTAAGTCATATGTTAAACCTAAAGGATAAAAAAGGA
AACATTCTAAAAAATTTTTATGAAATATATATAAAAAATCAAGATAAGTATAAAAATACT
ATAGATGGTGTTGATGGTTGTAATTATGATGATCTTATATATAAAAAAAATGATTTGATG
AATATTACTAATGAAAAATTGTCTAAATTTTATGCTCCATTTAAATCATTATGTAACATG
TATAATGCATTTAACGAAACGAAACCAAATTGTGATAAATGTTTGAATTATGCTGATGAA
TTTGTTAAAAAATATAATGAACTTAATGGAGATTCTAGTATTACTAATGACAGTTCCCGT
AATAAACTATTGTGTACTTTATCAAATGATTATGATGATTTTAAAAAGAAACATAGTGAT
GTTAAATGTTCCAATTTATCCTTCCAAGCGATAGAAAAACCCAAAAATTGTGTAGAAAAT
TCTAAACAAAATCCTGAACAACCTTTACAAAGATTAGAACAAATTTCTCAAGATGTATCA
TCAAGCTCATCGATAGGAAACAAATTATTTACAGTTTTATCGATATTTGGTGCAATAGCA
TTTTTTTTAGGAATTTCTTATAAGTATTCGTTGTTTGGATTTCGGAAACGATTTCAAAAG
CAAAAATTAAGAGAAAAACTAAAAAATATAAAGAAGAGAGTGAATCATTAA
>Py17XNL_0101252.1
ATGGATAAGCAAGTGTGTGAAAAGTTCCAGGAAGTAAGGAACTCGATTTCCGATGAATTG
AAAGGTAATGGAATCCCTGAATTTGACGATGATGATATTTTAAATAATTATTGTGATAGT
AAGAAATGTATTAGTGATTACGATAGAATAAGTGCTGGATGTTTATATTTGTTGTATCAA
TTCTATAACGATTCTGGTATATTCCCCTCTCCAAAAAATAATAACCGCTATATTGTTGAT
TACATTTTGATATGGTTAAGTTATATGTTAAACCTGAACAAAAGTGAAAGAGATGACAGC
ATAAAGAGTTTTTATAATTATCAAATAGATAGTTGTGATAAATATAAGACGCAAATAAAT
AATTTAGCTGGTTATGATAATTATAAGGAACTTATAGATGAAAGAAAGTATTTGTTGGAT
ATGGATAGTAATATTGTATCTAAATTTTATCAAGCACTTAAATTATTATGTAACTTGTAT
AATGAACTTGGTGATGACAATAAAAATTGCAAGAATTATTTGGATGATAATAATGAATTT
TATAAAAAATATGAAGAACTTAAGAATGATTCTGATATTACTGGAAATGAACTATATAAC
AAACTATTGTCCACTTTATTAAAAGATTATAACAATTTTAAAACGGAATGTAACGTTATT
TTATCCCCTCCACCGGAAGAAACAAAACAAAATCATGGTCAAATTCCTGTAGATAGTTCT
GGACAATTTTTTACAGAAGATTCTGAATTTAATTCTGAACCGAGTTCTGGACAAATATCT
GAAGTTACACCATCAAGTTCATCGATAGTAAGCAAATTAATTCCAGTTTTATTGATATTT
GGTGCAATAGCATTTTTTTTAGGAATTTCATATAAGTATTCATTATTTGGATTTCGGAAA
CGATTTCAAAAACAAAAATTAAGAGAAAAGCTAAAAAAATAA
>Py17XNL_0101253.1
ATGCCTACTAATCTGTGTGATGGACTTACAACGGCCGATAATGGTCTTGTCTTCGATCGA
AATTCTCAAAATTATACGTTAGAAGGAAGTTATACCAATATTTATTGTCCTGATAATAAT
TGTGATAATGATGATAACAAAAAAATTAGTTCTGCTTTTATAGGATTGCTAGGTTTCTAT
AAGGAAGTTGTTGATATGCAAAATATAGAGAGTGATGAAATTGCTGAATACGCTATTTTA
TGGTTAGGTCACATACTGAATCAAAAAACAGAAAATAGAACCACCACATTAAATGATTTT
TATACCAAATACATAAAAACAAATAGTTATTATAATCAGGAAAAAATTGGTGATAGTAAT
AATAAGATTAAGATAGATGTTATAGATGCAAAAATAAAATCGATGAATATGAATATTAAA
GATATATCAAATTTTTATGATGCATTTAAATTATTATGTAAGATGAATAATGAAATTGGT
ACAAAAAAAATCCAATGCAATACATGTTTAAAAAATGCTGGAGAATTTTATGAACAATAT
GAAAAACTTAAAAATGATTTAGATATTAATAAAGGAAGTTCTTATTTTCAACTATGGTTA
AGTTTATCAAAGGATTATGACAAATTTAAAGAGAAATATAATACACGTGGATGTAGTGAT
ATCAAATTCCTTGAATCTTGTTCACAAAGTTCAGTGAAAAAAAGTCAAGTGACAAATAGT
CCAGTTACAGAATGTTCAGTGACAAAAATTCAAGTGACAAATAGTCCAGTGACAGAATGT
TCAGTGACAGAATGTTCAGTGACAGAATGTTCAGTGACAAAAAGTACACTAATTCCAATT
GCAATTATATTTGTTGCAGCATCAATTTTATTGGGAGTTTCTTATAAGTATTCGTTATTT
GGATTTCGGAAACAATCTCAAAAACAACATTTAAGAGAAAAGCTAAAAAAATAA
>Py17XNL_0101254.1
ATGAATAAGAAAGTGTGTGAAAAGTTCGAGAATGTATGGGGTAAATTTCCCGATAAATTA
ACCAGTGATAATAAGTACCAATTTAAAACAGAAAATTTCTTAGATGGTTATTGTGATAGT
TATAGTTGTGATACTGATGCCGAAAAAATTAATGGTGGATGTTTATATCTTTTTAATCAA
ATATTTGGGACTTCTCAATTGTTTAAGTCTGTTGCAAATAGTAACATCAATATTGTTGAG
TACATTATGATATGGTTAAGTTATATGTTAAACCTAAAGGAACAAACAGGAAATGATACC
AATCTAGAATATTTTTATAGTACAACTATAGATAATGATAGGTATAAAAATTCTATAGCT
GATGTTAAAGAGTATAAAAATTATAAGGATCTTATAGATAAAAAAAAAGAATTCATGGAT
ATTTCTAATGAAAAAATATCTAAACTTTATGATTTATTTAAAAGTTTATGTAATATGTAT
TTTTATTTGGATGAAAACAATCCAGATTGCACGAAATATATATCAAACGCTAAACAATTT
GTTAACAATTATAAAGAACTTTATGGAGATTCTAGTAATAATGATAATAGTTTATATAGA
CAAATATTATCTAATTTATCAACTGATTATGGTAATTTAAAAAAGAAATGTAAAAATAGT
TCGTCCTTTCCATCGATAGAAATAACAGACAATTCTGCACACACTTCTGAAGTTGCATCA
TCAAGTTCGTCGATATCAAAGAACTTATTTATAGTTTTATCGATATTTGGTGCAATAGGA
TTTTTTTTAGGAATTTCTTATAAGTATTCGTTATTTGGATTTCGGAAAAGAGTTCAAAAA
CAAAAATTAAGAGAAAAAATAAAAAATATAAAGAAGAGAATGAATCAATAA
>Py17XNL_0101255.1
ATGAAAGATGATATATGTGGAAATTTTGATTATTTGAGGAAGCATTTATCCGATGAATTA
AATGTAAACGCAGAATTTGGCTTAGAACAAATTAGTGATTACAGTAATTACTGCCCTAAT
GGAGACTGTAACACTGAGCTCGAAAAAATTACGATTGGATTTTTATGGTTACTTGGAAAA
TATTTTACTGAATACCCAAATAAAGGTAATACTATAAATAGTGCTAAACCATTTTTTCTA
TATATTATTTTATGGTTAAGTTACAAATTAAATCAAAATTCAGACAAAAAACCCACCAAC
ATATACGATTTTTATACTGAAAATGTAATTGGTAATAATAAATATAGTAAATTTATAGAA
GATTCAAACAAATTTACAAATATTAAGGGATTCATAGACAAACAAAAAGATTTTATGAAT
ATTAATATTAAAGATTTGTCTAAACTTTATGATGCATTTAAACTATTATGTAGTATGCAT
GATAATGGTGCAATGAGTAAAGATAGCAACATACTGTTAAATAGTGCGAATGAATTTGTT
AGCAAATATCAAGAACTTTGTGAAGATTCTAATAATACTGATGGTAGTTCGTATAAACAA
ATATTGTCTGCTTTATCAACTGATTATAACAATTTAAAAAATAAACATAGCAGTAATACA
CCTCTTCCAGACATAACAGCAGACATGTCTGCATACATTTCTAGAGTTACATCATCAAGT
TCGTCGACAGGAAACAAATTATTTACAATTTTATCGATATTTGGTGCAATAGCATTTTTT
TTAGGAATTTCTTATAAGTATTCGTTATTTGGATTTCGGAAACGATTTCAAAAACAAAAA
TTAAGAGAAAAACTAAAAAATGTAAAGAAGAGAATGAATCATTAA
>Py17XNL_0101256.1
ATGAATAGGCAAATGTGTGAAAAGTTCCAGGAGGTAAGGAACTCGCTTCCCGATCAATTG
AACAGTAGTGGATATTATCAATTTAAAGATGAAGAATTTTTAAATAATTATTGTAATAGT
AATCAATGTCAAAGTGATTACGATAGAATAAGTGCTGGATGTTTATATTTGTTGGATCAA
TTATATAAGGATTCTGGTGTGTTACCCTCTCCAAAAGATAGTAACCCCTATATTGTTGAT
TACATTTTGATATGGTTAAGTTATATGTTAAACCTGACCAATAGTAAAGGAGACAATATA
AAGAGTTTTTATAGTGCATACATAAATAGCTGTGATAAGTATAAGACGGAAATAAGTGAA
TTAAAAGATCATGATAATTATAAGGATCTTATAGATAAAAGAAAGGAATTTTTATATATG
GATAGTAATATTGTATCTAAATTTTATGAAGCATTTAAATTATTATGTAACTTGTATAAT
GAACTTGATTATGAAAAAAAAAATTGCAAAAATTATTTGGAAGATAATAATGAATTTTTT
AAAAAATCTGAAGAACTTAAGAAAGATACTAGTATTACTGGAAATGATTCATATAATCAA
CTATTGTCCACTTTATCAACTGATTATAATGATTTTAAAAAGGAATGTAAAGAAATTTTA
TCCCCTCCACCGAAAGAAACAAAAGATAATCCCGGACAAACTCTTGTAGGTATTTCTGGA
CAAGGTATAGATGATTTGGGACAAAATGTACATAGTTCTGAACAATATTTTGCACAAGAT
TCTGGACAAGATGCACATAATTCTGATGTTGCATTATCAAGCTCATCGATAGTAAGCAAA
TTAATTCCAGTTTTATTGATATTTGGTGCAATACCAATTTTTTTGGGAATTTCTTATAAG
TATTCGTTATTTGGGTTTCGGAAACGATTTCAAAAACAAAAATTAAGAGAAAAGCTAAAA
AAATAA
>Py17XNL_0101257.1
ATGTTGACTAGTAAAATGTGTGATCAGTTTGATACTATGTGGAGGGCTTTTCCCGATGAA
TTGAATTCTGGAGAATATGATTTTAAAGGTGGATCGCTCAATATCTATTGCTCTAATAGA
AAATGTGAAAATGATATCGATAAGATTAATGCTGGATCTTTATGGTTATTTAAACAATTT
TATGGAAGTTCATATAATTTTTCGAGTAATGCAAATGGAAATATGAATATTGTTACATAC
ATTATGACATGGATAAGTTATAAGTTAAATCAAAAACCACAAAAGGAAATCACCAAGTTT
AACGATTTTTATAGTAAGCATATGGAAAATGTTGAGGAGTATAAAAAGACTATAGATGGT
GCTACGGGATATAAAAATTATATTGATCTTATAAATCAAAATAAATTGATGGATATTGAT
ATTAGTGTTATGTCTAAATTTTATGATTTATTTAAAAACATATGCAGCATGTATATCAAT
ATTGGTAAAAAAAACAAGGGCGAGATGTATTTAGAATACGCTAAAAAATTTGCTAATGAA
TACAAACAACTTTTTAATGATAATGATAATAATGAAGGGAATTCATATAATAAAATATTG
TCGGCATTATCAAGTGATTATTATAATTTTGAAAAAAACAAAGTTGATGGTAAACCAATA
AATCTTCCTTCGCTACCAACAAAAAAAACAGTTGAAAATGTTGACATATCAAATCCTAAA
GAAACACAAGATGTCTCCTTGAGTGAAACGCCAGCATCAAGTTATGAAGCTAAAGTATCA
GATTCTGATTCAACATTACCAAGTCCATCACAAGTAAATAAATTAATTTTAATTCCAATT
ATATTTGTTGCAACATTAATTTTATTAGGAATTGCATATAAGTATTCATTATTTGGATTT
CGGAAACGATCTCAAAAACAATATTTAAGAGAAAAGATAAAAAGATAA
>Py17XNL_0101258.1
ATGAATAAGCAAGTGTGTGAAAAGTTCGAGAGTGTATGGGATAAATTTCCTGATGAATTG
GACAGTGATAATAAGTATCAATTTAAAACAGAAAATTTCTTAGATAGTTATTGTTTTAAT
AATGAATGTAAAGGTGATCTCGATAAAATTAATGCCGGATTTTTTTATTTCCTTAATCAA
TTCATTGGGAGTTCTTGGTCATCGTATTATGCGCAAAATAATATAAATATTGTTGATTAT
ATTATTCTATGGTTAAGTTATATGTTAAACCTAAAACCACAAGTAGGAAATGTGAAGAAT
CTAGAATATTTTTATAGTACAACTATAAATAATGATAGGTATAAAAATTCTATACCTGAT
GTTACAGATTATAAAAATTATAAGGATCTTATAGATCAAAAAAAATATTTTTTGGGTATG
GATAAAAATATTATATTTAATTTTTATGAAGTATTTAAATTAATATGTGAAATGTATACT
AATTTTAATGAAACGAGATCACATTGCTCAATCTGTTCGCAAAATGCTAATAAATTTGTT
AATAAATATAAAGAAATGAATAAAAACTCTGTTATTACTAGTAATAGTTCCTATAATAAA
CTATTGTCTACTTTATCAAATGAATATATTAATTTTAAAAATTATTATACTAGTAAATGT
AGTAGTTGTAAGGATATTCCATCCCTTCCATCAGTAGAAAAAATACAAAGTCCTGAGCAA
TTTTCTGGACAAGGTTCTGAAGATACACCATCAAGTTCGTCGATAACAAGCAAATTATTT
ACAGTTTTATCGATATTTGGTGCAATAGGATTTTTTTTAGGAATTTCTTATAAGTATTCG
TTATTTGGATTTCGGAAACGATTTCAAAAACAAAAATTAAGAGAAAAAATAAAAAATATA
AAGAAGAAAATGAATCATTAA
>Py17XNL_0101259.1
ATGGGTGCTAATCTGTGTGATGGACTTAAAATGGCCGATAATGGTCTTGTCTTCGATCGA
GATTCTCAAAATTATAAGTTCACAGGAATTCATACCAATCTGCATTGTCCTGGTAATAAT
TGTGATAATGATGATAACAAAAAAATTAGTTCTGCTTTTATAGCATTTTTAGTTTTCTTT
AAGGATTTTGGTGATATGAAAAATTTAGAGAGTGATAAACTTGCTGAATACGCTATTTTA
TGGTTAAGTCACAAACTGAATCAAAAAGCACAAAATGGAACCACCACATTAAACGATTTT
TATACTAAACATATAGAAACAAATAGTAAATATGATCAGAAAACAATTGGTGATAGTTAT
AATAAGATTAATATCGATATAAAACAAAAAATAAAATCGATGAATATTGATATTAAAGAT
ATATCTAATTTTTATGAAGTATTTAAATTATTATGTAAGATGGATAGTGAAGTTGATAAA
ACAAAAACCCAATGCAATAAATGTTTAATAAATGCTGGAGAATTTTATGAAAAATATGAA
AAACTTAAAAATGGTTTAGATATTAATAAAGGAAGTTCTTATTTTCAACTATGGTTAAGT
TTATCAAAAGATTATGACAAATTTAAAGAGAAATATAATGCACGTGGATGTAATAATATC
AAATTCCTTGAAACTTGTCCACGAAGTTCAGTGACAAATAGTCCAGTGACAGAATGTTCA
GTGACAAAAAGTCAAGTGACAAATAGTCCAGTGACAAATAGTCCAGTGACAGAATGTTCA
GTAACAAAAAATACACTAATTACAATTGGAATTATATTTATTGCAGCATCAATTTTATTG
GGAGTTTCTTATAAGTATTCGTTATTTGGTTTTCGGAAACGATCTCAAAAACCCCATTTA
AGAGAAAAGCTAAAAAAGTAA
>Py17XNL_0101260.1
ATGAATAAGCAAATGTGTGAAAAGTTCCAGGAGGTAAGGAGCTCGCTTCCCGATCAATTG
AACAGTAGTGGATATTATCAATTTAAAGATGAAGATTTTTTAAATAATTATTGTGATAGT
AATCAATGTCATAGTGATTACGATAAAATAAGTGCTGGATGTTTATATTTGTTGGATCAA
TTATATAAGGATTCTGGTGTGTTACCCTCTCCAAAAGATAGTAACCCCTATATTGTTGAT
TACATTTTGATATGGTTAAGTTATATGTTAAACCTGGGCAAAAGTGAAAACAAAATTATG
GATGATTTTTATAATCCATACATAAATAGTTGTGATAAGTATAAGACAGAAATAAGTGAA
TTAAAAGAGCATGTGAATTATAAGGGTCTTATAGATAAAAGAAAGGAATTTTTGTATATG
GATAGTAATATTGTACCTAAATTTTATGAAGCATTTAAATCATTATGTAACTTGTATAAT
GAACTTGATTATGAAACAAAAAATTGCAAGAATTATTTGGAAGGTGATAATGAATTTGAT
AAAAAATATAAAGAACTTAAAGATTCTGATATTACTAATAGCAGTCCATATAAAGAAATA
TTGTCTACTTTATTAAAGGATTATAATGATTTTAAAAAGGAATGTAAAGAAATTTTATCC
TCTCCACCGGAAAAAACAAAAGAAAATATTGGACAAATTCTTGGACAAGATTATGAACTT
ACTTTTGAACAAGATTCTGAACAAAATATAGATAATTCTGATGTTGCATTATCAAGTTCA
TCGATAGTAAGCAAATTAATTCCAGTTTTATTGATATTTGGTGCAATACCAATTTTTTTG
GGGATTTCTTATAAGTATTCGTTATTTGGATTTCGGAAACGATTTCAAAAACAACAAATA
AGAGAAAAACTAAAAAATAAAGAATAA
>Py17XNL_0101261.1
ATGGATAAGGATGTGTGTGAAAAGTTCAAGAATGTATGGACAAATTTAGAATATGATTCG
AGTACTGAAAGCTATAAATTTAAAGATGATAATGATTTCAAAGAGTACTGTACTGATGTA
AATTGTGAAGAGGATATCAATAAAATTAATGCTGCATGTTTATTTTTGTTTAATGAACTC
TTTGGGAGTTCTGACTCGTTTAATTCTGTTGCAAAAGGTAACATCAATATTGTTGAGTAC
ATTATGATATGGTTAAGTTATATGCTAAACTTTACCACAATTGATGAAAGTGGCAGTATA
GAGCTTTTTTATGAAATATATATAAAGGATTGTGATAAGTATAACAACAAAATAGATGGT
GTTACTGCTTATAATAGTTATAAGGATCTTATAGATAAAAAAGAAGATTTGATAAGTATT
TATGTTAAAGATATATCTAAATTTCATGATGCATTTAATACATTATGTATGATGTATATT
GAATTTGATTCAGAAAATGCAGATTGCAAGAATTATTTAGAAAAAGCTAAAAAGTTTGTT
GAAATATATGATGAACTTAATGAATATTATAATAATGGTAAAGGCAGCCCCTATAATCAA
TTATTATCTACATTATCAAATGATTATAATAGGTTTAAAAATAAATGTAATAATCTTCCA
TCACTTTCAACATATTCACGAAAATTAGTAATAAAAAGGGCACTAATTCCAATTGCATTT
ATATTTGTTGCCGTATTAATTTTCTTGGGAATTGCATATAAGTATTCGTTACTTGGATTT
CGGAAACGATCTCAAAAGCAATGTTTAAGAGAAAGAATAAAAAATATAAAGAAGAAACTG
ATCATTAATAAATTATTCTGA
>Py17XNL_0101262.1
ATGAATAAGAAAGTGTGTGAAAAGTTCGATAATGTATGGGAGGTTTTTTCCGATACATTG
ACCAGTGATAAAAAGTATGAATTTAAAACAGGAAATTTCTTAGATAGTTATTGTGGTGAT
AATAATTGTAGTACTGATTACGGAAAAATTAGTGCTGGATTTTTATATTTGTTTAATGGA
CTCTTTGGGGTTTCTGGTTTGTTTAATTCTCGCGAAACAAGTAACATCAATGTTGTTGAA
TACATTATGATATGGTTATGTTATATGTTAAACCTGAAGAGTACTCAAGATGGCAGCTTC
ACCAATCTAAATAATTTTTATAAAGCAAATATAGAAAATCACAACAAGTATAATAGTTTC
ATTGAGCTTATAAAAAAAAAAAAAGAATTGATGAATATTTCTAATGATAAAGTGTCTAAA
CTTTATAAGTTATTTAAAATTTTATGTGAAATGTATACTAAAGTTGATGAAGACAATAAC
AATTGCAATAACTATTTGAAAGATGATAATCAATTTACTAAAATATATAAAGAACTTAAT
AATGGTCATGATGTTACTAATGATAGTTCCTATAATCAACTATTGTCTACTTTATCAACT
GATTATGATAAATTAAAAAATGAATGTAAAAATATTTTGTCCTCTCAACCGAAAGGAACA
GAACAAATTCTTGTACAAAGTTCTGTAGATACATCATCAAGTTCATCGATAGGAAACAAA
TTAATTTCAGTTTTATCGATATTTGGTGCAATAGGATTTCTTTTGGGAATTTCTTATAAG
TATTCGTTATTTGGATTTCGGAAACGATTTCAAAAACAAAAATTAAGAGAAAAAATAAAA
AATATAAAGAAGAAAATGAATCAATAA
>Py17XNL_0101263.1
ATGGATGATACTCTATGTGGAAAATTAGATTACTTGAGGAAGCATTTATCCGATGAATTA
AGAGGAAAGGCAGAAACTGAATTTAAAAAGATTGCAAATTACAAAAATTACTGCCCTAGT
GAAAACTGCGATACTAATCTCGATCAAATTACGATTGGATTTTTATGGTTACTTGAACAA
TATTTTACTAAATATCCAATTAAAGGTGATAATGAATATAATATTGAACCATTTTTTATA
TATATTATTTTATGGTTAAGTTACAAATTAAATCAAAGCTCAGAGAACAGTACCACCAAA
ATATACGATTTTTATACTAAAAATGTAATTAATAATACTAAATATGGTAATTTTATAAGT
GATTCCAATAGATATACTAATCTTAAGGATTTCATAGATAAACAAAAAGATTTGCTGAAT
ATTAATATTAAAGATTTGTCTAATTTTTATGATGCATCCAAATTAATATGTAGTATGTAT
TCTAATAAAGCAACGAATATAAATAAGGATGCACTGTTAAATAATGCGAATGAATTTGTT
AAAAAATATCAAGAACTTAATAGAGATTCTAATAATATTGATGGCAGTTCATATAAACAA
ATATTGTCTGTTTTATCAACTGATTATGATAATATAAAAAATATAAGTACCAATATTACA
TCTCTTCCAGAGATAACAGCAAACGTTTCTGCACTATCATCTGGAGATACATCAAGTTCT
TCGATAGGAACCAAATTATTTACAGTTTTATCGATATTTGGCGCAATAGCATTTTTTTTA
GGAATTTCTTATAAGTATTCGTTATTTGGATTTCGGAAACAATTTCAAAAACAAAAATTA
AGAGAAAAACTAAAAAATGTAAAGAAGAGAATGAATCATTAA
>Py17XNL_0101264.1
ATGAATAAACTTTGTATTCAAATTGTTTTATTTCTTTTAAGCATCTCCGTATGCGTGAAT
ACTAAACCCCTTGCAACTGAACCTGCTCCAAAAAAAAATACAAAACTCAAATCAAAAAAA
AATACAGAACCCAAATCAAAAAAAAATATAGAACCCAAACCAGAAAAACTTTGTCCTACT
CCAGAAGAAATATATGAAAAAAACAAGCACTTATTATGTAACAATCCCGAAGAAATTAAA
AATGCAGAAAAACTTATGAACGATGCTTTAGAAGGTTTAAAATATCATGCTACAAATAAA
TATGGTTATATTTTCTATGGAGCATATAGTCATTATAACATGTTGTCTTATAAAAAATTA
TATCACGATTTTACATGTATTGAAAAAGTTGAATATACAATTAATGATCCAAATAAGTAT
AATAAAATAATAAACAAGTTATGGGATCCAGATAGTAAAAATTTTTTATATAAAGGCTCG
GTTAAAAGAAAAATTACCCGTGTGTACACTCCAAATTTAGTAATTATACAACAACGTTAC
AAAAATCGTCGTTTGGAGCGTCAGAAATATTTTTATGCTTTAGCTGCAAAATTTGAAATA
TCAGAAGACAAAACTATAATTGTCATGACTTCGGCAAATATAAATGATCACAACAGTAAA
AATAAGAAACCCTTTGAAAACACAATAATAAAAAGCGCAAATTTATTCAAAACTAACATT
GATTCTGAAGATGATATTAGAAAAGGAAAATTAAAAAAAACAATTGTTAACATAGCTGGA
TACATCATTAAAAAAAAAGACAAATATCTTGATATCACCTATGTCGAATCTATTGATCGC
TATGTTCCCAATTGGCTAAACCGCATTATTATAGAAGCTTCAAAATGTTGTTCCCCTCAT
AAATAA
>Py17XNL_0101265.1
ATGGATCATTTCCTGTGTATAAGGTTTAGTACATTAAGGACATATTATCCCGATGAATTA
GACAAATCTAAAACAACCAATTTTTATGCTTTAGGGACTATTAAGGATTACTGCTCTAAT
GGAGATTCAGGAAACATACAAGAATGTAAGACTGAGCTCGATAAAATAAATGCTGCATGC
CTATGGTTATTTAATCAAATTATTTCTAATAAGGTTAATAGTTTAAATAAAGAACAGCTT
AAAATTATTATTATATACATTATGATATGGTTAAGTTATAAACTAAAAATATCAGATGTA
GGTATCACCACATTAAAAGATTTTTATACTAAATATATAAAAAATCATACGGATTCTACT
AACTGTAAAAAAAGTGGTATAAATTGTAGTGATACATTAAAAAATAAAACGGGCTATAAG
AATTTTAAGGAGTTCATAGAAAAAAACGAATATTTCATAAATATGGATATGAACATTATG
TCTAATTTTTATGATCCATTTAAATTATTATGTAGCATGCATACTGAATTTGATGCAAAC
AATCCAGATTGCAAAAATTATATAGAAAAAGCTCAAGAATTTGTTAAAAAATATGAAAAA
CTTAATGGAGATTCTAATAATACTGAGGGTAGTTTATATAGCCAAATATTGTCTACATTA
TCAAATGATTATGATAATTATAAAAAGGAATGTAATGGTGTTAATTGTATGGATATTCCA
TCCCTTCCTGAAATACCAAAAAAAAATTATGAACAAAGATCTGAAGTTACATCATCAAGT
TCGTCGATAGCAAACAAATTAATTATAGTTTTATCGATATTTGGTGCAATATCAATTTTT
TTGGGAATTTCTTATAAGTATTCGTTATTTGGATTTCGGAAACGATCTCAAAAACATTTA
AGAGAAAAGCTAAAAAAATAA
>Py17XNL_0101266.1
ATGAGAGTCAGTATTTTAAAATATGTTTTTTTTTCAATTATTATTTGTTCTTTTGAATAT
GCCAAAAATGAACTATACTTTGCAAACGATAGAGGGATATACCTTGAAAGGAATGTAATA
AACTTTAGAAATGATAGGATATTAGCAGATGTAGATGATCAATTTGATTTAAATGGATTT
TATAAATCAACTTTGAGTCTTGCAAGTCAACTTAGTGATTGTACTGAAGGTAACAAAGAA
ATAGCACACCTTCAAAATATTATAGATTCATATATAAAGAAGCATAAAGAAAGTAATACA
CTACCCGATTTAAATAATTTAGATAAGAAAACTAAAAAGTTAGTTAATGAACTTCGAACA
GAATTAGAAAAAATAAAAAAAGAGCTTGATAATAAAATGAATGGTGAATTAGCAATGCAG
CCGATACATGATAAAAGAATAATAAAAAAAGATGAAAATAGTTCTGTATCAGAACATGAA
GACTTTAAACAATTGGAAAGTTTTGAAAAAAAATTGAGGACTAAAAATGATAAATTTAAA
GTTGAATATTGTGAAATTAAATTCAGTAAAAAGTATATGGGGTTAAAAATTAATAAAAAA
TTGACGAAAAAAGAAGAAAAATTATTTAAGAGAGCTGTCGGAGAATCAGGAAATATTGCT
TTAAATTATGGGAAATATAAATATAACCATTCTTTATTATTGTTTTTTATTATACTTGCT
TAA
>Py17XNL_0101267.1
ATGAAAAAATATATTTATATTATTAGTTTGGCTGCATTTTTTATTTCCTTCGATATAATT
TGTGCAACCAAAATTGAGGAAAATAAAAACAAGAATGCCACAAAGTTAAACAATTATAAT
CCATACCATAATTTAGAAGAAAGTGATTTTGATAATTCAAACTTTTTAAATGAAAAAAAA
TATGATAATAAAAATAATTCCATTAATAATGAAAAATATATACAGCCACATTCAATAAAT
AACAATTTCCTTCAAAATAAAAAAGATATAAACAATACAAAAATCACATTGTATAATGAA
TATAATAAGACAAATAATATTGATAATTTTAGAAATTTTAATCATGAACATGAAAAAACA
AATAACATATTAATTGAAAATAATAATTCCTTTTTACAAATAACCGCTATATCTGAAATA
AATAAAGATACGTTAGATACGGTCGATACTATATATGGTGTAAATGATAATGAAAGCGTA
TTGTGGTTTTTTTATAAACTTCTATATTCTGTTGAATATATTAAAAAAATGTTAAGTAAC
TTAAATATAGGTCTATCCAGTGAGCAAACTAAAATAAAGACAGATCAAAATGTTGTTATT
AATGACGTCAGACAAACAAACGCGTCATGTTATTCTGAAAAAAATGAATTAATAAATAAA
TTGGGCAATATACACAATCCTTTTTATAATTTTCATAATGATCGTTCGATAGATGATTAT
AATTTATATACATCATCAAAAAATAATTTTGTAAATTGTTTAAAAAAAGGATTTGAAAAT
ATAAAAAAAAAAACAAATGATATTATTTCATATGAAGAAAAATTATATACAGATAAATGT
AAAAATAGCTCCAAACTCAAGAATACTACTAAGAAACCTTCTGAATTTTGTAAAAATGTG
ATGAATCTCAATGTATCTCGTAAAAATAGTTGGGAAGTTCCCAAAAATAACGAAATAATT
TCATTTATAGATTTTCTAATAGAAAAATTAAAATCAAACAATTACCCAATGACTCTTGTA
ACAAAACTAGATTTTATAAAAAAACAATTCGAGGATATTAAAAATAAACACAATAAACAC
ATAAAAATATGTAAACAAGAAGAGATTGTTGTGAACAAATGTACCAACAACATTGATAAT
AATAATTGTGATAAACATTTTAATGAAATTAAAAAAATAGCCGAATCATATAGCATTATA
TTTTATAATTATACAATTTTAGAAAATTTAGAATCAGTAAATATTACATATAAGGAGTCC
TTAGATTACTTTTTTAATTCACTAGGGAAATTATTAATAAACAAAGTAGATTCCGATGGA
AATATAATAGAAGAAAATGATATTGATAATTTTGATTTGTCTAAACCCAAAAATAATTTT
AAATTATTAGAAGGTGAATTAAATGGAGTATTTGAAAATAAATGGAATGATTATAAAAAT
AATAAAAATCTTGATCAATTCAAAGATACAATGAAAAAAATAATATTATTAATTATACAA
TATATGAACGAATTTAAAGGCTTGAATGACGCTATGACAAAACTAAAAAATGAAGGTATT
TCACAAAAATTTGTGATTAATAATCAAATAAAACAAAAATTCGATAAATCAACTTATGAT
GAAAAAAAAGAAGGGTTTGAAAGTTCTCTTGAATTAGCAAAAAATTGGGAAAAAAAAAAA
CTCGAAATAATAACGGAATTAAAAAAAAAAAATGAAGAAACTGTTCAATTGGATATAAAA
ATTAGAGAACTAATTAAACAAATCAAAGATATTATAGAGGAACAAAAAATAGTGAACGAT
TTAAAATTAGAATTAAACAAAAAAATAAAAGAAATAACTGAGAAAATTGAATATATTAAA
AAAGCAGTTGACTTAAAGAAAGAAATAGAAAAAGACAACGTATATATTGATGAATTAGCT
AAGGAACCACCATATCAAATTACAAAATATATAGAAAAAAAAAATGAAATATATAATACA
ATAAAATCAGATTTTGACAAAATTTATGTAGGCGATATTGAACAACTTTACAATGAAATG
TTTTCTGTAGTTCAAGAAAGTAACATTGAGCATATAGAAAATAAAACAGAAATTCTAACT
TTAAAAACGAAAATAGATAATGTATATAATAAAATCCAAAACATGGAAACTGAAACAGTT
AAATCACATCTAAAGAATATAGAAACTAACAACAAACTATCAGAAACAATTTTGGATATA
ATAAAATATATATATGGAGAGATTACCAACGAGCTAAATAAAACATTAGAAGACTTTAAA
AATAAAGAAAAAGGACTATCAAATAAAATAGATGAATACGCTAAGGAAAATGTCCAATTA
AATGTATATAAATCTAACATATTAGAAATCAGAAAGCATTATAATGATCAAATTAATATA
GACAATATAAAGGAAAAAGAAGCAAAACAAAACTATGATCAATTCAAAGAACATATGAAA
ACAATACCACCTAACGAAAATGAAATATCAAAAACCATCAATGAGATAAAAATTATGAAA
GACGAATTCTTGAGTAAAGTAAATAAATATAATGATTTTGACAAAGTTTATAAAGAAAAG
GTTGAATCAGAACACAATAAATTTACTGAATTAACAAATAAAATAAAAACAGAAGTTTCG
GATGAAGAAATAAAAAAATATGAAAACAAATTTAATGATAGCAAATCTTTAATTAATGAA
ACAAAAAAATCCATTGAAGAGGAATATCAAAACATTAATACACTTAAAAAGGTAGATGAT
TATATAAAAGTATGTCTAAATACAAATGAATTAATAACAAATTGTCATAATAAACAAACT
ACATTAAAAGACAAATTAAATCAAAATATTAAAACCATAAAAGAAACTAATTCAATAGAT
AAAATTTATACAGACAAGTTTGAAAATATATTAACAGATAAAAAGACAGAATTAGAAACA
AAATTCACAGGATTGTCTTTAAATAATCACGAATCGAATAACAAAGAATTGCTAACATAT
TTTTATGATTTAAAGGCAAATTTAGGAAAAAATAAAGAAAACATGTTATATAAACAATTC
AATGAAAAAGAAAAAGCTGTTGAAGATATTAAGAAAAAAAATGTAGATATAAATAAAATT
GTTTCAAATATTGAAATAACAATTTATACATCCATTTATAATATTAATGAAGATACAGAA
AATGAAATTGGAAAAAGTATAGAATTACTAAATACCAAAGTACTTGAAAAGGTAAAAGCA
AACGTAACCAATTTGAATGAAATAAAGGAAAAATTAAAAGATTATGATTTTCAGGATTTT
GGAAAAGAGAAAAATATTAAATATCCTGATGAAAACAAAATTAAAAATGATATTGATACA
TTAAACCAAAAAATCGATAAAAGTATAGAGACATTAACGGAAATAAAAAAAAATTCAGAG
AACCATATTGATGAAATAAAAGGACAAATAGATAAATTAAAAAAAGTACCAAATAAAACA
ATGTTTAACGAGGATCCAAAGGAAATTGAAAAAAAAATAGAAAATATAGTAGAAAAAATA
GACAAAAAAAAAAATATATATAAAGAAATAGATAAATTATTAAATGAAATATCAAAAATA
GAAAATGATAAAACTTCGTTAGAAAAATTAAAAAATATAAATTTATCATATGGAAAAAGT
TTAGGCAACTTATTTTTGCAACAAATTGATGAAGAAAAAAAAAAGGCTGAACATACGATA
AAAGCAATGGAAGCATATATTGATGATCTTGATAATATAAAAAAAAAATCACAAGAAATA
GAAAAAGAAATGAACATAAACATGGACATAAAAATGGACATACATAAGGAAATGAAAGCG
CTTAATATATCACATGACGACTACAAAATATATCATACTACAAGTAAGAATCATGAAGAA
AAAATTTCTGACATTCGTAAAAATTCTTTAAAAATAATACAAGATTTTTCTGAGGAATCA
TATATAAATGATATTAAAAAGGAATTAGAGAAAAATGTTTTAGAATCCCAAAATAATAAT
ACTGATATTAATCAATATTTAAGCAAAATTGAAAACATATATAATATCTTAAAATTAAAT
AAAATTAAAAAGATTATTGATAAAGTAAAAGAATATACTGATGAAATCGAAAAGAATAAT
AAAAAGATAAATGCTGAATTAAGTAATTCAGAAAAAATAATTACACAACTAAAAGAAAAT
TCAAGTTTAAAAGAATGCCAATCAAAAATAAAATCAACTATAGATGATAATTATGTTAGT
GAATGTATAAAGAATATTACAAATTTAAAAACTTATATTGTAAACGAAAAAAATAACATC
AACACTTATTTTAAAAATGCCGAAGAGTATAATCAAAATGTATCATTAAACTTTAATAAT
ATAGAAATGGCGGATACTAAATCACAATATATATTAAACATTAAAAAAAATAATGGCACT
AATAACACTGATTATAATATCAAAGAATTGAAAGAACACAAGAAGAAGTCTAATGTTTAT
AAAGATGAGGCTGGTAAAAATACACAAGAAATCAAAAAAAATAAGGAATTATTTGAAAAA
TATGAACAAGAAGTAACTGTACTTTTAAATAAATATTATGCGGTAGAATTAAAAAATAAA
TTTGATAAAACAAAAAATTATTCAGAACAAATCATAAAGGAAATAAAAGACGCACACAAC
ACTTTTACATCCCAAGCAGACAAATCTGAAAAAAAAATGAATGAAATAAAAAACGAACAG
ATTCGTATTGAAGACGAAGTCGCTAAAAATAATAAATCTAATAAAGCAATACTAGATATT
CAACTATCCGTAGAGCCATTCAAAATAAAATTCTTAAAAATAAAGGATCTAAGAACAAAA
TCAGATGATTGTTTAAAAGAGACCAAAGACATAGAGACCAAAATATCAAATTTATCTATA
GATACTCAAGAAACAAAACTAATAGAGAACAAGAACATATTAAATACCCTTGAGAAACTT
TTAGAATCTCTCAAAAACCAAAAAAAAAATATTGAAGACCAAAAAAAAGAATTAGATGAA
GTTAATTCCAAAATTAAAAATATAGAAAGCAATGTAAACCAGCATAAAAAAAATTACGAA
ATTGGAATTGTAGAAAAAATAAATGAAATCGCCAAAGCAAATAAAGACCAAATTGAATCA
ACACAAAAATTAATAATACCAACAATAAAAAATTTAATATCTCCTTTTAAAGCTAATGAT
TTAGAAGGTATTGACACTAATAAAAACTTGGGAAAATATAATACAGAAATGAATAATATA
TATGAAGAATTTATTAAATCATACGATCTAATAACACATTATTTAGAAACGGTTTCAAAA
GAACCCATAACATATGAACAAATTAAAAATAAGCGAATCACCGCACAAAATGAACTCTTA
ACAAATATAAAAAATGTAAATAAAGCCAAATCCTATTTAGATGATATAGAAGCAAATGAA
TTTGATAGAATAGTCACACATTTTAAAAACAAATTAAATGATGTGAATGATAAATTTACA
AACGAATATTCAAAAGTTAACAAAGGGTTTGATAATATTTCAAACTCTATTAATAATGTT
AAAAAATCAACTGATGAAAATTTATTATTAAATATACTAAACCAAACAAAAGAAATGTAT
GCAAATATTGTCAGTAAAAAATATTATAGTTATAAATATGAGGCAGAAAACATATTTATA
AATATTCCGAAATTAGCAAATTCTTTAAATATTCAAATAAAAAGCAGTTCAGGAATAGAT
TTATTTAAGAACATTAATATAGCTATATTACCTTACTTGGATTCCCAAAAAAAAGATACG
CTAACCTTTATTCCATCTCCAGAAAAAACATCAGAAACATATACAAAAATAAGCGATTCT
TACAATACTCTTCTTGATATATTAAAAAGAAGTCAAGAATTGCAGAAAAAAGAACAACAA
GCATTAAATCTTATATTCGAAAACCGACTTTTACATGACAAAGTCCAAGCAACCAACGAA
TTAAAAGACACATTAAGTGATTTAAAAAATAAAAAAGAACAAATATTAAATAAAGTTAAA
CTACTTTTACATAAATCTAATGAATTAAACAAATTATCATGCAATTCTCAAAATTATGAT
ACCATTTTAGAATCATCAAAGTATGATAAAATAAAAGAAAAAAGCAATAATTATGAAAAG
GAAAAAGAAAACCTTGGGATAAATTTTGATGTAAAAGCTATGGAAGAACAATTTAATAAT
GATATTAAAGATATAGAAAAATTAGAAAATAATTACAAACATTCAGAGAAAGATAATTAC
AATTTTTCAGAGGAAAATAATAATATTTTACAATCTAAAAAAAAACTAAAAGAACTAACT
AACGCATTTAATGCTGAAATAAAAAAAATTGAGGATAAAATAATAGAAAAAAATGGTTTA
ATTAATAAATTAATAGAAACGAGAAAAGATTGCATGCTTTTTACATATAAAACATTAGTC
GAGACTCTTAAAATAAAAACAACTGATTACTCGAAATTCATAACGTCTGCAACTAAATTT
TCAAAAGAATTTTTAAAATACATTGATGCTACTTCCAATTCTTTAAATGATGACATCAAC
ACGTTGCAAACAAAATATGATTTAAATCAAATAAACAAGCATGTAGCAAGTATGGTTGCA
GATGCAACTAATGATAATAATAATTTAATAGAAAAGGAAAAGGAAGCAACTAAGACAATC
AACAATTTGACCGAGCTATTTACAATAGATTCAAATAAGATCGATGCCGATGGATTACAT
AATAATAAAATACAAATTATTTATTTCAATTCTGAACTTCATAAATCAATCGACTCCATA
AAACAACTTTATAAAAAAATGCATGCCTTTAAATTATTAAATATAGGTCACATTAATAAA
AAATATTTTGATATATCCAAAGAATTTGATAATATTTTACAGCTGCAGGAAAGTGAATTA
ACAGCAAATTTAAATGATTTAAAGGAAATTGGTCAAAAGATTTCTGATAAAAAAAAGCAA
TTCCTTCATGCACTAAGTGAAACTCCAATTCCCAACTTCAATACACTTAAAGAGATATAT
CATGATATTGTTAAGTATAAAAATCAGATAGATGAAATAGAAAATATTACTAACGAAGAA
AACGAAAATATAACTTTATATATGGATATAATTACTAAATTAATGAAAAAAGTACAAAGT
ATTTTAAATTTTGTTACAACTTATGAAAATGATAGTAATATAATCAAGCAACATATTCAA
GACAATAATGAAAATGATGTATCAAAAATTAAAGAATCTTTAGAAACCACAATTCAATCA
TTTCAGAAAATTCTAAATAAACTAAATGAAATCAAAGCTCAATTTTATGATAATAACAAT
ATAAATAATGTTATATCTACCATATCACAAGATGTAAATGATGTTAAAAAACATATTTCT
AAAGATTTAACTATAGAAAACGAACTTATCCAAATACAAAAGAGTTTAGAAGATATTAAA
AAATCTACTTATGATATCAGAAGCGAACAAATAACTAAATATGTCAATCCTATACACGAT
TATGTTGAGCAACAAACTAAAAAAATTCAAAATAATCCAAATAAAGACGAAATAGACGAT
CTAATACAAGAAATCGTCAATTATAATAAAGAATCAGAACTAAAATTACCCACCATTATA
AATAATAAAGATAACGTTACACCAATAATCTCTCGTATTGACAAAGTCATTAATTTAATA
AAATCAGAATATAATAACAATGATAATGTATCATATAATGTTGCCAAAAAACTTGAAGAA
GATGCCAATAACATAATTCGTGATTTAGATACGAGTCATAACATGCTTAATGATTTAATA
CAGAAAAATTTTAAAATTATAGACGATTTAAAAAATAAAAAACAGGAGATAGAAAATCGT
AATAATTTACAGACTATTAATAGGGAACAAGAAATAACGCAAACAGAACATGTTAACAAT
ACATATCATCATGATATTAATGACATTAATGATGTTATTGATATTAATGATATTAATGAT
ACAAACGATATAAATCAAAATCACCAAAACTCAAGCTCAGATAAAAAGGACTCTTCCAAA
ACAAGAAATACAGGGAATACGATTAGATATGCCGGAGCAATTGCATTTGGTTTAGTAACA
TTTTATGTAATTATAAGAATAAAAGAAAAAAAGGATAAAGATGAAATGGAATTCGATAAA
TCTAAAGGTTTTTATGATGGCGGTGAAAGTACGCTTTTTGAAAGAGAAGATGAAGTTATA
GAAATAGATATGAACGAGGATTTATCATTTAATTAA
>Py17XNL_0101268.1
ATGAGAGTCTGTATTTTTAAATATGTTTTTTTTTCAATTATTATTTGTTTTTTTGAATAT
GCCAAAAATGAATTATACCTTGTAAACGAGAGAAGTGTATACCTTGAAAGGAATGTAATA
AACTTTAGAAATAATAGGATATTAGCAAATGCAGAAAATCAATTCAATTTAAATGATTTT
TATCAATCAACTTTGAGCCTTGTAAATCAATTTAATGATAACGACGAATTGATATATATT
AGAAATACTATAAATTCACAAATAAGGAAGCATAAAAAAAAGAATACATTACCCAATTTA
AATAATGTAGATAAGAAAACTAAAAAGTTAATTGATGAACTTCAAAAAGAACTAGAAGTA
AAAAAAGAGCTTGGTAATAAAAGGGATTATAAATTAATAATACAACCGATATATGATAAA
AGGATAATAAAAAAAGATGAAAATAATTCTGTATCAGAACATGAAAATTTTAGAGAATTG
GAAAATTATGAAAATAATTTGGGGAGTGAAAATTATAATTTTGATAGTGAATATATTGAT
GTTACATTAAGTAATGATTATAAGAAATTAAAAATTAAACGAAAGTTAAAAAAAAAAAAT
ATAAGTTTACTTAAGAAGTTTGCGATATTTATGTTATCTCATATTGTGGTAGTGGCATCA
GGAGGGGGGTACTTAATATTACTAGCTATACCGTGTACGATTTCCTTGTTTAAGAAATGT
TGGGAAATTTTAAAATTAGCCATTAAACAATCAAAACTATCAAAATAA
>Py17XNL_0101269.1
ATGAGAGTCAGTATTTTAAAATATGTTTTTTTTTCAATTATTATTTGTTCTTTTGAATAT
GCCAAAAATGAACTATACTTTGCAAACGATAGAGGGATATACCTTGAAAGGAATGTAATA
AACTTTAGAAATGATAGGATATTAGCAGATGTAGATGATCAATTTGATTTAAATGGATTT
TATAAATCAACTTTGAGTCTTGCAAGTCAACTTAGTGATTGTACTGAAGGTAACAAAGAA
ATAGCACACCTTCAAAATATTATAGATTCATATATAAAGAAGCATAAAGAAAGTAATACA
CTACCCGATTTAAATAATTTAGATAAGAAAACTAAAAAGTTAGTTAATGAACTTCGAACA
GAATTAGAAAAAATAAAAAAAGAGCTTGATAATAAAATGAATGGTGAATTAGCAATGCAG
CCGATACATGATAAAAGAATAATAAAAAAAGATGAAAATAGTTCTGTATCAGAACATGAA
GACTTTGAACAATTGGAAAATGAAGGAAATTTCTTGGAGATTGCCGATGATAATTTTGAA
GATGAATATAATGAAATTACATCAGGTAATAAATATAAGAAATTCGAAATTGATCGAAAG
TTAAAAAAAGCAAATATAAAATTATTTGCGAAGTTTATGCTGTTTATGGCATCGCATTTT
GTGATAGGAGCATTAGGAGGTGGGTACTTACTATTACTAACTATACCGTCTACGATTTCC
GTAATTAAGCAATGTTGGAAAAACTTTAAATTATCCTTTAAACAATCAGAAATATAA
>Py17XNL_0101270.1
ATGAAGGAATTCAATATTTTAAAAAAAATTGTATTTTTTTCGATTTGTATATGTTGTTTT
GATCATACAAAAAATGGTTTATATGATGCAAATGCAGATAGAGTTCGATATTTTCAAAAA
AAATCAATAAATTTTAAAAATAACAGATTATTAGAATGTGCAAGCAGTAATGAATTTATT
TCAAATATTGAATATTATAATGGTGAAAACTATTTTGATGATGAAGAAATAGAATATTAT
CTAACAAATAATGGTTCAAATAAAAGGAATCACCAATATAATAATGTATCACATGATTTA
AAAGGTATAAATGGGGAAATGACTATTTTAATTGATGAGAGTATGGATTCATTGGCATGT
ATACCAAAACAAAAATATAGTATAAGGAGTGATGAACTAACATTGCAAAAAATACCTAAT
AATAGCGTAAACAAAAAAAAATCAAAATCTGCACTATCGAAAAATAAAAATCATACATCA
TTGAAGACTAGTAATAATTTCTTGAGCATTGATGATAATCATTTTGAAAGGGAATATAAT
AGAATTACATCAAAGGTTCGTTATCGGAAACTAGAAGATGATAATATATATACAAAAATA
TTAAAACGCGTATTTAAGTACTTAGGATTAAACCCATATTCTATTTTATGA
>Py17XNL_0101271.1
ATGAATAAAAAAATATATAATTTAGTTACCGTTGTTTCCTTTATCCTTCTGATTGTAACA
ATACAATCTTTTACAAATAATGAGGATTTAAATAAATATGTCAAGAAAAATAAGAACGTA
CATGATGAATATGAACTAAACAGTATATATATAAATAATAATGAAAAATTTAGACATAGA
AGTCTTTCAGAATATAGTTTAGAAGATGATTACACTTTCGGTTCCGATACAATTAAAGAA
CTTTCAAATAACAAAAAGTCTAATTGTTTTAATTGTTTTAATATATTTAAAAGAAATAAA
AAAAATAAAAAATCTTCAAATACCAATGGATTTCCTTCTAAGGTAACATTACTAGTTGGA
AATGTTCCGCATAGCTTTCCTGTACAAAGTCCAGAACATTATCAGTTTTTATTAAATTTA
AAAAACAGATTAGATAATCACCCTTCAAATTTAAAACTAAATGAATAA
>Py17XNL_0101272.1
ATGAGTAAATGGTACACAAAATTATTTTTTTTTGTTTTAATCGTATTTGCATATGTGAAC
AACAAAATTCTTGCAAGTACTCCTTCTCCATATCCCCCTACCCTTATTCCGGTTAATAAT
AATGTGAATCAAGGGAATGACTCAGAACCCCCCCTATTATGTAGAGATCCTGAAGAAATT
AGGAGAGCAACAGAACTTATGAATGAAGCTGTTATACATTTACAACATCATGCTACAAGT
ACAGAGGAATACAGATTAATTTCTAATTTCGATAATGGTACAAGTGCATATTTTAAGAAT
CATGGAGGTCATACAATAATTGAAAAATTAAATAATAAAATCCCTGATTCCAATAAGTAT
AATGCCATAGTAAAGACGCTATCTAATTTAAATCGTGTAAAAATTGCCGATGGAAACGTT
ATTACAATAAAAGTTGTTCGTGTATACACTCCAAATTTAGTAATGATACAACAACGTTAC
ATAAACCTTTCTGGATCATCTCAAAAATATTTTTATGCTTTAGTCACAAAAGTTGAAACA
TCAGAAAACACAACAGTAATTGCCTATACATCAGCAAATATAAACGACTACAACCGTGCT
GATAAAAAATTTTATAAAAACACTATCTTAGAAAATGCAAATTTATTTAAAACTGAAGTA
GATTCTGAAATCGATATTAGAAATGGTGAATTAAGAAAATTGTTTGTTAACTTATTCGGA
TTTCTCATTAAAAAAGAAGATGAACAAGTTGATCTTACATGTGTCAGCTCTATTTATGAT
AATGTTTCAAATGCCAGAAATCCGTTTACTAAAATGTGCAGAGCATAA
>Py17XNL_0101272.2
ATGAGTAAATGGTACACAAAATTATTTTTTTTTGTTTTAATCGTATTTGCATATGTGAAC
AACAAAATTCTTGCAAGTACTCCTTCTCCATATCCCCCTACTAGCCTTATTCCGGTTAAT
AATAATGTGAATCAAGGGAATGACTCAGAACCCCCCCTATTATGTAGAGATCCTGAAGAA
ATTAGGAGAGCAACAGAACTTATGAATGAAGCTGTTATACATTTACAACATCATGCTACA
AGTACAGAGGAATACAGATTAATTTCTAATTTCGATAATGGTACAAGTGCATATTTTAAG
AATCATGGAGGTCATACAATAATTGAAAAATTAAATAATAAAATCCCTGATTCCAATAAG
TATAATGCCATAGTAAAGACGCTATCTAATTTAAATCGTGTAAAAATTGCCGATGGAAAC
GTTATTACAATAAAAGTTGTTCGTGTATACACTCCAAATTTAGTAATGATACAACAACGT
TACATAAACCTTTCTGGATCATCTCAAAAATATTTTTATGCTTTAGTCACAAAAGTTGAA
ACATCAGAAAACACAACAGTAATTGCCTATACATCAGCAAATATAAACGACTACAACCGT
GCTGATAAAAAATTTTATAAAAACACTATCTTAGAAAATGCAAATTTATTTAAAACTGAA
GTAGATTCTGAAATCGATATTAGAAATGGTGAATTAAGAAAATTGTTTGTTAACTTATTC
GGATTTCTCATTAAAAAAGAAGATGAACAAGTTGATCTTACATGTGTCAGCTCTATTTAT
GATAATGTTTCAAATGCCAGAAATCCGTTTACTAAAATGTGCAGAGCATAA
>Py17XNL_0101273.1
ATGGTAGCCAAAATAAATGATTTTCTATCGTTATTCAAAATATTTATATTTACTTTATTA
ATATGGATTACATATTTTTCCAATCAATCCTCTATTTTGAGAATTTCACGGAACAAGAAT
GACCAGTTCACTACCCCATTCACACTTAAAGTTACAAGGGTATTAAGTGAATTTCGTCAC
CCATCAAGACAATCAGAAGTATTGAATAATCAAAAAGTTGATATTATTCAGGATAAATCT
GATATACCGAAGGAAAATGAAAAAAAAAAATTAATCAATGCATCATCCGAAGCCTCAAAA
TCATCACAAAACATAAAGGACTCATACAACATAAAAACAAAAATTAAAGCCGTCAAATAT
GGTATTAGTATCAAAAAACTCATTCAAAAATTAGAAGGGATTCTTCATGTTGATTATGTA
ATTAATGAATTAAAAGGGGATTACAGCATTAGAGAATTAATTGATGAATTAGAGGATTTT
AATGGATTTCACGATTTAATTATTGTACTAAAATATTCAAACGATCCCGAATTAATTAAA
CTGCTATATACTTCTAACAATTTGGAAAAAGTACTTTTTGTATTAAATTATTTCAATAAT
GTTTGTAAAAATGTAAATGGTGAATGTACTTCAGATAATGAACAAAATAAAACAAATTCA
ATGCCCAAAAAAAAAAAAATTCCAGTATTATCTTTTTTATTTAAAATAATAGATAATTTT
TATGATAAAATCATGGTAAACGCTTCCCTAAAATTATATAAAGCATATAAGCTGGGAAAT
TGGTTTAATAAAGTGATTTCAACTATTGCTTTTTTCTCTAAAATGATAATTCCTATAACA
ATAGGGATTGCGTTAGTAACATTATTATCTTATTTAAAAGGAATCGTATATTACGTAACA
TCCATTGTTATCATAATATTATCACTTGCATACATCCAAGATAAAACTGTAAAATCCTAT
AATTACGTCGTAGATAAATACGAGTTTATACCTTTGGAGCTTCAGATCGAATTAAAAATG
GAATAA
>Py17XNL_0101274.1
ATGGAACAAATTGAATTGAATAATCCTGAATTAAGAAATACAAAATGTAATTTAGATGGT
GATCCTAAGACAGATTGGTTCCGTAATAAAAATGGTTTACTTTTAAAAACATATGGGTGG
ATTGTTAAAAATGCTATAGGAATTATATTGTTAATACATGGATTCAAATCTCATGCTCGA
TTAACATTTATGAAAATAAATTTAAAAATGCCAAATAAAAATAGAGGCTTAGTAGTAGAC
ACTAATAATTACTATATTTATAAAGATAGTTGGATTGAAAATTTTAATCAAAATGGTTAT
TCAGTATATGCGCTAGATTTGCAAGGTCATGGAGAATCACAATCATTGGAAAATATAAGA
GGTCATATTAATTGTTTTGATGACCTAGTTGATGATGTAATACAATATATGAATCACATT
CAAGATGAAATATCAAATGAAAATAAAATGGATGATGAATCTCATGATATAGTAACAACT
AAAAAAAAAAGGCTTCCTATGTATATTATTGGGCATTCGATGGGAGGAAATATTGCTTTA
AGACTATTGCAATTATTAAAGAAAGAACAAGAAAATAAAATTAATTCTGGAGATGCAAAT
GACAATAATATGATAGAAGATATTATTAATGATATGGATAACTCTAATGATCATGCTATA
GAAGATATGAATAATACGCATTTAATTACCAATTCTAATGATTGTGATTCCGATAATCCC
TGTGCTAGTACATCTTCTACGACAAATTCTATTGATAGTGCTAGTGATAAAAATGAAGGA
TACTATAATTATTTTGATAAATTAAATATTAAAGGTTGCATATCTTTATCTGGTATGATG
AGAATAAAATCAATATTTAATGATGGAAACAATTCATTTAAGAATGTTTATTTACCTATA
GTAAACTTCATGTCTCGTGTTGCACCTAATGTACTAATTCCGTCAGGAATTCGTTATAGT
ATATCCAAGTATGTTGGTAGTATATATAAACATGATAAATTTCGAAATAATAATGGAATC
AAATTTAAATGTATGTCTGAACTTATAAAGGCAACGATCACATTGGATTGTGATATTAAT
TATATGCCAAATGATATTCCTTTATTATTTGTGCATTCAACAGGTGATAGTGTTTGTTCT
TATGATGGGACAGTTTCGTTTTATAATAAAGCAAGTGTTAGTAAAAAAAATTTACATCAT
GTTGATGATATGGATCATGATATAACGATAGAGCCAGGAAATGAAGAAATTTTAAAAAAA
ATTATTGAATGGATTTCTAATTTAAGAAAGAATGATGAAGATAAAAAGGAAAATTAA
>Py17XNL_0101275.1
ATGGGGAAATGTGTATATTTAAAACCAATATTTATTGTTCTATTAATCTCTACAGGTATA
ATATATAGGAAAAATGTCTGGTCATATGCCCATAAAAATGATTTAGAAACAACTCCTTTT
TTATTTGACGATAATATAAGTCTAAATGCAAACTCAAAAAATCATCAAACAAATGAAACA
AATTTAAACAATCCACCAATTTTAGATGAAAAGTTCCATGATATCGAAAATAAAAGTATA
AATCAAAATGATAGTAATACAAATAATTCATCATATAATAACCACATGTCAGAAACTGTT
CCAAATCATATAAACGATTTAAATAATGACAAAAATAAAGATAAACAGTTAATTAATACT
ACGATTTCTTTTATTGATCGTCCAAATACATTTATGTTAGATGACAATATACTAAATAAC
ATAGATATCATATATGATGGAGACAGCAAAATGTCGTTATATAATTATTATAAACCAATA
CACTATTCTATTCTGTTGAATCATCTTCTATATCAATTTACATTTTTTAATGGTCATATA
AAATATATATGGGAATTATATGATAAAGTTAAAAAAAAAATTATAAATGTAAAAGAAGAG
TGTGTAGATAAGAGGAAAAAATTAGCACAAAAAATAGACCAATTACAGGACGTCGTTTAT
AATTATGAAAATAAATCATATCAAAATGATTATAACAGCTTAAAACCAATAACAACTGAA
TTTATTCGTTGTATGAATGATAAATTCAAATCAGTTTCCTACAGTATCTCCCAAATGAGT
AACTACGCTGATTACGTATATAAGTATGGAAAATTGGGGCATCATCATTACATGAACGAT
AATTATTTAATTCGTCATAAAATAGTTACAACACAATTTGAAAATAAACTACATCAAATT
AAAAAGTCAGATATTCTGAAATCAGGTAACTATGTGAAATTCATAGATAAAGTAATAGAT
ATTGCAAAAAAAGACGAAGAATTAAAGAATGTTATAGATACACTTAATTTCATTAAAAAA
TACATTGAAGATATAACAAAAAAATTTAAATTTTACTTAAACAAATGCAATGGGGCACAA
AGTCAATTAATTGAAATTGAAATGAAAGCTAAAAAAAATAAATATACTAGATATGAAGTC
ATAAATAAAATACAATCTTTAGCAAATGTTTATGGTCATTTTAATGTAAATTATGAAAAT
ATGATTGATCTAGAAACTGTATATAATAATAAAATTCAAGCATTTAAAAATGTTCTTAAT
TTTATACCACATATTTTAATTGGAAAAGTAGATACATGTACAAACCATGTGGTTCCAAAC
GATAATTATGATTTCAAAATAATAAAGCCTATATCTATATTAAATAAATTAGAAGATGTT
TTTTTTCAAGCATTTGGTTTTAATTTCAGTGAAAAATATGACAGTGAAACTTTAAAAACA
TCTAATAGTGAAATTAACCATATAATATCAGAAACAATAAATAGTATGAAAACGTTAAGG
GATTTAATTAAAGACATGAAAGATACATATAAAACAGATAATACAAGACAGCATATCGAA
AATACAATTAAACAACTAACTATTAATGTGGATTTAAATCAAGAAGAAAATGGATTTACA
AAAGCAATAGACGAAGCTAAAAAATGGAGATCTTTAAAAATCGCTACTAAAAAAATATTA
GACGAAGAATTTAAAACTGTTCTTAGTTTGGAAGCGAAAATTAAAGATTTATGCAAACAA
TTTACAGATAAACTTAAGAATTTACAATATATGAAAGAATATAAAGACGTGCTAATAAAA
AAGTATATTATATTGGAAACTCCCACAAGTATTTAA
>Py17XNL_0101276.1
ATGGAGGAAGAGGAGAGATATGAGCATTTACCTTCATATGAGTTTTACAACAAACTTAAT
GAAAATGTACCCGACGAAGATAAAGAAAAGCCTAATAAATATTGGAAGAGAATAGAGCCA
ATATTTGAACCGTCAGAATGGGTTCGTGAGATTGTTTATAAATTACAGAGAAATGTGACA
TTTTTAAATGAAAATCGTGATGGTGATAAATTATATGGAAAGCATTGTTATGATTTGAAT
TATTGGCTATACGAACAAGTGTATAAAAATTCAGGTTTAAATGATAATAGTTTAAGTTTT
TTTATAACATTAGACATACTTTTAAATAGCTGGGAGAATATGAATGCTGATAAATTTAAT
GGTAATAAAGATATATGTCAACCAGATAATACATTAGTAGATATAAACTATTTAAAAGAA
ATTAAATATTTAGCTGATTATGTTGAAAATTTTGAGACTATTAAATCTGCGGCTATAGAA
GATACTAATAAAGCTTGTAATGTATATATTGATTATTTACGATCTGCAATTCCAGCTTAT
TATGAATGGAATACAGTATGTACAATAGACGAGGAAAATCTATGTAATAAATACATTCGA
GATTATGAAAAATACAACCCTAAAGGTGTATTATGCAATTTATCTGTCACTGGACTTGCA
TTTGCACAGTTATTTAATCAATGCTATAAGAGCATTGTAAATATATTCATAAATGTAAAT
AACGCGCCTGTACGAACAACAATAAAACTTAGAAATGGATTAGAAACTATATCTTATGGA
ATTACAGAAAATAAAGGAAGAACATTATCTGAAGTTGAAACTGCTATTCAAGAACCAGCT
GATTTTCTTGCTTATCTAATATATATTCTTAAATCAGTATATAATACAATTAGCGAAATA
TATATCAATAACTATAATGATATAATATTATTAATTGTATTATTTTCTGGAATCCTAATA
ACCTGTTTTGGAGTATACAAAATTTCTAAGATTGTAAAATCCACATCCAATGTACAAAAT
AGGAGCCAAAACACACAGGCAGAAATACCCTTATAG
>Py17XNL_0101277.1
ATGAAATACTTAACGCATATATTTTTTTTTATTACACTTTTCCAATTTATAATTGATAAA
TACGATAACAATGGTAAATCATTGGACAAATTTTTAAATATAAGAAATGGGAGGTTTCTA
GTAGAATATTATTATGATCCTAACACTGATCAATATAATGACAATCAATCAAAAAAAATA
AATAAAATACATGCATATGAATCAAATGGTATTTCACAAAACAATACCGCGTTTCCAAAT
ACTAGTAATACCCAAAACGCATCGCCAAGTTGTTATGCACTGTCTGCCCGCGACAAATAT
AAATACCATCACAATAATAAATATACTACCTCTGAAGAGTCCAATTTTTATAATAGTATG
TTCATGAAAAAGCTAAGACGTAATTCTAAGATTCTTATGGGATCATCTGCAGCGGCCTTT
TTTCTTGTCGATGATTTAGGAATTAGAGCTATTATATTTTTAATATTTTCTGCTGCCGCA
CTTGCTTATTTCACTTCCATATAA
>Py17XNL_0101278.1
ATGAGTATCGGTGTCCCTGTAACAAAATCTTTTAACAAGCTGAAAAAGTACCCATATGAA
ATAAATAAATTTGATAGAAGAGAAACAAATGAATATTTTTATTTGCCAGTTGATTGTCCT
CGTATGAAAAAATGTGACGATGCATATTGCCCATTAGCCCATACAAAATTAGAGAAAATA
TTTCACCCAATAGTTTATAAAACACAAGCTTGCCAAATGGCTAAAGATGGGGCATGTGAT
TATTTTCAAAAATGCGCTTTTTATCATGATTCAAATGATAAAAATGAAGCTCATTTGAAT
TGGACTATTTGGGAAAAAAAATGGGATAAATGGAGGAATAATATCGATAGTATTTTAACA
CAACATAATAAAAATGATAAAGAAATTCGAAGAAAAGTAGAAAGTATATTAAAAATTCGT
ATGCCACATTTTAATTATGGTACGAATAAAAATAACTTATTTTTGAATAAAAGTGCATCC
TTTCACACTACATGGCCTAGTATGAATAATAATAATTCTGGAATTCCTAACATGGAAAGT
GTCGACATAGGAAATATGGGGAGTATAGGGACTATCGGCAGTATTGGACAAACTGGAAAC
ACAAACATTGGAAGTAACATTATGGAAAGTGGTAGCATTGGAAATACCAGCAAATTGAGC
AATATAAATAACCTTTTATGTAAATCTATGAATTCTGCATTGTTTCAATATTCAAGTTCT
ATATTTAATAATACATGGAATAAAGGAATAAAGGGGAATAAAAAACATATAAAAAATAAT
AACGATAATAAAAATAGTAACATGTGGTGGCTTAATCAAATTAATGAAATTGAAATTGTG
AACTTAGACAAAAACATGCATAACATAAATGAAAATAATATAAATAAAAGTAACATTTAT
TGTGACGAAACTTTAAGTTATAATAGCAATAACGGAACAGAATGTGGAGTAAATTATGAT
ATTTTAGATAATAATGCGTATAAAATTGTTGAATTTTGTTTTACTGATTATGATAATAAC
AACAATAGTAATAATAATAATAACAATAATAATAATAATAATAGCAATAAGAACAAAATT
AAATGGAAAGATACCGCAGATGGTTCAAATGGACAATCACTGAATTCCTTTTTTTCACAA
AGCACAAAGGGTTTGAGTAATGATATAAACTATTTACAAAATACCAATAATAATAATAAT
AATAATTATAACAATCAAAGAAATAACATTTTTCAATGTATAAATTATAATAAAACATGC
GAATATATACCAAATATACAAGAAGGTATTGATGATAATAAAAATAAAAAATATAATACC
TTGGAAACTAATTACAGAGACAATTTTCTAGCAGATATGAATAATTCTAATAAAAGTTTT
GATTTTATAAATTCCACCTTTTTTTCAAACAGTTCAAATGATATAACTGGGGCAGAAAAC
TATGTAAACTTTCCTACTATGTTAGAGATCATTGATGATGACAATAATGCTGTTAGGAAT
AATGTTTTTTCCACTGGTGATGGAACTGCGACTAATAATTATAATAATGAAAATGATAAT
GGTGGTATTAAAAATAATGAGAATGATAATGACTGTAGTGGTAATATTACTAATACTACA
TATACTGATGGTTTTTCTACATTCTACAATAATAATACTAGCATTACTATCGATAATAAT
ATAAAAGGTTTTCCTAACCTTGATAATTGCAAAACTTTTGATAATTTCAATTTTGATGAC
ACAATTAAAAATAACATAAGCAATTTAATATTTTCTGGTGAAGATAAAGAACACATAAAA
GGGATGAAAATTAAAAAAGAAGACGAAAATATAGGCAATGAAAATGCAAATGGCGACATG
AAAAGCATAGAAAAGGAGTTAGAAGAAAACAATGAGACAGAAGACAAGGAAATAAAAGGA
GATGCAGGAATCAATACAGGTAATATTTTAGGATCTGGAAATAGCAACAAAGGTATAAAT
AAGTCTCTGAAAAAAAACAAAAACAAAAAAGGTGCAATAAATAGTGCAAATAATAATAAT
AATAACAGTAGTAATAATACTGAATCAATGTTTTCTAACAATATCGGAGATGAAGAATCT
AAAAATTCAAGCACAATAAACAGCAATGAAGTAAAAACTGATATAAATGATAAAAAAAAA
AACTCTAAAAAGGAAAACCGAAACTTGAAAAATAGTAATAATGAAAAAGATCAATACGAA
AAAGGTGGAAGTAAAAAGATTCAAAGTTCCGTTAGCAAAATTGGAAACAATAATGGTAAT
GTAAGTGTGAATGAAAATGTGTGCCTAGAAAATGAAAAAAATAAAAGTGTAAAATGTAAA
AATAATGAAAATAATAATAATAAAAAAGGTGCATATTCGAAAAATATCAACGTTAATGGT
GATAAGAATATGAGCAAAGTTGGAAAGAAAAATATTACTGAAAACTTTGTTAGCAGCAAC
AATGATGATGCTGATAATAAAAATACTGATAAGAAGAATGTGGAAAAAAATAAAACAAAA
AATATTGAAAAAAATAAATTTGATAATAAGGACAATACAGGGTCTATACAACTAAATAGA
AAATATAGTGACGTTTTAGGAGAAAATATAATAAACGGTAGCGAATGGAATAATACTATT
AAAGGTTTGGATAAAAGTAAGGGGAACGACAATTTGATCAATAATAATGGGAAAGCTGAT
AAAAGGAAAACGAATAACAATAATGCATTTAGTAACAGTATAGATAAAAGAGAACTTGAA
AATGATATAAACAATGATGATAATATTATAGTAGAGAATTCTGGTTTAAGCTTAATATAT
AACAGTTATTATAACGAAAAGGAATCCAAAAAGGTAAAATTAGAAAATAAAAAAAAAAAT
ATAATCGTCGATATCGAAAATGTGAATAATATAGAAAATAATAACATTATTGTGAATGAA
AAAGGGGATAACAATATTACAGAACGTTGTAAAAACAATACGGATGTATTATGCTCGAAT
ACACCAAACAATAATAACCTTTTTAAATATGACCAAAACTTATTGATAAATAGAGGTGAT
AATAAAAATGAAAATGTAGATAGAAATATGAGTAGCCATATGAAGGAATCATTTTGTGAT
TATACTAGCAATAATGAAAACAAATATGATGAAAATAGCATTTTAACAAAAAGGGTTAAT
ACAGAATATATTTTCAATAATGCCAACAATATTGGAATGAACAATATTAAAAATAGTAGT
GATAACAAATATAATGATATCAATTATATAAATAGTAAAGATAATTTGTTTGCTTTAAAA
ACAATAGAATATAATAAACCGAATAATGAAACAATTGAGGATAGTAATAGAGGTATTTAT
AATAATTATATAATAAATGATATTAATAGCTCCATAAATGTAGAAAATAAATCAGTACAT
CTTGGAAATATTAATAACAATAATACTAATTCTACGGATATAAAAGAGGATATAAATAGA
AATAATTTAATGGAAAATATCAGCAGTAATAATAGTGAAATAATAAATGATACATTAACT
GGTGCGTTAAACAATGCATTAAATGACATATTAAATGGGACATTAGACAAAACTATGGAT
AGTATTTTTAAAATAGATGCCACGTCTGACGATACATATAATGAGTTGTTTAATACATTA
ACAAGTAATAGTAATAACAACAATTTTAGCAATGGCAATAATAGTGGTCAGAACAACACA
CAAAATGATGAAATTAAGGAAAATGTTACGAATAATGGGCAAACTAATGAATCATGCGAT
TATACAAATAATTTATTAAATATATTTTTATCATGTAATAGCATAAATGAAAACTTTGAT
ATAACAAATTCAGTTAACACTAATTTTTATGAAAATAATAAAAGCGATACAATAACATTT
AATAATAGTGATAAATATACACCAGAAATATACGGAGTACTTAATAACTCTTCGAATTAT
TTCAATATTTTTGGAAATTATAATTTGTATGGAAGCACATGCTTGCAATGTAAACATTAT
AAAAATGAAATTAAAAATTTAATATCTCAAATAAAAGTTTTAAGAGAAGAAATTATTAAA
TATAAACAAGTTATTATCACATATGGAATAAATGCAAATAAAGATAATACGCTTAACCCT
TGTAATTATAAATGGGATAATTCAAAAAAATTTAATAATATATATGAAAAAAATTATATA
TCTTCGGTTGAAGCAAACGACTAA
>Py17XNL_0101279.1
ATGTCTGAAAACATTGATGACTTATTTAATGTTTTTGAGGAGGATGAGACAAAAAAAAAT
CTACCAAATAATAGCAAAGCCCCCGATCATTTAAATGCTATTGTAGAAGAACAAAATGGC
CAAGACAATATAGCCTATCCAAACGAAGGGTATATAATGAAAAATGAACAGACTATAAAT
AACAAAACAACAAAGGCCGAAATTAAGGAAAATGAAATTGAAATGGAAATAAATTACGAA
AGCCCCGAATATAATGCCCCAATAGACTACAAGATAAACATTAACAATATAATAAGTAAT
CATAAAAGTAATAATAAAATAAAAGAGCAAATTAAAGAAGAAATATATAATGAGGCAGGA
AGTATAAATAGAAGTAATAATCTTTTTAATAATAAAATAAGAAAAACGAATGGAGAAAAT
AGTCAAACAAAAACTGAAATAAGAACGAACACATATAAAGAACCTGTTCGGGAAATGCTA
ATTGAAAATAGCAAGACAATAAATAATGATGATGTTTTAGTTTTAGAAGAATTTGGTAGC
GATGTGAATTGCATACATAAATGTGTTAGGCCTCAAAGTTATGTACATAATAAATTAAGT
GAATCTATAACACCTGCTAGAACATATAAATTTGAGTTAGATACTTTTCAAAAAAAATCA
ATAGAATGTTTAGAAAGAAATGAAAGTGTTCTAGTATCTGCTCACACATCTGCTGGGAAA
ACCGTTATAGCAGAATATGCAATAGCATTAGGATTGAGAGATAAACAAAGAGTAATTTAT
ACAAGTCCTATAAAAGCATTAAGCAATCAAAAATATAGAGACTTGAGTGAAGAATTTAAA
GATGTAGGATTAATTACAGGTGATATATCAATAAATCCAGAAGCATCTATAATAGTTATG
ACAACAGAAATTCTGAGATCTATGCTATATCGAGGATCTTCATTAACAAAAGAAGTGAAA
TGGGTCATATTTGATGAAATTCATTATATGAGAGATAGAGATAGAGGTGTTATATGGGAA
GAGACTATTATATTGCTCCCATTAATGGTTCGATTCATTTTCTTAAGTGCTACCATACCA
AATGGTATACAGTTCGCTGAATGGGTTAGTAGTATTAAAAACCAAGCATGTCATATTGTT
TATACAGATTATAGGCCTACACCTCTTCAACATTATATTTATCCTACATCTAGTGAAAGT
GTATTTTTAATATGTGATGAAAATAAAAATTTTAAAAAAGATAATTTTATAAAGGCTGTT
AACGCACTGAAAGATAGAAGCATGTTAGATGAAAATAACCAAAGCGGTGGAAATAATAAA
TTTAATAAACGAATGAGAAAAAATACATATGATATTGAAAAAATCGTTCAAATGTGTCAC
TCTCGTAATTACACTCCTTTAATTATTTTTGCATTTTCAAAGAAAGAATGCGAAGTTAAT
GCTACAACATTGCATAAGGTTAATTTAACTGATGATTCAGAAAAAGAAGTCATAAAAGAA
TTATATGAAAATGCTATTCAAATATTAGCAGATGATGATAGAGCATTGCCACAGGTCCAA
TTTATTTTACCACTATTATTAAGAGGGATTGGTATTCATCATGGAGGATTATTACCAATA
ATTAAAGAAATTATAGAAATTATGTTTCAAGAATCATTATTAAAAGTTTTATTTAGTACT
GAAACATTTTCTATGGGTATAAATATGCCAGCCAAAACAGTCGTATTTACATCACTAAAA
AAATTTGATGGGTTAGAAAAAAGATTAATCACATCAGGTGAATATATTCAAATGGCAGGA
AGAGCTGGAAGAAGAGGATTAGATGATAGAGGGATTGTTATTATTATGCTAGATAGTCCA
TTACATTGGAAAGATGCTGAAAAACTGTTTGTAGGCGAAGCTAATCGATTAGTGAGCCAA
TTTCATTTAGGTTATAATATGATATTAAATTTATTAAGAATCGAAGGTATTACACCAGAA
TTTATGATTGAAAGATCTTTTATTCAATATCAAATGAAAAAAAATCTTTTCGAACAAATT
TTTGCATCAAAAAAAGTTGAACAAAAAAGTCAAGAAATTTTAAATATATTGACAAATATT
TATTTAGGTCAAAATGGGGAAGAATTTACTAAAGCATATTTATTAAATCAAGTTAAAACA
AACGATGTGGAAACAATTTTAAAAAATAAAAATGTAAAAAATGAAGGAACACATATTTTA
CTTGAAAATAACGATCCAAATGACCCCAAAACAATAGATGATTATAATAATAGTGAAACT
TCAAACACGGTACTCAAAAATTATATTACTACATTTTCTGAAATATCTAATTACTACATA
ACACGAAATAAACTTGTTGAACTGGGGGAAACTTATAGATCATTATTAACATCTAAAAAA
AATATAACTCAATATTTGACCATGGGTAGATTACTATATGCTGTTGAGGACGACTTGAAG
TGGGGATGGTGTATTTGTATTGAAGGGAGAATTGCTGAAGAAAAATATAACAATAATCAT
AAAAATAATAGTACAGGAAATAATCGTAATACAGGAAATGATAATAATATCATTGGCTAT
GATACCAACCACACCAATAGTTCCAACGATACAAAATTTAATAAAAAAAACTCTGTAGAA
AATAATAGAAATAATACAAATATATTAGTCGTAGAATGCTTAGTTCCCTATGTTCAAAAC
AAAAAACGAAAGTTTCCTCAAAATAATGATGATGATGATGATAATAAAAATTCCCAAAAA
AGAGATTTAGAATTTTTACCAGCTCATGATAGATTAAAAGCTCAATGGAAAGTCATGACA
TTTTATATAAAATGCATATATCAAATATCAGCAGTTGTTTTAAATATAGAAAAACCATTT
GATAAATCTTCTGAAGAAGAAATTGAAAAAGTTAAAAATAAATATAATACTATGGTGAGC
TGCTTAAAGGGAGAACAAAATATACCAGTTATTGGTTCAAATCAAATGAATATTAAAGAT
GATGAGTTTTTTAAAATTGTTAAAAATATTTATTATTATGAAAATATATTAAATAAAAAT
AAATTATTAAATAATAAAAATTTAAATAAATATTATCAATTATATAGTAAATATGTTGCT
TTGCAATGTGAAAAAAACATACTTGATTGCAATATTGAACAATGTAAATTTATTGTATTA
AAAAAGGAATTAAATAATATGCTCATATTACTAGAAAGCTTAAACTATATTGAAATTACA
TATAAAACCCATGAAAAAAATCAAACAAATAATGATCAAACAAATCGTTCCGATGGCGAA
AATGACCAAAAACAAATTGATACTATTAACGAAAAATTGCTTACACAAAGTGACACTCAT
AATGACATCACTAATAAAAATAATAATGATGAAAAAAACTATGTTGTTACAATGAAAGGA
CAAATAGCTAGTGCAATTTTAAGTGTGGATGAATTAGTTATATCTGAATTATTTTTTTCA
AATTTTTTCAGTAAATATACTTATGATTATATATGCGCATTCTTATCATGTTTTGTATAT
GATGAATCAACAAATAAAGAAATTACCATTAACGACCCTATACTAATCGAAGGATATCAG
CAAATAACTAAAACAGCAACAATAATAGCTAATAAAATGAATCAATGTGGAATGAATATA
AATGTAAAAGATTATTTGGAAAAATTTAAATCAGCTATTATGCCTATTGTTTTGTTATGG
GCTCGTGGTCATTCCTTCATGGAAATTCTCGCGGATTCACAAATATATGAAGGATCAATA
ATAAGAACATTAAGACGTTTGGATGAACTACTAAGACAAATGATTTGCGCATTTAGAGGA
ATTAATAATGATAATATGTGTGAAATCTTAACCACCGCTACAAAAAAGTTGCGCCGGGGA
ATTCCATTTTCACCTTCCCTCTATTTATAA
>Py17XNL_0101280.1
ATGGCAGACGATATATTAAAATGTGTTCACTCTGAATTTAAATATGTTTTAATAAGTAGT
GATATAAACAACGAAATAAAAGAATTAAAATTCAAAGGAGCGGAAGAAAAATTCCAAAGT
ACCTTAAGCTCATATTTTAGAAGAATAATTTTTGATGAAAAAGGAAAAGATGAATTAAAA
GAAACAATTCAAGAAAAATTAAAAGAAAATACTAATAATAATAAAAAAGATGAAAACGAA
GAAAATGACGAAAACAAAAATTCTTTAAATACAATATCCCCTGATTTAATAAATACCGCA
ATAGAGTCATCTCAGACTTATCAAATCATTCCATTGACGGTACCAACTGAAAAAAATAAT
TATTATGCAATTAATTGCTATATAGATGATATAGGACGAATTAAAAAATTACCATATAAT
AGTAGAGCTTCACGAATATGCAGTACAGACATATATGGAGATGCATTCTTGTCAAAAACA
TATGATAATGAAGATTTTAAAAGATGTGATTTTACAATACAAGAGTATGAAGAATTTTTA
AAAAACCCTCCAAAGGCCGAAAACAGATGGAACCAAGCCCAAGCTATGCAAGACTTGTTA
AGACAAATGAAAGATCAAAAAGAAGGAGTTACAAACACCAATGCACCCGTTGCAAAGCCT
ATCACCTGTGAACATTGCTATAAGGAGGAAAAAACATTAAAAAGATGTGGAAAATGCAAA
AAAGTTTATTACTGCTCAGTTGAATGCCAAAGAAAAGATTTTGTTTTTCATAAAAGAATT
TGTTCTTAG
>Py17XNL_0101281.1
ATGAAAAACTCTTGGAGACACAAAGCTCTAGCCCTTCCGTTTCTACTATTATCATCAGTC
CTTTGTAATAAAACTTTCTTTGTAGATATATTAAACGGAATTAATATCAAATATAATAAT
AAGGTACCCATAAATAAAAACGTATCAAATTGTTATGGGCAGAATAACACCAAAAATGAT
AATAGATACTCTTCTATGAAACAGCATTTTTTTATACAGAATACAGCACAACCAACTATA
ATCAGTGAAACTTGTGACATAGAAAATAATAATAGGAATGCAAATATATTAAAACAATAT
ATTTATACATTATCCCATTTGACCATTTTTGATATTGATAAAGAAACAGATATAGAACTT
AATATATCTTTATTATTAAAAGCATGTATAGCTTCATATAATTATATTAAAAATATTGAA
ATATATACTTCTAATGTCAAAAATAAAGAAATGTGCTCATTTATATATGAAAATAGACAA
GATTTTGAAGAGTATTTTAATTTACAAGTATTAATGTATGAAAAAATGTTTAACCCCAAC
GAGAATATAGAGGAGCTATTAAAATCCCATATTAAAGATGAAAATATTTATAAAAATGAT
TTAAAAATTTACAAGCAAATTAAGAATAATAATATAGAATTAAAAAAAGATATTTTAGAA
GACATTCTTTTTGAGTCTATAAGACTAAATAAAATGATTCAATATTCTCTTACAGTAAAC
AAATTTAATTTGTTCTCAAATCCTATCCTATTCAAACTATTCTTACACTTTAAAACGAAT
GGAATTTATTATGATATACTCTTGAACATTATAAACAAAATAAAATATTATTATTCCATA
AAAAATATTAACGAAGAATATAAAAATAAGATATTCAAAATTGTAGACAGTTATATAGCA
ATTTTAAATAGCATAGATGATGTATATAAGAAACATGATGGAAATATTTTATAA
>Py17XNL_0101282.1
ATGATAAAAATATTCTTATCAAAAAGTTATAAAGGTTTGGATAGATTTATTTTGGTTTTA
TTTTTGATATTTACTATTGTGGGGGCAAATGGCTTGAATAATAAGAAAAGGTTAAGTCAG
TGTAAAAGTATATTTAAACATAATAGGGGAGGAAAAAGTGAAGGAATAAAATTGTTTATT
CGAAATAAATATTTTAATAAAAATAATGATCTTTTAAGCAAATATAGGAGAAAATGTAAC
AATATGCATAAGGTAAATATTTTTCGATTAAAATTGAGTAACAATCATTCTTTAAAAAAA
AATGTCGATCTGGAAAATTATAGAAACATAGGGATTATTGCACATATTGATGCAGGGAAA
ACTACAACAACAGAAAGAATATTATATTATACTAATGTAATAAAAAAAATAGGAGAAGTG
CATGAAGGTTTATCAACAATGGATTATTTGGACATAGAAAGAGAAAAGGGAATAACTATC
AATGCAGCTGTAACTACATGTTATTGGAATGGTAGTGAAAAAAATTTAGGAAATTATCGT
ATAAATATTATTGATACCCCTGGGCATGTCGATTTTACTGCAGAAGTTGAAAAAAGTTTA
AGAGTTTTAGATGGTGGAATAGTAGTTTTTGATAGTAGTGAAGGTGTTGAGTCACAATCT
GAGACAGTATGGAAACAAGCAAATAGATATAATATTAGCAGAATAATATTTTTAAATAAA
TTAGATAAAGTTGGAGCTAACTTTGAATCTTGTATTGAAGAAATTAAAAGGAAATTAAAT
AAAAAAATATTGATTTTATATGTGCCTGTTTTTGAGATGAGCAATTTTATAACTACTATT
GATATATTAAAAGAAAAAATGATTGTATATAAAAATGCCCATGATTTTTATTTTGAAGAT
ATTCCACAAGAATATTATGGTATCTTTTTAAAATATAAAAATTTATTATATGAGCAGATA
GCCGAAAATTTTAATACCTTTTTAGATAATTATTTAAATGATAAAGTTATGAAAGTAGAA
GAAGTTGAATATTATATAAGAAAACTAGTTGTGGAACAAAAGTATAATGTAGTTATTTGT
GGATCTTCTTTGAAAAATAAAAATGTCCAAATGCTTCTTGATATGGTTGTAAAATATTTA
CCTTCTCCTATAGATTGTATACAAAATTATAAGAACCAAATTATATATAAATATGACGTT
AATAAAAAAGGTGAGAAAATTATATTAAATAGCAAAAAAGATGAAAAGAGCATATGTGAG
AAAATGGATAATGTGAGCATTGGTAATGATATAAACGGGGGGGTTAATAGCGAAATAAAT
AAAAATGTTACTTCTGGATCTAATAATATATATGATGAATCTGTAAATCAAGTAATAAAT
CATAAAGCTATTTCCAATACTTTAAATAGTAATGAAAAAAATGAAAAAGATGAGTTAAAA
CAAAACGACTTAATTTCAGAAGAATTAAGCAAAGAGAATATAAAAGATTATAACAGAAAG
TTTGTGGGGTTAATTTATAAAATTATGAACGATCAACATTTGGGAAATATTAACTATGTT
CGTGTATATGAAGGGAAACTAAATAAAGGTGATTTTATATATAATAATAGAACAAAGAAA
AGTGAAAAAGTATCAAAAATTTTTTTTATACATTCCAGTGAAAAATATGAACTCGAAAAT
GCGTATGCAGGTGATATTGTTGGAATTGTTGGATTGAAGGATACCCAAATTGGGGATACA
ATAAGTAACGTGTTTTTAAGAACTGAATTAAAAAAAATTAAAGAAATACCTCCGATTATC
AGTTTTTATATATATAATAAAAATAAAAATGAATATGAAAAATTAATTAATGCATTAATT
AAAATTAAAAAAGAAGATCATTCATTTTTTTTTCATATAAATCCTGATACAAAAGATTTA
CTAATTAGTGGCGTTGGAGAATTGCATTTACAAATTATAATTAATAAAATTCAAAAAGAT
TTTAATATACCTATTATATATGGTCAACCCCAAATATCGTATAAAGAGACATTTGTTGAA
AATGTAGAAGCCCGAGGAAAGTATATTAAACAGTCTGGTGGTAGAGGACAATATGGTGAT
GTGCATATTAAAATAGAGCCTATGTATAATTATACTGAAGAAGAAGATAAAGAATATGAT
GTTAATAATAATAATGATGACAAAAAAGAAGAAACAAATGACGATATGGATAAAAATTGT
ATGAATATTGATACATCAGAAGTAAATAATAATATTATTATAAAAAATGAAATTACATGT
GGAGCTATTCCTTCTGTGTATTTTGATGCAATCAATGCAGGCATAAGGGAGCAATGTAAT
TTAGGTGTTTTATCTAATTCTCCATTAATAAATATTGTTATAAGAATAGTAGATGGTTCA
TTCCATCCTGTGGATAGTAATGAGCATGCCTTTAAGTTGGCCGCAGGACTTGCAATCAGA
GAAGCTGCAAAAAAAACTTCAGTCCGATTACTGGAGCCAATAATGAATATAAACGTAACA
GTGCCAACTGAATACCTTGGGGAAGTTATAAGTGACTTGGTTAAAAAAAGGGGAAAAATT
CAACATATAGACGAAAGTGATGAGTATACCAAGGAAATTTATGCCAGGGCCCCCATGGCA
TCCATTTTATCATATGTTAGCGACTTAAGGAAAATAACAAAGGGACGAGGGAATTACACG
ATGACACTACACACGTACTCATTGGTACCGCCCTACATACAGGAGCAGCTTTTACAAAAG
AAGGAATAA
>Py17XNL_0101283.1
ATGATTTTTTTAGAAGAGAAACATATTAAATATTTAAATTCATACACAACTGTTACCAAT
GTCGAAGAGCTACTATTTAATGAAACCCTTAAGATGTGTGGGGTGTTTTATTTCATCTGT
TCTTGTGAAATATTATCCCATGAAATCGATAAAAAAGAAGAATTGATTAATTTTATTTTA
AAATGCCAAAATACAGATGGCGGGTTTGGAAATAATATAAATTACGATTCACATATTGTA
TCAACACATTATGCAATACTATCACTGTTAATTTTAAATTATTCATTTGATACAGTTAAT
ACATATATATATAAAGATGAAAATAAACTAAATGATATAGATAAAGCAAATTGTAAGGAT
GAAAAAAGAGAAATAGATTTAAATTATGGAAATTTGGTTAGTGACCAGTTTAATAATATT
TCAAATGATACTAATCATAAAATAAATAAAAATATTCAAAATGAGCAAACAATTCGAGAA
ATGACTTCCCAATATATCTTAACTCTATTAAATACAGATGGTTCAGTTAGAGGAGATATA
TGGGGAGAAGTTGATACACGTTTTGTTTATAGTGCTGTTAGTTGCTTAACGATATTAAAT
AAGATACACTTAATTTCTATCGAAAAGATATCATCATATTTATTAACAAATTATTCTATT
TGTGGAAATTCATTTTCATGGACACATGGAAATGAATATCATGCAGCTAGCGTTTTTTGT
TGTATTGCAACTTTGGCATTAATACAAAAATTATATTTAATTAATGAAGAGAAAGTAGCT
CATTGGCTAAGTCTTAGGCAAACCAATAATGGCGGTTTTAATGGACGAGCTGAAAAATTG
ACTGATACATGTTACTCATGGTGGATTTTTTCATCATTAATTATTTTAAAAAAATATAAA
TGGATTAATAAAAATTCTTTAAAAAAATATATTCTTCTTTGTCAAGATATCAATAGTGGT
GGAATCAGTGATAACCCTGATTGCCTTCCTGATATATGTCATACATTTTTTGGATTAGCA
GCATTAAGTCTGATAGATAATATTGGTGATTCAGAAAAACAATTCAATTTAAAGAAAATG
CATCCAGTTTATGCCATTCCAATTGATACAGTCAAAAAAAGGAATTTACCGAGTTTCGGC
ATAGATACATTATAA
>Py17XNL_0101284.1
ATGAACGATTCAAGTAAAGACAAAAAGGACGATATAAATAAAAATATACACTATCAAAAC
AAAAATGAAGCAAAGCCTTTGTATAGTAATAGCTCCAATTCTGGAGTGGGAAATACACAA
AATAATTTGATAAACAACAGTCACAATTTTGATGGATATAATAATGCCCAAAACAACTAT
CAAAATAAAAACTATTATTATATGAACAATGATAATAAATATTACCAAAATATAAATAAT
AATAATCAAAACAAAGTAAATTATAATAATTATATGAATACATATGAAAATAATAGTAGC
AACAAAGTAAATAATGAAAAGGATAATAAAGGAGAACAAAATAAAAGTGAATTTCCATAT
TTTATGAACACTAATGAAAACTACGTAGAATTATATATTAATAAAGTAAAGGAAATATAT
TACTTTCATGTTTTTTATCATTATTTAAAATTAGGATATCCTGAAAAAGACGCAGCTATT
GAATCTAAAAAATATATTTTTATAACGTTAAATAGATATTTTTTACTTGTTAAAAATGCG
ATATTATCATCGCCTGAATCTATAAAACAAATTAATAATTGTGTATCATCTAATTTGCTA
TATTATCAGCAGCAAACAAATCTACAAGAATTTTTATTGCATCAGCAAGCAAGCTTACAA
AATGGTAATTTGCAAAAGTTAAATTTATACGAACAAATGAATTTAAATAACTTGGGCAAT
TTGAGCAGTATAGGCATAAGCAATATTAATTTACCTTTAGCTAATAATGAAAATTTATCA
GATTTATCTAAGATAAGTAATAGCGAAAATATTTCTGGTCGAAATGATGTGGCAGGGAAT
ACAGCTACTTCTATTAGAGGTGGCAATGTCAATTCTAGCAATAATAATAATAATCGTGGA
AATAGTTTCCTTGATAAAAATAATACATATGGTTATGATTCCAATAATAATAAAGAAAAT
AAATCCATGTATAATAATTACTATAATTTGAAGCCAGACAAAATTAATAATATGATTGAT
TCAATTGAAGAGATGAAAAAATTAAATAAAAATATTAATGATAAAAAAAATGATGATTAC
AATTTTACATCAGAACAAATGGGTAGTTTTCAAAATAACATTTCAGGGAGTGGTAGTACT
AGCTATATTAATAAAAACGAAAATATGGCTAGTTTCGGTAATAATGATGATAAAAAAAAA
AAAATAAGTTTTAGCTTAAATAAGTCTAAAAATAAAATATTTCAATCATTTAATAATGCC
TATAATGATACTAATCAAAGAAAAAATTTGAGTGATGCGGTGAGTGAAGTAAGTGATTTG
AGCGATGAAAATAAAGGTGGAAATGTCGGAAATAATAATATTGGTGGTAATACTAGTGTG
ATTAATAATAGTGGATTGTATGGGTTCAATAACATTCAAAATGCAAATTATAGCCAAAAT
AATACTAATATCGGAGTAAATAAAGGCGGATTATATAACCTGAAAGGGAATAATAACATA
GATGGAAGAAATAAAATGAATTATGATAATTTTTATGGGAATATAAATAATTATAACTAT
AATACAAGTTATAATAATAACGAAAACAGAAATAACAATTTCCCAGCTGGTAATACGATA
AAATATGGTATTAAAGGAGGGGAGCAAGAGAACAATTATGGTTTTAATAATAAAGGTATA
AATAAAAATTTAGAAACAAATAATAATATGCATGATACCCAATATAATAATGTATTTTCT
ATGGATTATGGAACGAATAATGAAAATATTACAAATGAGATAAGAAGTGGTGGGCTTTAT
AATATGAATAGGATAAAAAATCGAGGAAATGAAAAGGACAATTTTATGCATGATAATAAT
AAATTAAATAAAAATAATGATTATAGAATGGGTGAAGAAAATTATAATTTTGAAAAATCT
GGAAATGATTACAATTCAGATAAATCTGAATATGCTGGCGGTGAAATTATAAACAATAAT
GATAATAATCTGAGTGTATACGGGAAGTCAGTTAATAACAATAATAATTCAAAACTGAAT
AACTTGGAATTTTTTCAAAATTCTAGTGAAATAACAAATAAATCGGATAGCTTTAAGGGT
TATATAAATAATTTAAATGAGCATTTTAGAGAACAGTGTAAAAATAAAGAGTTTTTTAAA
AGCTTAAAATTTTTCATAAGTAAATTATTTGCATTAAAAAAGAAAAAATTATTAAAATCG
ACTTTATGGATAAATAATATTTTGCCAACAAAAGAAGAAGTTATAGCACTGGATATGCAA
TTTTATCTAAATAATAAAAGGTCGAAACGAAAAATTGGAAATAACATAGATATGGATATC
GATTTAATAGGACTTAATTTAAATGACAAGAAAATGAAATTAAGCATAGAAGAAATAGAA
AAGAGAGAAAAACGAAAAGAAAGATGCTTTGATATTGGAAAAAACAAGAAAAAGGAATTA
GGAGGTGATAATCCTTTTTATCTTGATATATCTGGAGACAAGGGAAGTGAAGAATATAGA
AATCTTGAAATTTTAATTGAAAAATATAATTATTCTAGTTGTTATAAGAATAAAAATTTT
GTTGGAGAATGTAAAAATATTCAAAAATTTTTTTTCCGATTAACTTCCCTTCCGGAAAAG
AAAAATGTACGAAGTTTCTCCGTTTTAAAGTGCACATATGCATATATTTTATATAAATAC
AATATCGACAAAAATTATAAATACATAAATGAGCAATTTAGATCTATGCGGCAAGATCTA
AATATACAAAATATTTTTCACCATGATGTTATAAATATTTACGAAACGAATATTAGAATT
TGCATTGTAAATAATGACTTGTTTCAATTTCTACAATGTATTAACAAATTGTTTGAATTA
TATCAAAGGCTTAACATAAAAAAATCAAAGGTTGAATTTCTGTGCTATAAGCTGATTTAT
CTAACTCTTCAAAATATGCATCAAGAATTTATTATCGAATATTTAACTCTGAGTGAAGAA
GAGAAAAATAATTCGAATATCCAATTATGTTATTATTTAAATGAGTGTATAAAAAACAAA
ATGTATTTAATTAATATCAATATGATATCACCCTTAAATGAAACAGAAAATCATGAATAT
ATATATTATAGAGTGTTTGTGAATAATCATATATTAGCATATTTGCCTACTTTAATGTCA
ATAAATGAAAATGCTGATTTAAATGTAAATATTGATTCACTTTCCGCATTTGTTAATGAA
CATAGTGACCCAAGTAGGCTTGAGAATATTCAGAATGATGTTGCTATGACAGATAATAAT
CCAATTAAAATGCCTTATTTGACGAATTATTTAATTGTTTTGTTTTTGCCCAAATATAGG
CTTTTGGCCCTTATAAATATATGCAAGACGAGCATAAAGGTAAATATATCAACTTTAACC
AAATTGTTAAATTTTGAAAATGATCACGAATGTTTAAAATTTTTAAACGAGGTTAACACA
ATTATAAATAATAATGAAGTATTAAGCAAATCATCGCTTGTTAATCTTTTGAAATCACCA
TTGCTCAAAAATAAATATATAAATCATATAAGATAG
>Py17XNL_0101285.1
ATGAAAAAAAAAAATGAATATATAAATTATTCTTCGCCAGTAAAGGGAGACGTGAAATAT
TGTAAAAAAACTTCGAAAAGTGAGATAATAAATCGAAGACATAAAATAGATAAAGATGGG
TATTTTGAAAGTTTTAATCTTTGTATTGATAATAAAAAAAGAGAATGCAACCCTTGTATG
ATACCGAATTCTTTTATATACAATAAAGCGAGCATTATAGGTTCTGGTCGAAATGAGAAA
AATTATATAACATCATGGAAATCGAAAGTAAAAAATGTTGTTAGTCCGGATTTTATATAT
GATAATGGCGATTCATTGAATAGCTCCAACGAGGTATTGAAAATTTATCCAGAGGGTTTT
GATTTAGAAGAAAATTTGGTGATTAATAAATGTGAAGAAAGTATAATAAATAATGATAAG
ATAAACAGTAAACTAGTTGATATTATAATTTTAAAAAACATTTTAAATATATACTTTTTA
TTTGATAAGGGGAATGAGGGGTATATTAATCAGGAATATGCATGTTATGTGATTAAAATG
ATTTATGAAAATGATAAAAACTTTATGATAAAAAATGTTACATTAAATGGTAATGAAATA
AATAAAAAAATGAATAAGGTGTTTAGAAAAGAATTTGAAAAAAATGAAGTATTTTTTTGT
ACAAAACAATTTGCTAACTTTTTATTGGCTATTTTGCTAAAAGTATCAATTTTTCAAAAA
AAAGACAATATTATAAGAAAACCATTTTTCATTAACATCATAAAAGAGTTTGTAGATACA
TGCAATCAAAATGATAGTAATGATTTATTTGGAGTGTTTAAATATCCTAGAAATATAATA
AGGAAATTTTATGATTATGTATATTATTTAAAAACTATAAATGATGAAGAAACAATGAAA
AAATCTAGAATAAAAAAAAAAAATAAACAATTAGAAAACATATGTTTTTTAGATGGTAAT
TTAGTTAATGCTAGTTTGGATACACATATAAACTATTTCAAAGAACAAACCAAAAAAAAA
CTCAAAAAAATAAAAATAGATATAGATAAGAAAGAAATGACAGAATGCACATTTTCTCCA
TCTACTAATAAAAAGCCATTATATTTATTAAAACAAAAATTCCAAGAAAATATTGATAAT
ATATTTAAAACAAAAGAAAGTATTAATAAAATATATGCTCCCATAAATACTAAATATGAT
ATAGATAATTCAATTGAAAGAACAATGCTTTTACCTGATAATTCATTCTTGAAAGACTTA
GATTCAAGCACAGATAATGAAAAAAATAAATATAATATAAATATAGAAAATAATGATACC
CCATTAGTACAAATAAAGTATATAATTCACCAAGGATATAAATCGCCTAACAACATTTCA
TGGTATGATACATTACGAAATACATAG
>Py17XNL_0101286.1
ATGAATAAAAAAATCGGCAGGATTAGCCGAGATGAAGTAGAAACAGCTAAACAATTTGAA
AAATTGATAAAAAAATATAATATAAAAAAAGTAAAAAAGGTTTCTCTAGAAAAAATAAAA
GATAAAACATGTCTACTATATAATAATGAATTCTATGATAATTATTATAAAAAAAAAGAG
CCAATTATTATTAAAAACTTAAAAAATAAAATAGGAAATTGTATAAACACTTTTGATAGT
AATAATATTATTGACCACATAGGTGACACAAAAATAAGTATTCATGTAAGCACCTCTAAA
TATTTAAACAATGTAAACAAAAATTTCCATTACAGTTTATCAACCTTAAAAAATTTTATT
CAATTAATTCATAAAGAAGATCAAAAAAAAAAAAAATTTTCAGTTAATTATAATGGAAAT
AAAAATCATATAACCCTAACATTCAAAGATGAAACAGATAAAATGTGTGTTGTTCCCCCA
AAGATAGATAATCCTATAAAAAATTATAAAAACAAAACTTTAGCTACTACTATTACCACT
AATATAAGAGAAGATAATACAAATTCCCCTTTGAACGATACTCAAAATATAAATAATAAC
TGTAAACAGCAAATATGCAATAATAGTAGTGGTAACAATACCAACTACTATTATTATTAT
AGGTCTCTAGGAATTAATCAATTTAAAGAGGTCTCCGATATTAAAAAGATGAATAAATTT
ATCAAAGATAATTTTTTTTTGCCACCTGAAATTTACCCATCTTATGAAAAATTCGAATTT
TTCTCTTCTGTTTTAAGAATAGGCCAACCCAATATTTTTATATGGTTACATTATGATATA
CCTGATAATTTTTTAATTCAAATAAAAGGAAGAAAAAAAATTTTATTAATCCATCCAAAA
TACATAAAATATTTTAATATTTTAAATTCATCATCATCTTACAACATATTTGATATACTA
CTAAAAAAAAAAAACAGAAATAAAAAAGAGCAAATTATTAAAAAAATAATTATAAAGCAT
GCTTATGTAGCAGATCTATATGAAGGAGAAATTCTACACATTCCTTCTTTATGGATGCAT
TATATTTATAATATGCCCTACCATACACATTTAAAAAAAAAATATAAATACAACCATCGA
TATTTATATATTACCCCAAGTAACAAATCATTTTATCGTATTAATAAAAGAAGAAAAATA
TATAACAAAAAAAAAAATTATATATTTCTTTTTTACAAAAATAAAAAATTTATAAATTGC
TCAATAAAAAAACAAAAAAGACAAAATAAAACACCGACATTCTTACATTTCCTAAATGGT
GAACTAAAAATTAAAACAAAAAATGTTTATTTAAAAAAATTTAAAAATAAAAAGGCCAAA
AATATATCTTTGCAATATATTTCAAATTTTTTATTTTCATGTAACCAAAAATATGATGAA
AATAATGATAAAGCACTTATTTTTCCAAACTTAGATCAATCATTTGATAAAAATGAATTA
ATAAAACATTATAGTCATTTGGAAAATTCTGAAGAAATTTTAAAGAAAAATTTTAATATT
GATAATATAAACCTTGTTACTAGTAATAGTACCCAAATTGGAAATGGACAGAATAGTCAA
GGAACTTATAATGCCGATACTAAAACCATCGACCAAAGCAACAGCTATAACACATTCTCA
AATAATAACAAACAAATTACAGACTTCAAAAAAACTGATCATCATACTTCTAAAAATACT
AATTTAAATATTAGTATTAATTACTTTTTTAGAAAAAAAAAAGAATTACATTTATTTAGT
AAAAAAGATCTATATGGAAACCAAGATATTAACACAGCTAATCAAATATTTAAGAAAATA
GAAAACGAAATAAAGCCATTAATGTCAATGCCATCTAAATATAAAAATTTTTATATTCAA
AAAATACAAGGATATCTCTATTCGCTTCTTGATACGAAATATTTATAA
>Py17XNL_0101287.1
ATGAAACTAGACGGTGGTGATAATAATAAAATAATAATCGATGAAATTAATAAGGGCTCA
TTATATCATAAAAATGCAAATACAAGTATAAAAGTCCCCAAAAATGTGAAAAAAAAAAAG
AAAGGTAATAATAATAATAATAATAAAGAACAAAAAGTTTTAAATAGAGATTTTAATAAT
GATAATGCCAAAGACGTTGAGAATAATATTAGAAATTCTCAATGTGATAAAGAAGGAGAA
ATAAATAAAAATGAAATAAATCCGAACAAGAATAATAATGATGTGAAAAGTAAAACACCA
TTAAATAAAAAAAATTCAAATTATAGCGAAGAAAAAAAAAAACAAACAAGCTTACTAAAT
AATAATAAAAATAATAGTAAGCTAGTAAAATTAAAATCTGAGAATGATAATATTGATTTA
AAAAAAAGTGAATCTTTTAAATATAAAACTAGCCTTAAGGCGAACTGTTCAAATAATGTT
AAAAGTAAAATCAATAATGGTAACATTGAAAATAATTATTATAATGTAGACGATACTACT
GATAAAAAAAAAATGCATTTAAATGATCAGGTTAATACACACAATAAAAAAAGTAATAAA
GGTTTATCTTCTCCTTCAATTAGTAAACTTGATGATGTTGAAATAAATAAAGAAGATATT
TTATTCCAATACGAAAAATGTATAAGTAGGAAACGAAAAGAAAGAAAAAAAATAAAAATG
AAATCAAAACTATTTAGAAAAAGTGTTAAATATTCAAAATATTATGGGGGTGATATATTA
AACGTAGTTAATCAATTGAAGCTAAATTTGAGGTTCTACCAACGGGAGATGGATGACTTT
TTAAGTGTCATATGGAATCTTCAAAATATGGTTTCGATAGAACGAGAAAAATATAGAGAA
CTAAAAGATATGCTAAAATATACAACAGAAGAAATAGAGAAGGAGAACAACAAATTATAT
GACGAATTAAATTTATATAAACAAAAATATAACAACTTAAAGAGTGTTATATCAAATATT
GGTTATGGAATGTTTTTAAATATTGAAAAAACAGAAATAAATAATCATAAACATTCTATT
AAAAGTAATAATTCATTTATACATTCTGAAAAACTATATACAGATGAAATGTATGAAGAA
AATGATGAATGTGATTATGTCATGATTCATGAACCATTGAGTAAAGCGAGTGATTGCTAT
AGTAATCATCATATCACAAGAGGTGGAAGAAATCGTAATAATTCTTCCCTATTAAATTAT
CTTGACTTTTAA
>Py17XNL_0101288.1
ATGACGTCCAACTATATAATTCATATGGGGAGTAACACCATAAATAAACGAATAAAAATT
AAAGAACTTTTGAGCAAGTATGAAATTAAAATATTAGAAAAAAATGCGAATGCATTTTTT
TATATACTTATAAATTTAATATTTAACTTGCCAGTTGAAAGATTTCGATTAGCTATTAAC
AGAAAGTACATATTCTTAAAAAAAAGGAAAAGAAATTATCTAGTATTTGATATAACAAAA
AAATTATTAATAATGAACAACATTGATACAAATGAAAGGTTTATAAATCTTATTGAAAAT
AAAAAACGATATTTTAATACAAAACCTTGGATGAATGATGCATCACCATGCCAAGCTAAT
ATTACTTCAGAATCTTCCAATGTGTATAATGACAATTTTTCAAAACGTCCAATGTTTTAT
GATAATATTTTTAAAAATAATTTATCCACCAAATATAATAGTTTACAAATAAATGAACAA
AAAGACATTTCTTACTATAATATTTTTTATAATATCATAAGAAATGATCAAAAAGAATGT
TTTGAAAATAATAAAATATTTTGTGAAAATAATTTAGGAAAAAACAACATCATATGTAAT
TTTTTAAGTAACACAAATTATCTCAAAACTGATTTAAATATTAATGAAAATAATTCTACT
GTAACTAATTCATCTTTGTTCTCTTCTAATAATGAAACCCCTAATACCACTATTATGCAT
AACACTAAAAATAAATATTCCAGTTTTTTCAAGAGCCAAAGTTTATTTCCATTAAATACA
ATAAATCTGAAAGATATACAGAATAAAATAAATGGATTAAAATTAAACAAATGCGAAGAG
AACGATATAAATGACGTATGCTTATCATATAAAAGGGAGGTAATCGATTTTAATAACAAT
GAACATAATAATTCTGATACAAAAAAATGTATTATAAAAATAAAAGAAAACAAATCTACT
ATTAATATTTTTGATGAATTTCTTGACATTCATGTATTATTTCGATTAAAAGGAGGCAAA
GGAGGATTTGGAGCTAATTTAAGAAATAAAAAAAGAAAAAAAAAGAAAAAAAAAAGTAAC
GACATTTTAAGTAATGCTTCAAGAAATATAAAAGGGCAAAGAGTTATATTAGATAATATA
GTTCAAACAACTGAAAAATTATTAACAAAAAAAAAAAACGAACAAACCATAGTTGACAAA
TTAAATAATACAACTTCCCTATTAACTAATATTACCATTTCCAATGATAATTCAGATGAA
CAAATATATAAGTATATTCCTCAAAATGAAGTGGAAACCGAAACAAACCATAAAACAGAT
TTCTTACATAATCAAAAAAGCATCGTACATGAAATTGTAGAAAGCGGAATTCATTATGAA
GCAGAACAAAAAAAAAAATCACAAAAAATAAAAACGAAAAAAAATATTGACAAAAACGAA
CAAAATAATAATAAAAACAATATCTTGAAATCTTTGGATGATCTGTACACATGTTTGTGA
>Py17XNL_0101289.1
ATGGAAAATGATAGAAGGAATAACCCTCAAGAACATGGTGATATGAACGGGGGGTTTAAT
AACTTGAACTATTATAATAACAATGCCAATGGTATGAATAGTGGAAATGTCATGAATAGT
GGAAATGGTATGAATAGTGGAAATGGTATGAATGTGGGATATTACGGTGTATACGAAGAG
CAAAATAATAATTTTAATATGAATACAAACAATACAGGAATGTATATTAATGCAGAAGAA
AGTTTTAAGAATAATCAAAATACCAATAATAGCGCGATGTATAACAATTTTAATATGAAT
AATTCTAACTATAGTGAAAGTAATTATAATAATTATAGTAATTATGGCGCCAATTACAAC
ATGCCCAATAATATGAACAATGCTAGCAATATGAATAATATTAACAGCATGAACAATACT
AGCAATATTAACAGTATGAGCAATATTAACAGTACTAACAATAGTGGGTATAACAACATG
GGAAATATAACGCCAAATTATTACCAGAGTGACCAATATATATTAAATAAAAAAACCGCC
AAAATATTGTATATATATAACGTAACAAGTGAATATTCTGATGAGAATTTTATTTATAGC
CTATGTTCTATTTATGGTAGTGTTGACACAGTTAGCTATATAAAAGGGAAAAATGTATTT
ATAGTAAAATTTGGATCTGCAGATGATGCATTAAACGGATATAAAAATTTACCAACACAT
TTTAAAGACTTTCAATATGAACTTCGTAATGAATCTAAAAAAATTAGTTATTTTAGTGAA
AAGGCTAATAGCCATAAATATATTTCTCCTAACCTTTCTGAAAAAAAATTTTTATCATTA
AGCTCAGAAAAACGAGAAAAAATTATGAGCATAAAACAAAAAGAGCTATTAAGAAAGTGT
AAGGAAAAATTAAATGAATATATTAACATGTTCAATAACAAAAATATAACAGAAGATGAA
AAAAATAAATTACAAGCTTTGATAGATCATATAAAAGCACGAATACATGTATTGAATAAT
CAATGTGATAATTCAAATTTCGGAGGAATGCAAAATCAATATTTAACAAACAATTATAAT
AATACATATGAAAGTAACATAAACACTAATAATATAAGCGTAAGTGGCAATAATGCAAAC
ATTTCTAATAATATAAACTATAATAATAATAATAATAATAACATTTATGCAGAGGGTAGT
ACTACTATTAAAATTAATTCGTTGAATAATATTCAAAATAACGAAGACTTAAGTAATTAT
ATAATTCAAAACAATTCTATATTTTTAAATGAGCATATTTCATATCTTTCGTTATTTACA
TTTGGTGAAAAATATGCAATAATTAAATATAGTAGCCAAAATGCAGCAAAAACTGTTTTC
AACAATTGCAATATGTGTAATATTAATGTAGAATTTGTCCCCGATGATAACGGTAATCAG
CAAGGTAACTAA
>Py17XNL_0101290.1
ATGAACAAAAACTGCGAATTAAACGCAGAAAAAAATGCAAGTTTAGGATATACATTTGAC
GAAAAAGATGGTTTTTTTGCGTCGATATTTAAAAATATAACAAAAAATGAATATTTTAGT
GCAGGTGTTGGTATAATATCTGTTGGTGCATTTGTCACCGTTGCTAATAGATTAAATAGC
TACATGTATAGTGCTATAAAAAAAAATTTATTTACATCGCTAGAAATAACAATAAATGAT
ACTTCCTATTATTGGATACTAGAATATATGGTAAAAAAGGGAATTATTAGTAGACATTTA
AGTTTAAAAACACAAATAATAAATGACAAAAATTGTAAAAATGCTATATTTTCATTTCTT
CCAAGTGTTGGTAATCATTTATTTATATATAATAATACATTTATATTTATTGAAAGAAAT
AGAGATAAAAATATGATTTCTGAAACAAATAGATCATTGCCATTTGAAAATATAAAATTA
AGCACTTTTGTATGGTCTAAATATATATTTCAAGAATTATTAAAAGATGCAAAAATATAT
ATAGATAAAAAGGAAGAAGGAAAAACATTATTATATAAAACTTTTGGCCATGAATGGAGA
CCTTTTGGAGCACCAAAAAATAAAAGACCCATTAATTCAGTTATATTACCTGAAAATTTA
CGTGAATATATAATTAGTGATATACAAACTTTTCTTAATTCAAGCAAGTGGTACATTGAT
AAAGGTATACCATATAGAAGATGTTATTTATTACATGGCCCACCTGGATGTGGAAAAAGT
AGTCTAATCAGTGCATTAGCGGGATATTTTGATTTTAATATTTGCACTATAAATGTTAAT
GACATATATCTAACTGATGATAGATTCATACATCTACTAGCCACAGTTCCTCCAAAAACT
ATTCTAATTCTCGAAGATATTGATTTTATTTTTCTCAATTCAGCACTAGATAATAATACT
ACTACTAAAAATTCAACAAATAAATCTAATACCTCAACACAATCCTCAAATTCTATATTT
AATAATGATTCTCATTCTATAAGAACATTAGGTGTATCATATAGTGGCCTTTTAAATGCA
TTAGATGGTGTAGTTGCAACAGAAGAACGAATAATTTTTATGACAACTAATAATATTGAA
AAACTTCCTAGTACTCTTATTAGACCTGGAAGAGTTGATATGAAAATATTTATTCCTTAT
GCAAGCATGTATCAATATAAAAATATGTTTTTACGATTTTTTCCGAATCATAATGATTTG
GCTGATAAATTTTCTACGATTTTTCAAAATTTTAATTTAAGTATGGCTGAAATACAATCT
TTCTTTTTATTCTCAAAGCATGATCCATATAAGACCATAAAAAATGCTGAGGATTGGGTC
AAATTATATGCCAAAAAAAAAGATGACTCTTAA
>Py17XNL_0101291.1
ATGATAATGAAAAAAGGACTGGAGAGTTACATATCGAGAGGAAATTCAAAGTTCGTTGAA
AATTTATTAAAAAAATATGGAACATTGAACAATAAAAATAGTACAATTAAATATAGGAAT
TATTATAATAGTTTGAATAATGTTTCCAAGAAGAATAGTTTAGTATTATATGATAAATGG
AGAATAATTGGATATAATGGTAATCGTTATTTTTCAAACATAAATGTCCGAAAGTATAGC
AGTAGTAGTAATCCTTCAAATGGAGAATTTTTCGAGGATGAAATGAAAAAATTTGATGAA
CGAATGAATAAAGAAAAATCCAAACATAAAAAAGTTTTATTTTTTATATTTAGTAGTATA
GTAGGATTATATATGTATTTTGAATCATATAATCCCGAGTTTTTTATGTATGATGTATTT
TTAGATCTTTGTTTAAAATATGTAGATAGTGAAGTATGTCATGATTTATTCTTGTTATTA
GGGAAATATGGATTATTACCATATGATACAAGTAATGATAGTGTATATGCAACATCTGAT
ATAAAAAATTTAAATTTTATAAATCCTTTTGGAGTTGCAGCTGGTTTTGATAAAAATGGT
ATATGTATAGATAGTATATTAAAATTAGGGTTTTCATTTATAGAAATTGGTACAATAACA
CCGAAACCACAAAAAGGGAATGATAAACCTCGAATTTTTAGAGATGTAGAAAATAAAAGT
ATAATAAATGCATGTGGATTTAATAATATAGGATGTGATAAAGTTACTGAAAATTTAATT
AGCTTTCGAAAAAAACAAGAAGAAGATAAACTATTAAGTAAGCACATTGTTGGTGTAAGT
ATTGGAAAAAATAAATATACAGAAAATATTGTGGATGATTTAAAATATTCTATTTATAAA
ATTGCTAGATATGCAGATTATATTGCAATTAATGTAAGTTCTCCTAATACACCAGGATTA
AGAGATAATCAAGAATCAAACAAGTTAAAAAATATTATTTTATTTGTGAAGCAGGAAATA
AATAAGATAGAGGAAAGTGGTCATAATGGTGAAAATTTTTGGATGAACACAACAAAAAAG
AAGCCTTTAGTTTTCGTTAAATTGGCTCCAGATCTAGAAAATAGCGAAAAGAAAAAAATC
GCTCAAGTTTTATTAGATACAGGAATAGATGGTATGATTATTTCTAATACTACAATAAAC
AAAATGGATATAAAAAGTTTCGAAGATAAAAAAGGAGGAGTCAGTGGAAAAAAGTTGAAA
GACTTATCAACAAATTTAATATCAGATATGTATATATACACAAATAAACAAATTCCAATT
ATAGCATCTGGTGGTATACTTACAGGGGCAGATGCGCTGGAAAAAATTGAAGCTGGTGCA
TCAGTTTGCCAACTATATTCTTGTTTAGTTTTTAACGGAGTAAAATCCGCTATTCAAATT
AAAAGAGAATTTAATAATGCGTTATATCAAAAAGGTTATTACAATTTGAGAGAAGCTATT
GGAAAAAAACACAATAATGCAAAATCTTTGAAAGTGTAA
>Py17XNL_0101292.1
ATGAATAATAAGAAAAGAAATAAATATGATAAACAAAATTATATGGCATTACCACTAGAA
AAAACTGAAATAATTATCGAAAATATTTATAATTTAAAACATTGTTTGAATTTATATCGA
AAGGAATTGCAAGAAAAAAACAATTATATCGATAATGCAAATGAAGATTTGAAGTTTTAT
AAAAGTGTTTTAAGAAATATCAATGTAGTATGGAAAATATTTAACAGTGATTTATTAAAT
TTAATAAATAGTGATAAAGGGATTAACGTACGTGTAAAAGAAGAAAATAATAGCAACAAT
GGAAATATTAAAGAGTGTAAGAAACGAGAAATAAAGGATGAACAGAGTGGTAATGAGTAC
GAAAATATTATTGAATCTCCTTATTATAATATAGAAAAATTTCATGATTTATTTTTAAAA
TATGTGAATAAAAATGATGGAAATGAAAGTGATGAAGAAGAGGACTCTGATTTTTTTAAA
TCATTATCAGAAGACGATATAGAAAATATAAAAGGAAAAAATAAAAAAATAAAAATAAAT
GAACAAGATGGGCAAGAAAAATCATTTATAAAAAATGAAAAAAATGGTGATAAAGAAAAA
GGATATACTAATACAAAGCGAAAAAGGGATGAAAAAGGAGAAGATAGAGAAAGCTTAGAC
AACACAAAACAATGTAATGGAGAAAAAAATTCCAAAACAATTTTTGAAGAAAAAATAAAA
TTTGAATTTTTAGAAAATATAAAAAAAACATTAAATTTTATAAATAATATTATTTGTTTA
AAATCAAATATTAATATTGATTGCGATTTAGAATATATAAGAAAAATAAATTATGAAAAA
AATGTCTATTATGAAAAATATAAAGATGAAAAAAAAAATAATAATAATACCAAAAATGAA
TATAATAATATAAAAATAGAATTAGAAAGATTGGAGAAAAAAAAAGCATCTCTACTTTTT
AAGCTATATAATTTAAATATATGTAAAACGATTATTGAAGATGGTAAAGTCGAAAAACCT
GAGGATATTATGCAAAACGAATTAAAATTAGAAAATTTTGATGATGCTAAAAATAAAATA
ATATGCATTAATTGTGGTTATGAAAATTTATGTGAAAATGGTGTTATTTTGAGCGCCCCT
ACTAGTGGAACGATTGCAAAAAATGAGAGTAATAGTTTATGTGTAGCTAACCAATTATCC
ACACCAGGAGATACAATTAATGGTAATAGTAATACTACAAATATGAATAGCACGATCGAT
AATTCAGGAAAAAATGAAAATGATAATATAGGTAATAAAGTGGAATCAGAAATTTTGTTA
AACTTTGAAAATTTAATTACAAAAGAAAAAATAATACAAAGCGATCCGTTTAAAAACTTA
GTGAAAGAAACGATGAATATTTATAATACGTTAAAGGAAAGAGAAAAAGAAATAGTTCTT
TTAAAAAAGGAGATATTAAGAATGGAAAATGATAAAGATGAAGAATATGATAATTTATTA
AATGAAACAATAAATAATAAAAAAACATTAGTTAATAAAATTAAAGAATTAGAAATAGAG
ATTGTTACATATAAATTAGATAAAGATAAAATTGAAAACAAAATAAATGGTATGAAAAAT
GAAATTGATGTGTTAAAAAATATTGAAAACAATCAAACTATCCAATTAAAACAAAAAGAA
AATGAGATTTTAAAAATGAAAAATAATATTGACACACTAAAAATGTCTGAAAATAATTTA
AAAGAGAAAATAGAGATCCTAAAGAAGGAGAAAGATGGCTTATTAAGTTCAGAAGGATGT
GTGATAAAAAATGTGAATATAAATAATGATAATGCAATTGGTGATGACTTAAAAAATAAA
ACAAGTGTTGATATAGATAAATATAATGAGCTTCTTCGTGAAAATGAAAATATGCGAAAA
ATTTTAGAAAAAAAAAAAGATGTTGAAGATAAGCTAATAAACTTAAAAAGTAGTTACGAT
TCTATGAGTGAAGAAATCGAAGAAATAACAAAAGAGTTTGAAAAAAAACAAGAACAAGTT
GATGAAATGATTTTACAAATAAAAAATAAAGAGATGGAATATTTAAAAAAATATAATAAT
ATGGTAAGCAAAGAATTTGCAGAAAATAATTTAAAACAACTCGAAAATAGTTATAAAGAG
AAATTATCTTTGATAAATGATACATATGATAAATATAAAAATTTTTCAAATTTATATTTA
TCACTATTTTATCATGCTAGAGAAAATGCAGTTATATCAGATAGTGCAAAAGAAGAGCAA
ATGAATATAATTATAAAATTAAAAGAAAAATATGAATTAATTTTTCAAAAAAAAAAAGAA
TTGTCTGGAATATTAAAAAATTTGTATAATTGTAATAAAAAATTAATTACACAATGTAAT
GATTTATATAAAGAAAATAAAAAGCTGCAAAATACTTTATGTTCTATGGAAAAAAATAAA
TATAAAAAAGATTTGTCACCAAATAATGAAGATAATAATTTACTGATAGAAGAAAATAAT
GAATTGCGAAGAAGATTAATATGTAGTGTTTGTATGGAAAATTTTAGAAACTATATTATT
ATTAAATGTGGACATATATATTGTGAAACTTGTATTTTTAATAATCTTAAATCAAGGAAT
CGAAAGTGTCCACAATGTAAAATACCTTTTGACAAAAAGGATTTGCAAAAAATGTTTTTA
GACTAA
>Py17XNL_0101293.1
ATGGTTATGGGACGAGTGCGCGCAACGTCTTATATAAGACGTACCATTTCACAACCATTA
AATAAAAATCATCCTGCAGGAAATATACAAAATTCTAGAGGTTTAAATGATACAAATTTA
ATAGGAAATAAAAATTTACACTTACAATTATTATGTAATGGAAAAGAGCCATATAATGAA
TGTATTGAACATTTAGGAAATTATCGAGATTTTGATGAAACCAAACCATTTTATATGCCT
AGAAAATCAGACCTTAATTCAATATATAGCATTTTAAATAACAAATTAAATATACTTTTA
TTATTTATTCCTATTGGTATATTTAGTTATTTATTAGGAGCCTCAGATATATATATTTTT
TTTTTTAATTTTATTGCCTTAATACCTTTATCAGCTTTAATGGGAAATGTAACAGAAGAT
TTAGCTTTACATACAGGAGAAATTATTGGAGGATTACTAAATGCAACATTTGGTAATTTA
ATGGAAATGATATTTTCTATTCAAGCACTAAAAGCAGGATTAATTAATGTCGTTCAAGGA
ACATTATTAGGAAGTATATTATCAAATTTATTATTGGTTTTAGGTATGTCATTTTTTGCA
GGAGGGTTATATCATCATGTTCAAAAATTTAATGAAAAAGGAGCTACTTGTAGTACATCC
TTATTATTATTATCAAGTTTAGCTATAACTATACCTTCAGTATCTTCAGTTACTACTAAT
AACAATACTGATGTATTATTAAAAGTTTCAAGAATAACAGCTGTTTTAATATTTATAACA
TATTGTTTATTTTTATTATTCCAATTATATACACATATATCACTATTTCAAGATAAAGAA
ATGACTGAAGAAACACCACAATTATCTGTAATTACAGGATCTATTTTTTTAATTCTAATA
ACTTTTCTTGTTAGTGTTCATTCTGAATATCTTATTAATACTGTTGAATCTGTTGTTAGA
TATTATAATATTTCTGAAAATTTTATTGGGGTTATACTTTTACCTATTGTTGGTAATGCT
ACAGAACATTTAACAGCTGTTACAGTTGCGATTAAAAATAAAGTCGATTTAACTATGGGG
GTAGCTGTTGGATCATCTGCTCAAATTGCCCTTTTTGTTGTACCAATAACAGTTTTATTT
GGATGGATTTTAAATAAACCTATGACCTTAGCCTTTTCTCCTTTATCAAGTGTTATATTA
GTTATCTCGGTTATCGTTACAATGGCAATTGTACAAGATGGGGAAAGTAATTGGCTAGAA
GGCGTTTTGTTAATTACTGCTTATCTTATTGTTGGTGTTGTTTTTTGGTTCGATAGTTCA
TGA
>Py17XNL_0101294.1
ATGGAAAAAGAAGAATTTTATAGAAAATATCAAGAGTATTATGGTGGAGACATAAATGAG
ATCCCTTATTTATTGGAAGGAAAAGATATATGGTTATATGATTTATATTTAAGTGTATTG
AAACATGGTGGATATTCATGTGTAAGTCGAAATGCGAAATGGTTAAAAATTGGAAAAGAA
TTTGGACTAATAAATAAAGAAAAAAATATTAGATTAATAGAAATAAAAAATATTAAAGAA
TATTATTTAAATTATCTTAGAGAATTTGAAAGAATACATGATAATTTAAAAAAAGGAAAA
ATATTAACAAAAAAATATAGATGTCGTGTTGGAATAAATAATAATGATGTAAAAAATAAA
AAAAAATCAGTAGTAAATATCAATGGAAATAATATACCAATATCTTCTAAAAGGATCAAT
AATAAAAGGAATGTTTCAAATACTGGGAATGGTAATACAAATATAATAATTAATGATTCT
CATTTTAATGGAATGAATAAAAATTCTTTTTTTATTAAGGATGAAATATTTAGAGGAGAA
AATGATTTAATTGTTGATAAAAATAAAATTAATACAGAAAATGAAATGTCTACTTTTAAT
TACCCAACTAATAATAATATAGATATAAATTGTAAGGCAAAAAAAGAAGTATATCATGAT
AGTTATACTAAAGAGAGTCGAAAAAATGAAGGAAAATATAAGAAAAATCAAAGAGATCAT
ATTTTTAGAAATTGCAATAATATTGGAATAGAAGTTAGTAATGGTAATAATAATGATGAT
ACTGTTCGAGGGATTGAAATTGCTGACATTCAAAATAGTGAAGAGATAGGTAGGTATAGT
AATGGTGTACATGTGAAAAAGGGAAAAATAAATAATAACAACAATAGTAGCAATAGTAGC
AATAACAATAATGACAAACAAATAGAAGATCAGATAATTAATAATGGAAATTTTTCGAAT
ATAAATAATATGTCTTGTTATAATTTTACATATAATACAATAAATAATTATCAAAATAAT
TTAAATTACATGAATTATTTAAATATAAATAATTATGGAGATAATAGATATATAGGAAAT
CCCGATTACAACAATAATATATATTCTTCCAATTTTAATAATACTTCTATTTTTAATAGT
CATATAAAAAATGAAAATAATATTAATAAATGTGAAAATAGTAATTATATAGGAATGTCC
TATGTTAATAATAATTTTGTTGATACTAACTGTTCAACATTGAAGTTTCTAAATGAAAAT
AATTATACTGAATATAATGATTCTCCAATTATTAACATAGGAAATAATACTTTCCCGACA
AATACGGGATATATCAATTATGGTTTTCTAAATGAAAATTATAAAAATAATAATATCGGT
AATAATTATAACAACTTAAATGGTGGGATTCTACACAATAATGGCTATGTTGATAATGTT
GTAAATTGTGAAAATTACGAAAATTGTGAAAATTGTGAAAATTGTGAAAATTGTGAAAAT
AATGAAAATTGTGAAAATTATGAAAATTGTGAAAATAGTGAAAATTGTGAAAATAATGAA
AATTGTGAAAATAATGAAAATTGTGAAAGTTGTGAAAATAATTTAAACGATTTGAAGAAT
GGTATGAATGTAATTTATGAAAAAGAGAAAAATATTACAAATAACATGAAAGAAATAGAT
AACTATAAATATAATTTTGAAAATAATAAAGATATGATATTGTCTAAAATTGAAAGTGAA
AAATGTATAGATATATATAGATTATTATTGGGATTATATAAAAGAAAAGAAAATGTTGGT
GATTTTATATTATGCCTAAATATACTTTATTCTATATCAAAAATGGAAAATATAATTTCC
AAAAAACAAACTCGTATTGTTATATGGTCACTTTTACATGTATTAGAAGATATACTTAAA
ATATTCTACGATGTATTTAATAGTAAAAAACGATCAATATATATTTTGATGTTTTTTTTT
AAAGATTGTTTATTAAGAACCAAATCAATCGAAAAAAGAGAAAAACATATTTTTTCAAAT
ATGGAAAGTAACAATAGTCAATATATTTTGTCCCAAACTTTGAAAGACAATTCGAAAAAG
AAGAAAATTGAAGGTGAAAATTGTGAATCAGAAAAGAGAAATGAAAAAGATCTTAGATCG
AACAATAACGACATTTTAGCAAATATTTTATTTTTAAACAAAAAAATAGAAATAAGGGAG
ATGCTCGATTTGCATTTATCTTATTATGAATATTGTGTAGAAAAAAAAAAAAAAATTAAA
CGAGTATATGAGCTAGGAGAAAAATGGATTGAACAAAAGGATAAAAGAAAAAAAATGAAT
AAAAAATATGATGATAAAAATGAAGTATGTGCTGAAAATATTTGTAATAATGCAGATTCA
TCAACAAGTTCATACTATTGTAGTAGTGTCCATAGTACAGACATAGAAAATATGAATATA
ATTCGAAGAGATAAAAATGGAAATAATTTGAAATGTAACTATTTTTATAAAGATAAAAAA
TATATGGAAAATATTTTAACAAAAAAAAGTTCCATTGAGTTTGTTTTTATCATTTTGTAT
ATACTTAATAATATGTTTCAAATTAGTAAATATAATTTCCATTTTTTCAATATGTCAACA
AATTGTAAAGAGAGTAAAGAAAAAGATAATGAAAATGTTTGTGATATAGATAAAAATAAA
AAAATAAGCGAAAATTTGAATCTATCGAAAGATAAAAATGAAATGACAACTATGCTTACA
TCTTTGAATGAAGAAAATAAAAATATTTTGAAAAAAGAAGAATTGTTAAATAATCAAATT
CCAAAAAATGATTTTTATGATCAAAATTCGTCAGATGCATCATCATCGATTTGTAGTATG
AACAGTTGCATAAATACTGATATAAATTTATTTTCCTCATTAAAAAGTGAGGGGAATATT
ATAGTAGATAATAGTAAAGATATATTAGATTATAAAAATAATAACAATATGAATGAATAT
GAAAAGTTTGAGTTTGAAAAAAATAGATATAGTTTGTATAAATCTAGTTATAATAAAATC
GATGGTCAAGATAATAATACATTTTGTGGAGATAGTGAAGGAAACGAAACTAAAAAATAT
GGCATAACAAATGGTGAAGGAAATGAAACTAAAAAATGTGGCATAACAAATGGTGAAGGA
AATAATGTTTGTACAGAAGTTTATGAGGAAAGTCATTCACCAAATTTGGCATGTGATGAT
ACTGAAAAGTGGAATAAAAATGGGACAGAAAATGAATCCGAAAAATGTGCGTTAAAAATT
GATTCCACTAATTTGAATAATAACAATACAAGTAGTATAGACAGTTCTAAGGAGACAAAG
AAGGTAAATAAAAATAAGGAAGAAGTTAAAGAAATATACAAAAATCTACAAAATGAAATG
TATAAGGATATGAAAAAAATATTTATTAAAAAAAAAGGAAAAGAAACGAAATATAAATTA
ATACATTATTTTTATTTAAGCAAATTTCTTAGTATATTTGAAGCAATATTTTTAAAAAAT
TTTGAAAATATAATATATCATGAAAAGGTTATTGAAAATGTATATATTAATATGTTTATT
TGTATTGATATAATAAATAAGGAATTGGGGAAAAATATTTCTTTAAAATATATTTTTTTT
CCATCACAATATTTAGAAAAAATGAACAAGATGAAAATTGTTGCACATTTTTCTTCCGAT
AACAAATTTTATTTATTTTCAAATAAAGAAAATCGAAAAGATAATAAGACAAAAAAAAAT
GATGAGATACATAAAGATGATGATTTTAGGAAAGACAATAAAAATGAGTCTATTGACTGT
GGAAAAATAAATATAGAACCGTTTTCTAAATTTATAAACAAAGATGAAAATTTAGAAGAT
AGAGGAAATGAAAGATGTGGAGAAAACCAAAATGATCTTGATGATAATAATAAAGATGAA
ATTCAAAGAGGAAAAGAAGAGAAGGATAATGTAAATATGAAAAGTGTTAACAGTGTAGAA
AAAGATGGAGTAAAAATAAATGGGGATAATAATAAAGAAATGGATGGAAAGAAATATAAA
AAAAAAATGAGAAAATTATTTTTAAAAATATTTCGAAAAAATAATAGAAAATATAATATT
TATAAAAAAATAGATGATAAATATTTAAAGGAACATTATAATTATTTCGAAAGTTTTTGT
TGTAAAGAGAAAGAAAAAATGGAAAAAGATATTTTGTTAAATTTACATGAAATTATAAAA
AATATATTATTAAAAATATATAAAAGAGTTAACAAATATTTAAATATTGGAATTTTATCA
TTAAATATATTAGCACATATATTGTATTTAATTCCTAAAAAATTATTTTATGTGTCTATT
ATTCCATGGATATTAAATAATATTATAAATGTAAAATGTTGTTATACTTATGTGAATATA
CCTTTATGTATTTTAAATTATAATGGGTTTATATTTTTAGAAATATTTATGAAATTTATA
ATTCAAATGATTAGAAATAACCTCCTATCAATTAAATCATATATTTTTTCATTCCTTCGT
TTATCTTCTTTTCCGTTATATATTTATATACACTTTGATATCCCATTATCTCATAATCTT
ATTTTAACATCTCTGTCTTTAATATATAAGTTAGTTACTTATGATCCGGATTATTTGGCA
ACAGGGTTTATTATAGAAAGAGAATTTCAGAATCAAACCTCATCTGCTTTCTACAATAAA
GGGATTGAAGTAGGAAATAACAATCAAGATGATAATATTTATATTAAAAATAATCCAAAA
AAAAGAAAAAATTTTCAAACAAGCTATTTTAGTAGTAATACAACTAGTTCGTTTGGAAAC
GTGGGGAATGGCTCGTTTGAAAGCATAGCGAATGGTTCATTCCGAATTTGTGAATCTATT
AACAATGAGAAATCAGTAAAATGTGAATTTAGTACAAACAAAAATACAGAAAAAGAAATA
AAAAATGAAAAAAGAGAAGAAAGACAAAATTATGATCAAGATAATATTAGCGGAAAAAGA
AATGAACTACTAGAGAAAACATTTTTAAAAACGCTTTTTTTATTTTTAAAAAAATTTATT
TATTTTAAAAGTATTTTGAATTGTGCTAATATAAATGATATAGACGAAATGGTGGTAGAT
AGTAAAAGAGTTCAAGATATTTTAAATAACTGGAACTTAAATAATAAAGATATAAAATTT
AAGAGCAGCGAACATTATACTTCTAATATTGAAAAGAAAATATTTTATTTACATGATAAT
TTAATTATATATGCTAAGGAAAATAAAATAAATTCAAATAGTGTTAAGAATATAAAAACA
TGTTATAATATAAGAAACCGTTATAAAAACCAAAACAATACACCTAACAATTATTCATAT
GAATATATGACATCCAATAACCAAGAAACACAAAAGCTCAGTATTTATGCTCACTCGATA
ATTTCTATACTTTTATTTTTATCGTCTCACCACAATTTATGGGAATCTTTATCTCCTTAT
ATTCCATTGTTAGTTCATATGGCACTAATTCGGACGGACATCAGCTCGTCCTTGTGGATA
ATACTAAAAGAATACTACTTCCGAAATTTTATGAGACAAAAAAGAAGCCCCCAAAAATGT
AGGAAATATTCTAACTCAAAGATTGTGAGAATAGAAAAAGTAAAGTGA
>Py17XNL_0101295.1
ATGGCAAAATTGCCTAAAATAATTTTAACCAATGAAGGTAAAACCCTATACAATATTTTA
AATCATCCAATAAGGACAGTAAAATCTCGAATTGAATATTTTTTTAAGTTTGAAAATTTT
GATAATTTGAATAATGAAATATCAGTAAAAGATAATTTTGATCATCTTTTTGTTCCTTTA
AAACATCCTGTTCGAAATTTTAAAGATACATTTTATTTAAATGAAAATTATATAAAAAAT
TATTCTTATATACAAAAATATTATTATGATATATATGAAAAATTAAATCCTTTTTATAAA
TATTATTTAGCTAATAAATTTTTACATCATGATCAAATTAAATTAAAAAGAACACACATG
ACTACACATTTACCTGAACTGTTAAGAACAAATCATAAACAGGTTATATATACAGGTACA
GTATATAGAAGAGATCAAATAGATAAATTGCATTTTCCTATTTTTCACCAAACAGATGGC
TTTTTAATACATCATGATACTTTTGATGTAGAATCCGAATTAAAGCTAAAATTGGAAAAT
TTAATTTCCCATTTGTTTGGGTCAAAATCTATACAAATGCAATGGGACCATCAAACATCT
TTTCCTTTTACAGAACCGTCCTTCGAATTGTACATAAAACAAAATTTAGACAATAATAAT
AATAATAATAATAATAATAATAATAATAAAAATAAAAATAATATTATTGTCTCAAATCCA
CAACTCGTAACATCACAACCTAATGGGTGCACTACACAAGAAAATCATGACGACTCAAAA
AACTGGGTCGAGGTTTTAGGTTGTGGAAAAATAAAAAAAGAAGTAATTGCAATTTCATTA
TATGAAAATGAAATAAATAAAATTATAGAAAAAGAAATCTCTTTATTTGCACCAAATTTA
TTGAAAGATATTTTTAAATTTTCAAATGAAAAAAATATTGACATTTCTTTACCATCTGTT
CTTAATGTATCAAATAAATTGTGTAACGATGATCTTAATAAAAAAATCGAAATTAAAATT
AACGAATTTTTAAAAACAATCAAATATAATGGATGGGCATTTGGGATAGGCCTTGAAAGA
TTGGCTATGTTATTATACGATATTAATGATATACGATTATTTTGGAGCCAAGATAATAGA
TTTATAAATCAGTTTAAAGAAAATGAAATCTCAAAATTTATACCATTCAGCAATTTTCCA
TCAATTCATAAAGATATATCATTTTATGCAAATGAAAATTTTGATGAAGCATTATTTTTT
CAAATATGTCGAGATATAGCTAATGAAAATATTGAACAAATCACATTTTCAAAACTTAAC
ACATAA
>Py17XNL_0101296.1
ATGTATATAATTCAAAAGATAAAGGGAATACTATATGACAATGATGATGTAGCTAGTGTA
AAAAAAGAAAAAAAAAATAAAAAGGTTCATATTAATGAACTAAAGGATGAAATTTGGTTA
TATAAAAATGAATATAATAAAGAAAATGTAAATGAGGAATATGACAGAGAAATTGAAGAT
GATAACGAATATTATGATGAAGAAAATGACAAACAACCATCAGATCATTTTTTAGAAGTT
CCATTATTTGATGAGGATGATTATGGAAAGAGTATAAAAAGACAAATGAAGGCTTTACCA
AATAAGAAAATTAATTCTATCAAAAGATATGAAGAAGAAGAAATGAGCGAGGAAACTTTA
AGTACAACAGATGACGATGAAGAAATAGAAGAGCCTTTTCTAGATTTATATGAAGAATTA
AAGAGGGAACAAAAAATAAGAGAATTCTATAATCCGATGTTAAAGCCACGATTATGGCGT
TTAGAATTTTTTATAAAATACATTCATAATTTGGAAAATAATATTCAGAAAAATTTTTAT
TTAATATCATTTGGAAATATCAAAAATATAAATCTTTATGGAGAATTGAAAAATGATGTC
TTATATACTCCGGGATATTCTATAAAACCAGGAGAAATTCAATATTTAAAGATTCCATTA
ACAATTTGGAGTGAAAAAGAATTAAGCATATCTTATGAAGATTTGAAAAAATTTGAAGTT
ACAATTGAAATGTGGTGCATAAAGGGACTTATATTTAATGATCTTTATGCTTCTTCTAAA
ATAAATTTAAAAGAAATAATTGAAAATGATCCAGATAGTAGCATAGTATTAAAAAGGAAA
ATTGAAAAAAATAAAATGACATTTGAAGCCCAACGTTTGGGGGTATATATGCAATTATCA
GAAATCTTCGAGTTTCATATGGCCTTAGACAGTTGGTGGTTTATAGCAAATTCTGAGATG
CCCAGTTATTTAAAACTATTACCAAAATTTTTAAGATTTAAATTTCCTTTAAGTGAAGGT
GAATGGGTAATTCATAGTTCAAATAAGTCTAGTAATAATTTTTGGCTTTATCCTGGATAT
TTTTGTTTTATTGGAACATATCGACAATTGGCAAATGCTTTTTTTATTCTCGCAGTATTA
TGCTATAATTCTAACTACAGATATAAACCACCTATTTTATTGGGTTCATGTATAGTATCT
CTAAAATCTGTGACTGAATATCCTTTTTTTAAGGGGACTGTAAAAAAACTAACATTGGAA
AAAAGAAAATTTAAGCAAGGAGAAATTGTAGGAAATATAAAATGCTTTGTTAATAGTTAT
GGAATACAAGAAGACGATACAAATATCCAAAGGCCTGTTCAACCATTAAGTGATGTTACA
TTAGTAAACCAGTTGTCTATAAACGATCATTATTTAGTAATAAGAATAATAAAATGCGAA
AACTTAGCTATAAGTAGTGTAGATCTAAACAATATTAACATAAATGTGTGGGTAAAATGG
GATGGAATAGTTAACAAAACAGATATTGTATCAAAAACTGTGTCCCCTTTTTTTTATCAA
AATTTATATTATCCAATACGATTAGTTGACAAAAAAGAATTAACAAATGAAAAATTAATA
CATAATGTATTACCTATAGATTTAATTTCAAAAGGAGATATTTGTTTAGAAGTTCACAAT
AACAATGAAATATATTCATCAATTTTAGGGATTTTTGAATTGCCATTTTCGGATATATTT
AATTACGGAACATATGATTATAGAGGATTAGTTCAGGATAACAATGCGAGTTCAATATAT
AATGAAAACAAAAATTACGATTTTTATGACCAAGGGTTTGATAATCCAGATGAGAATTAT
GAGGATTATTATTCAAGACAGTATAAAACAATTGTTTATAAAAATACATTAGATTTAATG
TATTCTAGAGCACATTTAAAATCTTTAAATAAGGGAAATGCGCAAACAAAAAGAAAATCG
ACTATATCAATCGAAGCTTTTGTAATCCCTCCACTTCCAAGTGGATTGGTTTTTTTTAAG
GAAAATCAATCTCAAAATTCTTCTATAATATACAAAGCTATGTCAAAAAGATGGGATCAA
GATTTTAAAGGATTTAATGATATCTATTTGCAGTGGTTTCCAAAGGCTATTAAAAACAGA
AGCTTCCCTTGTATAAGTAAAAATGAATTTGACGATAACTACTATCCTCTTTGTAGTTTT
GTAACGCCTATTAATTTACCTGCCCAAGTTTCAACACCTGGTCCTTTATTTCACTGGCTA
AATAATATTGAGTATATAGAAAACGACGAAGAACCGATCAATTTGACTCCTCCACATTTT
TTCTTGTCTTATAAAAAAGGAACAATACAAGATCATGCCCTATTACTATGTTGTTGTTTG
AAGGGATTGGAATATGACGCATATGTATGTAAAGGCACTATAAATAACGGGAAAACGGAG
CATTACTGGGTAATGACTAGACATGAAAAAGGATGGGTATGTTTTTGGGAAGTAACAAAT
AAGTCTATTATACATTTAAAATATCGATGGAATAACAATAATTTTTTAAAAAATTCTGAT
ATATTAGCAGAAAATAAAATGATTAATAAAATGAATGAAAATGATAATGAAAAATATTAT
AATGGTGAATATTTAACAAATTATATAAAATATGGTTTAGAAGAATTAAAAAACCGTAAA
AATCAAATAATACAAGAATATGATATGAAAGAAGAAAACCAGTTATATACTATGGATTTA
TATGGAGAGCATCTTATGAAAGATGAGGAAGTAAATATTGATGAGGTTTTGTATAATGAT
GAAGAATTTTTTGATAATATATTTAAAGTAAAATATGAGAAAAATAAAACATATAGTTGT
AATAAAGCTATAAAATATGTATTAGAATCTTTTTCAAAATATATACCTATTGCCCCCAAA
TTTGGTTTATTAAATTATGAAAATACATTGGCATATGTTCCATATACATCTATAGAAGTT
ATTTTTAATGATCAGCAATTATATGGTAATATGCAAAACCATCATCCTGCATGTATTCTA
TATGACTTGGAAAATAATTATCATTGGCGCCCCTTTTTAAATCATGAGCCACCACAAATA
AAAAGTGAAATAACAATTTCAACTCCATTAAGTGATAAACTTTCAATAAAATATATGAAT
GAACTGGAAGAAGAATTACAGGAAATGATTTTTTTTATTAGAAATGTTGAAGGGTTAGAA
ACAAATTTTGATCATTCAAAAGAAATAAAATATTTTTTAGAAATGTATATTGATATATGT
GAATATAAGCTAAACTTAGACAACAACTTTAACCCTAAACCAGAAAATTATGAATATAAA
AATGGAAAAGAAATCGAAAAAAATATGAATAATGGTTCAATGTCTGGAAATAAGGAAAAT
CATATGGAAAATATGAATAAAATAAATGATAATAATATTTATAATAATGAATCCAAAAAA
AGTTGGTCTCAATATAAAAACGATTTTTATCCAAATATCGAAGGACAATATATAAATAAA
GAAAATATAAATTTTCATAATTCTTATCATCCAGCTAAAAATGTAGAAATAATGAATAGT
GAAAAAAAAAAAAATTTATCTAATATTCCTCAAGATTATGTATATGGAATGAATAATGAA
ATATATAATGATGGAAAGGAGGAATATATAAAAAATTATGTTTTTAATAAAAATAGTACT
GATATATTAAATAATTATGATGAAAATATCAAACAAAAAAATATCAAACGTTTTAGCAAT
GTTCCTTTACACTATCAATATAACGAGGAAGAGAAAAATTGGCATTTAGATATTCCCAAT
TATATTTATAATTGTGATAATATTGAAAAAGAAAAAAATATAAATGATGATATAGATTGC
AATACTAATCAGAGAAAAGGAGACAACATACAGGTCGTAATAGATGATGAAAATGATTTA
AAAAAAAAAAATATATACAACGAATATTGTGTAGAACATAATTGTGAAGAATATGAAGAG
GAAATATACAAAGAAATAAAAGAAAGATATTATCGTTGTGATGATAGTGAATTTTCTGAC
AATACAACTCATAAAAATATTCCAAAACAATATATGAAAAATAATAATAATAATATTCTT
AAATTAAAAAAAAAATTAAAAAAATATGAAAAAATTATGAAAAAAGAAATGATTGATATT
AAATTGGCGCGTAAAGGTGTACAAGACAAAAATAAAAAAAAAATATTTTCCAAATTTTTA
GATGCACAAGAATATTTGATGAATAAACTGGAAAATAAAAATTATTTGAATTGTGATGAT
AACATAAATGAGGTCAAAATTAGAAATGAAAATAATTCTGAAAATTATCACAGCAATCTT
AATTGTAAACAAAATAATAATTGTAATAAATATAATGCAGAAAATATAAAAGAAAAAAAC
AATGGTTATACAAAATATGGAAAAATGAAATATCCAATAAATGGGTATTTTATTATTCCT
TCAAAAAGTGATAAGAATGATATATATACTTTTGATGATGTAGAGGAAAATGAAAAAAAA
AATTATAAAAAAAAAAGAGATAGAAAAAAAATAAAAGTGGACAAAAATGACAACCAATAT
GAGAAAAAAAACAGAAAAAATATTTTTCATAATATGTGTAAAAAATCATATAATATAAAA
TTAATAGATGATAAAAATTTAAACAAAAAATGGGCAATTAAAAAAAAATATAATAAAATA
AAAATGGGCAAATTTAGATTAGGAGGACGTATACACATTAGTGGAAGAAGAAAAAACAAA
TTATTTTGTGAAAATATTTCTTTTTTCATAAATTCAAATATAATCAAAAATAATATCGAA
TCGCAATTGTTAGTTGATAAAGAAACAACCAATTTTACCAAAAATAAAAAATTTGCATAT
GAAACTATTCACCAAATGCACAACATCTCAGAAGCAGAAGGAAATAATAACCATACTATT
GCGGGAGATCAGAGTTTGAAATTGGATACTCAAATAAATCAACCATGGGGTATGGATATG
TCAAATGAAGCTAATGATGAAAATATAATAATGAAAAATAAAACAATTCCAAAAAATTTT
GGTGAACTGTCAATGGGTAAAAAAATTGAAAAAATTGAAAAAAATGAAAATGATGAAAAC
AAATCTGCAAAAAATATTTCAGAAATTCCGCCACCCAAAACATGGTCAAGATTAGATACG
ACATCTAAATATGCTGCTCATCAAATTTCACAATGGAACTGGTACTATTCCTTGGAGCAA
TATTTCAATTGGCAATATTACAAATTTCCAGTTCCACCAAACCATACTTTTGTTGGATTC
CCCATCCATTTTTCGACATCCGATTTTTCCGAAATAAAAACCTTTTTGCTAAACTCCAAG
CGATTTGATAACATAATGAAGCTTTCGATAAGTAACATTTCATTTGTTATATATTGCAAG
TCTTATCCTTTAATTGGGGGTGTAATGTCTAATTGGGTATTTTTAGGATGTTTGGTTCCT
TGGATGACTAATCAAGAAAGAGAAACAAATATGAAAAAAAAAGTTCATAGAAATCATAAT
GAAAGATAG
>Py17XNL_0101297.1
ATGGCTAATGAATATAATGAAAAAGAAGTTGAAAAAGATGATTCTGATAAATGTTTGACT
GATATAGGGAAACAAAATGTAGAATCAGAAAACAGAATAGGAAATGATCAAGAAATGGCT
AATGAGCTGCTACAAAAAAGATTTGAATGTTTAAATAATACTATTGAGAATATGAATACT
CATTTTAATAATATATTAAAAGATAATGAAGAAAAATATATATTAGCATTTAACACATAT
ATGTATGATGTTCAAAAAGAAATTCGTATTTTGAAAAAGATAGTGAAGCAAGAAAAAATA
AAACAATTAAAGGATGAAAAAGTAAAAAAATTGCAAAAAGAGCTTAAATGGTATATCAAT
GAATGTTTGAGATTAGACAATTTTTCTGAATTTTTAAAAAAAGAAGCCGAAAAATGGAAG
AGAAATAGTGAGCTTATGAAAAATCACATGATATATTTGGAAGAAAAGTTATCAAAAACG
TATGAGAAATTTATTAAAAAGGGGAGTATAAAAAAGGAGGTTTCAAAAATAAAAAATGAA
AAAAATGAAAAAAAAGAAAATATAAATAACATAACTAGTATGAATGAAGATTCTACTAAG
GAGAGTATTTCTATCAAACAGGATGAGGAACAAAAGGATGAAAGCAAAAAGGATGAAAAA
AAAAAAGATGAGAAAAATGATAAAATATATAAAGAATTGGATTATAAAATAAAAAATTTA
GAAAAAAAATTAAAAAAACAAGTAACCTTAAATTGTAGTCTGCAACAAAAACTTACAAAA
CATTATATTGAAAAGTCAAAATATGAAAAATTATTTGTGGATTGTGTCCAACAAATTAAA
AAGGATTTAGGAAAATTAAATATGAGCAATGATAAAGAGAAATATATAGATGAGAATTTT
TCATCATTAATAAATGAATCTAAATTTAGTTATTTTACTAAAGATGATAAAAAAAAGTTG
TTAATTTCTTTTTTTTCATCTAACGATTTGATAAATTTAATGAAAAAACAGGTTTTTAGT
AAAGAACAAGAATCTTTTAATTTAAAACAAAAAAATAGTTATCCAAGTACAAGAATAACA
AATCAAAAACTGTCAGATATATCACCATTTATTTTGTAA
>Py17XNL_0101298.1
ATGATAAATAAAATGATTTTGAAACATAATAATAATAATGTGAAAGAGACAAAAAAGGAA
ATGAATAGCATTTTTGATGATATTAAAAAATATATATTATTTAATTTAAGTTCTAGAACA
AATAAAAATAATTATAGTAACAATATTTCCATGAAAAAAAAAAAATTTAAACAAATTTGG
TATACATATTCAAAAATAAATCCAAATGTAGAAAAGGAAAAAATAAAAGAAAAAGCAATA
TCATTCAATGATGGAAAAAAACATAGAAACATTTTTTGCTCAAATAATATAAATTATTTG
AATTCAAATTGTGTGGAAAAAATTCAAATTCGAAGATTTACACACACAACTAATATATCA
CTAAAAAATGAAAATTTTGTGAATATTTCCAAATTAAGTTTTATTGAATTGTTAGATTAT
TTAAATAAAAATTTGGAGAAAAATAATGATACAAAAATATGGGATAATATATTTATTCAA
ATTGATAAATTAATTTCAAAAAAAAATAAAAATGAATATAAAGAAGAAATAAATTTATTT
TTTCAAAAATTAAATAATTTTGATTATTATACTATTTTAAATAATCTTAAAGATGTGGAT
GAAAATATAAAAAATGAAATTATAAAGGGATCATTTTTTGAATCTTTTGTTTTAAATTTG
TGGAAAAGAGATATAACATATTACTATGGAAGTGGCAAAGTGGTATCTGACTATAGTTTG
GAAAATGTTCAAAATGATGAAAAAAATGATGAAAAAAATGATGATAATAATGATGATAAT
AATGATGATAATAATGGTGATAATAGCAACATACTGAATATCAAATTTGGTAAAAATAAT
GAAGTTAGTAAAGAGAACATGGAAAAACAAACAGGGGAGAGGAAAATGAATGAAGAAAAT
GAAGACCAAAAAGGTGTAGAAAATTGTAAAAATGAAAAAAATGTTAAAATAATAAAAAAA
TGGCTAATTTTGTCAGCCTCATTTTCAAGTAGCTGCGAAAATATGGTAATGTTAAAAAAT
TATTTAAATAAAATATTTAGACAAAATATTGACAAATTAATTGAAATAGATTATTTTGCA
AAAACAACAAAATATTTAGAAAATCAAATAAATAGCAAAACTATACATTCAATTATATTT
ACATATGAAAATAAACTTGAATTATTGAAGCCTTGTGATTTAAGTTTTAGTTTATTTATT
TTACAGAAATTTTTAATATCAAATAATAATATATTTAATAAGATTATTGATTATATAATT
TATAATCCTTTAAATAAATTTCAAATACATAAAAAATTTATTAATTTTATCAAATGTGTT
GAATCTTTTATTATAGGAAAACCTCAAACTATAGGGAAATCGATTCAAGAGAACATGAAT
TTGTATCATATATCTAATCGAAATAAAGATGAAAATAATATTGTCTGTTCAGAAAAATTT
CCAAATAATATGAACAGTATGAATAATTTTTATAGTACAAGTTTTTTAATTTTTATAAAA
AAAATGAATTTAATTATGGATAATTATAGTTTAGAAAATCTTTTGTTTTTATCTGAATGT
ATGCAAAATATAATTTTTATGGCTAGTACACAAAATCAAATTATGAATATGTTTATAAAT
AAGTTGAGATATAATATTAATAAATGTATAAATTGGAATGTTGTTGATAATTATACATTA
ATGCGTATTTACAAAATATATTCTGTATTTTCTTTTGTTCCCGAAATTGAATTTTCTTCT
CACACTCCATTTAAATATTATAAAATAAATCAAAAAAATTGTGATCTAAATATTGAGGAC
AATAATTATGTTAATAATAATGAAGGCGAAAAAATAAATAGTGAAATAAAAAATATATCA
AAAGATAGAGAAAATATGTTATTAAATGAAAAAGATGATATAAATTATTTAAATACATTT
ATACGTGATTTTGATTTGATTCAAATATATGATAACACGATTAGTATAAATAAAGATCTA
TTGAATTATAATAAAAATTATAAAATAAATCGAAAAAATAGTTTGTTAAAAAATGTGGTA
GCAATTCTTTCTTCAAGAATGGATAAAAATTTAGATGAAATAAAAATAGAATTAAATAAA
ATAAAGATAAGTGATTCTAATCAAATAGATATGTTATTTCCAGACAAAAAAAATACAGAA
TTTTCTTTTGCAAAATCGGATATCAATTTGGACATTTTAATAAATGAAATAAAAAAAATT
AATGATAATAATAATAATAATAATAATAGTAATAATAATAATGCAGATAAGGATATATAT
AGAGAAAATTCCAAAAACTATTTACAAAATGAATATTTATTTTTTTATAATATAAAAATA
TTAAGTGATCTATTTAGGTTTTCTCAATTTTCTGCAAATACAAATATTCATACACATGAT
ATAATAAAATGTATAAAAAAAAAGTTAGAAGAAATAGCAATTTTGTATTCTATTAATAAA
AGTGAAATAATAGAAAAGGAAAAAAATGAATGGCATGAAAATAAAAAATCAAAAAGCTTA
GGAGAAATTTATAAAATTGATAAAGATAAAATATGTAACGAAATAAAAAATATTTCGTTG
TTTCATTTATATAATTTTTATTGTTGTTGTAAAAATTATAGTCCTACTTTTATTTTCAAA
TTTGTAAATTCATTATTAAAAATAACACCGAAAATTAATATTGTAAATTTAGATAATAAT
AATGTTATATCATTTAATGAACACAATGTATCCAAAATAGAGTATGCACATTTTTATGAC
AAAACAATAAATGACACAATTATGCCGTTTATTGTTCCTCTATTACAAACTATTAAAATA
ATTATATCCTCAAATTTATTTCTTAAAAATAGTGAGTTAAATGAATATATTAATATAATG
GCGCAGTACTCTTATTTTGTATTATTTTATTATTATTATAATAGTAATAAATATGAGGAA
AAAATAAAAAATTTAGGTGTACATATTGGAAATAATGTACATGAAGAAAAACATATAATT
AACAATTTAAAGACAGATAAATTAAATAAGAAATACACTGAAATAGGTGATTATAATAAT
GATAAACATGATAGAATAAATGATAAAGAGATTGACATTTTTAAAAATAGAGAAAATATT
ATAGATAGTCATAAAAATTATACAAAAAAAATATGCATTTTTGAAAACCTATATTTAGAA
GACATGTGGAATATATATATTTGTTTATCTAGTTGTTTACATTTTTTAAATAAAACAGAA
GAAAAAATAAATGGAATACATCATTTAGCACATTTAGAAAATAATTTTTTAGAAATAATT
TCCAAAAAAAAGTATATGAAATATTTATCAGATAATTTTATTTTTTATTTATTTAAAACA
CCTTCTACAAATAAATTAGAAGAAACTTTTGATAATGCAATATCATCACTAAAAATTAAT
AATTTAAAAAAAAATATAAATAAAAATGATGATAATATTTCTTCACAATATTATTCACAA
AATGAAAAGGTTTTAAGTTTACCTGCTTTCACAGCTTTTTTTTTATGCAAAATAAAATTA
GCTATGCAATGTAATAATATGGATAACCTCGAAAATGTTGAAAGAATTGAAAATTGTAAA
AAAATATTTGAAATGTTAATTAATGATTACAAAATGTTGGAAAATTGTATTGAACATATA
TTTACTTCCCATAATAATCTGGATAAAAATGTGAACACTTATAATGATAGTGGGCAAATA
TTTAGCAGAACCAAAGGGGAAAATAAAAGAAATGAAAAAGAAAATATATTTAATAATTTT
TCCAACAAATCAAAATATTATTATTTGCCATATCTTGTGTCTAATAAAGTTTGTGTAAAT
AAAAATATTTATTTTAGAACATTAATAAGTGATATGTTTTTTGGTGCCCATAAAATTAAA
ACATTGTATAATCTTCAAAATACTTTATTAAAAACAGTGAAATATATAGAAACAACACAA
ATTAACATAAATATAAATTATAAATTAAAAAAAATGCAACCATTTCATAATAATATTTTA
TCGTATTTACTTGAACTTTCAAATATAGTAAAAAACTGCTTATATTCAACATTTTTGTCA
CAACCATATATTCATAAATCACCAAAAAAATATGTTACAAAGGGATTAGTTAATTATTTT
ATTAATAATTGTAGACTTTTGAATGATGGTAATATATATGAAAAAAATAATCCAAAGTTA
TTTAATGGGGTAAGAAATTATAAATATATGGTTAACAAATTGGAGAACTAG
>Py17XNL_0101299.1
ATGTCAAAGAGTGTGAATGATAAAGAAAGTAATATGAAAGAAGAAAATATATTTGAAAAA
AATATCCTTACATCTGTAGAATCTATTAAAAATGGTAATACAGTACAAGTAGATAATGGT
GTGTCTGAAATAAAGATAAATAAAGAACCCGTTATTTTAATAGATAAAATTGAACGTTGT
TTAGTAGTAGAATGGTATGAAAATGATATAAGAAGAGAACAAAGAATATCATATAAAAAA
TATGGTAATGATAAAGCTAAACTAAGAGCAAAAGAATTAATAGAAAAGTTAAAATCAGGA
ATTACATTTGAACAATTATATCCAGATAAAGGGCCACCAATTGTAAAAGTATATGAAAAT
GTAGGAGATTATAAAGTATCATTAATTAGAGATAGGATAGAAAGAGAATGGAGAGTTGAA
TGGATAGATAATGGTGAACATATGAAAGCTAGATGGTCATGTAAAAAAGTTGGAAATGAT
GAAGCTCAAAAAAGAGCAGATGCATTTGCAAAAAGTATGATAAAAGGAATTTTTAATCCA
ATATTATTACACAAAGCAACTGGAACAAGATTTTCAAGATCTGATCATACCGTTGTTAAA
ATAAATGTATATATGAAAAAAAATATAAAAAGAAAAAAAAAAACAAAATCAACTATTGTG
AAAAATGAAAAGAATACACCAATTTCGACGGGAACAAGGGAAGGCTTGAGACGTTCCAGA
AACAATAACGCTAATGCTAATATCAATAATAATGGAAATGGTAATGACAATAATAATGGA
AATGGTAATGACAATAGTAATGGAACTGGTAATGACATTGCCAACATAAATAATGGAAAC
ACGGCGGGAAATAAACACAATTCTAATAATGAAGAGAATACAACATATTATATAAATACA
TGTGAAATTATTAAACCCAAAGAAGATAATCCACCAAAAAAACGAACATATACATTTAGA
GGGAAAGGTGGTAGAAATACACGATTAAGAAAATTGTCTAAAAACAATAATAAGATATCT
ACTAATGTTAATAATGGAAATAAAAAAGGAAAAGGAAATAATCAATACAATGATCCAAAT
AATCAATACAATGATCCGAATAATCAATACAATGATCCAAACATATATACAATTAAGAAT
CAACAAATTATAAATAATGGAACTAATTTATATGATATGTCTTTAGAAAAAAATGGTATT
ATATGGAATAATAATAATGGTGAAGTAAATAATAATATAAAAGATATTTATTATAATATG
CAAAATATATGTGAACGATATCAAATAAATAACATCATACACAATGGTGTAGAAACAGAT
ATGATAGATACCAATTTGGAAGGAACAAAATATTCTGTGCACATTCCTTATTTAGATAAT
TACAACAATAATAATAATGGCAATAATAATAATGGAAATAATAATGGAAATAATAATGGA
AATAATAATGGAAATAATAATAATGGCAATAATAATAGCAATAATAATAATAATGGTTAT
GGGTTTTTAAATTATAATATTGAAAATAATTTACTAACTAACCAATATAATATAAAAAAT
AATTTAAGAAATTTATATCAATGTTCAAATTCAAACGGTTTTATAAATAATGGGTTATAT
GCAATTGGGAATATGAATAAAGATATGAATTTGATTTGTGATTTTAACTTAGAAAATAAG
AATTATTATCATATTAATAATAATAATAATAATGATAGATGTTTAGTTAATAATAATAAT
AATAACATAATAAATAAAAATTCCAAATTCGAAGATGGGAATCTTATAATAGTTTCTACT
GAACATATTAACTGTGATATTATACAAAATGATAATAAAAATAATAATATTTTAAGTTCA
GAAATATATAGAAAAGATGTATTGAATGATGAAGGAATAAATGATGAAAATAAATTAGAA
GCTTCAAAAATAAATAATATAAAAAATTATAATTCTAAAAGAAATGAAATAATATCTGGG
GAAGGAAATAATGTAATAAATGTTATAGATGAAAAGAAAGATAACATAAATGATTTTTCT
ATTTTTCAAAATGAATCAGAAGTTAATTCTAGTTCTAAAATAGATTTACACACAAATAAA
ATAGTTACTCGAAATGAAAGCAATGAAAATAGTGAAAATAGTAAAAATAGTGAAAATAGT
AAAAATTGTAAAAATAGTAAAAACAGTAAAAACAGTAAAAATAGTAAAAATAGTAAACAT
ATTTTGAATGAAGCTCCATTTTATTCTACAATACATAATGAAAATTTAAACCAATTTGAA
TATATTGTTAATAAAAATTATGATTTTTATGAATCTGATAATGTTAAAAAAAATGGTAAA
AGAATAAGTACAATTAGTAATGGACAAAATGAAAAAAATGAACAAATATATGAGTCATTA
GAAAATAACTTTTTTGATAATGGAAGTAAAACTAAAACATCTATTCAAAAAAGAAGAACC
AGATATTCAAGTTTAAGTAGGCTAAATACAAATGATCATACAATATGTTCTAATGAGACT
CTAAATAATAATTATGATTATTTATTTAATAATGAGATAAATGAAAGTAAGGATATAAAT
AATTTTTATAATTATTCAGGACAAGATGATTATATGAACACATACATAATTAATAGTAAT
GATTCGAATTTAAGAATAGATGATAAAAATGAAAAAAAAAATATGAATGAACATATTGAA
GAAGGAAAAATATATCAAGGTTATAATGATATGTTAAGTATAGATGAAAAATTGAAAATA
AATAATAGAAAAGATAATAATAATAATAATATATATATATATGATAAAGATTATAAATAT
GATAATAATTTAATATGTTATGAAAATATAGAATTAAAAAAATTAATTCCTCAAAATACT
TCGATCGAATTTGTACAAAACCCACGAGGATATAGAGTTCCATATATTTATCAATATAAA
ATGTTTTATGAATATTTTGAAATTCCTTTTAATGCACCCAAAAAATTAAAAATTCAACAA
ATTTATAATGCACTATTATTTTGTTTACATATATTATCAGTTGGTTGGAATGTTAATAAA
AATGAATCTATCGAAAATTATTTAAATGCATTATCTAACCCATCTTTTAAAAATATAGTA
ATGAATAATTATATGACAGATTCTGTAGTTAATAATATATATAATGTCGGATACAATTTA
TCTAATTCTAATTATAATTATAATAAAATGGGATCAATTAATGATCTTAATAGTAATTTA
TTTTCTTATACATCTTTGAATAATATAAATATGTATAATCAGAAATATTTTACAAATAAT
TTAGAAAATGTAAATATAGAATCAGGTTTAACTACTAGTACATCTAATATAGATGGAACT
TATGTATTAATAGACAATGTAAATGATTCTGGAATGGTGAGTAACTCTAGTAGGATAAAT
ATAAAAGACGAAGCTTGTTTGAGCAATAGCATGAGCAACAGTGTAAATATTCAGAATTAT
AGCGAAAATAAAAAATTCGAAGAATTGAACAATGTAAGAAATGTAGTAGGTTTAAATAAT
ATAAGAGATGGAAAATCAATTCCTGATATGATATATTTGAGAGATATGAATAATTTATAT
AAAGGTTCAATTTTATATAATATAAATAATGGAGAATATGATATTAATAATATGAATAAT
ATTAGTTTGTTTAATGATATAAACAATTCATTATATATAAATTATATTCCTAATAATAAT
TTAGAAAATATTAATAATCAAAAAATGATTATATATTCAAATGAATTAAATAATATAACA
AATAAAAATTATATAAAAAATGTGAAAAATAATGTTAATATATATCGAACTCATAATTTT
GATGATATAAATTCTACTCCTAATACAGAATATAAATTAATAAATGGTCAAGACATATCA
AAAATAGATAATATGAATATTGGTTATAGTTTTAATTATGTGAAAGATAATATAAATTGT
GTAAATTTGAACAATTTGAGTGTAATGAATCGAATAGATATGGGTAATGTAAATGGTCAG
CATCTACAAAATATAAATTATGGTGTAGAAATAAATAAAGGTTTTAATTATTTAAATAAT
GATGATAAAACAAATATAATTATGAACAATGATTTGGTAATTAAGGATGGGCAAATAGGT
TCTAAAGAAAACATATCAGATTCGTGTTATAAAACAATAAGCAATAATAATAGTAGTAAT
AATAGTAGTAGTAATAATAGTAGTAGTAATAATAGTAGTAGTAATAATAATAGTAGTAAT
AATAATAATTTAATATATCATAATAATTACCAATTGGATGAATTAAGGGATAATTGTTTT
GTTGATTCGTCTTTATCTGGTTCTAATAAAAAAGAAGGAGACATAGATGCAACTGAAAAT
TCAATTAATAATAAAAATGATTCTAAAACAGATGTAAAAGAAAACTATGATAAAGAAAAT
GTAGATGTAATAAATCGAAATAATAATTCTTTGAATGAATCAAATTGTTATACTATGAAA
AATTATAATGATTCTATGATCGATATGAATATAAATGATTATTATCCAAATTTGAGTATG
AATGGGAATAATAAAATAGATGTGGGTTCAAATTTATCTAGAACCCATGAATCTAAAGAT
AATAATACAATGGGAAATAAGGAATATAATAATGTAAGTAAGGATGATATAAATTTATTA
GAGGAAAATATCAACAATACTATTGTCACAAAAAATAATGATTGCATAAATAAAATATAT
ATAAATAAGCAAAATGAAGATAATGGAAATGATAGCAAAGAATGTTCTTTAAAAAAATGT
TTAGATCATGAGCATAAGCCTGATAGAGTTGGGAAAAATTGTAATAATGTTGGAGAGAAT
GATATTATAGTCATTCCAAATTTGATAATTAATAATAATGGTGAAAATAGTAGTGGTGGA
AATAATAATGGCGAAAATAATAGTGGTGAAAAAGAAAAAAAGATAGATGATAATATTATA
AATATACAAACACAATTTAATGTTAATAATTCGTGTTATAATTTAAATATAAGGAATAAT
GAAAATGCTCAAAATGTTATTAATAATAATATTAGATGCAACGATTTAGTAAACAATAAT
AATATTAATCAGAATATAGATAAATGTGATGAAATTATTTATAATGGATATATAAATGAT
TCTAAAAATAATACAGATGTAGGATCTATATATTTATCATCAATAAATTTAATTAAAGAT
TCTTATAATTATGAATTTTTTTCAAATAAAAAAATGGTTAATAAATTAAAATCTACTTCT
AATTCTAGTATTACAAATACAGAATATTTATAA
>Py17XNL_0101300.1
ATGGGCCCGAGTAAAGGAAAAGGTCCACTAATAGCCAAATATGCACCTGCTGGTTTTAAG
AAAGGATTTGGAGCTATTGGATTAGGAAGGCATACTAAAAAAGGTTTTTTTATAATTAAC
AAAATGCTTGTACCAAATTTTCATGTCCCAGATTTAAGCGATTGCAATTTAAAACCATAT
GTTTCAAGAAAAACGCCATTAATTGTTATGAAAAAACAATTGGGTCCCAAAAGAAAAATT
TTAAATTAA
>Py17XNL_0101301.1
ATGAATGAGTCATATATAAAACTAATAATATCGAATAATAGTAAACACAAAAATATTGAA
GATGCCTTTAATTATATGTGCCAAGAATTTTACAATAAACCCAATGATGAAATATCCAAA
GAGCCATTGGGTGAACTTCTTTATATAGGAGTCATAATTCAAAAAAATGATAAAACATGT
AATAATATAAAATATATAAAAAACTGGATTGACACTTGTAAAAATTTAAATATTCATCCA
GATATTATTATTAATGAAAATAATTCGGAAATTTCAACTTTGGCACATAAATTCAAACTA
CTACATGAACATATTTTGGATGATGAATTTAAGGTTGTATCCAAGAGGCTGATAGTTAAA
AGAAGAAAATGTGACGACCAAAATGGCGGAAAAAATTGCGGAAAAAATTGCGAGCAAAAT
GACCCCATTGAAATTGCCAATTCACACACTAATGATGTAGAAATAAAAGAAAGCAAATCT
GGTGATATACAATTTATCAACATTGATAGTAACGCAATCGAATTATGTCAAATAAAAGAA
GAAAATAATAATATATGTTTTTTTATTAATAATGCATTTTATGATATAGAAGGAATAATA
TACCTTATAGAATTTCCCTTATCAATTTCTCAGAAATATATTAACAAAAAATTAAATTTA
AAAATCCAAGTTAGCGAAAATAATACTATAGAAAAACAAAAACATAATTATTTTTTAACT
GAAAAAAATGCAAATGATTTGAAAAATATTTTTAATTATCCTTCTCCATTATTAAATAAT
ATAAATTGGTCTTCTACATTTACCTCTGGAATTTTACAAGAAAAAAAAAAAAATAATAAT
AATAATAATAATAAAAGTAAAGAATATAATGATGATCAAAATTATAACCAATCCAATGAT
AATAATGATGATGAAGAAAATGATCATGAAAATAATTATATAGACACAGAAAAAAATTTC
CCATTACATGTTAATTTATATAACATTTGTACATCTTTACATAAATATGATGAATTTATG
CAAAGTTCAAATAAAAGTAACAAAAGTTATAAACAAATAATTTTACATAAGCCTATTATA
ATTATTAAACCATTAAATATAAAATGTAAAATTGTAAATCATTATTTATATGTAGAAATT
GAAAATATAACAAAAAATCATAAAATACAAATTTTTGAATTATTTTCAAGATCAATTAAT
ATTGATAATAATATATTTCCATTTTCATTAAACCCTGAAGATACATATTCATTTTATTTT
CCAATTATCAATTTTGTAGAAATTATTACATTAAATAATGTAAAGGTTGACAATAAACAA
TATAATAAAAAAAAAAACTCACAAGAAAATAACAATAAAAATATGATTAATTCAACTCTT
TTTTCTTATAATGAAGATGAAAGAAATAACATTCACCATAAATATACCCAACCAAATGAT
GTTATACAAAAATATAAAAATGGAAATGAAATTTTAACACTCCGAATGAATAATGATAAA
ACTATTGTTTCATTATCTTTAAAATGGTGTATTGATAATTCATTAAATAATTATATATGG
TCACAATATTTTTTAGAAGAACAAATGCCTTCTCAAAATTTATTCGATTTAGAAGTTTCA
TTTGTTAAAGAAATTAATTTTTCATCTATATTAATAGCTATTTTTAATTTTTATAATAAT
TCATATGAAGATATAGATTTAACTATTAAAATTCAAGAAACAAATAATAATATTAACAAT
CAAATACAATCATCACTTATATCATTTAATTCCATAATCGAGGTTGGTATTATTAAACCT
CAACAGAGAAAGTCAGTTAGTATTAAATTATTAGCTATTATGTTGGGGGCTCATAATTTA
CCCTTTGCTAAAATATTTAACAAATTTAATGGAAAAACATATTTTATCGATCTTGGCTCA
ATTATTGTAACGGAGTAA
>Py17XNL_0101302.1
ATGAATATATTATCGTTGTGTATTTCATTTTTTATCCTCATTCAATTATTGAATAACTCT
GGTATGTTTTCCTGTTTAAGCAATGTTGATAAAAATGGTAATATTCTCTTATTGAAAGAT
ATGAAAACAGGGAACACAAAAGAGACTTTACAAAATGAATTAATAAATAAAATAAAAAAA
AAAGCAAATAATATTCGAATGTTATATAATATTCTAAATGAAAAAAATATAAGCAAGCCT
ATTTACATATTTATAAATGACCAAAATGAAAAAAAAAAAAAATTCCTCAAAGATTTATAT
TTGCTAGGAAAATTAGATTTTCTACAAGGTTTCAACACACCTATATCAAAATATTATATA
TCACTAAAAAACAAAACCATATCTTATAGAATGCTGTTAGGAGACAAAATAAACAATGAA
AGAAAATATATAAATGGTTTAAATTCCGAGGATAAAGATATATATGTAAAAGGTAAAATT
GAAGAATACGAAAACCTAAGAGTTAGCGTTAATCAAATGTCCTCGAATATAGAAAAAAAG
TTCAAATCAGTAGAAGAATTAATGGCGTTTTTAAAAAATTAA
>Py17XNL_0101303.1
ATGGAGAATAATGAAATTATAGAAAACGTTCCTGACTATACTATAACAGATGATTTGAAA
AAAGATGAAAATGTATTAGTATATACAAAATACGAATTATTATATGCTTATATAGAACTT
ATAATAAATGGAAAAGATCTAGGAAAAGATCATAATATACCATTATGTAGTACTTCATTT
AAAATAGAAGATGTAGACGAAAATAAAAAAGAGATGATAGAATATGGTGATAATAATGAA
CTAATAAATAATAATGAAATAGAAAAAGAAGGGCTTGATAAATTTGATCGATATAAAAAT
AAAAATGATTTTTATAATAGAGACAATTTTATAACCAGAAGTCAAATAAATGAATCATTT
AATTCAAATAACACTTTAAATAATGTTAATAAAAGAAATAACAATTTATTAAAAAATCAA
AAATTTATTAAAAATAATGATTTAAAATATGTTGAAGCAAATATACCTCCTATGAACCAA
CAATTCAATAATAATGACCATGTTACAAATAACATGACCATATATGAAAATTTAGATAAT
AATAAAAATACGTTTTTTAAAAAAAATAATTTAAATAATGAAAATACGTACAATAATAAT
ACCACAAATTCTAATCATTTAGGAAATAATAATAAAAAAATCATTTGGCGAAAAAATGAA
AGAGGAATAGGGGCTGGACCCGTATCTTGGCGATTCGGAAAAATAAACTCTGATTCACAA
ATTGGAAATAATAACAATGTCAATAACAGTGGCAGTGGCAATGGCAATGACAATACCAGC
ACTAATGGCAACATTTCCAAAACCGACTTAAAAAATTCAAATAAAAGCTACAATAACGGG
GCGGAGGAAAATTGCCAGATGAACGACACTTCTATGTATGCTAAAAAACATAACAATATT
AAAGATAGAAATATAAATAATAATAAGAGAGAAGATATGTGTAACGATTTCGATCTTGGC
AATAATTTACCACACACTGAAAATAGTAATAGCAACAACATTGGAAACAACATTGGAAAC
ACATTAAGTAGTGTCCAAAATTTAGGAACTGATTCAAATAATCGAATTATTAACAATTTG
ACAGATAAATATAATAAAAAGAAACAAATATATCAAAACCCAGGAACAAAATATGGTAAT
AACAAAAATCAACATATTTTAAATAAAAATGGATATAATAATTTAGATGGTTATATATCT
CAAAATTATAACACAGAAGTAGATTATATGAATTTAACGAATGAAGAATCAAAATATAAA
AAATATAAAATGTTTGGAAATAATATGAATACAGTTAGTAATGATTCTATTATCCATGAT
GATAATAAAATAAAAAATGGATATGAATATTTATCTCCTAATATTACCAACAAAAATAAT
GATCCCACAAAATTAAACATGTATATTAATAAAAAGACGATAGATTCAAATAATAAATAT
CAACATAATCAGATTCATGCTCAACGACCAAATGAATGGGGTAATGGAACCACAAATGGA
ATGTATGGAAATAATAACAACTTTTATTATACAAACGGAAATGTAAATGCAAAAGTAGGA
ACCGATTCTAACCAGATGCAAAATAGAACCACCAATAAAGAAAGAAAAGGAGAATATAAC
AATAGCAATAACAATAGCAATAGCAATAGCAATAGCAATAATAATAATAAAAATTTAGGA
AAAAATATTCAAGATGTAGAAAATATAAATAATGATAATAGAAAAAGTGGAAAAAATAAT
TCAATTGCACAACAAAATTTATTTGATTCTGGAAAATTGCAAAATAATAATTTTTCAAAT
AATAATTCCTATTTTGTTAATAATAAACACTTAAAAAATGTTGAAAAAAAAAATTCTAAA
AATGTTATAGAAGATGATTGGAGTAATATTAGAAAAAAAAATATAGAAAAAAATAAAAAG
CTTACTGATGATTTAATATGGTATAAAATAAATGAACAATTTGATTTGAGTAGTAATAAA
GGAGGTTCTATTGGGCTAATAGGAGGAAGTGTTGGAATTAATAATTATTCTCAAAATGAA
TTAAATAATTCTGAAATTTTAAAAAAGATTCCTAATCAATTAAAACAGAATGAAAATATA
AAAACAAATGATGAAATGTCAAATAACATAGATGTAAATAAAAACAAAAAAGAAGAAGCA
TCCACAAATAATAATCAGCTACTTACAAATATTGAAAAAAAAAAAAAAGGAAAAAAAAAA
GGAAAAAATGAAAAGGATAAAACATCTAACGAAACCGAGAAAATAAATAAAACAGATGAT
GATAATAATAATAATCAAAACATGAAAATAAAAAATTCCTTGGAAAATTTAAATCCTAGG
GAAACAAGTAATGATAACAAAATAAATAACATTCATAAATTGTTTGATAATAAAAAAAAT
TTAAATTATTTATTATCTGACAGTAATGTTAATAAGATGTTTATTAATGATAAAAATAAT
ATCAGTAATATTAGCAATACTGTCAATTTTCACAATTTAAATAGATATAATAATTTTAGT
GAAAAAAAGGAATATATTCTAAATAAATTATATAATAATACTAATAAAAATAATTTACAG
GGATATCATAAGGATTTAAAAAATTCCCATATTCAAAATCGAAGTTATGGAAATATGCCA
CACCCTTATTATCAATCATTGGAATATCCGAATTTTGAAAATAAATATGATATAAAAAAA
TATATTGAAAAAACAAATTTTATGGATAAATCTACATCTACTAACATTCATTCTAATGAT
AATAATAATCATTTACATTTTGATTCAAATGATTCTTTAAATAATATTAGAACCCATCTT
CCTAACAAATCTCACATAGATGTATCTACAATAATAAATTCTCAAACTAACAATCCAAAT
TTTAATTTTACAAAATTTAGGACCTCAAATACTACTACAGATATACCACACGAAAGTATA
TTGCAAAAAATAAAAAATAAAAATAATAATTCTGAACAAAAATTTAATAACAATCATTCA
AATGGTATATCATCATCACATCTATCTAACATACATCTATCACAAAATATTCATGATAAA
TATTCTTATCCCTTTTCTAGAAACAATGAAATAAATGAAATATATAATAATACAAACATT
TCCTCAATGAAAAATAATGTATCTACATCTAACTTATCAAATTTTAATATAAAACAAAAT
GCACAAAATATACAAATACATAATAATATTAACACTATTCCGGATTCAAAAATAATATAT
GATAATGTTAAAAATAGAGAAAATAAAATGTTTATAGATGATAATATATATACAGATAAT
TTTGATAAACCATCTATGAATCAATCAAACAAAAATAATAACATTTTTATTTTTAAAAAA
ATTATGCAAATATTTAATATAGATGAAAAAGCATTTAATAATTTAACTGAAAATAAAAAA
AGAGAATTAATTACTCAATTGATGTTAGAAAATTTTAATTTGGCTAGTTCAGAAAAACAA
ATAAATGATAACCAAATGCAGATTCAAAACAATTTAAAACATCTTAACAATAATCCTCTT
TATGTTAATAATATAAATGAAAATACTACAAATAAATTATCCTATATAGATAATAAAATA
AATATAAATGATTTTGAAACAAAAGAATCTCAATTTAATTTGATAAATTCTAACAATTCT
ACATCTATACCTTCAAAATGTGTTGAAAATAATAATATACAAGCAGATGTAGAAAATAAT
AATAATAAAAAAAAATCTTTAAATATAAATAAATGGTTAAATTTTATCGGCATTTCTAGT
AATAAAAAAAATAAAGATGCATCTAAAAATATATCAGATATAAACAACACAAATGTAGAT
GCAACTATTCAATGTTCTAATCAAAATGATATCAATAATTCGAAGAATCGAATCACAATT
AACAAAGAAGAAATGGGTTCTGATTCTACACCTTTTGAAAATACTAATAGAAGTAAAGAT
AATAATTCTAGTCTTCATAATCAAATGACAAATGCTCAAATTAATTATATTAGAACCCAT
TACACATCTAAAGATAAAATAGAGGATTCTATTCTATTACCAAATGAACAACCAGATTCT
GAAAAACATACTAATGAAACGAATCAAATTCCAAGCGATTCAAAACCGAGTTTAAATAAC
AATGTTGATATCTCAAGATACATAGAAATAATAAACAAATTTAACAAAATAAAAGGAGAT
GTATGGCAATATAAAGATTTGTCAGGAAATATACAAGGACCATTTTCATCTGAACTTATG
TTTTTTTGGTGGCATTCAAATTATTTTCCACATGATTTACCAGTAAGGTTTAGTCAAAAT
ATGCAATGGTTTAATTTTAATGATCTATTTCCTAAAGGTTCTATGCCTTTTGTTATTCCT
TTTATTTATTTAAAAGATAATTTATTTCAAAATGATAATAATAGTCAAAATAGTTCATAT
AATTTGCATATTAAAGAGAATAATATTGTTACAGAAAATGGTAACATACAGAATCGTATG
CAAAGTGAGCAAGGTTTTATAAATGAACAAGATAATGAACCCGTAGAAAATTATTCGAAT
AAACAATATAAACAATTTCTTATCAAACAAAAAACAGAAATAGAATCATTGCTATTACAA
GAAAAGAACCCACAACTAATTGAAGAAGTTAAAAAGCAGCTTCAAGAGGTAAATAATTTG
ATAGAAAAGGAAGAAAAGGAAGAAAAGGAAGAAAAGGAAGAAAAAGAAGAAAAAGAAGAA
AAAAAAGATAAAAAAGATAAAAATAGAAATAAGAATAAAAGTGATGGTAAAAGTGTTGGT
AAAAGTGATGGTAAAAGTGTTGGTAAAAGTGATGGTAAAAGTGATGGTAAAAGTGATGGT
AAAAGTGTTGGTAAAAGTGTTGGTAAAAGTGTTGGTAAAAATGGTGACACCGACAATTCT
CTTGCATTTGAGCAAAACAATAATAATGAACCGACTTCGACCCCTAACCATTATGATAAT
TCTAACGATTTCTCAAATGTTAAATATAAAAAAATGTCTAAAAAATTAGAAAACGAACAA
TCTAATACCCTCAAAACCAATAACACTAAATTTTCTGACCAATTAGATGTGGATCAAAAA
AAAAGAAACGAAACAATAATAGAAAATACAAATAATCAAAAAATTTTAGATAATAAAAGT
GCTAAAAATAGCGGTGATAATAATACGCTAAATTATATTAAAAATTCTGCATCTAATCTC
GATACATCTACGAACATAGAAAAACGAAACGTTCAAGCCAAAAATAAAAATCAGAAAAAT
GTGGCAAATCAAAATAGTGCAATAATATCGAGTACAAACAAAAAAACTGAAAAAACAACA
AAAAATAAAGTGAATAAAAAAAATGAAAATAAATCGGATAAGGGTGAGGATATTGGTGAT
AAAAAGAGTGAAGATAAAAAAGGTGAAGATAAAAAGGGTGAAGATGCAAAGGGTGATGAT
AAAAAAGGTGATGATAAAAAAAAAACCGAAAAAATGAAATGGAGTACAACTGGGGAAAGG
AAAATTGAAAAACTTGTAGATATTATGAAAGGGGAAGAAACAAAAATAAATATGCAAATT
AAAATTGAAAATTCAAAAAAAAAACAAGAAAATGGAAATAATAATAAAAATAATAAAAAA
CTTGGATGGGATGTTAATAATATTCCAAAAAATAAAAAAAATACAGATAACCAAGAATTT
CCAAATTTAACTCAAGGTATTTCATCCAAACAAAATAAAACAAAGCAACCAAAAAATTCC
ACTCAAAATAATAATAACAATAATAGCAATAGTAGTAATAACAATAATAATAATAGCAAT
AGCAAAAAGGGAAAAAACAAAACCGAAGCTAACAAAAACGAAACGAATGATGAGACAAAA
TTCCCCCCAATTATTTCTCCAAAGGGAAATAAAAGTTCTAATAATAAAAAAAAGTCAAAC
AACGCAGAACAAAAGGAAATAGCTGATCTGAAGCAATTAACGAATTTATGCAAATTGCCA
CTTGATGAGTCCTTATTAAACTTTTTGAAAAATTTCAAAAAAGCAGAAGAAATAGTTGCA
TTCCTCCAACACAGTGTTGAGGACAAAAAAAAACTCACACTATTTTCAAATGAGTTTATT
AAAATAAATAACAAAATTAATGCGAATAAAATAAATGACGTAAATAACAAAAAAACGAAA
TAA
>Py17XNL_0101304.1
ATGGGGACAATAATATTACGTAATAATTTTAGTTCAATTAGATTTTTTTTTTCCAAGTCT
CTTTATAAAAATAAAAAACCCTTGAACATCGATTATATAAATAAAATTCGAAAAAATAAT
GAACAAAACGAACAAAATGAACAAAACGAACAAAACGAACAAAATGAACAAAATGAGCAA
ATCAAATGTAAGCATATAGAAGGAGAAAATGTTTGTGGTCAGATTAATAAAGAATATAGA
TACAGACATAGATTTAATTTTAATAGAGAAATATATAAAAAAAATGGAGAAGATAATAAA
AGAATAACTAAAATATGCGAAGAGTTATATGAAAATATAAAAAAAAAAGAATATAATGAT
TTTGAAAATAAGTTAGTATATTCTATTTCGCTAGCTGAAAATGCAATAGAAATTTCACAG
CTAATAAATGTAATTAGCAAATCGAATATTTTGGAAATATCTAAAAGGAATAAAGAATAT
GATGATAACAATAAAATAATATCTTCATATATAATCTTAATTAATAAAAGCTTAAAAATA
TTTGATAATATGCCAATAAGGAGTATAAGTTTAATTTTAAATAGTATGGTTAAATTAGGT
AATTATCACACACATTTTATTGATCTATTTATTAAAAATATAAAAAATATAATAAATAAA
AGTAATAATATAGACATATGTATATTTTATCATTTTTATGTTAATTCGTTAAATAATTTT
TTAATTTTAAATGAAAATATGGAAGATATGTTAAAATTATTTTTGGACAAAATAAATAAT
ATTGCTTTAGAATTACAAATAAAAGGAATTTCATCAGTTTTACGGTGTAATAAAAAATTA
GTAAAAAATATGAACAATTTGAATAAAATAAATAAAATAAACAAAATGAGTACAGACTTA
GAAAACCAAATAAATGATAATAATTCCATTTTAAATAAAGAAGATTTAAAAATTATTAAC
GAAATAAATTTAAAATTAAAAAATAATTTTTATATAAAAATGAACTATGGAAGTATACAA
CAATTATGTAACATATTAGAAGATTTCGAATTTTTTAATTTAATTGATAATGATATTTAT
TATGATATTTTAAATATATTAAAAATTCCTAGTAATATTTATAAATTAAAAAATATAGAT
TTGATAAATATATTAAATAATATAAAAAGTAGAAATAATAAATATAAAGATCTACTTCCA
TTGTCTTATTTTTCATTTATTTTTGATATTTTAAAAGAAAAAAATTATTCAGAATGTTTA
ACTAATGATTTAGCGGAATTAATAAAATTAATACAATATTTTAAAAAAATGTATAATAAT
CTTAATTTTTGCATGAACAAGTCAGAAATTATATTATTTAAAAGAAATTTAAATGATGTG
TTATCAATATCAACACTTATTTATATTTTACATGATTATTCTATAATTAACAAACGTGAT
ACTTTATTAAATTCATTTACTTTGAAATTATTTTACAGAATAATGGAATGTTTAAATAGT
GAAATAATAGATGATAATAAAAATGTTTGTGAATATTTAACAAAAATTCAAACTAGCGAA
AAGTATAAATTATTTGATAATAATTTAGAAAAAAAAAAAAATAATATTCTTGATTTAAAC
ACACATTTGTTACTAATAAAATCAATTGATATGCTTATAGATAAAAGTGTAATAAATAAT
AATGATTATATTTTTTGTAAAAATTTTATTTATTTTAATTTTTGTAATAAATTGAAAATT
TCAAATTGTATAAAATATGAGGAATATGATAAGTGTGAAAAATATATTCATTATTATTTA
TATATAATAGGTATATTTGGTAAAATAAAACATGATAATTTTTATTTTTTATTATATTTC
ATAAAAAATGCATTAATATTATCTGTTTATTTTACAACAAAAGATATAGTGATGTTATTA
AGGGGGGTAAGTAAGTGTTCTTATTTGATTGATAAAATTAATTATTTTTTTTTTGATTCG
ACACTAAATTATTTAAGCTTTTTAATAATTAAAAAAAATGATATAAATTGTTTAGACTTG
AATTTGAGTAGCAATAGTGGCAACATTAGCTTATTTGAAAATAGGCAGTTAGCTATAAAT
AAAGTTGAAAGCTGTTTTGATTTTGAAGAGAAAGAGAAAGATATGGTAAGCATAACAAAT
AATATGTATAGACAAATCGAAAATATAATTCAAATAAATTATAAATATATTAATACCTTG
GAAATAAACCAATTAAATAAAAACAAATTTAATAATTTGACACACTTATCCGAGTCTACA
TTAGATCAATTTGAGAATAAAATGAAGTTTCAAATTTCTGAAAAATATGAAAAAAAAAAA
AATAATAATAATAATATTCTTGCATATAACGAAAAACAAATGTGTTATATGGATTGTTGT
AATATATTATATTATATGAATAAGCTGAACTATATAAATCATGATATTATAAAGTTAGTA
ATAAAAAATATGTATGTAAAAATTAATTATTTAAAAAATGAGCACATACTTAAGGCCATC
AATTCGTTAGCTATGATAAAAAATATCGATAAAGAGCTTCCTTCTTTTAATTATTTTATC
AAAAAATTGCTGTTTCAATTTTGTTACAATATTGGTAATGTCAGTGAAAATAATGAAAAT
GGTGAAAATGATAAAAATGGTAAAAATGGTAAAAATAGTAAACATGATAAACATTCCAAT
TGTGTGCATAAAATAGACGAACTAATAAAAATGTTTTATATAATAAGTAAATTATCCACA
AAAAATGAATATAAAAATAATTTAATAAGAAAATATATTTTAATATTATTAGAAGAGTTA
TTCGAAAAAAATAACTATCATCATATAAACAACACTCTTATTCTTCTTACTATTAAAGCT
TTTAAAAATATGTATCCATATCGCTATATAAAGCTAGTTAAAATGGTCATAAGCTGGATT
AATGACGAAATTGGAAATGAAGAAATTTTTAAGAATAAAAATAATAATTTAATTAATTTT
GATTTTTTAAAAACTTATTTTTCTGTGTTACCTACATTAGTTAATCCAACAACAAACATT
TATTCTGATATAAATGACAAATATTTATTAACAAGTAAGAAATTATTTTCTATATTACAT
GAACAGTTCAGGCAAAATAATTGCATAAAAAATGATGCTATATCGGTAATTGTGGATTTT
ATGAATATTTCTTTCCATTATATGGATAATTTCTTTTTGGAAAATTATCCTAATTTAATT
TTATACATAATTAATGAAAAAGAAATTTTATCAAAGGAACAATTTTGTTTATTTTTGTTA
AATTTTAAATATTTATCAAATTGGGGACTCAAAATTAAAGACAATCAAATTAGCGAAGAC
AATTATAATATAGACAGTCAAAATAAATATACTGAATTATACAATTTGATTGAAAAAAGT
TTTAACGAATTTTTGAATAATGATAAAAATAAATATATGAATGAAATAATTTATGGAAAT
AATAATCCAAATGATGATGGAAATGGTAATTTGAATTATGACTTTAGTTTTAATAAAAAA
AAGTTAACATTTTTAGATACCGAAGATAATAATGAGGAAGAAATAATTTCTATGGAATAT
AACAGTGTTAATATAAATGATTTATTTGATATAAAAAAGAATAATTTGAATAGTGATATT
ATAAATAAAAAAGAAAAAAAAAAAAATCTTTATAAATTTGTAGAAAATAATGAAAGAAAA
GAGGGGAAACATGAATTGTGTGGAAAAAAAAAAAATAGATTAAACGAATTTGAAATTATT
TTGAGGAAATATGCATATTGTCAAAATAATGCAAAAGATAAAATTGAAATTGTAAAAAAT
AAAAAAATATTTTTATTTGATATTAAATATATTGAATTGAAAAAAAATATTATTTTTGAA
TTTTTGGAGGAACAAAATTATTTTAAGGAACCTGATGATTCAACTATAGAATTGTTACCA
CATATAAATTTGCGATTATTAATTTTAAATAAATTAAATTTTTATATTTTTATTATGCCT
TTTTTTGAATGGGATAGTTATTATGGTAGACTAGAAAAAGCTAAAGCGATTTTCCACAAA
TTATTAAGCATTACAAATAATACTAATTCATATCCTATACAAACAAATAGGGACAGTGTT
TTTTCATCTATTGGTCAATATAAAAAAAAGGAAAAATATAATTCTAAAAATTTAAAATGT
AAAGTAGAAGGTATTGAATATAAAGTTCAGAATGTAGACAATTCAATCGAATTTTATAAT
AATGTGTTGGGGTTTCAAGTAGCAGAAAAGGGAGATAATTATGCTAAGCTTATTTTAGCA
AATAACGAAGCATACATTAAGTTGATAAAAAATGAGGAGGATAATTTTATTATAGGAGAA
CATTCATTCCTAGGGTTAGGAGTACATTTGAAAGAATTCGATTTAAAAAAGGTCAATAAG
TACAAAGGGCATATTGAGGATGAATTGGATAAAAGGCCAATAACTGCTTGCATATTACCA
GACGAAGATGCACAAGTGCGAAGATTTTGGACAAATTGTTTTATAACGGATCCTGATGGA
TATGGTATAGAAGTGGTAGTGGAGGAAAAAGAGGTTCCGAAATTGAATAGGATCCGACTT
TATACAACATCGACGAAAGATTCTCAGAAGTTTTATTCTGACATTTTAGGAATGGACTTA
GTGAAAATCCAAAGTCATTTAGAAGAAATTTCATATCCCTGGAATATTTATGGTGGTATG
AGTTATTATTTTTCGAATAAAAATAATTCAACTATACTTCAACTAGCTTATGCATATGAT
GAAAACAAACTGCACATGGGGAATTCCTTAGGAAATTTAATTTTGAGTTTCCAAGATTTA
AATATACTTGAAAAAAGACTAAAAGAAAACGATATAAAAATTATTAAATCGAATGGGGAG
ATTATAGTGAAAGATTTGGATGGCTATATGCTAAAAAAATATGACTTGTTCATGCAAAAA
TGTCGTTATATGGATAATTATTATGCACATTCCTGA
>Py17XNL_0101305.1
ATGATGAACAAATTGAAAAAATTTCTTTTTATTAGAAACGGAAAGTTTTCAGACAGCCAA
ATAAAATTTTTGGCTTTTACGTCGTTTAGTATGTTAGTTTTGATGGTTACGGGGGATGGA
ATACAAACACCTATGAGTTATGTAAGAAATGTTAAAAAAGAAATACAAAACGAAAAAGAA
GAAAAAATGACAATGGAAGAAAAATTAATAAAGGAATTGGGATACACAACGTACAATGAG
TGGAAAAAGGCGGGAATAATTCCATCAGGAGAAGATGACAACAAATAA
>Py17XNL_0101306.1
ATGTTTTCTTCGATTTTTTCAAGCCCAAATAAAATATATTACTTATTGAACAATGTAAAT
AATTTATTTTTAAAATATGAACAAGTAAGGAATCATAAAATTATTAAGCCAAGGAATATT
ATTAAGATATGGAAAATAAAACCAGGAGATGAAGTGAAAGTAATATCAGGAAAAGATAAA
GGGAAAATAGGCGAAGTATTAAGTTGTGATAAATTTCGGAATATGGTTAAAGTAAAAGGA
TGTAATTTAAGGAAAATATTTATTGATAATAAATATGTTTATATTGAAAAAAAAATACAC
TATTCAAATGTTCAGTTAATAGATAACTTTTTAAAAACAAATACAAAAGTTTCTATTAGA
TATACTGATGATAATCAAATAATAAGAATATCAAAAAAATCGGGAATTGTTATACCATGG
CCTATTGATAAAAAGGTAGAATCTGAATATGATCAGGAAGACGAAAACCCTTTAGACACA
CACCCAGAGGAAGCTTTGAAGAAAACATATGACTATAAAACTGATGTAAAATTTATGAAC
ATGTTAAGGCAAACAGTTAATAAATACAATAGAGAGTTATCATAG
>Py17XNL_0101307.1
ATGATTAAGCAAAAGCGGTCCTATTCACATATGGAAAATGATGAAGGTATAGATCCAAAT
AACAATAATGAGGGTGATGTTTCGTTTAAAAGGCAACGAAATAATAGTCATAGTAGCAAC
ATGACGTATGGAAGTATGAACGAGGAATATGAAAATGGTGATAAAAATAATAAAATAAAT
AATGGTAATATGGAAATGTTAATACCATATTGTATTTTATTGCCAAATAGGGCAATCGGT
TATGTCATTGGTAAGTCAGGTAATAATGTACGTGAAATTGAAAACATATGTGATGTTATA
ATAAAATGCCAAAAAGAATTTGATATATCTGTTTACCCTCCTCCCTCTGAAAAAATATTA
ACAGTATCTGGTAAAAAGGAAAATAAAAAGAAAGCATTAGAATTGATATTAAATAAATCT
AAAACTGTTATGGATTTTCAAGAAGAGGATGGAAAGGAATCTATTGTTATTATTGTGCCT
ACTAGATCTATTCCAATTATTATTGGCCAAAAGGGTTCTAAAATATCTTCATTATCTGAA
AGATCGTTATGTGAAATTAACGTTCATAAGGATGATGTACCAGGAATAAAAGATAAAGCT
ATTTTTATAAAATCAAATCAAATAACAAAAATTATTGATTGTATAAGTATTATATATGAT
TTATTAGAAGAAGTTGCAGAAAATGGAATATTAGAAATAGCAGAATTTCCTGGAATTTCG
AAAAATTTCACATCTCCTACTAATAATATTGGTTTGTGTGGTCCTCCTCCTATAAATGGT
TCATCATCTTTTCATGAAAATTCTACTGCCAATAGTGTTAGTGGTTTTTCGAATCATTAT
AACGATACACATTCTATGAATTCCGGAACAAACCAATTTAGAGGATCTAGAAATAATAAT
AATATGAATTATAATAATAATATAGGAAATAATGGGTCAAAATTTTCTATGAAAAATAAA
GAAAATAATTATTATGATAATTACAGTAATAACAATATGGATGACTATGATAACTTTTCT
GTTCCACGCGAAAAAAATCTTTTATTACATAAATTTGGAAAAGAATCTAGTTCTTGTGTT
ATTCGTTTTGTTTTAGATGTAGAAACTACTGCATGGATTATAGGAAAAGCAGGGTGCCAT
ATAAAAGAAATTCGAACAATAACCGGGGCAGGTGCAGTAATTGTAGATGCTCCTGATAAT
ATTGAAAATGTAAAAACATGTGATCGTATATTAACGTTATCGGGTTCTCCAGAAAATAAA
TATAATGCATTAAAATTAATAGTTAAACAAATGGAAGAAAGAGAAAAAAATATTAATAAT
TCTATGCGTATGTTAGTTCCTGGTAAAGCAGCTAGCTTTCTAATAGGTAGAAAAGGTTCT
ATAATTAAATACATTACTGAACAGTCTGGTTCTCAAATTCAAGTAGCTAAAAATAAAGAA
AGTGAAAATGAAAAATTAGTTTTAATAAGTGGATCACCAGAATCAAAAATTTTAGCTTCA
GTTCTAATTTTACAAAAATTAGAAGAATATGATAATCCTATAATAGCAAGAGAAGGATTA
CTTATTCCATTAAATGATTTATATTATTCTAATAATAATAATAATAAAAATTCAAATATG
AAAAAAAATAATAACTCTTCTATTCATGGAAATGGTAGTGGCCCAACAAGAATGATACAA
AATAATGTAAGAGGTTCTATCAATAACAATAGTGGTGGAAATAATAGTCGATATTATTCT
AATTCAGTTCTAAACAATAATAACATAGGTAATAATATGAACAATCATATAGATAATATA
AATAATGATAACAATAATAACCCGTCTAATTACCGTTATGACAATAATAATAATAATAAT
ATGAACAATATGAACAATATGAAAAATAAAACAGATGCAAAAGAACAAATTGAAAACATG
TTTTTAAATGAAATTTATAAATCTATACCTATTACTTCATTACCTAAAATATTATCAGTT
AAACAACCTTATACTATTGAATTAAATATGCCAGATGTGTATTTAGAAACATTTGATTCA
CAAAATAAAGATGGAAAATCTTTAATTGAAGAAATAATTGAAAAATCAGGTTGTAATATA
TCTATATGTACTGATTCTAATGATTCATCTTCTTACACATTTAATGTATCTCTTACAGGT
TCTCCTTTAGCAAATTCTTTAGCTATTTTAATGATACAAGCAAAAATATTTCATTTTGAC
TGGTTTTAA
>Py17XNL_0101308.1
ATGATACCGACGCCTGTTTCTAAAAAAATAAGAAGTCGATTGAGCCTGTCCGTTCAGAAA
AAACCTCACTTTCTATTTCGACAAAATTTATTACTCGAAAAAAAAGACAAATGGGAGCCT
AAATTAAGGAAAGGGCACCCTGAATTTGCTACGCAATTTGATATTTTAAATAGGCAGGTT
ACAGGATTTCGCAAATATAAACCCCCTCTCGTAAAAAAAGAGGAAATAAAAAAAAATTAT
GATATAACGAATTTTCACGAAGTAAAATCAAAGTTTCGTTTTGAAATTAATGGGATATTT
GAAGATGGTGGATCTGTTTTTTGTGATGAATTGTACAAAACAGCTAAGCGAATGTTTTTA
GTAGGGTGGATAAAATGCAGAAGGAAATTTGTCATGGGTCATTTTCAAGGAGATTCATAT
TCTATTTCGTACATGAGACATTGGTTTGATATTTATTCTTCGGAGTTTAACAAAATTCAT
AATTTGAAAATATTCGATGAAAATCATGGAATTCCTAAATTTGATTACTACAATATTACA
ATAGTGAAAGATTATAGAAGCCCAGCGAAGAAAAAAATGCACCTCATTCAGGTATAA
>Py17XNL_0101309.1
ATGAACGAATCAGCTAGTAGTCCAATTAAGGCAACATGCAGAGACATGGCCTTAAAAAGT
AGTTTGCATTCCTTTACATTTAGTCTCAAAGATTTTGATATAGCAGGATTTCTGGGAGAT
GGAGCACATGGAAGTGTATTCTTAGCATGTGAAAGACGAACAAATTTCATTTGTGTTTTA
AAATGTATATCCAAATCACACCTAGTCAACTACATATCAGTTATACAGAAAAATAACACA
AAATAA
>Py17XNL_0101310.1
ATGGATGAAAAGATAGATGATAAAAAAAGAGAAAGTAACTACAAATTTTTAAACTCTGAT
GAAATAAACAATTTAGAGTATATTTTTAATAAAATAAAAAAAAATAAAAATGAAAATGTA
CCTATACAAAATATAGAAAAATTCCTTCTTAAAAATCATAATGAAGAATTATGTGATGAT
CTAGTTAGCTATTTTCACATATATGGTAGTACAGTAACGCTAGACGATTTTATAAGTCAT
TTAAATTGTGATATTAATGAATTTAAATCAAAAGAAAAAATTAAAAATTTATTTGAAATA
CTTGATGAAAATAAAAAGGGATTTATAACATCGAAAGATTTTATTAATGCAGCTAAAGAA
TTTGACAACGAATTTAAGGAGGATATATTAAAAAATATATTCAAAATTATAGACTTGAAT
AATAATAATAAAATAATTTTTGATGAATTTAAAAATGCTATATGGAATATTTAG
>Py17XNL_0101311.1
ATGACGGAAGAAAAATGTATTTTTATTATTCTACCTGATGTCACTAATAATTTTAAAGAT
GATGAAGTTATAGAAAAATTAGAGGAAAAAAATTTTATAATTTTAAATAAAAAAAAAGTG
CACTTAACAAAACTTGATATAAAAGAGATATTTACTTACAAGCCTGAACAATACAATAAT
ATAGATGATTTCTATGAATATATAGAAAGCGGCTTGAGTGTTATTTGTTTAATAGAGCAC
CGAGATGGAGAAGCACGCACAAAATTAAGACGTTTAATAAAGCATACGTCGATAATTATA
AAGGACGAATCCTATTTCGAATGCAAAAATGAGTGGTATTTTATTCGAGACATGAATTAT
TTTTTCCCTCCACTCGATAAAACTAATTTGGAAAGAAATTTAATAATAATAAAACCCGAT
GTTATAGAAAAAAACAAAATAAGTGATGTAATAAATGACATATTGAATTTTAATTTATTA
ATTGTTTCTGTAAAAAGAGAGATACTAACTATTGAGAAAGCAAAAAGACTTTATGAGGAT
ATAGTGGATAAGGAATATTATAGCAGCTTGATAGATTTCATGAGCTCAGACAAAGGAATA
GTTTGTCTTATTGTAGAGGGAATAAATTGTATAAGCCGATGTCGAATACTATGTGGTGAA
TCTTTATCAAAAATGAATTTTGAAGATATTCCAACTAGCTGTTTAAAAAGGAAATATGGG
ACTAACGAAATTATGAACGGAGTGCACCTTCCTGATGATTGCAAAATAGACAAAGAAATA
AATATGTTTTTTTCTAAAAGCCAATTTAAAAATGAAAATGTAATTTTAGTAATAAAAAAA
AGTTTGGGAAATCCTGAAAAATTAACAATGTTAAGAATGTATTTAAAGAATTATGGGTTT
AAGATATTAGAAGAGAAAATAGTTAAAAATGATAAAAATGTTTTAAAGGAGTTAGAAAAA
GAAGGAATAAATAAAATAGCTAATTGGGATAAAGAGAAATTTATGATAATTATAATTTTA
TCTAGAATAAATTGTATTACTTGTTTATTTTATTTAATGGGATCAAAAAATGTAAATGAA
TCCAAAATAAAAAGACCAAATAGTATTAGAAGTATATTTTGTATAAATAATGATGATATT
ATTTTAGTAAAAAATATAAATAACATCAAATTTTTAACAAAAAAATTTTTTAATAATGGA
AAATATAATGATATAATTACAGTAGAACAAATAAATAATTTTTTTTTTTGTAAAAATTTT
AATTTTTTTAAAAATAGACATGATAATATAAAATTAAAGAATGTTTTTATTGAATGCTTT
CGAAATTTATGTCAAGAAAAGCCAAATGCCAATATTGCAAACATGTGGATAAGTCAATGG
ATAGACAAATACATGAATTTAAATTTAGATAATTTAGATAATTTAGATAAAAATGTAAAA
CGGCATAATGATATATGTTATAGTAACCAGCATGAGGGATATACATGTGAAGATATGGAG
TCCAAAAGCGAAAAAAAAAGCGAAAAAAATGAAAAAAAGAATAAAAACTTTATAATAATA
CCAAATATAAATGAAACAAACGAAGTGAGCGAAATAAAAATAATAAAATATTTTGAAAAA
TTAAATTATATTAATTTGAATCTTAATGAGTTATGTAATAATGAAGAAAAAAATAATTCT
TTACTTGGAAAAAAAATTGAATATACAAAAAAAAAATATAAAAATTTAACTGTCGAATTA
ACAAAAAGGGTTTTAAAAAAAACATTAGAAAAAAATAAATTATATAATAAATTTATTCTA
ACAAATTTTTCACATATTATTGATATTTCAAATTTAATAAAAAATGAAATAATTTCTGAT
TCTTTTTGTCTACTTGGAAATTTTGCGAATAAAGTTGACTTAAAAAAAAATTTGAATAAA
AATAATGACTATAACGATTTTTTTTTATTTTTAAAAGATAAAAATATAAATGGAATTGGA
CAATTTGAGTGTAATTCTATAGGACAAGAATTTTTAAATAAAGGGAAAATACTTATATAT
AGAAATATAGATAATTATTATCTTGAATTTAAAAAAAAATTTAAAAATAATATAATAATT
TTTTTGGGTGTTAAAACAAAAAAATTACAAAATATTATTAATTTTCTTATAGATAATTAT
AATTACATTTTTATAAATCATTTATCTTTGTCAAATGGTAAAACTAGATGCATAAACAAA
AGAGGAGATGAAGAGAACCACTATGATTCCACTATTGGAGGAATACATTACAAACAAAAC
TATGAAAATAATGACGACACAGATGAATATTTTTTGTCTGAGACATATTCTCCTGACTCT
TCATCTCTCATCTATTCGAATATTATTGAAAAAATTATTAAATTGCAAAATGATAATTAT
AAAAATATGATTTTATGCAACCCTCCAATTAACGAAAAGTATATTAACTTGGTCATAAAA
AAGACACACTCAAATATAAAATATTTTTATTTTGATTCTAAAAGGGATCTACAATTTAAA
GAAGTGTTCACTAAAGGGGTGGGTGGAAAAGAAAATTTGTCTAATAACTATAAGAGTATA
CTAAGTTACGAGTTTTATCAAAATGAAATAGCAAAAAAATTGAAAGATAATCCAAATTTT
TTTAAATTCAATTTGAATGAAAAAGAAAATGATGTAACACAAAATTGTAATAATTATTTA
TATAATATTTTTGACATTTTAAAAAAAAAAATTATATTAATATGTAATACAACCAATATA
GATGTTAGTTTTATTGGGTTGTATTTGCAATATAAATATCCAGATATTATTTTTTGTGAT
ATGAATAATATGAATAATATGAATAATATGAATAAACATGACGAAGTTTCTTATAAAAAT
AAGAATACAAGAAAATTTGTAGATGACGTTTTCGATAATTTGAATTATGATAATGAAGAA
TATCAAAATAAAATATTAATAAATACAATAATAGATAAAATGTTATATTTTACTTCACAA
ACTAATTCTAATTATTTTATATTTTCAGAATTTCCTACTAATTTAAAATTAATAGATTTA
CAAAAATTGAGTTTTTTTTTTGAAATAAAATTATGTATATTTATAGGAAATGATATTTCT
TATTTATCAAATTTCGAATTTTCAAAAAGCTTCCAAACATCTTTTAGTTCAATTTTTTAT
TATTTTAAGATTACAGATTCATTATTAATATTAGATTTAAAAGATGAGAAATTTAAAATA
AATAATGTTAGACATATAGAATCAGATTATGTTAATATTGACGAAATAAAAAATGATACT
TGTTTGATTGAAAAGGAGAATAAAATATTGGAAATAAATGAAGAATCTAAAGAGAAATCC
AATTCTGTGGATTCATTTTTAGATGCAAATTTGATCAATATAAAAAATGAGACTCAAATT
AATGATAATGTAAAAATCAAAATTTTGATGGAAATAGAAAAAAAAATAAAACCCAAATTA
ATTATTTATAATTGTCCAGATACATATGATTTAAAAAAATATTTAAAAGAAAAAAATAAT
CAAAATAAAAATGACAAATTTAAATTTATATTTTATGAAGACATTTTCAAAGATGTACAT
GCATCTATTGTAGAAAATGAATCAGACGAGTATTTGAAAAAGTTACTAAAAAAAAAAAAA
GAGCAAATAAAAATTCAAGTGTATATAAAATATTTAGAAGACAAATTAGGAAGCTCAACC
AACTTCTTGTTCTCAAACATCGTTCTGCTCGATCTCCAAAATGAAGAAGCGAAAGAAAAA
GAGAAAGAAGAAGAGGGAGAAACGAAAGAAGAGGAAACGAAAGAGGGGGAAGTGAAAGAA
GTGAAAGAAAAAGAGAAAGAAGAAGAGGGAGAAAAGGAAGAGGGAGAAATGAAAGAAGAG
GAAGTGAAAGAGGAGGGGGGCGAAATGAAAGAAGAGGAAACGAAAGAAGAAGAGGTAGAA
AAGGAAGGGGGCGAAGTGAAAGAGGGCGAACTCTTCAAACTTGCTGAACTAAAAAAAATA
ATACACTTCATTTATTTCAAAAAAGTTGAGGGATATCAAAAAGGAGAAGAGATAAATTTG
CCAATTTTGAATGATTATAAAATAGTAAAATATCAAAGTTCGAAAAATGAGAAAGATAAT
ATAGCTACCGAAATATCTAAGATGGATGATGATATTAAAAATGATCAAGTAGAATTAGAA
TTAAAATTAGAAAGTAGTTTTAATTTGATTAGTGGTATAGAATATAATGAAGAAGAAAAG
GAAGATGAAAATTTGTCATATAAAAAAGAGGAAAAAAAATTGAGTTTGGAAAATAGCCAA
GTCAATGACATAATAAAAAATGAAGAAAAATTCAAGACAAAAAAATGTAGCGAAGAAGAA
GAATATAATAAAAAATGGAAACATAAAATAAATTCACTTTTAAATAAGTATCCAAATATA
GAACATAGTTGTATATATTTAAACAGAAATTTGCCAAATAATTGTGATAATATATTTTGT
CCAAAAATTATTATTTTATTTATGCCACAAAATATACATTTACAATTTTATATATCATTT
ATGATATGTTCAGTTTTAAAAAATTTTATTTCTATCAACATGGAGAATGTATATATAGAG
GAATGTGTAAAAGGCAAGATCAAAAATAAAATCAAAAGGGGGCGAAAAGGAGGACGAAAA
AATAATGGAAATTGTGGAAATGGAAATTGTGGAAATGGAAAGTGCGGAAATGGAGAGTGC
GGAAATGGAGAGTGCGGAAATGGAGAGTGCGGAAATGGAGAGTGCGGAAATGGAGAGTGT
GGAAGTGGAGAGTGTGGATGTGGAGAGTGTGGGCATATAAAAAACCAATGGTTGGGGAAT
AATAATGGAATACAAAATTCAGATGATCCTATTGAAATAAAAACAATATTTGAAAGAGTA
ATTAATAAAATAAAAAATACAGAAAATAACATATTATTAACTGGTTTCCCAATTATTAAA
AATAAATATAAGATTTCTGATTATTTCTATCAATTTAATTTTTTAAAAAATTATAAAATT
GATGGGATCATTTCTTTTTATTTTAACACCTCATATTTTGGCAACTTAAATTGTGATGAA
AATATTTCCATAGATAAATATGAAGACTTTACAAAATTTATTAATAAGGAATTTGGATAT
AATCATAAATTATATTTTAAAACCATAAATGATCAAAATGATATTACCAATGCTCTTACA
AATGTTTATGATATTGGGAAAATGAAAGATGGGGATTACTTTAATATTTATAATGATTTT
TTTAAAGATGCTTACACATTTTTAAATACAATTATAGAAACCAAAAAGGATGGTGGTGAA
ATAAGTAGTAGTAGTGAGTCAGGCTCAGAAGAAAAAAAAAAAAAAAAAAAAAAAAAATAT
ATAAATGAGAGTAGCATAAGTAAAGTGTGTGATAAAACTGAGGAAAATATAAAAAAGGAA
AATAAAAAATATATATATTTTTATTTAAGCTCATATGATAAATATCTAAATGATAATATC
AATACTCAATATATAAAAAAAAAAAAATATATGAATCAAAGATCTAATAGTAGAATTATA
CATGGGATAAATCCTGATGATAGTTATGAAAAAAATAATAACATTCCAAACAATATAATT
ATCAATGTTCGAAAATTTAACAATAATAGTAGCGCAAGTTTGAGTCTAAAAGAAAATGGC
ACAAAGGAAAATTATGCAAAAACAAATTATGCAAAAGAAAATGGCATAAAAACAAATTAC
ATAAAAACAAATGATGAGGCTGATAATTCAATTATGAATCGAGGGTTTCCAAAAATTTTA
ATGTCTTATGAAAATGATTATAACATATGTTTGTCATATAATATGGGTCCTGGTATTGTA
TGGAATAATATAAATTTTATAAATTATCAGATTTCGAATTATAAAAAAGGGGGTCATTTT
TTTGGAGAAACGGGTAGTGATATTGATTATGGAAGCATGAAAGAAGAATATAGCATAAAC
AAAAAAGATGAAAAAGATGAAAAAGATGAAAAATATAAAAAAGATGAAAAATATAAAAAA
GATGAAAAAGATGAAAAAGATGAAAAAAATATTTTTAGTTTTTTATACAATTGGATATTA
TCAAACACTATACAAAAAAGACAAAAAAATGAATTGATTAATTATAGACAAAAAAATGAA
ATACAAATTCAATATCGAAATAAGCAAAGAACAGATGATTATACAAATAGAATTATTGAT
TTTTACGAAAATAAAGATGATATAATTGAAAATGGAGATAAAAAAGATGGACACAATTTA
TCATCCAATTCATACTATTTAGATAGCTATGAATATAATTACAATAATTTAAATATTGAT
AAAGATCATTTTGAAGAAAATAAAAAATATAAAGAAAAAATTTATAAAAAAAATAACTTG
AGTTTTAATACTACAAAAAAAAAAAAAAAAAATAAAGGAATATCATATGAACATTTATTA
ACACCCAGCAAATATGAATATGATGCTTTTTGTTTATTTAATCCTCGTTTTAAACAAGGA
AAGCATCATACAGTTTTATGTCTTCAAAGTTATAATGTATCAATTATTCCATTTGTTCAA
CATAAAAAATTAAAAGAAGAAGTGAATGAATTATTTAGTGAAATAAATCCATGGATACAT
AAATCATTAACTTTATCTAAATTAAGAAATTTAAAAATTGATTTATTTAATTTAGTTAAT
CATATTCCTGAAATAGATATATCTACTATTTCATGTGCTTGGGTTTTTTTTGAAAGATTA
GTAATAAAAGGATATGTTCATAAAGGAAATCGAAAATTATATGCAGCTACCTGTCTTATT
TTATCATTAAAATTTTATCAACATGATGATATACATATTTTAGAAAAATTACTTATATAT
ATTCAAAAGTTAGACAAAAAAGAAAATTTAACTCCTTCACTAATTTTTTCAGTGGAATTT
ACGCTTTACAAATTACTTGATTTTTCTCTTCAACATACATATGAGAATATACGTCTGCAC
ATACATCAGTATTTAGAATCTAAGGAGCTCAAGTTTGAGGACGTTTATGGCACCTCGGAA
GACACCTACCTAGCTCAAATGGAAAATGATAAACTTGATTAA
>Py17XNL_0101312.1
ATGAATATTAATGAGCATAAAAATGGAACAAGTATCAAGGATAAAATTATAAGATTATTT
TCAAGCCAACATGAAAAAAATGAGAAAGATATTCAACAAACCAAACTTAAATCAAATGAA
AATACTTGTAAAAAAGAAGAAAATTATAATAGAATAAAAAACAATTCAGATGATTATGAC
CAAACTATAGAATGGCAACCAGTTTATCATGAAACTTGTAAAATAAAATTACCTGTAGAA
AATTATAATAATACAAAAATATCATTGCCTGAAGATGTTTTAGATGATTGGGTTAGTAAT
CAGAATAAAGTTTCTCAAAAAATGAATATTCCCAAAACATTAAATAATAAATATGAGAAT
AATAACAGTGTTGATAAACAAATGGATTTAAATTGTGATTTTATTTTTAATAAAAATATA
GAAAACAAATTATGCACACAAGATAATAATGAACCATGTTCGAAATTTAAATCTTATTAT
AATTATTACTTAGTAGATGAGTACTTAGAAAGTTTGGCAAAATCACAAAATAAAAATTTA
GAAGCAACAGGATTAGATGAAAATGGACAATTATATGATAATGTAAGTTTACATATAAAA
CCTATAATCACATCAAAGCAACGATTAGAAAATGGCGTCCCATATGACCCACAAAATCTA
TTGAATTAA
>Py17XNL_0101313.1
ATGACAACACTAGACAAAATAGGAATACAGGGAATAAGAAGTTATTGTGATGAATATCCA
CAACAATTAGAATTTTCTTCGCCTATTACAATAATATATGGGAATAATGGAAGTGGTAAA
TCAACTATTATAGAATGTTTGAAAGTAAATTGTACAGGAGATTTTCCACCAAATGCCGAA
AAAGGGAAATCTTTTATCCATGATCCACTAATATCTAATAAGATGAATGTTCGTGGAAAA
ATTGACTTATTACTAAAAAATTATAATAATAAAAAGATTGGTATATCTAGATCTTTTAGT
TTATATTATTCTAAAGATAAACAGAATAGAATAAAACATACTTTTCGATCTTTAGATAAT
AATATTATAATTAAAAAAGACAAAGGTGATGATATTATAATAACAAATAAATGTGTTGAT
ATAAATTGTCATATACCTAAATTAATGGGTGTATCTAAAGCCCTTTTAGAAAATGTCATT
TTATGTCATCATGATGAAAGTTTATGGCCATTTAGTGAATCTACAAAAATAAAAAAAAAA
TTTGATGAACTTTTTGGGGATGATAATTTTTCCAAAATATTAGAAGAACTTGTAAAATGT
AAAAAAAAAATGAATGAAATATTAAAAAAAAAAAATTATGAATTAATAAATATAAAAGAT
TCTTATGAAAAAAAAAAAAATATTTTTTTAGAAATTGAAAAAAATCAAGCCGAAATAGAA
AATGAGAAAATTTTTATACAACAAGAAAAAGAAGAGTTGAAAAAAAAAACGATTTTATTA
GATCAGTTTAAAAATAAAAATAATATTTTATACAAAATTAGCTCAGATATAGATACTTAT
TTTGTTTTATATGAAAGACATCAATCAGATATCCAACAATATAAAAATATGAAAGAAATA
TATGAAGAAAGCTCCAGTGAACTTGAAAAATTTTCTGATCTTTTTAAAACCGATTTAATT
AAATGTAATGAATTAATTGAAAAAATAAATGACGAAATAATAAAATTAGAGGAGGAAAGT
GAAAATTGTCTAAATGCATATGCTTGTGGAAATTTAAAGGAATGTAGTGAAATATCTGAT
TCGATTTTTTGTTTGGAAAAAAAAGAAAAACAACTTTTAGATATGATAAAAAATATATAT
GATTTAGATATATGCATTTCAAACAATTTTAAATGTAAATGTGTTAGAAACATTCTTTTA
AAAGAACACAAAAAAATAATTTTACTTGCTCAAAATAGTTTTCATACATTAACTTTTATT
AAAAGTGTTGATATTTCAACAAGGAAAGATGAACTAATTTCAAGTTGTGATTGGAATGAA
ATTAGTAGTATGAAAAAAGAAGATTCTGGAAATAGTAAGAAGTGTATAACAAATAGAGGA
AGAATGATAAAAAAAATAGATTTGAATTTTTTAAAGGACCTTGATTTAAATTCCTATCAA
TCTTTTTTTGATGAATATAAAGAATTTGAGAAAAGACATAAAAAACGAATTAAAAAAATT
TATAATTTTATAAGACAAAAAAAAATTCAAAGTCGAGAAAATAAAATGGAGAAAAATAAA
AATAAGAATATTTTAAAAATCAAAAAATATCAAGAAAAACTTCGAAAAATAGATAAAAAA
ATAGATCAAATAGAAAAATATAAAAAACAACTGATATTACTAAAATCTAATGATGATATT
TATGATAAAAAATTTAAAAATTTAGAGAAAATGTTTCAATTAAAAAATATATATGACACT
ATAATATTGAATAGATATGATGGCTGCAATGATGATAATGCTGATAATGATGATGATGAT
GATGATGCCGATAATGATGATGATGCCGATAATGATGATGATGCTGATAATGATAATAAT
ATTTGCACTTTTAAAGAACAAAATGAAAAAAATATAAAAAAAAAAAAATTAAATGAAATA
GTCAATTTAAAAAATAAATTAAATAAGGTGTTAATCTACATCACAAATGTTAACTTACTT
TGTGAATATTTTTGTGATTTTGAAAAAATTAATAAAAAAATTATATTTTTTTTTAGACAC
CTTTTTTTATATTTATCTCAAATGAAAATATTTTTAAAATTATGTAATGGAATACAAAAA
AAGAAAAATTTATATGATTGTATTAAAAGATTAGGGATATTAGATTTTGAGGAAAATGAG
TTTTATTCTAATTTTAAAAATGACAATTCTCAAATGAGTATAATTATGTCTAAAATTGGT
GAAAAAAAAGAGACAGATAAAATGTTTATTCCAATGATACATAATAATTTGAATGTAAAA
AAGGAAGAAGACAATTTGCATACTTTTGAAGAAAAAACAGTAAAATTAGAGAATAAAATC
GAAAAAAATACAAAATTAAAAAATTTAATATCTTTAGAAAATATCACAAATTGTGTAAAT
AAAAATGAAGATATTTTAAGTGACAATCTTATCAAATTGGAATCTAAAAAAAGAGTAACA
GCTCATTTTGAGGAACTTGAAAATGGAATGAAAAAAAAACGACAGGAACAAGACAAGTTC
GAAACAGTGCAGAAAATGAAAATAGAAAAAATCGAAAAAATAAGCAAAATAGAAAAAATA
AACAAAATTGAAAAGGGGGAGAATGAAACTGATTGTGAAACAAAGTTAGAGTGGAGTCAA
GAGATGGGGATAGTAGAGAGAGGGTTATGCGAATATGCCGAAAAATACGAAAAAAAAATC
GAAGAATATAATATAGAGATTAAAAAAATAAAAGATAAAATTGTAGCTAAATCAAATGAG
ACTATAGAAGCAGATAAAGAAATGAAAAATTGTTTAGAAAATATAAAAAATTTTAAAGGG
ATGTTAGAAAAGTTGGAAATAAAAAATGTAAGTAATTTTTTGGATATATTTTATCAAACA
ATAAAAAAAATAAAAGAAAGCAAAAGAAATCTAAATTGGTTAACTCGAAAAAAGGATGAA
AAAATTATAAATATAGACAAAATAAATGGAAGCAAATTTTGTAATATATGTAAACATAAT
TTAGAAGAAAATGAAATGAATAAAATAAAGACAGATTTAAACAATGAAATAAAAGAAATC
GAAAATGAAATAGAAGAAGAAAACACAAAATTAAATAATTTAAAAAAAAATAAAAAAAAA
TATTTACCCTTACTAAAATATTACTATAATTATATTCATCCTATAAGTAATCAAATTAAT
AATTTATCAGAAAATAAAATAAATGAAATAAAAAATGATCTAACAAATCTTCAAGAACAT
TTAAATATCTATTTAAATAAAATAAATAAAACTAATGAAAAATATAAAGTATTACACAAA
ATTTTTAATATTTATCCTAATCTTATTAATTTTAAAAGAGAAATTGTTAAGCATGCAAAA
AAACTTTTTTTATGTAAAGACCAAATAAAAAATGTGTTGAATTTTTTTAAAGAGCATAAT
AGTGACAATTATGATACATTGTTTGGAAAAAACGAATTTTATAATTTAAGTGGCAAGTTT
GCAAAACTAATGGAAAATAGTGATGATAAAGATAGTTCAAAAGAAACTACAAATTTAATA
ACAAAATTAAAAGAGGTCTTTGAAATGTTTATGAGAATAATTGATAAGAAAGAATATTTT
AAATATATTACTAATATTATTGAACATAATTATGATAACATTTTGTGTACCTTTTCAATA
AAAAATGCACTTTTATTTATTAATAATGATGATAATATCTATACAAAGAGTAACTCTTTT
TTTTTTTCGAAATTTATGAAATTATTGTCAATAGAAATAAAAGAAAAAATTGAACAAACT
ATAATTAGTAATTCGGGTGTAGACACAAATGAAGATACCAGATTAGAGAATAAAGAAGAT
GTAGAACGAGAAAAATTTAATTTGAAATATGGTGATAAAGAAAATGATTCAAAAGATTTT
GAGATATTTTTTAATAATGAAGAAAGATATAGTCTTATAAACAAACTAATAGATGTAGAA
AAAAAAAATAAAACTATCGAAAAGTTATGTAACGAATTAATAGTATATATAAAGAAAGAA
GAAATAAAAACAGAAGAAGAAATACAAATGTTATGTAGAATGGAATTTTTAATAAATGAT
AAAAAAATATATGTAAATAAAAAAATAAAAGAATTAGAAGATTTTATAAATAAAGAAAAT
AAAATAAAAGAGTGTATAAAAAAAACAGATATATTTCTATCTTATTATTTAGAAAAAAAA
AAAGAAATAGACAAATTTATAAATTTTAATAATGTTTTAATAAAAAAATATAATAAAAAA
AATAAAGATATAAAAAAAAAAATAATAAATAATAAATATGGAATACTATTTGAAAATAAA
AATTATTTTCTAAAAAGTTGTATAATCAATACAATTTGTAATAACCTTAAATTAACAAAA
AGTGAAAAAGAAAAACAAGAATCTAATTTGAAAAATATTAGAGAGCAAATTTCTAATAAT
GAATTAATAAAAAATGAATCAAATGAGATAATAAATAAAATTAAAAAAAAAAAAGAACAA
GTATTGTGTCTTAAGGAGGAAAAAATAAATATAGAAAAAATGCATCATAATGTAGTTATA
AATACAAATTTAAAAAAAATACATGAAACATTTTTAAAGCAGCAAGAACAATTTTTGGAA
TTATTATCAGAATTTCGAGAGAATGTTTTGAGAAGAAAAAGAGATGTAGATGTTATTACA
CAAAATGAGATAAACAGTTCAGACAACATAGATGTAACAATTAAAAAAAAAATAGAAACA
GAGAAAAATATAATAAACAATCAAATTAATGAAATAGAATTTATAATAAAAACATTTCAA
ATAAATTATCAATCAAATGTTGATATTCACAAATTTTTAAGAGATACATTTGATTATCTA
ATGTATAAAAAAAAATTAGAAAAAATAATAAATACTGAAAAAGAAATATTAAAAAGTAAA
ATAGAAGAATGTAAAAAATGTATTACAGATATTCAAATAAAAGAAGGAGAACTTCAAGGA
AAAATATGTTTACGAAATGAATATGTTGAAAAATTAAAAAAAGATATAAAATCTGGGTCT
TATGAAAATATAGATAATGAATACAAAAAAAAATTAATAGAAATATGTGTATATAAAAAT
GTAATAAAAGATTTATCAAATTTTCATAACAGTTTTGATCAAGCAATTATTAAATTTCAT
TCTTTAAAAATGCAAGAAATAAATTTATCTATAAAAAATTTATGGAGAAGAGTGTATAAT
AATCCTGACATAGATTATATATATATAAAATCAGATTTAGAAATAGAAAATAATGAAAAA
ATAAATCAAAGAAGATCCTATAATTATAGAGTTGTTATGGTAAAAGATAATTGTGAATTA
GATATGAAAGGTAGATGTTCGTCAGGACAAAAAGTTTTATCTTCAATAATAATTCGATTA
GCTTTAGCAGAATCTTTTTCTATTAAATGTGGTATATTAGCATTAGATGAACCTACTACA
AATCTTGATAAATCTAATTCTAAAAATTTAGCTAATTTAATTGCTAATATTGTAGATCTA
AGAAAAAACAGTTCATCATTTCAACTTATTCTAATTACACATGATACATATTTTGTAGAT
GCTTTGTCACAATATGGATTAACAAACTGTTTTTATAAAGTAAGGAAAGATCGAAATGGG
TATTCTCAAATAGTTAAAGTTGAAAAGTAA
>Py17XNL_0101314.1
ATGGCATTCAATATATTATTTTTAAATAATTTGGGAGAGAGGATTTTACAATATTTTAAT
GCGTCGTTGAAACCGGGAAGAAGAAAAATCAATTAA
>Py17XNL_0101315.1
ATGGAAATAAACGAAAATGATGATGAAAAAAAAAACTCAGATATTATATGGGAATCTTTG
TATAATGATTTTGAAGAGATAACTGACACAAATAAAAAACATTTTAATTATATTGAAAAT
AGTTTGTATAATTTTTGCAAAGGAGTACAATTTTCAGAAAAAGATAGTTGCAATTTAAAA
GATCGAAACCCTGATATATTTGGAAATGATGAAAATAATAAATTAGAAAAAGTTGAAAAT
TATAATATAAAAGATTCTGATGAAAATAATAATCAACTAGCCATAATAAATAATAATGAT
AGTAGCGATTATGAAAATTTAAAAAAAAAAAATATTTTATATGGAAAAATTTATAAAAAT
GAATATTTAAAAAATAATTATATAGATAATGATAGTGATTATTTAAAGGCAGAGACACAT
ATAAGCTACAACGATTTTATAAATAGTGATAAAACACGAAATTCGGAAAATTTAAATCTT
TCCTTCTCAAATATGAGCTCCGAATTAAAAAAAAAAACACGCACAATAAATAACGATCCG
AATGGTGCAATTTATCCGAACAATCCAAACGATGCAAATTATTCGAACGATGCAAATTAT
CCGAACAATCCGAATGGTATTCGCAAAAATGAGATCCCAAATGGGAATGTAAGAAATGTC
GTATCATTTATGAGCGAGTGTGGAAATACTAAACAAAATATTAACATTGCTAAAATGAGA
ACAGAATTTTTTAGAAAAAGAGAAGAAGATTATAGATACTTGTTAAGTAATAAAAAAATT
TATGATGATTCCAAAAGTTGTGGAACTGAAATGTTATATTCATCACAATTTAGCACATTT
GATGGTTATAAAAAAAAAAATAGTGTACTTAATAAATTAAAAAATAATAAAAATTTTGAT
ATAAATAGTGAATTTAATTATAATTATAATAATAATGCACTTAATGAAAAAAATGGTTCG
GATATATCAAAAAATGTTTCGGATATATCAAAAAATGTTAAGACAAATATAAATAATTTA
AATTCTTTAGAAAAATTAGATATATTATTAAAAAAAAAAAATTATAATTTAGTTAATAAT
GAAAATCCAGAATTATTATCCCTTTTTTTAAATCATGAAAAAAATAATAATTTATCAAGA
AAAGCTTTATCACAATGTTCAAATAATGATTATAAAACATATCCATGTATTTTAGAAAAA
TTTGAAAAAAAAAAAAATCCCCAATTAATAAACACTATTGAAGATAACGATCATAATGAA
CTAATAAATAGATCAAAAAAATTATTAGAAATAAGTAAAAAATGTTTAAATGATGAAAAA
AAATATAATAAAAATACTTTCACTGATGTAAATTCAAACAATTTGAATAAAAAAAATCAA
AATTTTATTTTATCAAAATTGATTAGAAATTGTCATTCCACTTCTGTTCCTTCTGTTTCT
GCCATTTCCACATTTAGTGAAAAAGTTGGTCCTAATAATAACATAATAAATGAATACGAA
TTTGGTAAGCTCAAAAATGAATACGAATTTGATAACATAAAAAATGAATACGAATTTGGT
AAGCTCAAAAATGAAGTGGGCTTAATTAAACATGGTTCTTCTATACATGGGAGAGAACAA
GATAGCTATAAATATTATGGAAAAAATTATATTCATCTTAAAAAAGGAAAAAATATAATA
TCAAGTGCTAGCCAAATAGATAAATTAAGTCAAATTGAGGATAAAGAAAAAGACAAAAGT
GAAAAGGAATATAATAAATGTTTATATCATTTATTTGAAGCTTATGATAAAGAAAAAATA
GATGATATGAATGAAAATAATATTTTACATAGAGACAATAACATAATACATGCTGATTCG
CATAATTTGAATAAAAACAATAATCAAGATGTAACATATAATAATAAAAATGAAGATAAT
AAAATAAATATTACAGATTGTAATGAATTATATATTTCTGATTTAAAAGGAAATAATAAA
ACTAATGTTGAAATTAGTAATAATACATCCAATTTTGAAAATTTTGATGATAAAAAAAGT
TATCTAGGTTTAAATTTTCTATTTAATGATGATACAAAAGGTAGCAAAATTGGTGATACT
GTTGATAAAAATAAACAAAATATTAATAATATTGAACAGATTTATGATTTAAACAAACAT
GAATATAATTTAAATTATAAAAATTGTGAACAAAAAATAAGTGATGAAATAAAAATGTTA
AAAAATAAATTCATTGAAGAAAGAGCTGGAATAAATGATGATGATAATAATAATAGTGTT
AGTAGCATAATAAATTTCCGCGAAAATAATAAAGATAATGAGCTTTACACTGAAAAAATA
AAAAAAGAAATTATTGAATATAAAAATTTGGAACATATATCAGACGAATATTTTAATAAA
AATTATAATGGTAATGATTTAAAACTTTTATTTAAAGAAAATTTATTTTTACAAGAATTA
TGTGAAAAAAGAAAAATTCGTTTACAAAAATATAAAATTGAAAAAGCTAAATTGTGTGTA
GAAATGAAATCGCTTTTAAGTTTTAACAATAATTTAAGTTGTGCATTAAAGGAAAAAGAA
ACAGAAATTACTATTTTAAAAAAAGAAAAAGAACAATTAGAAAATGATTTAATGAAACAA
TTAACTAATAATAGTCATAATAAATATGATTTCCTAACAAATTTTAAATTACAAAATAAT
ATAAATAAACAAGAAAAAAACGCAAGTTTTAATACATGTAGTAGTAACAGTTATAATATG
ATGTTATGTGATAAAAATGATGCACAATCACATTACACAAATGATAATAATTCGTCTGTG
ATAAAAAATTATGAAAATAAAATTCAAGAACTTTTAATTCAAATTAAAATGTACCAAAAA
AAAAATAGCGATTTGCAAGAACAATTGAAAATATTTATGAACGAGTAA
>Py17XNL_0101316.1
ATGAGTTTAAATTTTAGCATAGCTAATGTGGTATATGTAAAAAACCTTTCTGCTAATGTA
TCAGAAGAAGATATAAGGGAAAAGTTCAAAGGATGTGATGAAATAATTAGTGTTGTATTT
AAAAAATTCCCTGGAAAAGATCAAAAATATTGTCAAGTCGAATTTAAAACTTCCAAAGGA
ATAACAAAAGCTTCAAGACTAAATGGGGAACTTTTGTTAAATATCCCAATGTATGTTACT
GTAATTGAACCAATTTTGCAATCACAATCTTTTAGTGAAACATCAAATATTAATGAATAT
GATAAAAATATAAATAACAATGATTACAATAATTCCCAATATCAGAACTTGCAAAATTTT
CTTGGGGAAAATCAAATTATTTCAGACCAAAAGAAAAAACTTGTTGATTTTCAAAATGAG
TTAAATGAAAAAAATAAAAAATTTGACGTATTTTCGAAAATTATCTATATGGAAAATATC
CCCGAAAAGTATACTGAAAATGATGTAGTGGAATTTTTTAAAAATGTTGGAAAAACTACA
AATTACAAGTTTCTATATAATGAACAAATAAATAAGCATACAGTATATGTTGAATTTATA
AATGAAGAAAATGCAAAAGCAGCTTTAAATTTAAATGGAACGAAAATAGAAGATAAAGAG
GTAATAATTAAAGATGCATATAGTATTCTGAATCAAAATGATAGCACATTAAAAACACAA
TTATCTATTTATAACAATTTAAATAAAACAATTAATAATGACAAAAATATAATAAATAAA
AAAAATACTGTAAATGAAAAAGTAGAAAAAGTTTTAGCTTTAAAAGAAAAATTAACACTT
AAATTATGTGCTATGTATAACCCTAATGTATTATTAATGAACAATCTTATGCAATCTAAT
CAATTGCTATTAGCTAACCCACTAAATAATATTTCAAGCAATAATAATATAAAGAAAGAA
AAAGAAAAAAACGATAAAAATGAATCTGATTTAACAATTAGTCAAAAGGAATTCAAATCT
GATGATAAAAAAAATGATGATAAAAAAACTGATGTAGATATGAGTGATGACGAAAAAAAA
AAATATATAAAAAAAAAACAAAAAAAAAATACTAAATATAGTACCAATTCTCATTCTTCA
CACACAACTGAGGAATCATACGAAAAAAAATCTGACCAAATTTCATCCAAAAGCCAAAGT
AGCAAAAGCAGAAGCAGTGGAAGTAGCAGAAGTAGAAGCAGTAGAAGCAGAAGCAGAAGC
AGTAGAAGTAGAAGCAGTAGAAGTAGTAGTGGTAGGTCGAGGGTAAGGAGGAAAAGCATC
GATAAAAGGCATAGTAGCAGAAAAAGAGACAAAATAAAAAAACGAAGCCCAAGTTCAAGT
TCGAATTATAGCAAAAGTGATCCACCAAGTTCTTATGATTCTGGAAAACATACTGATAGA
TATAAATATCAAAATCAAAGACACAAAAAAAAACGAAGAAAAAATTCAAAAGGAAATTAT
GATAGTTCTGATACTTGTAGCCATTCTTCACATTCTTCAAAAAGAAAACAAAGAAAATCA
AATAGTGACAAACCATGGTGGATAAAAGAGTCAGAAAAAATGGAAATGCGAAAAAGAATG
AAAGAAAAATATCGACGAGAAATGTTATATAGGCACAAACATAAAGAAAAATCAAGATAC
CGACATAGAGATAGGGATAGAGATAGGGATAGAGATAGGGATAGAGATAGAGATAGGGAT
AGAGATAGAGATAGAGATAGGGATAGGGATAGAGATAGAGATAGAGATAGGAGATAG
>Py17XNL_0101317.1
ATGGCGAAAAATCGACTTTTAATTGAGTCTCGGGAAGCTAAAAAGCAAAATGACCCTGAC
ATTTTTTTGTCACATAGTGATTACAATTTATACGAATGGGAAGCAATAATAAAGGGCCCA
AAGGACTCACCATATGAGGGAGGAAAATGGAAACTAAGTATAAAATGCAAAAGTACATAC
CCAATTGACCCACCTATGATAACATTTATAACGAAAGTATTTCATCCTAATGTAAATTTT
ACAACAGGAGCATTATGTATGGATATACTAAAAACAAATTGGAGTCCAGCTTGGACAATT
CAATCTTTATGTCGCGCTATTTTGTTTCTTTTAAATGAGCCTAATGCCGAAAGCCCATTA
AATTGTGATGCAGGCAATTTAATACGGTTTGGGGATATAAAAGGTTTTAATTCCATGGCA
AAAATGTATACTAAGGAATATGCGATGTGA
>Py17XNL_0101318.1
ATGGATTTTACTATTTTTAAAAATGATAAAAATTTATCATTAAATGGGATAAACAAAATA
GTTGGCGATGTCTATAAGGACAACTTGGACTATTTAATGAGGAAAAATAAAAGTGAATTA
GAAAGAAGAGAGACCGATAAATTTAGCTACGAAATTGAACTATTTTTAAATTCTTTGGAT
AGCGAAGAAACACGATTATATGAAGAAAAAGACAAAATAAAGGAATCATTTCAAACTATT
GCATTGCAGTTAAAAAATGTGAAACGGTCTATCATTAAAACGGAGGAATATGTTGAGAAT
AAGGTAAAAGGAGTGATGTTAAAAAATTCTCAAAAAATATTTGAAGTTTTTAAAAAGGAT
ATTAACAACTTATAG
>Py17XNL_0101319.1
ATGAATAAGAGAATGTTGCCAAATGGCGAAAACGATAATGATAATAAATCGGGAATTAAG
CAATATATGACGAGTCCCGAAGATCAATTAGAAAATGCGAATTTGGAAAATGAAAATTTG
AAAAATGGAAATAATAGTTATAATTTAAATAATCCAGAAAATGAAACAAAAGAAGAAAAC
TCTATTGAAGCAAACAACTCTGGTATTCCTAATAACATGAATTGTGATAAAAACGATAAT
TCAAATAATCATAATAATTATACAGGTCTTCTTAACATTGAATCGGGTAGTAATGCCAAT
GCAAATTTGGGCCAAAATAATGACCAAAATAGTGGCCAAAATAATGACCAAAATAGTGGC
CAAAATAATGGCCAAAATAATGGCCAAACTAATGACCAAAATAATGACCAAAATAATGAC
CAAAATAATGGGGAACATCATGTAAATAGTTTAATTGGAAAACATGGAATTGATGATAAT
CAAAATAAATGTTCATATTATACAAATGAAGGAAAGAAAAGGAAAGGTAGTAGATATACT
ATGCCATTTTTAAAAAAAGAAAAAAATAATGTTAACAATGTACTTATTTTAAAAAATATT
CCTTCTGATATTAGTGAAGAAGATATCAAATCTCTTATAAGACCATTTATAAATGGTAAA
ATTCCGGAAATAATATTTAATGATGAAGGTGTAATAATAAAATTATATGATGATGATTTA
CAAGAAAATATTTTTAACTATTTCAAAGAGCATCCAACTCAAATAAAAGGGTCGTTTTTT
GAAATAAAATTAACAAAAATTAATGAGGATATATCAACTAAAGGAATTTTAGAAGATCAT
AAAAATGGTGATGTGAATGTGAATGCAAGTAGTGGAAATGCAAGTAGTGGCATTACAAGT
AGTGGCATTGCAAGTAGTGGAAATGCAAGTGGTGGCATTGGCAATAACAGTTTTTACGAT
ATGCGTGGAGCAAATGAATCTTTGGATAGAGAAAATTTAAAAGATAAAATAAATGATAAT
GATAAGAAAAATAATAAATATAATAAAAATGAATGTTCAAAAGTAATTTTAGTATCTGTT
GTAAATATGCAATATCCTGTTGATATAGAATTAATATATTATTTATTTAGTAAATGTGGA
ATAGTTGAAAAAATTATTACTATATCAAAAAAAACATCGATATTTCAAGCTTTAGTACAA
CTTGAATCAATTGAAGTAGCTAAAGAAGCAATAAAAACTTTGCATAATAGAAATATATAT
GATGGATGTAACACTTTGCAAATTCAATATTCATTTTTAAAAGAACTTATAATTAAAAAT
AATAATTCACAAGCATGGGATTATACTATATCAAATCCTCAAAAAAATAAAAATAATTTT
TCTTTTCAAATGTCTCATGGTGTTTTACCAACTCCACCAAGAAATATTAAAGAAACTGAA
TTGTATAAATTGTTAGGAAGAAAATTTAAAATTGTCGATTTTGAAACAAAAAATGCATCA
AAAACGCCTGTCCTAATTTGTTATAATATTCCAAAAGAATATAGTGACGTAAATAAACTA
TTTAACTTATTTAGTATATATGGATATGTATCACGAATTAAAATATTGCGTGAAAAACCA
GATTCAGCTCTTATTCAATATTCAAATTATTTATTTTCTTCAATGGCTCAAGAGTGTTTA
CAACATGCAAAGATTTGCCAAAACATTTTGGAATTACATTTTTCTAAAATATATGATATA
AAAATTTCTTATCAGGACAAAAGCAGAGATTCTTATAAAGCTAAATTTTTTAGTAATCAT
GATCAGCGATATGGGATATCTGACCAATTGAAATATGTTAAGGGAGCATGCAGGCCAACA
AAAACTTTATTTATATCGAATGTCAGTGAAGAAGTAACAGAAGAATGTATAATAGCTTTG
TTCAATAAATACGATGAAATCAACAAGTTTAAATCTCAGCCTATAAAAGAGGGAAAAAAA
AACTTTACGGCAACTATTGAAATGAGTTCAGAGGATACGGCAACAAAAGCTTTAATGGAT
CTTCACAATTTCCAACTGAAAGATCGATGTATGAAAGTTTCATTTACAAAAACTAAATTG
CCATGA
>Py17XNL_0101320.1
ATGGATGTACAAGAAATCGATGAAAAACTGGTGACGAACGGTAATTATGTTAGGCATGCT
TTTAACAATCGAAATATAAAAATAAAGGTGATGGATACTGTGGATAAAATTGAAGATTAC
AACATTTTTCAAAGTGAAGCTAGCCAAAATTGTCAACTAGCCAAAAATAAAAATAAAAAA
TTTTTATCATTAAACGAAAATTTAATATCAAAAATACGAAGTGAAAGTTCAGATATAATA
AAAAAAGATGGACAAATTTTAGACGTAAATTCTAGAAATGTATGTTATGCATTAAAAAGT
GGAAAATTTCGATTAATAAATCAAAATGGAATAAATACTACAAGAATAAAATTATTATAT
GATAGCGAAGTTTTATATGTTAGTTTTAATCAAGAAAATGGAAATTTATTATTAATTTTA
GACACTAAAGGACATTTATATATATACAATATTAATGAATATATAGTTGAGTTAATTTTT
TGTTTAAATTTTTCATCTGTTCAAAATGAAAAATCTTTTTCTGATCAATTGAAAAATATA
TTGCTTCCAAATGATATAGAAAATGAAAATAAAAACATTGACAATGTTAATAAAAAAGAA
GAATTAGAAAAAAAAAAAAATATTCCCAAAATAGCTAGCTGGATACCAAAAAATGATAAA
TTTTTTGTTACAGGTCATAATAGCTATTTATGTGTGTGGAATATTAAAAAGTTATTAAAT
TTTATTACTACAAATAATATAAATTCAGAAATAAATGTAACACATGAACTTATTTCTAAT
TGTGGTTTTAAGATATCATTTGGAAAAATATTTTATAAATATAATTATTTATTTAATGAC
ATGTTTTTAGATAATAAATATAATCAAGACCAAACTTATAATACATTTTTAAATTCATAT
TGTTTTAGCTTAGATGGAAAATATATGCATGCTTTGGTTAATAATTATTATTCCTTAATT
TGGAAAATTCAAAAAGAGGATCAAACACTTCAACTTCTTTTGGTTGGTTTCCGTTCCCTA
CAAGAGCAGTTAGCTAATGTTCGAAAATATTTAAATTTAAATGAAATAAAACATGTTTTA
AAAAGGGAAAAGGGTAACATTAAATTTCAAATTGGGGAAACATCCCAGCACAGAGGCAAA
GAAAATGGCAACAAAGAAAATGGCATCAAAGAAAATGGCATCAAAGAAAATGGCATCAAA
GAAAATGGCAACAATAATGATGATAATGACGATAATGGTGATAATGACGATAATGACGAT
AATGGCGATAATGGCGATAATGGCGATAACGAAATATCTTCAGTTCACATAATCAACACC
TTTATCCAAAATAAAGAAAATGAAGGAAAATTAAGCGAATATTATTTGCTGGTATTTCAT
AATGGGTGCTGTATATCTCTTTTTTCATTTAAAAAATATAATGAATGTTCAAGTGTGAAA
CATAATAATAATACAGAAGAGCGAACAGATATATTAAATGAATATATCGAACAAAATATT
TTTTTCGATAAAAGTGTTACAAATATAGAAAATGTAGAACTATTTTTAGATCCTTCTGAA
TTTTTTGTTTTTTTTAATATATCTTATAATGTTTTAAATAAAAATCAAGAATATATAAAT
AAAAGTTTGTTATTTGTTATAGAAGTATTTAATAAAAAAAGACTAGAGTTTAACATTCAT
CCTAAATTTTTATTATTACAAAAAGATCATACAATATTACCATTATGTTCTATAAGAATA
TTAACAATAAATGAATTTATTAAATTTGCAAAAGTATTAAATGTTTCAGTATCCTCAAAT
TCTATTAATCTTTTTATTTTTTCTATAACATTTAACACTGCAAAAAAAAATATCAATGTC
AAATCATTCTCTGTTCCGATTCCATTATTAATGGGTGATATATGTGATACCCAAAAAGAT
CATGAAAAAAAAATGAATTTGTATCGTTCAAAAAGTGAGAAATTGAATGAGGATATTGAA
CGAGATAAATTTAATCATAATGACAATCGTGTCGTTCTTCCATCTTTTTTGGATTCTCAA
ACCAATACTACTTTTGATAAAATTGATCCTTTTCATATTAAAATGGGTTCTAAAAGATGT
GCATCTGACATAAATGCTAGCCAACTAATTAAAAGTGATGATACTAATACGCAATTGACT
TTAATAAATAAAAAAGATGAAACTGTTAATATTGAATCATCATTTTTTGATACAAAGAAA
GATAAAATAAATAAATGTGATGAAGAAAATATGGAACTTGAGTTGGTTAACACAGAAGAG
AATAATCTTATCCATAAAGATTATGATCAATTTAGCAATTCCAAATTAAATAACAATTAT
AATGAAATAAAACATGGTGAAACAAAACATGGTGAAATAAAACATGGTGAAATAAAACAT
GATGAGATAAAACATGATGAAATAAAATATGATGTAAATTTTATCGACAATATTATTTCT
AAAATGTCATTAATTGATAATAAATTATGTGAAAATAAATTATGCGAAAAAACAGAAGCA
ACTGAACCCATTATTAGTTACGAAATTTTAGATAATAAAAAAGAAGAAAATTCCCCAAAA
AATAGATTATTAATTTCAGATTCGGTTGAAATAAATAAAGAAGAAACTCAAAATGATGCA
TATTTTAAGGAAACAAAACATATTGTTGATATAATATTTTCTAGTTCTTCAAATCAAAAG
GATAATAAAATTTATGAGAATGATCGAATGTTATTATCATGTGCAGGTGAAAATGTTGAG
AAAGAAAACCAAGGTGAACTAGCCAATAATAATGATACCGATAACAATAATAATGATACT
GTTAACAATAATAATGATGATAATAATGATGATAATAATGATGATAATAATGATAATAAT
AATGCTGATAATAATGATGATAATAATGATGATAATAATAATAATGATGATAATAATCCA
ATAGTTGGGAACAGTAATATAGATATAATCATGTCAACACATGAAGATGTATTAAAACGT
TTTATGGATTTTAAATATGATCAGAGTCGGGAAGAAGACGAAAGCGAAATTGAAAAGGTT
GAAAAGGTTGAAAAGGTTGAAAAGGTTGAAAAGGTTGAAAAGGTTGAGAAGATTGAGAAG
ATTGAAAAAAGTGGCGAAAAAGGTGGCGAAAAAGGTGAGCATATCGAATTGGTAAGCCAA
TTGGATACCAATCAAATAACCCTAAATGACCAAACAAAATATTTTAAAAAAGAAGAAGGT
CAGGAAAAAATGTTGTATCAATCAAAAGATAAAAACAAAGCTAAATATGATAACGAAAAA
TCGAATGGAAATGTAGAAAATGAGGGTTTAAAAAAAGAGAAAAACATAAATTCGTTTTTT
CACAAATTAGGGTTTTTTAAAAACAATGTATCAAACAAGTTGAAGAATGAAAATGATGAT
TGTCAAAAAGATGAAACGGTAAATGAAGAAATTGTAGAGGAAAAAATTAAAGAAGTTAAT
TGTGATTTTGAGAATAGCATAAATAATAAGATAAAACCGGAAAAAATAGAGAGTGAAGAA
AATGATCACCATTTCAATAACAAATGTAATAATAGTGACACACAAATTTTAGATACAAAT
TTAAGAAAAGCTAATCAAAAAGATGTTGAAAATTGTATAAATGTGAAAAAAGATGTTGAA
AATAATATACAACCATCTATTGGTGAATCAAAAGAACTAAATAATTGTCCAATTTATATG
AATGAAGATATTATGAAAAATATATGTAATACAATATGTAAAAAAATGAGTACAACGATA
TACAATACTGTTTATGATGAACTAAATAAAATATGTCCACTAAAAAATATGAACAAGACA
GGTGAAAATGGCGAAAATGGTAAAAATGGTGAAAATGGTAAAAATGGCGAAAATGGTAAA
AATGGCGAAAATGGTAGAACTTTTTTGGATGAGTGTCGAGATAAAGAATATAATGAAATA
TGTGCAATGTCAAATAAGTGCAATAAAAAAATAAACGAAATGAAAGAAGAAATTATAAAT
TTAAAAAATCAAAATAAAAATATGAGTCTAAAATTGGCATCAATAAATAATAGTATATGT
AAAATATTTGAAAATATAAAACATTATGGAAATTATATGAAAAATTCAAAACAAAATATA
CAAGAAAATAAATTAGAAAAAATACAGACCGAAATAAATACATTAAAGAAATCGGTTAAT
AATATGGTAAATAAAAGTTCAGAACATTTGCTTACTTTTCTAGATGATTTTAAAACAAAT
ATAGGTAAATTATTACGAGCTAATAATGATAATTTAAGAAAAACAATTCAACAAAATTTA
GGAGATAATGAAAAAAATGATAGAAATATAAATAATATTAATACATTTTATAACGACCTA
ATTTATAATAAAGGAATAACCGATTTTTTAAATGAAGTTCATCAAAATGCTTTAAAAAAA
ATTATGCCATCAGTTATTTCATCAGAAATTCAAGTTCAATTTTCAAAGAGTATAGTCCCA
GGTATGAGAGAAGCATATAATACTGGGTTCCAATCTATAACAGAACCATTAAATGAATTA
TTGGTAGAAAATAAAAAATGGTTAAATAATAAAGTGTGTATAATTGAAAAAGGTACATAT
GAAAAGAGTCAGAAAAATAATGAAGAATCTTTAATTACTATAAATAATAAAATAGATGCA
TTAGATAAAGAATTTAAAATGTTTACTTACAGTATTAATGAACAATTAATATATCTTAAT
GAAAATATAAAGGTTCTAAATAAAATAGTTATGAATCTAAATAGTAAAAAAAACGATAAC
CCAAAAATGGTAACATATAATGGAGAAATGGAATTTGAAAAAAAAGAACATAGAGAAATT
GAAGATGATGTATCAAATATAAATAACATAAAATATACAAATAAAACAAATAATAATATG
TCATATAATAATAAACGTGTATCTATAGTGGAATTAAAAAATAATTATGATATAGAAGAT
GTTGAAGATGAAAAAAAAGATGAACAATCTCCAAAAATTGAAAAAAAAATGGATAATTCA
GATATTATAATAAAAGGAAGAATTAATCAATTATTAACTGAACATGAATATAATCAAGCA
TTTACATTAGCTTTATCAATAGATATAGAAAAAAACACAAATGCTTTTTGGGTATTACAA
TTATGTCATAGATTTCATGAAAAAATGTTTTTAAATGAAACATTAACTATAAGTCAACCA
GCTTTATTAAGTATATGTAAAATATTATGTGAATCTTTAATAAAAACAACTAATTTATCT
TTAGAAGAATCAGAATTTCGTCTTAAATGGATTCGTGCATGTATGCAGCAATTGGCTTTA
AATCATTCCGATTTATTGAAAACTAATGCATTTATATTTATGAAAAATATGCATAATAAT
ATATCTGCATTTAGTTATTATGTAGAAAATGAGTTAGCAAAAGTTATGGGAAACAATACT
AATGATAATGATGATCATGAAGAAGAAAATAGATTAATAATAAAAAGACATCTCTTTAAA
AATAAAATTATCTTTAATCAGAAACAAACTACAAATGACAAAGAAAAAGAAAATGAAATT
AATTCACACAACCATTATAGCTTGAATAATAACCATTTAAATTCCGCTTCAGAACAAAAT
AATTATCAATATAACAAAAATATGCTTATCGCTTTACAAGAAGAAATATACCACATTAGG
AAGTTGCTCAAACGGATCATAAATAGTATGAGCAAGAGCAGTGCATAA
>Py17XNL_0101321.1
ATGTTAGTAAAATGCGAAACTAAAAGTCAGCGTGTGAAAAGTATTTCATTCCATCCAAAA
ATTGAGCTAGTGTTAGCTGGATTACATAATGGAACAATACAATTATGGGATTATAGAATA
GGAATATTAATAAATAAATTTGAAGAACATGATGGGCCTGTAAGAGGTATCTGTTTTCAT
TCTGTTCAACCTCTTTTTGTTAGTGGAGCTGATGATTATTTAATAAAAGTTTGGAATATT
CACTTAAAAAAATGTGTTTTTAATTTAACTGGGCATTTAGATTATATAAGAACAGTACAA
TTTCATCCTAACTATCCATGGATATTATCTGCATCTGATGATCAAACTATTCGTATATGG
AATTGGCAAAGTAGAGTCTGCATAGCTATATTAACAGGTCATAATCATTATGTAATGTCT
GCTGAATTTCATCCAATATATGATATAATTATATCAGGTAGTTTAGATAAAACTATAAGA
GTATGGGATATTAAATTATTACGTGAAAAAAATGTAATACATTCTAATAACAATATGAAT
AGTAATAATGGTGGTATATCTGGAATGGGTTCTATTTCAGAAAAACCATATGGTCTTGAT
GTATCTAATAGTTTATTAGGTATTAATGTAGATAATGGAATGAATAATCATTTGATGGGA
TCATCTTTTCATCATCAAAATAGTAATAATAATATGTTTGGAGCTTCTGATGCTGTTTGT
AAGTTTATATTAGATGGACATGAAAAAGGAATAAATTGTTGTACATTTCATCATAATTTA
CCTATTATTGCATCTGGTTCAGATGATAAATTAATAAAATTGTGGAGATATAATGATAGT
AAATGTTGGGAATTAGATACACTAAGAGGGCATTTTAATAATGTTTCAAGTTTGTTATTT
CATAAAAATAATGATGATTTATTATTAAGTAATAGTGAAGATAGAACAATGCGTGTTTGG
GATATAACAAAAAGAGTTTGTATTCATACATTTAGAAGAGAAAATGATCGTTTTTGGGTT
CTAGCATTTAAACCTAATTCTAATTTGATTGCATCTGGACATGATAGTGGAATGGTTATT
TTTAAATTTGATAAAGAAAAATGTCCATATGATAAAAATGAGAGTTCACTTTTTTATTGT
AAAAATAAACAAGTTATTATGTATAATATATTTACAAATGAATATATGAATTTGTTTCCA
GTAAAAAAAAATCCAAATCCTATGATTTCTAATTATTATAAATTATTTGTTAATAATTTT
TGTACAACACATATTGCTATCATATTTTTATATAAAGAAGAAGATCAACTTTTTTATGAT
TTAATAATTTGTAATGATACAAATAAATGTAATCAAAATAATTCACAAACATTTTCAAAT
TCACCATTAGGTGTATTCAAATCTTGGATTAAACGAGATAATATATCAGCAAATCAAACA
GGTAGCGAAAATGATACAGGACTTAATACAGAATCTGTTAATTATATAATTAAAAATAAA
AGTTGTTTATATGCTACTTTTTTTTCTAGAAATAAATATATTTTTGTCGAAAAAAAAAAT
GTAAATATTGGACATAATAATAATAACAATTCTTTATATACAATAAATATACATAATTTT
CCAGATGATAATTTATACAAACGAATAGAAGTGCCTTTTAAAATAGAACATCTATATTCA
TTAAATAATAATAAAATTATTATATGTTCAGAAAATAAAATATATTTATATGACATAAAT
TTAAAAACAATACTAAATGAAATGCATCATACAGATGTAATTATATCTGTCGAAATTGTT
AAGGAATATATCGCATTTGTGTTTAAATATAACATTGTAATTACTACTATAAATTTGAAT
CATATATGTACAGTACATGAGAATATAAGAATAAAAACAGGAACATGGGATAGTTGTGGA
AATAAAAATGTTTTTATATATAATACACATACTCATTTAAAATATCTTTTAACAAATAGT
GAAAAAGGGTTAATAAAATATATGAATGAACCTGTTTATTTATTTAAAGTTTATAATAAT
AAAATATATTATATAAATAGAAAATATAATATAATTAGTGATAAATTAAATGATACAGAA
TATATGTTTAAATTATCTCTAATTAATAATGATGAACCAATGGCTTATCACTATTTAGAA
ATGTATCGAAATTCTCAAAATAAAATTGAAAATAATAATGGAAAAAAGAGTGTTTATTTT
AGTTATAATTTAATTGGATATATTAAAAAAAAAGGGTTTGCAAATTTAGTTCTTCAAATG
GTTAGTAACAATCATATAATTTTTAACATGTCTATACAATTAGGAAATATTGAAAATGCA
TTAAAAATTGCAAAAAAAATTGATAAAAAACATATTTGGGAAATTTTAAGTAATCATGCA
TTATTGTTAGGAAATTATGAAATAGCAGAATATTCATTACAAAAAATTAAAGCATATGAT
AAGTTATCATTTTTATATTTTTTTAGTGGAAATATAGAAAAATTAAAAAAAATGTTATCA
GTTTCAATATTCCGTAAAGATTTTATATCAACATTTCTAAATTCTATATATATTGGAGAT
ATAGAACAAAGAATAAATATATTTATACAACAGGGTCAATATAATTTAGCTTTATTATGT
TCACATCTTTATAACATTCCCATTAATTTATCAGAAAAGGAATTTGGTTTTGATATCACT
AATTGCAATTATATTCCTACGACATCTTTTTATTTATCCCCCCCTATACCTTTAATTAAA
ATTAAGGAAAATGGAGAAAAAAGTGGAGACCCCAATTTAACTTATTGGAATAGTTCATAT
AATTGGCCAGTTAAGGTTATAGAAAGCAAACAAAATTATTATTATATTGATCATGAAAAT
AAAATAAAAAAAACGAACCAAATGAAATATAAAGAAGAAATAGGAAATATGGATTCAAAT
AATGATCATTTATTAATTAACAGCCAAACGTATAGTAATAGTCGAATAAGCAAACTTGAC
AATACTCCAAATTGTAATGATAATAATTATAATAATGATGATAATAATGATGATAAAAAT
AGTAGTCTTGGTGATAACAATGATATTTGGAAAGATGATTTAAACGATGATGATATAGAT
ATCGATTTACCAGAAAATCATGATAATAATTTATTTAATTTGGGTAATAATAATAAAGGT
GGAAAAATAGTTAAGGGGGAAAATATGATATTAAAACATTTAAAAAAAAATGGTAAAATT
AATGATCATATAAAAGCAGGAAATATACAAATTGCTTTAAAATTAATTTCAAAAAAATAT
GGAATTATAGATATGAAACCATTTAAACAAATTATAAAAAATGTTTATATTTCTACATAT
GCATATATAACACCTATTCAAAATTTTATTCCTTTAAAAATTCCAATAAATATTAATGAA
TATAATTTACCTGAACATGTTCATAATAATATAAATACAACATATATTACTAAAAATTTC
CTTTTTAATCAAGTAAAAAAAGCACATAAATTAGTAACTCAAGGAAAATTCTCATCAGCT
TTATCTTTGTTTAGAAATATTTTATATAGTATGATTTTTGTTAATACAAATGAAAATGAA
AAGGAATTAAATGAATATCTTAGTATGTGTACAAATTATATTTTGGCTATGAGATTAGAA
GAAGAAAGAAATGCTACTTGTAATGATGATCCACGACGAAGTTTAGAATTGATGGCATAT
TTTACATCTTGTTCTTTACAAAATTCACATCTTTATCTTGTTCTTAGAAGAGGAATGGGT
TTAGCATGGAAAGCTCAAAATTATATTACAGCTGGCTCGTTTGCTAAACGATTAATAAAT
GGAAATTATGAAAACATAAAAGGGTCAGACGAAGAAATCATAAAAGCAAAAAAAATATTA
ATTGTTTGTGAACAGAAAAGCACAGAACAGTATAATATAGATTACGACCCGAACGACTAC
AACAATATCAAAATATGTAGCATGAGTCTCACTAAAATTAATCCGAATGAGGAAATTGTT
ACATGCCCCTTTTGCCATTCCATTGCAAAAAAAAGTTTTGCATCCAAGTTGTGTTCTAAT
TGTATAGTTGCCCAATTAGGAATAAAAGCTCTTGGATTTGATTTTTTAAATAAAAATATT
TAA
>Py17XNL_0101322.1
ATGAACTTTATAACGGAAGCAGATCGAGCTAATTTGGAAAAGTCTGAAGGACTAAAATTA
TTTTACACAAATTCAAATCAAAGCAAAGAATATGAATCACACATAAATGTTTTGAAGGAA
ATAGCTGATGATTATGAAAAAATAAAAATATATGTTATTAACATGAGTAGCAATAATAAT
AGTTATGGATTTGAATTTTATGATGATAGTAAATTATTAAAAGGTTTTACAAATTGTCAT
ATAGGAGCAATAACTTCATTTTTAAGAAAATATATGTCATCATGTAACTATGGAAATGGT
GAAATGGAAAATGATAATGAAAATGATGAAGAAAAAATAAATAAAAAAATTGAAAACTTA
TTAAAAAGTAATAAGATTATACTTTTTATGAAGGGAAGTAAAACATTTCCACAATGTAAA
TTTAGTAATGCTGTTGTTTTTATGTTAAATAGCTTAAAAATTAAATATAATACATATGAC
ATTTTACAAGATGAAGATATACGAAATAAATTAAAAATATATTCAAATTGGCCTACATAT
CCACAATTATATATTAATACTGAATTAATAGGTGGTCATGATATTATTAAAAGCATGTAC
GATACAAATGAATTAAAAGAAATAATACCTTCAGATTGTTTCGAAGTATAA
>Py17XNL_0101323.1
ATGAGCAAAAATAAAAAAGGAAAAAAGAAGGAAGATTTAGATGCTATTTTAGCAGAATTA
GGAATTGAAGAAAAAAGAGAAGATCAAATTAATGAAAATGAAGGAGGAGAAGAAAAAGCT
GAAAATACACAAATATCAAAATCAAAAAAAAGAAAAGAAAAATTAAAACAAAAAAAAGAA
CAAATAAAATTAAAAGAAAATGATGATACACCAATAGCACAAACAGAAGCTGTTAAAGAA
GAAGATGCGAAAGATGGCGAAAAAGATGGCGAAAAAGATGGAGAACAAGATGGTGAAAAT
AATGAAGCAGCTAAAGGGAAAAAAAAAAAAAAAAAAAAAAAAAGAGAAAGAATCAAAAGC
AGAAACTGGCTTCTAAAAGAATTTGAGGAAAAACAAAAAGAAGAAGAACGAAAAAAAAGA
GAAGAAGAAGAGGAACGAATTAGAAAAGAAGAAGAAGAAAAAGAAAAAAAAAGATTAGCA
AGATTAGAAAAAAAAATGCAATTAAAAAAAGAAGGAAAATTATTAAGTGCAAAAGCTAAA
GAAGAAAAAAAAAAAAGAGAATTATATTTACAAACATTAAAAGAATCAGGAATGTTAATA
GAACCTAAAGAAAAAGCAAAAGCAGAAATTATAAATCTAGATATAAATAAAGCTAAGTTA
TTATTAAAAAAAAAAAAAAATAAACAAATATCAAGCGGTATAAATAATCAAAATAGTGAT
GATAAAAATAAAGATGACGAAAATAAAGAAGACAAAAATAAAGATAACGAAAATAAAGAA
GAAGAAAAAGAAATCGTTTTAGATGATTGGGAAGATTTTTTAAATATGGATAATGAAGAA
AAAAAAAAAACAGAAAAAAATGATATCGATCAAAACACAAAAGAAAATAAACAAACTCAG
ATTGTGAAAAAAAGTTCTATAAATGATAAAAAAGGAAAAAAACAAAAAAATAATAAAAAT
GGAGAATATAATGAAGATAAAGATAATGAAAAAACAAAAGATGAAGAAGATATATATCGA
TCATCTATTGTTTGTATTCTTGGTCATGTAGATACAGGAAAAACGAAATTATTAGATAAA
CTTAGACACACGAATGTACAAGATAATGAAGCAGGAGGTATTACTCAACAAATTGGAGCA
ACATTTTTTCCAAAAGATGTTTTAGATAAAGAAATAAAAAAAATAGATAAAACAATTAAA
TGTTTATCAAAAGGTATTATGATTATAGATACACCAGGTCATGAATCTTTTTATAATTTA
AGAAAAAGAGGATCTTCTTTATGTGATATTGCAATATTAGTTATTGATCTAATGCATGGG
TTAGAACAACAAACAAAAGAATCTATTCAAATTTTGAAACAAAGAAATTGTCCATTTGTA
ATTGCATTAAATAAAATAGATAGATTATATATGTGGGAAAAAAATGATTGGGAACCTTTT
AATGATACATTTAAAAATCAAAAAGAATATGTAAAAGAAGAGTTTAAGAATAGATTACAA
ACTATATTAAATGAATTATCAGAACAAGGATTAAATTGTCAATTATATTGGGAAAATAAA
AATCCGAGAAAATTTGTATCTATAGTTCCGACCAGTGCTATAACAGGGGAAGGTATAGCA
GATCTAATTATGGTCTTAGTTAAATTAACTCAAAGTTTTATGTTAAAAAATATTGAATAT
AATAATAAATTAGAATGTACTGTTTTAGAAGTTAAAAATATTGAAGGTTTAGGAACAACA
ATAGATGTAATATTAACAAATGGGGTCTTAAAAGAATCAGATACTCTTGTTTTATGTGGA
ATGAATGGTCCTATAGTAACAGTAGCTAGAGCATTGTTAACTCCCCAACCTTTAAAAGAG
TTAAGAATAAAAAATGAATATATTCATCATAAAAGTATTAAAGCATGTATTGGAGTTAAA
ATATCAGCAAATGGTTTGGAAGAGGTTTTATGTGGTACATCTTTATTTGTAGCTAATAAT
AATGATGAAATCGAAGAATATAAAAAAAAAGTTATGACAGATGTATCAGATGTTTTTAAT
CATGTTGATAAATCCGGTGTTGGTTTATATGTTATGGCTAGTACATTAGGTTCTTTAGAA
GCTTTACTTATATTTTTAAATGATTCCAAAATTCCTGTTTTTTCAGTAAATATTGGAACT
GTTCAAAAAAAAGATGTAAAAAAAGCTAGTATTATGAGAGAAAAAGGAAAACCAGAATAT
GCAGTTATATTAGCATTTGATGTTAAAATAGATCCAGAAGCAGAAAAAGAAGCACAAATA
TTAGGTGTTGAAATTATGCAAAAAGATATTATATATCATTTATTTGATGCATTTACTGCT
TATTTAAAAAAAATAGAAGATGAAAAAAAACAAAGTAAAATGGCTGATGCTATTTTTCCA
TGTGAAGTATCTATTATAAATGATTGTGTATTTAATAAAAAAGATCCTATAGTTGTAGGT
GTTAAGATTGAAGCTGGAATTTTAAAAATAGGTACCCCTTTATATATACCAGAAAAAAAC
TTAAAAATTGGAAACGTTGTAAGTATTGAATCAAATAAAAAAAGTTGTAATAAAGCAAAA
AAAGGTGAAGAAGTTTGTGTAAAAATAGCTGGTGAACCAAATGTTACATATGGACGTCAT
TTTGATTTTAACCAAAAAATATACAGTAAAATTACGAGAGAAAGTATTGATGTTTTAAAA
CAATATTTCAGAAATGAACTTACAATGGATGATTGGCGATTAGTTGTGCATCTTAAAAAA
ATTCTGAACATTTTATAA
>Py17XNL_0101324.1
ATGTTTTCTACTAAATGGTTTGAATGTCATAAAAATGTAGTTTTGATTAATGTATACTTA
CATAATAATAATGAATTAATAGATGTTGTTGGTGATGATAAAATGAGTCATATTCTGACA
AAGTTTGAAGTACTACTTAGAGAACTTATCACTACTTATTTTATTCGATTCTTAAATTTC
GAAGAAAAAATTAAAAAAAATAACAAAAAAACATTACAAATAGATGAATTAAAAAATAAA
AATATAGATACAGAAAATTCCCATAACCATATTTATGACTATATATCACTTTATCATGAA
ATGGCCGTTTTAAACATATTTGAGTTAATCTTACTTTCTGATCATATATATGAACAAATA
GACACATATATAATTAATCTCTTTGCTTATATTTATTCCAATTTAGTATCTTTCCTTAAA
ACGAGCTCTGATGAATATTTTGTCAAACCAATCACTGAATTGCCTATATCTGAAATATTA
AAGGAAGAAAACGATAAAACACACAATATCGATAGACTAAAAATATATATAAATGTAATA
AATACATTGCGCAACATTATTGATAGAATCCATTTATTAAACAATACAATCGTTAATAAA
ATTGTGGATTATGATATTTTGCTAATATTAATTCCTCTTATTGAGAAAAAACCTTGGAAA
CATGATAATTATATTTTTGAACAGAATGAGTGGATAAAAAATGAAGATAACGCAATGGCA
ACTGTTGAAAAACAAGTATGGTTACTAAAAAATAGGTATGAAATGACCAATTATAGAAGG
AATAACATTTTGAAGCTCAGGAAATACATGAACGAAAATTTATACGAACAGCTACCTCCC
ATGAAAACGCTCCATACATTTATAGAGCATTTATATATATCAAAAAGTGTTTTTCCTGAA
AATAAAAATTCCTATCTAATCATTGATGTGGTTCCAGAAATATTTGATGAAATAAAAAAT
GATATACTAAAAAATAAAAAACAAGTATTATCCATGTTAAATAATATTACAATTTCAAAG
GAAGTATTAGGAAGCATTTCAGAGGTTTATCTTTCTGTCTATGAATTTGATCACCAAATA
AAAAAGTCAAAAAAAAAAACGAAAGAAATAAATCCCATCGATACAAATCATGGTGAAAAA
GAAAAACCTATCGATAATCAGTACACTTGCAACAGTTGCAAAGAAATGGCTGAATTACAA
TGCTCACAATGCAAGCAAGCATACTATTGCTCAAAAGAGTGTCAAATGAAGGACTGGTTC
AGCCATAGAGAAGTCTGCTCAAGTTACACATGA
>Py17XNL_0101325.1
ATGAATGAATATATGGATGAAGTAAATAATGATGGTACAGATAGCTACATCGAAATGAGT
AGCACAGAAGATGTTCTGTTTCAGTATTTTGCAAAACTATTATATTTATTGATATTTAGT
TGTATAGGATGTTTATTAATGATTATAATTTACTATTTTAAGGTCCCTTGCAAAGAATGT
GATTTTATGAATCGAATATTAGTTATATGTATATTGATTAAAAGTATAGGACATTTAAAT
TTGAGTTTGATTAGAATAAAAAGAAGAGAAGAAATTGAAAATTCTGAAGAGTTTAAATAT
ATTATAAAAAAAATATTAAGATTATTTAATTTATTAACAATTTTATTAGTAACAGCATCT
TTATATTTATTACACTTTTATAAAAATGTTTGTTCTAAAAATACAATATCAATGCAAATT
ATAAGAATATATTATTATTTTACTATAGCACTTTATTTTTTACCATTATTATTTTATATA
TGTCTTGGATTATTTTTGTCAATCATTATATGTATTATGATATATTTTTCAGTAGATGAA
AATGATAGAATTCCAACTCCAAAAAATGTTATTAATAAATTAAAAGTTGTGAAATATAAA
GATATTGATTATGTTCATAAAAAAAATATAAATCAAAAAAAAAAAAAAAAAAAAAAATTT
ATTAAAAATTCATCACTTGAATTGATATTTGACAAAGTAACAAAAGTTATTAGAAATAAA
GGAAATACAACCAAAGCTAAACAAAATATTCAATCAAGTTTCGAAAATAATATTGATAAT
CAAAAAGATGATAGCAACTCTTGTTTTTCTGATATACATTTGAACGAAATATCTAAACCT
CTCAAACAGGATACACAAAATGGCTACACAAAAAGTGATAACAATTTAGATGACATGTAC
AGTCAAGATGATCAAGTTAAATTTACGAATGAAGAGATATTACCAGATAATGATGAAAAT
ATAAACAAATTTAATAAGCAAACAAACGAAAACGAAGATATGTGCTCTATATGCATGGTT
GATTATATGGAAAATGATAATATTATGATCATGCCATGTGATAAACGTCATTTTTTTCAT
TCTAATTGTTTATCAAAATGGTTAAATAAAAGTCAAGTATGCCCTATTTGTAGAACCAAT
ATTGTTACTTGCCTTAATTCAAAAACAGATATGGTTTAA
>Py17XNL_0101326.1
ATGCTAAAAATAAATACAGCTTCTTCATCACATTTGGAAGATGAAATATATATTCGACCA
GAAAATTATAAATATCAAAAATTTGGTAGGCCTTCCAACGATCTTATATTACGAGTGATA
GAAAAAAAGGATAGTGAAAGTGGCGAAAATGGCGAAAATAACGAAAGTTGTAAAGATGGC
GAAAGTTGTGAGAATGAAATTCCATTTTGGATAATGAGGCAAGCAGGAAGATATTTGCCA
GAATATAGAGAACTAAAAAAAAATTATAATTTTTTTGATATGTGTTATAATCCTGAATTA
TCATCAAACATAACTATAATGCCATATAAAAGATTTTTATGTGATATGGTTGTTATATTT
TCTGACATATTAATAATATTTATAGCTATGGGAATAGATATACAATTTATTGAAAATGTT
GGACCAATATTTAACAAAAAAATAAATAATTTGGATGATTTTAAAACGTTAAACTTAAAT
TTAAAAGAGATAATAAATAATTTACATTTTGTTTATGATTCAATAAATTTGACAAAAAAA
AAAATTAATAATTCAGTTCCACTTCTTGGTTTTTGTGGATCACCATTTACCTTATTTACA
TATTTAACAAAAGATAATACATCTAAATTAAGCCCATATGAAAATAGTTTAAAATTAATA
TATGAAAATAGTGAAGATACACATCACATTTTAAATACTTTATGTAATATATGTATTAGT
CATGTATTGAATCAAATAGATAGTGGAGCTAATTTGATTCAGATTTTTGACAGTAATGCT
GAAATTGTTGATAAAAATATATTTAAAAAATTTAGTTTAAATTATATAAATAAAATAATT
CAAGCTATTAAAAAATATAGACCTAATATTTATGTTATTTTATTTATTAAAGATAATTTT
CATGAAGATATTAAAAATCTTGATATAGATGTACTATCAATTACCCATAAACAGCTAATT
AATAATGGCTCAAATTATTATTATAATTTATTTCAAAATAAAATTATTTTACAAGGGGCA
TTAGACCCACATATACTACTATTGGATAATAAAAAAAATGTTCAAAAATATGCCTCAGAA
ATGATACAACAAATTTCTCACAAAAATAAATATATAGCTAGTTTGGGTCATGGTATACTT
CCCAATTCGAAAATTGAAAATGTCTATGCGTTTATTCAGGCAGTTAAATCTGTGAAATGA
>Py17XNL_0101327.1
ATGAAATTCGCCGAAAAGCTGAAACACCTAAAGGTAAAATCATGGGATAATAAATATGTT
AATTATAAATTCTTAAAAAAAATAATAAAAAAAAAAATAAATCCAGAAATAAAAGCTTTA
TATGATAGAATAGATAAAAATGATGAACAGATTCTTGAAGTTTGTAAATTAGTAAATTTA
GACAATACATTACTTAATCAAAAAGATAAAAAGAAAAAAAATGAGATCGAAAATGAAGAA
ATTGATTATACATATTTATTTTTTTATGTCTTACAAAATTATATTAATATGGTTAAAGAA
CATTATGAAAGTGAATACAATTATTTATATGAAAAAATAGATGAGATTGTGTTTTTTTTA
GAATCAGATAGAGTGAATTTAAAGGATATGGAAAGTTTAAAAAATAAATGCTTAAATATT
TATAATTTATTTGATATCTTAACAAATTATTTAAATATTAATGTATTGTCTGTATATAAA
ATTTTGAAAAAAAAAACAAAAAAAGAAAGATTATCTACTTCTTTAGATCTATATCAAAAA
TATTGCAACAATCTTCATCAGATTAGCCAAGAAGAACATTTCAATGAAAAAATAAAATCC
ACATTTTTATTGATACAAAAAAAAATAGGAGATAATTGTGAAAAAATTGATTTTTTAAAT
TTTAAAATTTATTTAAAAAGCAAAATAGAAAATCTTGGTCAACTAATATATGTTTTGAAT
TTTTTCTTTTTATTTATTTTTGGCTCCTTTCTTTTCATGCAGTTGTATGGCGTCAATTTT
ACGTACATCCTCGATCTGAATAAAAAAATAGTGAATGAATATTACTATTTAATAAATTAT
GTCATATTTTTGCTTTTTTTAACAACGGTTTCGTTATTAATATTTTTATTAGACGTTTTA
TTTAACCTTAACATATTTTCGAACATTATACTTCATGTTGTTATTTTGTGTATATTATTA
GTCTGTACTACTATTTTTCCTTTTAATTTTTACAAATATAAAGAGAATAATTTTTTATTT
TCTTCCCTTTCGCGTGTGCTTATGAGTGGGGTGTTCCTAGTAAATAGCGTGAATCTACTC
GACAATATAATGGGAGACATACTCACAAGTTTGTCAAAAACATTTTCAGATGTTCAGAAT
GGAATGGATACTACTGCTCCTGCAAAATGTCCAATAATCGAGTCATATGTTAACCCGATA
TTTGTTGGCTTGCCATTTTATTTAAGATTCTGTCAATGCTTAATCAGGGGATATCTTGGA
TTAGATATATATACAAGCAAAATTATTTTAATATGTGCATATGTTATTGGGTCTACATAT
ATGTATATTTGGGATGTGTATTGTGATTGGGGCCTTTTAAAAGAGTACAATTATTTGTTA
AGGAAAAATGACAATTTGATGTACCCTCCACAATATTACTATTTTGCAGGGTTTTTTAAT
TTAATTTTCAGACTAACATGGGCCATTACAATTATGCCAATAAATATATTTCCAAATAAG
GAAATAAATTTTTTTTTAATTACCTTTTTTTTGATGTTTATTGAGGTCTTAAGGAGATCA
ATATGGATATGCTTTCGATTAGAAAATGAACATGTTACCAATGCGTCACGATATCGAGCA
ATTTTATGGGTCCCTAAAATGACAAAGACAAAGGAGTTTTAA
>Py17XNL_0101327.2
ATGAAATTCGCCGAAAAGCTGAAACACCTAAAGGTAAAATCATGGGATAATAAATATGTT
AATTATAAATTCTTAAAAAAAATAATAAAAAAAAAAATAAATCCAGAAATAAAAGCTTTA
TATGATAGAATAGATAAAAATGATGAACAGATTCTTGAAGTTTGTAAATTAGTAAATTTA
GACAATACATTACTTAATCAAAAAGATAAAAAGAAAAAAAATGAGATCGAAAATGAAGAA
ATTGATTATACATATTTATTTTTTTATGTCTTACAAAATTATATTAATATGGTTAAAGAA
CATTATGAAAGTGAATACAATTATTTATATGAAAAAATAGATGAGATTGTGTTTTTTTTA
GAATCAGATAGAGTGAATTTAAAGGATATGGAAAGTTTAAAAAATAAATGCTTAAATATT
TATAATTTATTTGATATCTTAACAAATTATTTAAATATTAATGTATTGTCTGTATATAAA
ATTTTGAAAAAAAAAACAAAAAAAGAAAGATTATCTACTTCTTTAGATCTATATCAAAAA
TATTGCAACAATCTTCATCAGATTAGCCAAGAAGAACATTTCAATGAAAAAATAAAATCC
ACATTTTTATTGATACAAAAAAAAATAGGAGATAATTGTGAAAAAATTGATTTTTTAAAT
TTTAAAATTTATTTAAAAAGCAAAATAGAAAATCTTGGTCAACTAATATATGTTTTGAAT
TTTTTCTTTTTATTTATTTTTGGCTCCTTTCTTTTCATGCAGTTGTATGGCGTCAATTTT
ACGTACATCCTCGATCTGAATAAAAAAATAGTGAATGAATATTACTATTTAATAAATTAT
GTCATATTTTTGCTTTTTTTAACAACGGTTTCGTTATTAATATTTTTATTAGACGTTTTA
TTTAACCTTAACATATTTTCGAACATTATACTTCATGTTGTTATTTTGTGTATATTATTA
GTCTGTACTACTATTTTTCCTTTTAATTTTTACAAATATAAAGAGAATAATTTTTTATTT
TCTTCCCTTTCGCGTGTGCTTATGAGTGGGGTGTTCCTAGTAAATAGCGTGAATCTACTC
GACAATATAATGGGAGACATACTCACAAGTTTGTCAAAAACATTTTCAGATGTTCAGAAT
GGAATGGATACTACTGCTCCTGCAAAATGTCCAATAATCGAGTCATATGTTAACCCGATA
TTTGTTGGCTTGCCATTTTATTTAAGATTCTGTCAATGCTTAATCAGATATAATAATGAA
AGGCAAACGATACATATATATAACATGCTCAAATATGTATCTGGAATTTGTATTGTTATA
TGTACTTCATTTAATTGGGGATATCTTGGATTAGATATATATACAAGCAAAATTATTTTA
ATATGTGCATATGTTATTGGGTCTACATATATGTATATTTGGGATGTGTATTGTGATTGG
GGCCTTTTAAAAGAGTACAATTATTTGTTAAGGAAAAATGACAATTTGATGTACCCTCCA
CAATATTACTATTTTGCAGGGTTTTTTAATTTAATTTTCAGACTAACATGGGCCATTACA
ATTATGCCAATAAATATATTTCCAAATAAGGAAATAAATTTTTTTTTAATTACCTTTTTT
TTGATGTTTATTGAGGTCTTAAGGAGATCAATATGGATATGCTTTCGATTAGAAAATGAA
CATGTTACCAATGCGTCACGATATCGAGCAATTTTATGGGTCCCTAAAATGACAAAGACA
AAGGAGTTTTAA
>Py17XNL_0101328.1
ATGAGACGATATATTAATTTAAATAGTTATAAATATGTGGATAAAGAAAAAAGGGGATAT
AAAAAAAATGAAAAAAAAAATTCAAATATATATATCCCCAATTTTATTATCTCTAACTAC
AACAATAGAATAAAGAATAATCAAGTTATTTTTGAAAATAAAATATTATCACAATTTGCA
AAAATAAAAAATAAACTAACACACCATCTACAACTAGAAATTAGTCAACAAAATGGAAAT
CCTCTAAAATATACGAAACCGGTTTTAAAAAAAAAAATTAAAAATATCAGTAATAATAGA
ACCAAACCCAATACTTCCACTATCCCCACCATTTCCACTACCCCCACCATTTCCACCATT
TCCAATGTTGGGCATGGTGGAAACAAATTAACAATTAAAATAAATGAACCCAATTTGAAA
TCTTTACATTTGGGAAAATTGCATTACTCATCAAGTTTGGGTGATAACAGCCAAGACAAA
AGGAATACAAAAAATGAGAATACAAATGAGAATACAAAAGAGAATACAAATGAGAACACA
AATGAGAATACAAAAGAGAATACAAAAAATAATACAACCAAATTTAAAGAAGTACTTAAA
AAAAATATAAATGATTATGTTATTTTTTCACGGTTACACATTCCGACTGGTACATATTTA
ACATTATATACATCCCTATGGGGATATTTATTAACATATGATGTTAATAAATTATTTTTA
TTAAATAATGAAATATATCCAAGTGAAATAAATATAGATGAAATTAAAAATATTATTAAA
AATGTATCCTTATTTACTTTTGGGGCATATAATATTAGAGCTTTTGGATGCATGATTAAT
GATTTTTTAGATAAAAATTATGATAAATATGTTGAAAGAACAAAGAATCGACCATTAGCA
GATGGTTCTATAACTACTTCCAAAGCTTTAGTATATATGTTCATACATTCTTCTTTATCC
CTTTTAACATTATTTCAATTTAGCAATGAAACAATATATACTGGTTTATTTTCTTCTATA
TTTATTATTACATACCCATTATTAAAAAGAATAACATATTATGCTCAAATTTATTTATCT
TTTACATTCAACTTAGGTTTTTTTATAGCATCAAGTGTGAATATAAATATATTAGATAAT
TTATTTCCATTAATTATAAGTTTTATTCCATTATGTTATCTGACAATTATTTACGATACA
ATATATGCACATCAAGATAAAGCTGATGATATTAAATTAAAGCTAAAATCGCTAGCTATA
AAATGGGATAAAAATACTATAAAATATTCAAAAATATTAATTATTAACATGATATATTTA
CTTTATATTTCAGCATATTTATTTGATATTCATTATTCTTATTATATATTCTCAACATTT
AATGTTTCTTATTTGTATTATCTGATTAGTCATGTTTCTATAGATGATAAAGAAAAATGT
ATGAATTTTTTCAAAAAATCAAAAAATGTTTTATTCCTCTTTTTCTTAGCTTCATTAACT
GCAAAAACATTTGAAGCTTTGGAGAAAAGACATGATAAAGGAGACCAAACTGAAATTAAA
AATGAAAATAAAGAAACAACATTGCTACTTTAA
>Py17XNL_0101329.1
ATGAACTCGACACACAATTATATCGAATATTCTTTTTCAAATGTTGACAATTTGGATATG
AATAAATGTGTTGCAAACAATTGTATCGAAAGTGTATATAGCTATGACGATGTTAATGAG
AAAAGAGATTGTATCATAAATAAAACAACAACTATTAGTGATAGTAATAATAGTAATAGT
AATAGTAATAGTAGTAATAGTAATAGTAGTAGTGTGGTTAAGCCAATTTACACGGGAAAT
ATAAATGTGGTAGAAATCGATTATGTACAAGGCATAATAAAAAATAACTATGATGATATA
AATGTTGGGGAAAAAAATGGGATAATAAATCGAAATAGAAACACAGATGATGTATTAACA
ATTGTTGAATGTGGTAAAGGAGGGAATATAAATGGGAATAGAAACCAAAATAGAAATATT
TGCATGAATCAAAATATATCAAATTTAAAATTGTGTAATAACTTAGATATGAGTTTTATT
TATAATACTTATGATAAAAATGGATTGTTGTATTGTAAAAAAATAAAATTTCATGTAAAA
GGAGATAATATCAATGATCATATAACCCCTTTAGTTGTAAAAATAAATACTTTAAAAAAT
AATATGGGGAAACAATATATGAGATTAGAATTAAGTGATGATAAAAATGAGTCTTTTTTT
TATTATCTAGATTTATTTGAAGAAAATTATGAAAATATAAAAAAAGAACAAAAATTAGTT
ATCAATTTTAATTTATTTCCATTTAAATTTATTGATTTATTGGAAGAATGTGTTTTAGAA
AATGAGCAATGTGAAGATATAGAAGATCAGCGTTTAAATGCAGTTCTAATATTGGAAAAT
ATTGTAAAAGAGGTTAATACAAAAGGATATGGACGGGATGGATATATTTCTAGTTATATT
AACAATAATAATGATAATAAATTTAGTGGTAGTACATATGAAAAAGGGGTTCTGAATCTA
GTAGAAATAAATCAATTCAAAGAACTAACACATCTATCATTAGTTCTAAAAAAAGCAGAC
AATGAAAATGTTATAAAATATTTATGTAATAATATAAAATATATAAAAGAATATAGTGAA
CATGTAATTAAAAAATTAAATGAAGAAATAATTAATAATAATAATAATTGTATCGAAATA
AAAACTTTACAAAAAACTATAGAAAATATGGATATAAAAATAAAAAATATAAAATGTAAT
TTCAATCATACCATGAATAATGAAATACAAAACTTAAAGGAAGACCATCAAAAAATAATT
GAAAGAAAAGAAGAAATGTTTATTTTAGAAAAAAATGAACTAAAAAAAGATGTCGAAATT
TTAAAACAAAAATGTAATGAATATAATGAAATAAATAAAAATAATGAAGAAAATATAATC
CATTTAAATAGTAAAATAAATAAACTAATAAATGAAATAAAAGAAAAAAATGATTATTTA
TCAAAATTAACAAAAGAAAAGGAAATTATAGAATGTGAAAAATGTAAACTGGAAAAAGAC
AATAATTATTTTACTATCGAATTAAATAACTTAAAAACAAAATATGAAAAAGAATGTGAA
AATAATATATCAAATAACACAAGTTATGAAAGTATAAAAATAAATAATAATAATCTTGAA
TCAGAATTAAAAAAATACAAAGATAGAAATGGAAAATTAGAAAAAGAAATAAATATAGCT
ATTGATGAAATTAATAAGGGAAATGATATTATTACAAAATTACAAACACAATTAAAAAAA
ATTAAAGATAAATTAAAAAATAAAACTCTAGAATATAATAATCTTGAAAAAAATCATTCT
CAAAATATGATCGAAATGACTAAAATTCAATCACAGTTATCCGAAATACAAATTAAATTA
TCAGAAAAAGAAGCATCAGAATCTAACCTACGAAGAGATGTAGATACTTTACAAAGAAAA
AATGATGAGCTCGTTAAAGATTTGAACATATCTCGAGAGGTCAATTTAAGACTAAATAAA
GAGGTGGCAAATAATAATCTGGATATATATTCAGTAAAAATGAACAATATCGGTGCAGCC
CCGACTATTTCAACAGGGACAAACTTTCAAGTAGATACAAACCTTTTAGATAAAGACTTA
TTTACAAAATTAAAAGCCAATTTAAAAAATTCGTCAGGAATGGGTTACACACCAACATAC
ACATCAGATAGCAATATGGCCAACTTGAATTTAATAAGCGGAAAAATCGATGCGCTTGAT
ATTAATGATAGATATAATAAGCCCGTGAAATTTATTCCGCCCGGAATTTAG
>Py17XNL_0101330.1
ATGGATTACAAAGTGAATCAAAAAGAGGCATGTGATAAATATCTTATACAATATAACGAA
AATAATGATGAGGGTTCATATATAATTGGCAATTATAATAAATATAAGAAATTTTCTCAA
TTTAATGACATTGATATAAATTGTTATTCAAAAAATAATAACTATGATAATATGCATATG
TCAGGAAACAAATTTAATAGTAAAGAAGGAACATCTATTATTGGAAATGTTTATCAAAAG
TATAATGTGCATGTAGATAAAAATAATGAATTTGAAAATACCAAGAAAGGGTCGTATCTA
TTACGAAATGACATTTATTATAAATATAATAAAACAAATTGTTATGAAATTGAAAATAAG
CAAAATGAAAATATAAATTATACAAACATGGATCAAAATAAAAGCAAAAAAAAATGTATA
TTAGTTACTGATATGTCTAATCGAAATACAGACAATAATTTAGAAAATCGAAAAACAAAA
GAAATAATTAAAACTCCTTATGAAAAAAATAACACTAACATGAATAATTGCTCAAGAATT
GTTTATACAAATAATAATACAAATCTTGTAAATAAAGAATCATATAATAATATAAATTAT
TCTGATAAATATAAGAATATTAATAAAAAGACATATCGTTCAGAAAATCCGTTAAGTGAA
ATATTCACGAATGCTATATATTCTAATATGCAGAATAATTCTGTTAATAAAAATAAAGAA
ATGAAAAAAGAAAATTCTACTAAAAAAACAGATCACGAAATGAGTGATAAAACTGGTAAC
ATAAATACTAGTTTGATTAGGAATGAAACTTATTACAATCGGTCCGTTAATGCACACGAT
AATAACGAAAACGATGTAAATAATAATAATAATGGAAAAATGAAAAATATTTATAAAGGA
CAAAATTACGAGGATTACAATAACCGAAATCAAATGGTGACGGGATCTGGAATTCGAAAA
ATAAATTATGAAAATATAAAAAAAAAAAAAAATTATAAAAATAATATTTATAATAATTTG
AATAAAGAAAATATAGCTTATTCAAAAAATGATCCCAATAATGTTAGTAGTAGTATGCAT
CAAATGGCAACGATCTTAAATTCAGAGAATGAAGAAGATGGAACTTATTTATTTCAGAAA
CAAAAAATAAACAACAAATTACAAAAAAATGAAACGATAAAAACAGATTCTAAAAAATAT
AAGGGACCAAATTATCTAAATAGAAAATATAATGAAAATAGATTCATTAATGTGATACCC
ATACAAAAAGGGAATATTACGAAGAACTTTTCTGGTACTGGAACAGGATATACTAGTATA
TACAACGAAAATATAAATAATATTAATAATAATGGAGGATATAAATATAATGATATATAC
AAAAAATTGATTAATAATTATAATTCAATTCATAATAGCTATAACTCATTTCGAACTTTT
GATGGAAAAGATAGACATGAAAAAAATAGCATAAAAAACCAAAATAATAAATTTCTCAAT
ATTCCTACAAGTACAAAATCTGTTGAAAATATAAATAATTCTTTTAATTTAAAAAAAAAA
TCAAAAAAAAATAAATCGGGAAAAAGTCAAAATCATAACAAAAATAGTAACGAAAATTGT
ATCAAAATTACAAAACAGGAAGAAGACTCAATAATAGAATCAAATAATAATAAAAAAAAA
AACAATAATAATATTATTAATAATATTGATAAAATTAATAATAATGATAATGGAAATAGT
AGTAAAAAGAAAAATGCAAATAAGCATTTTAGTACAAATTTGTGTAATGCATGTTTAAAT
GTTAATGATGATGTTTATGTTAAACAAATTAAAGAAATAATCGATAGAGACATTAATTTA
TCAGAGGAAAATAGTAGAATCATATCTGAGTTAAAAAAAAATAATATTCTAAATTCGTAC
ATTTTTAAAAATATGAATTCTTTGGAAAATTTTAAAAAAGGAGGGCTAACATGGGTAGTG
TATCCAAACGACTTGGGCTCGCAAAATGGGAATGGCAATAGCAACAATAATAATATCAAC
AATGGCAATAGCAATGGCAATGGCAGTGGCAATACCAATTTACTGTGGCAGTCTAGTGAC
ACATTTGATGTTGAAAATGTTTCCGAAAATGTGGAACTTCGTTTAAAAAATTCGAAACAT
ACAACGATAAATTATGACAAATTAGAAAAGGATAAAGGAAATAATAATGGTTATTTAAAT
GGTAATAATGAAACCGAATTTCCTTATGCAGATTTAATAAAAGATAATATTTTTTATAAT
GATAAATATATAATAGAACCCCTTATAGAGAATACATGGTTAAAACGGGTTCTATTAATA
ATTAAAAAAGAATCATTAGATTTAGATGCATTTGTATTTAAATTAAAATATTATTTTTAT
AAATCTGTTATTTTTTTATATCAAGAAGGTATTAAAGCATATTTAGGAGATGTAGCAAAT
CAAATGAAAATTTATATTAAATATAATTTTTGGTCTGCATCTGAAATTGCTTTTATTTTA
TTACAATTAACAAATATATGTAATATAAAAATAGAAGTAAGAATAAAAGGGGAGATTGGT
TGTGTTATATATCTAAATGAAGAACCTCCAAATTTTAAAGGATTTGTTGATAGTCATACT
TTAAATAATATATTTACTAAAAGAGATTGGATGTTATTAAATGATTTTGCAATACAAATG
ATGAGATATCAACAAAATGAAGATAATAATGATAATTGTAATTGTTTATCAAATATAAAT
ATAAATTCTCAAAATGGTATTTCCGAAATATTATGTTTAAAAGAATTAGAAAAAGATCTT
GAACCCGTTTTTAGTCCTGATTTAAATCAATTGATTTGTGATAAAAATATGAAAGAAAAA
AATAACACATCTGAATCTATTTTACAATTTAAAGAAAATCCAAAAATAGATACTCAAATG
AATCCCATTTCTACATCTAACAATATAGAAATAGGAAATAATGATAAAATGAGTAATGAT
TCTAAAAATGTTGTTACAACAGATAAAAATAATTGTGTAGAAACAAATACATGTATATTT
TGTTCTTCTCCAAATAAAAAAATAAAATCTTACATGTTTAATGGTGGTAGATATGCATTT
GCTGCTAAATTAAAAGAAAAAATTAATGAATTTAAATTTAAAAGATTAGGAGATATTATA
CATTTGGTTCAATTAGCAATACATAAAGGAATATTTGTATATTCCCAACGTATTTTATTA
CCAGTATCTGCTTGTGAAAAAAGTGCTGATGAATTATATCCAAAAATAAAAAGTTATAAT
TATGAAATTTGTAAAACCTTAAATGAAGTCATGGATATTATTTCATTATTAGTAGATCAT
AGACCAAATGGTTTGGTACTTGCTCAATTGAAACAACAATTTATTCTTCAATATAAAAAA
GAATTAAACAGTTTACATTTTGGTTATAAAAAATTACAGAATTTACTTTTATCTGACCCT
TTTAATAAATATTACAAGCTTTATATTCCTAATGCGAATTTACATCGAACTCATATTCAA
CATCGAAAATATCAAACTCCCGAAAATTGCAAAATATTTAAAAAAGAAGTTGATGGAATT
TTTACACATTTAAAATTTATTGAAGATAATGATTTTTATTATCATTATTATTCTGGATCT
GTTAATTTTGAGGAGGAATATGAAACTGAGTTGGACGAAAACGAAAAGGAAAACGAAAAG
GAAAACGAAAAAGTAGATGCAATAAAAACGGACAAAAATACAAAGTTATCAAATTGTTTA
GAATCAAATAAAAAAAAAAAAAAAAGTGTAAATATTGATCTAAAATACAAAAATATAAAT
AAGCTACCTTTTTTTATACAAGAAAATATAAAAAATATATTTGATTTTAATGAAAAGGAA
AATGAGATAATTGAGTCTTTAGATAAAGAACATGAATTAAATGAAAATATGCGTTTGATT
TTGTTTACCATAAATAAAATAGAGCAGGAAGAAGATAACCCTAATTATGCTAATTGTGAT
AATTATGCTAAATTAGTAAAAGATGATCTTCAAAAAAGTGAAAATAATATAACCGATAAT
AATATTAACAAGAGAAACCATTTAGTTAACTATTTGTATCATATCGATTTTGATACCGAG
CATGATGGTGATGGTAATGGTAATAGCAATAGTAGTAGCAATGGCAATTGCAGTAGCAAT
AGTGAGTATGTGCTTTTATTTAAAAAAATAGAAAACATATTTAATAGTTCTTATGCAAAT
GATGAAACTGATGATGATATAAATAAGAGTAATAATTGTTGTAAGGATGAAGAAGGTGTA
GAAGAAAACTGGAACGATTCGAAATATAATATATGGAACTTTTTTTATAAAAAAAAAATA
AATAATTGTTTAGATATAAATAAAACATTTTATGTTTCTCCAATTCTGAATATTTATTCT
TTGATTAAAAAATATAAAATAAAAAAAAAAAATAATGATAATCATCAAAAATATATAGAA
GATATAAATACTGAAAATACTAACTTTTCTACATTATTAATAAATAATAATAATCAACAT
CATGGTCTGTCTAATTATAAATATCAGAATAATTTTGGATATTTTGAAGATAATAAAAAT
GTTTCAATAAATTCTCAAAATGATTATTCGAATCTTGTCGACACAAAGTTGGCAAAAACG
GGCTCGGAAAAAACAACGAATCAAAATAATTTTATTAATAACCCTGATGACAAAAATCAA
CAATATCATAGTTATAATAGTGTAAATAAATCTGGAAATTGTGTTTTCCAAGAAAGGAAC
ACACCATCTTCTAATTTGGGTTCATATAACAATATAGATGCAAAGGTTAACAATAGCTGT
GTTAATAACAACCTGGTTAGCTGTGCTAATAAATTAACCAATAAGTATAATCAAAAAAAT
GGTAACAAATATTACAAAATTGAAAAAGAAGGAACTATTAATGTGCTTAAAGATAATTCT
ATTCAATCGGTGCCAGAAGATAACAATAATTATTTAGTTCAGAATAAATATAATATATAT
AATGAATATATGACCAATTCGTTGCAATTTGATGGTATTGAAAAGGAATCTAAGAATGTG
ACAATAAGTGTGTCTAATAATATGAAGAACAAATTTAATGCCTTTGAAACAAAATTAAAT
ACAAATAGTGGCAATAATTCCTTATATAATAATAGTAAGGTCGAGATCAATAATTTAGTG
CACTATGATAAAAATGAAAAAAATATTTATTTCGATACACAGCAAATGAATGTAGTAAAT
TCAAATAACAATTCGAACGTGTTTAACAGAAATAATGAAAATAACAATGATCTTCTTCTG
AATCATCTAAATGATGAAATGTATTACAAAAAAATTAACAAGACAAATATTATATTTGAA
CAAGAAGATGGTATTCAAAATGATTTAAAAAATTATATAGAAGAAATAAATGAATATGAA
CATGAAAATCATATTGATGTGAAATATCTAAATAATGATATAGATATAAAACTTAGTGAA
AATAAAAATAAGGATCATTTTATAGATAATTATCATGATGAAAATGATGTCAATTATTCT
GATGATTTATATAACGGAGATGATATAGTTAACTGTGTTCATAATAATGGATATTTTAGT
ATTGACGATCCAGATGATAATAATATGAATCCAAGTTTTGAAAATTTGTATAGCATTGAA
GATAGTAATTTTATTAACAATCCAGAATTTTCTTCATTCTTTATTGACACTACTGACAAT
AAATGTATGGATGAAATGGATGGTGAAATTCATATGAGCAATTATAGTAATGATAATTTA
GATACTGATTCTCATTGTTTTAAAAAAATTAATCTTATAAATAACAATATTAATGGAATT
GAAGAAAATAACAATAATAGCAATTCTACAACCACAACAACTAATACTATCGATATGGGT
AAAAATAAAATATTCATTAATAATAATAATGAAAAAAAAAAAATAATCTCCAACAATTTG
ATCTCCAACAATTTAATCACAAACAATTTAATCACCAACAATTTAATCACAAACAATTTA
ATCACAGAATGTGATGTTAATATATTTCGTAGCAGTGACTATTTAGATAATACAGTAAAT
AATTATTATGATAATACCACCAAAAATACAAAAATAAATAAATGTATGCTTTTTGAATAT
GAAAAAAACTCTAATTTATATCCGAAAACTGGTTATTTTAATAATATACACACTAATGAT
ACAAATGTTAAAAGTGAAAATGATATATGGAATCATAACTCTATATCAAGTACAAAATTA
TCTTTATTAAATAGTGCCATATGTAATGACAAAATAAATAGCTTTTCTTTTTATTCAAAT
AATATAGTATCCCCACAAAATAATTTCCTATTAAATAATCAGAGATATAATAATTCAAAG
GAATATATTGATTTTCTCTCATATAAAGATACACCCAATTAA
>Py17XNL_0101331.1
ATGATTAATAAATTTAAACAAATAAATGGAATATTAAAAAATAATACAATTTTTTGTGAA
GGCCGAATTTTTTCTAAAAGTATTTTTTTTTATAGCATAAAAATTATTAACAAAGAAAAT
AAAAATGATATTAAAACTTATGGACATAATAAAAATGGAAAAAAAAATAAAAAAAATGAT
GAAGATGACTGTGATACCATAAATGTGTGTAAAAATATAGACCATAAAGAAGATTTAATA
AAATCACAAAATAATTTAGTAAAATTTAGTAGGAATAAATCAATTTTTTATGAAAGTGAA
AGAATAATAAAATGTGAAAGTGGAGCAGGAGGAGATGGCGCTTTTAGTTTTAAAAAATTT
AAAAGAAAAGTTTTTGGAAATTTAGGGATACCTAATGGAGGAAAAGGGGGAGATGGTGGA
AGTATATATTTGTGTTATTCATCTGTTAAAGGAAATATTAATCATAAAAATGTTGGAAAT
AAAAAAAATGATGATCAAAATAAACATATTTTTATTAACAACTTATCAGAGTTACCTTGT
GCTATATTAGCTACAAATGGAGGGAAAGGAAAAGCAAATCAATTGAGAGGAAAAAATGGT
ACCAATATTTTTTTATATTTAAACAAAGTTTGTCATGTTTATAAAATTTTACCAGATCAA
AATGATAAAGATAATAAGGGTAACATAAATGGGAATTATTTGTGTCATGATAATAAAGTT
GATAAGAATAAAAATTTTCCAAACAATTTGGATAATAACATAAAATTAGAAAAAAAAACA
AATGAAGAGAATACAATAAATGGAAATTTATATGAAAAAAAAGAAAAAAATATAATTTAT
TATAAATCGAATTATGAAGAAAATGTTTATAACATTATAAAAAAAGAAGATCCTGTTTAT
CTTAAAAGAAATCAACATATTTTAAAACAAATAAAAACTATGGACCAAAACGTAAGAAAA
GAAACATATATTGGACTTTTGTGTGAAACAAATAATTGTATTTTACTATCAAAAGGTGGA
ATAGGAGGTAAAGGGAATAATATGCAAAACACATTTTCATTTGAAAAAGGCCAAAGTGGT
GTTATTAATTATATACGTGTTGTATATAAATGTATTAGCGATATATGCTTTATAGGATAT
GATGGAGTTGGGAAATCAACTCTCTTATCTTTAATTACGCATCAAATTCACACTGTTAAT
AATTTATACATATTGAAAAAAATATTTTTTAAAGACAATTACCAGATATCGGTGGCAGAT
TTTTTTAGTGAAAAAAGCGAAACTTCTCAAAATGACGAGAAAAATAATATAACTTTTAAT
ATTAATCCCAATTTTATGAAATATATGGAGTTAACTCACCTTCTTGTAATAATTCTTGAC
ATCAACATGGATGTATTTGCTCAGTTTTGCAGCATCAGGGACGAACTAAAGCGGAAAGAT
GACCATATATATCAAAAACCTTACATTGTCGTTATAAACAAATGTGACTTAAACTTCAAA
GAAAAAATGAATAAGGTGGAGGAAGCTTATAAAGGAATAAAAAATTATGATGATAATATT
CCCATTTTTTTTGTCAGTGCAAAATACGGAATGGGAATAACAGAATTTGTCAATTGTCTA
AGGAATTGTGTACAAAAATTAAAGCATAATAATAGTTTTTTTTCAAGTTTATAA
>Py17XNL_0101332.1
ATGAAAAAGGTTTACTGTTTTTTATATTTTTGCAATGTATTTTTTAGTGGTACAAAATAT
AATAGAAAAACGATTTTCAATTTAAATATAAAAAAAATTAAGAATATAGAAAACAAGCAC
ACACAAAATAATAACAATTTTAGTCACAAACTTTATAACACAAATAATAATAATTATAGT
CAATTTGACATAAATCGAGATAATGAATATAATGACATCTTAAATGATATAATATATGAA
TATGAGAAAGAACAAAAGGAAAAAAATAAAGGAGATAAAATATCTCAAATAAGTGGAAAA
GGGAAAAACCAAAGCAAGGTCAGCCCCAATAATGGGGACGATAATATTGGTAATGATAAT
ATTGGTGGTGATAATATCGGTGGTGATAATATTGGTGGTGATAGCATGTACATACCGAAA
CATAAAGAGCAAGCCAAGTCAGAAGATGAGAATAATACATCACTATGGGAAAAAGAAATT
GAACGGATAAATAAACTTAAAAATAATAATTTGTTAAACTTATGTGACTTAAATTATGAT
CTTCATAGAGTGGCAATAAATAATTCGAAAGTGGACGAAAATAACGAAGAGGAAAACTAT
AATAAAATTAGTTTATTTTTAGAATCACAAGTTTTGAATAAAAATAAAGGAGAATCAAAT
TTATGTATTGAAGACAGTATAGGTAGATATTTTTTTAAAATAAATGAAGAGTTTATTCAA
ACAATTTCAGAAAAAGAATTACATAATTTCAAAAATATAATACACAAAAAAATTATTTAT
CTTAAATATCAGTATCTTAAAAAATATAAAAGTGCCATTGAGCAAGTAAAAAAAGTTAGC
AAAACAAAAACAGAAGAAATAAACAAACATGTATCATTAGTATATGAAGGGGATGAAAAC
GGCTCAACGGAAAAAGGTGATTCAAATTTATTAGGCACGGAAGAAAAAAATGGTAGCAAA
ATGGGTGGCAAAATGGGTGGCAATAGTGATAATGGTGATGATGATGATGGCGATGGTGAC
GAACTGAGAAGGGGGCCAGAAGTGTCTTTAGAAAAAATAAACGAAATGATAGATCTTAAT
CAGAAGCTTTCTAAATTGCAAAAAAATTTTGAAGACCTAAAAAAGTTTGACATATTTAAA
GTTTTAAATGGAAATCGATTTTTAAATAATTTAAAAATAAACAAGTTTCAATTTTTTGAA
TATTCGTGTGCTTCTTTGAAAGAAGAGATGGACCAGTTCATAAAAAAAATCAGGATGAAA
AAAAATGAAAAAGAAATTGAAGAAAATTATGTAAATAATTATTGTTATTTAAGTGTACCT
AAAATCAATGATATGCATTTTTTAAATAACGAAAAAAAATCAATAATAATAAAAGTACCA
AATGAAGAAAAAAAAGAAAAAAAAGAAAAAAAAGAAAAAAAAATATTCAATTATGTGAAA
GAAATAAATATTGAAGCAGATAAAGCAATTCTATTATTAAGTCAAAATGATAAAAAATTA
AATATTAGTGTTCGAAATATTTGTGATAAAATTGGATATCTAACACAAGGGTTGTGTATA
TATCCTCAATTAGACAATGAAATAAATAATGATGAATATGATAATAAAAAAAGTTATTTA
AAAAATGAACAAATTATTAAGAGATTATTAATATTATTAATTTTTTATTTTAAGATAAAA
AATGTTTATGTTATATGTATGGATGATATAAGTTCAAAACTTTTTTACAATTTTATTAAA
ACTAATGATAATATTTTTAAGGACTTTTACACATGGGATGTGGAAGAAGAAAAAGAAGAA
AAAAAAAAAGAAAAGGATGACGAATATAATCCAAATTTGGAAAAAAGAAAATATGTAGAT
CTTGATAAAATAACGTTTTCTCATATTTTCAACAAAAATTTTGTACCTTTATATTCAATA
GAATCAATAATAAAAAATTATGTTTTTTTATTGGATAAAGATGAAATATTTTATGATATT
TCTTTTTTTAAAAGATCTTGTTTATTTATGTTTTTAAATAAAAATTTAAACAAACAGAGT
CATGTTTTTTTTTCAAAAGTTCAACATTTTTTTTATTATAAAAAATTTGATTACCCATAT
ATATATAATATTGATGGAAAATATTCACAAAGTACTTTACAATCTTTTAATGAAATTCTT
TTATATCTAACAACATGGATTGAGATATTTAATACTAGCGAAACAGAAGATTTGGAATCA
CCAAATTGGATAAACGAAAATGAACAAGAACATTTGGAATCAGATGTAAACAATTCAAAA
ACAAAAAGTGATGACAATTCAAACGAAAGTTATGATCCAAATCGATTTGATAAAACCAAC
CAAAAATATTACGATGATTATGACACATCTATGGAAAATGAATATCCCGAATCTGACAAT
TCAGTCGATACGGACGATACTGACGATGCTGACGATGCTGACGAAAGGGAGTGTAGCGGT
GAATATGGCGAGAGTCCATAA
>Py17XNL_0101333.1
ATGATAGAGAAAAAATATAATTTGAAATACTGTTGTGATGATATTTGTGTTTTTCCCAGC
ATAACATTATCAAATTATTGTGATTACAAACTTAGTGAGCATTTCGGTCTAACCGCTATA
TCAACATATCAGCTTAAAACGAATAAAGAGGAGCATAATAGTGAGCAAAAAAAAAAAGGG
AAAGTTTATTTGTATAGACTCGTGGAAAATACAAATAATAACCAATTGGAAAGAGAAAGT
GACTATGCACTAATTTATGAGAAAAATATAAATTACCATAGCGGAGTTCTACAATCAAGC
TACCTGTTCGCAAATGATAACTTAATGCTTGGCAGTATATGTGTCAATGGGCTATATTTG
TCAAATGTAAGGGATGGGAACTATGATAAAATAGTTGCAACTAAAGATGAAAAAAATAAC
TCAGGCCTATCTTTTGATACACTAGAAAACAAAGTAGACAAAATATGTGTATCATTCAGT
AATGGAGATATGTCTTTTATCTCAGATGGCAATCCAGTCAACTTTTGGAAAGCCCATGAG
TATCACGTATGGTCGTGTGCATTCGCAGGAGATGAAAATATAATTACCACTGGTTCTGAT
GATTGCTCTTTTAAAATATGGGATATGAGATCTAAAAATTGTTCCCAAAAAAATAATAGA
TCACATTCTCAAGGTGTTACAGTGGTTAAATTTGAATCTCTCAGCAAAACTTTATATACT
GGCTCATATGATAACAAAATTCGAATTTTCGATCTGAGAAATATTCAGGATCCATTACAA
ACAATTGATTTAAAATCAAGCATATGGAGAATTAAATTTGCATATAAAAATGGATCTCTA
AATAAATTACTTGTAGCAATGTGTGACGGAGGAGCTCAAATAATAAAAAAAATAAAAAAC
GAATATATTTTCAAAGAAGGGATAAATAATAATAATGAATTAACCTACGGAATAGATGGG
ATACAAATTTTAGACAATCATGAAAAAAAAAAAAAAAAAAAAATTTATATGTCTTGCTCT
TTTTATAATAAAGAGGCTCAATTGTGGTTTGAGTGA
>Py17XNL_0101334.1
ATGAACTCACGATTTCTTCTTTTTTTTTTATTCTTAAAATTTTGTTTTTGTTACATTAAA
AATATTAATAGATTTACAAATAGCAGTTTTTCAATCTTAAAAAGTGAAAAAGACCAAGGA
CAAAATAGAAAAAAAAATAAAAAAATTTATTTAAATAATACTGGCCATTCTACATATGAA
TATAAAAATGTTTTAAAAAATGGCGAGATTAATGATGTTGGTACTATAGAAAATATAACA
GATAATTTTAGTTGTGATGAAGATAAAAATATTAGTATAAAATTTCTAAATGCAAATAAA
GAAGAGGATTATAACGACCTATATTTCTATCACATATTTAAAAAAATAAATATTATTAAA
AAAAATAAATATATATACACACCAGCAAAATATGAAGCAATACGATCATATATAAAGAGA
GAATTAAATGATTGTTTAGACATAAATACTACATCTTATATATTTAAACTTTCCGAATAT
TTTCCAAAAAATATTTTAGATGTATCCGTATATGTAAATGAAATTATAAATATTCTTAGT
TTTTTTACATTCAACAATGTTAATAATGTAAATAAAATAACTAGTTGTCATATTGATAAT
ATAAAAGGAGAAAAAAATAAATTAAATGAAAATTTGAACAATTTATCTGAACAAATTAAT
ATTATTAATAATAATCAAAGAAACCATAATGTTGATACTAATAATTGTGATGGAATTATA
AATACACACATTAGTTCTAATGTACTTATAGAAAAAAATCACATGAACAGTGTTCATAAT
TTTATGAACAAATCAGAAGAAAATTGTCCAAATTTGGTTTTAGAAGGAGATCAAAATAAT
TTATATGATGAAGAAAAAATACAAATGATAAAAGAAGCATACATAAATAAACTAAAAGGG
AAAAATGAAGAGACTACCAAATTATGTAACTCTTACAACGATGTTGATAATACTAACAAT
ATTACTAGCGATATTAAGGATGAAAATTTGTTTAAATCAATACAAAAAGAAAAAGATAGT
ACAAAAATTAGCAAAGTAATAAGCAAGGATGAAAACTATAAATCATTTAGCTACTTTTTT
TTTCGGCTAGTTGATGCAATTAGTGGATTATTTTGTTGCATAGGAAAAAGGAACAAAAGA
GAAGAAATTTATAATTATTTAAAAAATTTTAAATCTATTGAAAAAATAAAAAATTATAGT
ATAACCGATATTAAATTTAATACAGATTTTATGATATACATTATAAGATTAACAAAATAT
AAGCATGATAATTTTATTTGTTCTTTAAAAAAATTAAAAATGTATGACACTGAAACGATT
AAAAAAATATTTTTAAATTCAATATATGATAATATTTTAGATCTAGAATATATAAAAAAT
TTAGAACATGAATATATTATAAAGGAAGGAAAGGGAAAAAAAGTTTCCAACAAAATATTT
AACGATTTAAATGAAAATAAAAATTGTGATAATAATATAAAGACAACACATAATTCAGGC
AAGACAGAAAATGTTATAAGTAAAAATATAAACCAAACAAATCTTACAGAAATTGAAAAG
AAATATAAATTTTTATTACAAAATAAATTAGAAGAACAATCCATTAAAAAACAAGTTCCA
AAAATAAATGAAGGCGATTTAAAAAATTTAATAAAAGATATTATAGGTAAAAATGTTTTC
ACAAAAAAAAAAAAAAAAAAAAAAAAAAATGACAATAAAGTATTACCTGTATATATACAC
GAAATCGAGGAAACTCATATAATGGAAATATTGTCAAAAAACAAATATAACCATATAAAT
ATGGGCTCTATAACTGTGAAAAATCTCATAAAAAAAATTAATACCTTACTTCGTTCATAC
GATATTAACATTGCCGTTCAGGTGAAAAAGGGAAATATTACCATTTGTGATGAAAAAATT
ATGAACAGTTCAGAAAAAAATGAAAAAACACCTGAACAAAATAGTAGCGATAATAATAGT
GCCAATATTGAGAGCGAACAAAATAATGGAGAAGTTAAACAAGAAGAAAGCGAAACGAAA
AAAACAAAAACGGATTTATGTGTCGACTTAAGCGATATAACATTGTCAGATGTAAAAGAT
TATATACATGGTGATGAACATAATGGAATAGAAAATATAAATAGTGATGGCCAAATTGTT
CAAAATGGCGAGATAGAAAATGTAAATATTGATGGTCAACTTGTTCAAAATGGCGAGATG
GACGAAAAAAATGTTTTAAAATATTTTGACGTAACAGAAAATAAAAATTCAATAATATTT
GAAATTAATGATTATATTTTGGAAAACGAAAATAAATCGACAGAAAAACAAATAGGGGAA
TCAATCAAATTCGGAAATGTAGAAAAACTTAATGAAAATTATTTGACTCAGATTGAGAAC
GAAATAATAAATGGGTACGAAGAGGGAAGCAGCACCGACACAGCGGATCAAACCGAAAAT
AATGAACCCGATATGAACTTGCCAAAAAGGGCTGATAAAGTGGAAGTGGAAGTGGAAATG
GAAGAGGAAGAGGAAAACGAGGCGGAAAATGAGGCGGAAAATGAGGCAGAAAATGAGGCG
GAAAATGAGGCGGAAGAAGACGAAAACGAGATGAGCGGAGGGAAAAAAAAAAAAAAAATC
AACAAGGAGAACAAAGAAATAGAAAAGCTAAAGGTGCATTTTCGATATATAAACAATAAT
AAACTAAAATACAATTTTGAAAATGTATATGCAAAAAATATCGAAGAAAAAATAGAATTA
TTATTATTTATTTTAAAGAATGAAAATAAAAAAAAAATTATTATATCTACTGATGAAAAA
GAAACAAATTTAATAAAAATGAAATGTAAAATTGAAAAGGTAGAATATGAAGATATTGTA
AGTACTTTAAAAAATATAAAATATTATTTTTTAAAAAACACAAACTCAAATAATTCATGT
TTTATATTTATGAATGAAATTGAAAATACATTAGCTTTGCGAAAAATATTTCGAGGAATA
AGAGAAAATGAAAATGATGAAAAAAAAATGACAGTATATCATTTTTATAATAGTGAACAT
AAATCTTGTGTCCTTAAAAAATTATTTTATTCTATAACAAATGATGAAGATATTTATTCA
GCATATTTAGGTAAAATAAAAAATAAAAAATCTACAAATAAGCATATCGAAAAAGGAAAT
ATTATCGATAATAAAGCTGGGCCGATTTTTGGACAAACTTCTGACCGAAATATAAAAACA
CACACGTTTGGAAAATGTAGTAAAAAAAATTATGTAAATTATAAAAATGATAAAAATGAT
GTAGATGATGTAAAAAAAAGGAGGGAAAAAGGGGGGAAAAAAAAGTTGAAAACAGCTGAA
AAAAATTGGTTATCGTTTAGAAGGCGAACTTTAAAAAAAATTGATGACATGAAAAAAAAA
GCGGAACTTATAAAAAAAAAAAAAACTGAAAAAAGGGATAAAAAGGTTAAAAGGGTTATT
GAAAAATTAAAATCGAAAGAAAGAAAGCGTGCTGGAAAATTGTCCAAAAAACAAACAAAC
AAAAAAAAGTAA
>Py17XNL_0101335.1
ATGAATCCTAAAATAGATGGAACACGAATAAAAAAAATAAGGAATGTAAGTGAAAATGAT
ATGATACATAAACATACAATCTTAAAATATCCATATTTTAAGATGAAAAAAATAGGACAA
TATTCAAAAATAAAACCAACTAGCCAAACTGTTTTTAATCGAGATATTGAAGTTGTTTAT
GATTATAGATATTGTGATATTTTTGAAAACTTAAAAGATATTATTTCATTAAATTTGAGA
GGTATTACTATACGAGAAAAATGTACAGATAATTTGATATTCGAAATATATGATTCTCTT
CAAAATAAAACATTAATTAAAAAAAAAAATGAAGAGTTTGGTGCAGAAGAGATATTCAAG
GAACTTATTGACAAACTTCGAAATATAGACGAATAA
>Py17XNL_0101336.1
ATGTTCAATTATTTTTTAAAAGGCTTTAATAATTGCAAAAACAAAATCGATGTTGACCAT
TTAAGCAAACAATTTTTAAAACACATTTATAATTTCAATACATACGAAATATCATTATGT
TTAAATAAATTTTCGAAAATTAATTATCATGAAAAAGATTTCTGGAATCAAGTTTGTAAA
TTAATTACATCAAACGATGCGAACGTTTTGAGTCGCTTTGGGGTTTTAGGAAATAGACAG
TTCCCAAAAAATGGCGAAAAAGGTGGAGAAAAAGGCGGAGAAAAAGGCGGAGAAAAAGGC
GGAGAAAAAGGTGGCGAAAAAGGTGGCGAAAAAAATCTCCTAACCCTTTTTAATATCGAA
GAACTGTGTTTAGTAGTGAATGCAATAACAAAAGTTAACATAAAAAATGAAAAAATATTA
AAATTAGCTTCTAACAAAATTATAAATGAAATAAATATTAATAAGCATACTATAAATATA
TTGAAACATATTTCTGAATATAGTAATAATAATAATAATACAATAAATAAAAATATTCTA
TATGAAAAAATTAGAAACATTTCAGAAAACTACAATGAAATAAATCAAAATTTAACGGAG
AAAGATATAAGCACACTTATCCAGTTCATATTAGACCAAAAAAATAAAAAAAAAAATGAA
AAAAAAAATGAAAAAAAAAATGAAAAAAAAAATAATAACATAAATAATGCTAACAATGCT
AACAATGCTAACAATGCTAACAATGCTAATAGCGTTAACAATGCTAATAGCGAACTTAAA
AATGACGAAAACAGTATATTAAATAAATTAGAGACAAAACTGATTAGTAGCCTACAAAAA
GTTAACTACATTAGTGAACAGAGTATTGCTTTAATTTTAAATGCATGTAGTAAGGGTTGT
GAAAAAAATAAAAAGCTATTAGAAATTATAAAAATAATAATAATAATGAAAATAAAAAAT
GAAGATAATAAATGTTCAGATATATTTATAAGTAGTATCACACATTCTTATGCATCATTT
TATTATAGAGACAAAATTTTATTTAATTTAATTTCAGAATATACTTGTAAAAATATAAAT
AACATAAATATAAAATCGTTAATAATTATTTTAAATAGTTTTATTAACATTAATATAATA
AATTTACAATTATTTAACACATCTTTAAATAAGATATATGATAACAAAATTGTCCAAACC
CTATCTAATCAATGCACATCAAATTTAGTTACAATATTAACAAAAACGTATAATTATTTA
GATCATGAAAAAGTGGAATATATTTTAAAAAGCATCATAAAAAGAATCAAAAAAGAATAT
ATAAAATATGTTGAAATGAAAAAAAAAAAAAAAAAAAAAAAAAATATATCTAATTTTACT
AAAAATTATCATGAAAAAACGGAAAATTTATTTATTTTATCATTTTTAACTAAACACTTG
ACAAACATATTAAATAATCTTAGTAAGCTAAACTATGCTGATAATGATTTGTTTGAAATA
TTTACATATTTAATTTTAAAAAATAAAAATTATATAAATAAACTCGATTTTATGAATATT
GCAAGTGCATATTCTAGATATGGATATATAAATAAAGAAATATATGACATTATAAAAAAA
GAATCAAAAAAATATATAATTTCTTATGATTTAAAATATGTAGAATTTATTAACATATTT
ACAAGTGTTGCTAACTTATATTTGATTGAAAAAAATAGACAAAAAAAAAGTGAGAACATG
ATGGATGATCATTTGGTAAATGGTTTCAAAGATATCCTAAGCATAATAATAAATATGCTT
AAATATAAAAATGTTTCAAAAATAGAAATTATAAATTTTCAAAATTATGATAAAACAAAT
AAACCACATAATTATAATAATTCTATTGTTAAAGATAAAAATATTATTGAAAATTTAAGC
ATAAATCATTTATGCACTATTTTATCAGTACTAAGCAAAATAAATATTCATGATGATGTT
ATTTATAAACATATTTTAAATCAATTAAAAAAAAAAATATTTAAAATAAACGCAAAATGT
TTATCTATATATTTATTATATATAAGCAAATTTAACATAATGTTAGATAATTACATAAAA
TCAGTGTTATCAAATTGTTTTATAATTGCAAACAATTCTATGGTTTCTAAAAAAAAAAGC
GAGTTAAATTGGGATATGTTATATGGAAGTGGCAATAATGATGGAAATGGCAATAATGGT
GGAAGTGGTAATAATGATGAACGTGGCAATAATGATGAACGTGGCAATAATGATGAACGT
GGCAATAATGATGAACGTGGCAATAATGGTGGAAATGGAAATAGTTCGATTCTAAGCAAG
ATGGGCAAATTATATACCCAATTAAGAACAGCCGATTTGGTAAATAGTGTGTACATTATT
AGATGTATAATAAAAAATGATTGGGAATATAAAAAGAATACATTTATAATTTATAGATAT
TTAAATTATATTTATGAAACAATTTCAGAAAAAAATAATAATAATAATGATAATAATAAT
GATAAAAAGAAAGAATATTTAAAAAATTTACCTAATGTTATAAAGTTAGATGATAATGAT
ATAGATGAAAAACAAAATGTGAAAAATAAAAAAATGAATATACATTGTTCATCTATTTTA
GTAAATACATTAATAATTTTAAATACACATATATATAATAATTGTTATTATACAAAACTT
ATTATATATTTATTATTTTATACATTTAATAATATCTTTGAAATGTTGAATCTTGATTTT
TCAATTAAAAAAGCAATACATACAAATTCAGATAAACAAATAAATAATATCAAAAATGTA
ATCAAAAATAAAATTGATCCTGCTAGCATTCGGCAATTAAATATGTCTGCTTTAATCTTA
TGCCATTTTGTGCCTTTAAATAAGAGCATGCCAAATGAAATTTCGCATCTAAACAAGAAC
ATGCCAAATGAAATTTCGCATCTAAACAAGAACATGCCAAATATAATGTCTCATCTAAAT
AAATACCCAACTATAATATTGTCCTTTTTATTTTTTTTTTTAAAATATACACAATTTGTT
CAATTTGAAAAATATAACTCTATATATAACTATACTACAAACGATAAAATTTTAGTTAAT
TATGATAATAATGATATATATTCTAATTTGAATGAAGAACGAAAAAAAAAAAATATTGAC
TGTGACCCTTCTCTTATTCCCCATGTTTCCCATAACGAAATAAGCATCTACTCAAATATT
TTGAGCATTTTAAAAAAATATAAAAATAAAAATAAAAACAAAAATAAAAATATAGAATAC
CAACTGGATGGTGTTGGAAACATGGAGATAGACCCTCAGCAAAAAATAACTGACGTAACA
GTAAACTTGGAAGGAATTAATAAAATTAAAAAAAGAAGATTAGAATTTATATTTAAAGAA
TTAAAAAAAAGTAAAAATATAGAACAAGTTTTTTACAATATTGCACAATGTAATAACAAA
ATAGTTAATTTAAACATTTTTGAAGACTATCCAATTGTTAAATTAAATAGCTTAATAAAT
AGTCATATAATAATAGATTATATATTTAAAGAAAAAAAAAAAAATTATATTATTGGAACC
AATGTTAATAATCGTGGTGAAATATCTGGAGATATCGAAATAAATTTACCATATATTTTT
AAAACAATAAATAGTATTGAACTTAAAGCAAATATAAGTAGCTTATATACTAATAATTTT
TCAATACGATATATATTACCATATATAAAATATTGTAATAATTGGAAATTTATTTTTGAA
ACATATATATCAGCATTTAATAATATAAAATGTGGATCCTATACTATAAAAACAAATTCT
ATTAAAACAAATTTAATTAAAAAAAATCATTCAATAATTTGGGAAATAAATCTTAATAAA
ATATATCATGAAATAAATAAAAATTTTATCCCATCAGATAATATTCTTAAATTTAATGAT
AACCATATTAAAAATACCATAAAATATGTATATAAAAAAGATGAACTAAATTATGGAAAA
GACAATGAACAAAACCAAAGTAATTACACATTTTATCCAACTTCGGGATACTACTACGAA
ATAGAAAATGAAATATCTTTGCCTTATTGTGAAGCAAATTTTTTTAAAAATCATTTAAAT
TTTTTATATGCTAAAAATATATTTAAAAACTTATATTCATATATACATTTTAGTAATGGA
ATAAAATATAATTATAATAAAAATAAACAATATTATTTAAATAAATTCAATTTCACTGGT
AGTATAGGAAGTTCTTTAATTTTTCGAGGGTTTGAATATAATTCTATTGGAACTACAGAA
AAATGTTTTAATTTTAATGCACAAAATAAAAATTATGATATTTCTTATAACTATTTAGGT
GCTAATTTTTTTACTAATATACAACTTATGTTTAAATACATATTAAATATTCAAAATATT
AATCCTATGTTATTTTTTTATATACAATTAGGAAGATTAAGTGATCATTTTTATTTTTCT
TTTAACCAATTAAAAAAAGATACTCGCCTTTCAGCAGGTTTTGGGCTTATGACATATGTT
CAGAAAAACGTTGCTCTAGAACTTTCATTCAATTTTCCAATATTACATCAGCTTACTGAC
AAAACTAAGTTTTTCCAAGTTGGCTTAAATTTCAAAGCTGCCTTGTAG
>Py17XNL_0101337.1
ATGAATCGTGTTAAGACGACATTTTGTAACTATTACAAAGGGATAGTAAATAAAAACAGC
CTTTTTCAATTAAAGAATAATACTAATAATATGAATGGACGACACATAAGTACTAGCCAT
ATAAATTTTAACAAAAATAATGAAGCACAAACTGCAAATAATTTACCTAAGGCAACCAGA
GTGCCCATCATGCGTTTCTTTTACGGGATTATAGCTCTTATGGCAATTGTTCCTATTTGT
CAGTCTCTATATGAAACTGATAAATATTATAAAGAAAACAAGCACTTATATGAAAAAGGA
GAGGCCTAA
>Py17XNL_0101338.1
ATGGCTGATGGAGAATATAACTTTTCATTAACAACATTTAGCCCAACTGGAAAATTAGTA
CAAATCGAATATGCTTTAAATAGAGTATCTAGTAGTTCTCCAGCCTTAGGAATCCGGGCC
AAAAACGGAGTCATAATTGCCACGGAAAAAAAGACCCCAAATGAATTGATCGAAGAAACA
AGTATTTACAAAATTCAACAAATCAGTGATCATATTGGTATAGTATATGCTGGTATGCCT
GGTGATTTTCGAGTTTTATTAAAAAAAGCAAGAAAAGAAGCTATAAAATATTCTTTACAA
TATGGAAATGAAATATTAGTAAAAGAACTAGTAAAAGAAATCGCATCAATTGTTCAAGAA
TTTACACAAACAGGAGGTGTCAGACCATTTGGTTTGTCTTTATTAATTTGTGGCGTTGAT
GCATATGGTTATCATTTATATCAAATTGATCCATCAGGATGTTATTTTAATTGGATGGCA
ACATGTATAGGTAAAGATTATCAAAATAATATTTCTTTTTTAGAAAAAAGATATAATAGT
GATATAGAAGTTGAGGATGCTATACATACAGCCATATTAACCTTAAAGGAAAGTTATGAA
GGTGTTATGAATGAAAAGAATATCGAAATAGGGGTTGTTTGTAATAACAATACATTTAAA
ATATTAACCCCAAATGAAATTAAAGATTATTTAATAGAAATAGAATAA
>Py17XNL_0101339.1
ATGGAAAATATAAATGGGACAAGCATATCAGATGAAATAAATAATAGTTGGCAGAACGAG
AAAGGAGACGGGCTTGATGGAGGGGGAATTGGGGAAAAGGAAAATTGCGAGAAAATGGTT
AAACAGGAAGATGAAAAAAGGGTTAAAAGGGGAAACAAAAAAAGGGTTAAAAAGGAGGAT
AAAAAAAAAAATATTGAAGGAGATGAAAAAAAAAATATTGGAGGAGATGAAAAAAAAAAT
ATTGGAGGAGATGAAAAAAAAAATATTGGAGAAGAAGATAAAAAAAGTGTTGAAGAAGAA
GATGAAAAAAAAAATATTGAAAGAGAAGATGAAAAAAGTGTTGAAAAGGGAAATGACGAG
AAGAATGTTGAAGAGAGTGACGATAAGAATGACGAAAAAAATGTTGAAGAGAATGACGAA
AAAAATGTTGAAGAGAGTGAAGATAAGAATGTTGAAGAGAATGAAGATAAGAATGTTGAG
GAGAGTGACGATAAGAATGTTGAAGAGAATGACAATTCTAAGTGTAACGATTGCGAGCTG
CAAAATAAAAAATTAAGATCCTGTGGAAATAACTGGAAAGGGAGTAACACATTTAGTAAA
TTATTTGAAAACGAAACAAACGATTATATAAAATATAATACAAGCCCAGGATTGTTAGAA
AGAAGCGAAAATATAAATGATAAACAAAATAGTAAAGAAAATAGCAAAGGAAATATTTGC
TATCAGTTAAATAAAACAGACCAAATTAGTATGTATAATTTTAATCCTTATCAATTAGGA
TATCGACCAAATAATGGCTTAAACCCATCACAAGGTTACGTATTTATATATCCCCATACA
ACTAAAAATTCTAAACCGCCAAAAATAAGAAAAAAAAAATTATCATGTTGTTAA
>Py17XNL_0101340.1
ATGTCGGTTCACATGCTAAACAAAAAGGCAGATAGCCTACGCTCTACAAATGTGTTGCTT
ACAAATATAAATGCAAGCAAGGGTATGTATGAAATAATAAAGAGTAATTTGGGTCCAAAA
GGGAGTTACAAGATGCTAGTAAGTGCATCAGGAGCTATAAAAATAACAAAAGATGGGAAT
GTGTTACTAAATGAAATGATGATACAACATCCAACAGCAACTATGTTAGGTAGAATCTGT
TCAAGTATTGATGAGAATCTAGGAGATGGGTCAAGTAGTAATTTAATAATAACAACAGGA
TTAATTTATTTATCAGAAAAATATATATTATATGAAAATATACATCCTCGAATTATTACA
CAAGGGTTTGATACTATCAAAAATATTTTATTTGATTTATTGGATACTATGAAAATTCCA
ATAAATATGGAAAATAGTTTTAATAAAGAAGTATTGTACAATGTTGCTAAAACATGTGTT
AGAACTAAATTGCCAATTCAATTAGCAGATAAATTATCAGAAGATTTGGTAGATAGTATT
CAAATTGTTTATAATAAAAATAAACAAATCGATTTACATATGATCGAAATTATGGATATA
AAAAGAAATATGAGCATAAATACAAAACTTGTTAGAGGTATGGTACTAGATCATGGTTGC
CGACATCCTAATATGCCTAATAGATTAACAAAATGTTTTATATTAGTTTTAAATACTAGT
TTAGAATATGAAAAAAGTGAAGTATTTTCATCATTTGTTTATTCAAATGCTGAAGATCGA
GATAAATTAGTTGAATCAGAAAGAAAATTTACAGATGATAAAATAAAAAAAATTATTGAA
ATAAAAAAAAATATAATAGAAAAAAAATTTAAAGAAACAGGAGAAATGTATAATTTTGCT
GTTTTTAATCAAAAAGGTATCGATCCTATGAGTTTAGATTTATTAGCAAAAGAAAATATT
ATGGCATTAAGAAGAATAAAAAGAAGAAATTTAGAACGTATTGTTTTATGTTGTGGTGGA
AACCCATGTAATAATGTATATGATATTGTTGAAGAAGATATTGGATATGCCGGATTAGTT
TATGAAATATGTGTAAATGATGAAAAATATACATTTATAGAAGATGTTTTAAACCCTAAA
AGTTGTACTATATTTATACAAGCTCCTAATGATTATACAATTAAACAAATTAAAGATGCA
ATCAGAGATGGATTACGAAGTATTAAAAATGCAATAGATGATAATTGTGTTATATCTGGT
GCAGGTGCTTTTGAAATTGCTGCTTATAATAAATTAAAAGATGAAGAAAAAAAAATTAAA
GGAAAACAAAAATTTTCATTTGATATTTATGCTAACAGTTTGTTAAACATTCCAAAGGTA
TTACTAGAAAATAGTGGATTAGATATACATCAATCATTGTTTAATGTTATAGACAAATAT
AATGAGAACCCAACAGAGCCTCTAGGTGTTGACCTTGATTCTGGAGAACCCATAATACCC
CACCTTCGAGGTATTTATGACAATTATTGCGTAAAGAAACAGATCATATCAATTTCAACT
GCGATAGCACAACAAATTCTTTTAGTTGACGAAATAATAAGAGCAGGAAAATCAATGGGA
GGAGAAAAATAA
>Py17XNL_0101341.1
ATGGAATTTGTCAAAGACTTAAAAACACCAGAAGATTATATCAACAACGAATTGAAATAT
GGAGCTCACAATTATGATCCCATTCCTGTTGTATTAAAAAGAGCTAAGGGTGTATTTGTT
TATGATGTTAATGATAAAAGATACTACGATTTTTTATCTGCATATTCATCAGTTAACCAA
GGACATTGTCACCCAAATATATTAAATGCTATGATAAATCAAGCTAAGAACTTAACAATT
TGTAGTAGAGCCTTTTTTAGTGTACCTTTAGGAATATGTGAAAGATATCTTACAAACTTA
CTTGGTTATGATAAAGTGTTAATGATGAATACTGGAGCAGAAGCTAACGAAACTGCATAT
AAATTATGTAGAAAATGGGGATATGAAGTTAAAAAGATTCCAGAAAATATGGCTAAAATT
GTTGTATGTAAAAATAATTTTTCAGGAAGAACTTTAGGTTGTATATCTGCATCTACTACA
AAAAAATGTACTTCTAATTTTGGTCCATTTGCTCCACAATTTTCTAAGGTTCCTTATGAT
GACTTAGAAGCATTAGAAGAAGAATTAAAAGATCCAAATGTTTGTGCATTCATTGTTGAA
CCGATTCAAGGAGAAGCAGGTGTGATTGTACCATCAGATAATTATCTCCAAGGTGTATAT
GATATATGTAAAAAATATAATGTTTTATTTGTTGCTGATGAAGTTCAAACCGGATTAGGT
AGAACCGGTAAATTATTATGTGTACATCACTACAATGTTAAACCAGATGTAATCTTATTA
GGTAAAGCATTATCAGGAGGACATTATCCTATATCCGCTGTTTTAGCAAATGATGATATT
ATGCTTGTTATAAAACCAGGAGAACATGGTTCAACATATGGTGGGAACCCATTAGCTGCA
TCTATATGTGTTGAAGCATTGAATGTATTAATTAATGAGAAATTATGTGAAAATGCTGAA
AAATTAGGTGGCCCATTTTTAGAAAATTTAAAAAGAGAATTAAAAGATAGTAAAATTGTT
AGAGATGTAAGAGGTAAAGGTTTATTATGTGCTATTGAATTTAAAAATGAATTAGTTAAT
GTTTTAGATATTTGCTTAAAATTAAAAGAAAATGGATTAATTACAAGAGATGTTCATGAC
AAAACAATTCGTTTAACACCACCTTTATGTATCACAAAAGAACAATTAGATGAATGTACA
GAAATAATTGTTAAAACTGTTAAGTTTTTTGATGAGAGGTTTTAA
>Py17XNL_0101342.1
ATGAAAGAAGATCTAGATATGGACGAATATTATTTACATAAAAAAGAAATAAAAAATATC
TTTAAAAATGATGGTGAAGATATTAGTACATTTATTATTACTAAAAAAATGGGTTTAACA
AAAGAAAAAAATGACAATATAAAAGATATGAAAAATTTAATTTCAATACATCCATATATC
TTTGTTAAAAGTTCTATTTTTTACAAAGATCTTGAAAATAATGTAAACAATAAAAAAACA
ATAATTGAGGATGTAAATATAATATACAACAAAATTACAGAATTATTTCAAAGTGATGAA
TATAAAAAGGATGTAAAAGATTTAAATTATTTAACTAGCCAAAATGTTTTACCAAATAAT
AATTTTTTTTCTGAAATTTTTAAAATACCATTACTAATTCATAAATATATTAATAGTAAT
GAACATGAGGAAAATTTACCCAATTGTATAAAATACATAAAACTATGTTATAATATAAAA
TTATGTCTTCAATATTATTATAATAATAAATTTAACAATGATTGTTTAGTTAATTATTTA
AAAAGTTATGAACAAAGTGTAAATAAAGAAATTAAAAAAATTAAAAAAATTCTTTGCAAT
TTAATTGTGAAAACTGATGATATAGCTAAATTAAAATTGTACATACAATATTTGTCCGAT
ATATTTAATTATTTTAACACATTAAAATTTGATGAAAATAAAATTGATCATAATTACACA
CCCCAAAATGTAGTGGAAAAACAAGATGAAATAAAAAACCTTAACTGTTCAGAAAAAAGT
AGTAAACTAGCCAATTATAATGACAATAACGACACTGGAAATGTTAGCAATAATGTAGAT
CATATTTTTGATAATCATCATGTAATAGACAAAAATGGTGAGGAATACATCAAAAATAAA
TTCTTAAAACTTAAACATTATAATATATTAACAAAAATAAGAGAACGATTATTTTCTTGT
GAGAATAACAGAGATCAAGCAACACAAAAAAAAAATTTACACAGTTACGAAATATTACAG
CTATTTTTAAATGAGATTATAAAATTAAAAAATATATATCAAAAATTATTTAACGGAGTA
GATACAAATTTATATAAACATATAGCATTTATATATTATTTCGCTTTATCCTTAGTGCAT
ATTAAAATAACACAAGGAGATTTGCCCCGTTTAAATAAAAATAATCATGGCCATGTGCAC
ACAAGTAATATATCTTTGTTGAATAAGCTTAATGAGCAGGTTGTTATGAAAAAAAACAAA
AAAAATGAAACAAATAATAATAGAAATGGAAATGGAAATGGAAATGGTAATGAAAATGGA
AATGGTAATGAAAATGACGATACCAATTCGGGTGACTGTTACAAACGAGACGACACAAGA
TTGTTTGATTCAAATTTAAAACTACCCCCTGAAATGGAAAATAATTACGATTTTATGTAC
AGTTCAGAAAAAAAAAAAAAAATATTACATGATATAACGAAATTTATGGATGAATTTAAT
AAAAATATAAACGAAGAAAATATATTAGACAGTTATTTTTTTTTTAGAAATAACAATATT
TCAACTTGGAAATATCCCTTTTTAAATTTAAACACTTGCATATTTAACTATATGTATTAT
TATGTGTTCTTTAAAAATAAAAAAGTTTTACTTTTTAAAAATAACGAAAAAGAAAACAGT
TCAAAAAAAAAAGTAATAAATATTGAATTTCAAGAAAAGAGGTCATTTAAAAATCACTAT
AATTTTGTTGAATATTTATATGAAGAGGAGGATAAAAAATATGACGATGTAATAAAAAAT
TGTCCACAAAATATAAAAAAGAATTTCAAAAAAAAAAGTAAAAAGAAAAATATATTTCTT
AATCATTACACCGAAATACAATCACTAATTCAAAACAACAAAATTGAGGAAACTGTTCTG
GATTTAAAAAAATATAGAAAATATAACATAAACAGTTTAGTGTTAAAAGAAGAGAGTGAT
ACCCCATGTATAAGTTTTTCCATTGTGATGAATAATTTTATAAACAAAATATTTGTAGCA
TATATCTATGATTTCCTTCAAACCAATAATAATATGTTTTATCAAAATGTTTTGTTCTTT
GACAAAGACGACAAAAATGGAAGAAATGGAAAAAATGAAAGAAATGAAAGAAACGAAAGA
AACGAGAGAAATGATTCTAAAGAAGTATGGGGTGTTGAGACAAATCGATTACCCAATTCG
TTAGATGATGAGCTAAAAAAACAAAGAGAATTTTTCATTAAAAATGCTCAAATTTTTTTT
GATTCCAATAAAAATAAGACAAAAAAAATTAATGAAAACGAATCAAATAATTCAATAAAA
TTTAGTCAAGAATATTACCAAGAAAAAATTGCTGAAAAATTAAAATATTCCTTTTTAGTT
TCCTATTTTTATAATATTATATTTATTTTAAAAAACATTAAATGTTATATTGATAAATCT
TTGTTATACACCATTATCCATATGTTTGAAATTTCTTTTAAAAATATTATTGAAAATTTA
ATAACTATGTTTTTGACAACCCAAAACATATTTTTTAAATATAATAATTTTCAATTTATT
ATCGAGGCTCTTTTAAAAAGCGTCTTCCCCTTTGCATTTTTGTTTCTTTCGTGTATTTAT
CAAGTTGATGTTACCCGATCAACGGAAAAAATATTGAAGATCTTGAATAACTATTCGATT
AGCATATGA
>Py17XNL_0101343.1
ATGAATTGTCTCATGAAAAATATGAATATTTCAGAAATAAATGAAAAGCTAGTTGGGGGT
GGAAAAGTTGAAGAATCAATACAAAAGGAAAATGACATAAAAAAAAAAAAAGAACATAAT
ACATCATTTTATTATGAGATATATAACAAAATTAATATTTATTATAAATATTCTATCAAT
GAAGAGGAAAGAAAAAATAAATGCTTTTTGAAAAATAAGAACCCATTGACTGAAATAACA
AAAATTCAAGATGAGTTAGTAAATTTTTTTGATGAAAATGTTGAATTATTTTCGAACCCA
TTTTATTTTTTAAATTATGAAGAAGATAACAATATAAATAAAAATGATTTAAAAAATTAT
TTAGGAACAAAATATCCAAATTTATTAAGTATTATGGAAGATATAATAAAATGCTCATTA
ATAATAAATAGGAATGTTTATTATGTATGTGATTTGTTTAATGATGTTTACAAAAATCTT
GAAAAAAATAATATACACACAGAAATAAGCAAAACAATATATATCAATGAGGTATTAAAA
GAATGTATAGAAAAAGAAAATTTAATTATTATGATATTTTTGGAAATTTTAGGGTATATA
AATAGGAATGAAAAAATTGGAGTAACATTAGATAATGATAACAAATTGATGAAACATGAA
TATTTTAGTGAAAAAGAAGATAATTATACAGATAATGAATTAAAAAAAAATGAAGAAATA
AAATCATCAAGTGATAATAGTTCATTAAGTAATAATTCATTAGCTAGTTTGAATATTTCT
AAAAAAAAAAAAAAAAAAAATATTAATAATAAAAAAATAAATGGAGATAAATTTTCATAT
TATATATTAGTTAATCTAACAGAAAATGATTTGATTGAAAATATATTTTTAGAAATTGAT
AAAATAATTAAATTTTTAATAAAATTTGATGGTATTTGTGATAAATCTGAATATGTATTT
AATTATAAAACACATAAAATAAATATATTATTTAATTTATTAGATATATTATTTTTATAT
TTTTCTAAATTTCATGCAAATATATATAACATCTCTTCTATTTTTAAATCAATAAATCAT
CTTGTTTCAACAAAATATTTTGATTTTATATCAACAGATTATTATGTCAAGGAATTAGAC
AATATTTTATTTTTAGAATCACAAAAAAAAAATAAAAAAATTATTAAATATATAAAAAAT
ATTAAAAATAGTAAAATTATATCACAAGCTGATGATTATTATAAGTTAGATATAAATATA
TCAGATTCGGGTTTAAATAAACTTGATGAGTTTGTTGAAAATGAATTAAACCCTTCTGTT
TATAATTCTATTAATTTTGAAGAATCTAATACGTTGGCAAAAATAAATAAACCGTTAATA
TCTGATATTGCAAATTCGCAAAGACAAAATTTAATAACTAATTCGGTTAATATTGGAAAT
ATGAATAATGTGCCTAATATAATTATAACAGAATCTAATGAAAATATGTCAAATATAAAT
CATAAAACTTCAAATTTATTAGATGTAAATTTATTAAACAAATTTGGTAATAGTACTAAT
AGTAGTAATAATAATATAGTAACGCCAAATCAAATAAATTCTTCTAATTTTCATTCTGAA
ATAAATAATTTAGTAGGAAAAAATAGTGGAAATATTATGATGAACTCTCAAAATAAGTGT
GGAATAAAAAATAATATATTTAATAAATGTTTAGATTCTACTGGATATTGGTATAACTGT
AATTGTAGTCTGAATCATTTTGAAAAATCAACACTTACATTATCTACACAAATAAGTTTA
TTATTAATATTATGCTTACACCCAAATATAGATAAATATGTATATGAAAAAAGGAAAAAT
ATAAAAATAAATAATTCCTTATCTCCAGATGGTATTAACATTAGTGTACAATCTTCTGGT
AAAGAAAATATAAATGAACTATTAGAATTAAAAAATAAAAAAATAAATTTTGAAAATTTT
CAAACACCAACAATATGGAAATACAATTGCATGACCACAGAAAAAGATTATAAACATTTA
ATTGGAATCAAAAATAATTATATAATTAGTGAAAATTACATTAGTGAAAATATATCATAT
TATTATTTATTCTTTAGTAAAATAAGTGAAGCAAAAAAAAAAAAAAAATATAATAAAATT
GAAGAAAAAAATGTTGAAGAATTTTGGAATGACAAAAATTTTCAAGATGCATCTAATGAT
GGAATCACGGGATCATGTTCATCTGATTCTAATATTTTGATGTTAAAATTTGTTATAGGT
TTATTTATTAATAGTAAAGAAGATATACTATCATCTATTTTTGATGATAATATATTTAAA
CTATTGCATAATTTTATTTTAAAAAAAGTTTCAAGTTATACCTTAATAGGAAATTTAATA
TTTCATTTATTTCATAGTATTTTTTTATCATCTTTCATAAAAAATGGAAGAACAACAGAT
GTATGGAATACATTTATAGATAGTCATATTAAAAGAGATTTTATTTTAAAACGCAAAAAA
AAAATAGATAATAAAGATGGAAATATATCTAAAGATACTATTACCAATTTAAGTAATAAT
AATAATAATAATGCTACATCTTTTATTCAAGATAATATATTACAAACTCGTCAAAATTTT
GATGGAATTAATAAAAATACATCTCAAAATCGAATGGGTTCAGATTCTTTAATAAATCGA
ACGATTCAGAATTCTTCTTCTGATTTATATATCCATCAAAATTCATATCGTAATTTACAT
AACAATATAATATACATATATAAAAAAAAAGGCGAATGTATAATAGATATATTAACATTT
TTAAAGATATTATGTATAAATTATCCACGTTTAGTAACAAAATATGTATGTATTCTGAAA
AATATAATAAATAGATACCATTCAAGAATTATGGAATTTTCTGAAATCGATGATACATTT
TATCATCATAATTTAGAACAGATTCAAGAAGTAGATAATAGTGGAAATAAAAATAGTGTT
AACCGAAATTCAAAAAATGAATATGATAAACATTTGCAATTAAAAGAAAATAAATATTAT
AATATAAATGAAGAGAGACGGATGATAATAATGAAATATAGAAGTTTAAAATTAATTGCA
GAAGATAAAATGAAAATTTGTATCGATTTTTATTCAGATATTTTTGTTCAAATTTTAGAT
TTTGCATCTGTTTTATGTAATAATATATATGATTTAAAAATAATTGAAAGTGTTGTTATG
TGTTTTAAAACCCCTTTAACAGCAAATTTAAATATTTTTAATTTAATAAAAAAGTTATTT
AATCAATTTACTTGTGCTTTAAATGGAAAATTTAATGAATTTTCGAAAATCACAAATAAG
CAGCATATATATGAAAAAACACGTGGAAATACAAAATCGGGGGGACCTTTAAATAACAAT
TTTAGCACAATAGATGATGAAATAAATGACATACCAAATGGTGACATAACAAATAATGCC
CAAATTAATGGTAAAAATAGTAGAGATCTGTATCGAAACGTATTCGGAAGAGGTGCAAAT
ATTTCAAGTAGCCAAAATGCAATAACCGGTTCAAATAACAATGCAAATTTGGTTTCATCT
TACAAAGGTGGAAATAGCAAAAATGGAAATGGTGAAGAAGAATATGAAAATGGAAATTAC
AATAATGTTTATGATGGAAATGATTACAGATATGATGATGATGATGATGATTATTGTTCT
AATGCATATTTTACATACATAAATTATTTTAAATTAAATTTGTTAGAAAAATTATTTGAA
CAAAATAATTATCTTAAAGAAATTTTAAAAAATAATAATGTTATGGAATATCTTGAAAAG
AATAATGCATATTTAAGAAATTTGATAAAAGAAAATTATCTTGTTGAAAAGCATATAAAT
GATAAAAAAATTTTTAAAAATTATGCATCTAATTTAGATGCATATAATAAATTGCTTTCT
TATGAAAATGATTACACAGCATCTGCTAGAGATGCAAATAAGATATTACAAGACATTGAA
CAAAGTAATAATAAACTAAAATTATTTTTAAATTTCAAAGGAGTAAATTCATTGTTTGGA
ACCCAAATAAATTCTATTTCAGATGTTGGTGGTTTGCAAAATAATTTAGATAATAATTCA
TTACAGATTCAAAATTCGATGTCTAATTTTTTAGAAAATTTACTTGAAGAAAAAAATTGT
ATAAATTATTTATTAGCAGATAATAAAGTAGCAGAAAATTTATTAAGAGAAAATAATATA
TTAAAACATGAATATAATAAATATAATTTGATAGATTTGTTTTTTAAAAATATAACAGAA
GAAAACCAATTAGATAATATAAAAAGTATAATGCTTACTGAATATAATGTAAATAAAATA
TTATCATATGAAAAACGATTCAAAATATTAAAAACGAATTTTGATGGATCATATAATAAT
AAAGAAGCTATAAAGATTTTTTTTGAAGATAATAAAGAAGCAATAAATTTTTTTAAAGAT
AAAAAATATGACCCACCAATATTTAAAGATGATGATTCAAGTTCATTAAATGATAATATT
ATGAACAGAGCTAAAGTAATTTTAAAAAGAGAATTAGAAGATGATTCAAAAAGTTATATA
GATGCAAGATATTTATTAAATAACATTTTTGAAAAAAGATTCTATCCATATAATTGTATA
AAAATGTTAGAAAAATGTTTGCTTTTTTTATCATCAGTCAATAATAATAAATTATGTTAT
TATATGCCTTTAAATAAAAATCTATTAGTAGATTATATTTTATTAGAACAATATGAAAAT
ACGAATATAAATACAACAAATAATACATCTATAGATATAGAAAATATGCATTTGCATGAA
AATAATAATGTGAATAAACTATTTAATGATATAGATGAAAAGAACCCTTTTAGAGTTAGA
AATAAAAAATATAATAACATGATGTCTTTAATAGATACACAAAATTGTATAAACACAACT
CAATTTAAAAATGTATTTATACATAATTTAAGTATGCATAATAATAAAATATCTAGAGAC
AAACATAAAATTGTTAAACATTATAAAACATTACATCTATTAGATATGTTATATGAAATA
ATTAAAACAAAAGGAAATTCTTCTTTAGATTTATTAAATTTAAAATGTTTATCTCTTGAA
ATATTATGTTCTAGTTTTGTAAAAAATTCTTCATCTGCTTTATCAGTACTTTGTATTATC
ACAAATATATTTCCTGATCTATTTATAGATGTTGTAAAACAATTTAAGGATCAAAATGAT
CAGCTAAAAAAAAAACTTGATTTTTTTGATAAAGAAGCATCTATTGGAAATTCAAAATAT
AAAAAAATAGAGCAATTAACAAATAATTTATCGGTTCCAAAAATTAATCTTAAAATTATT
ATTATATTTATGAAGTGCGTTAACTTTTTGATATATATTATTGGAATAAAAAGAAAATTT
AATATGTCTTTAACAAAAATATGGCATTTTTTTAATAATATAGATAAATTAGAAGAAATT
GATTCTAAAATTAAATCAAAAAGATCAAAGAATATAAACACAAAAGCACAAAATTGTGCA
TTTATTGACATTTTTTATAATTTTGATGAATTTTTTGATGATTTTGATATGGAAAAAAAT
AATGAAGATGTAGAAAATTGCCAAAATATAAATAATAATAATCAGCCATTTGATAATATT
TTAAATATTGGTGAATCAACTCATGTTGGAAATAAAAATGTTATAGAAAGAGATCGAGAA
GAAAATTCTCAAAATGTTAAACATAATTTAGAACAAGGAATAAATAATAATAGTACTATC
AGAAGTAATAACAATAATAATAATAATAAAGAAGCAAATCCAAACGATTTTGAAGATAAT
GAAAATAACGATATATATGAAAAATGTTTAAAAAAAAAATTAATGATAGAAGATGATGAT
AAAAATATATGCAAACATTTAATAATTTTAACTAACTATATTGTTCAGAATATTTTTTAT
AATTTAATAAATAATTTTATTTTAAAAAAAATACGGGATCAAAAATATGAGGCAGAAGAT
TTTTTAGATGAAAATATTAAGTTGGAAATTTTTATGAATAAACAAGAAAATTCAATGTTT
AAAAGAAGATATAATTATTATATTAATAAATCTAAAAATATTGAATCGCAAATTACTACA
ATGCAAAATGATGTAAATACTAATACATCTAACATATATCAAATTGAGCAAGTTCTTAGA
CAGAACAATATAACTTTTGAACCATATATAAATTCTCAAAAAATGTTTGATAAAGCTTTT
TCACCAAATTTGAGTGGAAATTTGAGTGGAAATTTGAGTGGAAATTTGGGTGGAAATTTG
GGTGGAAATTTGAGTGGAAATTTGGGTGGAAATTTGAGTGGAAATTTTGGTGCATCTATT
TCTGCAAATTCTTTGAACCCGTTTTCAACCAATCTTGGGATCGGATCATCTACATCTCAA
CTAGCCACAACCCCAATACCTTTAGGAAATTCTACTAACATATCTTTGTTCAAACAAGAT
AACAAAGGAACGAATTTTTCAACCATGTTTAATAGTACCAATACACAAACTAATATATTA
AGTGAAACATCAAGAACTAGTTTAAATAACACACCAACTCTTAGTACATCTAATTTTAAC
AATTCTACTAATTTCTTGAATCCATCTCAAACAAACACTCCATCTCATTCCATTATGGAT
TCTCAAAGAACCATGTTTGCATCTACATCAAGGTTACTTTCACCATCTCAAGAAACACTA
GGATTAAATACTTCATCTAATAATAATACAATTCGTGATGCATCTAATTCTTCTTTATTT
AATGCACCCACTTCTTCCAATAATAATAATATGTTCAAGCCACAAACTGGACTAAATATG
TTTTCATCCTCCAATTCAGGAACAAATACATCTACTCTATTTTCAACTCCCCAGTCAAAT
ACAACAGGACTGTTTGGCGGTTCGAGTTTGGGAAGTGCTGGCTTGGGAAGTGCAGGGTTT
GGAAACAATAATTCTAATATTAATGATTCTAGAAGTAGTAGTAGCATATTTGGATCGAAT
ATACAAGCTAACAAAAATAATTCAAGTGTGTCATCATTTGGAAGCATGTTCAATCAAACA
TCAAGCACATCTAATACAGGTACTAATTCTTTAGGACTAAGTGGTGGATTTGGTTTGGGT
TCAAGACCAGGAATGAATACAAGTAATAATTTATTGTTAAATAATATGGATTCTAAAAAT
AGTCAATTAGGAGGAACACTTGGTGCATCTACCAGTACATCTCTTTTTGGAGCAAATAGA
AGTAACTCAACCTTAACAAATAATACAGTATTTTCTAGCACCACAAATACAAATAGTTTA
TTGAATCCAACTAGCCAAAATAATAACAGTTCTAATATATTCAACAAGAACCCATTAGGT
ACATCTAACACGATTTCAAATAATAGTAATTTATTTTCGTCACCAACTACATCTACCTCT
TTATTTGGTTCAAATACAACCCCCCAAACATCATCATTTGGAAGTGCAACAAACAATATG
ACTCAAGCTACATCATCATTTGGAAACGCAACAAATAATATGAATCAAGCTACATCATCA
TCTTTATTCAATAACTCTTTTGGATCTCAGCAAAACAATGTTACATCTAGTAACAATTTG
TTGGGTCTATCTTCAAATAATTTAACATTAACAGGACAGGGAATGAATCAACACTCATCT
CTATTTAGTAATAATAACATGGGTTTTTCAAATAACTTAATGGGAAGTAAAGGAAATAAT
TCTTATCTATTTGGAAATGAAACTAATCAAAATATTATGAACAATAATACAAGTTTATTT
AGTACAGGAAATATTTATTCACATCTAGGAAATGAACAAAATAATTTACAAAATATATTA
AATAGAGAAGGTATTAACAATATAAATAAATTAAAAGAATATTATGAAAATTTAAAAATA
AAAACAAATGTATTAAATGCTGAAATATATAAAAATAAAATAGAATTAAAAAAAAATGAA
TATAATTTACAAAAAGAAAAAAAAATCCAATTTATAAAAGAAGCAAAATTAAGACATATG
AAATCTAAATCAGATATAAATTTTAAAGAAAAAGAAATGTATATATTAATAATTTTAGTT
TTTATGTATTTTAGGTTAATATTAAAAGGTCCATTGCCTTTCACAAAAAATAATCAGAAA
CTAAATAAAATAATGAATGAAAGATTTGACTATTTATGTGATTTTAGATCAACTATGTAT
TTATTTGAACAGATTCTAGGAGAATCAAATAGATTTTTAAATATATTTTTTAATGTAATA
TTTTTAGATAATATATTACATGAATATAATAAAAATTTAGAACAAATTATATCAAAATAT
AAAAATCATTCAGATTATATAACTATATGTAATAAGAAAAAAACATTGTTTCGAACCGAC
ATTGGTGAGGAAAATGCCGAGAAAGCTGGCGAAGCCACCATTTCAGCTCAATTTAAAAAT
GGAAAAGATTCAGCAAATGGAAAAGATGCAACAGATGCAAGCGCGACCGACAACTTATTT
ACCACACTGACACCCGAAGCTTATTATAAAAAAAAGATGGAATATATAATTTGTTCATAT
TCCAAAGAAAGCTATAATAATGTACTTTTCCATAAAATCAAATCTTTAGGGTTAAGCATT
TTAAAGATATTATTTGAGCGTGATGTTTTATTTATACATATGTATAATCAGTGGAAAAAT
GAAAAAATATTATATGAAAAAATTAATAAATTTCATTTAAATTTTAATTCTATAAATGAT
AATGTAACGTTAATAAATAATATGACTAATACAAATGATTCTACATCTGAATCTATTTTG
AATAGTAACAATAATAATAATAATAATAATTTTATTGCTTCAAATTTTAATGACATAAAT
TCAAGAGGGACTGAACAAATAAGAGAAGGGTTAGATGCAGGTACATCTACTGGTACAGAT
GGAAAAGATATAAATTTCACAGAATCATTATGTACACCTATATGTGTACATAATTTTTTG
TTTAAAAATATTAATATAAATTCAAGTACTACTTATTTAATTTTATTATTAAAAAACTTT
TTTCGAACTAGCGAAATTAACAAAATAATTATATATTTGATTTTACAAATTATTGTAAGA
GATACCAAAACAACAATAAATATATTAAAAAGAGATTCTGAATCATTTAATTATTTAAAA
TATGCATTAAAAATGATTTTTATATATAATTTAAATTACCAAAAATTTAATAATTCATAT
ATTATGTCAAATAGAGAAATAAAAATGCAAAATATTTTGAACAATTTTATTGACATTCCT
TTAATGTATTATTTAAAAAAAAATAATAATATAAAAAGAAGTGATTCTATGATAAATAGT
CGAAAAAATCAAGAATTTTGTGAACGAAATAAAAAAAATTCAATATCAGGAAATGAAGTT
TTAAACACATCTAACTGGTTATCTTACATCAATAAGTATAGCAATGGAAGTAATGAAGAT
GATATAACTTATCGAGATGGAAAAAACAAATCGAATCTGAGCAAATCAGATATAACCAAA
TCAGATATAACCAAATCAGATATAAACAAATCAGATATAATTTTGAAAACGAAAAAAGAT
GGAAATTATTTATTTGATGGGATAATGGAAGAAGGAAAGAATAGCACAAATAGTTGCTCC
GATAGTACATATAACAGTTATAGTAGTGATATAAATAATTTAGAAAATACGAAAAATACA
ACATTAAATTATAATTTAAGAAATGAAATGATACTAAAATGTAAAAATTTCAAATTTAAA
AATTCAAAAAAAAATAGATCAAAATATGTATATGATTACTTATCATATAATGATGTAATA
GATACGATAAAAAGTAAAAAAATTTGTGTTTTTTATGATAATAAAGAAAAAGATGAAGAT
AATGATAATATAACATTTTATAATTTATCATCAGAAAATATAAATGATAATTATTCAAAA
AATGATTATCATAATGAAATCAAATCAATTAATTATGATATAACAGGTTTTTGTAGCTGT
TACAATTTTTTACCAATAAATAAATTTTATACAGAAAAATATGATTTTATAGAAAATGAA
TTAGTTTATATTAGTGATTTGAAATTATATTTTTATGTCAAATCGTTTAAAAGACATTCT
TATTTTACTAAACTTTTGAATATCGAAAAGGTCAGTCCTACATCTGAAAATGGGAACGAT
AATGAAAATGGGAACGATAATGAAAATGGGAACGATAATGAAAACGAAACAATACAAGAT
CGAAATCGTGAAGGAAAGGATACAAAATTTCGAACTAATAATAAAATAGAATCAGAAAAT
GAACAAACTGATATAAATAAAATTGTAGAAGATGAAATAAAAGTATTCGATTTTTACAAT
AAATTAAATAAACTTAATGAGAATATGTTATTTCCTAACATCTTTTATGATAATAAAATA
GATAAAATGAAATATATAGAATATATAAAACAGATTGGGGAAATGGAACGAAAAGAAAAT
TATGGAAAATATAAAAAAAATTTAAACCCATTAAATAATATATTAAAAAAAAAAAAAAAT
GAAATTGAAAAACAATTATCTATAGAATTACAAAAAAAATATATACATATAAATAATGAA
TATTGTGAATGGATAGAATTAAGCCATTTATTAAATGTAGATATAGATTATAATGAAATA
AGAGGTGGGTTATATAAAAATAATAATATTTTTAATAATTATAGTAGAATAACCATTACT
AAATTAATTTTATATTTTTATGAAATTATGATTCGAAAATTTATATTCTTAAATGATTCA
GATCCATTAATTGAAAGTTGTGTATTATCATTATTAGGTTTATCTTTTACACCTTCCAAA
CAAATAGATAAAAAAAATATCATAACAAATATAGAAGAATCTTTAGAATTAGAAGAAAAT
TGTTTCTTAAATTTGCTGATAAAAAATATAGTTATAAATTTTTCGAATTATGATCATATA
TCTGAAACCATTCAAATTGGTTACAATAATGATAGTGATAATGTTATTGAAAGTGGTGAA
GAATATAGTCAAAAAAAAAAAAAAAAACTATTAATAAATGAAAAATTAAATAAATTCGAA
TTTGAAGATGAAGAGGAAAGCGTTTTAGGAAATTACACAAATGATAATGATAATGAAAAT
GATAATGAAAATGATAATGATAATGAAAATGATAATGAAAATGAAAATGATAATGAAAAT
GAAAATAAATTTTTAAAAAATTCCAGTTTATATAAAATGGGGTCCGGGTTAAGGAACGAA
AATTCAAACATGATATTTTTGAATAAAAAAAAAAAAGATTATTATAAAAAAAATATATAT
TTAAATAATTGTAATAATTTAAAACAATATAATACATTTGAAAAAAATATATATTTTATT
AAAAGCTTAAATATTATATATATGTTATCTAAAAATAAAAAAATAAAAGAGTATATAATA
AATTTAATAAATACAATGTGGCATAATAAATATAATGTCTTTTATTATATTACCCAAAAT
GTAAATATTGAAAAATTAAAAGATACAGAAAAAATTATTTTTTTTAAAATTTCGTTACAC
ATTTTAAATATTTTTATTCCAATATTAGATTATATACTAAATAATATAGATAAATATGTT
GACAAATTTATTAATTTAAGTTTCCCAAACGAAAAAGAAGATAATAATAATAATGTAGTA
TCGAGTAGTTCCGAATTTGGAAATAAAAATATAGGTTCACAAACATATTGTAATATATTT
CAAATAATAAATAAAGAAAATTTTGATGAAAAAAAAAATTTATTTGAATTTTTAAATCCA
TTATTCACATTTGATAATGCTCAAAATTTTATAAATCATTATATTAATATTGTAAAAGAT
TATAACGATAACTATTTAAAACATTATATTTATCATTATTATTTATTTAATTATAATTTT
GAGTTTCAAAAGATTTATAATTATTCAAATATAGAACATATACATTATATAAAAACCAAT
AAAATATATAACAATGTGAATAAAAACTGTTTTGACACTAAGAGTAAAATAAATGAATAT
AATAAAAAGAATGTGCATTTGCTATATACAAATATAATAAATGTGTATGTTAATTTTTGC
AAAATACTGAACAGTTATAAGGGTAGCAAACGTGGCGGTGCAAATTTCAGTTATGTGGAA
ACTCGCGATAATGAAAAGGATGGTAATGGCGATAGTGATAGTAATAGTGATAGTGATAGC
GATGGTGATAGTGATAAAATAGCAAAACCGACAGATGTAGAAAACGAAAATGGATTCAAT
TTTGAAAATTTGCATGAAATAATAGGAAACAAATCTTATCTATTAAAATTTTTAGACGAT
TATTATATAAATGATGAAATATCAAAAAAAAAAAAAAAAGAATATCTTGAAAAAAATGTA
TATATTTATAATAGTATAAATTATTTAAACATAAATTATAAAAATTGGCTACTTGTTTAT
AAAACATATATAGAAAAAATAACATATTTAGTAGATTTAATTTTAAAAATAAAAAATAAT
ACCATAAAAAAAAAAATATATTATTTGAAAAATTATTTTTATATAGTAAATAATATACAA
AAACATTTAAAAAATATAACAAATATAATAAAATCATCATATTATATAAATTTTAACATT
CAGATTACTCCTATTCTTTTTATTGTCTATTTATTTATAACTATATTTTTTTTATCACAT
AATAATAAATTTGCTTTTAAATATTTTTCTTCTATTAACAAAGGTTTTAATAATTTATTT
AAAGGAAAAAATATGCTTCATTTTAGAGACGCTCAAAATGGTGATGACGAAGATGGTGCA
AATAATAATGAAAAAGATGATACAAATAATAATGAAAGAGATGGTGCGAATGATAATGAA
AGAGATGATACAAATAATAATGAAAAAGATGGTGCGAATAATGTCAGTTTGGGTGCCGAA
AAAAAAAGCGGTTCTAAAAAAGGAAACGAACCAGATGCACATCTATATGATAATGACGAA
TTTAAGATTGATCATTTAAAATATAACAAAAAATTGAAAATGTCATCTGTTTTTTCTAAA
CAAATATTAACAAAAGAGTTTCAAAATAATATAATAAACATTCCAAAAACATATAACCAA
ATTTTTAATTCAAATATGGTTAATAATTTTGATAAAAAAACCAAAACAAGATATAACAAC
ATTATTAGTTCATCTATACATCATAATGATCGAATAGATGCATTTTCGAATCTACAAAAA
GGAGAATTATATAGATCTGGTTTTTTTATTAACAATGTTTATAATGATAATAATGATAGT
AACAATGATCATGTGAAAAATTCAGATGAAGATAAAATATATTATGATATACATAAAGAA
TATTATAAATTAATTTTAAAAAGTGGTGAGTTTTTTGGGAATATATTAAAACTGTTAATA
GTTTTAATAACAAAAAAACATCCAGTTTTAAATAAATATACAATTATATATATATATGAA
TGTTTATATACATTATTAAATATATATCATTATAGTTATAATTTTTCTGAAAAAGAATAT
AATTCCCAAAATAATAAAAATATGTTCATATCATTAATTAAAAAAATAGATCAAAATATA
TTAAGCGAATTTATTAGTACACTATTTACCGATTCATATAAGAACTTTTTTACAAATAAC
AATTCAACTATCCCAATATATTTTTATAATAATATATATAAATTTATAGATTATAATACC
GAAATATTTATGATAAAAAAGCGTGGAGAATTACCTGATAATGCATCTATTTTAGAATCA
CCAAATCAAATGAAAATGAATGATTTAATAGATTCAGATAATAGTGATATAGGAAACTAT
TTCATAAATAAAGAACAAATGTATATGAATCAAAAAAAACAAAAAAAAAAAAAAAAAAAA
GTTCATTTTGAAAATACAGAACCTACCAACATTATTAATGTAAACACAAATGAAAAAGAT
TCAGGAATTATAAATTTAAAATTTAAAAATAATTTTGAAAATAAAATACAATTAAGTAGT
ACGAGTTTAAATCTATATGAAGAAATATATTGTAGTAATTTTTTATATAATCAAAATGAT
TTGAATTTGCTTAGTATAAATTTATTAATATTTTTATTAACAAAAATAGGTATATATGAA
ATTGATATAAAATTTAATGAAAATAATATAAAAAATATAATAAAAGGAAATTTATTTATA
TATGGTGATAATTTTACAAATGAAAATGAAAATAAAATATTACATACATGTTTTTTATTA
AGTGCATTATGTGACACATCATATATAAACGATTTTATTTCTCATGATGATTTATTCAGT
TTATTTTTAAATAGTAATATATTTAATAATTTACAAGAATATAAATTTAATTATTTATCA
AGCAGTATATCTTTTTTAACGTTTCCTACAAATTTTCTTGAAAATAAAAATATATATATA
CCACTTCCAATGTTGGTTATATCATATATTACTGTTATATTAAAAGTTATAGATAAAAAA
GGATTACACTTATTTAACATAATTGGAAAATGGATAAATATGAATATCAATATTTTTACA
AACTATTTGATTGTTAATAATTATCTTATGAAATCAAATGAAATCACACATGAAATAAAT
AATTTTACAACATATAATCACAATCTTGTATATAAATGTTTGTGTTATGCATCTACCTGT
AATTTTACGCGACAGTCCCCAAATAGGCCCGTAAATGTGTCTAGTGCATCTAAAATGGGT
GTGAATAAAAATAAAGAAAATAGTATGAACAGTATGAACGATGTGAACGATGCGAACGAT
GCGAACGATGCGGAAAACTTAATAAACCATGCGAACAATTATTTAAATTTAAAAAAATTA
AAAATAGTTGAAAATATGAATAAAAGAAAAAATTTCAAGTCAAAAAAAGTTAAAAAAAAT
TTAACATATATGGAAAAAAATATTATTAATAAAAAAGGAAATATTGAAGAAACAAATTTA
TCTAACAACATAAACAAATCTATTAACACAATTAGTGATGGATATAATATATACAATACG
ATGCCGATACAAAAAGAAAATTATATTAGAAATAACGACGGAAATAATAGCGAATTTGAA
AATAACGAAAGTTCAGATGATGATGAAAATAACGAAAGCTCAGATGATGAAAATAGTGAA
AATTCAGATGATGTAGATGTAGATATTCGAGAAATGGGTTCTATAAAAAATAATTTTTCT
AATTTAATAAATTCTGTATATGAAAATAAAAATAGTCAATTTGGTATTGGAAATTATAAT
GATAAAAATGGTATTAATAATCATTTTGAAAATAGTGATAATAATAATAATGGGTTTGTT
GGAAATAACAATTTTTATATAGATAAAGGAATCAACTTTGAGTTTAACGAAATATCATTA
AATATATGTAACATAATAAAAGAGCATACATATATACTCCAATATGTTAAAGATCTTTTA
AACATTTTATCTATCTTTGTTGTATATAATATAAGTTTGAAAGATGAAAATGAATTAATA
ACAAATAATATGAATAATAATAATAATAAAGAATCACAAAGAGACCATTACATACATCTT
AAAAGCGATAATAATAATAATAATAATAATAACAACCATGTTGGAAATAATAACCATGGT
GATGAAAATAATTATAATTTTGATACAAAAGAAATGAAAAGGAAAAATATAAGAACACAT
CGAATATTACAAAATATAATTCCAAAATATTCTATTAAATTTCATTGCATTAATTTATGT
TTGGATATAATTGAATATGATATAGGACTATATGATGACTATATACAACAATATAAAACA
AAATATTTCGATTATATTAAGATTGTTTTAAAAGTATTTATGAATGCATCTTTTTATTAC
ATTAATGTGATTAAATATGATAATAGGCATATGTTAAAGAGTGTATCTATGGCAATGAAA
AAATTAACTAATATTATATTTTTTTTATTAAAAAATTTAACAAGAAAAGAAAAATCAAAT
GATGATGATGATAAAACAAAACATGCTTTAATAAATAAATTTTTATATGATAAAAATGGA
TTTAAAAAAAATGCACATGAAATAACAACAGAATTATTTAATTGTGATGATAATATTTTT
AATGATAAAAAACCATCTTTAGATAATGTTAAAAAATTTTTAGAAAACACAGAAATAGAT
ATTCATGTTTTAAAAAAAATATTAACATGTATTATTTATTTTACTTTTGCTATCTTAAAT
AATCAAAAGGTTAACAAAATTAATATCGAAAATATTAATCTTAATCATATTAATAAAATT
AACTTAAAAAAAATTGCAAATACATATTTGGAAAATAACAATATATTAAAAGTTTTCACA
TTTATATTACAAAGATCCACTCAAATTTATTATCTTTTGTATAACTATGCAACACAATCA
TAA
>Py17XNL_0101344.1
ATGGATTTACTTTTGGCAAAAGCAATTTGCATTTTTGCATTTTTGTCAGTTGCAACAGGG
GGGTGTGCAATACCTTATATTTTGGGTTTATTTGGAAAGAGGAACAGAAATAAATATGAA
AGCAAGGTGAAAAATATATTATCGAATTTAAATTGTTTTGGAGCCGGCTTTATTTTTTCA
ATTGTTATGTTTCATTTGCTTCCAGAAACAATTATTATTGCAAGTTCGCATAAAGACATT
ACCATATTTAAGACCCATGATCCTGAAATGAAAATTTTATTTATATTTTTTTTTGTTTTT
GTGGGGTTTTGTATGCAACTGGCTTTAGAATATGTTTTACCCACCGATGCTAAGCTATGT
TGTGTTGATCATGGGGCCGTGAGATTTACCGATGATAATAATCATATCCTAAATGTAACA
AACCATACATTAGATAATCCAAATCCCGAGATCCCCAACGCGTCTATCAACGCAGATATA
CATTATCACCCACACGAAGGTGACCATTCTAGTCACAAAAATCGATTAACAAAAATTTTA
GATGTATTAGCATTACAATCTTTTTTCTTAACAATTTCTTTGGCTATACATTCTGGAATT
GAAGGAATGATTGTTGGGACATCGGATGATTCGCATTTCGTTTTTATAACCACATTTTGC
ATTTTGTCGCATAAGTGGATAGCCGGAGTTACAGTTTCGCTTTCCTTAAATCGGAATCAC
ATTAGCCAAAATCTCAAGATAATTCTACTTTTGATTTTTATTTTTTCATCGCCCCTTGGG
ATAATTGTTGGGCATATGGTTCACTCATCAGGAGAAAAAGTTACATGTGTAATAAATGCA
GTATCTATAGGGACGCTGCTTTTCATCGGTTGCGAGGTAATACTTCTAAACGAGATCCAA
ATGAAGTTTACGAGGAAACATTCACACGAATTGAATGTGGAAAGATAA
>Py17XNL_0101345.1
ATGCCAAACAAAACCGAACTTGATGAATATAAAAATTATTTAAAAAAAGAATATATTCGT
TTTGTAGAAAATGAGAAAAATATTATAAAAATAATGAAGATATTAAAAAATAATAATTTA
TTAGAATTAATAAGAATATGTATATTAAATTTATCTTTATTTGAAGAAAATAATAAAGAC
ATAAATTTAGATTATTACAAAATTTTAGCTATCTCACTAAGATTATTATCTATTTTTTAT
TCACAAAACAATTTATGTGAAAATATATTTACAAATAAAGAATATGACAATGTATGTTTA
TTTATTCTCCAAAATTATTCTAATAATAATATGTTAAAAAATAATTTCCCAAAATTAAAA
TGTAATGAAAATAAGGATGTGGAAAAAGTTGACAAAATAATGGATAAAAGAGAAGCTTTA
AAAACAGATAAAGAAAAATTATTAAATGTTTTATTAACATTAATATGCGAAAATAATATA
AATGAAAACACATTTTTATTAAGATTAATATCAAATATGAATGAAAAAAATAATTATTTT
AATATATATTTATGTGCTATTACTTTTTATATAGACATATTTAAAAATATTAATTTTGAT
TTATCATTCAAATCGTTTTTAAATTTAGATATTTACTCAAAAGAGTATACAGAAGATGAT
ATAAATGATAAAATTATGAACATACCAAATGTTGATTTATTTTTTTATAAAAATAATTTT
TTTTTAAAAAAAAAAAATATCTTAAAAAGATATTTAATAGATTATTGTAATAACCAATCA
CAACAAAATGTATATATACTAAACCACTTCACAAAAATTGAAGACTTTTTTTTAAAATAT
AAAAATAAGCATCCTTCACCCTATTATTATTTTATGTTAACATTTTATTTATTGGATATT
TCTATAGACTTATTACCAACAATATATTTTTTATCAAGATTGCCTAGTATTATTGCACAC
ATAAATGAGCAAAAACAAAATAAGAAGATTGTAAAATATTCATCTGTATATGTTGGTAAT
ATATCTACTGATATGTATAACCCATGA
>Py17XNL_0101346.1
ATGTTTAAATTTATAAATGATATAGACTTGACAAAGAAAAAAATACTCAACCAATTAAAT
AACAAATTAATAATTAATAACGAAAAAAAAGATTTTGTTTTTTTCGAACAAAATAAACAC
ATAAATTTCAACACAGACCCAAACAATAATATCTTATTAGATCATAATATAATTCAAAAT
GAATTTCCAAAAAATGAATTAAACCCTTTACAAATGTGTACCAAACATATTAAGGCCACA
GAAACTAATTTTGTGAATCTTGAAATAAAAAAAGGGAAGAGTATCAACAATGATAAAAAT
GGAGATGATAAAAATGATGGAGATGGTGATGATAAGCATTTGCAAATAAAAGATGGAACA
TGTTTAGTGGGAAATATAAATGAAATGGAAAAAAATAAAGAACCTAATTTAGATGATAAA
AATAATATAACAATCCAATCAAATAGTAGTGTTATAAAAAAAGGGTCTAAAAATGATCGA
ATAGAAAATAATTTGTTTTTTGACAATTCTAAACTAAGCGATTTGATACAAGATGTTATG
GAAGATATAAATAAAAGCAGTTTTTGTGATAAAAATGAAAGCAGTTTTTGTGATAAAAAT
GAAAGCAGTTTTTGTGATAAAAATGAAAGCAGTTTTTGTGATAAAAATGAAAGCAGTTTT
TGTGATAAAAATGAAAGCAGTTTTTGTGATAAAAATGAAAGCAGTTTTTGTGATAAAAAT
GGAGATATTGAAAGAAGTGACGACACATTGACAAATCATTATAATTTCGAAAATATTGAA
AACAAAATCGAACAAAATAAATGTTATAACAAAAAAGAGATACAAGATATTATTGAAAAA
TGTGTAACTACAACAATAGATAGGCTAGTAGATTATAAAGAATATATAACTGATGTTTAT
CATTTAAATAATATAAATAAAAAATATATTGATCAAATAAATGAATTAAAAAAAAATGAA
AAAATATTAACAGATATTAATGAAAGGCAAACAAAACAGTTAATTCAAATTTCGGGACAA
ATAGGCAACATAAACAATTTTGAAGAAAATATTAAAGAATTTGGAACAGAATTTGGAACA
GAATTTGGAACAGAATTTGGAACAAAATTTGGAACCGAATCTAGAACCGAATCTAGAACC
GAATCTAGAACCGAATCTAATATAAGTTATTTAAAAGATAAATTAAAAAATTTGGAAAAA
GAAAATAAAATTTTAAAAGATGAAAAAATAAAATTACAAGATCTTCTTAATGATAAATTA
TATCACATAAAAACAAATTTTGAATTAAACTGTTATATTAAAAAACTAGAATATATAATA
AATACAAAATCTGACATGTATGCAAAATTAAAAAGAGAAAAAGAAATTAGTGATGAGAAA
ATAAATAAATATTATGAACGTATGCAACTAATAGCTGAAGAGTTGTATATACACAAAAGT
ATTTTATACAACATTAAGCAAAATGAAAAAAAAGAAAAAAAAAAAATTATCAAATTTATT
AACGGAAATAGTCACAGGATACGTTCGCTTTGGGTCGGCAACGGGGAGACTCACGCCGAA
GCGAACAAAATGAAAAAAGAGAAAAAAGAGAAGAAAATGAAAAAAGAGAAAAAAGAGAAG
AAAATGAAGAAAATAAAATTGTACAGCGATTGCCCATTGCATTGCAGTAGGAATGCCACC
ATTAGTTGCGATGACAAAGATGCAGATAAAAACGTCTCCGATAAAAACGCCGCCGATGTG
GCTAGAAACCAAGTTGAATCTAACCATCATGTTTCTAAAATAAAAAAAATTAAGACGTTT
ATAGATGACAGGAAATGTCAAAGTGATTTCGATTGTCTTAGTCAATATGAAAAAAATAAA
TCCAGAAAAAACAACTCAGGAATAAAGTGGCAGGAACCGATAAAATTAAATGAAGTAGTA
TATGATATCAGAAAACCAAATAAAATAAATAATTTAAATTTTAAGAAAATGAGCAAAGAA
AAATTAATAGAAATCTTAAACGAATATAAAGTTATTTTTAATGATTATCAATCAAGTGAA
AAAAAAAAAAAAAATTTGGATAAAAATTATAAATTAAAAGAACTAAAAAAATTATTGTTA
AATGAAATAGAAAAAAATAAAATAATTCATAAAAAATATCAAAATGTTTTAAAAAAAATA
ACAAATATAAATAAAGAAAATAATAAGTTACTATTTAATGATAACAAAATTTCTGAATGT
AAAACATTTGAATATAAAACGTCAATAAAAATACAGGAGCTTTTAAATGAAATTATTTTT
CTTACAAAAGAAATTGAAAAATTTAAAGACGATCAAATTTTGTTAAAACAAGAAATAAAC
ACAAAGACGAAAATAATTTCGCACCTGATAAAAAGGAATGCCTTGGACGCCCAAAGGCAC
TTTAAAATCGATAGCAGCTTCGTCCTACTTAAGAAGAAGCTAACATATGATGACATGCAA
AAGGTCATGGAAGAAACCCTAATTGATAATATTCGATTACGAACCGATTTAATAACTATA
GGAAGCATACGTAACGATACAGAATTTTTAATTTGA
>Py17XNL_0101347.1
ATGAAAGTTGAAAACAAGTTAAGAGAAAAAATATATAAACATATTTTAAATAAAAAAGGA
GAAGAATGGAAAGAAGATGGAATAGATTTCACCAAGTTAGTTGACTCAAATGTCGAAAAA
TTAAATTTAAATGAAAATGATAAAATATTGATAAAAAGAAAATGGGTTAATATATTAAAA
AGAAATGCCGAAAAATATGGAAAAGTATCAGAAGGAAATAAAATAAAAATATATAATACA
GGATATGCATGTTTTAAAAATATAATAAAATCTATAGACAGATGTAAAAAAAGAGTTTGG
TTTGAATCTTATATATTTGATGATTCGAATTTTGCTGAACAAATAATAAATAGCTTATGT
AATGCATCTAAAAGAGGATGTGATGTTATTTTATTAGTTGATTATATTGGAAGTTTAAAA
TTAAAAAATAAATGGGTTAATAAACTTAAAGAAAATAACGTTAATGTTATATTTTTTAAT
ACATTTCTAAATTCCTTTTTAAATATATTACCTATATTTTTTCGAGATCATAGAAAAATT
ATTATTCTAGATGATTCGGCATATTGTGGATCTATGAATGTATCTGAAAATGTTATTCCC
AATTTTTTAAATATCGTTAAAAATGATAAAAATGAAAGATTACTTAATATTGAAAAGGGA
TGTCAAAATTATAATTTATTAAATAAAAAAGAATCAGATAATATTGAAGAAGATATATTT
ATAAATGATATGTTAGGAAAGAAAAATAATTGTTTAGAATATTATGATTTACATGTTAAA
TTAAAAGGTCCAGCAGTAAAAGATTTAGCTGATGTATTCCTTGATTCATTAAAAATGTCA
AATGCAAATATTATACGTGAACCGATAGAAAATCAAAAAAAATATAAAAAAAGTGATGGA
GACAATTCTGGATGTTATATACAAGTATTAGAATCAAATGTATTAAGAAAAATTAAATCT
ATTCAATCATCTTTTGAATATATTATAAAAAATGGAGCCACTAATAATATTTATATCACA
ACTAGCTATTTCTTACCTCCAGGGTTTCTAAGACGAGCCTTATTTTATGCTTTATCAAAT
GGTGTAAATATTTCTTTCTTATTTTCTGGAAATTCAGATATTTTGGGTGATGTGCCAGCT
ACATATTATATCATAAAAAAGTTTTTAAGAAAATATGGTCATGCTAAAGATAAAATGGTG
TGTGATAATATATCAAATAATGATGATGATGATGATAAAATATTAAATTTTGAAAATAGA
TTAATAAATAATTATCATAATGTTTTATATTCAAAAAAAGATAAATTATTAAAATGGAAA
AAAATATATTTTAAAGATTTAAAAAAACATGTAGAATACAAATTTGGAGATAATTTATTA
TTAAGAAAGAAACATAAAGGAATTAGTGAATTTTATTTTTTTGAAAAAAAACATTGTCAT
GCAAAAAATATAGTTATTGATAATTTATGGTGTTCTATTGGGTCATTTAATTGGGATCGA
TTTTCATCACGACGAAATTTAGAAGTTATGATATCCATTTTTGATAAAAATATATCTGAT
CAATTTATTAAAGAACATGAAGAAAAAAAAAAAAATAGTTCAAAACAAATAACACTATCA
AATATAAATAATAGAAACGTTTTTCAAATTTTTTTTAGCTATTGTGCATATCATATTGGA
AAATTATATGGGAAAAACATTTTTGATGGCTTATCTAATAATAATAAAAAAACGATTCTT
AGAAAAGCTATCATAAATAGATATCTTGCAGATAATTGCATTGATCACATCTCTTTAAAC
ATGATGTGGGGAACATAG
>Py17XNL_0101348.1
ATGTCGAATGTCGAAATCCATCACGATAGTTCCAAGATAAGTGGAAATGATAACTGTGAT
TATCTTATAACATCAAAAATGTATTTATTAAAATTATCTAAAGAGGAATTGGAAATGTTT
AACATATATACTTACAACTTTTCTAATAAAGATAATAATATGACCATGTCAGAAAAATAT
GAATATTCAGAAAAATCATTAAAAACTTTTTTCCCTAACCAAGAAACAATTTACCCATCA
AATTATTCTCTAAAGATTTCTGTCGAAGTTTCAAAAGAGGGTTTAGACACTGAAGGAGTC
TGGATCTTCTCGATTGGAGAGAAAAATAATTCCTTAGACAAAATCCAAGAGTGTACAATT
CCATCCAGCACTTTAAGCAAACTTTTTTTTCAGAAAACAGCATCTAACAATATTTTTTTG
TTGTATTGCAATAGTATCACTAGCTCCGAGGTTTTAAATTTAATACCGGATATGAGAAAA
AGTTTTAATATTAATGTGTCTACTAGCAAATATTTTATGGGAGCCCATGCTTCGATTTAT
TCAATTGAAATAGATTTAACTACAATAGATCTGGATATGCTATCTGATAAAATAAAAATT
AGTATAAAAATCCCCCCATATTTTTGCTATTCCAATTATTGTTTTCACAAAAATTCAAAA
AACCCTTGCTTGAACTTAAATACTGATAATACACCTTTTGATGGTTGTACATATATTTAT
CAAAATCATGAATTTATTCTCGAATCATCAAAAGATAAAATCACAGCTAAAAAGATTGTA
CTAAAAATAAAAAACATAAACAACCCTCGTACCTCTTTAGAAAATAATAATAATTGGGTA
GTTACCATTTTAAATGTTGATAATAACAATTTTGTGATCAAAAAGGAGCATAGAGAATTA
TTAGAAAAGGTATCTCATGATATTTGCTCAAAAAAATTCATACTAAAACTTGTAGACAAA
TATTCAGAAAATGTAAAGTGGGTAAAATCTCACATGGGAATTGCCTTAACACCGGAATTG
TATTCAGTCAATGTTCAGCCAATTAAAAAAAGTGAGCTAATAGAAAACCCTAATATAATT
TACTTAAAACTTTATTTTTTGGATAGCCATGTTTTCAATAAATGTCTAGTTGAAATTAAG
TCTCCTCAAAATATGATCTCAGTTATAACAAAAAGCGAAAAAAAAATAAATCCATATAAT
TATGAATTAATAGTTCCATCTTCGATATATAAGCCAGTGGGAAATAATCAAGATAGTATA
AAGATCGAAATAAATTCTATTAAAAATGAAGATATTATAGAATTTCCGATAAATATAAAA
GAATATGAAAATAAAGAATATTGGAATCTCTCATTAAATTGTATAAATTCGGAAAATGAA
TATGTGATAGAAGCACAAACAACATTTATATATCCTATAGGAAATAATAAAATATATATG
AGCAATATATATTATAGGGAATCTATAATTAATGATGATGATAATAATATTAAGCATCTA
TTTTATTTAAATTTATTTTCTTATAGTGAAAAAGAAATGGATATAAGTATCTACATTGAT
CCAGAACCAATAGATGCAAATGTTGTAAAAAAAGAATCTATAGTTTCTGATAAAACAAAA
AGTGTAGAATTAGTTGATACATGTGATGCATTAGTACATACTTCATGTTATAATTTAGTT
TTCCATGAATGTTATAATGTAAATAAAAAAATAATATATAAAATAAATTCACATAAAATA
TCTGATAAGCATTTTACTATTTTATATCCACTAATAATAAAAAAAGATGAGATAAATAAC
ATCGATGGAAATGTAACAAAATTTAACATACATGTAGAAGTAGAAACTAAAAATATGAAT
AAAAATATTAATAAAATATTTCCAATAAATATGAACGAAATTTTAAATATGGGTGCAAAA
AAACCGTGTATAAATAATTTAGTCTCTATTTTAAAAAATTATAAAAAATCTGATTCTCAT
TTATTTATTTTATTTAAAGCAGTAAATTGTTATAAAATATATGAACCCTTTTTAATAAAT
TACAAAAATAATGAAAATTTTTTTGTAAAAACAGATATATTAGACAAATATGAACATATT
ACATTTCAAAAATCATATAAAAATGTTTATCCACCAAATAATAATTCGATATCTCAGAAA
ATTTTTGATAAAAATATAATTAGCATTATTACCATTATTTTTATTGATGATATTGTTTTT
AAAAATCCATATTTATTTAAAGAAAAATTAAATATTCTCAATCAAATAAAAGCTAGTTCT
ATTTTTTCATATAACAAATATTATGTAGCTAATTATTTTAGTCAAAATTTGCTTATAAAT
TTTTATGACCGTATGAATGATGGAAATGTAAAAATAACTATAGAACAAAAATTATCAAAT
ATTTTAAATATTTCGGATGCTTTAAAAAAAACGATTTCTTTTGCCCAGGATGTAAAGGAG
AAAGAGAAAAATTATATGAACAGTGAATATAGTATAATGTTGCTAACTGATATAGCTGGA
ATGGATATGATAAAACAAAACTCACAAAAATATGTACATAAAAATAAAATTAATGATATA
AATTATGAAAATGATGATATGTTAAATAAAATAATTTCAAGGATATATTGTGTATCGTTT
GAAAATGGGAATTATTTTAGTGAAGGTTCTTTTCATAAATCTATTAAAAATACAGATAAT
ATATATATATACAATTATGATAAAAAAGACAATATTAATTTTATTTCATTTCATAAATAT
ATTATTGATGAACAATTAATATCACATTATTTTAAATCAGTAATACAAGATTATATTTTT
TTGCACACACAAATTTATAAAACATCATGGTATTTAATAGGGGTATGCAGATATAATATT
ATAAAAAATAGCTCACCAAAAAGAACATTACACATATATTATGTTGACCAAAAAATTAAA
ACTATTCAGTATACAATATCCGAAGATGAAATAAAAAATGTTTTTGACAATTCTTCTATT
TCTTCGTATCAAGACATGTGTAACATTTTTACCCAACTAAAACTGTTGGGATATAATTAG
>Py17XNL_0101349.1
ATGGAAAAAAAAAAAAAAAAAAAAAACATATCTTTAAAAGGTTATTTTAAAAATTCAGAT
GACTCTGGAAATGATGATCATCATTATAGTATCAACACAATTAATCAAAATTATATGAAT
TCCGAGAAAAGGAAAAATAGTCAAAATAGTCAAAATTTATTTAGTAAATTTCCATTCGGG
TTAGTTGCCTATTATCGTTGTACAGAAGGTAAAAACAAAATTTTAGGAGACTCCTCGGGA
TGTGGTAGAATAGCTCATATTCAAAATGATGGAAATGCCTTTGACGACTCTCCTTGGATG
TTCAAAATAAAAAACAAAGAAATTCTTAATTTAGATAATTTAGGAAAAAAAAACAAAAAA
AATTATTGTCTTGATGTAAGTGGGCAATCTAATTGCTATATTGAAATAGCATCAGATAAT
TGTGTAGAAATTTTAGGGGGTAATTATAGTACTAATGAACAATGTATAAATATAAAAAAA
GAAATATATAAGAATATATCATCAAATGATATTAATGAAGGTTTTACATTTGAAATGTGG
ATAGGAATAGAAGATAAAAAAATAAAAAATAAAAAAGAAAAAAAAAGTTTTTGTCTAATT
CAAAAGGGAACAGAATATTCCGAATGGGGTATATATCTAATTATTGATGATTATGAAGAA
TGTAAATTTTTGATAAAATATAAAAATCAAAATTTTGAATTTGATAAATTTCCTATTTCT
CATTTAAAAACAATCAAATTTAATGATTATTATTGGAGTTATATATCTATAGTTTTTAAT
ATTGGGATTGATCTTATATTTATAGTATTATCAGGAGATTATAATTATTTTTTAAACTTA
TACAAAAATAAATATGCAATTTTTTATAATAATTCATTATATCCTACTAATTTTTTTCCA
GATTCTAAAAACATTGTACCTTTATGCATAGGCAAATATAATTCCCATTTAAACAATTTA
GGAGATATAATTAATAAAAAAAAAATTAAAAAAAATAATAAGGAAGATTATGAAATTTGC
TCTTTTTTAGTAACAGAAATAAGATTGTTTGTTGTAAGCCGTTCAGCTGATCTTGTCATA
GAACAGTATAATCAACCTCTTGAATTTTTTTCAAACATTTCGGTAAGAAGCGGAATTAAA
AATGTAGATGATGATGATGATGATGATGATGGTGATGATGATGATAATGATGATGATGGT
GATAATGACGATAATGACGATAATGACGATAATGATGATGGTAAAAAAATACTAAAATCA
GATTCAAACAATTCAGAAAATAGTTACTATAAATTTAATTCATCAGATGATAGTCAATAT
TGCTATAATGATAAAAGAGAGAACAAAAAAAATAAAGAAAAACAAGAAAAAAAAGAAAAA
ATGAATATAGATGGAAACAAATTCAAAAACAACACACATATTAATGATGAAAATATTTAT
AAATCAGGAGATTCATTTTTTGAAAATTACAATAAATATGATGACGAAAATGATAATAAA
ACGATAGAATATAAATGCACTGAATTTAATAATGAAATTGAAGAAATGAAAAAAAAATTT
AGTCAATTTAATGATGAAATAAAAGGGATGGATATTAATAATGAGAGGTTCAGTTTTGGT
AGTGAAAAAGATAAAAAAAAAAAAAGCAAAAAAAAAAGAAAAAAAAAAAACAAAAAACAT
GAATCAGATAATGATTCACATTATGAGAATTTCTCAAGTGATTCAAATCGAAAGTTTACA
AATTTTGAATTTGAAAATAATTCAGAATTTATAAAAAATGAGGATCCATCTAGTAATGAT
ATTGATGTATCTAAAAAATCTCAGACATTTTATGATGATAATAAAAAAAATAAGAAAGAA
AAATGTGAAAGTAGAAAAGAGATGAAAAAAAGTTCTAGGAAAAAAAATGTTCATATAGAT
GAAGTGATGTCACCCTATTTGAATGCAGAAAATTGTATCGATTTAAAAAATAACAATATA
TCATTTTTTAATTTTTCCGACGAAGATATTGCTAAAAAAAATGGTGGAGATGGTTATGAT
AATGATAATGGTGATGGTAACGATTGGGAGGGGAAGAAAGAGCGTAAAAGTAAGTTAAAT
TTGGAAAAAAACAAAATCGAAGGGGGTGAGAATTTATTTCGAAGCTCTGGGAAGAGGCGT
AAAAATCATGATGTAAATGATACAGATAATAAATTTGAAGATAAATTACAAAATAAAAAA
AGTAACAGCTTTCATAATATTGCAGAAAAAAATAAAGATGACAAAATAAATACGGATGAC
AAAATAAATATGAATGAAATAATTAACGAAATAAATCAAACTTTTGAAAATAAGCTTTTT
AATATGTTTGCTGATAAGTGGGTTCAAAACTTAGGGGTGTCACAAAATGATCGTGATAAA
TTTTTGGAAAATTTGAAAAAACAAAGAGATTTCATAGATTTAGAAAAAAAGAAACAAAAA
AAAAAACACATTTTTAATAATAGTGGCGAAAGTAAAAATAGTGATATAGATAAATATGAA
TATGATGATATAAAAAGAAAATATAATGAACTAATAGAAAAAAAAGAATTAGAAAAAAAA
AAAAAAATTCAAGAAAATTTAAAAGAAGAAATAAAAAAAATAAGAGAACAATCACCTTCT
GAAAAAGAATTAAATAATTTTATTAAACAGAATAAAAAAATGAATAAATATTATGTAAAA
AAATATCGTATTCTAACTCCAAATTCGAGAGAATCAAATACATCTATTAATGATATTCAA
TCGGATAGTGAAAAAAGTAATAACACAAATGAATCTAATACTGGTAATTCTGTGGATACA
AATTTAAAAAGAGAAGATAATATTCATGACTTTTTTAATTTTGAAAATGTGGAATATATG
AATAAGAAAAGTGAGCATTCTTTTGATAGTTGCGAGTTAGCATTTGGCAAAAATAACATG
AAGGATGAAGAGTTTGGCAAAATGGGTGGTAGCAATGTGAGTGGAAGCAAAATGGGTGGC
AACAATGTGAGTGGCAGCAAAATGGGTGGCAGCAATGTGAGTGGCAGCAAAACAGATCTC
GAAATAAATATTGGTAAAAAATATTATCGATATATATGGCCATTGACACATTACGAAATA
TATATTATAAAAAACTTTCACAAATATGGAATAAATAAAGAATTAAAACAATTAAAAAGT
GGTAGTATTAGTAGTAATAATGATAAAGAAGAGAACCGATTAGCAAGAAACAGTATAAAT
ATAAATTATATAAAATATAAAATATCAATGATGAGATATTTAAACAATTTATGTATAAAA
TATATTTTAGAAAAAAAATATACAAAAGGTTTAAAAGCATGTTTAAAAAATAAAAAATAT
ATTCATAATTTTATTAATAATTATTGTAGTATACAAAATTGTGTATTAAAAAAAAATTAT
AAAATTGTAAATATATGTTTAAATGTAAATTATTTTAAGAATGTAACAATAGATGAATTA
AAAATTATTATAAAAAATAATGTAATAAATATTATAGTGTGTAAAATTTTTATACTTATA
CATGAATACAAAAGATATAAATATATAGAAAATTCATCTCGAATTTTAGTTTTATTATCT
GTCTTATCTAAAATGTTATATACATCAAATGAATTAAATAATCGTTCTAATAATGTAGAT
AAATTATTCAAAAAAGTTTTTACCAAATTTATTATACGCTTATTTTTAAGAGGCTGTTTA
TATTATGTAGAAAAATTATGTGAATATTTTTTTAAATTGTACCCCTCTTATTTTACAAAA
TTTGAAGAAAATTATAAAAAGGAACAAGACGAAATAAATGAGGATCCCCTACAATCAAAT
ATGTCAAAACATGGCAATGGCAATAATAGCAGCAGCAATAATAATATTATCCACGAAATA
TACCAACTCTCTAAAAACCCATTTCTTAAATATGCAATATCTTATAAAAGTAATAAATGT
TCGTTAATAAATAATCAAGAGATGGATTTTGAAAATTCAATAAAAACATTTTCTCCTGAA
TGGGGTTATTATATATACTCGACCAGTAATTTTAACATATTTTCTTCTAGTATAAAATAT
AACGGTTTTTTAAAACCGTCTCTTGATATTTCTGCTCTTATATCAGATCAAAAATATGAA
TCATTTTTGAGCAACAACACAATGTGTATTCGTGATGTTAATGAATTAGAAGATGCTGAT
ATCCCAAATTTAAATAAAATAAAAGAAGAGAAACCAAACGAGATGCTCAACACAAATCAA
GACAATGATAAAAAAATATGTTTGTCAGAAATTTCTAATAGCATAGTGCCACTCGAAGAA
AATGTGGAAAATGCGGAAAATGTGGAAAACGTGGAAAATGTGGAAAATGTGGAAAATATG
GAAAACGTAAAAAACATATTTAAAAAAAATAGTAACACATGTTTAATTGACTATTTAAAA
AATTATGAAAAAAAAATGAAAAATTATTATATTATTGATGAAACATTAAAAACAATAAAA
TTTAATAGAAAACAAACAAATTATAATTTAGAAAAATTTTTTAATAATCATTATATAAGT
AATAATATAAATTTTACAGATAAAACATATTTTCAAAATTTTATGAGAAAGCTTTTCAAA
TCTTTGTGA
>Py17XNL_0101350.1
ATGACACATAAATATATGCAGATATCACACGGGCAACCAGAAAAGAAAAAAGGTGCATTT
ATATACATCGGATATACAGGAATAGTTTTAAGATCATGGTTTATTCCATATAGAAGTGGT
TCATTGACAATAGCCATTGCTTTCCATATCTTTTTTTGTTTATTTTTACTAAGTTTTATA
AAATGCGCATCAACAGATCCAGGAAAAGTTCCGAGAAATTGGGGGTTTTATGTTGGAGAT
GATGTGAAAAGAAGAAGATATTGTAAAATTTGCAATGTATGGAAGCCAGATAGAACACAT
CATTGTTCAGCTTGTAATAGATGTGTATTAAATATGGATCATCATTGTCCATGGATAAAT
AATTGTGTTGGATTTTATAACAGAAGATTTTTTATACAATTATTGTTCTATGGTTTAATT
TGCTTATTTATGGTTGCTACCCAAACTTTTCATTATATATTTATAGATAATATTAATGCA
TATATGGATACTGGCTTTCAAGAAAATAGTTCTTTTGTAGCTCTTGAATATACCTATGCT
TCCATAGTTTTATTTTTAACTTTTGTTTTAATTTTTGCTTTAGTTCCATTTACAAAATTT
CATTTAAAACTTATTTCAAAGAATTCAACAACCATTGAAAATATGGATATATATCATCAA
GACTATAATATTTATAATGTAGGATGTGAAGATAATGCCAAGCAGGTTTTTGGAAATAAC
ATTTTATGCTGGATGTGCCCATGCCATTGTATTTCGAATAGACCAGCAGGAGATGGAGTT
CGCTGGAGACTTATAACATTTCATAAAATATAA
>Py17XNL_0101351.1
ATGGATAATCGTAGCACAGAAAATAAACGGCGGCAATATGAAACAGGTTCTGATTATGAA
AAAGAAAAGGTAGATGTAGACAGTGAATCCTCGGATTCACTCTTAGAAAATTTACTTAAT
TTAAATAAAAATAATAATTTGAATGAATCTGAAAATATAGATGATATGTTTTATGCATCT
ATTCCAACAAACAATAAATTCAAAAACAGAAAAAAAAATAAACAGATTGAAAATGATGAA
TGGGAAGAGTTAGATTTGCATCATAGATATAGTTATGAACAGACTAGCGATATGAACGAA
GAGGAAGAAGAGAATGAAAGTGGCGAGTATGTTGGTAAAACTGAGGAAGAGAATGAAAGC
GACGAATCTGTTGGTAAAAATGAGAAAGAGGAAGAAAGCGAATATTCAGATTTGGGAAGT
GATGATGATGTTTTGAAATATTATAATATGGTTAAAAGTAACAAAAGAAATGATGAAAGT
TTACAAAATAAAATTAACAAATTATTAAATTTGAAGAAAAAAGTTGAAACATATGAAGAG
AAACAAAAAAAAATATTACTAAATTCGGTAAATGATGATGATATTGATACTTTATTATAT
GACACTGAGGAAGATGAAACATGTCTTTCTTATTTTTTGAATAATATAAATAAATTTAAA
AAAAAAACGCTATCTGAGTGTGAAGATGTAGGTAGTGGGGAGGTGACCACTTGCCAAGAA
CAAAGTGGTATAGCAATGGAAAAAAAAGGCGAAAAAAAGGGAGAAAAAAAAGGAGAAAAT
GCAGACGAAAGGGCAGGCGAAAAGACAGACGAAATATTCAACTCTATTAACAATAGAAAT
ATCATAATAGATGAAGAAAGGTTGCTAGATATTAATAATATAAACTTAAACAATATTTTA
TATTTTTATTTTTATTCAAATCAGTCTTATATATTAAATTTAGGGAATGAAAATAAAAAT
AAAAATATATATACATATGATTCATATATATTTGAAAATTATGACGAATTAGATGATGAA
CTAACTGACTCAAAATTAGATAATAGTTCAAATACAAGCATAAGTGATGAAGATTTATTA
TTATTAAAACATAATAATAACGAAAGTGATGATGATATTTTTGAGGATGAGAATGTATAC
ATAGATAAGCAAAGGGGTTTGAAAAAAAAAGGGAAAAAAAAAAAAGGAAAAAAAAAAAAA
GGAAAAAGAGAAAAAATGATTACATCTACTGAACCATCAAAAATGAATAAAGAAGTTGAA
AATTTAATAAATAAAGCTAATAATAATTATATTAATCAAAATTATGAAGAATGTATAAAA
TTATTAGAACAAGTTATAAAAATATCTCCCGATTTACATGACCCTTATCATTTATTGGGT
TTAATATATGAAAGAGAATATAATAATTTAAAAAAAGCGATAAATTATTATTTAATAGCA
GCACATCTAACTCGTAATGATTTTTTAACATGGTATAACATTTCGAATTTATGTAAAATT
GAAAAGGAATATAATATATTGCTATATTGTTTATATAAAGCTATGAGATTATATAAGAGA
AAAAAAAAGGCAATATTACAAAAAAAAAATAAAGAAAATGAAAAAATTTCAAATTGCAAT
GAAGATGAAGCTCAAATAGAGTTCAAAGAAATAAATTGTGACAATTTTGACAAAAACGAA
TTATTTGACAAAAACGAATTATTTGACAAAAAAGAATTGTTTGACAATTTTATGAATCAT
TTATATTTTAATATTGCATTTACATATATATTAATAGAAGATTATAAAAATTGTCTAAAA
AATTTATTAATAATAAAAGAAAATAATGATATAGATTCATATGAAATAATTGTGGATATA
TATATATGTATATGTTTGGTAATTATAAATCGACCAGATGAATGTTATAGCTTTTTAAAA
GACATGTATATAAAAATAATGAAAAAAAAAAATCATTATAATTTGAGATATCACGAAAAA
AATATAATTTGTTTATTTATGCAAACACAAATATTAAATAATAAATACAATGAATGTATA
TTTGTTTATAAAAAACTGACAAAAAAATGTGAACATGTACATATTGATATATTTGCACAA
TTCATAAAATCTATAATAAGTATTGTAAATTTTAAATCTAACTATTTAATTAATACATTT
TTTTTTCAATTATTAAAAAAAAATTATATTTTATATGAAGATATTATTTTTAATATTGCC
GAGTCATATTATTCTAAAGGAATGTATACATGTGCAATATTTTTTTATAAACTTATTTAT
AAGCAAGGCAAACAAACAAATTGCAATGATATAACCCAAAGAGATGGCACCGAAAATGGC
GATGAAAACGAAACCGCTTTTGACTATGCAATGGGTGAAAAAACGGCTTCAACTAATGAT
ATCATATCTTTTGACAACAAAATAAATGTTACAAATTTTGTATATAAAATGGTAAAAAGC
TATTATTATATAGGAAATTATATAAAAGGAGAAAAGATAATATTAAAAATATTAAATAAT
GAAAATATCGAAAAAGACAATATAGAAATAGATATAAAAACATTGTATATTGATATTTTA
TATAAATTAAAAAAATATAATAAATCAATTAATATACTATTAAGTATTAAAGAAAAAAAA
TTAAGATCAACATTTTCTATACCTAAACCACTTAGTAATAAAGAAAGAGAAATATTATTA
TTAAAAATATTTAAAAAAAAAAATAAATTATTATTATACACATCACATAATAAATATATT
TTACACATATTTTATATATATCCTCAAAAAAAACAAAATTTTGATAAAACTTTTAATAAT
CATGTTTATTATATGTATGACAATTATGTATCTCATAAAAATATTAATAATATTATTAAA
ATAAATTCAAATATATGTTTTTGTTATTTTTGTATAAAATATAATTTACCAATCTTAAAT
TATTTTTATTTGTTTAACATTTTAGATATAATAAATTGTAAAAATAATGAAATAAAAGAA
ATGGGAAAAAAGCATATTGCAGAATTATATAAGTATCGTGAATATTTGCTTTATTTAATT
TATTCCTTTAATATATTTAAAAATAAAAATAAAAAAGAAAACTATAATACTATTGTTTAT
AAAAATTTGAAAATAGAAAAAAACAAATTATTTTACAAAGACATTATGATAATTGATATT
AACAAATTTATTCAAGAGAATTATTCAGATCAAAATGAAATATTTAATTATAATAAAAAA
AAAGAATTATTAAACACATTTTCCGATATCAATAATATACAAAAAGAGTTTTATTCTAGT
ATCTATAAATATAAATATAATATTGAATCCGAAATATTAAATAATAGAATTGTTATGAAG
TTTTACAAATTTAGATATACTCTTTTTTATTTTTTATACGAATTGGAACATGATTTTAGC
AGAATATATGCATGTATGGAAAAAGAGACTATTCATTTTAAAAAATTAAAAAAAGACAAT
CATAAAAATGGAAAAACAAATTGTGATAACATAATTTATCAATCACATTCTGGTATTGAT
TATGATGAAGATTATGAAAAAAAAAAAAAAAAAAATTCAATTAATAACATTGATAAAATA
AAAGAAAAAAAAAAAAAAAAAGGAGTTTCATTTTTGCACACAAAAAAAAAAATGAACTTT
TTTTCTTTCGAAAGCTATTTAGGACTTTATTTTAGTATTCTATTTTTAGAAGAATGTTTT
TTTTTAGTAAGTATAATGAATTTATATGATGATTCTATTCATATGTTAAGTTTATATTTA
AAGAATAGGAAATCCAGTAAAATAAAATTATTAACATATATAAATTTTATAAAAAACGAA
TTTAAAAAAAGACATGATACAAATATGTTTTCTAATATTCATTATTATTTTTTTGACAAT
ATATATACTAATAGTATAAAGGAAAATATTAATAAATATTATAATAAAATCATAAAAAAT
AATAATAATAATGATGTAAAGAACCGAGATTGTAGATATTATATTTTTCGAATTAATTTA
TTACTTAATAGATTGTATATATCCAGTGGGAATTATGAAAAACAAGTTAGATACTTAAAC
GATTTGTATATATTTAATAAAAAAAAAAAAAATGAATATAGAATTTTAAAATATTATAAT
GATATAGTTTTAACAGGAAACTTTTCTCAAAATTTTTTAGTATCAGTATCAAGATCAAAA
TATAAAAATATTCTAATTATATTTAGACTTTTTCTAGTTAGAAGTATACATTTTGATAAA
ACAAATCCATTTCTTATTTATTTAATTGCAAATGTTTGTAATATATCATCTATGGTTATT
CATGCAATTCATGAGTTTACACGGGCTTATACCTTCTTGTTAAATTCAAGACGTGAAAAT
AATCGTATATTGAATAAGGAGAATATAGATAATGTTCCAATTAAAAATAAAATGGAAAAA
ATAAACATAAAGAATTTGAATGAGGGTGTAACAAGAGAATTGTGTGATAGTGCATTTGAT
CAAAGTAATGATTCAGAAATCGAAATGGATGAAAAAACTGAAACAGAAGTTGAAAAATAT
CTATATATGAAAAATAAATTAGAAAACAAATTTGAAGGAATATCTGATAATATAAATTTT
TTGTTTAGTTTGATGGCGTCTTATTTCAATTACTCAGGGGCATATAAAGTAGAGAATAGA
GAATCTGTTATTATGACTTCTTTTTGTATATTAAATGAATATATATTAAAAAGATATGAA
CAAAAAATAAAAAATAAAAAAAAAAAATATATAAAATATTCTCAATTTTATAAAATTTAT
AAATATATATATTTAGCTGAAATATTATATAATTTAGGAAGAGCCTTACATTATTTATCT
TATTTTAATGAATGTATAAAATTATATTTAAATGTTATAAAACTTATAAAAAAAGCAGAC
AAAGAAATAAAAAAATTATTAAAATTTAACGAAAAATTTATATATGACTATGTTATTAAT
ATGAAAAAGTGTATGTGTTATACTTGTCTTAATTATCCATTTATTTATCAAAAAACAGAT
TTAATAAAAATAAAGAAAAAAAAAATAATAAATAGAATAATGATAAAAAGATACATAAGA
ACAAAAGTTATAACAAGTTTAAATAAATATAAGTGCTATAATATAAAAAATGAAAAGACG
TCAAAGTACTGGCCTAATATAAATTGTATTGATAAAGATGAAGAAAATATAGAAAAGAAA
TGTAAAGAGAAAGGAGAACAAAGCAAAAAAACAATACCTTACTATAAAAATTATATGCAT
GATTTTTATAACAGGCAGTTAATGCACAATCTCCATTTAGTTGAAATGAACAAAATGAAT
AAATTAAGAAATTTCAAAATGCCTAAAATACACACAGGAGATCTAATTGAAATCAAATAC
GAGTTGTCACGATCTCAGCAGACGTTTGCAATTTTTCAGGGCTACTGTGTTGACATCCGC
AGAAAAAGACTCGACTCTTCATTTATTGTAAAAAATATATTTGATGGTGTAGGGGTGGAG
CAATTGATACCATTTTATTCGCCACGAATTTTATATGTAAAAAACGTAAGAAGCTTATAT
AATATAAATGAGGAAAAACTTAAATCATATTATAAAATAAATAAACCAATAACAAGAGAT
TATAGATATATGTGGCAATATAATGTAAGAGGAAAATATGAAAAACCTCGAGGACAACAT
AAACCGGGTATTAGATCTATTGAACCCAAAATTAGAAGACGACTAGCTAAATTAAAAAAA
AAATATATGAAAAGAAGAATAGAAAGTAATTTATCGTCTTACATATTTGGTGGTGTATAT
GCGCAATATACAAGAAAAAGGACAAGATTAGTTCGTGCAGAAATATATAGAAGAATGCTT
ATATATGCATTAGATGAAGAAAATAGAAGAAAACAAAAATTAAATAAAAGACGAGAAAAA
GAACATTGGAATAATTTTAAAATTAATAAAAATAAAGGAGATAATGCTTTCATGTCTTTA
CCCTCTAATCATCCTCTTGTGAATGCTTGA
>Py17XNL_0101352.1
ATGAATTCTAAAAATGAAACAAGAGAAGAAAAAAAAAAAGAAAGGGAGCTAAATGAAGCT
CGGAAAGCCGGAAAATTGGAAGCTCTAAAAGATGAAGATGGAAATGATATAAACCCTCAT
ATGCCACAATATATTCTCAAAGCCCCTTGGTATTTAAATCAAACACAACCAGGTCTAAAA
CATCAAAGATATCGAGAAGCAGATAAAGTAAAAATAGAAGAAGAAAGAAATCGAAAAATT
TATGTTAAAAATATAAAAAATAAACAAGATTTTTGCAAAAATTGTGGAAGTGCTGCACAT
ACAGAAAAATATTGTTTAGAAAGAACAAGAAAAAAAAAAAAAAATTTTATGAATAAAGAA
AATGATGAAGACTATTTATGTGTTACTCAAGATCTAGGATATGATGGAAATAGAGATAGA
TGGGTAGGATATGATCCAAATAATTTCGATCATATATATAGAGAATATGAAAAAATAGTA
GATGAGCAAAAAAAACGAAAAGCAGAAAAATTGAAAAAAAAATATGAAAAACAATCAATA
AAAAAAAAAAAAGAAGAAAATGAAGAAAATGAAGATGAAGAAGAAGGAGGAGATGCTGAA
GATAGCGAATTAAGTAGTGATAGTGAAAAAGATAACGATTTAAATGATAATAAACAAAAT
AATAAAAAAAATAACAAAAATGAAAAAAATAAAACAATTGCTCGAAATTTAAGAATCAGA
GAAGATACAGCAAAATATCTATATAACTTAAATTTAAACTCTGCTTTTTATGATCCAAAA
AGTAGAAGTATGAGAGAGGACCCATTAGCTAATATCAAAAATAATTTAGAAAATAGTAAT
TATTATAAAGGTGAAAATTATTATAATAATACAGGAGATGCAATTGAATCGAAGAAATTA
GAAATATTTGCATGGGAATCATATAAAAGAGGTGAAAATGTTCATTTCAATGCCCAGCCT
ACCCAACTCGAATTAATGTATAAAGAATTTTTAGAAAAAAAAAATAAATTAATTAAAAAA
AAACAAGAAGATATATTAAAAACATATAAATGTGAAAATATAACAAAAGAAAATAATAAT
CAACAAGAACTTATACATTCTGAAGTTTACACAGAATATAAACCGGTCGATCAAATTGAT
AGTAAAAAAAATAATAAAATAAAAATATTAAGTAAATATGAAGAGGATATTTATATTTCA
GATCATACATCAATTTTTGGTAGTTATTATGATCGGGAAACAAAAAAATGGGGTTATAAA
TGTTGCAAATGTACTGACAAGTTTCAACATTGTGTTCAATCATAA
>Py17XNL_0101353.1
ATGATTAATAATAAGGCATTTTACACTAACTTGAAACTTGTAGTAAATAAGGACGAAGAA
AAAAAGGAGGAATCCGAAAACCAAGGAAATGGAAATAATGTAGTTTATATAGGAAATATA
AGTAAATATGTTGAAGAGGAAAATATAATAAAAATATTAAAAATATTTGGTGATATAAAT
AATTGGCATAGACAAAGAAACCCATCAACAAATGAATTAATAAATTTTGGATTTTGTGAA
TACAAAGATATATATAATGTTTATTTATGTATAAATATATTAAATAATATAGAATTATGT
GAAAAAAAATTAAAAGTTAATTGTAATGATAATTTAAAAAAAAAATTTGATTCAATTGTA
GATATTTTATTTGAAAAAAGAGAAGTTACACTTTTTGAAAATGATACAAAAAATATCAAC
GAAGAAAATATTGCAAATAATTCATCTGAATTAAAAGAAATAAAAAATAAAATTTTAAAC
GATATAGAACAAGATTTAAAAAATAAAAAAATGGATGTTTTAAAAATTATTAGCGATATT
AATAATAATTATGAAAAAAGTGGAAAAAATAAAGAAACAGAAACAGATGAATATAAAAAT
GTAAGTAATAACAATGTTACTCAAAATAATATGGATAATAAATCTGTATCAAATAAAAAA
ATATATGACCATGATAGAGGAATAAACTGCAATGATAATAATAATGAAAAAAATAACGAA
AAAAATAACGAAAAAAATAACGAAAAAAATAACGATAATAATAATGAAAAAAATAACGAT
AATAATAACGAAAAGAATAATGATAACAAATCAACTCAAGAAAGCGAAAAAAAAAAATAT
GTTACTAATAATTATAAAACCCATTGGAGGGAAAGAGACCGAATTGAAAAACTTGATGCA
AAAGAAAAAGATCTAGAAAAAGATTTTTATAAAAGAGAAAAAGAATGGTTACAATTAGAA
GAACAAATTAAAAAAGATACATATAGAGAATGGAATAAATTTATTCAAATAAAAAAAAAA
GATATTGCTAAACTTATCGAATTGGATCTAAAAGGAGAAAATGAAGATTCAAATATTTCA
AGTTCAAAAAGAAGAGAAAGTAGAAGGTCAAAAAGAGCAAAAGAAAAAAAATTAGATGAA
CAAGATAGATTAGATGAAATAAAAGAATTGGAAGAAGCCAAAAAAAAAGCAGAACAAATA
AAGGACCTTGATGCGGCAATGAAAGAGAAGGAGAGAGAAAAAGAGGAAGAAAAAGAGAGA
GAAAAAGAGGAAGAAATGTTAGAAAAACAGGACGAAAAAAATGAAAAAAATGGACAAAAT
GGCGATACTGCTACTGCTCAAGTTAAGGCAAAAAAGGGCGGCTTTTTCGCTGCGGCTCTT
TCATATGTATTTGACAGTAATAAAACAAACGAAAATGTTGAAAAAGGAGAGAATAAAAAT
CATGATACTAAACAGTTAAATAAAAATGAAGATGAAAAAAAACCTGAACAAATCGAAAAT
TCTGAAATCGAAAAGGAGCATGAAGAATCTAGCCAAGATAAAGATAATAATACCAATAAA
AAAAAAAACTCAAAAAACAAGCGAAAAATAACAAACAGCGAAACGGAAAAGGTAAATGAC
AAGAAAAAAAAAGTAACTAGCGAAAATGCACAAAGTGAAGAAGAAGAAGAAGAAGGAGAT
GCTACTAATCAAAAAAGTGATAGTAATAAAAAATCAAATATAACAAATAATGAACATACA
GAGGAAATAGAATCTCTAAAAAACGATCCAATAATAGCATATGAACTAGAGATAGAATTA
GGGAAAAAAAGGAAAGGAAAAAATGATACATCTAAAACAATTAATATAATTGAAAAATCA
AAAAAAATATTAGAAAAGATACCTTTAGGAGAAGAAGATATTTTTAATTACCCAATCGAA
TGGAATATATTAAAATTAAAAGATAATATTAGTACAAACTTGAAACCATGGATATATAAA
AATATAACAGAATATATAGGGGAAGATGAAAAAGAAGTTATAGAAGAAATAAGCAACTTT
TTTATCGAGCAAATATTAAAAGAAACTGCACCAAAAGATATGCTTTCCGAAGCGGAAAAG
TTTTTAGATTCAGATGGAAAAAAATTCATTATTAATATGTATAGACTCATTATTTTTGAG
CAACTCAAAATAAAAAATAATATATAA
>Py17XNL_0101354.1
ATGCAAGAAGATCCAATTGTTCAATATATTTTAGTAAATAAAGAAATTTTGGATAAAAGA
TGGCCACTTGGGTCTATCATAGCACAGGGCTGTCATGCATGCGTTGCAGTAATAGCTGAA
AATATGGACGATGCTATCGTAAAGGAATATTTATCACCGGAAAAAATAAACGCTATGCAC
AAAGTTATATTAAAAATTGATAGTACAGATGAAATGAAAAACTTATCAGAAACCCTCGAT
AAAAATAATTTGAAATATAGAATTTGGGCTGAGCAGCCAGAAAACATTTTAACAGCAATT
GCAATAAAACCATATTACAAAAACAGTATAAAGGATTATTTTAAAAAATATGCATTATTA
AAAAAGTTATAA
>Py17XNL_0101355.1
ATGGGTGAAAATTTCAGCACAATTACACACACAATAGAAGTTAATTGTTCGTCCGAAAAA
TATAGTAACATTTTATGCAAATGTTTATCAAGTGATGAGTCTTTAAAACAAAATAGATTG
TATAAAAATATAAATGTATCTGGAGAAACTATAAAAATAGAATTACAAAGCAATACATAC
GAAGATATAAGATATAAAGCTAAAAACATTTACGATTATTTACATTTTTTTTTTAAAGCA
ATAGAAACATTTGCTTACACACCCCATGTTTATTTACCGTTTAATATGAATACCGAAATC
GATATAAAATGTGTGAACGAAATTCGTATGTTAGCTGCTGAATTGCCACTTGAAGCAAAC
AGTGGACATCAAGGAGCTCCAATTGGATGTGCTCCTATAGCACATATATTATGGGGATAT
GTAATGAATTATTATAATGAGGATACAGAATGGATAAATAGAGATAGATTTGTATTATCG
AATGGTCATACAAGTTCTTTATTATATACAATGTTATATTTAACAGAACAAGGATTAAAT
TTAGATGATTTAAAAAAATTTCGTCAATTAGGAAGTTTAACACCGGGTCATCCAGAAAAT
TATATTACAAAAGGAGTTGAAGTAACAACTGGACCATTAGGGCAAGGTGCTGCAAATGCT
GTTGGTATGGCTATATGTGCTCATAATTTATCAGAAAAATATAATACTAACGATTTTGAA
ATATTTAATAATTATATATATGCATTATGTGGAGACGGATGTATGCAAGAAGGTGTATTT
TGTGAAGCAGCATCATTAGCTGGTCATTTAGGCTTAGGAAGATTAATACTAATTTATGAT
GATAATAAAATTACTATTGATGGTAATACAGAATTATCATTTACTGAAGATATTGGAAAA
AAATTTGAATCTTTTAATTGGGAAGTTAAAATAGTAAAAGATGGAAATACTGATTTTGAA
AAAATATATAAAGAAATAGAAGAATGTAAAAAAAATTTAAAACAACCATCATTAATTATT
GTTCAAACATTATCTGGTTTTGGAACAAAAGTTGAAGGAAGTCATAAATCTCATGGTTTA
GCATTAAAAGATGATGATATAAAAAATGCAAAAAAAAATTTGGGTCTTGATTCTGAAAAA
AAATTTCATATTTCTGATAAAGTAAAGAATTTTTATAAAAATGTTTTACAAAAAAATAAA
GAAAATTATATGAAATGGAAAGAAACATTTGATAAATATATGTTAAAATATCCAGAAAAA
GGACAAGAAATTTTAAGAAGATTTAAAAAAGAATTACCTAATAATTGGGAAAATGTTTTA
CCAAAATATACAGTAAGTGATTCACCTTTAGCAACTAGAAATTTATCAGGTATAGCATTA
AATTGTATTAATAAAATATTACCTGAATTAATTGGTGGAAGTGCTGATTTAACAGAATCT
AATTGTACAGCTTTGAAAGATGAAAAAGATATAACTAAAAATTCATTTGCAAATAAATAT
ATAAGATATGGTGTAAGAGAGCATGGTATGGTTGCTATATCAAATGGTATATATGCATAT
GGTGGATTTGAACCATTTTGTGGAACTTTTTTGAATTTTTATACATATGCATTTGGTGCT
TTAAGATTATCAGCCTTATCAAATCATCATGTTTTATGTATAGCCACACATGATTCAATA
GAATTAGGAGAAGATGGTCCTACACATCAACCTATTGAAGTGTTAGCATTATTAAGAGCA
ACCCCAAATATAAATATTATTAGACCAGCAGATGGAAATGAAGTATCAGGCTCTTATCTT
TGTCATTTTAAAAATTCCAAAACCCCAACTGTTTTAGCTTTATGTAGAAACAAAGTACCA
CATTTAAAAAATACATCAGCAGAAGGTGTATTAAAAGGTGCTTATATATTAGAAGATTTT
GAAAATAATAATGATAAACAAAAAGTTATTTTAAGTGGATGTGGATCTGAATTACATTTA
TGTTTTGAAGCCAAAGATATTTTAAAAAGTAAACATAATTTAAATGTTAGAATTGTAAGT
TTTCCATCATGGACCATGTTTAAAAAACAAACGAAAGAATATCAAACATCTATTATGATG
CACAATGATCCCAAAATAGTTCGATTCTATATTGAGCCTGCATCTACTTTTGGATTTGAT
ACTTATTTTAATACATATATAGGTTTGGATCAATTTGGATATTCAGCTCCTAAAAATCAA
ATATGGAATCATTTAGGTTTTACATCTGATAATATCGTTAAGAAGGTTTTGGATTTTATT
CAAAATCAACTAAACTGA
>Py17XNL_0101356.1
ATGGAAAAAAATAGCGAAGAAGAAGAGGTTGGACTTTTTAACGAGGAAGGGAATATGCCA
CATGAAAAAGAACAAGACGAAGAAGATGAAGATGGCGAAGTAAAAGATGGCGAAGTAAAA
GATGATGAAGTAAAAGATGATGAAGAAGATGAAGAAGGTGAAGAAGGTGAAGATGAAGGA
GTAAAAGATAGTGACGAAGATATATCTCAATCGAAAAAAAAACGAAAAAAAACAAATAAT
ACAGTATCCTATATAGATAATGAAGCAGATGAAGAAGATGATGAATATAACGATGACGAT
GATGATATTGACTATGAAAAAATAACTGGAAATAGAACAGGGAACAAAAAAAGAAAAGTA
GGAAAAAATAAATATGTTTCTACATTTTTAGATACAGAAGCACAAGTAGGAGATGAAGAA
GAAGAAGAAGAATATGCAAGTTCATATGTAGACGAATTTGAAGAAGCTAAAAGATTAGAA
AAAAAAAAATTATATGAAACCAAATTAAAAAGTGGAACAAATCATTTAGCTCAAGCAATT
AATAAATTATCACAAAGATATGAAAATGAAAAAGATCTAAAAGATGGTGCAACAGATGAT
GAAACTTTAACAGATGAAGAAATGTCAGAAGATGAAGAATATTTTGATGAAACTGAAGGT
TTAAATGCTTTTGATAGCCCTAAAATGTGGTTAATCAAATTATTTAAAAATGGTGCTGAA
AGACATCTAGCTATGGGCATATATTATAAATATATGAAACTACAATCTAGCGAGTTTAAT
ATTAAAGGTATATATGTATCTGATGATTTAAAGGGTTATATATATATAGAAGCTGATAGT
TTATATATGTTAAAAAGATTTCTTTTAGGGTTTAAATTTATTAATTTAAATGATATTTCT
ATTGTTCCAGTACAAGAATTGACATCTATATTTGCTATGTCACATTCTAAAGTGGTTATA
CCAAAAGTTAATGAATATGTAAGAATAAAAAGGGGTGTATATGCAAATGATATTGGTCAA
ATTTTTGAAGTTCATGAAAAAGGAATATATGCTATTGTTCGTTTAATACCGAGAATATTA
TATGATAAATATAATAACTCAAAAAAAGATCAATATGACAATGTAGGTATATCCACATCT
GTTAATAAAAATAATTCTACTATTCATTATGATAGTACAAATAATAATTTGGATCAAATA
TATCCATTAATGGATAAAATGAATACAAACAATCAAATGCATAATGTAAATAATGCAATT
GTTCCTTTATCGGGTGAAAAATTAAGTGCTATAGATGAAGCATTACAAATTCGAAGAAAA
AAAAAAAAAGAAAGACCCCTTAAAAAATTATTTGATAGAGATGAAATCGAACAAATAGGA
GGAGTAATTGAACATGGACCATATCCTGGAACTATTAAATATCAAAATAATATATTTGAA
GAAAATGGATATTTATTAAAAAAAATGAATATAAAATATTTAATTAGCGAAAATGCAAAT
ATAACATTAACAGAAATACGAGACTTTAACAAAAATAATACAAATGAAGAAGATATAAAT
TTACATATAAGTAAATCTTTTATAAATAAAAATTCTTTACATTTATTTAAAAAAGGAGAA
AGAGTAAAAATTATGAAAGGTGAATTATTTAATTTAATAGGTACAATAACTAATATTAAT
GAAAATGTATTAAGTGTGAATCCAGATAATTTAGCTAAAGAATTTAAATTTTTGCCAACA
GATGTAACCAAATATTTTACAGAAGGAGATAATGTAACTGTTATAAATGGTTTACATAAA
GGTAAAAGTGGGTTAATATCTTTATTAGATTATAAAGAAAATATTGCTCTTATATTTTCA
CCTTCATTAAATACAGAGTTTCGGTCATCAATACAAGATTTGACAGGAACAATCAGCAGT
AGTAGTAATACTGTTGAAGGTTTAGGAGGTGTTAATACTTTAAATGGTTTCTCAATCGGA
GATTTAATAGAATTAAATGATAGACAAATTGGTGTATTAACATATATAGATAAAAATAAG
CATATTCGTGTATTAACAAATAGTAATAAAATTTTACACACAACCATAGGATCAATTACA
TATAAAAGATCTGCTATTGGGCAAATATGTAAAGATGAAAATGGGAATATTATTCAATCA
AAAGATACTATACAATTAATTAAAGGTGCACATAAAAATAAAACAGCAATTGTTAGTTAT
ATATGGAAAAATAAAATTTTTGCAAAAATAAATAAAAAAATTGAAGATAATGGTTTTGTA
GTTGTTGATTGTGAAAATTGTTTACTTAGTGGAAATGTTAATGAAAAAAAAAAAATAATA
ACACAACATAATTTATTCAGAAATAATAATATGCAAAGAAAAAATACTTTTCAATCATTT
ATTGGAAAAACAGTTAAAATATTATCAGGGGTATATAAAGGTCTTTTAGCAGATGTTATA
GATGCTGAAAGAGATGAATTTACCTTACTTTTAAAAATTAAACCCAAAACTATACGACAA
AAAAGAATAGAATGTGCAATAGCAGATGCATATAAAGATGATAAACTTTTTGATGATAAA
AATACAGAAAAGAAAAAAGATGGTATAAATAAAACAAATGATACTTATTTTAAAGGAAAA
TTTAATTATGAATCAAAATATGATAAAAATAAAACTTTGGAAGAAGATGAAGAAAGAAGA
AAAACGAGTTTTAATCTACCATTTTATAATGATGTTAATGAATATAAAAATTATGATAAA
AAAAAAAATGACAGAAAATATGAAAAAAATTACAATGATGGATATAATAGCTATTCTAGT
CATACAAATAAATCTAATTATTATGATGATGAAAAAAAAAAAAAAAAACATGATAATTCA
AATAAAAAATATCATCAGTATGATGAACATGAAAATAATAATTGGAAATATTCTTCACAT
AATAAAATACATGAAAATGATACATATCATAATAATTCTAATGATAAAAATTATAAAAGT
GGAGAAAATATGGATGATTATTATACATCAAATAAAAATGGAAATACTGAACAAAGAAAT
GTTAATCGATTTCATAACGAAAAAGATAAAAAATATGAAAAAAAAAAAACAAGTCCAACC
AATTCAGAATATAAAAAAAATGATAATTTACATGAATATCATCAAACAGAAAGTCAAAAT
AATCTTAACAAAATAAATAATGAAAATAATTTTTATAAAAATCAAACAGATGAAAAAAAA
AATCAAAATAATAAAGGAAACTCAGATTGGATAATATCAGGTGTAATTATAAAAATTGTA
ACACCTGGATTATTTTATAATGAAATAGGAAGAATATCAGAAGTTATCAAAAAAGGTTCA
TATATTATACTCAAAATTGAAACAGATAAAACATCTTTTAACATCGTTTCAGAAGCTGTG
ATTCCATTGAAACCTAGTAAGCCAAACGATGAAGTTATTGCCATTTTAGATGGAGGGAAA
ATTAGTCAAGGGACTGTTATTGATATATTAAATGATAATAAAGTGGAGATTTCCACTATA
AATGGAAATATAAACTGCGACATGCAACATGTTTTTTTGTATAAAAAGGTGTGA
>Py17XNL_0101357.1
ATGAAAAAAGAAAAACACAAAATAACTCCCCATGAAATAAAATATATTTCCGATTCAAAA
ATAAAAAACAACAATGTTAAAATAAACCTTTTTTATATTATATTGATATTTTTAATATAT
ATCTTAGGAGTCGTATTATATATATGTGTAATGCCAGGCCTGAATGTAGACAGTAAAAAT
AAGCTAAAAGTATTGATTCCCAAAAATTTTAAAGATTTAACAAATATATTAAATGTCGGT
AAAATAAAAATTTTATATGAAGCTTTAATATCATATAGAAATGAACATGGTGTAATATTG
TTGATTCTTTTATCATTATTTTACATTTCTTATAATTCATTTCCACTATTTTTATGGTGG
ATGACAGGAGCTGGTAGTGGCATAACAATATTAATAGGAGCATTTTATAATTATACATTT
TCTATAATATATTGTACAATACTATCCATAATATCCTCTTTAATTGCTTATGTTGTTTAT
AGTATGTATGGCAAATCAGTGATAGAATATTTTTTAAAAGATCCACTTGCAAAATTTAAT
GAACAAATAAATAAAAGAGTGAAAACTACTTTTGATTTGTTTTCATATATAGCAATTTTA
AGATTAACTCCGATTTTTCCAAATACCTTAATAAACATACTTGCACCATGTTTATCTCTA
CCTATTATTCCACTTGTATTTGCTACATTTGTTGGGAATCTTCCTAATATCATTATATTA
GGCCAAACCATTAATAGATTGTCATCTATTGATATGACACACCAGTTTTATGTGCCCATA
GCTTTTATAATATTGTTGATACTTTTTCAGAGAATAATGAAATATACATATATCGAAACA
AAAAAGGATAAAGAATTATAA
>Py17XNL_0101358.1
ATGCCTAAAAAGTTCATAAGAAAAGATGCATTTTATTTACCGGCTTTGTTTTTGGGAGGA
GCGTCTTTAAGTCATTACTTTGCATCAAAAGAATTGGATGAACTCGAAAAAGAAACTACA
AAATCAATTTGGGGTTTTTCAACTGGTGTAGTAATAGGACTAATAATAGGTATATGTATA
GGGACCAACTATTATTATATTTTTAATAAAATATTTTCATTTTTTGATTATTTTATGAAA
GACGATTCAGAAGAAAAAAGAAATTAA
>Py17XNL_0101359.1
ATGTTAAAATTGATACAACCCCATCAAGAATGTTTCGATGCAGAAAAATACAAAAAATAT
TTAGAAAAAGAAAGGTTAAGAGAAAAAATCGATATAAATAATATAAATATTGATAATGAG
AAAGAAGTGGAATTATATGAAGATTATTTATTAAATTATAAATATAATAAAAGAGAGGTT
GAAAAGAATGCGATTCTCCCCTTATCATTATTATCATCCTCCTTCATAAGAAGAGCTATT
TATTCAAATAGAGAAAATATTTTAAAAAATTTAAAAAACATCAACTGGAAAAAGTATTGT
TGTAATGTTAAAGGCGTAAGATGGCATGCTAGTGGGGCATGGCGTGTCTATTTTTGCAAA
AGAAATTATCAACACAATTTTTTTGTTAAATGTGATTGCTATTTTCGTGTAAGTATATAT
GGGTTTGAAAAAAGCAAAGAGCTAGCTGTTCTTTATAGGAAAAGGCTCGAATATGAATAT
ATACTACTAATGAAAAGATGGAAAGAAATCGAAATGGAAAATGCTAAAAAAAGAAAAATT
ATTAAGGAGTCAGCAAAAAATTATAATAACTCTGATGAAGAACAAGAAGACAATGAACAA
ATAATTAATTCAACTTACAATAATGAGAATTAA
>Py17XNL_0101360.1
ATGTTGCGATTAAATAATGTGAGGTTTTTTTTTAAAAGTAAGATTCGGTTAAGCGGTGGT
AAGCAGCATCCAAAATGGGTTGTAAAGGATAAAGAAAAGTATAATATATACACATATGAC
AATTCATATTATGGGGAGAATTTCAGATATAATAATTTTATACTGCATATAAGATCATAC
AAATATTATATTGATTATATAATAGAAAATGTTTATAGAAGTCTTAAGAATGGTTGTAAC
TTTTTCATTTTGCCACTAAAAAATATTATTTTAAAACACAATCCAGATGTTCGTTATCAG
TTAGTAGCCCTTATGGCTTTTTTCGGAACCACCTCCGCTATTACTTGCTATCACAATTCC
ATTTATCAAAATATTATTGATGTTACAAATATGTTAGAATTAGGAGTAGTTGATGATATG
AAAGATAATAATTTCTTTGATACACAAAGTGAATTGCAAAACAAAAATATTAATGATTAT
AGCCAAGATCATGAAAGGCTAAATGAGTTATGGGAAAAGGCATTGAGAGATTCAACAGAA
AAAAACAGTTTCAATGAAATGTGCAATTATTTATCCATTAAAGATGATGAACAAATTGCA
AGTTTTAAACCAAAGCATATATGGAGATACAACATGATACCTTATGGAGAAAACAATCCA
GACACACAAACATTCCCTATCCCATCATATGAAAAACCCTTCAGATCATTTGCTTTAAAT
TTTACATATAATAATTTATCCGGAAACTGGGGAGATTATATTGATAGAAGAGATAATAAA
GGATCCTTATTAAGACCATCAAGATACATGTTTACAGATGTATTAATACCCGCAACGAAA
TAG
>Py17XNL_0101361.1
ATGGAACCCATTGATAACTTAAATCCAAATAATGCATTTGTTGACAATTGTTTCGAGAAA
GAAGATGTAATAAAAAAATTGTATAACTCAGTTTTAACAAGGACAATTAAGGAAATCGAT
GAAAAAAAGTTCAATTTAATAGAAACATCAATAAAATATGAAAATGAAATAAATAAATGT
ATTGATATAAGTAATTATTATATAAATGAAGCATTTTCATCTGCATTAAAGACAGAGGAA
TTAAGGCGAAAATTACGGATTCACATATATACAGTCTTTAATGATGGAGATAAAGAAATA
AATTATCCTGTTGATGTAAAAATTGAAAATTCTGAGAATATATATAAATATGCAATACCA
TCATCATTTACTTTTAATATTCATGGTTATATTTTAAATAAAGATGAAAATGATTACGAT
TCATCGGAATCTGAAAATGTACGTTCAAAAAAAGTTAAATTTGAAAATGTATATGGTAAT
AATTTAATAACACCTAAAGAAGATGATTGTAAATACTCAGGTACAGAAATTGATGACATA
TCTGAAAACAATGAGAAAATTGATTATTGTAATACGAATGTTATGAAATTTACATCTTTT
TTTTCAACAATAATGGTTGTGAGAGATAAAGAAACAATTATATATGATAAAAAAAATAAA
AATTATTATGATTGTGATAAATTAACATTTACACGTATAATAAATGAAAGAAAAAAAGAG
ACAATAAAAATATTTTTATTTTTGGATCAAAAAATACCATTTTTTGAGCTTTCATCTGAT
TTAAAAAATTTAATGAAATCATCTGAAGAGACAATGCCTGAAATCATAAAACGTATATAT
GAATATAGTTTAGAAAACGATTTAGTTGGTTCTAACTGTGTTATGAAAACTGATGAAGTG
TTAAAACCAATATTAGAGGTTGATGAATATGAGTTTTCTGATTTACCCAATCTTTTGCAA
AAGCACTTATCCATACAAAAACCAATAGTTTTAGAACATATTGTCGACTTAGAAAACGAA
GATGAATCTGAAAGCATATATGATGTTGTCATTGATATTTTTGAACCTTATATGACTTTA
GATGAAGGCAAATATAAGAAATTTTTACTTGATTCTCATCATTTAAATAATTTAGTAAAT
TTTTTAAAAATGAATGAAATAAATGATAACAAACAATCTGAATTAAACGAAGGGAAAGAC
TCTAACAAATCTACTAAGTATACAAATAATGCGGATCATTCTTGTAAAATAGAATCACAT
GAAGATTTAGTTACAGAAGGAGCAGATGAAATAAATAAAAACGAAAATGATGAAAATGTA
AATTCGAAGGAAGAGAATGATGAAAATACGAATGTCAATGTAAACAATGATAACAAAAGT
GAATACACACAATCGATTAAAGAAGAATCTTTTGATAGCGATATAAATGAATTACATAAT
AATAAAATAAAAAACCCACAAAAAAATAATATGCCTTCTTGTATTTCAATTTCAATATTT
GAAAAAATTAATGATATACAAAATGAAATAAATAGTATTGATGATGATATTATAAATATA
TTATGTAAAATAAAACAAAAAAATAGTTTAAGGTTACGATATACAAATTTTTATGAAAAT
CCATGTGCATTTATTGATCATGTTATGAATAGTAAATTTCCAAATAATATGGAAAATTTA
AGCGATCACAATTATATATATGATCAATCAGCTAATATTAATGATGATAACTATTATACT
TTGCCATGGGTTCATAGAGGAATTTCAAAATATTTATTAATTAAAAATAAAAATATTGAC
GATGTTCTTAAATCTGTTTTAAATTCAATGAATTTAGATTATAAGAGAAAAATTGATGAT
ACAAATTCAAACGGAAATACAAAGAAAAAAGTAAACTTTGGTACAGAAAATTTTAATCAA
CGCTTTAAAGAACATATGAATTATAATTACAATAATTCTGAAGTAAACAATAATCATATT
AACAATAACGTTAACAACATTAACCACAATAATATTAATGGATATGATTATTTTGGAAAT
AAAAATATGAACTATAACCCATCTGATTTTTTAAAACAACCTATGCAAAATTATCCATAT
AATAATATGAGTTATGAAAACAATATCCCAGCCCCTATGGATAATTATCCATCTTCGGGT
TTTAATAATAATATGCAACCTAATCAATTCATAGGAAATATGAATCCCGAAAATAATTAT
ATGCAAAATAATGATAATAATTTTAATGTATATAATAATCAGCAAATTCCACCATATCAA
CCACAATATATGAACTTTCCTTTTAATGGGATAAACCCTCAAAACAATTTTAATCCAATG
TATGACGGTAATATGCCCATGGATATATATTCAAATAATAACTTTTATAATTCAAATAAT
TTGGGCTCATAA
>Py17XNL_0101362.1
ATGGTAAATGACAAGAACTGCATCAATTATGACAACAATTTTGATTTACTAATAAAACTA
TTTTGTGCTGAGTTAAAAAAAAAAGATAAAAATAAAAATGGTTTAATTACACATAAAACT
TTTATTGAAGTGTTGGATATGTTCCAAATTGAATATGATACCCCTATTATAGATTATTTA
ATGAAATATTGTGTTGTAACTGAGGACGGTTTTATAAATTATAAAAATTTATTGCTTATT
CATGATCCTTCAAAAGCACTTAAAAATATTTCCGAATGTGTACAAGAAATTTTTAATCCC
CAATTTATGTATATGCAAGATAAATATGAAGATAATGATAAATATGTACAAGAAAAAAAT
GAAATTATAAGAAAATTATATTCTCAATGGGATAAATGCTTATTAAAGGATGATGAATTC
AAAGCTAAATTAATTAATAACAATGTTGACATAACACCTGAATTCGAAAGGTCTTTATAC
TTATATGGTCCAAGTAGGTCTTTAAGTTTTGTAAATGTAATGAAGACATTATATATTAAT
AATAGTAAAAACAGAAAGAACAGAACCACATTTTTAAATAAAATGGAAGATGATAAATCG
TCAAAATTAAGTGTTGATGAAAATTCACAGGAATGTTTTAAACAAATACATAGAAATCCT
ATAACATGGGATCAATCACGTATTAAAGATTCTGATAAGGTAGTTGAAAGCGTTGAAATT
ATTTCAAATCACTTAATGAATAATAATAATAACACTACAAATAAAGAAATGCTTCCAAGA
GATTTTATTAATGACACAATTAAAAATATAATAAAAAAATACATAGCTAATAAAATTTCG
GATTGTGAATTTTGTGAATACTTGAGTAAATTAAATATATCAGTAACGCCTGAACTAAGC
AATTTAATTAAATATCATGAATTAGACAATAATGGGAAATTTAAAGATTTTGTTACAGCA
ATAAATAGATGTATGAAGAAAAATGTTTCTCATTGTTTAGAAAGAAATAAAGCACTGAAC
ACAATTAAACAGGACAGTGAAAAAGGTAACTTAAATTATACCTTTAATAAATTACAAAAA
AATGATTTATTGTACAGTGATATTAATAATAATTAA
>Py17XNL_0101363.1
ATGGATAACATTACGGTTAACATAAATAATAGTAATGACTTTAATGAAATTATACATGAA
ATAAAATCAAAACAACTTTACAATGAAAGTAGAAAAGATTCAAAAATAGCAAAATTAAAA
TTAACCACACAAAAGGTTAATGGTAGTGATAATGATGATATAAAGATGATAAATGAATTC
GAGGCATATATGAATAAAAGAGTTCCTAATAAAAATAAAAATAAAAAAGAAACAACTCTA
CACAAATTAAAAAGTGAGCAAAGTTTAAAGAAACGGAATTTGTCAGATACCCCAATTTTC
CCACGTATTACTTCATTAATTTTAGATCATGAAAAAGACAACAGTAATTCAGATTATTCT
TATAAAACAAAAAATACAAAAGATTATAAAATAAATAAATATGTTTCTAATAATAAATTT
GAGAAAAGTAGCATATATGATATTTATGCGAAAACATTGAAAAAACTTTCAATTGAAGGA
GAAAATAATGAAGAAAGTTATTACAATGATAATAGTAATATAACCCAAGAAAAAATAAAT
AAAAATAAATCAGATATGCATACTAATGATTCGGATACATCATTACATAATTCCACTTCA
ATATATGAAAACCCAAATTCGAGTATTGAAAAAAATAGGAACTATCTAAAAGAAAAAGCT
ATACGAAATAAAGATAGAAATATAAAAGGACGAAAAAAAAAAAAAAGTGATTTAATTCAT
CGATATAATATGAATGATTCAGAGAATGTCAATTTTAATACTTCAAGGGGAAATGATACA
AAAGACTCATATTACAACTCTTTTGAAAATTCAAACTTAAGTAATGAGGAATATACTTAT
AAAAACAGTGATAGAAGATATAAACAGAAAAACATAAACCAAAATAAAAAAGAAAATACA
TTTTATTATACAAATGAAGAGAGAGATAAAACTTATTCCAATAAATCATCTTTTTCTCAG
GAAAATCTTAGTGTAAAAGGAAATGGAAATTATAGAAAAGGTGATGATGATAATAATAAT
AATAATAATAATAATAACGAAATAAATAATATACCTGAAAATGGAAATAATTTAAATGAT
CATAGTTCTTTATCGATTGAAAATCATAAAGATAAAAAAGAGGAAGCAAAAAATGATAAT
TTAATTAAAAAAAAAAAAAAAAAAAAAACCTTAAGTCATTCTGACAACCATTCCGAAAGA
GACGGTTCCGCAAAATCATTAAAAATTGGTAATGAAATGAATATGTATCATTCATTAAAT
GATAAAATATATAAAAAGAGAAGCACAATATATTCGAAAGAGAGTTTAAAATATGATAAA
TCCGACATTACTACAACTGATTCAGAATATTATATGAATGATAAATATCAAAAATATATT
AAAAAACAAATACCTTCTATTGAAGATGATTATAAACACAAAGAAAAATTATTAAAAATC
GTAAATAGTAAAAATATTTTAAGTATTAGGAAAATTCTAATAATAATGAGAGAATTTTAT
ATTGGATTTATAGGATTACAGCTTATTTATTTTATAACATATCTTTTGTTTGGAAATAAT
AGTGTATATTTAATACAAATCATTTCAATATCATGTACCTTTTTTTCACTATTAGATGCT
AATTATCATGGATATTTATTAAACGGATTCATTGATATGTGTATAGCAATTTTTTTAAAT
ATAGCCATTATAGAAAATATTGCTGGTTTTATAACCTTACAATCTAACAGTGTGCTAAAA
AATATAACTATATCAAATGTAGTTTTCCTCTATTTCTTTTCAATATTTTCATTTTTAAAC
AGCTATTTTATATATAAATTACATTCCCTTGAAAGGAAAAATATTAAATACGTTATAGAA
AGCATTGAATCAAAGGTAGACAATGATATTAAAAATAAAGCATAG
>Py17XNL_0101364.1
ATGGAAAGAAATTTTCATGATGTAAATAGCAATAATGAAGATATAAGAAAAAGGAATTAT
AATGGGAACGAGCAAATGGAAATTAATAATATATATATGAATAGCAGTATGAATAATATG
AACAATAATATGAATAGCAGTATGAATAATATGAACAATAATATGAATAGCAATATTAAT
AGCAATATGAACAGTTGTAATGGGCCAAATCCAAATGCCCTAGAAAATATGAAATATAAC
CAAAATATATTCAATGAAAATGATATAAATCTTTATAAATATAATTTAATGTTAAAAAGA
AATAATTTAGGTATTCAGGATAATAGGAAAAATATCAACAACATTATTACACAGATAAAC
AACATTACCCCTAATAATAATAAAAATAATAAAAATAATAAAAATAATAATAATAATAAT
AATAACAATAATAATAACAATAATAATAACAATAATAATAACAATAATAATAACAATAAT
AATAATAATAATAACAACTTAATAAATGGCGATTTTTATAACAATTCAGGTACCTATAAT
ACAGTAAATTTGAGTAACCCAAATTATATGCAAAACCCAAATGTACATTTAAATGAATGT
GAAAATGTTATTTATAAAAATTCCAAACAATTAAATAATACAATACATTGTCATAATGAC
AATAATATGAACAATACATATTTAAATAAAAACTTATATGAAAATTCAGATATCCAAAAT
AATATCCACTTTTCTAATTATACTAGAAATATAAATACTGAAAATAAATATCCATATAAC
CCTTTGAATAATGATAACCATACAATTGTTCAATTTCAAATGGATAATTATATGGATGAA
GATGATGATAATAATAATGAAACCAAACAAGTGATAAGAAATATAAACACACACAACAAT
AATAATTTGACACATATAAGAGAAAGAGAAATTATGAACAGTGCATGTAATAATAACTTA
GTAAAAGCCCATGAAGAAAATTTTTTAAATTCAAACCAAAATATGGTAAATAATAAAATA
AAGATAAACCAAGGAAATCAAAATTTAAATAATGATAATATAACAAATAAAATACATTTT
ATAAATAATTCATTAAATGAAAATATTGGAAATAATAATTATAATAGTAGTAGTATCGGT
CATGTAATAAAAAGTCAAGACGATAAAGGAATGCAAAATTATATGAACGTTCATGAAAAT
CAATATATAAATAATAATGGTATATATGGAAATAGTAATGATCATTTAAGTAGTAATTTA
TTTAATAATAATTTATATTTTCCAAATATGCAAATTAATAATAAAATTGAAATAAATGGA
AAAAATAATAAACTTGATAATAAAATAAATGAATTAAATAATACTACCCCAAATAACTAT
GACTCACTAATTAAAGTAGGAATAAAACATATTAATGGAAATAAAAATTCCACAGAACTA
AAAAATAATTCGAACTTAAATAAAATAAATTTAAATGGTTCGAGTGCATTATGCTCACCA
ATAAATGGTAATAAAAATAATATAAAATTTTCCAAATGTGTAAAAGAAAATAATGATTAT
ATTGTAATTTCGACAAATAACAATAATTTTAGAAATATTGCAAATAATAACAATTTTGAA
AACATAAAAAATATTCCCAATATTGTTAATAGTTCTGATATTATTAATACTGATAATACT
GATGAAAATGAATATTTAAATAATATTGAATCTATTGGGAATGTTGAAAGCAATTCATTA
TTGGTTCGTAAAAAAAAAGTCAATATTAATAATAAGTTTCCTTTAAATATTTACATAAAT
AATAATAGCAATAGCAATAGCAACAAGAGCAATAGTAACAATAGCAACAAGAGCAATAGC
AATAAGGATATTGAAAATAGTAGTGATAGTAGTAATGATCATATAATTCTGACCAATAAT
CATACACATTCTAGTGTTAATGATAAAATAATTGAGCTTTCAAATGTGACCAATACTAAC
AAAATAAATTTTAATAATACCATAAACACGATAAATCATTTTTCCAAAAATAATAACCAA
AGAAGCTTTAGCAATAGTAGTAATAGCAGTCGCAATAATAACACTATACAAATTATTGAG
TGTGAATCTAAAAAAGGTCATGCTAATTTTAACAACATTCGAAGAAATAAAATCGTGAAT
AATGCCAATGCTGCTACTACTACTAATAATAATATAGAATCGTATGACAATAATAATAAC
AATATAGAATCGTATGACAATAATAACAATATAGAATCGTATGACAATAATAACAATATA
GAATCGTATGACAATAATAATAATTCCTTTCCATATGCAAAATATATCATAAATAATTCG
CTAAAAATGAAAAACATAGGCCATAATAATAGCAATGGAAAAAATTTTAATAATAATGGA
ATGTATGTAGAAAATGTTAATATACATGAAAAAGATGGTAAGTTATATAATAATTTGAGC
AATTTTCATAATAATTTAAATATTAATAATTCACAAAATTTAAGAAAAATAGATAATAAT
AACAATTATATACATGGTTATAATACCTTTTCAAATAATGGTAATAATGCCTTTTCAAAT
AATGGTAATAATGCCTTTTCAAATAATGGTAATAATACCTTTTCAAATAATGGTAATAAT
ATATATAATAGTATAAACCCAAACAATAATGGATATTTAAAACAAAAAAATAAAGAAATT
ATAATGAATAATCAAAATGATAGAACAAATTTAAATAATGATGTATTTATAAACTTAGAC
AATTCAGCAAATACGCCACTATCAAATTCTGCAGCATTGGGGACCATTTCAAATTCTTCA
ACATTTGGGACAGTTTCAAATTTCCATTTAAATAATCTTCAAAATAATTCTAACTCAATA
AATGCAGATATCCTTATTAATAATGGAATCAACCCTAATCATATACCAAATATAATAAAT
AACGGAAATAAACATAATCCGAATTATATGACAAAGGGTTTGCGAAATGGTAACAATAAT
AATAATAACAATAATAATAATCATAATCATAATCATAATCATAATCATAATCATAATAAT
AATAATAATCATAATAATAATCATAATAATAATATATTAATAAGCGATGTAGCGAATATA
AATTCTCAAAAAACAGGGAAACATGTAAATAATTTTATTAACAATTTAACTAATAATAGC
GGTTTTAATTTATATAATAATATAGATATGAGTATAAATAAAAATGCAGAAAATAATAAT
GGAAATATCGGAAATGTCGGAAATGTCGGAAATATTAATAAAATGTATCCAATGCATACA
AATATAAATACCGATTTAAAAAATACAATAAATAATTTAAATGATAATAACAAATCAATG
TCAATAAAATCATCAATAACAAATTTTCCTCCCATGCATCAAACGCCAAATAATTATGAT
ATAAAAAAATATGTATATGCATCAAATATAAATAAAAATATGGATGGGTATTCTCCTAAA
TTATTAGAATATTCTTTAAAAAATGATAATGTAAAAGGAATAAATTATAATATAAAAGAT
AGATCTTTAACAGATGAAAATGTAATAAATGTTATGAGAAGAAATGGAATGAATGACCAT
TTTGTAAATAAAAATATGGTACATAATTTACCAAACAATGGAAATGAAATTGAAAATATA
ACAAACTTACAAATAATAAATAACAATATTCCAATTAGTCGTTCTAGTGATATAAATAAA
TATAAAAACGAATTATTAAATAATTTAAATGATTTCTCAAATAGAAATGATGGTGACAGT
TTAATTCTAAATCGTGAACATCCAGAAATGTTCGGTGACAGAAATGGTAGAAATTTTTAC
AACATGAATGCGAATGCGAATGTGAATGTGAATGTAAATATGGGTCCGAATGTGGGTCCG
AATGTGAATGCGAATATGAATGCGAATATGGGTCCGAATATGGGTCCAAATTGTGGAAAT
AACATTTCAGTCAATGCCATGCAAAGCAATGTGGCGCTAAGTGGGAATTATGATTTATTG
AAAATTATGAACATGGCTAATGATGACAATAAAATAAACTCAATAGATGTAAAAAATAAT
TTAAGCAATTTAAAAAATATGGATAATTTTCAAAATAAAATTCAATTAAGACAAAAAACA
CATGCATGTTCAGAAAATGGAGGTCTCAATAACAGAGCAAGAAATAATAGTGCAGGCATG
AATAATCGAACTAATTCCAATTTAAGTGGAGTGTTAAATATCGGAAATATTAATTATAAT
AAATTTTATGATACAACACAACGAAATCCATGTATCCAAACAAATAATAGTCGGCAAAAT
CATCCAAATATAAACCATCCAAATATAAATCATCCAAATATAAACCATCCAAATATAAAT
GGGGCATCTATAAATGGGGCATCTATAAATGGGGCATCCATAAATGGGGCATCCATAAAT
GGAGCATCCATAAATGATACTTCGATTATGTATCCAAAGGTAAATCATTTAAGTGGTAAT
ATGAATAGAAGCAATTTAAATGTTAATGAAGTTGGAAATAATAATAAAATACATTTATTA
AATAATAATGTAGCTAAACAAACAATTGACGGGTTAATATTAATGCGAAATAAATGTGCA
TCTAACGATATAAAATATTTTCAAAATGAATATGAAAATGGAATGAATAAAATAGGGCAT
GCTTCTAGTAATGGTAATAATAAAATAGGAAAATATGAATTAAATTTAAAAAATAAAGGC
ACATTATCTCGATCCAATACTGCTGAATTTCCTCCACTTTTTAATAAAAATGAATATTTA
TATCACACTCAAAATAACAATAATAACAAATATCCTGACATGTATAATCATGTCGAAAAT
CACAAAAATCAAATAATTAGTCCAAACAATAATGGATATGTGAAAAATGGAATTAATAAT
ATAAACAAAAATAATTTATTTAAGGTGGAAAATGTAAATAGGATAAATAATAATAATAAT
AATAATATTGCCTATAAAGGAAATTATACCAATGTGATCAAACACAATGGAGGACCTAAT
ATAGATGCAGAAATGAATAGCAGTGCTAAGGATTCTAGCAATCTAGCCAACCCAGCCAAT
CTAGCCAACCCAGCCAATCTAGCCAATCCGGCCAATCTAGCCAATTATAATGATCTAAGA
AAAAATGGTTACCAAATCCTTAGCGATAATAATAGAGGATTTAATGAAAGTGAAAAAGGA
AGCCCATCAAATTATGTTTTTGAAAATAATGAAAGAATTCGAAATTGTATATATGATGTC
GAATCAGATAAACTAGTAAAAAATGAAAATGATAAAAAAAATAATAGAGTATTAGATTAT
ATGAATAATAATTTTAATAATGGTTATAATACAATAATTGAAAATTATAATAGAAACAAT
TTTGCTAAATATGAATTTAATAAAATAATGAATATAATATCAAAAGGAGATTTAAACAAT
TCTTTAAATTTAAAAAATCTAACTAATATTAATAAAAACTTTAACATTCTAATGAATAAT
TTGGATTCACAAAATGGAGGAAATTATATAAATCAGGACCCTAAAGGAAAATGTAATATT
AATTTTGGTGACAATAATAATAAAGGTAGTTATAATAATGGAAATAATATTATGGAAATA
AATATGCATAACAAAAATAACAAAAAAAATAATATGATAGTTGAAAATATAAATTTAGAT
GATCTTGCTTTCAAGATGCAAATGCAAAAAAATGGATATATAAATAATGATAATAATATA
TCTGGAATTTCAGATATGGCAAATTATGCTAATCAAGATAATTTGATGTATATTGTAAAT
CGCAATAATAACATTTTAATGAAAAATGGAAATAACGCAAATGGAAAAGTAGGATATATA
AATAATACACCATTAAATAGTGATGGAATTATAGGATTAAATAGTCATATAAATTTTAAC
ACAATACATAATAATAATAATATGAAAAATAACATGAAAAATATTAATAACAACAATGTA
GATAATTTAATTATTAACAATATCTCACAAGGAACGAATAATAAGGATCAGTCAAAATTT
AACATGAATCCACATTTTCAGGAAATAAAAAATGGATACCAAAAAATAGGAAATAAAAGA
AAACAAATAGAAACTTCAAAAACAATTGATTTATCAAATATTGATGGAAATCAATTTTTA
AATAATGGAAAAAAAAATGTAAGAAAAAAAAAAAAAGAAAGTGTTAATACATCATCTGGA
TCATCTGGTAATGATATTTTATTGTCAAACTCAAAAAATAAAATACTTGGAAAAATTTCA
CAAAATATTACAAAATTACCAATTAATATGAATAATTCTGAATTAGATAAAAATCAACCA
TCACCTCACATATCCCTTGATAATAATAATAATAATAACTTACTAAATTGTGGAACAGCA
TCTAAACAATTTATTGAACAACAGTTAACAAATTCAGAAGCAAATCTATTAAATAATAAC
ATAAAGGGAAATATGTATAATAGTGACATAGGAAAATCAGAAAATATGCAAATAGTTGAT
CATAATAATAATAATAATTATATAATTCATAATAATAATTATAATAATACTATTGGAACT
ATCAATTACACAGCTCTCACAGGAAATAATGTTTCTATGAATGGAAATTTGAAAAATAAC
AATAATAATATAATTTACAAAGAAAATGGTTCTGGAAACAATAAAAATAATGCATCTAAT
ACAAAAGATATGAACATAATGATGATGGGTTCTGGTAACGAATTTTATCATAAAATAAAA
ACATCTGATAATGATGTAAATACATGGAATAATAAAAATGGTGCTATGGCCAGAAAAAAT
GATCAATATCAATTTTCTTCATATTATAATAATGTGAAATTGAATGAAGTTGAAAATGGA
CAAAAGGTTTATCATCAAGATGGGTCATTTCCAAATATAAAAATATCAGAAAATTCAGTA
ACAGAATCAACTATCTCAGATTATAAAAATGAAGAAAATGATTTAAAAGAAAACCAAGCT
CAAAAATCATTCGAATGTATAGATAAGCATATAGCCAATTATGAAAATTTAATTACTAAT
ATTTCTTTTATTAATGATAAAGGAAATAAAGAAATAAAAAAAGAAAATGATAAAATATAT
AATGGAGCTATGAATTCTATTCCTACTAACATAAATATAGAAAATTCAACAGAAAAAAAA
AATGCTATTGAATATGGTTCTACATCTATTTGTAAAAATATAAATGAATTATTTGATAAT
AAGCCAGAAAATGAAAAAATAAACACAAAATCAAATGCTGATATAAATATATCCAACTTA
TCAAATAATATGTTACTCCAAAGTAATAACAAAACTGAAACTGTAATAAACAATTTAACT
ATTAAGGAAAACAAACAAAATACAAATTTATTAAATGTGCCACAACATTCAAATGAAGCA
AATAAGCCGGAGGATAATCTCAATTGTGAAAAAAAAGAAGATGAAAAAAAAGTTGAAAAA
AAAGAAGTTGAAAAAAAAGAAGTTGAAGTTGAAGTTGAAAGGGGAGATGAAAAAGGGTTT
GAAAACGAATTTGAAGAAAGCGAATTCGAAGATAATATTAACAAACACGCTTTTTTCAAA
AATAAAAAACAATATGAAACATTTATAATGTTTAATGATATAAATGTTGGTAAGGATAAT
ATAAATTTATTCATGTCAATGAATATTTCATCATATAATAAAAGTTGTAGAAAACAGAAT
GAAGCATATAACTTATATTTAAAAAATGAAGAAGGAAATAAAATTGAAAATGTAAATACA
TCAAATATACAAAATGATAATCCTGTTATATTATATAATTATCTCACTTCTGAAAAATGT
GATTTAATTAATGATAAAATAAATGGACAAATCTTAGAAAAATTTATTGGAAAAAAAATA
GAATCCAACGAAAATATAAATACAAGTGAAAATGAAATCATAAAAAATAATATGTTAAGA
AGTTTATTAAGTATAAATTCTAAGGAAGAAATTAAAAAAATCATAGAAAATAAAATATTT
GGAAAAAATAATGAAAATAAAAAAATTGTTTTTAGTGTTGTTAAACAAATTGATGATGCA
AAATTTTTGTATATATTAAAAATTATATTAAAAGAACAAAATATAAATTGCAATCAAAAT
AAAATAAAAGTTTTAAAAGTACAAAAAAAAAAAATTCTTTATAAAACATTTTATCAAAAA
GATAATAAATCAAAAGCTTTGACCCTTGAATACTTTCTTAAACCAGATCACAATGCTATA
GGGGAAATGAACTGCTTAGTGAGATCTGAAGAATGCTTACTTGAAAGTGATCGAGAAAAG
AGAAACATTGAAAAAATAATAAATGCAAATTTTGAAATAACAACAACAACTGTATCTATG
GCTACTCCTACAATTATCAACTTATTTAAGAATGACTACATGTTGCAAAACTCGTATTAT
TGCGATATCTGGTCTTTTTATCTTTGCCTAAATAACCAGTTTAATGCTACTATCGAATTT
CACCAAAATATGAATAAAACCAATGGAAATAAATTGTATAAACTGAGCATACGGGCACAT
TGTGAAAATTACGAGACATTTTTTGAGAATTTTATAGAATTTTTGGTTTAA
>Py17XNL_0101365.1
ATGGTTAAAAACAACATTGATCCATCGTTATATTTTGGTCATATAATAGCTACAAAAACA
ACCAGTGGGGATATATTTGAAGGAGAATTATATTGCTATGATACCTGTTTAAATTTTATT
ATATTAAAAGATGATAATAAAAATGGTACAGCAAATTTCTACATAATTAGGATGCATACT
ATTGTAGATATAGAAACAAAGCAAAAATTAAAAACCTTATATGAAGTATTACCAAAAATT
GATAAAGCTATTGTTGAAAAAATTGAAAGAAAATCAATAGAAAATTTTGAAAAAAAAAAA
TCAAGGATTGGTATTAGGGTTACACATGAAGCTCAGGAGCTGTTTGATTTTATATGGAAA
ACCCATCCAGATTGCACATGGAATAACAGAGATATTCTTGTCTTAAATGGGGAGGTTAGA
ATTAAACATCCTTATGGCCCTGATAATTGCACAGCTAAAAATGAAAAATTAAGAGAGCGT
TTCATTACAGTGATATCAAGATTTCGCCAAAAGAAAGCTATGGCTAATAAAAAATGA
>Py17XNL_0101366.1
ATGAATCCAGTGCAAGCAGAAAATAATGCCGTAGAGGAACGAATAGTAAGTTTCGAGGAA
GAAGTTGAAACGTTTTTAATTAATTTGCATGACTTTGTATATCATCGTAATGCTGAAGCT
ATAAAGAAATTGTTCGATACAGATTTTTACACAATATCTGATTTATATTTTAAAAACATT
CGTTGGCCATCTATAAAATTAGTTGATTTGTTTTATAAACAAAAAAATAGATACCACAAT
TTAATTCACTCTTTATATGAAGAATTATATTATCGTCATGTATTTATAATAAATGATGTA
ACATTAGAAGATCGTAAAAATACATGGGAAAATTATAAATGTTTATTAAATTTTATATCA
AGTATATGTACTGATAATGATGGAAATGATAATGTATTAGTTATGCCAAATGTATGGATT
TATGATTTTTTATCAGAATATATTTATCAATTCCAATCTATGTGTCATTTTAAAATAGAA
TTATTAAATTTCCCAGAAGAAAATACAAAAGGAATCGAATTTGTTGTAAATAATCCAGAT
GTATTTGAAAGTAATATAGTATTAGAAGTATTACATAGTTTATTATTAAAAGGCGAGTTT
ACCACTTTACCTGAAGATGAAAAGATTACATATGTTAATAATATATTTAATATAAATAAT
GAAGAACTAACAAGTAAATATCAATTTTCTTATTTTTCATGTTGTATATTATTGAATGTA
TATGTATTATTAGGTGATTATTATAGTGCATTAAAAATAATATCAAATATACAATTAAAT
CATAAACAGTTATATTGGAAAGTAATATTATGTCATATTAATATATATTATAATATTGCA
TTTTGTTATATGATGTTAAAAAGATATAATGATAGTATAAAAATTTTATCTCAAATATTA
ATTTATTTATCAAAACAAAAAGCACATATATCGAACCAACAAAAATATCAACAATCTTTA
ATAAATAAATTAATAGATAAAATGTATTTAATTGCTATCATATGTCATTCTTTATGTAAT
ACAAGATTAGATGAAACAATATTACAAAATATTAAAGAAAATTATTCTAGTAAATTCTAT
TCATTACAATCAGCTAATGAACAAGCATATACAGATTTATTTTATAGAGTTGCTCCAAAA
TTTATAGATCCTGTATCTAATATTAGTTTTCAATTATTAACTAATTTTGAAAATACTCAA
AATCAACCATATAATTCAAATCCAACACTAAGGCAATTATCTATTTTTTTAAAAAATGTA
ACATATCAAAAAAAAACATACCATTTAATGTCTTATGTTAAATTATATCATAATATTCAA
ATTAATAAATTAGGAAATTTAATGAATTATCAAGAAGAAGATAATGATAATGTTTATTGT
GATATTATGTGTGTTAAAAATTATAATAGACAATTAATTTGGAAAGAAGGACCTTTATAT
TCTGGAGAAATAACAACTTCTATTTTTGGAAACACTTTTGATTTTTATATTGATATAGAT
ATTTTAAATATTAAAACAAGAGCACAACAAAAATTTTTTATAGATTATTTTATCCATCAA
ATTGGTATGTGTAAAAATCTTACAAACAATTTACATGGAAATAATTCTGGCCATCTTTAT
AAGATTAAATATGATAACTATAAAAGAAAAAATAAAGGAAAAAATAGAAACAAACATGCA
AATCACCAAATTCCGGTTATGCAATAA
>Py17XNL_0101367.1
ATGTTGCTCGATTTATCTAGATGTAAACTAAAAAGTTTAGAAGATAGTGATGTGATCCTT
GAAAAATTGATAGAACTAAATTGTGATTATACAAGTATAACATATTTAGATGTTTCATAT
AATAATATAAAATCTATTAAAGGGTTAAGACATTTTGAAAATTTAAAAATATTAAATATA
TCGAATAATGAATTAACTTCATTAGATGGAGATTATATTCCTTGTTCAACTGAGAAGATA
ATTTGTGATAATAATAATCTTAGTGACATTTATTTTAAGGGTATAACAAATGAAAGAGAA
GAATCCGAAGCCGAAACCGAAACTGAATCAGAACCCAAATATGAAACTGATGAAGAAACG
GGTTCAGATGATAATAGAAAAAATAATTGTATAAATAAAATATATAGTTATAAAAATGAT
AATAATATTTCTTCAAATTATTCAAATGATTTAAAAAGTTATAATATGCATGATAAATAT
AATAATAGTTTTTTTTATGATAAAATATATTACACAAATAATAATTTCCCATTAAGTAAT
TTAAAATATTTAGATGTAAGCTACAATAATATTAAAAGGTTAGCAACATTTGAAAAATAT
TTACATATCTTAAATAAAAGAAATAAATTAAATAATTCTAATGAAACAAACATATCAAAG
AGTCTCAAATCTGAAAGTTTAGAAAGTGATGCAGATGATGTACATATAAATAATTTTATT
TCGAGTAAAACTGAAAAAGATGTTATGATTCTATTTTTTAACTCTTTAGAAACTCTGCAT
CTAAGAGGAAATAAATTAACTAATTTAAAAGGATTAAGTGTTTTAAAAAATTTAAAAGTT
TTAGATCTTAGATCAAATTTAATTAGCCATCCAGTACAACTCTTTTATATTCTGGATAAT
AAAAATTGGCTAAAAAAATATCATGATAAAAAAAATAAAAATAAAAATAAAAATACTTAT
TATTCTTATTTTTCACATATATTAAAAAAATATAAAAATATAAATTTACAAAATATATCC
TTGCTAGGCAATAACAAAATATTCAAACCTAAACGATTGCTTGCATCTGTATTTAACGTA
TTAAAAAATGTTAATAGAAAAAAAGAACTTATAACTGATTTTTCTGACCGTGTTTCGATA
AATGAAAATAATGATATTCTTGAACGTGAGTTTTGTGATGCAGATGATGAGGAAGAAGAT
GATTCAGATCCTTCTTATGATATAGATTCAGACATGGGTTCAGAAGCAGATGTAGAAGTC
GAGGAAAATTCAAACTTAATAGAAAACAATACATATATTTCTAAAAATAAACATGATAAT
TTTGTAAAAAAAAGTAACGAAATAAATATTCTTAATGACATTGAACAAATTACATCTAAA
CCAAAGGATTTGATTGAATTAAATGATTCTGGGTTCTATGATAAAAATATAAATAAAAAT
GAAAGTGATTATGCTGAGAGTACCCAAGGGGAAAGAAATGAGGATAGAGATATTCCAACT
TCTTTAAGTCGAAAGGAGATAGATGTAGAATCAAGTGATACTGAGGAGGGTACACATGGA
CAAGTAGAAAGTGTGGTGGATTCTCAAAGCGAATCAGAAAATGAAAAAGAAGATGGTGTA
AGTGATATAGAGCATGAATCTGCAAGCGAAGAGGAAATCGAACCAAGAAAAGTAAAACAT
AATGAGATAGATGCAGGCACCATAAAGAATCAAAGTGATAGTGAAATTGAAAGTGAAGAG
GAGGAAATAGCTCAAAGCGAGATAGATGTAGAATCCATAAAGAATCAACATGATGCTGAG
AGTGAAAGTGAAAGTGAAGAAGAGGAAATAGCTCAAAGCGAGATAGATGTAGAATCCATA
AAGAATCAAAATGATACTGAAAGTGAAAGTGAAATTGAAGAAGATGAAGAAATAACTAGA
ACCAAGGTGGATGTAGGTAGCATAAAGAATCAAAGTGATAATGAAATTGAAAGTGAAGAG
GAGGAAATGGCTAGGAGCGAGATAGATGTAGAATCCATAAAGAATCAACATGATGCTGAG
AGTGAAAGTGAAAGTGAAGAAGAGGAAATAGCTCAAAGCGAGATAGATGTAGATAGCATA
GAGAATCAAAGTGATAGTGAAATTGAAGAAGAAGAAGAAGAAATAACTAGAACCAAGGTA
GATGTAAACACCATTAAGAATCAAAGTGATACTGAAAGTGAAGAAGAAGAAGGAATAATT
AGAAGTGAAATAGATGCAGATAGCATAAAGAATCAAAGTGATAGTGAAATTGAAGAAGAG
GAAGAAATAATTAGAACCAAGGTAGATGTAAACACCATTAAGAATCAAAGTGATAATGGA
ATTGAAGAGGAAATAGCTAGAAGCAAGATAAATGTAGGTAGTGTAAAGAATCAAAGTGAT
AGTGAAATTGAAAGTGAAGAGGGAGAAATAGATAGGAGCGAGATAGATATAGATAGCATA
AAGAATCAAAATGATACTGAAAGTGAAAGTGAAAGTGAAAGTGAAGAGGAAATAGCTAGA
AGCAAGATAAATGTAGAATCCATAAAGAATAAAAATGATGCTGAAAGTGAAAATGAAAGT
GAAGAGGAAATAGCTAGAAGCAAGATAGATGTAGGCACCATAAAGAATCAAAATTATGCT
GAAAGTGAAGAAGAAGAAGAAGAAGAAGAAGAAGAAATAGCTAGAAGTGAAATAGATGTA
GGTAGTATAAAGAATCAAAGTGATGCTGAAAGTGAAGAAGAAGAAGAAGAAATAACTAGA
ACCAAGGTGGATGTAGGTAGCATAAAGAATCAAAGTGATAATGAAATTGAAAGTGAAGAG
GAGGAAATGGCTAGGATCGAGATAGATGTAGAATCCATAAAGAATCAACATGATGCTGAG
AGTGAAAGTGAAAATGAAAGTGAAGAAGAAATAGCTAGAAGCAAGATAGATACAGCCACC
ATAAAGAATCAAAATGATACTGAAAGTGAAAGTGAAAGTGAGGAAGAAGAAATAACTAGA
AGTGAAATAAATGTAAGCAGCATAAAGAATCAAAATGATAGTGAAAGTGAAAATGAAGAA
GAGGAAGAAATAGCTAGAAGCGAAGTAAATGTAGAATCCATAAAGAATCAAAATTATGCT
GAAAGTGAAAGTGAAGAGAAGGAAATAGCTAGAAATGAAATAGATGTAAACAGCATTAAG
AATCAAAGTGATAATGAAATTGAAAGTGAAGAGGAAAAAATAATTAGAACCAAGGTATAT
GTAAGTAGGATAAAGAGTCAAAGTTATTATGAAAGTGAAAGTGAAGAAGAGGAAGAAATA
GCTAGAAGTGATATCGATGCAGCCACCATAAAGAATCAAAATTATGCTGAAAATGAAAGT
GAAAATGAAAGTGAAAATGAAAGTGAAAGTGAAAATGAAAGTGAAAATGAAAGTGAAAAT
GAAAGTGAAAATGAAAGTGAAAATGAAAGTGAAGAAGAAGAAATAGCTAGAAGCAAGATA
GATGTAGGCACCATAAAGAATCAAAATTATGCTGAAAGTGAAGAAGAAGGAATAACTAGA
AATGAAATAGATGTAAACAGCATAAAGAATCAAAATGATAATGAAAGTGAAAATGAAGAA
GAGGAAGAAATAGCTAGAAGCGAAGTAAATGTAGAATCCATAAAGAATCAACATGATGCT
GAGAGTGATAATGAAATTGAAGAAGAGGAAATAGCTCAAAGCGAGATAGATGTAGATAGC
ATAGAGAATCAAAGTGATAGTGAAATTGAAGAAGAAGAAGAAGAAGAAATAACTAGAACC
AAGGTAGATGTAAACACCATTAAGAATCAAAATGATACTGAAAGTGAAAATGAAAGTGAA
GAGGAAGAAATAGATAGAAATGAAATAGATGTAGGTAGTATACAGAATCAAAGTGATGCT
GAAAGTGAAGAAGAGGAAGAAATAGCTAGAAGTGATATCGATGCAGCCACCACAAAGAAT
CAAAATTATGCTGAAAGTGAAAATGAAAGTGAAGAAGAAGAAATAGATAAAAGTGAAATA
GATGTAGGTAGTATACAGAATCAAAGTAATGCTGAAAGTGAGAAAGAAGAAATAACTAGA
AGTGAAATAAATGTAAACAGCATAAAGAATCAAAATGATAGTGAAAGTGAAAATGAAGAA
GAGGAAGAAATAGCTAGAAGCGAAGTAAATGTAGAATCCATAAAGAATCAAAATGATACT
GAAAGTGAAAGTGAAGAAGAAGAAATAGCTAGATATGAAATAGCTGTAGGTAGTATAAAG
AAGCAAAGTGATAATGAAATTGAAAGTGAAGAAGAAGAAGAAGGAATAACTAGAAATGAA
ATAGATGTAAGTAGTATAAAGAATCAAAGTGATGTTGAAAGTGAAAATGAAAGTGAAGAA
AAAGGAATAACTAAAAGTGAAATAGATGTAAACAGCATTAAGAATCAAAGTTATTATGAA
AGTGACGAGGAAAAAATAATTAGAACCAAGGTATATGTAAGTAGGATAAAGAATCAAAGT
TATTATGAAAGTGAAGAGGAAGAAATAACTAGAAGCGAGGTAGATGTAAGTAGAATACAG
AATCAAAGTGAAAGTGAAGAGGGAGAAATAGCTAGAAGTGATATAGATACAGCCACCATA
AATAATCAAAATGATACTGAAAGTGAAGATGAAAGTGAAAATGAAAGTGAAAATGAAAGT
GAGGAAGAAGAAATAACTAGAAGTGAAATAGCCGTAGGTAGTATAAAGAAGCAAAGTGAT
AATGAAATTGAAAGTGAAGAAGAAGAAATAACTAGAACCAAGATAAATGTAGAATCCATA
AAGAATAAAAATGATGCTGAAAGTGAAGAAGAAGAAATAGCTAGAAGCGAGGTAAATGTA
GAATCCATAAAGAATCAAAATGATACTGAAAGTGAAAGTGAAGAAGACGAAATAACTAGA
ACCAAGCTAGATGTAAACAGCATAAAGAATCAAAATGATACTGAAAGTGAAAGTAAAGAA
GAGGAAGAAATAGCTAGAAGCGAAGTAAATGTAGATCCCATAAAGAATCAAAGTGATAAT
GAAATTGAAAGTGAAGAGGAAAAAATAATTAGAACCAAGGTATATGTAAGTAGAATAAAG
AATCAAAGTTATTATGAAAGTGAAGAGGAAGAAATAACTAGAACCAAGATAGATGTAGAT
CCCATAAAGAATCAAAATTATGCTGAAAGCGAAAGTGAAGAAGAGGAAGAAATAACTAGA
AGCGAGGTAAATGTAAGTAGAATACAGAATCAAAGTGAAAGTGAAGAGGGAGAAATAGCT
AGAAGTGATATGGATGCAGCCACCATAAAGAATCAAAATGATACTGAAAGTGAAAATGAA
AGTGAAGAAGAAGAAGTAGCTAAAAGTGAAATAGATGTAAGTAGTATAAAGAAGCAAAGT
GATAATGAAATTGAAAGTGAAGAAGAAGAAGAAGAAGAAGGAATAACTAGAAATGAAGTA
GATGTAAGTAGTATAAAGAATCAAAGTGATAGTGAAAATGAAAGTGAAGAAGAAGAAATA
GCTAGAAGCGAGGTAAATGTAGAATCCATAAAGAATCAAAATGATACTGAAAGTGAAGAA
GACGAAATAACTAGAAATGAAATAGATGTAAGTAGTATAAAGAATCAAAGTGAAAGTGAA
AGTGAGGAAGAAGAAATAACTAGAAGTGAAATAGCCGTAGGTAGTATAAAGAAGCAAAGT
GATAATGAAATTGAAGAAGAGGAAATAGCTAGAACCAAGATAAATGCAGAATCCATAAAG
AATAAAAATGATGCTGAAAGTGAAGAAGAAGAAGAGGGAATAACTAGAAGTGAAATAGAT
GTAAACAACATAAAGAATCAAAATGATACTGAAAGTGAAGAAGAAGAGGAAATAGCTCAA
AGCGAGATAGATGTAGGTAGTATAAAGAATCAAAGTGATGCTGAAAGTGAAGAAGAAGAA
GAAATAACTAGAACCAAGGTAGATGTAAACACCATTAAAAATCAAAGTGATAATGAAATT
GAAAGTGAAGAGGAAAAAATAATTAGAACCAAGGTATATGTAAATAGGATAAAGAATCAA
AGTTATTATGAAAGTGAAAGTGAAGAAGAAATAACTAGAAGTGAAATAGATGTAAGTAGT
ATAAAGAATCAAAATGATACTGAAAGTGAAAATGAAAGTGAAAGTGAAAGTGAAAGTGAG
GAAGAAGAAATAACTAGAAGTGAAATAGATGTAGGTAGTATAAAGAAGCAAAGTGATAAT
GAAAGTGAAGAAAAAGAAATAACTAGAACCAAGATAAATGTAGAATCCATAAAGAATAAA
AATGATGCTGAAAGTGAAGAAGAAGAAGAAGGAATAACTAGAAATGAAATAGATGTAAGT
AGTATAAAGAATCAAAATGATACTGAAAGTGAAAATGAAAGTGAAAGTGAAAGTGAGGAA
GAAGAAATAGCTAGAAGTGAAATAGATGTAGGTAGTATAAAGAAGCAAAGTGATAATGAA
AGTGAAGAAAAAGAAATAACTAGAACCAAGATAAATGTAGAATCCATAAAGAATAAAAAT
GATGCTGAAAGTGAAGAAGAAGAAGAAGAAGGAATAACTAGAAATGAAATAGATGTAAGT
AGTATAAAGAATCAAAATGATACTGAAAGTGAAAATGAAAATGAAAGTGAAAGTGAGGAA
GAAGAAATAACTAGAAGTGAAATAGATGTAGGTAGTATAAAGAATCAAAGTGATGCTGAA
AGTGAAATAGATGTAAACAGCATAAAGAATCAAAATGATAGTGAAAGTGGAAATGAAGAG
GAAGAAATAGATAGTATAAAAAATTATGGCGGTGATGGCGAAGATACAGAAAGTGAAGAA
GAGGAAAAAGAAGAAAGCGAATCTGAAGATGTAGATGTAAATCTAGAAATGGAAAGAAAG
GAAGGAATAAAAATAATTGACACAAAAGAAGGTGAACAAATGCATAAATCACAAATAGAA
TTAATGGATTTAGAAAAAGAAGAAATAGGTAGCGTTGAAAACAACAAATTAACTATTAAA
GGAAAAGAACCAGAATATATAAATTCTCATGAAATTAGAAAAGAAGTATGTGCATCTAAT
AAAGAACCCAAAATGAATAGTGAAATAAAAGTAAGTAACTCAAATGATCAAAAAAAAACT
TATAGAGATAATCAGAATAGTTTGTGTACCTTTGATTATAATAAACAAAAATATTTTCCA
ATATTAAAAGAAAAAATAAAAAAACTAAATAATAAAATAGATGAATATTCGATAAGAAAA
CAAGTCAAAAAAAATGACGAAAAAAATGAAGAGGAAAATGACGAAGAAAATGACGAAGAA
AATGACGAAAAAAATGACGAAAAAAATGAAGGAGAAAAATCAAAAAATGTGATTTCTTTT
TATAATAATTTAAAAAAAAATATGCTTAAAGAAAATTATCATAATAAAAACTGTGAAGAA
AATGAATCCATAAAATCAAATAAACAAATAGCTAACTTGAGAAATGTAATTAAAAAAAAG
AATCTATTAAATGGTTATAATTTTAGTGAAATAAAAATAGACAATGATAAAAAAGAAATA
TATAATAAAAATGATATTTCTTTGAAAAGAAAAAAAAATATATATAACAAAAATAACTAT
TATTGTAACTCTCATAAAAATGATTCTATTCCTATCCAAATTAATAAAAATAAAAATATA
AATATAAAAATAAATTCTAACAACTTTGATAATAACATAGATAATATAATAAATAATAAT
AATAATAATAATAATGATTATAATAATAATGATTATAAAGATAATGATTATAAAGATAAT
AAATTGTATAATATAAAAAATGAAAAATATATCAACATTGAAGAACATGAAACAATTTGT
TCTTTTTCTTCCATCTTAACAGATAAAAAAAACAACAAAATATTTAAAGAAACTAAAACT
AATGATAAATATTCAGATATTTCAAATTTTGGAAATTATACATTTATAGGGAATGACATA
ATTAATAAAAACGCCACTTTTGAAAAAAATAACAACACTACAAATTATATTCACCAATCT
GAAAAAGTTGGAAATGTTGAAAATGTTGAAAAAGTTGAAAATGTTGAAAAAGTTGGAAAA
GTTGGAAATGTTGAAAAAGTTGAAAAAGTTGAAAAAGTTGGAAAAGTTGAAAAACCAGAT
TCAGACAAACATTTCGATATAATAGAAGGTATTATAAATAGAAAATGTTTAAATCATGGT
TATTCAAAATATTTCGATACAGAAAATGGAAACATAAATGACAATGTTTGTGATAATAAT
AATAATAATCGTGCTAAACAAAATTTAAACTTGAATTTTAAATTTGAAAAGGGAAATAAT
AATGAATGTCTTGAATCGTTGAAAAAGAAAAACAACGATCCTAAATCAGATGTGTTAGAA
AAAAAAGGGCCTCAAATAGATGCAGCATACTCTATGCACAATGGGAATCAAAATATAGTA
GACAAACTCGAAAGTAAAAATGCATGCAAAAAAGGTGACAAAAAGTTGGGAAAAAATAAG
GTGGAAAAAAATAAGGTGGAACAAAATAAGGTAGAACAAAATAAGGTGGAAAAAAATAAG
ATAGAAAAAAATAAGGTAGAAAAAAATAAGGTAGAACAAAATAAGGTGGAAAAAAATAAG
GTAGAACAAAATAAGGTGGAACAAAATAAGGTGGAACAAAATAAGGTGGAACAAAATAAG
GTAGAACAAAATAAGGTAGAACAAAATAAGATGGAACAAAATAAGATAGAAAAAAATAAG
GTGGAAAAAAATAAGGTGGAAAAAAATAAGGTGGAAAAAAATAAGGTGGAACAAAATAAG
GTAGAACAAAACAAGGTGGAACAAAATAAGATAGAAAAAAATAAGGTGGAAAAAAATAAG
GTGGAACAAAATAAGGTAGAACAAAACAAGGTGGAACAAAATAAGATGGAACAAAATAAG
ATGGAAAAAAATAAGGTGGAACAAAATAAGGTAGAACAAAATAAGGTAGAACAAAATAAG
ATGGAACAAAATAAGATGGAAAAATTATGTAAAATTAAAAGTTTGGAAACTCATAATTTG
CCATATAATAAATTGTTAAATGATATGTGCGTCTCAAAATCTAAACCATCTTCTGACTTG
TTTGAAATAAGCGAAACGGACAAAATTAGTAAAGCGAGTGAAACATGTTTGAAGTTGGTT
GAAATAAAACAATTGGAAAGTAAGATAAGTAAAGATTCTGTACATGATAATACAAAAATG
TTAATGTGTAATAATAAAATAAATGATTATAATAGCAAAATTTGTGAAAATAGTAACAAC
CATAAATTAAATAAAAATTTAATATTATATATAAAAGAAACATATTTAAAATTGAAAAAA
GAAAAGCAATACAATAATATGTTATTTAAAGAAAATAAAAAGCTTGAAAATAAAGTAAGA
TTATTAAATCAAAGTAAAAAAATATATAAGAAAAAAATTAAAAATTTGGAAAAAAATTGT
GATGAACAAAATAAAATTACAAACAAATTTGAAAATATCATGAATAATTTTAATTTATTG
AAAAACTCAAAAATGGAAATTCCTATGGATGATGTCAAAATGCAAAACGCATATATTGAG
AACACAATAGGCCAATTATATAGCACATTCTTAGACACTTTAGGAGAAAACCACACGATA
ACAAAAAGAATCGAAAATTTGGGTTCCGTATATGCAAAAAGGGAGAAAGGAATAGAATTA
CAACTGAATAATCAAATTAAGAATTTGAATTTGTTAAAAAAATATGAAGAAACGACACAA
ACAAAAAATGAATATTTCAAAGAGTTACAAAAAAAAGAAAAAGATATTATCAACTTAAAT
AAAAATTTAGAAGACATAATGAAAAACACAAATGACATGAAACAAATGTTAGTAGAAAAT
GATGATAAATTAAAAAATTTGAAGATGGAATTATCTCAAAAAAATACAATAATTAAAGAA
TTGGAAGAAAAAAACAACAAACTGATGGAAAATGAAAAAGTAATGCAAACCGAAAAAGAA
AATTTATTGGAATTATTATATGGAAAAGAGGAAAAATTGGCAACCGCTAAAGAATACAAA
GACGAAATTAAAGAATTGCAACAAAAAATAAAAAACTATTTACATAAAAATGTTCACAAA
GTACAAGATAAAATATATGAACAAATTTTAGATAAGTTATATGAAGAACAAATTAAAATA
CAATCATCTTTAGTAGAAAAAGATCAAGCTATAATTCAAAAAAATACAAAAATACAAAAT
CTTCAAATTCAATTACATTCATGGGCAAAAGAAGCATCTAAATGGGTATCAATTGCAGAT
AAGCACACAAAACTTATCACTAATCATAATACATTAAAGAAAAATTATGAAGAACTAAAG
TATAAATATATAATGGATTTGAAACATTTGCAAACAAACAAAAATGAAAAGATAAAAGAG
CTTATAAGGAAATTTTCGTAA
>Py17XNL_0101368.1
ATGATCGAACAAAATAAAATTTTAATTGGTTTAGGAAATGAAATAAAAAATAAAATAGCT
AGTAACTTTAAAAAAGGAGATATTAGTAGAATGTATTTAGATTTTCTGAACAATAAATAT
AAATATGATGCATGGATATATTTAAGTAATATAAAATCTTATATATGCGAAAAAAATAAT
ATAATACTAGTTAAGCCAATAAAGGAAATAAATAACCAAAGTGGAATTACTATAAAAAAT
ATATTAAATTATTTAAAATGTGAAGATACAAATAATGTGTGCATAATTATACCTGACATG
TACAGACCAATTGGTAAATATAAATACAAAGAGTATATTAAAATTCATACAAAATTGGGA
TCAGATTTTTATAATTTATTAAATATAGATATATTAAAAAATTTAAATAACAAAAATTAT
TTACAACTATGTTTTGGTACAAACAATTTACAAAACGAAAAAATTCTGTCTGTTCATTCA
AATTTTCAACAAGATATAAAAGAAAATGAACATAAAATTTTATTAAATACATTTAAATTA
GCTGATGAATATTTTAATAAAATAATTCTTAATTCAAATTATATATCTACAAATTATATT
CATTTTAAAAAAAAATATCCAGCAATGGAACACCAAAAAAATTTTAAAATTAACACTTCA
AAAAGACGATATATTTTAGACATATATAAGCATATATATAAATAA
>Py17XNL_0101369.1
ATGAGAAACCAAAACGAGAGTACAATAAATAGAATTTACGAATCGTCACTAAAAAAACTT
GAAGAAAATATAGAGAAAGGAAAAATAGTTTTAAAAGTGGAAAAGGAAAGAAAAATAGAT
TTTAAAGGAATTGAACTTAATTTAAAAAAACACATGAACGAAATGGCAAAACTTGTAAAA
GAAGCTAAAAATATAAAAACATTATCAAGTAATAATATAAAAGATTTTTATAATTCTCTA
ATTAAATGTGATGAATTATGCGATAAATTTACAACAGATGAAATAAATAAAAAAATAAAT
GACATTTTTGATACAATGTTAGTAGAAATAAATACTAAATGTAAAACAGTAGTTTTATAA
>Py17XNL_0101370.1
ATGTTATGCGAACAGTGTAATAAAAATAATGTTTGTATGTTAAAACCCTCGAATAAGGAA
AAATTATGCAAACACTGTTTTTTAGAAAGCTTTGAAGATGAAGTACATACAACTATTTTG
AAAAAAAAAATGTTTGAAGACAATGACAAAATTTGTATTGCTGTGTCAGGTGGAAAAGAC
TCTAGCGTATTAACACATGTACTTGTTAATATAAAAAAAAAATATAATTATAATTGGAAT
TTATTTTTATTAGCTATTGATGAAGGAATTAAGGGTTATCGTGATGATTCATTAAAAGTT
GTTTATAAATTAGAAAAATTATATAATTTACCATTATCAGTTTTAAAATTCCAAGATATT
TTTTCTTATACTATGGATGATGTTGTCAGTTATATAGGAAAAAAAAATAATTGTACTGTG
TGTGGGGTTTTTAGAAGGCAAGCTATGGAAAAAGGGGCTTTATTATTTAATGCCACAAAA
TTAGTAACAGGTCATAATGCAGATGATTTAGCAGAAACTATTTTAATGAACATGTGCAGG
GGGGATATTGATAAGCTAGCTAAAAATATAAATGATGTTATCCAAAAAAAAAATAATACT
AATAATAGCAATAATAGCAATAGTAATGGCTCACTGGCTAGCTATTCAGAAAATAGTAAC
GCAAATATATTTCCAAATTGTAACAATATTTTGGATAAAAATGAAATTGGAAGTTCATCT
TGCGGGTGCAAAGAGAAAATCAATATAGAAAATAACAAAGAAATGGAAAAAAAAAATGAA
TGCAATAATGATGTAGCCAAAATTAGTAATGATAATATAAAGTATGAAAATAAAGGTGAT
GGTTTTATTCCACGATTAAAACCATTAATGTGGTCATATGAAAAAGAGATTGTTTTATAT
GCCTATCATTTGAAACTTGATTTTTTTAGCACTGAATGTACATATTCTCCGAATTCTTTT
CGTGGAAATTTAAGAAGTTTTATTAAAGATTTAGAAATTATTAATCCACAAATTATTTTA
AATATAATCCATTCATCTGAATTTTTTTATTTTAACACAAACATAAAAAAAAAACTTAAT
ACATGTATAAAATGTGGGGCTTATACATCAAATGTAGTATGTAAAGCTTGTCTAATAGTT
GATGGGTTAAATAATTATACAGATAACTCTTTTCTATATGCAAACAAAAAAAAAAAAAAA
AAAAATAGCAAAAAGAAGATATCCATAGAATATGAAGCAGAGAATGTAGAAAAATGA
>Py17XNL_0101371.1
ATGGTACAGATAAAAAAAAGCATTCTAATATACACTATATTATCCTACTTATTGTATACA
ATTAAAGGGCTTGAACATCTATGTGATTTTAACGAAAACCACACTATAGAAGTAACAGAT
ACAGAAAACCATGATATAGATAATAATTGTACATTACAACCAAAGCTTTTTGATAAAGTT
AGTATAATATGTGGATCCAAAACAATAAATTATAAATTACATCCAGAAAATTGTTTCGAA
AATGTATATGATAGCCCAACATCGATTATTTCAAAACCAATAAATGAAATATTACCAGGT
TCAGTAAATATAACTAATAATGATGATCCAGAAACAGGTAATAAAATTGTTTCAATGAGA
ATACCACCAAATTTTGAAGAAAATAAAGTAATATATTGTTATTGTGATAATAGAAAAAAT
GATACATCATATTCTAGAACAATTTATGAACAAGACATAAAAGATTTGGGTACAGTTAAA
ATAACAATACCAGTAATGAAAACAAAAGTTGATGGATGTGATTTTAAAAAAGAAGAATCT
GAAATATTTACAAAAGGTATTAATATTAACAGTTCAGAATATTATAATGTAGATGATATT
CTTTGTAATGTTGAAGCAGAACCAAATAAATTAATTGGTTTTAGATGCCCAGATGATTAT
GAAGTTTCACCTCCTGATTGTTTTATTAATGCTTATAATTTTGACGGAAAAACAGAATAT
ATAAAAAATAAAATAATGCTAAATTCATTAATAATGGATAGTCATAAAAAAATTTATTAT
TCGAGGGTACCAAATACTGTTTATGGAAATCCAAACTTTTTCTGTATGTGTGTAAAAGAT
AATAAAAAGCTTATAGCACATTTTAATTTTATTTCATCTCCAAAATATAAACCATGGGGT
AATTATGCAAATCAATTATATGCAACTAGTAATTCAAATTATTATGAAAAAACTACATCT
ATTATGATTGTACTATTTTTTATTTTTTCGTATTTTATGCTATAA
>Py17XNL_0101372.1
ATGATACAAAATATAGAAATATGTGATTTTTCAAGGGATTCTCTAGACGTGACACTTATG
AATAACAAAATTGTGATTGATAATAATTTGAAGGAAGAAAATTATAATGATAATAATATA
AAACATTGCGTAAAATTTACAAAAGGGCTTGAAATATTTACATTTATATGTCCAAAAGGA
AATAATAATGATAATTATAAAGGTATAGAAATTCGACCTGAACAATGTTTTGAAAAAGTT
CGAATAAATGGAAAAGAAGAAAATTTAAAAGACATTTTAAAAGGTGTTATAATAGAAAAA
AAAGAAACAGATACAGAAATAATAAGAAAAGCATTTATTCCACCAACTATATATCAAGAT
ATGTCTTTTGAATGTTCTTGTGATAATAGTTTAACAATTAAAGATAATTATATTGGAGCA
AGAGGAATTATGAAAGTACATTTAAAAAAAAATATTATTTTTGGATGTGATTTTAATTAT
GATACTAATGAACCCAAACATTCTAATGGGAAAAGTGCATTTGCACGATTTTATGATAAA
AAAATAATTGTAAATTCAAATAAAAATATTATTTGTAATACACAAGTTAATAGTAAAGAA
GTTTATCTTGGGTTAGTATGCCCAGAAGGATATGAAATATACCCAGAAAATTGTTTTGAA
AATATTTTATTTGAAAACAAGGTTATAAAAATTAGTGAATTAATTAAACATGATATTAAA
TTACATATTGAAAAAAATAAAAATATATCTTTTGCATCATTTATACTAAATTCAAATGAA
AATCCCAAAAGTTTTTCATGCCATTGTATTAAAAATAATGATAATTCTTTTCCCCTTATT
GCAAATATTACTTTTGCCAATTATGAATCTTATTCTTTTAATTTTTATGCCACTTATTTT
ATTCTGATTTTTATTTTTTTGATATCATATATATAA
>Py17XNL_0101373.1
ATGAAGGAAACTAATTTATATCGATTCAAAGATATCAAGCCCGTGGTAAGTGCCAAGGAA
TTGGTAGATGTTGTTTTGTCAAGGACACAAAGAAAAACGCCAACAGAAATACATAAGGGG
TTTAAAATAACAAGAATAAGAAATTTTTATATGAGAAAAGTTAAAATGTGCCAAGAATTA
TTTAAAGATAAATTACAAACAATAATAAATGATTTCCCAAAATTAGATGATATACATCCA
TTTTATTCTGACCTAGCAAATATATTATATGATAGAGATCATTATAAATTAGCATTAGGT
CAATGTAGTTATGCAAGTAAATTAGTTACAAAGATATGTCATGATTATATTAAGTTATTA
AAGTTTAGTTCTTCTTTATATAAATGTAAAATGCTTAAAATTAGTGCATTAGGAAGAATG
TGCAAACTTATAAAAAAATTACAACCTAGTTTATTATATTTAGAAGAAGTAAGACAAAAT
TTATCTCGGCTTCCATCAATAAACCCTCATAAAAAAACAATTTTATTGGCTGGGGCTCCA
AATGTTGGTAAATCATCTTTTATTAATTATGTATCTAGAGCCAATGTTGAAGTACAGCCA
TATTCTTTTACAACAAAAAATTTATATGTAGGCCATTTTGATCATAATTTAAATAGATAT
CAAATTATAGATACACCGGGTCTATTAGATAGATCTCTAGAAAATCGTAATACCATAGAA
ATGACAACTATAACAGCATTAGCTCATATTAATGGTGTTATACTTTTTATTATTGATATT
AGTGAAGAATGTGGAATGACAATAAAAGAACAAATAAATTTACTTTATTCTATCAAATCT
CTTTTTTCAAATAAATCAATTGTTATTGGATTAAATAAAATTGATAAAGGAAGTTTAGAT
AATGTTTCTGTTGAAAATAAATTATTAATTAAAAAAATTGTAGATGATATAAAAAAAACA
GTCAAATTTTGTTCTTTTAGTACATTAACTGGAGTAGGTGTTGAAGAAGCTAAAACAGCA
GCTTGTGAATTATTAAAGTTAGATCAAGGTTCAAATATTCTTTTAGATGAACAAAATATT
ATCAATAAAAAGCTAGCTGAGAATAAGGCTATTGTTAATAGAGCACCATTTATACCTGAA
TCAGTCATAATTGAAAAAAAAAAAAAAAAACTCGAACAAGAAAAACAAATAAAAGAACAA
ATTGGTATAAATCCAGAAAATCAAGGAAAAATATCCGAAAACACATTAACAGATGAACAA
AATAATAATGCACCAATTACAATGCGTGAAATGAAATTTAAAAAAAAAAATAAAACTAGA
CAAAGTTATTTAAGTAATAGAACAGATGATAGAAAATTGGAAATCGATTTACAAAATGAA
AATGGAGGTGCAGGAGTATATTCAGTAGATATACGAAAAAACTATGATATAGATGAAGAA
TATAAATATGATGTTATTCCAGAAATATATAATGGAAAAAATATAAGTGATTTTATCGAC
ATAGATATTGAACAAAAATTATTAGAATTAGAAAAGGAAGAAGAAATGATGTTTGACAAT
GATGTTCAAATTGATCCATTATGGTTTAAGACAAAAAAAGTATTAGAAAAAATGGCTATG
AAATTAAAAGAATTAAAATTAAATGCAAAATTAAATGAAGAAAAACAACCTATATATCAC
AAACGAAATAAAACTGTTGAAGAAATAGAAAAGAAATTAGATGAATTAAATATTGACAAG
AAAAAAGTACTTAAAAGTATGACTGAAAAATCAAGAAAATCTGCAACTAAAACAATCAAA
AAAGATAAAGTTAAAAAATTTATATCTAAAAGAAAACTACTTAAAGATAATATATATAAT
GATCCAACACAAAGATCGAAAATATATCAAAGCACATCAACCGAAATACAGAGAAGAAAA
GCATTTAAATTAAATAAAGCTGCTTATAAAAAAGTTGAAAAAGGAACAAAAGGAGAGGCA
GATCGATCTATCCCTTCCACAAAACCAAAACATTTATTTTCAGGAAAAAGACCAATGGGA
ACAACATCAAGAAGATAA
>Py17XNL_0101374.1
ATGAAATACACAGCTTTTAAAAACTCTTTGAGATTTGCAAGCAAGTTTTGCCAAAACAAC
AATTACAAATTATATATGAACAGCGTGCCTCAGTTTTCAACGTATGCATATGGGAAGTAC
TTAAAAACAAACCCTCTTACGAATAGACTTGATGATTTATTAAAAAAAAATTCAAATTTA
ATCAGTATAATTAGCTTAAATGGATTGGACGATTTAATTACCCAATCTTCAAAAATAGAG
TCTGTTTCTATTGCGGATTGGCTACTAAACCTAGTTGAAGAGTATCAATCTCAAGAAAGA
TGTGTACATATTATGAGCGTATACAATATATTTTATAATTATATATTTCAGAAAATACTA
AGAAATTTGTACTTATTTTATTTTGAATATTTATATGTTCAAAGTTGA
>Py17XNL_0101375.1
ATGTTTTTTTTGTTTTTATATAACATAATATTAAGCTTGTGTTTTGCTTCAGCCCAGACA
GCTGTAGTATATGATGAAAACCAGACAAGTACGCAGTTTCACATTATACTTTGGATTTCG
ATAACCTTTGTTGTCGCGTTTCTTTCAGGAATCTATGGCATTTTCCAAGTTGCAAATACC
AAGGACTCACTGCTATATTCCAAAATCGGGACGTCAAACAGCACAAACTGA
>Py17XNL_0101376.1
ATGGATGATGACTTTAGAGACCCAACCAAACTTATGATTAACAGTAAAGAAATAGATAAA
GTTAAAGCATTTTCTAAAATAAAAAATAGTATAAACAATATTTTCAAACAAATATTTTAC
AATGATAATAATAATAATTCTTACATATATAAAGTAAAGGGTATTGAATCAACATTTTGG
TGTTCTCAAATTATATATACTCGAATAGTGTTATTGGCTTGTTTTTTTTCATTTGTTGTC
TCATGGAAACAGAATGCAGCTTTAATAGGAGAAAATGGATTAACCCCAGCAAAGGAATTC
TTAGAAAACTTATTTGACGAATTAAAGAATTATGATTTATGGACAAAATTTCAAAAATTT
CATTCCCTTTTTTGGTTTATCCCAACAACGGATCTTGCCATAAATTTGTTGGCAATTTTA
GGAATGGTATTAAGTGCAGGGGCTTTATTACTAAATTGTATAAACGTAATTAGTGTATTG
ATTATATATATATTGCTACAAAGTATTTACAGTATAGGAAATGTATGGTTTAATTATTCA
TTTGAAATCGAGCTATTAGAATTAGTCTTCCTTTGTCTATTTATAGTCCCATTAACCCAA
AATTCAGTGAAAAATAAATATTCGACAACATTTTTAATAAAGTATGTGTGCCGTTTTTTT
GTTTTTAAAGTGTTATTAGGAACTAGCTTAATAAGATTTCGAAATACCGATGTATGGGGA
AAATTAGAAGGAAAATATTATTTATATGAAACACAACCATTACCAACAATAATATCTTAT
TTTTTTCATTCATATAAATTTTTGAGCAAATGTGATAATTTATTTTGTATATTATGTGAA
TGCGTATTTTCATTTTTTCTTTTATTTCCAATAAGATCATTTAGAATAATAGGAGGTACA
TTAATATTTTTTTATTGTATTCTTAATTTTCTAAATCAAAATTCTTATCTTTTTTATTTC
CTACTTTTAGCACCATTGATGTATTGTTTTGATGATAAAATATTATTACATTTTTTTTTT
AAATCGAAAAAAAATAAAATAATAAATATTATTATAGACAAAATTAAGAATAAACACAAA
AGTAGACGATATTTCAAAAGTTTTGATATTTTTTATTTTATGGGACTAAATGAAGATGAA
ATATATAACATGTACGATTCTTATTTTAATATAGATTATATAAATAGCCAAAATGGGTTA
AATATAACACAAAAAAATAATATTCAAGATTCTGATGAAGAAGATGAAAAAGGGAATGGA
GAATATGATTATAATGATGAAGAAAAAGTATTCTTAAAATATGACAATTCACAAAAAAAT
GGTATTTATTTTAATAACAAAAAAAAATATAATAATAATAATAATAACAACTTTTTTCAA
GATATAAAAAAAGATATATATAACATTTACAACTGGATATTCAAACAAAAGGGTTTAAGT
TATATATTAATAAGTTATAATATTTCTAAAGATGTTTTTATTAATATTGTAGGTTCTTTA
GTTATTTTTATATTTAATTGTCTAGCTGTATGCTTAATCAAAATATATAATAATATTGAT
TCACATGAAGATGGAATTCAAATGGGGATCTCAATATTGTTCATCACTTATTTCAGTCTT
TTATTAATTTATTCATTATATTTATTTTTATTTACAAAAAATTATATAGCTCATTTTATA
AGTCAGATAAGCTTATTATTATCAACAGTATTAATTTATTCTTATAAAATATTTATAGAT
GGTTTTTCAGATAAATACTACTCATTTTTGTTTCTATTTCAGTTATTATTTTTATTTATA
TTATCTGCTTTTTATTTAAATAATAAAAAATTTATATATAAATACTTATCACAATATTTC
TATTTTATTTTATTTGCACATTTTATTTATTCATTTCTCCAAAATATTTTATCTCCTAAT
CAAATTATGAACGAAACCATAAACAATTTTGAGCTCATGAATATTTATGGCTCCTTTGGT
CAAATAAATAAAACAAGACATGAAATAATTATACAAGGAACTAATACAAAAAAAATAGAT
AATAATACGATATGGGAAAATATCGAATTTAACTGTAAACCTGATAATAATATAAAAAAT
TTATGTTTCCCTATTAAATTTATTTATGGATTTATACCTATTATATATATCGATAGACTT
GATTGGCATTTTAATTCATTGGGATATCAAAATAATAAAAATATTTTAGAAAATAAATGG
TTTAAAACATTTTTAATTAAATTATCACAAAATGATAAACAAATTAATTCTTTACTTTAC
AAGAATCCACTTAATTTTAATGATAATAATAATTTAGAAACTACAATTTCTTTGAAAGTT
TTAAATGCAGTATATAATTTTTCTCACAAAAAAGGATCTGAATGGTGGGACGTATCTTCT
TCTGATACAATAATTGAACCCAAAGATATTCCATATAAAGAATTAGACACAAAAAGTAAA
AAAAATAATAAATTGACAGCTAGCTTAATATCCTTTGATAATAAATATAATGACAATATA
AAAAATGAAGAAAAAAAAAATGAAGAAAAAAAAGAAACAAATTATATGTTACGCCAAAAT
ATTCGAGATATACAAACAAAATATCAAAAAGCGATAGAAAAAAATCATGAAAAAAAAAAA
AAAAATTACTTAAACAAAATAAAAAAAAACAACCAAAATAATAATCAAGATTTTTTAGCT
AGCCAAATAAATAAACAAATAAGAAGACATATATTATTACCACAAATTTCGAAAAATAAA
AATGTGTATTTAAAAAATGGTATAATGAATAATAAAGTAAATAATATTTTGAATCACTAT
TCACCTAGTTTGCTAAAAATACAAACAGCTAGCGAATTTTACGACCCTATAAAAAATATA
AAATATTATGACCATTCAGGTAAATTTGGAAATAAAAAATATAAATTTTATAAACCAAAT
ATAGAAAAAAATACGATAGAAGAAAATGTAAATTATTTTAAAGATAATTTAAATGATCAA
AATTTGGAAATAGCAGATACATTAAAAAAAACAATAGACAATGCTATTAATAGTTCTTAT
GCTAATTTTGATGCATTGAATTATTATTCAGATAAAATAAATAAATTGGGTATGTTGGAA
AATTACAATGATCAAAATAAATTAATTCCGAATTATATTTTTCAAGAAAATACTCTTATG
AATCATCCTCAAAATAATGCAAATGATGATGGAGTTTATTTAATCGAAGCTATTTCAGAA
AATATTGATAAAGATGGTATACAAAACTTTTTTTGA
>Py17XNL_0101377.1
ATGCGTATTTCAGTTTTGCTAGTTCCTATATTCTTATATTTTATTTGTGCAATAAAATGT
TTCACAATTAATAAAAAACCACCATTATACAAAAGCTTTTTAATCGGTTTATCCTTAAAA
ACAAAAAAACAAAATTCAGAAACAAACATACCAACACGCGCCAAACGCAAGGATCGTAGA
CGCGTAAAAAATGAAATATTACAACAATTAATAGATGAACATGTTGCAAATAAAAATGTC
GAAAAAGATGAAGATACAAAGAGAGGAATAATAAATAACTTAGATGTTGATAAAGAAATA
TTAGAAGGAAAAAGAATACCAAGAATGCGAATAAAAAACACAAATAATCATATATATGCA
TCTATTATAGATGATTATAAAAAACATATATTATGCTTTATTTGTTCTAGAGATCCTAAT
TTATCAAGCATACTAGGAACTTATATTAATAAGAAAACGAATAGAATAATAAATGATGGA
AAAAGTATAAAATCTGCATGGGAAATTGGAAAAATTATTGGAAAAAAAGCATTAAATAAA
GGAATATATCGAGTAAAATTTGATCGAGGAATATATAAATATGAAGGTAAAGTTGAAGCA
TTAGCTGAGGGAGCAAGAGCTATTGGTCTTATTTTATAG
>Py17XNL_0101378.1
ATGGAAAGCCTCAAATTAAATATAAAACTGCCTTTAATTGAAAAGGCATCTCTAAATATA
AAAGATATTATAGATCATATGAAGTTAAATGAGGGTATATATTTTGAAAAAATAAAATTT
GATAATAATGAAATATTAAATAATTTAGAAAATAACAATGTATATAAAAAGATTGAAGCC
ATGAAACATATACTAATTGGACACATTTTAAAAAAAGATGTTTCTTGTTTTTTTTTTAAT
GTTTTAACAAACATATCAATAAATAATATAATATTAAAAAAATTAATTTATAATTATTTA
ATTTTATATGCTAATGGAAATACAGATTTGACATTATTATCAATCAATTCTTTTAAAAAA
GATCTAAATAATAGTAATTATCAAATAAGGTCATATGCATTAAGAGCAATCACATCAATA
AGATCTCTTGATATTATTAATTTATTAATAGGAATGTTAAAAAAATTTTCAAATGATGAC
TCACCAAATGTACGTAAAACATGTGCAGATGTTATACCATCTATATATTTTGTTGATAAA
GATCAATTTATTTTCTTAAGAAATGTTTTATTAAAATTAATTACAGATAATGAAATAAAT
GTTGTATCATCAGCTATTATCTCTTATAGTACAATATGTATTCATAACTATACTCAACTT
TCTTATCTTTACGGAATCAAACATAAAACAAAATTTAATTCGACTCAAGCTGTGCCACAC
ACTGACGAAGAGTCTCACACTGACGAAGAGTCTCACACTGGCGAAGAGTCTCACACTGGC
GAAGATTCTCAGATATACACATCGCTATCATTTTTGCATCCACATTATTATAAGTTGTGT
AAATATTTATTATGCATGCATCCATATAGCCAAACCTACTTAATTGATTTGTTACTACGC
TATTGTAGGATGTTTTATACAAACCCCTTGGAAAGTGAGAAAAATGAAAGTGAGCAAAAT
AGAAGTGGTGGAAAAAAGAGTGACCAAAATAGAAGTGGTGTAAAACTGAGTGACCAAACG
TATGACGCATTTTGTGAGTACAGAAATTATGCAATCGATATCGAAATATTTATTGACAAA
TTGTTATTATTATTGTCATCAAACAGTTATAGTGTTGTCCTAATAGCAATATCAGCTTTA
TACAAATTAACAAAATTTACATACAAAGAAAATATGATTCAGGCTATATTATTTTGTTTA
TTAAAAAGTAATGTCGAAAAAAATGATGAAATATATGAAATATTTATTAAAAGCGTAAAA
CCAATTATAAAATCTTTAAAGGATGAATTTGATCCATATCTATCTTATTTTTTTATTAAT
AATCAAGATAGTACAATAAAAAAATCATTAAAAATTGATATATTATACATATTAAATAAT
AAAAATAACCAAATTATTATAATAAACGAATTACTACATACATTGTATATACCAAATAAT
AATAAATTTATCATTAATAAGTTATTTAGATATATAACAGAGATTTCTTTACAGAATCCA
AAATGTTTATCTAAATTTGTTAATGAAATTATGATAATGTTAAGTTCAAATATAAAAATA
TATTCATATGAATCAATTTTATCATTAAGAAAAATATTACAAAAAAATGATAATAAAAAA
ATTAAAAAAATTATTTTTTTTTTGATCAAAATATTATCACAAATTCGACCAAATAATGTT
AAAATATCAATTTTATGGATATTAGCAAATTATCAAAAACATATTGATCATCTTCTCATT
TTTGACTTATCAAGAATATTAGTGAAATTTTTTAAAACTTCAGATAACGCTTTCAAAATA
CATATAATACATTTCCTCTTTAAAATATGGATATACCAATTTGGTAATATAATTCAAAAC
CACTCTCACGAAGATGCTTCAAAAGAAGATTACTCATCGCGCGGTGCTAATTCTCAGCAT
GGTGCTAATTCTCAGAATGAACAGCATGGTGCTAATTCTCAACATGATCAGCATGAACAG
CATGAACAACGTGACTCCATTTGCCATAGTGAATGCGAAAAAATGAAAAGCGAATTTCTG
CTATTCGACCAATTGTGCAAAAGTTGTTTTTTACTGGCATCACAAGAAAACCATTTTGAT
ATCAAAGACACTACCAAATTTTACTACCATATAATGTACACATTAACAAAATTCAAATCA
CAAAATTTATTAGATTATAAATTCTTACAAACAAATATATTTAATCACCCAATTTCAGAT
ATAACATTATCTTTATCTTATTTAAAATTTTTTTATTTATATTCTGGAAAATCGATAATT
TCAAATTCACTACAACTAGGATCAAATAATTTATTTTCGGATAAATTAGATGCATCTTCA
TCTCAATTTAAACAAAATAAAAATATTAATAATAAACAAAAAAAAATACATATATATCAA
TTAAATACTATATCTAATTTGATAGGTTTTAAAATACCATTATATGTTGACTTGCCAAAT
TTCTCTTCATCTGATTTACCAAATATTGAACATGTTAATAATCTTGAAAAAGAAAAAAAA
AAACCTATATCTTTTTCATCATTTGATTTACATTATAATAAAAATATGAACAATTATATT
AATTCTCATATTTTTTTAAATGTTGATGATTTTTATAAAGAAGAAAATATTGAATATGAT
AAAAATAAAATTCCAAACATTTCAAACATTCCAAACGTTTCAAACGTTTCGGATACGCCA
TTTTTAATCAATAAAGGAACAAACATTCAAGGCGAAGACGAAGAGTCAGACGATAACCAA
CAATCTCAAAAAATAAATAAATTAGATAAATATGAAAAAGTGGGAAATTCAAAAGATTTT
ATATATGAAGAAATTGAAGATATAGAAAAGTTCTTTTTTAACAATAATGAATAA
>Py17XNL_0101379.1
ATGAGCATTTCAAGTATTGAAACGATATATCCTTATTTTGTTAGCGAAAAAAAAGGCGAA
AAAAAAGAAGTGGAAAAAGAGGGCGAAAAAGAGGGCGAAAAAAAAGAAGTGGAAAAAGAG
GGGGAAAAAAAGGAAGTGGAAAAAGAGGGGGAAAAAGGTGGAGGTGACCATTTTTTAAAG
ATTAAGTCAAATAGCAATGTTAACAAAATTTGTAGACAACTCATGGTAAATAATGACACA
AATTTATTTTCAAAATGTGACACAAATTTATTTTCAAAGAGTGATAGCAATACATTTTCA
AAGAGTGATCGCAATACATTTTCAAAGAGTGATAGCAATACATTTTCAAAGAGTGAACAT
TTTCCTGATTTAAAAAAAAATAATAAATATGATATAAATTATGTGGATGAAAATAAATAT
AACGATTATCTTAGTGGGCACTTAACCCAAATCGATGTTAAACAAAATTCAGAAATAAAA
ATAAAAGATGTGAAAATGAATCAGACACATGAAATAACACCTCTAGATAAAGTTGTCGAA
TCAAATTGTTTCGAAAAAAAGGCAGAAGCATGCGAAAAAAGCGAAAAAAAAGCAGAAGCA
TGCGAAAAATGGGAAAAAAAAGCAGAAGCATGTGGCGATGATTCAAAAAGGGTGGGAAAC
CTTTGTAATGTTCAAAGTAATATACAAAATGATGATCATAAGGAAAGTATTGTAACAAAT
AATAATAATAGTCTTGTTTATAATGAACAAGATGTAAATGGTGAATTTGGTGAAAATTAT
AAATCCAGTCTACTTATGGAAGATAAAAAAAAAGTTATAATAAATGATATTAAAAATGAT
AACAACATTCCTGAAAACTTTAATTATTTATATGATATTTTAGAAAAAAAATATAAAGAG
AATATAAATTTAGATGGTTCTGAATATGTATATATTTATGATATATGCCCAAAAAATGAT
AAATATAATTCAGATAAGATTTGTTATTATGTTTCAAATTCTGATAAATCAAGAGAAGTT
GATTCAAATAATCTTGAACATTATCAAAATTGTAATAACAAAAATACGTATTTAAATTTT
TTTAACAATTTTTCAAATAAATTTATTAACATAAAAAAAATGTTTTCAGCAAATGAAATG
GTAAACTTAACAAAATTTTATTTTAATGATAGTGAATCAGAAATTTGCAATTTAGAATCT
GTTTTAAATAGCCAAAATAAAAAAGCGGCTTTTGAAATGGGAGATAAAATAAACGAAATT
GATGTGCAAACAACAACCGATTCAACAAGATCGGAAAGTTCAAATAACACAGAATGCAAT
AATGTCAAAAGATCAAAATTTATAGACAAAATTAATTACATCTTCTATACAGTTATTAAA
AAAAATGATAATGAAAAGAGTGAACAGAATGAAAAGAGTGAAAAGAATGAACAGAATGAT
GATTGGAGTGAAAAAACGATGTCAAATAACATATTGAACATATGTGATTATCAAAAAAAT
AAAAAAATATATGAATTAAAAAAAATAAATATGGATAAAATAAATAGTAATATGAAATTA
AATATTAACCGAAGAGTATCCGAAACAGACATATACGATATTGAAATAAAAAAAAAAGGA
TATACACATATATATATAGATAAAAATGATTGGAAAAGATATTATTGTATCCTTTTTTAT
TTAAACAACAATTTAATTCATAAAGATAATCTAATTTTAAAACATTATTATAAAATATAC
GAAGGAGAATATTTATATAATAATAACAATAATATTAACAATTCAGGGTTATATACAAAT
TGCTTTTTAGCTTTTTTTAATGATCATAATTTCGATTTTGCAAAAAAAAATAATATAGAT
CTATCCATATTTATAAGGAAAAATATGTACGATCTTATTTTTGAAATTTCTAATAAACAT
CAAACTGAAATAGTAAATAATGGCCATTTTGAGACGTCGGGAAAAGCAAATAAATGTATA
GTTATCTTTGATATATATTCAATACCATATTATTTGATACCTTTTGATTATATTTCACAA
AATTTATTAAATAACAAAAATGTTGATTCACTAATTTTAGATAAAAAATGTGAAAATTCA
TTTAATTTTATCTATAATGGAAATATTCTAAATAGCTGGATATACTATATAAATATGTTA
ACACAAAAATATATAAAAATAAATTCTATAAATAAAAATAAAAATAAACCGATAAAAAGG
ATACATGATGTAAACAAAAAATTTAATCAATGGATCGAAGTTTTTAAGCAAGAGAGGAAT
ATAAAAAAATGTGGACAAATTTATTAA
>Py17XNL_0101380.1
ATGTCGTTGAGAGAAAATTGCAGGAACAGAATTTTTACTGTAATTACTAAAATAACCCAA
GTGAGTAAATATGTTGTTATGGTTGTAGATCAAAATGCTTACAAAATATTATCAATGATA
TGCAAAAATGAAGAACTATTAGAAAAAGGAGTATCATTAATTGAATTAATAAATACACAA
AGAAATAATTTACAAGATTTTGATTGTATATATTTATTAAGTAATAATATTGAAAGCGTT
AATATAATGTTAAATGATTTTATAGATGAAAAAAATCCAAAATATAAAAATATTCATATA
TTATTTACATCAAATGCTTGTAAAAAAAATGAAATATTAAATTTAATAGCTACAAGCGAT
TTTATGTTAAAAAGGATTAAGTCTTGTGCTTGTATAAATTTAAATTTTTATCCTTATGAA
AGTAGAATTTTTTATTTTGAAAATAAAATAAATTTATATCATTTATTTCCTTTAAAAAAT
TTGGAAATATTAAATATTTCAGCCTCGGAACTAGTTTCTGTTTGTTCTTGTTTAAAAACA
TATCCAAATATACGATATCAAAATACCGAGTTATGTTATAAATTTGCAGAAATTGTTCAA
AACTATTTAACCACAGAAATTTCCAAAAATAATAATGAAGTGTTAGAAGAAGACACCGAA
TCTGTTTTATTAATTTTGGATAGATCCATTGATAGCTCTATTTTATTTATACATGATTAT
ACATATCAAAGTTTGTGTTATGATCTTTTAAAAATTAATACAGAATTTGACGATAATGGA
AAAGATAACTATCCTCATCAAGTTACATTTATAATGCCTAATAATGAAAAAAAGAATGAA
GAAAAAAAATCAATATTATCAGAAAATGATGATTTATGGAAAAAATATAGACACACACAT
ATACAAGAAGTAAATGAAAATATAAAAAATGAAATAATTGAATTTACTGAAAAAAATTCA
GTAGCAAAAATTCAAAAAAAAAAAAACTTTTATAATCCAAATGAAGCATTAGAAGCAATC
AGATTTTTACCAAAACATGAACATATGTTAGAACAATATTGGCTACATATATATTTATGT
GAAGAAAGCTTTAAAATATTAGAAAGTAAAAATGTAGTAGATATAGGCTTAATTGAACAA
GATATTTGTTGTAATGTAGATAAATTTGGTAAAAAACTTAATCATATAACTAATTTAAAT
AATTTACAAAATATTTTAGCTAGTTGTGAATATCAACAAGAAGAAAAAGCTAGATTATTA
TTATTATATTTTATTAATTATATAAATATAAATAAACAAGATGAAATAAAACTTATTGAA
TCAGCACAACTTAGTTTATTTATGAATAAAATTATAAATAATTTTTTAAAATTAAAATTA
CAAAAAAATATTTCCCTTTTTATTGATACTGATGATGGTGTGTCAGCACCAAATCATGTT
TCCCATATATTCGAAAAAAATAAAAAAAAAATTAAATATTATAAAGATATTGCAAAAGAT
TCAAATTATGAATTAACAAGATATGAACCAAATATAAAAGAAATTATTCAAGAACTATAT
AACGAAACATTAGATAAAACATATTTTCCACATCTATCAAATGTTAATACTATACAAAAT
AATAACAATAATGATAATACATCTAACGAATTAAAAGTAACAATAAATTTTCCTGATAAA
AAAAAAAATGTATCAAGAGGAACTGTATGGGAATATAAAAAAGATATAATAAAAAAAGAA
ACAGAAAATCATAAAAAAAAAAAAAAAATTATTATATTCATATTTGGTGGTATAACATTT
CCTGAAATTAAAATTATATATCAACTTTCAAAACAAATAAATGTAGATTTATATTTGGGT
GGGACTTCGATATTAACACCAAATACTATATTTAACCAATTTAAAACACATTCCGATTTC
TAG
>Py17XNL_0101381.1
ATGGATAAATATTTTAAGCCGGAAAATTATAAATTAAATCCCAAACTGGAAAATTATAAA
CATGATGTGGACCAAATAAAAAAAACATACAATTTGTATAAAAACAAAAGCATGGACACA
TTTGCATCTAATTCAACAATAGATGAAAATAAAATCGTAAATATAAACGACATTTGCAAT
ACATGTATTCTACAAAATAATGAAAAGAATCCAGAAAAAAATGCATCTTTTTTAGATGAA
AATAAAAGTAATAATATGATAGATTTTTTAAAAACGCCATTAATAGATGAAAATAATTAT
ATTAATGAAATAAACAAAGAAATAAAGAATAGTGAAAATATGAACACATATATAGATAAT
TATAATAACCAAGGAAATAAATTTAACAAAATATGTATGAATTGTTCATATAATAATGAT
AGTTATATTTGTAAAGATATGAATTGTACAATAGATCCTGAAAATTATGAATATAATAAT
TATAATCAAAATGATATATCTAAATTATTAAAAATGTATGTTAATAAAATATTTCAAGAT
GGTAATATTAAAGATAAGACAGAAAAAAATACAAACTATAATGGTTATTCTGAAAATGTG
CAACCATCCAATTTTTTAAATAATAATAATATAGTATCAGAAATAGTGAAAGAGATGAAT
ATAGCAAATTGTGAAAATGGTGAAAGTGGCGAAAGTGGTGAAAATTGTAATGGAAGAGAT
AATAATGTTATTGCAAAAAATCTTGTTAATAAAATTCAGAATTATTTAAAAAATTCCAAT
TCAATTTCTAGTAATATAGAAAATGAAAATAATATACAAAAAATGATAACTAACGAAATT
AGAAAAACAGATGTAGAAACGAATGATTGTCGTTCATGTCAAATATGTGAAAATAATAAA
ATATCAAAAAAGTTAGAAAAGAAACCAAATATCTCAATACCTCCAATTCTAGTTTATATT
TCTACAAAACATTTAAACAATAATATATTCCCAATAATAAATAACAATGGATTATTTAAA
CATATACATAATGAATTAGTTTTAGGAATATTTAATTTAGATTCTAATAAATATATAGAA
CAATTAATATATAGTATTAAAATGTGTTTAATAGAAATTCTTGACTATTTAAAAAATATA
AATCATATGTATATATATAATATAAATGATGAGGAATATTTTTACCATTTTAGAGAAATT
ATGTCTATTGAATTTTCAGAAATCGATATAAATTCTATAATTTATTATTCAAATATTTAT
AAACAAATTTATGACCAATCTGAAAAAGAAAAAAAAAACAAAAAAAACAAAAAAAATAAA
AAAAACAATCGGAATATAATTCGTGCGGCGTCTAAAATATTCCTGCCTTATTTAAATCGA
CACAAAATGAGCAAAAAAAATGAAAACGAAAAAAGCGAAAATAACGAAAATAACGAAAAA
AATGGTGAAAAAAAAAATGATGAAAAAAAAAATGGTGACGAATTTGAAGAGTGTTCAATA
CATGATAACGAAATAGACGAAAAAAATAAAACAAGTTTTCGAATTTTAAAAAGAAGACAT
AGTTTAATAGATGAAAAAAGTATTCATGAAAATGGTCACAAACAAATAAAAACTGAAATA
GCATCTATAGATTTAAATAATAGAAATGATTCTGAAAATCCAAATTTATTAGATGTAGAT
AGGGATACATTAACCAAACAAAATTGTATTGAAAAAAGTGATAAAGAGGTTAGCGATTTT
TGCGAAAATAAGACAAATGAGAAATCGGCGGAGGACAGACACGATTCTACAGAGGTCGAT
TCTACAGAAGTTGAATCTACAGAAGTTGAACCCACAAAAGTTGAACCCACAAAAGTTGAT
CCCACAAAAGTTGATACCACAAAAGTTGATACCACAAATGTTGACCCCACAAATGTTGAT
TATGTTTGCTCTAATTTTAAGGAAAGTGAAGAGACGAAGGATAAGTCTTGTGATGCATCT
AATAACGATATTGATAATAACAAAATGGAAGATGTAAAAGAAGAAAAGAATATGATTGAA
TCTGGAAAAGTTGAAAAAGATATAACTAATGATTCTAGTGAGAAAGATATAACTAATGAT
TCTAGTGAGAAAGACATAACTAATGATTCTAGTGAGGATTGTATAAAAATTTATGAAAAA
GATGAATTATTTTTTAATAAGACAGAAACATATAAAGATAAAACAAGTACAATTGATAAA
TTAGAAACAGATGATATAGATGCATCTTATAAGAGTACATTTTCCTCTAATGATATTTTA
ATTAAAAATAGTGAAACTATTTCTGAAAATTTAGAAAATAAATGTAAAGAAAAAATGAGT
CCAGAAAATTGTGTAAATTTAAAAAAAGATACTTCTTTTACATCTGATAATCATGATAGA
TATAAATCAGTATTAAATAATAATGTTAATAAAAAATATGGAATAAAAAAAACATCACAA
AATAAGGAAATAATTAATGGAAAAATAATAAAAAAAATAAAAATAGGATATATAAATAAA
ATAATTAGTATAATCTTTTGTAGAAATATATTAAAATATTCAATAATTTTCTCTCCAATA
TTAAAAAATGAAGGAATAATATCAAATATGAATATTTCCATATTTAATAACATTATTTTA
AAATTAAAAAATATAAGAACAATAGATATAGAAAATTCAAGAATACGTTCTTTTTATATG
CCAAAAAATAATTACTTACCATTTAAAAATTATACAAATACAAACAATGGTATAATAAAT
TATCAATTTTATCAAACTTCACAAAATGAAAACAAAACATTAAATAATTTATATGATTCA
TATAATACAGAAGATGATGTAATTAATAAATTTTTATCTTTAATTCCAGAAAAAATAAAA
TCTCAATTTGTGGATAATATTACTGAAGGTATATCAGAAAATAAGAGTTCTTATAATGTT
AATAAAATAAAAAAGTTTGTTGAAAATTATTTAAAAATAAAAAATGTAAGTTCTACATCT
ACATCTGCATCTGCATCTGCTTCTAATGCATTTTCTGAATTGTGTGGTGGTATTGAAAAC
GTTGATTCAGATAACATATTTGTTGAAAATGATGGAAATATTATTAAAATACTTCGAGAA
TTAATAATAAAATATGAAGAACAAAGAAATAAAAATGAAACAAATAATGGAAGTAAAATT
TCTGTAAATAATATAAATTTAGAAAAAGTTGAATCAAATGTAGAACCCGAATTTGAAAAT
CCAAAAGATGAAAATTCAAATGTAAAAGAAACAGAAAAAAATGATAATATGATTTCAAAT
AATTCTCAATTTAATAAATCAGATAAAAAAGAATCATTTATAAACTTCTTAAAATCAGAG
TTGTCAGAAAAAAAAATATATAATAAAGATAACATAAATAATTGTATGAATTATGAATAT
AATGAAAATATGAATTATTATCAAGTTTTAAATATGTGTAACGAATTGAAATGTTTAAAT
AATTTAAATTTGGAAAATGAAAATGGAAATACAAATTCAAATGCAAATGCAAATGCAAAT
GAAAATGAAAATGGAAATACAAATTTATATTACGCTTTTAAAGAAATTATAGGAAACAAA
ATTGGTAATATTGTAGTTAATAATTCTAATATCTTAAATAAATTAATATCAATAATTTTG
AATGAACAATCTGTTAATAACAATCGTTTAAATATAAAAAATGATCATAAATCAAATTGT
AATGTTGATGGGAATCATTTAGAAAATTTGTCTAAAATATCTAGACAAAATATAAACGAT
ATTTATAACATATTTGATTTAAATAATATGTTAAATAATATAAAAAATAAAAATAAAGAT
TTATTAAATAATTATGAATATTTATTGATTCCTAACAATTGTTTAGATTATAGAAATGGA
AATAATTTTTATAGTAACTGTTTTTCATGTTATAATAAAAATTATCACAATTTGAATAAA
CAAGAAGGAAATGATTATAAAGATAATAATATTGAAAATGCTAATAATTCTAATTTTTTT
AACAAGAATAAAAATTGTTATTACACATTACAATGTGAAAATAGATGTAAAATTGGGTTA
AATAATAGAGATAATGATTCTATGGTTTTTCAAAATATTTTGAAACAAATTGTAGAAAAA
AATAAATCAAAAGAAGTGAATAATAATAAAGTTTATTCTGAATTATTAAATTGTTTGCAA
AAATTATGTGATAAAAATAATGGAGAAAATATGACAAATAATTATGAACCTATTTATAAT
AATATTGAATTAAACTCTATGGGAATGAATCAGACTACTAATGATGTAAACATAAATAAT
AAAAATATAAATTTTAGAGAAATTCAAAATATGTTTTTAAAAATAAAAGAAGAATTATCA
CGAGGATCTGTTAGAAATGACAATAATAAATATGAACAAGATGTTTATGAAAATTATAAT
ATTAGAGAAACAGATAATTTAAATATATTAGGAGTTGGTAATAAATTAGAAGAAGAAAAT
AACAATGGAAATAATTTAGAATCTGTTTATAAAGATTCTATATTTAAAAGATATAATAAT
CAGATGCAATCAAATATTGAAAATCGAAATAATAATAATAATGATGAAAATAAAACAAAA
AATGATTTATCATCATTATATAGTTATGCAGCATATAAATATTGGTTATCTAATATGGAA
AATGGAAAAAAAAATAAAAAAAATTATAGTAACAATAGTTATATAATTGGTAATAACATT
TATAGTACATGTTTATGTACTGGAAAATGTGTATGTTATAGTAATGATTATAGAATAATT
GATAGTTATGATATAAAAGATTATTTATCTAATTTATCTTATTCAAATATGATTGCAGAT
ACAAATAATGATAAAGTGGGAAATATAGATGAACTTGGAAAATTTTTATTAGTATCTGTT
GATAATAAAAGAAACAATATACATAATTGTTTAAATGTTAATCAAAATGATGAAAAGATG
GGAGGAAATATAAGTAACAATTCTTCTAATTTATTTTTTAATTCTAAAAATAATAATAGT
GATAATATATTAGGTAATACAACAAATTTTGATAATTTGAATCTACAAGAAAATATAGAT
GCTACATCATTTGAAATAAATATGTTAAATAACAATCATGATAATTTAAATATTATGAAA
GAATTATATGGTAATGATAAAAATAATATGTACATATCATGTAGAAATAATAATACAAAT
ATTTTAAGGTCTAGTAAAAATAAATTTGGAAAAAAAAACAATTATAATAATTTGAATGAT
GATGAAAATAATGAATCTCACACAAATACAGATAACCAAAAAATCGGAATGAAGACCGAT
AAGAATAACAAAAATGGAAACATGTCTATCAACGGCATGTTTGGAACTTACGGGCGTGGC
CAAAGAACAAAAGGGTTAGAAAAAAATAAGAACACAGGGGATAGTGGAACTTCGAATAAA
AATAGTGGAAACACAAAAGTAAATACATCTAAAAGAGGAAATGGAAAAGATAAACAAAAT
GGTGGATGCTATATAGATATTGGTGAAAATTATGAACTTAAATATACAGTTGCTGAATTA
AAACCTCAAAGAGGAGTTTATTTTGATAAATCTCAAAAAGCATGGATAGGAAGTTGGTAT
GAAGAAGGAAAACAAATTAAACGTCGATTTAAAATTAAATATTATGGTTGGGATGAAGCT
AAAGAATTAGCAACAAAAGCTAGATTTTCTTTTGAAAATAGAATAAAAAATTTAGAAGGA
AATAATGGAAAAGGTAATTCTAGTACATCTAAAAATAATACAAATTCAGGAGAAAAAAGT
GGAACAAAACTTACAGTAATTAATAATAAAAAAAATGGAGTCCAAGATGTAGAAAATAGT
AATAATAATAATAATGATAGAATAAAAACAAGAAACAGTTCTAAAGATGTAGGAGAAAAA
AATAATAATGAAAATAGTGGATTTGGTGAAAATAATTTGAATGATATAGATAATTCAAAC
GAAAAAAATAATTCTGATGATAAAAAAAAAAAAAATAATAATATAGATGAAGATGAAATA
TGGAATAATCAAGAATCTCAAAATTATGATAAAGATGAATATAATAAAAATATAGGAAAT
GTAAAAATTAATTTAACAAATGAATATAAATCAGGAGTAAATACTAGAAGTGGATATTTT
ACAAAAAAAAATCATTTTAATAATAAAAATAATACCAATTGGTTAGAAGAAAGACATACT
GATTATAATAATTTAGATGTAAATATTTCTGGACAAAGATCATTTTATAATACATATGAT
AGTGGAAATGGTTGTGAAATAGATGAAGTTAAAAATTGTTCAAATAAATTATATGATTAT
GAAGAAATTGAGTTAGATAATAGAAATAGTAATGGAATAAATTCAGGAAAAAAAGGATAT
ACAAAAGATAGTAATAATAATAATAATAATAACCATTTTAATAATGGACAAATAAAATAT
CAAAATAATAAATATAATGATGGAAATAATACTATTACATATGCTAAATCTAATACAAAA
AAAGGATGTGATAATAATATAATTGATAATTCTGTTATATTACCTCAAGGTGTGTTTTAT
CAAGATTCTAAAAAAGCTTTTTGTGCTAATTGGTATTCAAATGGAAAACAAGAAAAAAGA
TATTTTTCTATTAATAAGTTTGGTGAAGAAAGAGCTAGAAGTTTAGCAATAGCAGCAAGA
AAAAAATTTGAAAACTTGTATAAAAAAAATACTAAAAGAGATTATGTTTCGGGAATTAAT
AATATACAACAAATTGAAAATGATAATTCTGAAATACTAATTTCTAAAAAAAATGATAAT
TTAAATGAAGAACATATGAATCTTGAAAAAAATGAATCTATTATTGATTACACAAAAAAA
GAAAAAGAAATAAATGATGATAAAGATTCAGAAGGTAATAATAATGATGAAAATATTATT
GTTAAAAAAAATAATTATATAAATGTAAATAATATGGGGATAAGTAATAGATGTAATACA
CGAAATGGTTCTAAAAATATTAACTTCGATTATAATAATGACCATGGTTTTGAAAATGAA
AATAATTATGATGATAATAAAACAGAAGATGAAAATAGTTTTGTACAAAATTTGAATAAA
AATGAGCATGAACAAAAAAAAATAATTAATCAAGTAAATTCTAATATTACTACTGATGTA
ATAAAGGAACATATTATTGATAATTTTGTAAACCCTCAAGAATCAAAATCTAATGAAGAA
TATCATATTGATTCCAATGAAGGAAATAGTAAGATCAACCATTTTAAAAATAATAATTTA
GAGATGAATGATAGCAAAGAAAATATTATAATAAATTTAGAAAATGATAATTATGATGAA
AATTGTCTAAAAAATGATACAATACCGAAAGTATGTAATAATGATCATAATAATATAGAA
GATAATCATTTTGATGTAAATAAAATGACAGAAAAAAATATGCCTTCACATTTATTTTTA
CAAACAAATGGTAGCGAAAATAAAGAAATGTCAGTAAAAGATATGAACATAAATGATTAT
AATATGGAAAATGACTCTAACTATATGAATAGCAATAGCAATAGCAATCGTAGTAGCAAT
AAACAATCGGAAGAAGATATGTTTGCAAAAAATTCTCAAAAAGATAATTTGAGTCCATAT
AATAAATCAGATAAATCTGTATCAACACCAGCTGGTGTTTATGTTATTAGAATCAATGGA
GTAGTACAAGCATGGAGAGCTGAATGGAAAAGCTCAAATGGTTGTAAAAAAACCAAAAAT
TTTGGAATAAGCACATATGGATATGATTTAAGTAAAAAATTGGCAATTGAAATGAGAGCT
AGAATGTCTGGGGAATGCTTAGTTGCAGATGATGGAACCATTTTTGATTATAGAAATAAA
ATAGAATCTAAAGATGAATAA
>Py17XNL_0101382.1
ATGCGTAACTCCAATTACGACCAAAGTTTCAAGGAAGGAGATTTGGTGTGGTGTAAGAAC
ACATCGTCCACAAATGACCAAATCAATATGATGTACAATTTATGTCGTGTAATTGACGTA
AAATGTGATAATCAAATATTATTATCTAAATATAATGATTACAGTGATTATGTGTTTCTT
GCTGACTCTGAAAATTTAAGTAAAGCGAATTATTTATTTTCATTAGATCAAAATGATATG
ATGAAATTAAGATATATTAATGAACCATCAGTATTATATCACTTAAAAGAAAGGTTTAAG
AACAATAAATATTATACAAAAATGGGACCATTATTAATTTTTATTAATCCTAAAATTAGC
AATAATATTAATAATGAAGAAACAATTGAAAAATATAAATGTATAGATTGTATAGAAGAT
TTAAGCTTAAATGAATACCACGTTGTACATAATGCCTTAAAAAATTTAAATGAATTAAAA
AGAAATCAGTCTATTATTATATCTGGAGAATCTGGGTCAGGGAAATCTGAAATAGCTAAA
AACATCATAGATTTTATTGCTTACCGAGTAAAAGGTAGCCGACGACTTCCAACCATGTTC
CCTATGATAGACAAAAATGAAGTAATAGAAGAAAATGAAACTGATGCTTATGAGAATAAT
GTAAACGATCAAGAAGAAGACAATATCCATAACGAAGAAAATACAATATATCAATTTAAC
ATGTCTGAAATGCTCAAACACGTAAACGTAGTGATGGAAGCCTTTGGAAATGCTGTCACT
GTAGATAACAAAAATTCAAGTCGATTTTCTAAATTTTGTACAATACATATAGAAAATGAA
GAAATAAAATCATTTCATATAAAGAAATTTTTATTAGATAAAGAAAGGTTAATAAATAGA
AAAGCAAATGAAAATTCATTTAATATATTTTATTACATGATAAATGGATCAAGTGATAAA
TTTAAGAAGATGTATTTTTTAAAAAGTATAGAAAATTATTCTATGTTAAATAATGAAAAG
GGCTTTGAAAAATTTTCTGATTATTCAGGAAAAATTTTAGAATTATTAAAATCATTGAAT
TATATATTTGATGATGATAAAGAAATCGATTTTATTTTCTCAGTACTATCTGCATTATTA
TTATTAGGAAATACAGAAATTGTAAAAGCATTCCGTAAAAAGTCTTTACTTATGGGAAAA
AATTCATGTGGACAAAATATAAACTATGAGACCATATTAAATGAATTAGGAAATTCAGAA
GATATTGGATTAGATGAAAATGTTAAAAATTTATTATTAGCATGCAAATTATTAAGTTTT
GATATAGAAACCTTTGTAAAATACTTTACAACTAATTATATATTTAATGATTCTATACTT
ATAAAGGTGCATAATGAAACAAAAATTCAAAAAAAATTAGAAAATTTTATAAAAACATGC
TACGAAGAATTATTTAATTGGATTATATATAAAATCAACGAAAAATGTACACAATTAGAA
AATATAAATACAAATACCAATTACATAAATATATTAGACATGGCATATTTTGAAAATTCC
AAAGATAACTCATTAGAACAATTATTAATTAATACGACAAATGAAGAAATAATTAAAATT
AAAAACAATTGTCTCTACAAACAAGTAGTGCTTTCATATAATGAGGATGGAATATTTTGT
GAATACAATATGGAAAATATAGACAATGAACCTTTATACGATTTATTGGTTGGTCCAACA
GAAGGATCCTTATTCTCACTTTTGGAAAATGTTTCCACAAAAACAATATATGACAAAAGT
AATTTACACGCGTCTATAATACGAAAATTTAGCCGTAATTCAAAATATATTAAAAAAAAT
GATATAACTGGAAATAAAAAAACATTTGTCATCACCCATTCTTGTGGAGATATAATATAC
AATGCAGAAAATTTTGTTGAAAAAAATATAGACATATTAACAAAACGTTTTATTGATATG
GTTAAACAATCAGAAAATGAATATATGCGACAATTTTGTATGTTTTATAATTATGACAAT
TCAGGAAATATTGTAGAAGAAAAAAGAAGATATAGTATACAATCTGCTCTTAAATTATTT
AAAAGGGGATATGATACCAAAAACCAAATGGCTGTTAGTTTATTAAGAAATAATTTAACA
GAATTAGAAAAACTTCAACATACCACTTTTTGCCATTTTATTGTTTGCATGAAACCTAAC
GAAAGTAAAAGAGAATTATGTTCATTTGATGCTAACATAGTATTGCGACAAGTTAGAAAT
TTTAGCATTGTTGAAGCTTCACAATTAAAGGTCGGATATTATCCTCACAAATTCACCTTA
AACGAGTTTCTCTCCATTTTTGACATAAAAACAAAAACCATTGATGAAGAAAATGCAGAA
GATCAATGTGAAGTTGTCGATGTGAAAAATGAAAATGCAGAAGATCAATATGAAGTTGTC
GATGTGAAAGTTGAGCAAGATGAAGATGCAGATGTAGAAGAGAAAGTTGAGCAAGATGAA
GATGTGAATGTAGAAGAGAACGTCGACCAATATGAGAATGTGGAAGAGAACGTCGAACAA
TATGAGAATGAAGAAGAAAACGTCGAACAATATGAGAATGAAGAAGAAAACGTCGAACAA
TATGAGAATGTGGAAGAGAACGTCGAACAATATGAGAATGAAGAAGAGAAAGTTGAACAA
TCTGAGGATGTAGAAGAAAAATCAAATGAATATCTCAAAGAAAAAGTTGAAGCTCTAATA
AAATCATATCAAATAAACAACTACGAATGGATGATAGGAAATAATATGGTTTTCATTAGC
AATTATTGCTTAAGATTATTAATTATTAATATCTTTCCTAAATATGAACATTTTAATATT
TCTTATGAACAACATATTGAACATATGAAAAAATCAGCACTATATAATCTAAATGATGTA
TCTAATTTAGAATGTGTAAAATTTGATGATGAATATATCGAACAAGAAATTGATACTCCA
AATAATGATAAAACATGCTCTGGAAATATTTTAAGAGACGATATTCAGTCAAATAAAGAA
GACAAACCAAAAAAAGGAAGTAAAAATAGGCTTAGTCAATTATATCAATTTTTTGGATTC
AAAAAATCCAGCAAATCTGAAGAAAAGAAAAATTCTATTAAAAAAGTGGTTGAAGAACAA
ATAGTTTTGAAAGAAGATGAAAACGATACCAATCCCATTGACGATAAATGCAATGAAAAT
ATAGATAAAAATTCTAATAAAAATAATTTTGAAATATTAGATATTGTAAATAAAAACAAA
ATCAAGATAAATGAATCCATAAAGCAATTCTTTAATTTTTATAATTGTTGTAAGCCATAT
GCTATTTGTACTAAAGGATATGAAAATTTATGCTACACCAGCTTTGCCAAGAGGCTGACC
ATGGGAAGTGACATTTTTCAGAGTATCGAAACGGAAAAATACCAAGCCATCCAAGATCTC
TTTGGTGAAAAAGTTAGTGAACAAGAGAATGCAGCTAGCGAAGCGGTTGAAAAGGTTGAA
GTTGAAGAAGTTAAAGAACTTGAAAAGGTTGAAGAATTTGAAAAAGTTGAAGAATTTGAA
AAAGTTGAAGGAGCTAAAGAACTTGAAAAAGTTGAAAAAGTTGAAGAAGTTGAAGAAATT
GACGATGTTGAAGAAGTCGAAGAAATTGAATTTACAAAGGAAGCTTCTGAGGGCCCTGTC
GAGGGAATTGAAACGGCGAACGCCGAAACAATTGGAGAGGATATTTGTGAGGACATCGAA
CCTATGAATGAAGAATCTAATAAAAACCAAAAAAATAACGGGCAAAATAAAAAAAAAAAA
CGAAGAAGAAGACGAAAAAGAAAAAGCACTTCAACTGTGAAGAGCGAACCGATAGACCAA
AAGGAAGAACTTCCTGTAGGGGCTATACCAAATGAAACTGAAGACAAAGAAGTTTCCGTA
GAAACAGAACCTGTAGTAGAAGTAGAAAATGTAGGAGAAGAAGAAAATGCAGTTGAAGTA
GAATCCGTAATAAAAGTAGAAAATGTATTTGAAGTAGAATCCGTAGTAGAAGTAGAAAGT
GCAGTAGACGTAGAAAATGCAGTAGAAGTAGAAAATGCAGTAGACGTAGAAAATGCAGTA
GAAGTAGAAAATGTAGCTGAAGTAGAATCCGTAGTAGAAGTAGAAAGTGCAGTAGAAGTA
GAAAATGCAGTAGAAGTAGAAAATGTAGCTGAAGTAGAATCCGTAGTAGAAGAAGAAAAT
GCAGTTAAAGTAGAAAATGTAGCTGAAGTAGAATCCGTAGTAGAAGAAGAAAATGCAGTT
AAAGTAGAATCTGTAGAAGAAGTAGAAAATGTAGGAGAAGACGAAAATGCAGTTGAAGTA
GAATCCGTAATAGAAGTAGAAAATGTATTTGAAGTAGAATCCGTAGTAGAAGAAGAAAAT
GCAGTTGAAGTAGAATCAGTAGGAGAAGAAGAAAATGCAGTAGAAGTAGAAAATGTAGCT
GAAGTAGAATCCGTAGTAGAAGAAGAAAATGCAGTTAAAGTAGAATCTGTAGAAGAAGTA
GAAAATGTAGGAGAAGAAGAAAATGCAGTCGAAGTAGAAAATGTATTTGAAGTAGAATCC
GTAGTAGAAGTAGAAAATGCAGCTGAAGTAGAATCCGTAGTAGAAGAAGAAAATGCAGTT
GAAGTAGAATCTGTAGGAGAAGAAAAACAAACCGTTACAGTAGAGGATGTAACCAATGAA
ATCAAAGAAGATGATGGTGAAGTAAGCATGGAACAGAATGTGATGATATATGTAGAAGAA
GTTGGAACAAAGGAAAATATAAACGAAATAGAAATAAACGAGAATGAAGAAATTTCAATC
GATGAAAATGAAAATTTAAAAGTCATAAATTGTGAATTAAATGAAATGAGCGAAACAGAA
GAATCTATAGAAAAAGAAAATCCAAATGAAAATAATTGTGATGATGATGAAAATAAATTA
TTTGAAAATAATAAAGAGACACAACAAGATATAAATAATACATTAAATGACGAAACTAAA
GTTTCTGATGATGATGAAAGTCGTAGAAACAGTGCAACAGATTACCTTAAAATGATATTA
TCAATAGAAAAGGAAGATTTTAATAATGTTATAAATTTTAATAATTATGAAAATGGAAAA
TTCAAACAATTTATATCTTGTTATAATAATTTAAATAATGTAAGTTTTGAAGAATATTTT
AAAAATGTAAATTTATCTAATTATATAGATCACATAGAAGCTTTACGTAAATATGGACCA
GAATTTGCACAATCTACAAATAAAGATATATTATTAAATAATTTAAATGATTTATTTGTA
TATAAATCTAAAGAAAAGGAAAGTTTTATGACAATATTAAAAAATATGGCTACAGTTATG
GAAAATGTCCATGGAAAAAAATGGAACATATTAATGACTGGATCAGATTACTATTTTAAA
TCATATTTATATAATGAGGATAAAATTATTTATGCTAATAGTAATAACGATTTTAGTGAT
AAAATAACTTATAATTATGAAGAGGATAAATATGACAATGAAATTAAAAATAATGATATC
AATAAAACAGATGAAAATAAAAGACATAGTTTGAGTTACACACCAATAGTTGAATACTTG
TCTTTATCAGGTGTAAATAAAAATATACATGAAATATGTATATCTAATAATTTAGATAAA
AAATATTTTAATGAAAAATATGAAATATTATGTTTTAGATCAAAAACTGTTAGTAGATTA
GATTATATGAATGCTAAATCATTTTATACATCTATTAATTACAAAAAAGTAAAGACAAGA
TGTTTAACATTAACACATATAGATTTCACATATATGGAAGATCAAATGAAAACTAATTTT
AAGCAGCATGTTATTAATGAATTTATAAATAACCCCAATATAAGTATGGATGATTTATCT
GACAGTTTACTGAAATTAGCTACTTATTTCTATCCTAGCAATAAAGGTACATGGTGTGTA
TTCATATCAAAAAGACGATCTTTTACTGGATCCATTAATGTTGTTAAAAATAGATATTTA
AGAATGACTGTTAAAAATAAAAACAGAAAATATAACATTATCATATTCGAGACTCCTGTA
TGA
>Py17XNL_0101383.1
ATGATCGATACTAAAGCCATTGGAAAACTTAACAGCATATTAAAATGCAACCAAAGAAAT
CACCAAAAAAGTGGAAAGAAAAATAACACACCACATAGGGTAGAAAATGAAAAATACTTT
TCCCGAACAAATTTGATAAGAGAAAAATATATTAAAAAAATAATAAATGAATATGGAGAT
GATTTAACACATATTATTGATACTTCAAGCGATAAAAATAATAAAGAAAAATTAAAACGT
ATTCAAAATAAAAACCAAAATAACGATATTGAATTTACACATTTAAATAACTTTGAAATA
GATCGCCAATTATGCAAAATTAAAGGAAAAAATATATATGAAGGAACAGCAGGAAAAATT
AATGAAGTAATAATTGAAACATTAAATAAATCAGGACAATGTATATATGTGGAAAATTCT
ATATTTGAAGCATATATAAAAAAAAAAAAAAATGTAGATAAATTAAATTATATAAGGGAA
TATCCAAAGGAAGAAGATGGATATGACACATTCATACATAATAATTTATATAATGATCAT
TTATACAAAAAACATGAATCGTTAATAAATTTTGATTACAATAGATATAATGTTAATTCT
ATATTTTCAAATTATAAAAATATAAAAAAAAAGGAACTAAATAGTGATAATAATACCATC
TTTGATGAAAACAATGAATATAATAATCTATATAAAAATTATGAAACACAAAATCAATTT
AATAACAATTATGTCTATAAAACAAATATTAATAAATCATCAAAAAAAAATAAAAACAAT
TATAATGACGAAAATAGTCACTATAATGAAACTATAAAGACTGCTTACATTTTTGATCCT
TTTGAATATGATGATCAAAATATAAAACTAACAGCAAATTCAATCAAATGTAATGTACGT
GATTTAAAAAATGGTACATATGTAATATCTTATACTATTAGAAAAAGTGGTCAATATTAT
CTCTCCATATTTTATAAAAAAAAACCTGTAGCAAATACTCCTTACAGTATTACCATCAAA
CCATCAACACCATATCCTCCAAATTGTCTAGTGTATAAATATATAAACCACAGGCTAATC
ACCCCTATCAATAAAACAGGCAAAAATGAAGCAAGCGAAAATGAAACAAGCAAAAATGAA
GCAAGCGAAAATGAAGCAAGCAAAAATGAACACAATTGGAAAACAAGAAATGAAAAAAAT
GATATAGAAAATATTGGGTCAAAAAACATATTCCATCAAACAATTGAAACACAATCAAAT
ACTTCTAACAATTACAGTAATAATGAAAATGATACATTTTATGATTCATCACAAAGTGGG
GGATACAATTCTGAATGTAACGAAGATTCAAATAATTGTAAAAATATGCATGTATTAAAA
TTTGAAGATGAAGAAGATAATGAAGAAAATAAAAAATTCAACAACTTTTTCATTCAATGT
TACGATGCATATAAAAATAAAATAAAAGACGGAAATGAAACATTTGAAGTAACAGGATTA
GGTGATGTCAAAATCACAAAAGTAAACAACTTATCAAATGGAATATACGAAGTTATATAT
AAATATGTAAAAAAAAATTATCAAAAATATAACAAAGACGATTTTGTTACACCACCCAAC
TATAACACTTATAGAGAAATAAAAGTAAAATTAAATGGATGTCATGTTAAAGGCTCACCA
TTTCAAATAATTTTAAAAAATGATAAAAAATATGAATATTTAAATAAAATAAGAAATTTA
TTACCTATTAATAATATTAATGTGTTTAACCCTATCGCTAGCTTAAATAACATAATTAAT
TCATATAAATATATAAAAACAAATTATTTTACAAATGAAAATGGAAATATATTTATGAAT
ATAAATCCATATTACAAAAATAAAGAACTTGATAAAATTTTGAAAAAAGTTGATGCTAAT
CTTATATCTATTATGTCTATACCTATGAAAGAACAATTATTTAATTATATACGACATATT
AATCGTGATAAACATATAATTAAATTAAAAAGTATATTATTTAAAGAATTAATTACTTCT
CTTTATAAAATTATTAACTGTTCAGAACAAATTTATCAGGGATTAGAAGAAGATGAACAA
AGTTTAGTCAAACTTCGCCAAATACAAAATGATACTATTAGTGATGTAAATACTATGTAC
CAATCTTTGAAAGATAAAAATGTACACACATTACCATTTGATTTTTCAATTAATGATATG
AAATTATATGAACAAAAATTAAAAGAAACAAAAAAAAAACTATTAGAAAAGCAAAAAGAA
TTAATAGATAAATATACAAACATCAAAAATAAAGAACATCAATTCTATAAAGACAGAGAA
GATATAACTAAACAACTGGTTGATAAATATGAATTACATCAAATTATGTATGATCAATCA
AAAAATGCTTTAATGCAAACAAATGCTAATTTGAAAAAAAAAACTCTAACCAGTATTAAC
CAAGCATACAAACGAGAAAAAAAAATGATTATGTTTAAAGGGACTAATAATTTAGATGGA
ATTTAA
>Py17XNL_0101384.1
ATGTTTTCAAATGCAATAAAATTAGAAAACTTGAATGATTATTTGAACGATGCTGAAGAA
TGTATAAAGCCATTTTTATATACGTCAAATGTTAATGAAAATAAAATAGAGAAACCTAAT
TTGATTAATATTAATAAGAAAAAAAATATAAAAAATGTAAAAAACAAAAACAATAATGAG
AGAGGTGAAATTTCATTAACTGATTGTTTGGCATGTAGTGGATGTGTTACTAATGAAGAA
ACAAATTTTTTAAAAAATCAAAATGCCATTGAGATATTAAATAATTTAAAAAAAAAAAAA
ATTAACATTATTTCGTTATCATTACAAAGTTTAACAGCCTTGTCTGTATATTATAAATTG
CCAATTTATACAACTCAAAAAAAATTATGTTTTTTTTTTAAATCACTAAATTTTGACTAT
GTTTATGATTCATCTTTAAGTGAATTAATTGCATTAGATCAAGCAAAACAAGAATTCCTT
TCATATTTTTATAAAAAAAATCCAGAATTATATGAACAGACAAATTCTAAAATTGATACC
ACACACACATTTAGGAATGATGCCAAATTGGGGGATAAACCATTTGAAGGAGTCTTAAAA
AAAATTAAAAATAAAGTAATAAATAATGAAAAAAAAAGAGAAAAAGATAATACTAATCAA
TCTCAATATAATCAAAAAAATAAACCCATAAAACTTAATAATGACAAGGAAATATTAAAT
GATTATGAATCTTCGCCTGATAATAAATGGGATGAAAGATATCCAGTAATATGTTCACAT
TGTACTGGTAGTGTTATATATGGAGAAAAAAAACTTGATGATAATTTATTAAACGCATTT
AGTAAATTAAGAAGTAGTCAAGATATACAAGGAATCATTTTAAAACTGTTACATGTTCAG
AATAATTTGTATACATATCCTTTACTCAAAAAACAACTTATTAACACATTCTTTGATACG
TATAAGTATAAATTAAAATTTATAAAAAGCTTCGAGAAATATTACCTAAAAAATAGCAAG
CTATTAAAAAGTGCAAAAGAAAACGAAAAGGAAAAAGAAAACGAAAAGGGAAAAGAAAAC
GAAAACGACCCAACAAATTCAACCCAAACTTACGAACATGCCCCTGTCTCAATTTATGAA
ATAAACCACGTTTATTTGTTATATTGCTTTGATAAAAAATTGGAATCACAAAGAAATCAT
ATTTCACAAAAAGATGCTATTGATAAAAATATAGCAAAATATTTGAACTACTTTAATTTG
AACTGCTTTAATTTGAACTGCTTTAATATGAACGATGTAGATAATCGTGGGGATATAAAT
AATTTTTATAACAAAACTACGAAAACAAATTTAGCAAACGATTTTTATTCTGTGGATTCA
GTTTTAACCACTATAGAACTTGTTGAATTAATTAATAAATTGCAAATAAATTTTTATGCA
TTACCTGAAATAAATATTGATAATATTTATTCCCTTTTTGAAAAAATAAACAAATTTCAA
TTATCAAATAATAATATAAATATTGATATCACAAATACTATGGATATAAAAAATTTTAAA
GAAAAAAAAAAAAAAAAAAAAATACAAAATAATTTTGATGAAAATACTGTATTAAATAAA
GATACAAATTTTAGCGAATCTCTACATTTTATTTATAAAAATATGTCTGATAAAATAATT
CGATGTAGTAATAAAAATAATATTTCAATGGGTTATGGAGAAGAAATATTCAAATATGTA
TGTAATGAAATTTATGGTTTTAATATAAATGAAAATAATTTTATTTTCAAATATAATGAC
ATAATTGTATTTTCTTTATATGAAAACGATATTTGTGTGTTCAGAGTTGTTTTATCATAT
GGTTTTAAAAGTATGTATAGTGTTTTAAAAAAAATAAAAGAAGAAAAATATATAAAGAGA
AAAGAAATAAAAAAAAATGTTGAAAAAATATACAATATCAAAATTACATATAATCTTCAT
TTTAATGGTCAAATTGATTATGTCGAATTAATGGCTTGTGAAAAAGGATGCCTTTTTGGA
TGTGCACAAAATATTTTCGATGAATATAGTATTCCTGATTTTTCTACATGTTCATGTTAT
AATCTTAATATTTTTAAAAAAGTTGCTGAGCAAACTATCATACAAAATTTTGATTTTCTT
TCCATAGAAAATACTAATAAAAATTCATTTTCAAAAAATGACGAAATACCAAATTATATA
TCCTGTTCAAGTAGCCAACATAAAACATCTTATATAAATAAATTACCATCTACCCAAATT
AAATATAATGAAAATAAAAAAACTGATAAAGAAAAATTATTTCAAGTTTTATATAACCAA
ATTCATAATGACGAATATACAAAATATGTTAATTCAAAAGAATCCACAAAAAATTTAACT
GTTAACTCATTTTTAAACAATCTTTTTAACATTTTTAACACAAAAACTTTTCATATATTT
AAAACCACTTTAACTTCAAAAAAGAAAATGGACATAATTAATTGGTAG
>Py17XNL_0101385.1
ATGAAAAATAAACAAAATGAAGATATAAATTACCATATAAATAATGAAAAGAATCAATAT
AAAATTGGAAAAAAATCAACACTAAAAATGGAAGTATATGAACAAAAATGTATAAGCAAT
AATAATAAATTTTCAAAACATGCAAATATTTTATTAAATGCTGAAAATTATATTAATAAA
TTACGAAATAAAGCAAATAATTTTTATTTTATTTATGTAATAGTTACAACAATACATTTA
TTAATATATGCAAATAGAGGAATATTATCAGGATCATATGATTATTTATCATCATATTTT
AAACAAATATATCCACAAGGAAATGTAGATGTGCATATAGGCTTTTTAGTATCTGTATTT
ATATATGGCATAAGTATAAATTCAATCATATCTGGATCTTTAGCATATAAAAATGATCCC
TTTAAAATAACCACACTATTTTTATTTCAAACTGCAATCGCATTAACATTAACTAGTATA
TTTTTTGTTATCAAATCATATTATGGTTTAATTTTTAGTAGATTTTTTTGTGGTTTTAGT
GAAGCCGCATTTGTTACTATTATACCACCATTGATATTTTCATATTCTAAACATAAAGCT
GGAGCATGGATTAGCATATTTTATATGATGTGCCCATTAGGTACATGTTTAGGTTATTTA
TTAGCTCCTATATTATCAATTATAAAAATAACTATTCCTCACATATTTGCATCATCAAGT
ATATTTTTAATAGGACTATCATTTATTTGTTGCCTTTTTAATGAAAAAATTTTAAAAAAA
AATGAATATGAAAAAAATAAAAACAATACAAATATTATTAAAGATCACGATATTAATTTG
GAACATGATGGTTCATCAACAAATGGAAATTCAGACAAATATAATGAACAAAAAAATATT
ACGGAAAATAATTTAAACATTACAGAAAATAGTTTAAACATCACAACTAATAAAAATGAT
AATATCAACAATAAATATCTAGAAATTGAATTAGATAATTGTATTGAAGCATTAGATGAT
GAACAAACAGAATCAAATTTATATTCCCTATTATATAATAATTTATCTAATATTGCTTTT
TTATTAGCAGTTCTTGCTTTAACTGCTCATATGGATATAACATCATGCCATTTGGTACAA
TATTGGGAGGATATTTAG
>Py17XNL_0101386.1
ATGGAACCATTTAATATTTTAAAAAAAATTGTGATATTTCAGGTTATTATTTGTTCCTTT
GAATATCCAAAAAATATTTTATACGATATAAGAAAAGGACAAAATGTATATTCTCAAACA
AATTCAACAGTTTTTAGAAATGATAGAATATTAAAAGGTTCAAAACATGAATTAGATGTA
AATTATTTTTACGAATCCGTTATGAGTATTGCATCTATGAAAGATGAACATGAAGAATGC
GGTGAAACACAGGGTGAAAAATATAACGAACATATTGTAAAGTTGCGTGAAAATAACGAA
AAATATAGAAATAAAAATAAATATAAAGAAACAGAAATATGTGAAGATGATTTGGATTAT
ACAGATATTGATAACTATGTAGATGATGGGCAAGCAAGTGAAATTGATGAAATAACAAGC
GTAGATGATGAACTACTAAGTGTATATGATAAAAGAGCAGATGTAAGCAATAAAAGGGCA
AGCATAGATGGTAAAGGATCAGATGTAAGCAATAAAAGAGCAAGCATAGATGGTAAAGGA
TCAGATGTAAGCAATAAAAGGGCAAGCATATATAATGAACTAGCAAAAGTCGGTAATAAA
AGAGCAGATGTAAATGATAAAAAACCAAGTATAGATGGTAAAGGAGCAGATGTGAGCAAT
AAAAGAGCAAGTATAGATGGTAAAGGAGCAGATGTAAGCAATAAAAGAGCAAGTATAGAT
GGTAAAGGAGCAAGTATATATAATGAAATAGCAAAAGTCGATAATAAAAGAGCAAATGTA
AGCAATAAAAGAGCAAGTATAGATGGTAAAGGAGCAAGTATATATAATGAAATAGCAAAA
GTCGATAATAAAAGAGCAGATGTAAATGATAAAAGGACAGATGTAAATGATAAAAAGGCA
GATGTAAATGATAAAAAGGCAGATGTAAATGATAAAAGGGCAGATGTAAATGATAAAAAG
GCAGATGTAAATGATAAAAGGGCAGATGTAAATGATAAAAAGGCAGATGTAAATGGTAAA
AAGACAGATGTAAATGATAAAAAGGCAGATGTAAATGATAAAAGGGCAGATGTAAATGAT
AAAAAGGCAGATGTAAATGATAAAAGGGCAGATGTAAATGATAAAAAGGCAGATGTAAAT
GGTAAAAAGACAGATGTAAATGATAAAAAGGCAGATGTAAATGATAAAAGGGCAGATGTA
AATGATAAAAAGGCAGATGTAAATGATAAAAAGGAAGATGTAAATGATAAAGGAGCAAAT
GTCGATAATAAAAGATTATGTATAGATGATGTCATATTATATATAGATGATGGTCATGTA
AGTATAGATGATGATATATTATATATAGATGACGATACTGCAAGTATAGATGATGATGAC
ATAAGTATATATGCTAATGTAAATATAGATGATTTTAATGTAAATACAAATGATGCTAGT
GTAAATACAAATGATGCTAATGTAAATACAAATGATGCTAATGTAAATACAAATGATGCT
AGTGTAAATATAAATGATGCTAGTGTAAATACAAATGATGCTAATGTAAATACAAATGAT
GCTAATGTAAATACAAATGATGCTAGTGTAAATATAGATGATGCTAAAGACTGTGTATTT
GATTCTAAAATGAGTATATTTGATTCTAAAAACAGTCTATTTGGTTCTAAAATGAGTATA
TTCGATTCTAAAATGAGCATATTCGATTCTAAAATGAGTATATTTAATTCTAAAAACAGT
ATATTTAAATTTAAAAACAATATATTTAAATTTAAAAACAGTATATTTGATTCTAAAAAC
AGTATATTTGATTCTAAAAACAGTATATTTGATTCTAAAAAGAGTTTATTTGGTTCTAAA
AAGAGTTTATTTGGTTCTAAAAAGAGTTTATTTGGTTCTAGAAAGAGTTTATTTGATTCT
AAAAGGAGTTTATTTAATTCTAAAAGGAGTTTATTTAATTCTAAAAGGAGTTTATTTAAT
TCTAAAAGGAGTTTATTTGATTCTAAAATGAGTTTATTTGATTCTAAAATGAGTATATTT
AATTCTAAAGATTGTATATTTGACGATAAAGCAAATACATATGATAATAAAGTAAGTATG
TTTGATGATAAAACGGGTATATTTAATGGTAAAGCGATTATATTTAATGACAAGGCGAGT
ATATTTAATGGTAAAACGGGTATAGTTAATGGCAAAGCGAATATATTTAATGACAAGGAG
AGTGAATTTGATGATACAGTATACATATTTAACGATAAATCAAGTATATTTAATGATAAA
GCAAATATATTTGATTATAAAGTATATATATTTAATGATAAAGATGACATAGATGATAAT
GACAGTATATTTGATGATAGAGTATGTATATTGGAAGATAACGAAAATATAAATGATGAT
GATGATGATGAAAGCATAGATGATGATCAAGTATGGGTATTTGATGATAAATTACATATA
TTTAATGATAAAGTAAATATATTTGATGAGGAGAATAATGTAAATGATGATAAGGAAAAT
GTAAAGGATGATAGGGAGAATGCAAAGGATGATAAGGACAATATAGATGAAAATAGAGTA
TGTGTATTGGATGATATTACGGATAAATTTGAATCATCAAGAGAGAAAAATCATAATAAA
ATAAAATGTAAGCGAGATTTGGTTATACCTTCAGATAATCCAGTAAAAAAAAGAACAAGT
TTTTCATCAGAATATGATCATTTTAAACGAGTAATAAATAATAGAAATATCTTGGTTATT
GATTTCAATAATTATGAAAGAGAATATAATAGAATTATTTTCACAGATTATAAAACTCCC
AAATATAATGGTCGTATCAATACTACGTTAAAAAAAAAAATAATAAATATGGCTGTAAAT
ATAATAATTGGTATTTTAGTTATTGGGACTATTGGTCCTTCACTTCCTTTTATGTTTACA
AAGAAAGAAACTTTTGGTAGTCAAATAAAAAAAATGTGGAAATTTTACAAAAAAAAAGTT
CCAATAAAATTCCAAAAAAAATAA
>Py17XNL_0101387.1
ATGAGGCATAAGGGTTTATTCAAATATAATTACCCTTATGATAAAAAAAGTAAAAATAAA
AGATATATCGATTTTGAAAAAAATTACGAAAGAATTAACACAGTTGGTAGATATTTATAT
TACAAATTAAATAAAATTGATAAAAATGTAAAAGATGATGAAAATAATGATCATCAGTAT
ATCACTTCAGATAAGACCATATTCTATGAGCTATTTTACCAAATATGTAATAAAATTCAT
GAATATAACACAAATGGTGGTACAATAAATGATATTGGAAATATTACCACCAAATGTTCT
CAAGCATATACAAAAATATATAATAAGGTTGATAAATATGAATGTAAACAAGTTTATTCA
AAAAGTGCAAAGAGTAATACAGATGATGCATCTAATTTATTACAAAAGCATGGTCCAAAA
TATAGTACAGATTCATCAGACATAGAGAATGGAAACACACATCCTGGAACTGACATTAAA
ATGAACAAAAAAACATCAACTGGTGTATAG
>Py17XNL_0101388.1
ATGTTTTTTTTTCAATTGTTGTTTGTTCTTTTGAATATCCCCAAAATTCGGGGATTATAC
TTTGTAAACGAGGGAAGCATATTCCTGAAAAATAATATAACAAATTTTAGAAATAATAGA
ATATTAGTAGATGCAGACAATCAATTCGATTTAAATGAATTTTATCAATCAATTTTGAGT
GTTGCAGATCAATTTGATGAATGCAATTGTAATGACAAAGAAATACAATATATTCGAACC
ATTATAGATTCACAATTAAAGAATCATAAAGCAAATAATACATTACCGAAATTAAATAAT
ATAAATAAGAAAACGAGAAAAACAATTAATGAAATTCAAAAAGAATTAGAAGAAGTAAAA
AAAGAGCTTGATAGTAAAAGAGATAGTGAAATAGGAATACAACCGATACATGATAAAGTA
ACAATAATAAAAGATGAAAATAGTTATGTATCAGAACAAGAAGACTTTAAAAAATTGGAA
AATTCTGAAAATATTTTGAAGACCGAAGATGGTAAAATTATAGATAATAAATTGGATGAT
AAAGATAACAAATTGGACGATAAAGATAACAAATTGGACGATAAAGATAATAAAACTACA
TCAATTAATAATTATAAGGAGCCCAAAGTAAAACGAAGGTTTAAAAAAATAATAAAAAAA
TTATTTAAGATAATGATGACAAGTTCAACTTTTTTGGCAATAATACTATCATCAGGACTT
ATAATTCCATTTATGCTTTTAATTACACGGGGCTTATTTGATGGAATTAAGAAATGGTGG
AAAGTTTATGAATTAAACATTAAAAAATCAAAAAAATTAGAATAA
>Py17XNL_0101389.1
ATGAATAAATTTTATATTCAAGTTGTTTTTTTCCTTTTAACCATCTTCGTATATGTGAAC
AATAAAACCCTTGCAACCGAGCGTGCTCCAAGAAAATGCACAACACTCAAATCAAAAAAT
AATTGTTCTATTTCAGAAAAAATATATGCACAAAACAAGGATCGATTATGTATCAATCCG
GAAGAAACTATAAACGCAGAGGAACTTATGAACGAGGCTGTAACACATTTAGAATATCAT
GCTACAAGTAATGATGGTTATAAATTATGTAGAAAAAATCCTGGTAATAGTATGTTTTTT
TATAAAAAAAAACATCAAAACCATACAGATGTTAAAAAAATTCAATTTAAATTTTATGAT
TCCGATAAGTATAATGAAATAATAAACGAGTTATGGAATCCTAATCGTAGCAATTTTTTC
AATAATGGCTATGTTAAAATTACCCGTGTGTATAATCCAAATTTAGTAATGATACAACAA
CGTTACAAAAAAAAATTTGGACGCCGTCAAAAATATTTTTATGCTTTAGCTAAAAAGGTT
GAAATATCAGAAGACAAAGCTATAATTGTCATGTCTTCAGCAAATATAAATGATCACAAC
CCTTCCAATAAAGAATATAAAAACACAATAATAGAAAACGCAAATTTATTCACAACAGAA
ATTGATTCTGAAGATGATATTAGAAAAGGAAAATTAAAAAAAACTTTTGTTAACATAGCT
GGATACCTCATTGAAAAAGGAAAAAGATCTGTTGATGTCATTTATATCGAATCTATTGAT
GGACATTCTTCCTTTTAA
>Py17XNL_0101390.1
ATGGCAATTAGTAAAGTGTGTAGTGAGTTTACTACTTTTTGGAAGCTTTTTCCCGATGGA
TTGAATGATTCTAAAGAATATAAAATTAATCCTGGATCGTTCAAGAAATACTGCCCTGAT
GGAAACTGCAATAACGATATCGATAAGATTAATGCTGGATGTTTACGGTTAATTTATGAT
TTTTTCATTAAATCTGGTTTTTCAGCTGATCCCGATACTCTTAAGAGTGATACAGTATGC
ATTATAATATGGCTAGGTTATATTTTAAGCCTAAAGTCACATGAAGGAATCAAGACAATA
AACGATTTTTATTCTAGTCATATAAAAGATAACGCGGAATACTCTAAGCATAAAATTGGT
GATAAAAAATATACCGATTATAAGAAGATCATAGAAGAAACAAAGGAATATATGGATATT
AATATTAATATTAATGATATGTCTAAATTTTATGAATTACTTAAATTGTTATGTAATATG
TATACTTCTTATGATAATAATAATAGTAGCCAAGCTTCAGAACATGCTGAGAAATTTGCT
AATGGATATACAGAACTCTTTGATAATGATAATAATAATGAGGGCAATTCATTCAATAAA
ATATTAAATGTTTTATCCAATTATTATAATAATATGGGAAAAGGTACTCGCTTTAATAAT
ACATCAATAAATCGTCCTTCATTACCAACAGAAAAAACACCCAAAAAAGATAATACAGAA
GGTACCAAAGTAACTAAAGCAACTGGATCATCGAGTGAACCAGATAGATCAAATATTGCA
ACGACACCACAAATTTCTAACATTACATTATCAGAATCATCACTAGTAAATAAATTAGTT
ATAGTTTTACCGATATTAGCTGCAATACCAATTTTTTTGGGAATTGCTTATAAGTATTCG
TTATTTGGATTTCGGAAACGATCAAAAAAACAACATTTAAGAGAAAAACTAAAAAAATAA
>Py17XNL_0101391.1
ATGTCAATTAGTAAAGTGTGTGGAGATTTTGCTACTTTTTGGAAGTTTTTTCCCGATGAA
TTGAAAGAATCTAAATATGATTTTAAAAGTACATTTTTTAAAGATTACTGCCCTAATAAA
AACTGCAATAACGATATTGAAAAGATTAATGCTGGCTGTTTATGGTTAATTTATGAATTT
TTCGTTAAATTGGGTTTTTCAGCTGGTCAAGATGTTCTTAAGTATGATTCTGTATGTATT
ATAATATGGCTAGGTTATATTTTAAGCCTAAAGTCACAAGATGGAATCAATAAGTTAAGC
GATTATTATTCTAAGCATATAAAAGATAACGTGGAGTACTCTAACCATAAAATTGTTGAT
GATAAATATGACAATTATAAGAAAATCATAGACGAAACAAAGGAATATATGAATATTGAT
ATTAATATTATGCCTAAATTTTATAAATTACTTAAATTGTTATGTAATATGTATACTGCT
TATAATAATCAAAATAGTAGCCAAGTTTCAGAATATGCTAAGACATTTGCTGATGGATAT
ACAGAACTCTTTGATGATGATAATAATGATGAGGGCAATTCATACAATAAAATATTAAAT
GTTTTATCCATTTATTATAATAATTTGGTAAAAGGTAATAAATTTAATACTACATCAGTA
GATCGTCCTTCATTACCAACGCAAAAAACACCCAAAAAAGATAATCCAGGTCCTAAAGTA
ACTAAAGCAACTGACATATCGAGTGAAACAGATAATTCAGATATTGCAACGGCAACCCCA
AGTTCTGACATTACATTATCAGACTCATCATTAGTAAATAAATTAGTTATAGTTTTGCCG
ATATTAGCTGCAATATCAATTTTTTGGGGAATTTCTTATAAGTATTCGTTATTTAGATTT
CGGAAACGGTCTCAAAAACAAAAATTAAGAGAAAAGCTAAAAAAATAA
>Py17XNL_0101392.1
ATGTCAATTAGTAAAGTGTGTAGTGAGTTTACTACTTTTTGGAAGTTTTTTCCCGATAAA
TTGAAAGAATCTAAATATGAATTTAAAAGTACATTTTTTAAAGATTACTGCCCTGAACAA
AAATGCAATAACGATATTGAAAAGATTAATGCTGGCTGTTTACGGTTAATTCATGATTTT
TTCATTAAATCTGGTTTTTCAGCTGGTCAACATGTTCTTAAGAATGATTCTATATGTATT
ATAATATGGCTAGGTTATATTTTAAGCCTAAAGTCACATGAAGGAATCAAGACAATAAAC
GATTTTTATTCTAGTCATATACAAGATAACGCGGAGTACTCTAAGCATAAAATTGATCAT
GATACATATACCGATTATAAGAAAATCATAGATAACATAAAGGAATATATGAATATTAGT
ATTAATGATATGTCTAAATTTTATGAATTACTTAAATTGTTATGTAATATGCATACTGCT
TATAATAATAAAGATAGTAGCCAAATTTCAGAACATGCTAAGGCATTTGCTGATGAATAT
CAAAAACTTTTTGATGATGATAATAATAATGTCGGAAATTCATACAATAAAATATTACTT
GTTTTATCCAATTATTATAATAATATTGAAACAGGTACTCGCTTTAATAATACATCAATA
ACTCGTCCTAAATTACCAACAGAAAAAACACCCAAAAAAGATAATTCAGAAGGTCATGAA
GTAACTAAAGTAACTGAACAACCGAGTGAAACAGGTAAATTAGGTATTACAACGGCAACC
CCAAGTTCTGACATTACAGTATCAAACTCATCACTAGTAAATAAATTAGTTATAGTTTTA
CCGATATTAGCTGCAATACCATTTTTTTTGGGAATTGCTTACAAGTATTCATTATTTGGA
TTTCGGAAACGATCAAAAAAACAACATTTAAGAGAAAAACTAAAAAAATAA
>Py17XNL_0101393.1
ATGTCAATTAGTAAAGTGTGTGGAGATTTTGGTACTTTTTGGAAGTTTTTTCCCGATGAA
TTGAAAGATTCTGGAGAATATGATTTTAAAAATAGTTTATTTAAGAAATACTGCCCTAAA
GGAAGTTGCAATAACGATATCGATAAAATTAATGCTGGCTGTTTATGGTTAATTTATGAA
CTTTTCGTTAAATTGGGTTTTTCAGCTGGTCAACATGTTCTTAAGTATGATTCTGTATGT
ATTATAATATGGCTAGGTTATATTATAAGCCTAAAGCCACAAGACGGAATCAATAAATTA
AGCGATTATTATTCTAAGCATATAAAAGATAACGCGGAATACTCTAAGCATGAAATTGGT
AATGAAAAATATAACAATTATAAGAACATCATAGATGAAATACAGGAATATATGGATATT
GATATTAATGATATGCCTAAATTTTATAAATTACTTAAATTGTTATGTAATATGAATACT
GCTTATACGGAAGGTAAAAGTACCGAAGTTTTACAACATGCTAATGATTTTGTTGATGAA
TATGGAAAACTCCTTAATGATGATAATAATATTAAAGATAGTTCATACAATAAAATATTA
AATGTTTTATCCATTTATTATGATAAATTTGGAAAAGGTACTCGCTTTAATAATACACCA
ATAACTCGTCCTTCATTACCAACACAAAAAACACCAAAAAAAGATATTGTAGGAGATCCT
AAAGTAACTAAAGCAACCGAAATATCGAGTGAACAAGATAAATCAGATATTGCAACGACA
ACCCCAAGTTCTAACATGACATTATCAGAATCATCACTAGTAAATAAATTAGTTATAGTT
TTACCGATATTAGCTGCAATACCAATTTTTTTAGGAATTTCTTATAAGTATTCATTATTT
GGATTTCGAAAACGATCAAAAAAACAACACTTAAGAGAAAAACTAAAAAAATAA
>Py17XNL_0101394.1
ATGGCAATTAATAAAGTGTGTGGAGACTTTACTACTTTTTGGAAGTTTTTTTCCGATGAA
TTGAATGAATCTAAAGAATATGATTTTAAAAGTAGATTTTTTAATGAATACTGCCCTGAT
GGAAACTGCAATAACGATAATGAAAAGATTAACGCTGGATGTTTACGGTTAATTAATTAT
TTTTTCATTAAATTGGGTTTTTCAGCTGATTCCAATACTCTTAAGAGTGATGCAGTATGC
ATTATAATATGGCTAGGTTATATTTTAAGCCTAAAGTCACAAGACGGAATCAACACAATA
AACGATTTTTATTCTAGTCATATAGAAAATAACAAGGAGTACTCTAAGCATAAAATTAAT
CATGAAACATATAACAATTATAAGAAAATCATAGACGAAACAAGGGAATATATGAATATT
AATATTAGTAATATGCCTAAATTTTATGAATTACTTAAATTGTTATGTAATATGAATACT
GCTTATACGACAGGTAAAAGTAACGATTTTTCAGAATCTGCTAAGAAATTTGCTGATGAA
TATCAAAAACTTTTTGATCATGATAATAATATTGAAAACAGTTCATACAGTAAAGTATTA
CTTGTTTTATCCAATTATTATAATAATTTTGGCAAAGGCACTGATTATAATAATACATCA
ATAACTCGTCCTAAATTACCAACAGAAAAAACACCCAAACAAGATAATGTAGGAGGTCTT
AAAGTAACTAAAGTAACTAAAGCAACTGAAATATTGAGTGAACAAGGTAAATCAGATATT
GCAACGGCAACCCCAAGTTCTGACATTACATTATCAGAATCATCACTAGTAAATAAATTA
GTTATAGCTTTGCCGATATTAGCTGCAATACCAATTTTTTTGGGAATTGCTTATAAGTAT
TCGTTATTTGGATTTCGGAAACGATCACAAAAACAACATTTAAGAAAACAGCTAAAAAAA
TAA
>Py17XNL_0101395.1
ATGGCTGATCGTTTGTGCAATCAGTTTGATACTTTAAGGAAGCTTTTTCAAGATGAATTA
GAAGAATCTGGAAAATATAAATTTCAAAAGGGAACATTTAATAAATATTGTCCCAATAGA
GAATGCAGTGCTGATACGGATATAGTTAACGCTGGATGTTTATGGTTATTTAATGCATTT
TTCGGTACATCTGGTACATCACATTATCATGATGTTTATAAGGATGTGGCTGTATGTATT
ATGATATGGTTAAGTTATAAATTAAGCCTAAAGCCACCTGAAAAGATCACCACATTAAAA
GAATTTTATTCTAATTATATAGAAAATAACACGGAGTACATTAACCATAAATCTGAAGAT
TCAGATTATGAAAGTCATAAGAAGGTCATAGATGAAATAAAGGGATATATGGATATTAAT
ATTAGTCATATGGCTAAATTTGATGAATTACTTAAATTATTATGTAATATGAATACTTCT
TATACGAAAGGTAATAGTAACGATTTTTCAAAACATGCTAATAACTTTGTTAATAAATAT
AATGAACTCCTTAATGATGATAATAATCATGATGATAGTTCATACAGTAAAGTATTACTT
GTTTTATCCAATTATTATAGTAATTTTGAAAAAAGCAGAGCTATTCATAATACACAAATG
AAATTTTCACCATTACCAACACAAAAAACACCCAAAAAAGATAATTCAGAAGGTCCTGAA
GTAACTAAAGCAACTAAAGGAACTGAAATGTCGAGTGAAGAAGATAAATCAGATATTGAA
ACAATTCAGAGTTATGACACTATATTATCAGATTCATCACTAGTAAATAAATTAGTTATA
GTTTTGCCGATATTAGCTGCAATAGCAATTTTTTTAGGAATTTCTTATAAGTATTCGTTA
TTTGGATTTCGGAAACGGTCTCAAAAACAAAAATTAAGAAAAAAACTAAAAAAATAA
>Py17XNL_0101396.1
ATGGCAGTTAGTAAAATGTGTGGAGAGTTTACTACTTTGTGGAAGCTTTTTCCCGATGGA
TTAAAAGATTCTGGAGAATATCATTTTACAAATAGTTTATTTAAGAATTACTGCCCTGAT
GGAAACTGCAATAACGATATCGATAAAATTAATGCTGGCTGTTTACGGTTATTTAATGAT
TTGTTCGGTAAATCTGGTTTTTCAATTGATTCCAATGCTCTTAAGAATGATGCTGTATGT
ATTATGATATGGCTAGGTTATATTTTAAGCCTAAAGTCACATCCTGGAATCAATACATTA
AACGATTTTTATTCTAGCCATATCCAAAATAACACGAAATACACTGAACATAAAATTGAT
GATCAAAAATATAACAATTATAAGAATATAATAGATGAAATAAAGGAATATATGGATATT
AATATTAGTCATATGGCTAAATTTTATGAATTACTTAAATTGTTATGTAGTATGAATACT
GCTTATACGAATAAAAATAGTAACCAAGCTTCAGAACAAGCTAAGAAATTTGCTGATGAA
TATACAGAACTGTTTAATGATAATGATAATATTGACGGCAGTTCATACAGTAAAGTATTA
GATGTTTTATCTAAATATTATAATAACTTTGAAAATGGAAGAACTATTAAATATATAACA
ATAAATCTTACTTCATTACCAACACAAAAAACACCCCAAAAAGGTAATCCAGAAGGTCCT
GAAGTAACTAAAATAACTGAACCATCGAGTGAAACAGATAAATTAGATACTGAAACTATA
ATTCAGGGTTATGACACTACATTATCAGACTCATCACTAGTTAATAAATTAGTTATAGTT
TTGCCGATATTAGCTGCAATACCAATTTGTTTGGGAATTGCTTATAAGTATTCGTTATTT
GGATTTCGGAAACGATCAAAAAAACAACATTTAAGAGAAAAACTAAAAAAATAA
>Py17XNL_0101397.1
ATGTCAATTAGTAAAGTGTGTAGAGAGCTTACTACTTTTTGGAGGCTTTTCCCCGATGGA
TTGAAAGATTCTGGAGAATATAAAATTAATACTGGATCGTTCAAGAAATACTGCCCTGAA
CAAAAATGCAATAGCGATATTGAAAAGATTAATGCTGGATGTTTACGGTTAATTTATGAT
TTTTTCATTAAATCTGGTTTTTCAGCTGACCCCGATACTCTTAAGAATGATGCAGTATGC
ATTATAATATGGTTAGGTTATATTTTAAGCCTAAAGCCACCTAATGACATCAACACAATA
AACGATTTTTATTATAGTCATATAGAAAATAACGAAGAGTACTCTAACCATAAAAATGTT
GATACAACATATACCGATTATAAGAAGATCATAGACGAAACAAAGGAATATATGGATATT
AATATTAGTAATATGTCTAAATTTTATCAATTACTTAAATTGTTATGTAATATGTATACT
GCTTATGCGGCAGGTAAAAGTACCGATGTTTCACAATATGCTAATAATTTTTTTGATGAA
TATAAAAAACTTTTTGATGATGATAATAATAATAACGGGAATTCATACAATAAAATATTA
AATGTTTTATCCAATTATTATAATAATATTGAAACAGGTATTCGCTTTAATAATACACCA
ATAACTCGTCCTAAATTACCAACAGAAAAAGCACCCAAAAAGGATAATGTAGAAGGTATT
AAAGTAACTAAAGAAACTGAAACATCGGGTGAAACAGATAAATTAGATACTGAAACGCCA
ACCCCAAGTTCTAACATTACATTATCAGAATCACCACTAGTAAATAAATTAGTTATAGTT
TTACCGATATTAGCTGCAATACCATTTTTTTTGGGAATTGCTTACAAGTATTCGTTATTT
GGATTTCGGAAGCGATCTAAAAAACATTTAAGAGAAAAACTAAACAAATAA
>Py17XNL_0101398.1
ATGGCTGATCGTTTGTGCAATCAGTTTGATACATTAAGGAAGCTTTTTCAAGATGAATTG
AAAGCATCTGGAGAATATAATTTTCAAAAGGCAACATTTAATAAATATTGTCCCAATGGA
GAATGCAGTGCTGATACGGATATAGTTAACGCTGGGTGTTTATGGTTATTTAATCAATTT
TTTGGTACATCTGGTACATCACATTACCATGATGTTTATAAGGATGTGACTGTATGTATT
ATGATATGGTTAAGTTATAAATTAAGCCTAAAGCCACCTGAAAACATCAACACATTAAAA
GAATTTTATTATAATTATATAGAAAATAACACGGAGTACACTAAGAATAAACTTAATGAT
GGGAAATTTAAAAGTTATAAGGAAATCATAGATGAAATAAAGGGATATATGGATATTAAT
ATTAGTTATATGTCTAAATTTGATGAATTACTTAAATTACTATGTAAGATGAATACTTCT
TATACGAAAGGTAAAAGTACCATTTTTTCAGAAGATGCTAATAAATTTGTTGATAAATAT
AAAGACCTCCTTAATGATAATATTAATATTGACAACAGTCCATACAGTAAAATATTACTT
ATTTTATCCAATTATTATAGTAATTTTGAAAAAAACAGAGCTATTCGTAATACACAAATG
AAATTTCCACCATTACCAACAGAAAAAATACCCAAAAAAGATCATGTAGAAGGTATTAAA
GTAACTAAAGAAACTGAACCATCGAGTGAAACAGATCAGTCATATATTGCAACGACAAAC
CTGATTGCTAACACTACATTATCAGACTCATCACTAGTAAATAAATTAATTATAGTTTTA
TCGATATTAGCTGCAATAGCATTTTTTTTAGGAATTTCATATAAGTATTCATTATTTGGA
TTTCGGAAACGATCTCAAAAACAAAAATTAAGAGAAAAGCTAAAAAAATAA
>Py17XNL_0101399.1
ATGGCAATTAGTAAAATGTGTGACGATTTTGATACTTTTAGGAAGTTTTTTCGCGATGAA
TTGAAGGGTTCTGGAGAATATGATTTTAATTCTAGAACGTTCAAGAAATATTGCCCTAAA
GAAAGTTGCAATAACGATATTGACAAGATTAATGCTGGATGTTTATGGTTAATTTATGAA
CTTTTCGTTAAATTGAGTTTTTCAGCTGATCCCAATACTCTTAAGAATGATTCTGTAAGC
ATTATAATATGGCTAGGTTATATTTTAAACCTAAAGCCACATGAAGGAATCAACACAATA
AACGATTTTTATTCTAAGCATATACAAGATAACGCGGAGTACTCTAAGCATAAAATTGAT
GATAAAACCTATACCGATTATAAGAAGATCATAGATAAAGTAGAGGAATATATGAATATT
AATATTGATAATATGCCTAAATTTTATGAATCACTTAAATTGTTATGTAATATGTATACT
GCTTATACGAAAAAAAATAATAGCGATTTTTCAAAATATACTAATAAATTTATTGATAAA
TATAAAGAACTCTTTGATGATGATAAAAATATTAAAGACAGTTCATACAATAAAATATTA
AATGTTTTATCAAATTATTATTATTATTTTGGAAAAGGTATTCGCTTTAATGATATGCCA
ATAGATCGTCCTTCATTACCAACAGAAAAAACACTCAAAAAAGATAATCCAGAAGATCCT
AAAGTAACTAAAGCAACTAAAGGAACTGAAATATCGAGTGAAGAAGATAAATCAGATATT
GAAACAATTCAGAGTTATGACACTATATTATCAGGCTCATCACTAGTAAATAAATTAGTT
ATAGTTTTGCCGATATTAGCTGCAATAGCAATTTTTTGGGGAATTGCTTACAAGTATTCA
TTATTTGGATTTCGAAAACGATCAAAAAAACAACACTTAAGAGAAAAACTAAAAAAATAA
>Py17XNL_0101400.1
ATGAATAAAAGAATATTTAGTTTAGTTTGTGTTGCCTTATATACCATTTTGGCTATATCA
ATACAATGTTCCGAACAGAAAGCATCTGATGTAGGAAATAAAACCTTTCGTGGTACCAGA
GGAATAACAATAAATAATAGGAAAATTTATATAGATTCTAAACAAGAAACACAATTAAAG
AATAAAAATCCTAAATATGATAAAGGAGTTAGTTGTTTTAATATATTTAAAAGAGATAAA
AAAAATCAAAAATCTTCATATAACTATCAACGTCTTCCTAATGTAACATTGGAGTATGAA
ACTGCTCAGCGTGATGTTACCCCCCAAAGTAAAGAACATTTAAATTCTTTATTACTTTTA
AAAGAAAAATTAGAAAAGGAACCTTCAAATGATAAACCAAGTGAATAA
>Py17XNL_0101401.1
ATGGAACAAATTGAATTGAATAATGATGAATTAAGAAATATAAAATGTAATTTAGATGGT
TATCCTAAGACAGATTGGTTCCGTAATAAAAATGGTTTACTTTTAAAAACATATGCGTGG
ATTGTTAAAAATGCTATAGGAATTATATTGTTAATACATGGATTAAAAGCTCATACTCGA
CTAAATTTTATGAAAATAAATTTAAAAATGCAAAATAACAATGTAGGCTTAGTAGTAGAC
AATAATTGCTATATTTATAAAGATAGTTGGATTGAAAAATTTAATCAAAATGGTTATTCA
GTATATGCGCTAGATTTGCAAGGACATGGCGAATCACAATCATGGAAAAATATAAAAGGC
GATTTTAGTTGTTTTGGTGATCTAGTTGATGATGTAATACAATATATGAATCAAATTCAA
GATGAAATTTCAAATGACAATCAAATGGATGATGCATCTAACAATATAGTAACAACTAAA
AAAAAAAGACTTCCTATGTATATTATTGGGTATTCAATGGGAGGAAATATTGCTTTAAGA
ATATTACAATTATTAAACAAAAAAAAAAAAAAAAAAATTAAGGCTGGAAATTCAAATAAC
TATAAAAATTGTAAAATCATGTTAAACAATTTTACTAATATTAATGAAGTTGACAATGAT
ATGAATAATTATGATTCCGATAATTCCTGTGCTAGTACCTCTGCTACGACAAATACTATT
ACTAGTGATAAAGACAAAGGATTCTATAATTATTTAGATAAATTAAATATTAAAGGTTGC
GTATCTTTATCTGGTATGATGGAATTTAAAACAGGATGGAATTCTGAAACCAATTCACTT
AAGTATTTTTATTTGCCTATATTAAAATTTCTGTCTTATGTCGCGCCTCATTTACAAATT
TCGTTAGAATTTTGTTATAAAGGCCCAAAATATGTTGCTAATATATCTAATCATGATAAT
TTTCGAAATAATAGTGGAATAAAATTAAAATATATATATGAACTTATAAACGCATCGGTT
AAATTGAATTGTAATATTAATTATATGCCAAAAGATATTCCTTTATTATTTGTGCATTCA
ACAGATGATAGTATTTGTTCTTATGAAGGGGCTGTTTCGTTTTATAATAAAGCAAATGTT
AAGAAAAAAGAATTACATACTGTTGATAATATGAATCATTCTACAACAACAAAACCAGGA
AATGAAGAAATTTTAAAAAAAATTATTGAATGGATTTCTAATTTAAGAAGGAATGATTAA
>Py17XNL_0101402.1
ATGAATACAAAATTATACAGCTTGTTTGTTTTCATATATTTAATAGTAGTTTATTGTGCT
ACTGTTCAAGGAAATAAAAATGGAAAAAATGACGTACATGAACCAAATGGGATTAACAAG
AAATCAAACAAAAAAGACAATAAACACGTGCAAAAAACTGATGGTATAGATTATGAAAAT
TTTGATAAAAATTGTGAACCTAATAAAGAATCTATGAATTCAGTTAAAGAAGAAGATATA
GAATCCGAGGCTATTCGTGCATCGAAAAAAAAAGAAGCTTACATTGTTGGTATTTCTTCA
TTAGCTACTGTGCTCACTTTATCCATGCTCAGAGGATGTGCTTTGGCGGTTGTTGTAAAT
TCTAATTCTTGTAAGATCTAA
>Py17XNL_0101402.2
ATGAATACAAAATTATACAGCTTGTTTGTTTTCATATATTTAATAGTAGTTTATTGTGCT
ACTGTTCAAGGAAATAAAAATGGAAAAAATGACGTACATGAACCAAATGGGATTAACAAG
AAATCAAACAAAAAAGACAATAAACACGTGCAAAAAACTGATGGTATAGAAGATTATGAA
AATTTTGATAAAAATTGTGAACCTAATAAAGAATCTATGAATTCAGTTAAAGAAGAAGAT
ATAGAATCCGAGGCTATTCGTGCATCGAAAAAAAAAGAAGCTTACATTGTTGGTATTTCT
TCATTAGCTACTGTGCTCACTTTATCCATGCTCAGAGGATGTGCTTTGGCGGTTGTTGTA
AATTCTAATTCTTGTAAGATCTAA
>Py17XNL_0101403.1
ATGAAACTGATACACCAGGAAATAAAAATATTGTATCATGCAGTATTAAAAACGAAGAAG
ATCCCAAATGGAGTGAATAAAAATAAAACGAATCTCTCAAGGGATTCAAGCAATCATCTC
TTAACTTCAGATACCAATCAAGGAGATTCAGGAGGATCAATAGATTCGGAATGTGAATCA
TGTAGTGAAGAAGGTGCCACATATAATGTTCCAGGAGCAAAAGAAACTCAAAGTACACCA
GAGACACCTTTTAATATTAGAGCATACATTTTTAGGATCTCATTAAATGGGATGAACCGA
CTAAATAACAATTTCATGTTTTTTGGAACATATAAGGAAAAAATTATAAATATATCTAAT
GTAATCCATGATATATATAATACAACTTTATCTAATATAAAAAATGGTTTCGATAAATAT
ATTAATTTTTTTAATGATATTATTGATAATATAAGTAGCGGTTTTAAAAAAGTAGAAACA
TATGCTATTTCGGGGATAAAAAATATGGATTAA
>Py17XNL_0101404.1
ATGAGTAAAGGATATATTAAAATAATTTTTTCTCTTTTGATCTCATCCGTATATATGAGC
AATAAAGCCCTTGCAAGTGAGGTTGATTCAAATATTGAAGCTTTACAAACATTGATTCAA
TTATATAGCACAAGGTTTAGTTTCCTCAATGATTATTTAAAAGAAACACCCGAACAACCC
TCCTTCGACGTATGTATGGATCCTAAAGAAACTAAAGAAGCAGAAAATTTTATGAATGAA
GCTGAACTCTTATTACAACAGCATGCTGCAAATACGGATGATTACAAATTGTATCATAAA
CACGATGAGGATTCAATTGAATATTCTAAGAAACAAGGAAATACAACCATTTATAAACTT
AATCATAAAGTCAAAAATCCCGATAAGTATAATTATATAATAAGCATGCTATGGAATTCA
AATACCAAATATTTTGGTGATAAAATTGTTAAAGAAAAAGTTGTACGTGCATACTCTCCA
AATTTAATGATGATCCAACACCGTTACAAAAATGATGATATATCGTTCCATGGATATTAC
TATGCTTTAGCTAAAAAAGTTCAAGTATCAGACGACACAACTATAATTGTCTATGCGTCA
TCAGATATAAATGACTACAACCTTGGTGATGAAACAAAATATAAAAACACTATTGTAGAA
AGTGCAAACTTATTCAGACCAACAATTAATTCAGAATATGATGTTATAAGTGGAAAATTG
ACAAAAATGTTTGTTAACTTATCTGGATTTATAATTCAAAAAAAAAACGATTGCGTTGAT
ATCACCTATCTCAACTCTATGAATATTAATACCGCTATTTTTGAAGATTTATTAATTAGA
ATAATTCATTCATCAGAAATACTAAATATTCTGAGATCAACCGCCATAATTTCCAAGAAA
TAA
>Py17XNL_0101405.1
ATGAATAAGTTTTATATTCAAATTGTTTTTTTTCTTTTAAGCATTTCCGTATATGTGAAT
AATAAAATCCTTGCAACTGAAGCTGATCCAGGAGAAGATACAACATCCAAATTAACACTC
GAATCAGCACCCGAATCAACACCGAAATATCTTACTTCAGAAGAAATATATGAAAAAAAC
AAGCATCTATTATGTACTAACCCCGAAGAAACTATAAACGCAGAAAATGTTATGAAAGAA
GCTGTAACACATTTAAAATCTCATGCTGCAGATATGCATACGTATAAATTATGTAAAACG
TGTATTGATTATCATATGGATTTTCATAAAAGAAAGCATGAAGACCATATAAGTGGTGAA
AAAATTGAATATATGGTTCGTGATTCGAATAAGTATAATGAAGTAATAAACGAGTTATGG
GACCCCGATCATCCCAATTTTTTAAATACTGGCTCTGTTAAAATTGTCCGTGTGTACAAT
CCAAATTTAGTAATGATACAACAACGTTACAAAAAAAAGTTTGGACGCCGTCAGAAATAT
TTTTATGCTTTAGCTGCAAAGGTTGAAGTATCAGAAGACACAACTATAATTGTCATGACT
TCAGCAAATATAAATGATCACAACCCTTCCAATAAAACATATAAAAACGAAATTGTAAAA
AGCGCAAATTCATTCAAAACTGAGGTTGATTCTGAAGATGATATTAAACAAGGAAAATTA
AAAAAAGCGTTTGTTAACCTAGCTGGATATATCATTCAAAAATACAGAGCTGTTAGTGTC
ACCTATATCGAATCTATTGATGGACACGCTTCCTTTAAAAAACCCTGCATTATTGGAAAG
TGTTTTAAATATTATTACCTTCATAAATAA
>Py17XNL_0101406.1
ATGTATTTACATGATGATTTGGAAAAAAGTACACTTGATTTTCATAAAAATGATAATATT
AAGAAATATTGCTCTAATGACGGTTCAGGAGAAAAAAAATGCAATACTGATCTCGATAAA
ATTAAGGCTGGATTTTTGTGGTTACTTGAAAAAAATTGTTCTATATCCAAAAAGACATAT
TCTGATGAAAGTATTAATGCAATTTTTCTATATATTATTTCATGGTTAAGTTACAAATTA
AATCAAAACTCAGAGCACTATTTCACCAAAATAAACGATTTTTTTACTGAATATGTAAAT
AATAATCAAGAGTATGATAAAATTATACAAAATTCCCAAGGTTGTAAAAATCTTAAGGAA
ATAATAAATAAAAAAAGTGATTTATTGAATATTGATATTCAAGATATGTCTAATTTTTAT
GATGTATTTAAATCATTATGTAATATATATGGTGATGTTGCAAAGAATACAAATAACACC
AACTTGTCAGCTAGTGCAACTATTTTTGTTAACAAATATACAAATCTCAACGATTATTAT
AATATTGAAAATACCTCATATAGTAAAATATTGTCTAATATATTAACTTATTATAATAAA
TTAAAAAATAAATGTGCTGAAAGAATTACTGATCCTGTACAATTACCAAGTCTTCCAACA
GGAAGAGCAACAAAAAAATTTTTACGAAATTCATCAATACAAATTTCATTAATCCCAATG
ACATTTATTTTCTTTGCATTACTTATATATTTAGGAATTGTGTATAAGCGTTCATCATTT
GACTTTCGGAAAAAGCTTCAAAAACTCAATTTAAGAATCAAAAAAATAAAGAGGAAAATA
AATCATTAA
>Py17XNL_0101407.1
ATGAGAGTCAGTATTTTAAAATATGTTCTTTTTTCAATTGTTATTTGTTCTTTTGAATAT
GCCAAAAATGAATTATACTTTGTAAACGATAGAGGGATATACCTTGAAAGGAATGTAATA
AACTTTAGAAATAATAGGATATTATCAGATGCAGATAACCACTTTGATTTAAATGAATTT
TATCAATCAACTTTGAATCTTGCAAATCAATTTAATGAGTACAATGATGATGACAAAGAA
ATTGTATATATTCGAAATGCTATAAATTCACATATAAAGAAGTGTAAAGAAAGTAACACA
TTACTTAATTTAAAAAATGTAGATATTAAGGCAAAAAAAATAATTAATAAGTTTCGAAAA
GAATTAGAAAAATTAACAAAAGAGCTTGATAATAAAATAAACGATGAATTAGGAATACAA
TCGATACATGATAAAATAATAATAAAAAAAGATGAAAATAGTTCTGTATCAAAACATGAA
GACTTTAAACAATTTGAAAATGATAAATATAATGAAATTACATCAAGTAGTAATTATAAG
AAATTAAAAACTAATCGAAATTTAAAAAAAAAAGTAATCAAATGTATCTTGGCGTGTTTG
GCATCTATAGTAATTGTTTTAGCGGTAATACCAGGACCGGTGTACTTAATGACTCTATAT
ATATTATTGTTGTGA
>Py17XNL_0101408.1
ATGACTCTCAATTTGTGTGAAGCATTTAAAAAAATTGATGATGATTGGACTAATAATATT
CTTTTCGAGAACAATCATATCGGTGGTCAGATAAACGAGAAATATTGCCATACTGACAGT
GAAACATGGAATGAAAAATGTAAAACTACCGGTGAAACAGTTAGGAATGCTACTGTATCA
TTACTTAATAATTTGTTCACCGGAGATAAATATATAGAATCTGAGAATGAAAATAACGAA
TATATCACGTATATTATGCTATGGCTGAGTAATAAAATGAAACTAATTAAAACAGAGAAC
TATGGAAGTGTAGCAGAATTTTATGCCGCGTTTATAAGAGATAATAAAGAGTATAAAGCA
TATATTACTCAAATCGATAAGAATCAAAAAATAATGAATCTTAAAATTGATAGAACGCGT
AAACTTTATGCGTTACTTAATGATCTGTGTAATGCAATTATTATATATAACAAAGATTCT
TCAAGTTGCCGAAATATTTCAAATTGCCCCAATTTTTTAAATTTTGTTGATAATTGGGAA
AAACAATCCAAACAACTTCTTGAGAAAAAAACTAAGGTTTTTGAAGATGAGGATTATTGT
GATGTGTTGTTGACTTTAAAAAATTCTTATGAGAAATTTAAAAAAGATAATAAAATGCAA
AAAAAACTTCCGGAATTTGAAGAGATAGAAGAATTACATGATTGTAAAAAATTCCATAAA
GAAGCAAAAAACTCATTGAAAGTTAAAGTTTTAATGCCCCAATATGTATCGAGATATATA
AATATTGTTAAAATTGGATTTAAAAAGTATAACTCATTTTTTGGTAATATGTTTACTAAT
AATGTCAATTACTTATATGAACAGGCGTTCCCAACCTTAAAAAATGTTCGCTGTAAGTTT
ATAAATTTTGCTGACACCACGATTGGTCATATGAACGACCAACTTAAAAAAGCAATAGAA
GCTTATGTATTAGATAATTGTAAACCTGAGAAAAAAGGTCCAGATGGCGAATCACCACCA
CCATCAAGTTCTGATGAACCAAATAAAACACAGCAATCGTCTCTGGACCCATCTGAAGGA
GGTTCTGATCAAAAGGATCAAGAAGGTTCTAAAAAAACAGTGCCAAGTCGGTTAGTTAAA
CGAGAAATTCCAGTATACAAAGTAACAGGAAATGAAACAACAGAAATAAGTGATAATTCA
CTCAACGTATACAAGAAAATTGGAATTTCAATTCTAATTCTTTTAATACCCATTGCTTTA
ACTATTATGTACAAGTATTTGCCATTTGGATGGAGAAAGAAATCGAAGAAAAAAAAAAAG
ATGAAAAAGGCTATAAATATGTTTGGTACAAATGAAATGACAGAAAATGTTATAAACCCA
ACTGATCGAAAAAAACAAATGCAAATAATTATAAATTTATCTACTCAAAACAAACAGGAT
TCTTTGGATCTGACTTAA
>Py17XNL_0101409.1
ATGAATAAGTTTTATATTCAAATTGTTTTGTTTCTTTTAAGCACCTCCCTATATATGAAT
AATAAAACCCTTGCAATTGAACCTGCTCCAGGAGAAGATGTAACACCCGAATCAACATAT
CATTATCTTACTCCAGAAGAAATATATGAAAAAACAAGCACTTATTATGTACCAATTCAG
AAGAAATTATACAAGCAGGTGAATAGTATGCCTTTTTATAACAAAAAACATCAAAGCTAT
ATAAATATTGAAAAAATTCATTTTAAAGTTGATGATCCCGATGATTATAATGAAGTAATA
AACATGTTATGGGATCCCGATTATGCCATTTTTTTCAATACTGACTTTGTTAAAACTACC
CGTGTGTACAATCCAAATTTAGTAATGATACAACAACGTTACAAAAAAAAATTCGGACGC
CGTCAGAGATATTTTTATGCTTTAGCTACAAAGGTTGAAATATCAGAAAACAAAACTATA
GTAGTCATGACTTCAGCAAATATAAATGATCACAATCCTTCCAATAAAAAATATAAAAAC
GAAATTGTAAAAAGCGCAAATTTATTCAAAACTGACATTGATTCTGAAGAAGATATTAGA
AAAGGAAAATTAAAAAAAAACGTTTGTTAA
>Py17XNL_0101410.1
ATGGAGGACGATTTAGCGTGTGAGTTATTTCTTGAAGCTGATAAGCTTTTGAATGGTAGT
ATTTACTTACAGAAGGCAATTAACAAATCCCAAGAATACCGTGAATATTGCCCCAATAAT
AAACAATGCTCAACTAGGGCTGAGAGTATTGGTGCATTGAGCGTGTATTTATTTACGAAT
TTTTACAATAAAGAAAGCGGTTATTATGAACATTTTATTATGTGGTTAGCTCATACTTTA
TTTAAGATAGCCAAAAAAAGAAACAATGAAAATGCCCATAATATTACTTTAAGTTCGGCT
TATGACAAATATTTAGATAAATCTATGGGTCATCTTAGACAATGGGATATTTTAAATGAT
GTAAGGGGTGCGAAAGATCCTAATCTTAGGTATATGAGCGAATTGTATACGTTACTTAAT
CATATATGTAATACAATTGCATATTATAAAAAAAATCATGAAAGACCTGTGAAACTTCGT
CAGCATTCTGTAAAATGTTTTAATCAATATAGAAACCTTTATGAGGTTTTTTCTGGAAAT
GATTCATATCTATCTCTATTGGAAAAATTAAAAAAAATATATGACGACTTTAGAACCGCT
GCTATTAAGAATGATATTGGTAAAAAAAATAATATAGAAAGTCGTCTTCTAGAACTTACA
GAAATTAAAAAAAAAGAATCACATTCTACGAACAATTTTAAAATATTAGACTCCAATGGT
CCAGAGGATCAATTGGAAGATGAGAAGGACCCCGAAATTCCAAAGGAAAAGAGCACTCAA
GAGGAGCAAACATATCATAAAGCCGAAGGGAAGAATATTGTAGAACCCACCAAATTACAA
AATACAGTGGATCAAAGATCAATCCAAAGAGAGGAACCATCAGTTTCAGGAGGTACATTA
AAAACTTCAGGAAATGAATCAGAAAATAGTGGAAAATCCCAAGGAGTGTCTATAGAAGAA
TCAACAAAAGAAAATTTAATACCGAAAGATCAAACACTACAACAAGAACTACATCCAATA
CAACCAAAACTACAGCTAGAATCACACAATAAAGAGAATGAGACACTACAGAAAGCACTA
TCTGAAATAAAACCACAACCACCACCAACAACAGTACCATCACAACAGCCACAGCCACCA
CATCATCACCAATCACCACAACAACCACAAATACATCAAGCGATACAAGAATCACTACAA
CCACAACATACACCGAAAAATGGAATCGATTCACATTTTGTATTAAAAAATGACGAATTT
AACTCCAATGATTCAAAGGATCAATTGGAACATGAGAAGCAACCCGAAATTCCAAAGGAA
AACAGCACTCAAGAGATGGAAAAATATCATAAAATCGAAGGGAATAATATTGTGCAACCC
ATCAAACTCCAAAATACAGTGGATCAAATACCAAACCCAAGAGATAAACCATCAGTTTCA
GAAGGTGCATCAAAAATTTCAAGAAATGAACAAGAAAGTAATGGAAAATTCCAAGGAATG
TTTATAGAACCAACAAAAGAAAATTTATCACCTAAATCGAAAGATCAAACACTACCTCAA
GAACTACCTTCAATAATACCACAGCCAGAACAAAAACCAGATTCGCAACCGGGACCAGAA
CCACAACCAGAACCACAGCCAAAGCCAGAGCCAGAGCCAGAATCACAACATATAGACAAT
GGGGCCCAACCTGCATCTACACAAGAAAAATCATTGACGAGCTATGAAACGATAAAAAAA
ATCACAGAAACGGAATTTTTATATGATTTCTATAAACTACATTTTTCATCTTTTTATAAA
AACCTTACTAAGTATGGAAATCGTTTATATGAAAGTACATCGACTAGCTTAACAAAAGGT
TATTCTGCATTTAATAATTTTGCTAATGATTTAATTACTCAACCAAATAAAATAAATGTT
ACATCTCAATCAGTTGACAATAGCATTCAAACAAAAGATTCGGGAAGTGATTCGTCTCCC
CCTGATGATACATCAGAAATGCTCTTGCCTTCATCAACACAATCTATTGACAAAAAAATT
GAAGGTGAAAAACACGAAATAAATCCTAAAGATGGAAGCCAAAAAATAGATTCTGAAGGT
CAAGGTCAAGTAATTGAAGGTGAAAGTAAAGGGCAAATAAGTGAAACTGAAGGTGGAACC
CAAGAAGCAAATCCTGAAGATGGAATCCACGAAACAAGTCCTAAAGATGAAAGCCACGAA
ACAAATCTTGAAGGTGAAACCCAAGAAAAAGAACTTGAAGATAAAGGGAAAATAAGTGAA
AATGGAAGTAAAGACGAAATAATTGAAGCTGAAGAATCAATACCAATTTCAACTCCTAAC
GAGCCATCAGGCGATTCAATCAATATAACACTTTATCGAGAAATTGAACAACTTCCTTCT
GGAATCAAGGTACAAAATGGCATATTTGAAAAAGGATTTCCAGGAAATTTATTTAAAGAA
AGCAAATTTATTTTATATCCATTTATAGTTATTGCAATACTCGTTATGTTAGCAGTTATA
TATAAGTGTTTAGGATTTGGGCGGAGAAAAAAGGAGAAAAAAAAAAAAAAAATGAAAAAG
GTCAGAAAATTGTGTGATGAAAATAATACCGAAAAGTTGAAATGCATTCATCGAAAATAA
>Py17XNL_0101411.1
ATGAAAAATTTAGAAGTGGTAAATACATTATTTTTAAATAAAAACGATCACCTTAAATTT
TATATGATATATTGCCTGTACATTATTATTAAACTTTATTTTAATAAATTTTCTTACTGT
ATGATATTTCAAAATATTGATCATCTTTTTAATAAAGACAAATTTTATTTGGATACAATA
CGTTCGAAAAATGGACATTACATTCAGTATTACCCTAATGATGATTCATCAAAAAAATAT
AAATGTAACAGCATTTTTGATAAACTTAATCCTCTGTGTATGCATTTATTTATTGAAGCA
TACAAAATTCCTGGAAACATAATGAATTTTAAAAATAACAATAAGGAGTATGTTGGATAC
ATTCTGATGTTGGTAGGATGTATGTTAAGCCTAAAGAATAATGATGGAACCAACAATCTA
AAATATTTTTATAGTACATTTATAAATAGTGATGAAAAGTATAATAAGGCTATAAAAGAT
GCTACTGATTATAAGAGTTATAAGGATCTTATAGATAAAAAACAAGATTTGATGAATATG
AGAATTATATTTAAATTTTATGATGCATTTAAAATATTATGTAATATGTATAGTGAGTAT
AAAAAAGAAAATACAGATTGCAAAAATTATTTAAAAAAATCTAAATAA
>Py17XNL_0101412.1
ATGAATGACAACATGTGTAGAAGATTATTTCTTGTGAGGAACTCGTTTCCCGATAAATTG
GACAAAGATGAAAACTATCAATTTAAAGTTGATTTCTTCGAAACCTATTGCGACAATAAT
TGTAAGACTGACATCGATAAAATTAAGGCTGGATGCTTATTTTGGTTTAGTGAATTATTT
GGGAGTTCTTCTTCGTTTAAAAATCATGCAAAGAGTAATATGAACGTTGTTGCATACATT
TGGGCGTGGTTAAGTTATAAGTTAAATCAAAAACCACAAAATGCAATCACTACATTAAAT
GATTTCTATACTATGTATATAGAAACTAGCAAAAAGTATAAAACGTCTATAGAGAATGTT
AAGGAATATAATACTTATATTGAGCTAATAAATAAAAATAAGGATTTGTTGAATATTAAT
TTTAAAGATATGTCTAATTTTTATAATTCATTTACATTATTATGTGACATACATAATGGA
CTTGGTGGAAACTCAAGTTGTGATCATTATTTAGATAAATCTAAAGAATTTGCTAAAAAA
TATGATGAACTTAATGAAAATTATAATAATACTAAAGGTAGTCCCTATAATCAAGTATTG
TCTACATTATCAAATGATTATAATAATTTAAAAAAAAGATGTAATAAATTTCCAACTCTT
CCAACATATTCACGAAGATCAGTAATAAAAAAAGCACTAATTTCCATTTCATTTACATTT
GTTGCAGTATCAATTTTTTTGGGGATTGCTTATAAGTATTCGTTATTTGGATTTCGGAAA
CGGTCTCAAAAACAACATTTAAGAAAAAAACTAAAAAAATAA
>Py17XNL_0101413.1
ATGGATAAGCAAGTGTGTAAAAGGTTCAAGAATGTAAGGGAATGGATTTCCGATGAATTG
ATTAAAGGAAATGACCAATTTAACGATTTTGTGCTTTTAAATAATGGTTGTAATCGTGAT
AATTTTTTAAATAATTCTTGTAATAATAATAATTTCCAAAGTGAATTGGATAGAATAAGT
GCTGGATGTTTATATTTGTTGGATCAATTCTATAAGGATTGTGGTGTGGTTCCCCGTCCT
TCAAAAAATAACCCCAATATTGTTGATTACATTTTGATATGGTTAAGTTATATGTTAAAC
CTGGGCAAAAGTGAAGATGAAGACAATATAACGGGTTTTTATAGTGAATACATATTTAAT
TGTAATAAGTATAACACGGAAATAAATGAATTAACTGATTATAAGAGTTATAAGGGTCTT
ATAGATACAAAAATGGAAGTGTTAAATATGGATAGTAATAATGTATCTAAATTTTATAAA
GCATTTAAATCATTATGTGAAATGTATAATGAACTTGATGATGACAAAACAAAATGCAAG
AAATATTTGGAAGATGATAATGAATTTGATCAAAAATATAAAGAACTTAAGAATGATTCT
GATATTGCTGATAAAAGTCCATATAAAGAAATATTGTCTACTTTATCAACTGATTATGAG
AATTTTAAAAAGGAATGTAACGATACTTCATCCTCTACATTGGCAGAAACATTAAAAAAT
CCTGAACAAAGTTCTGTAGACAGTTATAAACAATTGTTTGGAGGAAATTTTGAAGGAGAT
TTTGGAGGAGATTTTGGAGGAGATTTTGCACACGATTCTGAACCGAGTTCTGATGTTGCA
TCATCAAGTTCATCGATATTAAGCAAATTAATTCCAGTTTTATTGATATTTGGTGCAATA
CCAATTTTTTTTGGAATTTCTTATAAGTATTCGTTATTTGGATTTCGGAAACGAACCCCA
AAACAACATTTAAGAGAAAAGTTAAAAAAATAA
>Py17XNL_0101414.1
ATGTCAATTAATAAAGTGTGTGATCAGTTTGATACTTTTTGGAGGTTTTTTCCCGATGAA
TTGAATGATTCTGGAAATTATAAAATTCAAAGTGGAACATTTAAGAAATATTGTCATAAT
AGTAATTGTGATGCTGATGCCGATATAGTTAACGCTGGTTCCTTATGGTTATTTAATGCA
TTTTTCGATAAATATGGTATTTCAAATTATGGTAATAGTTATAAGGATGTAGCTGTATAT
ATTATGATATGGTTAAGTTATAGATTAAGCCTAAAGCCACTTGATCAAATTAGCACATTA
AATGATTTTTTTTCTAAGCATATAAAAAATAACACGAAGTACACTGACCATAAATTTAAT
GATTCAGATTATGACAGTTATAAGATCATAGATGAAATAAAGGAGTATATGAATATTGAT
ATTAATAATATGTCTAAATTTTATGAATTACTTAAATTATTATGTGATATGAATACTGCT
TATACGAAAAGTAAAAGTAACAATTTTTCAGAGGATGCTAAGAAATTTGTTGATAAATAT
CAAGAACGACTTGATGATGATAATAATACTGACGGTAGTACATACAGTAAAGTATTACTT
GTTTTATCCAAATGTTATGAGGAATTTGGAAATTACACAGTTCTTAATAGTACACCAAAA
GATCGTCCATCATTACCAACAAAAAGGACAGCTAAAGATGGTAGTATATTGGGTTCTAAA
GGAATAAAAACAATTGAATCTTCGAGTGAAGCAGAACAATCAATTCATATAACGCCAACC
CCGAGTTTTAACACTACATTGTCAGGCTCAACACTAGCAAGCAAATTAATTCCAATTTTA
TTGATATTTGCTGCAATACCAATTTTCTTGGGAATTGCTTATAAGTATTCGTTATTTGGA
TTTCGGAAACGATCTCAAAAACAAAATTTAAGAGAAAATGTAAAAAAATGA
>Py17XNL_0101415.1
ATGTCTAAAGAATTGTTCTCCACAATTAAAAAGCTTGACGATTGTTTTTCCAGTGAACTA
TTACTTAATGGAGGAAACTGTTGTGATGAAGTATTATACACAGCATATTGTCCTACCAAG
AATGGGGGGGAAAAAGGAGAATGTAACACAAATGGTGAAAAAATTAATGCTGGGCTTATA
TGGTTGTTAGAGATGTTCAAGAATCATTGTAGTGATAATAGTTCTGGAAATGAAAATGTA
AAATATCCTGAATATGCTATTTTATGGTTAAGTAATATGGTAAATAAAACGCCAGGTGAA
GGAATCACCACATTAAATGATTTTTATACTAAATATATAAAAAATAATACGGATTATAAT
GATTCCAATACTGATAGTAAAGATTGTAGTAATTCGTTAAAAGATGGAACGGGATATACA
AATTTTAAGAAATTCATAGAAACAAACGGAGATTTCATGAATATGAATATGCACACTATG
GCTATGTTGTATGATGCATTTAAAATCTTATGTAATATGTATACTGAATTTGACGAAAAA
ACGTCAGATTGCGAGAAATATATGAAATATGCTGATGATTTTTTTAAAAAATATGAATTT
CTTAATAATATTGATGATATCACTGAAGGTAGTCCATATCATCAAGTATTGTCTACTTTA
TTAAATGATTATAATAATTTTAAAAATAAATATAATAATACTCAATGTTGCAAATCTTCA
CCCCTCCAAACTATAGAAAAAATGCAAGCTTCTGCACGAAGTTCTGAATTTACATTATCA
AATTTGTCGATAGAAAAAAAATTATCTATAGTTTTATCGACATTTGGTGCAATGGTATTT
TTTTTTGGAATTTCTTATAAGTATTCGTTATTTGGATTTCGGAAACGATCTCAAAAACAA
TATTTAAGAAAAAAGCTAAAAAAATTAAGAAAATGGATAGTTAATATATGA
>Py17XNL_0101416.1
ATGGATGATACTCTATGTGGAAAGTTTGATTTTTTGAGGGAGTATTTACCCGATGATTTA
GGTGCAACTACAAAACTCGATTTGAATGATAATTCGGAAATTAAGAAATATTGCCCTGAA
AACGGTTTAGGAGACAACACATGCAATACTAATCTCGATAAAATTACGGCTGGATTTTTA
TGGTTACTTGGAGAATGTTATTCTACATTAACAACTAATGGTTATGATCAAAATAATACT
AATGCATTTTTTATACATATGATTTCATGGTTTAGTTACAAATTAAATCAACACGAAGGG
AAAAAATTTAACACAATAAATGATTTTTTTAATGAATATGTAAAAAGTAGTGGTAATTAT
AAAAGTTTTATAACTGATGCCAACAGAATTGGAAATCTTAAGGAATTCATGGATAAACGA
GATTATTTGTTGAATATTAATATTGACGATCTGTCTAAATTTTATGATGCATCCAAATTA
ATATGTAGTATGTATATTAATGCTGAAAAACATACAAAAGAAAGCACAGTGCCAAATGAT
GCGAAAAATTTTGTTATAAAATATACAGACCTCAACGAAAGCTATAATATTGAAGATACA
GCACGAAGAAAAATATTGCCTTTTTTATTAACTGATTATAATAATTTAATAAATAAATGT
AAAAGTTTTACATCCCTTCCCGACATAACAACAAAATTTTCTGCACAAATGTCTGGAGTT
ATATCATCAAGTTCGTCGACAGCAAATAAATTATTCACAGTTTTATCGATATTTGGTGCA
ATAGCATTTTTTTTAGGAATTTCTTATAAGTATTCGCTATTTGGATTTCGTAAACGAGTT
CAAAAACAATATTTAAGAGAAAAAATAAAAAAAATAAAGAAGAGAATGAATCAATAA
>Py17XNL_0101417.1
ATGGATTATACCCTGTGTATGAGGTTTAATAACTTGAGAACCTATTTACCCGATGATTTA
AGCAAACATCCAACTAGTGATATTAATAATTTAGGGAACATTAAGAATTATTGCTCTAAT
GGAGAATCAGATGGAACAGGATGTAAGACTGATCTCGATAAGATAAATGGTGCATGTCTA
TGGTTGTTCGAGCAATTGTTTGTAAGAAATAAAAAAAATATAAACATGGCTGAATACATT
ATTATATGGTTAAGTTATATGTTAAACCTAAAAAAAGAAAGCGAAATCACCAAATTAAAC
GATTTTTATAGTAAGTATATAGAAAATAATACGCATTATACTAATTGTGATAATGATGTT
AAAGATTGTAGTGATACATTAAAAAAAATAACAGGATACACAAATTATAAGGAAATCATA
GATAATAAAATAAATGTTATCACTATTGATATTAATGATATGTCTAAATTTTATGATGCA
TTTAAATCATTATGTAACATGTATACTGAACTTGTTGCAGGAGAGTCAAAATGTGAGAAA
TGTTTAGAAAATGCTAATGAATTTGTTAAAATATATGATGAACTTAACAAAAATCCTAAT
ATTACTAAAGAATGTCCCTATTATCAAGTATTGTCTACATTATCAAATGATTATGATAAT
TTTAAAAATTATTGTAGTATGAATCAAGTTGATTGTAGCAATATGCCACTCCTTTCACCG
ATAAACACAAAAGAAAATGGTGTACAAAATTATGGACATATATCTAAACAGAATGGACAA
AGTTTTGAGCAAATTTCTGAAGTTACATCATCAAGTTTGTCGATAACAAGCAAATTAATT
CCAATTTTATCGATAATTGTTGCAATACCAATATTCTTGGGAATTTTTTATAAGTATTCG
TTATTTGGATTTCGGAAACGAACCCAAAAACAAAATTTAAGAGAAAAGCTAAAAAAATAA
>Py17XNL_0101418.1
ATGTTGACTAGTAAAATGTGTGGAGAGTTTTCTACTATATGGAAGTTTTTTCCCGATGAA
TTGAAAGAATCTAAAGATTATAATTTTAATTCTTCAATGCTCAAGAAACATTGTCCTGAT
AGAAACTGCAACAACGATATCGATAAGATTAATGCTGGATGTTTATGGTTATTTAAACAA
TTTTATGGAAGTCTATATAATTTTTCGAGTAATGCAAATGAAAATATGAATATTGTTACA
TACATTATGACATGGGTAAGTTATAAGTTAAATCAAAAAAAACAAGACGGAATCACCAAA
TTTAACGAGTTTTATAGTAGACACATAAAAAATGTCGATGAATATAATAATTCTATAGAG
GATTCTACGGAATATAGAAGTTATATTGACCTTATGAATAAAAAACAAGAATTGATGGAT
ATTGATATTAAGCTTATGTCTAAACTTTATGATTTATTTAAAAATTTGTGTAAAATGTAT
AATGATTTTTCAAAGACGAGCAATAATAGGAAAGATTATATAGAATATGCTAATAAATTT
GCTGATGAATATAAAAAACTTTTTAATGATAATGATAATAATGTTGAAGGAAGTTCATAT
TATCAAATATTGACTACATTATCAAATGATTATAATTATTTTAGAAATAGTTATGTTAGT
TCTAATATAGGAAATACACTTCCAAAACTTATAACGGAAAAAACCCCACAAAATTCTGTA
TTAAATTCTATAGAAACACAAGATGTCTCCTTGAGTGGAATACCAGAATCAAAATCCGAA
ACTGATGTATCTAGTTCGAAAGATAAAGTATCAGATTCTGATTCAGGATCACCAAGTTCA
TCGATATTAAATAAATTAATTTCAATTCCATTTATATTTGTTGCAACATTAATTTTATTA
GGAATTGCATATAAGTATTCGTTATTCGGATTTCGGAAACGGTCTCAAAAACAACATTTA
AGAGAAAAGCTAAAAAAATAA
>Py17XNL_0101419.1
ATGTCTAAGGAATTGTGTGAACTAATTACTGGGGCTGATAATAATTTTGTTGATGATCCG
AACAACCCGAGAGAACATACTTCTACGGGTTTGTTTAATTCGTATTGCCCTTATAATAAA
TGTGATACTGATGACAAAATATTTAGTTCTACTTTTATAGCATTACTAAAATATTTTGAG
TGGATTGATGATGAAAATTTAGATAGTGATAAACTTGTTGAATATGCTATTTTATGGTTA
AGTTATAGACTAAATCAAAAAACAGAAAATGGAACGGCCAAATTAAAAGATTTTTATGAT
AATAATATAGAAACAAATAGTCATTATAATCAGCATATAGGTACTGATAGTAGTAATAAG
ATTAAAAAGGAAGTTATAGATACAAAAATAGAATCGATAAATATTGATATTAAAGATATA
TCTAATTTTTATGATGCACTTAAATCATTATGTAACATGTATAGTGAAATTGATCCAGAA
AACTACCAATGCAATAAATGTTTAGAAAATGCTGGAGAATTATTTGAAAAATATGAAAAA
CTTAAAAATGCTTTAGATATTAATAAAGGAAGTTTTTATTTACAACTATTGTCTAGTTTA
TCAAATGATTATAAAAATTTTGAAAAAAAATATTTTGTTAAATGTAATCATGTCTCATCA
ATTGTAGCTTGTCCACGAAGTTCAGTAACAAAAAGTATACTAATTACAATTGCAATTATA
TTTGTTGCAGCATCAATTTTATTGGGAGTTTCTTATAAGTATTCGTTATTTGGATTTCGG
AAACGATCTCAAAAACAAAAATTAAGAGAACAAATAAAAAAATAA
>Py17XNL_0101420.1
ATGAATAAGGAAGTGTGTCAAACGTTAATTCCTTTAAGGAACTCGTTTTCCTATGTGGAG
GAAGATGGAAGCTATCAATTTACACATGATGAAGATTACTGTACTAATGAAAATTGTGAA
GATGATACCGGTAAAATTCATGCTAGATGTTTATATATTTTTCATACATTCTTTAAGGAT
AAGTCTGTGTTTGAAACGGCTGCAAAAGGAAACATCTATATTGTTCAATACATTTTGATA
TGGTTAAGTTATATCTTAAGCCTGATCAAAAGTAATGGAGCTGACAATAGAACGATTTTT
TATAATAAATATATAAATGAAGGTGATAAGTATAATAATAATATAGATTATATTGTTGGT
TATAAGAGTTATAAGGATCTTATAGATAGAAATAAATATATTTTAAGTATGGATATGAGC
ATTATATCTAAATTATATGATGCATTTAATACATTATGTGACATATATATTGAGCATGAT
ACAAACAACCCAAATTGCGTGAACTATTCGGAAAAAGCTAATCAATTTGTTGAAACATAT
AAAAAAATTATCATAGATCATAACATTGGTGAAAATATACGCTATTTTCATGTATTGATT
AATATATTAACTGATTATGACAATTTAAAAAAAAATTGTGAAATTTTACCATCCACTCCA
GATATAAAAAAAATAATTTCTGAAGCTACATCAAGTTCGATAGCAAGAAAATTAATTCCA
ATTTTATCGATATTAGTTGCAATACCAATTTTCTTGGGAATTGCTTATAAGTATTCGTTA
TTTGGATTTCGGAAACGAGGTCAAAAACAACATTTAAGAGAAAAGCTAAAAAAATAA
>Py17XNL_0101421.1
ATGGATAAGAATGTGTGTGGAATACTCATGTCTATAAAGAATTCGTTTCCCAATACTTTG
GACAAGGATAGAAATTATCAATTTACTATGAATCACGATATTTTAAATGGATATTGTACT
AATAAAAAATGTAGTAATAATTTCGAAAAAATAAATGCTGGATGTTTATATTTGCTTGAT
GCATTCTTTGAGAATTCTTCTGTGTTTAATTCTGTTGCAAAAAGTAACGTCAATATTGTT
GAATACATTATGATATGGTTAAGTAAAATGTTAAGCCGAATCGAAAATACAGAAAACCAG
AGTCTAAACTTCTTTTATAGTACATATATACATGGTGATGATAATTATAAAAAGACTATA
GCGAATGTTATGGGGTGTAGTAATTATAAGGAACTTATAGATAAAACAAATATGATGAAT
ATGAAAATTAAAGATATATCTAAATTATATGATGCATTTACTACATTATGTATGATGCAT
TATGAATTTAATGAACAGACGCCAAATTGCGATAAATATTTGAATTCTGCCAAAATTTTT
GTTGACCAATATAAAAAACTTAAGGGAGATTCTAATATTACTGAAAATAGTTCATATGAT
AAAATATTATATACACTATCAAAGGATTATGATAATTTTAAAAATAAATGTAGTGGTATT
AATTGTTCCAATATTTCATCCTTTCCATCGATAGAAAAAGCAGAAAATTTTGTAGGAAGT
ATTGTACAAATTTCTGAAGTTGCATCATCAAGTTCGTCGATAACAAACAAATTATTTATA
GTTTTATCAATATTTGGTGTAATAGCATTTTTTTTAGGAATTTCTTATAAGTATTCATTA
TTTGGATTTCGGAAACGAGCTCAAAAACAATATTTAAGAGAAAAAATAAAAAATATAAAG
AAGAAAATGGCTCATTAA
>Py17XNL_0101422.1
ATGTCTTATAAAGTGTGTGATATAATTAATACGATCGATAAATCTTTTGATGATGATCCG
AAAAACTCGAGAACAGATATTTCTGGGGGTTTATTAAATTTTTATTGCCCTGGTGAGAAC
TGTAATAGTGATGAAGAAAAGATTATCTCTGGTTTTATAATATTACTAAATACGCTTGAT
AGTGAAAATTTAGAAAGTGATAAAATTGTTGAATACGCTATTTTATGGTTAATTAATAAA
CTAAATCAAAAAAAAAAAAATGAAACGATCATATTAGAAAATTTTTATACTGATTATATA
AAATCAAATAGTTGTTATATTAAGCATATATCTGATAATAATGATAGTAATAATAACAAG
GATGATATTATATGTAAAAAAATAAAATCGATGAACATCGATATTAAAGATATATCTAAT
TTTTATGATGCATTTAAATCATTATTTAACATGTATAGTGAAATTGGTGAAGAAAACAAT
ATTAAATGCAAGACATGTTTAGAAAATGCTGGAGAATTGTTTGAAAAATATGAAAAACTT
AAAAATGATTTAGATATTAATAAAGGAAGTTCTTATTATGAACTATTGTCTAGTTTATCA
AATGATTATAGAAATTTTGAACAAATGTATAATACTGTTTGGTGTAATCAAATTTCACCA
TTTGTAGCTTGTCCACAAAGTTCAGTAACAAAAAATACACTAATTACAATTGCAATTATA
TTTGTTGCAGCATCAATTTTATTAGGAGTTTCTTATAAGTATTCGTTATTTGGATTTCGG
AAACGATTTCAAAAACAAAAATTAAGAGAAAATCTAAAAAAATAA
>Py17XNL_0101423.1
ATGAATAAAGAAGTGTGTAAAAGTTTTATGAGTGTATGGGAGTTTCTTCCCGATAAATTG
ACCAGTGATAAAAAGTATCAATTTAAAACAGGAAATTTCTTAGATAGTTATTGTGATGGT
AAGGGTTGTGATACTGATCTCGCAAAAATTAATGGTGGATGTTTATATCTTTTTAATAAA
TTCTTTGGGAGTTCTGAATTGTTTAAGTCTGTTGCAAATAGTAACATCAATATTGTTGAT
TACATTTTGATATGGTTAAGTTATATGTTAAACCTAAAGGAACAAGTGGGAATCTCCAAT
TTACAATATTTTTATAATACAACTATAGATAATGATAGGTATAAAAAGACTATAAATGGT
GTTACAAAGTATAGCAATTATAAGGATCTTATAGATCAAAAAAAATATTTGATAGATATG
GATAAAAAAATTATATCTAATTTTTATGAAGCATTTAAATTATTATGTGAAATGCATGCT
GAATTTGATGATAACTCACAATATTGCGCAAAATGTTCGGAAAATGCTAGTAATTTTGTT
AATAAATATAAAGAAATGAATGAAAATTCTGATATTACTAGTAATGGTTCCTATAAACAA
CTTTTGTCTACTTTATCAAAAGATTATGATAATTTTAAGAATAAATATAACAATAGTCAA
CATTTCAAATCTTCACCTATTCCAACGATAGAAGGAATACAAACTTCTGCACAACAAATT
CTACAAATTTCTGGAGATACATCATCAAGTTCGTCGATAGGAAACAGATTATTTACAGTT
TTATCGATATTTGGTGTAATAGCATTTCTTTTAGGAATTTCTTACAAGTATTCGTTATTT
GGATTTCGGAAACGATTTAAAAAACAACAAATAAGAGAAAAAATAAAAAATATAAAGAAG
AGAATGAACCATTAA
>Py17XNL_0101424.1
ATGGATGCCGATATATGTAAAAGGTTCAAGAACGTAAGGGAATGGCTTCCCGACAAATTG
GCCAGCAACGGAGAGTATCAAATTAATGATAAACAATATATTAATGAATATTGTACTAGT
GGGTGTGATAGTTCTCTCGATCAAATTAGTGCTGGATGTTTATATTTGCTTAATGAATTC
TTTAAGGATGATTCGGCGTTTGAGCTTGTTGCAAAAGAAGAGATCTATATTGTTGAATAC
ATTTTGATATGGTTAAGTTATATGTTAAACCTTATCAAAACTCAAGAAAAAGACAATATA
GAGCCTTTTTATAATACATACATAAAGGATAGTGGTAAGTATACCAATAATATGAATTAT
ATTGGTCATTATAAAGGTTATAAGGATCTTATAGATGAACATAATTATTTTTTAAGTACG
GATATGAGCATTATACCTAAATTATATGATGCATTTAATACATTATGTGACATATATAAT
GAGCTTGATACAAACAACTTAAATTGCGAGGAATTTTCGGAAAAGGCTAGTCAATTTGTT
CAAAAATATGAAGAATTTACCAAAGAACATGACATTGCTGAAGATAAACCCTATTTTCAT
GTATTGCTTACTTTATTAGAGGGTTATGATAAATTAAAAAAAGAATGTAAAAATTTCCCA
TCCACTCCAGATATAACAAAAATAATTTCTGGAGATGTTTCTGAAGTTACATCAAGTTCA
TCGATAGCAAACAAATTAATTCCAATTTTATCGATATTAGTTGCAATAGCAATTTTTTTA
GGAATTTCTTATAAGTATTCGTTATTTGGATTTCGGAAACGATTTCAAAAACAAAAATTA
AGAGAAAAGCTAAAAAATATAAAGAAGAAAATGAATCGTTCATATATGATTCAAAGAGAG
TGA
>Py17XNL_0101425.1
ATGTCTAAGGGATTGTGTGATTTAATTAATACGGTTGATAAATATGTTGTTGATGATCCG
AACAACCCGGGAGAATATAATTCTGAGCATCTTTTAAGTATAGCTTTCCCTAAAAAGGAT
TGTGATAGTGATGACCAAAAACTTACCTCTTCTTTTATAGCATTGCTAACTTTACTTAAT
GATAATAAGAATGAAAATTTAGAGGGTGATAAACTTGTGGAATATGCTATTTTATGGTTA
AGTTATAAACTAAATCAAAAAAAAGAAAATAGAACGATCATATTCAACGAGTTTTATACC
AAAGATATAGAAAAAAATAGTTGTTATAATCAGAAAATAACTGATAATAGTGATAATAAG
ATTAATAAGGATGTTATAAAAAATAAAATAAAATCGATGGATATCGATATTAAAGATATA
TCTAATTTTTATGATGCATTTAAATCATTATGTAACATGTATAATGAAATTGTTGCAGAT
GACGACCAATGCAATAAATGTTTAGAAAGTGCTGGAGAATTGTTTGAAAAATATGAAAAA
CTTAAAAATGATTTAAATATTAATAAAGGAAGTTCTTATTATCAACTATTGTCTAGTTTA
TCAAATGATTATAAAATTTTTGAAAATAAATATAGTGATAAATGTAATCATGGCTCACCA
CTTGTAGCTTGTCCACGAAATTCAGTAATAAAAAATACACTAATTACAATTGCAATTATA
TTTGTTGCAGCATCAATTTTATTGGGAGTTTCTTATAAGTATTCGTTATTTGGATTTCGG
AAACGAGGTCAAAAACAACATTTAAGAGAAAAGCTAAAAAAATAA
>Py17XNL_0101426.1
ATGGATTATGACCTGTGTAAACCGTTTAGTGAATTAAGAAAGTATTATCCCGATGAATTA
GGAACATCTTCAGAACACGATTTTCATCAAAATGGGAATATTAAGGAATACTGCCCTAAT
GGAGTTACAGGAAATAAATGTGAGACTGAGCCCGATAAAATTAAGGCTGGATGTTTATGG
TTGTTTGAGCAATTGTTTGTGGAAAAAAAAAAAAAAAATATCAGTATAGTTGAATACATT
ATCATATGGTTAAGTTATAAACTAAATCAAAATACATATGACGGAATCAACAGTCTAAAT
GATTTTTACACTGAATGTATAGAAAATAATATACATTATACTAATTGTAAACAAGGTGGT
CAAGATTGTAGTGGTTCATTATTTCATAATACAGGTTATAAAAATTATAAGGAAATCATA
AATGGAAGAAAGGGATTGTTGAGTACTAATATTAATAATATGTCTAAAATTTATGATGCA
TTTAAACCATTATGTAACGTGTATACTGAACTTAAAGCAAACAACACAATATCTGAGGAA
TCTTTAGAAAATGCTAAAAAATTTGTTGAAAAATATAATGAACTTAATGTTTCTGATATG
AATAAAGATGGTCATTATCATCAAGTATTGTCTACATTATTAAATGATTACAATAATTTA
AAAGAGTATTGTGATAGTAATAACATTAATTGTAGCAGTATTACATTCCTTACATCGACA
GAAACAGAAGAAAGTGGTGTGCAAAGTTCTGAAGAGATTTGTTATGTTACATTATCAAAT
TTGTCGATAGTAAAAAAATTAATTCTAGCTTTATTAATATTCAGTGCAATATCAATCTTT
TTGGGAATTTTTTTTAAGTGTTCGTTATTTGCATTACGGAAAAGAGCTCAAAAACAATAT
TTAAGAGAAAATGTAAAAAAATAA
>Py17XNL_0101427.1
ATGGATTATACCCTGTGTATGAGGTTTAATAACTTGAGAACCTATTTACCCGATGATTTA
AGCACAGCTAAAAATAGTGATATTCATAAATTAGGGAATATTAAGAATTATTGCTCTAAT
GGAAAATCAGATGGAACAGGATGTAAGAATGATCTTGATAAGATAAATGGTGCTTGTCTA
TGGTTGTTCGATCAATTACTTTTGAAAAATAAATATAATATCAACATGGCTGAATACATT
ATTATATGGTTAAGCTATATGTTAAACCTAAAAAATGATCAAAAAATCAAGAATTTTAAT
GACTTTTATACTAATTATATAGAAAATAATACGTATTATACTAATTGTGATAATGCTGGT
AAAGATTGTAGTGACTCATTACAAAAAATAACAGGATACACAAATTATAAGGATATCATA
GATAAAAAAAAGGAATTGATGAGTATTAATTGGGAGTATAGGTCTAAATTTTATGATGCA
TTTAAATCATTATGTAACATGTATACTGAACTTCTTGCAGAAAACTCAAAATGTGAGAAA
TGTTTAGAAAATGCTAATGAATTTGTTAAAACATATGATGAACTTAACAAAAATCCTAAT
ATTAATAAAGATAGTCTCTATTATCAAGTATTGTCTACATTATCAAATGATTATAATAAT
TTTAAAAATTATTGTAATATGAATGATGTTGATTGTAGCGATATCCCGCCACTTCCAGAT
ATAAAAACAGCACAAAATCCTGTACAAAGTTCTGAACCGAGTCCTGAACTGAGTTCTGAA
GTTACATCATCAAGTTCGTCGATAACAAACAAATTAATTCCAGTTTTATCGATAATTGTT
GCAATACCAATATTCTTGGGAATTTTTTATAAGTATTCGTTATTTGGATTTCGGAAACGA
ACCCAAAAACAACATTTAAGAAAAAAACTAAAAAAATAA
>Py17XNL_0101428.1
ATGGCGATTAGTAAAGTGTGTGGAGATTTTGATACTTTTTGGAGGTTTTTTCCCGATGGT
TTAAAAGATTCTATAAATTATAAGTTTAATACTGGATCATTTAAGAAATATTGTCCTAAT
AATAATTGTGACAGTGATATCGATAAGATAAATGCTGGATGTTTATGGTTAATTAATAAC
ATTTTCAGTACATCTGATTTTTCAGTTGATAATAATACTCTTATGGATGATGCTACATGT
ATTATGATATGGTTAGGTTATATATTAAACCTAAAACCACCAGATAATATCAACACATTA
AAAGATTTTTATTCTAAGCATATAGAAAAAAACACGATGTACACTGAGAATAAAGTTAAT
AATCAAGAAACATATATTAAGGAAGTCATGGAAGGAATAAAGGAATATATGGATATTAAT
ATTAGTTATATGCCTAAATTTTATGAATTACTTAAATTATTATGTAATATGAATAGTGAT
ATAAAAAAAACTAGTAACGATGTTTTACAATATGCTAATAATTTTGGTGATGAATATGGA
AAACTCCTTAATGATAATGAAAATATTGACGGCAGTTCATACAATAAACTATTACTTGTT
TTATCCAGGTATTATACTAATTTTGGAAAAGGTAGTGAGCACTATGATAAAACAACAGAT
TTTCCTTCATTACCAACAAAAAAAACAACTGAAAATGGTGAGGTATTAGATACTAAAGTA
ACTAAAACAGCTGAAAATGGTGGTATATCAGATACTAAAGTAACTAAAACAACTGAATCT
TCGCATGAAACAGATAAATCAAATATTGTAACGATAATCCCGATTTCTAATACTGTATTA
TCAGGATCGTCACTAGTAAACAAAATAATTATATTTTTATCGATATTTGGTGCAATAGCG
ATTTTGGGGGGAATTTCCTATAAGTATTCGTTATTTGGATTTCGGAAGCGATCTCAAAAA
CAACGCTTGAGAGAAAAGCTAAAAAAATAA
>Py17XNL_0101429.1
ATGAATAAACAAGTGTGCAACATACTCATTTCTACAAGTAACTCGTTTTCCAGTAGTTTG
GACAGTAAAAAAAACTATCAATTTAATATGAATGAAGGAATTTTTAGTAAGTATTGTACT
AGTAACAACTGTAGTACTAATCACGAAAAAATTAATGCTGGATTTTTATATTTGTTTGAT
GCATTCTTTAAGGATTCTAAATTGTTTGAATCTGTTACAAAAAGTAACATAAATATTGTT
GAATACATTATGATATGGTTAAGTAAAATATTAAAACTAATCGAACCTAAAGAAAACGAG
AGTCTAGATTTTTTATATGAAATATATATAAAGAATGATGATAGGTATAAAAATACTATA
AACAAAATTGAAGGTTGTAGTAATTATAAAGAACTTATAGATAAAACAAAAATGATGAAA
ATGGATATTAAAGATATATCTAAATTATATGATGCATTTACTACATTATGTATGATGTAT
ATTGAATTTAATGAAACAAGTCCAGATTGCAAGAATTGTTTGAAACGTGCTGAAACATTT
GTTAAACAGTATAATCAACTTAATAACAATTCTGATATTTCTAATGATAGTCCATATTAT
AGATTATTGTCTACACTATCAAATGATTATGATAATTTTAAAAAGAATTATAGTGATGTT
AAATGTTCCAATTCTTCATCCTTTCCAAAGATAGAAAAACCAAAAAATTATGTACAAAGT
TTTGGAGGTGATGATGAACAAACTGTACAAATATTAGAACAAATTTCTGAAGATGCATCA
AGTTCATCGATAACTAACAGATTATTTATAGTTTTATCGATATTTGGCGCAATAGCATTT
TTTTTAGGAATTTCTTACAAGTATTCGTTATTTGGATTTCGGAAACGATTTCAAAAACAA
AAATTAAGAGAAAAGCTAAAAAATATAAAGAAGAGAATGAATCAATAA
>Py17XNL_0101430.1
ATGAATTCTAAAGTGTGTGAATCAATTAATTTGATCGATAAATTTTTTGATGATGATCCG
AAAAAATCGGGAGAATTTAATTCTTTGGATTTATTAAAATTGTATTGCCCTGATAATACC
TGTAGTAGTGATGAAGAAAAAATTACCTCTGGTTTTATAATGTTACTAAATAAGCTTGAA
AATTTAGAAAGTGATGAAATTGTTCAATACGCTAGTTTATGGTTAAGTCATAAACTAAAT
CAAAAAAAACAAAATGGAACGACCAGATTAGACGATTTTTATACTAAACATATAGAAACA
AATAATTGTTATAAGGGGAATATACCTAATAATATTAATATGGATGATATAGGAAATAAA
ATAAAATCGATAGATATTGATATTAAAGATATATCTAATTTTTATGATGCATTTAAATCA
TTATGTAACATGTATAGTGAACGTGATGCAATCACCCAATGCAAGATATGTTTAGAAAAT
GCTGGAGAATTTTTTGAAAAATGTGAAAAAGTTAAAAATGCTTTGGATTTTAATAAAGGA
AGTTCTTATTTACAACTATGGTCTACTTTATCAAAAGATTATAAAGAATTTGAAAGTAAT
TATAATAGTAATTGGTGTAATAATGTCCCATCAGTTGTAGCATGTCCACGAAGTCCAGTA
ACAAAAAATACACTAATTACAATTGCAATTATATTTGTTGCAGCATCAATTTTATTGGGA
GTTTCTTATAAGTATTCGTTATTTGGATTTCGGAAACGGTCTCAAAAACAACATTTAAGA
GAAATGCTAAAAAAATAA
>Py17XNL_0101431.1
ATGGATAAAGACTGTAAAAATTTCTATGCTATAAATAACTCGATTCCCCATAAATTGGAC
AATAAAGGGAACTATCAATTTATTTTGAATCAAAACATTTTAAATGCGTATTGTACTAGT
AACAAATGCAGTAGTAATCACGAAAAAATTAATGCTGGATGTTTATATTTGTTTGATGCA
TTTTTTGAGAATTCTTCTGTGTTTGAGTCTGTTGCAAAAGGTAACATAAATGTTTTTGAA
TACATTATGATATGGTTAAGTGAAATGTTAAACCAAATCGAAACTAAAGAAAATGAAAGT
CTACAATTTTTATATAGTATATATATAAATAATGATAATTATAAAAAGTCCATAGCGAGT
TTTACTAAGTATAAAGATTATAAGGAACTTATAGATAAAACCAATATGATGAAAATGAAT
ATTAAAGATATATCTAAATTATATGATGCATTTATTACATTATGTATGATGCATTATGAA
TTTGATGATAAAAGTCCAAATTGCAAGAAATATTTGGAAGGAGCTAACAAATTTGTTGGG
CAATATAAAAAACTTAAGGGAGATTCTAGTATTACTGATAAGAGTTCATATGATCAACTA
TTGTCTACTTTATTAAATGATTATAATAATTTTATAAATAAATGTAATAGTGTTAATTGT
ACAAATCTTCCATCCCTTCAATCGATAGAAAAAGCAGAAAATTATATACTAAGTTCTAAA
CAAAGTTCTGAAGATGCATTATCAAGTTCGTCGACAGCAAACAAGTTATTTATAGTTTTA
TCGATATTTGGTGCAATAGCAATTTTTTTAGGAATCTCTTATAAGTATTCGTTATTTGGA
TTTCGGAAAAGAGCTCAAAAACAATATTTAAGAGAAAAGCTAAAAAATATAAAGAAGAGA
ATGAATCATTAA
>Py17XNL_0101431.2
ATGGATAAAGACGTGTGTAAAAATTTCTATGCTATAAATAACTCGATTCCCCATAAATTG
GACAATAAAGGGAACTATCAATTTATTTTGAATCAAAACATTTTAAATGCGTATTGTACT
AGTAACAAATGCAGTAGTAATCACGAAAAAATTAATGCTGGATGTTTATATTTGTTTGAT
GCATTTTTTGAGAATTCTTCTGTGTTTGAGTCTGTTGCAAAAGGTAACATAAATGTTTTT
GAATACATTATGATATGGTTAAGTGAAATGTTAAACCAAATCGAAACTAAAGAAAATGAA
AGTCTACAATTTTTATATAGTATATATATAAATAATGATAATTATAAAAAGTCCATAGCG
AGTTTTACTAAGTATAAAGATTATAAGGAACTTATAGATAAAACCAATATGATGAAAATG
AATATTAAAGATATATCTAAATTATATGATGCATTTATTACATTATGTATGATGCATTAT
GAATTTGATGATAAAAGTCCAAATTGCAAGAAATATTTGGAAGGAGCTAACAAATTTGTT
GGGCAATATAAAAAACTTAAGGGAGATTCTAGTATTACTGATAAGAGTTCATATGATCAA
CTATTGTCTACTTTATTAAATGATTATAATAATTTTATAAATAAATGTAATAGTGTTAAT
TGTACAAATCTTCCATCCCTTCAATCGATAGAAAAAGCAGAAAATTATATACTAAGTTCT
AAACAAAGTTCTGAAGATGCATTATCAAGTTCGTCGACAGCAAACAAGTTATTTATAGTT
TTATCGATATTTGGTGCAATAGCAATTTTTTTAGGAATCTCTTATAAGTATTCGTTATTT
GGATTTCGGAAAAGAGCTCAAAAACAATATTTAAGAGAAAAGCTAAAAAATATAAAGAAG
AGAATGAATCATTAA
>Py17XNL_0101432.1
ATGAATAAGTTTTATATTAAAATTGTTTTTTTTCTTTTAACCACCCCCCTATGTGTGAAT
AATAAAACCATTGTAATCGAGCTTTCTTTAAAAAAAGATACAAAACCCAAATCAACAAAT
CTTTATCCTACCAATGATAGTTCAGAAGAAGTATATGAAAAAAACAAACACCTATTATGT
AACGATCCCAAAGAAACTAAAAATGCATGCAACGTTATGAAAGAAGCTTTAATACAATTA
GAATATCATACTACAAATATAGTTGATTATGGATTATATAAAATATATTATACTGATTAT
GTGCGCTTTGATAATGTAAAATATCAATATAATACAAATGTTGAAAAAAAACAATATATA
GTTGATAATCCAGATATGTATAATAAAATAATAAACAAGTATTGGGATCCCGATAGTGAT
CATTTTTTGTATATAGGCTCGGTTAAAAGAAAAATTGTCCGTGTATACGGTCCAAGTTTA
GTAATGATACAACAACGTTCCAGGAAATGGCCATGGTCTCGTGAGAAATATTTTTATGCT
TTAGCTGCAAAATTTGAAATATCGGAAAACAAAACTATAATTGTCATGACTTCAGCAAAT
ATAAATGATCACAACCCTTCCAATGAAAAATATGAAAACGAAATCGTAAAAAGCGCAAAT
TTATTCAAAACTGACATTAATTCTGAAGATGATATTAGAAAAGGATACTTAAAAAAAACA
TTTGTTAACATAGCTGGATATATCATTGAAAAAAAAGACAAATATCTTGATGTCACCCAT
GTCGAATCTATTGATCGCTATGCCCCCAGTTTCCTAAAACGCATGATTAGAAAAGCTTTA
AATAATTTTTCCCCTCAAAAATAA
>Py17XNL_0200986.1
ATGTCTTATAAAGTGTGTAAATCAATTAATGATATTGATAATTATTTTGTTGATGATCCG
AACAACTCGGGAAAAGATGCTTCTTGGAATATATTAAGTATGTATTGCCCTGGTAGTAAC
TGTAGTAGTGATGAAGAAAAAATTATCTCTGGTTTTATATTGTTACTAAATATGTTTGGT
GAGGAAGATATAGATATTGATAAACTTGTTGAATACGCTATTTTATGGTTAAGTTATAAA
CTAAACCAAAAAACACAAAATGGAACCACCAAATTATACGATTTTTATACTAATAATATA
AAAACAAATAATCAATATGAGGACAATATAGGTGTTAATAATGGTGATAAGATTAAAAAG
GATGTTATAGAAAATAAAATAAAATCGATGAATATGAATATTGAAGATATATCTAATTAT
TATGATCCATTTAAATCATTATGTAACGTGTATAGTGAACTTGATCCAGAAAAAAACCAA
TGCAAGACATGTTTAGAAAATGGTGAAGAATTTTTTGAAAAATATGAAAAACATAAAAAT
GCTTTAGATATTACTAAAGGAGATTCTTATTCTCAACTATGGTTTAGTTTATTAAAAGAT
TATAAAATTTTTGAAAATAAATATAATAGTATTAAGTGTGATAATGTCTCATCACTTGTA
GCTTGCTCACGAAGTTCAATAATAAAAAATACACTAATTGCAATTGCAATTATATTTGTT
GCAGCATCAATTTTATTGGGAGTTTCTTATAAGTATTCGTTATTTGGATTTCGGAAACGA
GCTCAAAAACAAAATTTAAGAGAAAAGCTAAAAAAATAA
>Py17XNL_0200987.1
ATGGATAATCGCCTGTGTGGACCATTCAATGTATTGAGAAACTATTTACCCGATGAATTA
GATAATTCTGCAAAATACGAATTTGATAAAAATGAGTATCTTAAGAAATATTGTCCTAAT
GGAGATTCAGATAAAAAATGTGAGACTGATCTCGATAAAATTAAGGCTGGATTTTTATGT
TTATTTGAACAAATTATTGTTAATAATATTGATAATTTAAGTAAAGAAGAGGTTAAAGTG
TTTATTATATACATTATGATATGGTTAAATTATATGTTAAACCTAAAAAAAGTTAATGAC
ACCAACAACTTAAATGAGTTTTATATTAAATATACAGAAAAAAATACGGATTATGAATAT
TGTAAAACAGATGGTATTGATTGTGATAGTGCATTAAAAAATCAACTAGGATATGATAAT
TTTACGGAAATCATAAATGAAAGAAAGGATTTGTTGAATATTAAATTTAAAGATCCTTCT
AAAGTTTATGATTTATTTAAATTATTATGTAATATGTATTATGATGTTAATGGAGGCGAT
TCAAATCCCGAGAATCAATTAAAAATAGCTAATCAATTTTTTGAAAAATATAAAGAACTT
AATGGATATTCTGATATTACTGAAGATAGTCCCTATTATCAAGTATTGTCTACATTATCA
AATGATTATAATAATATTATAAACGAATGTAGCAATTGTCAATCTAGTAATTTTCCATCA
TTTCTAACATATTCACGAAGATCAGTAATAAAAAACACACTAATTTCAATTGCATTTATA
TTTGCTTCAGTATCAATTTTCTTGGGTATTGCTTATAAGTATTCGTTATTTGGATTTCGG
AAACGATTTCAAAAACAACAATTAAGAGAAAAACTAAAAAATATAAAGAAGAGAATGAAT
CATTAA
>Py17XNL_0200988.1
ATGGATAATACCATGTGTCGAAGGTTTGATACATTGAGAAACTATTTCCCCGATGACTTA
AACAGCCATACAAGTAAAGATATTAATGATTTAGGGAGCATTAAGAATTATTGCTCTAAT
GGAGAATCAGGGGAAACAAACTGTAAGACTTATCTCGATAAAATAAATGCTGGATTTTTA
TGGTTGTTTGACCAATTGTTTGTGAAAAATCAAATAAGTGATATCAATATTGCTGAATAC
ATTATCATATGGTTAAGTTATATGTTAAACCTAAAAAAAGAAAGCGAAATCACCAAATTA
AACGATTTTTATAGTAATTATATAGAAATTAATACACATTATACTAATTGTAATAATGAT
CGTGGAGATTGCAGTAAGTCATTAAAAGAAATAACGGGATATACAAATTATAAGGAAATC
ATAGATAAAAAAAAAGAATTGTTCAATATTGATTTTGAGTATATGTCTAAATTTTATGAT
GCATTTAAAACATTATGTAACATGTATACTGAACTTGATGCAAACAACCCAAATAATAAG
AATTATTTAAATTGTGCTAAAAAATTTGTTGAAAAATATAATGAACTTAACGATCCTAAT
AATACTAAAGATAACGCATATTATCAAGTATTGTCTACTTTATCAAATTATTATAATAAT
TTTAAAAATTTTTGTGAAAGTATTACCATTGATTGTAGCGATATTCCGCTACTTCCAGAT
ATAAAAACAACACAAATTTCTGAACAGAGTTTTGAAACGAGTTCTGAACTGAGTTCTAAA
GTTACACCATCAAGTTCGTCGGTAACAAACAAATTAATTCCAGTTTTATCGATAATTGTT
GCAATACCAATATTCTTGGGAATTTTTTATAAGTATTCATTATTTGGATTTCGGAAACGA
ACCAAAAAACAACATTTAAAAGAAAAGATAAAAAAATAA
>Py17XNL_0200989.1
ATGGATAAGGACATGTGTAAAAGGTTCAAGAATGTAAGGGATAAATTTCCTGATAAATTG
AATAAAGGAAATTATCAATTTAATGATAATAAATTTTTCAAAAATTATTGTACTAATGAA
TGTAATAGTAATCTCGATAAAATTAGTGCTGGATGTTTATATTTTTTTGATACATTCTTT
AAGGATGGCCATGCATTTGAGATGGTTGCAAAAAGAAACATAAATATTGTTGAATACATT
TTGATATGGTTAATTTATATGTTAAACCTTATCAAAACTGAAGAAAACGACAGTATAACG
ATTTTTTATAATACATACATAAAGGATGGTGGTAAGTATACTACTAATCTAAATTATATT
AGAAGTTATAATAGTTATAAGGATCTTATAGATAGAAGTTATAATTTTTTAAGTAAGGAT
ATGAGTATTATATCTAAATTATATGATGTATTTAATACATTATGTGACATTTATAATGAC
CTTGATACAAACTACTCAAATTGCGCGAAATGTTCGGAAAAAGCTCGTCAATTTATTGAA
AAATATAAAGAATTTAACATAGATTATAAGACTGCTGAAGATAACCCATATTTTAATGTA
TTGATTAATTTTTTAATTGGTTATGATAATTTAAAAGATAAATGTAGTGATTTCCCATCC
ATTCCTGGGATGCCAAACAAAAATTATGATCAAAGATCTGAAGTTGCATCATCAAGTTCA
TCGATAGTAAGCAAATTAATTCCAATTTTATCGATATTAGTTGCAATAGCAATTTTTTTA
GGAATTTCTTATAAGTATTCATTATTTGGATTTCGGAAACGAGTTCAAAAACAATATTTA
AGAGAAAAAATAAAAAATATAAAGAATAGAATGAATCGTTAA
>Py17XNL_0200990.1
ATGAATAAGGAAGTGTGTGAAAGCTTTCAGAGTGTATGGGATAATTTTCCCGATACATTG
ACCCAAAGTAATGAATATCATGGATTTAATGATAGTAATTTTTTAAATAGTTATTGTTTT
GGCAATCAATGTGATCGTCCTCTCGAAAAAATGAATGCTGTATTTTTTCATTTGGTTAAT
AAATTCTTTGGGAGTTCTGGTTTGTTTAATAATAATGTAAAAAATAATATCAATGCTGTT
GAATACATTCTCATATGGTTAAGTCATATGTTAAACCTAAAGGATAACACAGGAAACATT
CTAACAAATTTTTATAAAGTATATATTAATAATCAAGAAAAGTATAAAAATCCTATAAAT
GGTGTTGATGGTTGTAGTAATTATGATGAATTTATATATACAAAAAAAGAATTGATGGAA
ATTACTAATGAAAAATTGTCTAGATTTTATGCTCCATTTAAATCATTATGTAACATGTAT
AGTAGATTTAATGATAGAACGTCAGATTGCACAAAATGTTTGAGTGATGCTAATGAATTT
GTTGAAACATATAATAAACTTAATGGAGATTCTAGTATTACTAATGATAGTTCCTGTAAT
AAACTATTGTGTACTTTGTCAAATGATTATGATCATTTTAAAAAGGAATATAGTGATGTT
AAATGTTCCAATTTATCCTTCCCAGCGATAGAAAAACCAAAAAATTGTGTAGAAAATTCT
AAACAAAATCCTGTACAAAGATTAGAACCAATTTCTCAAGATGCATCATCAAGCTCATCG
ATAACAAACAAATTATTTACAGTTTTATCGATATTTGGTGCAATAGCATTTTTTTTAGGA
ATTTCTTATAAGTATTCGTTATTTGGATTTCGGAAACGATTTAAAAAACAACAAATAAGA
GAAAAAATAAAAAATATAAAGAAGAAAATAAATAATTAA
>Py17XNL_0200991.1
ATGAATAAGGAAGTGTGTGAAAAGTTCCAGGAGGTAAGGAACTCGATTTCCGATGAATTG
AAAGGTAATGGAATCCCTGAATTTGGCGATGATGATATTTTAAATAATTATTGTGATAAT
AAGAAATGTCAAAGTGATTTCGATAAAATAAGTGCTGGATGTTTATATTTGTTGGATCAA
TTTTATAAGGATGGTGGTATATTATCCCCTCCTGCAAGAAATAACATCAATATTGTTGGT
TACATTTCGATATGGTTAAGTTATATGTTAAACCTTGGCAAAAGTGAAGAAAAAGACAAT
ATAGGTGAGTTTTATAGTGATTACATATATCATTATGATAAGTATAAGACGGGAATAAAT
GAATTAACTGATTATGATAATCATAAGAAACTTTTAGATAAAAAAAATGATGTGTTGAAT
ATGGATAGTAAAATTGTACCTAAATTTTATAAAGCATTTAAATCGTTATGTGAAATGTAT
ACTGAATATGATGAAAATAAGGAAAATTGCACAAACTATTCGGAAAAAGCTAAAGAATTT
GTTGAACAATATGAAAAACTTTACGAGGATTATAATAGCAATAATGACAGTTCATATAAA
CAAGTATTGTGTACTTTATCAACCGATTATGATAATTTAATAAAGAAATGTAATGATGCT
CAGTGTTGCAAATCTTCATCTCTTCCAACGATAGAAACAGAAAAAATTCCTGAAAATTGT
TCTGAAGAAACTTCTGAAAAAACTTATGGAACAGAATATGGACAATATTCTGGGGAATTT
CCTGAGGTTACATTATCAGAATCATCTCTAGTAAGTAAATTATTTATAGTTTTATCGATA
TTTGGTGCAATAGCAATTTTTTTAGGAATTTCGTATAAGTATTCGTTATTTGGATTTCGG
CAACGACTTCAAAAACAAAAATTAAGAGAAAAAATAAAAAATATAAAGAAGAGAATAAAT
CATTAA
>Py17XNL_0200992.1
ATGTCTAAGGGATTGTGTGAAATAATTAATGCGGCTGAAAATTATGTTTTTGCTGATCCA
AACAACTCGAGAGAATATATTTCTATGGGTGTTTTTAATTTGTATTGTCCTGAAGATAAC
TGTGATACTGATAACAACAAAGTTAGTTCTACTTTTATATCATTACTAAAAATTTTTGAG
GATGAACATTTAGAGGGTAATAAACTTGTGGAATATGCTATTTTATGGTTAAGTTATATA
CTAAATCAAAAAAAACAAAATGGAACTACCACATTAAACGATTTTTATACTAATCATGTA
ATAACAAATAGTCATTATGATAAGGAAATAAATGCTGATAGTGATAGTGGTAATAAGATT
AATAAGGATATTATAAAAAAAAAAATAAAATCGATGGATATCGATATTAAAGATATATCT
AATTTTTATGATGCATTTAAATCATTATGTAACATGTATAGTGAAATTGGTGCAGAAGAC
TACGAATGCATGCCATGTTTAGAAAATGCTGGAGAATTGTTTGAAAAATATGAAAAACTT
AAAAATGCTTTATATATTAATAAAGGAAGTTCTTATTTACAACTATTGTCTAGTTTATCA
AATGATTATAAAAATTTTGAAAATATATATAGTGCTGCATGTATTAATTCCTCACCACTT
GTAGCTTGTCCACGAAGTTCAGTAACAAAAAATATACTAATTACAATTGCAATTATATTT
GTTGCAGCATCAATTTTATTGGGAGTTTCTTATAAGTATTCGTTATTTGGTTTTCGGAAA
CGATTTCAAAAACAAAAATTAAGAGAAAAAATAAAAAAATAA
>Py17XNL_0200993.1
ATGAATTATACCCTGTGTATGAGGTTTGATAACTTGAGAAAATTTTTACCCGATGAATTA
AACATATCTACAAAGAATGATATTAATAGTTTAGGGAACATTAAGAAGTATTGCTCTAAT
GGAGAATCAGAGGAAACAGGATGTAAGACTGATATCGATAAGATAAATGGTGCTTGTCTA
TGGTTGTTCGACCAATTGCTTTTGAAAAATAAAAATAATATCAACATGGCTGAATATATT
ATTATATGGTTAATTTATATGCTAAACCTAAAAAATGATAAAAAAATCAAGAATTTTAAT
GACTTTTATACTAATTATATAGAAAAAAATAGGTATTATATTAAGTGTGATAATAGTGGT
AATGATTGTAGTGATAAATTAAAAATTAATACAGGATATACAAATTATAAGGGAATCATA
GATAAAAAAAATGAATTGTTGAATATTAATTTTGAGCATGTGCCTAAATTGTATGATGCA
TTTAAATCATTATGTATCATGTATACTGAAATTAGTGCAAGCGACAGAAAAGATAAGAAA
TATTTAGAAAATGCTAAAAATTTTGTTAACAAATATAATGAACTTAACAATCCTAATAAT
ACTAAAGATAGCGCCTATTATCAAGTATTGTCTACATTATCAAATGATTATAATAATTTT
AAAAATTATTGTATTATAATTAACGACAATTGTAGCGATATTCCGCTACTTTCAGATATA
AAAACAACACAAAATTCTGAAACGAGTTCTAAAGTTACACCATCAAGTTCGTCGGTAACA
AACAAATTAATTCCAGTTTTATCGATAATTGTTGCAATACCAATATTCTTTGGAATTTTT
TATAAGTATTCGTTATTTGGATTTCGGAAACGAACCCCAAAACAACACTTAAGAGAAAAA
CTAAAAAAATAA
>Py17XNL_0200994.1
ATGGATAAGAAAGTGTGTGGAATACTCCTTTCTGTAAAGAATTCGTTTTCCAATAATTTG
GACGCAAAAGGGAATTATCAATTTACTATGAATGAAGGAATTTTTAAAGAGTATTGTAAT
AGTAACGAATGTGATAATAATCTCAAAAAAATTAATGCTGGGTGTTTATATTTGCTTGAC
GCATTTTTTAAGGATAATTCTGTGTTTAATTCTGTTGCAAAAAGTAACATCAATATTGTT
GATTACATTATGATATGGTTAAGTTATGTGTTAAACCTAATAAAAAATGAATATAACGAC
AGTATACAATTTTTTTATAATTCATATGTAAAGGGTGATAATAAATATAAAGTGTCTATA
GCGAAGGGTACGGGATATAGTAATTATAAGGAACTTATAGAAAAAAAAAATCTGATGAAT
ATGAATATTAAAGATATATCTAAATTATATAATGCATTTACTACATTATGTATGATGCAT
CTTGAATTTGATAAACAGAAGCCAAATTGCAATAAATATTTGAATAATGCCAAAAATTTT
GTTGACCAATATAAAAAACTTAAGCAAGATACTAGTATTACTGAAAACAATTCATATACT
CAACTATTGTGTACTTTATCAACTGATTATGATAATTTTAAAAAGAAATATGATGATATT
CAAAGTTGCAATTCTTCACCTCTTCCAACGATAGAAAAACCAGAAAAATGCATACAAAGT
TTTGAACGAAGTTCTCAACTAATTCTTGAAAAACTTTCTGAAGATGCACCATCAAGCTCG
TCGACAGCAAGCAAATTATTTATAGTTTTATCATTATTTGGTGCAATAGCATTTTTTTTA
GGAATTTCTTATAAGTATTCGTTATTTGGATTTCGGAAACGATTTCAAAAACAAAAATTA
AGAGAAAAACTAAAAAATATAAAGAAGAGAATGAACCAATAA
>Py17XNL_0200995.1
ATGGATACGGACGTGTGTCAAACGTTACTTCCTTTAAGGAACGTGATTTCCAATTCGGAC
GATGGTATAATCTATCAATTTACAACTGATGAAGATTACAAAAGTTACTGTACTGATGGA
AATTGTGTTGATGATACCGATAAAATTAATGCTAGATGTTTATATATTTTTAATACATTC
TTTAAGGATAAGTCTGTGTTTGAAACGGCTGCAAAAGGAAACATCTATATTGTTCAATAC
ATTTTGATATGGTTAAGTTATATCTTAAGCCTGATCAAAAGTAATGGATCTGACAATAGA
ACGATTTTTTATAATAAATATATAAATGAAGATGATAATTATAATAATAATATAAATTAT
ATTGTTGGTTATAAGAGCTATAAGGATCTTATAGATAGAAATAAATATATTTTAAGTATG
GATATGAGCATTATATCTAAATTATATGATGCATTTAATACATTATGTGGCATATATAAT
GATCTTGATACAAGCAACTCAAATTGCATGCAACATTCCGAAAAAGCTCGTCAATTTGTT
GAAATATATAAAAAAATTATCATAGATCATAACATTGGTGAAAATATCCGCTATTTTTAT
GTATTGATTAATTTATTAACTGATTATGACAATTTAAAAAAAAAATGTGAAAATTTGCCA
TCCACTCCAGATATAACAAAAATAATTTCTGAAGCTACATCAAGTTCGATAGCAAGCAAA
TTAATTCCAATTTTATCGATATTAGTTGCAATACCAATTTTATTGGGAATTGTTTATAAG
TATTCGTTATTTGGATTTCGGAAACGATTTCAAAAACAACATTTAAGAGAAAAGCTAAAA
AAATAA
>Py17XNL_0200996.1
ATGGATGCCGATATATGTAAAAAGTTCCAGGAACTAAGGGACGCGTTTCCCGATCATTTG
AGCGCTAATCGAAACTATGAATTTACAAATAAGGAATATTTCGAAGAGTACTGTACTAAT
GATAAATGTAATGATGATACCGGTAAAATTAATGCTGGATTTTTATATTTGCTTGATGCA
TTCTTTAAGAATTCTGATAATTTTGTATCTGTTGCAAAAAGAAACATCAATATTGTTGAA
TACATTATGATATGGTTAAGTTATATGTTATACTTTGCCAGAAATTATGAAAACGACAGT
ATAAAGCATTTTTATGAAATGTATATAAATACTGATGAGAAGTATAACAAAGAAATAAAT
AAGGTTACTGCTTATACTAGTTATAAGGATCTTATAGATAAAAAAGAAAATTTGATGAGT
ATTAGTATTATAGATATGTCTATTTTTTATGATGCATTTATATTATTATGTGACATGTAT
ATTAAGCTTGAAAAAAACTCAAATTGCGATAATTATTTAAATAATGCTAAAAATTTTGTT
GAAATGTATGATGCACTTAATGAAGATTATTATAATGGTGAAGGCAGCCCCTATAATCAA
TTATTATCTACATTATCAAATGATTATTGTAATTTTAAAAATAAATGTAATAGTGCTCAA
TCTAGCAATTTTCCATCACTTCCAACATATTCACGAAGATTCGTAATAAAAAGGACACTA
ATTCCAATTGCATTTATGATTGTTGCAGTATCAATTTTCTTGGGAATTGAATATAAGTAT
TCGTCACTTGGATTTCGGAAACGATCTCAAAAACAATGTTTAAGAGAAAAAATAAAAAAT
ATAATGAAGAAAATGATTCATTAA
>Py17XNL_0200997.1
ATGAATTCTAATGTGTGTAAATTAATTAATGATATTGATACATATTTTTTTGATGATCTG
AACAACCCGAGAGAAGATACTTCTGGAATTTTTTTAAGTACGTATTGCCCTGGTAGTAAC
TGTAGTAGTGATGAAGAAAAGATTATCTCTGGTTTTATAATGTTACTAAATAATCTTGAA
AGTTTAGAAAGTGATAAAATTTTGGAATACGCTATTTTATGGTTAAGTTATAAACTAAAT
CAAAAAAAAGAAAATGGAACCACCAAATTATACGATTTTTATACTAACCGTATAGAAAAA
ATTGATTTTTATAAGGGGAAAATATGTAATGTTAGTGATGATGATATTAATATGGGTGTT
ATAGAAGAAAAAATAAGATCAATGGATATTGATATTAAAGATATATCTAATTTTTATGAT
GCATTTAAATCATTATGTAACATGTATATTGAAATTGATGCAAAAACAAATACTGAATGC
AATAAATGTTTAGAAGATGCTGGAGAATTTTTTGAAAAATGTGAAAAAGTTAAAAATGTT
TTTGATATTACTAAAGGAAGTTCTTATTTACAACTATGGTTAAGTTTATCAAAAGATTAT
AAAGATTTTGAAAATAATTATAATAGTATTTGGTGTGAGGATGGCATACCACTTGTAACT
TGTTCACGAAGTTCAGTAACAAAAAATACACTAATTTCAATTGCAATTATATTTGTTGCA
GCATCAATTTTATTGGGAGTTTCTTATAAGTATTCGTTATTTGGATTTCGAAAACGATCT
CAAAAACAACATTTAAGAGAAAAACTAAAAAAGTAA
>Py17XNL_0200998.1
ATGAATAAAAGGATATTTAGTTTAGTTTGTATCGTAATCTACTCCCTTTTGGCTGTACCA
ATACATTGCTCCGAACAGAAAGTATCTGATGTAAGAAATAAAAGTATTCGTGGTACCAAA
GAAAGAAACAAAAGTAACGAACAAAATGATATAGAATCTAAACGAGAAACGCAATTAAAG
AATAACAATTCTAAAGATGAAGATGATAGAGGATTCAATTGTTTTAATATATTTAAAAGA
AATAAAAAAAATAAAAGAACAAAAGTATCCTTAACTCATTCATGTAATCAAACAGCTGGA
ACATCTTCAAATAACAATGACTCTATTCCTAATTTAATAGTGCGATTGGGAAAAATTCAA
CATGCCTTTCCTGTAACAGATCCAGAACTTTTAAAGCTTTTATTACTTTTAAAAGAAAAA
TTAGAAATAGAACCATCAAATAACAATAAATATATTTCTAAGGGAGGATTGCAGATGCAA
CAATTTATGGATCTCGTTCTTGTAAAAAATCCAGAAGCTTTAGAGTTTTTATCACATTAT
AAAAAATCAATAGGAATCAAACCTTCAAATGATAAAGAACCCGTTCCTAAGATAACATTG
TTGGTGAAAAATATTCCGCATGACGTTCCTGTAAAAGATCCAGAACATTTAAAGTTTTTT
TTACGTTTAAAAGAAGAATTAGAAAATTATCATCAAATAGAAAACCAAGAGAATAATATT
CATATAATAATTATATTCAAGTGA
>Py17XNL_0200999.1
ATGGCTGGGTATATGTGGGGTAAGTTCGTTTATGTAAGGACGAATTTTATATATGAATCG
AATAATAGAAAGCATAAATTTATAAATGATAGTTTTTTCAAAGAGTATTGTAATAATCAA
ACATGTGATAGTGATCTCGCTAAAATCAATGCTGCGTGCTTACATTTATTTAATGAGCTC
TTTGGGAGTTCTGACACGTTTAGAGTTAATTCAAAAAATAATATCGATGTTGTTGAGTAC
ATTATCATATGGTTAAGTTATATATTAAGCCTAAAATCACATGAGGGAATCACCAATCTA
AATGATTTTTATAATCAATATATAAATAATGATGAGAAGTATAATAAGAAAATAGATGGT
GTTACTGATTATAGTAGTTATAAGGATCTTATAAATAAAAAACAAAATTTGATGAGTATT
GGTATTAAAGATATGTCTAAATTTTATCATGCATTTAATGAATTATGTAATATGTATAAT
ATATTTGATGCAAAACAGCCAGATTGCAAGAATTATTTGAAATATGCTAAAAATTTTGTT
AAAAAATATGATGAACTTAATGAAGATTATAATAATGGTAAAGACAGCCCCTATAATCAA
TTATTATCTACATTATCAAATGATTATTATAATTTTAAAAATGTATGTAAAAATGCGCAA
TCTAGCAACTTTCCATTACTTCCAACATATTCACGAAAATTTTTAATAAAAAGGACACTA
ATTCCAATTGCATTTATATTTGTTACAGTATCAATTTTCTTGGGTATTTCATATAAGTAT
TCGTTATTTGGATTTCGGAAACGATCTCAAAAGCAATGTTTAAGAGAAAGAATAAAAAAT
ATAAAGAAGAAAATGACAAATAATATATGA
>Py17XNL_0201000.1
ATGAAAAATTTAGAAGTGGTAAATACATTATTTTTAAATAAAAACGATCACCTTAAATTT
TATATGATATATTGCCTGTATATTATTATTAAACTTTATTTTAATAAATTTTCTTACTGT
ATGATATTTCAAAATTTTGATAATGTTTTTAATAAAGACAAATTTTATTTGGATACAATA
CGTTCGAAAAATGGACATTACATTCGGTATTCCCCTTTTGGTAGAGAATCAAAAAAATAT
AAATGTAACAGCATTTTTGATGAACTTAACCCTTTGTGTATGCATTTATTTATTGAAGCA
TACAAAATTCCTGGAAACATAATGAATTTTAAAAATAACAATAAGGAATATGTTGGATAC
ATTATGACGTGGTTAGGTTATATGTTAAGCCTAAAGAATAATTATGGAACCAACAATCTA
AAATATTTTTATAGTACATTTATAAATAGTGATGAAAAGTATAATACGGGTATAAAAGAT
GCTACTGATTATAAGAATCTTATAAATAAAAAACAAGATTTGATGAATATGGATATGAGA
ATTATATCTAAATTTTATGTAATATGTACAGTGAAAAAAACACAAACTTCTGAAGTTATT
TCATCAAGTTGGCCGATAGCAAATAAATTATTTATAGTTTTATCGACATTTGGTGCAATA
GGAATTTTTTTAGGAATTTCTTATAAGTATTCGTTATTTAGGTCTCGGAAACGAGGTTAA
>Py17XNL_0201001.1
ATGGGAGAGCTAAGAATGTGCGAGTTATTTCTTGAAGCGGATAAATTTTTTAAAGGTAAT
GTTTCCGCACATAGGCAAATTACCAAATCCGCAAATTTCCGTGATTATTGCACTAATCAA
AAAAAGTGTGCAACTAAGATTGAAACTATTGGTGCTTTGGGCGAGGCTTTATCTATGAAG
CTTCACGATAAAGAAAACACGTATTCTGATCATGTTGTGTTGTGGTTAGCTAATAAATTA
TTTGATGCAATCAAAGAGAAAGAGAAAGACAATGCTAGTAAAATTACTTTAAGTTCAGCT
TATGACAAATATTTAAAGAAATATATGGCTCATTTTAAATATTGGAATAGTTTATATAAT
ATAAGGGGTTTGGAAGATGGTAATCTTAGGCATTTGCGTGAATTGTATACATTACTTAGC
CATATATGTAATACAATTGTAGATTATAAAAAAAACGGTGCCCTAAGTAAGACTCTTTCT
CACAATTCTACCTATTGTTTTAATCAATATATATCCCTTTACAAGGCTTTTCCTGAATGT
AATTCATATCTATATCTATTGAACAAATTAAAAAAAATATATGATGACATTAGAACTTCT
GCTATTGAGAATAATTCTAGTATTAAGAATTTCGATAAACGCTTTCGAGAACTTAAAATG
CCTGGTGTAAAAGATTCATATTCTATGGAAACATTTAAAAGATTTAACTTCAGTGCTTCA
GAGTGTAAAGTAAAAACTACAAATAATATTCCGACTGTTCGAAATGCACCAGTAAAACAT
ACAACCATACAAAGGAGTAAAATTCAAAGGGGGGGTCAAAGTATTCAAAAGATTACCCCT
AAAAATAAAGATGATAGTTTAAACGTTTCAGGGCCCGAATCTCAACCGAAGCAAAACATT
ACATTTCCAAAACCTGGCGATTCTTTATTAAAAGATGAGCCTCAATCCTTAAAGGGTGGC
AGTGATGGTCCAGGTATTCAAAAAAGTCCAACTGGTCAAGAAAATCCAACTGGTAAAGAA
AATACAACTGGTAAAGAAAATCTAACTGGTAAAGAAAGTCCAACTGATCAAAAAATTTCA
AATGGTCAAGAAATTCCAACTAGTAAAGAAATTCCAACTGGCCAAGAAAATCCAAATGGT
CAAGAAAATCCAAGTGGTCATAAAATTTCAAATGGTCAAGAAAGTCCAGATAATGGTAAA
ATAGATCAAAGCAATGAGTTAGAAACTAATCAAGGTAAGACACAAATGTCTCAAAGCCCA
GAAGGCAATCACGATGGTTTTGATTTTCCAAATTTAGAAGAATATGAGAAATTATTTAAA
ACCTATATTGAAGAATACAAAAACTCTGTTACTAGTTCACTTAAGGATATTCAAGAACAT
TTATACGAAGATATATGGCTTCCTTTATATGAGACTTATAGTACTTATGCAGATTATTAT
AAAAATTTTAATATAATGGAATATCTTAAAGGAATGCAAGGAAATGAACCAAAAACAGCT
GAAACATTAGATGATAAGTCACCAAGTACAGATAATGGATTAGAAAATCCCCCTTCTTTA
TCAGATAACGGAACATCAGATGGCGAAAAACAAAAAGCACAAGATCCCCAAATACAAGGT
CCTCAAACAGAAGATACCAAAACAGAAGATACACAAACACAAATGTCAGGGGATCAAGGA
AATGGTCATTCACAGGAGTTACTTTCTACACCAGAAAATGGCTCAACAAATAGTGAACAA
GAAAAAAATTCAGATACTCCCTCTAAGGAACAACTTCAATCATCAGATGGTTATACCAAT
ATAATGTCTAGTATTGGTGTTGAAACAAGAGCCATTAGAGTCGATGTAGAAAAAGGCACA
TATGAAATAGGATTTCCAGGAAATTTATTTAAAGGAGACAACATAGTTGCATATTTAATT
ACAGTTATTTCAATACTCGTTATTTTAGCATTTATGTATAAGTATTTCGCATTTGGGCGG
AGAAAAAAGGCGAAAAAAAAAAAAAAAATGAAAAAGGTTTTAAAATTGTGTGATGAAAAT
AATATCGAAAAGTTGAAATGCATTCATCGAAAATAA
>Py17XNL_0201002.1
ATGAATAATTTTTATATTCAAATTGTTTTATTTCTTTTAAGCATCTTCGTATATGTGAAT
AATAAAACCCTTGCAATTGAACCTGCTCCAGGAAAAGGTGCAATACCTGAATCAACATAT
CATTATCTTACTCCAGAAGAAATATATGAAAAAAACAAGCACTTATTATGTACCAATTCA
GAAGAAATTATACAAGCAGGTGAAGTTGTGAACGAAGCTGTATCACAATTAGAATATCAT
GCTATAAGTATGGATGGTTATGAATTTTTTAATAACAATCCTAATAGTAGTATGCCTTTT
TATAACAAAAAACACCAAGACTATATAAATATTGAAAAAATTCATTTTAAAGTTGATGAT
CCCGATGATTATAATGAAGTAATAAACATGTTATGGGATCCCGATTATGCCATTTTTTTC
AATACTGACTTTGTTAAAATTACCCGTGTGTACAATCCAAATCTAGTAATGATACAACAA
CGTTACAAAAAAAAATTTGGACGTCGTCAGAGATATTTTTATGCTTTAGCTACAAAGGTT
GAAATATCAGAAAACAAAACTATAGTAGTCATGAGTTCAGCAAATATAAATGATCACAAC
CCTTCCAATAAAGAATATAAAAACGAAATTGTAAAAAGCGCAAATTTATTCAAAACTGAC
ATTGATTCTGAAGAAGACATTAGAAAAGGAAAATTAAAAAAAATGTTTGCCAACTTAATT
GGATACCTCATTGAAAAAAGAGACAGATATATTCATATCATCTATGTTGGCTCTATTGAA
AGACATAGTTACGGTTTCCTAAAAGCATTATTGGAAAAGCTTTATATATAA
>Py17XNL_0201003.1
ATGAGTTCCCATGTGTGTGAAGCATTTAAATTTGTTGATCAAATTTTGCCTGATAATTAT
TCTTTCGATAAAACTAATGTATCTACTGCTATACAAACTTATTGTAAAAAGAACCCGAGA
ACAAGGAAAAGAGAATGTTTCACTATCGGTGATGTAGTTAGCGCTGTTACTATATTATTA
CTTCATAAATTATTCGTTGCGAATAAAAATATAGGATCTGAAAATAAAAATAACGAATAT
ATCACGTATGTTATGCTATGGTTAAGTAATAAAATGAAACTAATTAAAAAAGGGAGGTAC
GGAAGCGTGGCAGATTTTTATGTCACGTTTATAAAAAATAGTAACAACTATATATTATAT
CATGATAAAATCTATAAAAACAGAAAAATGATGTATCTTAATATTGATAGAATGCGTAGA
CTTTATGGGTTACTTATTAAGCTGTGTAATGCAATTACTAAACATAAAAAAGATCCTTCA
AATTGCTCCAATTTTTCAGATTTTGTTAACGATTGGATAAAACAATACATAGACCTTATT
TTTAAAAAAAAAAGAGTTTTTGAAGATGAACATTATTGTGATGTATTGGTGACTTTAAAA
AATGCTTATGAAAATTTTAAAAAAGATAATGATACCAAAAATTCTTTTCCAGAAATTATA
GAGATAGAAGGAATAAAAACTTGTAAGCAATTAGGTCAAGAAGCAACAACTTCATCGAAA
GTTATAGATGTGAAATCCATAGAAAGAGTGAAGGGAAAAAAGGATTTAGAGGAAGACAAA
GATACCTCGAGATATATAGATGTTATTAAAAGGGGATTTGAAACGTGTAGTTCAAATTTT
AGTATTATGTTTACTAATAATGTCAAAGAATTATATAATAAGGCGTTGCCACCACTAACA
GATTTTTACGAAAAAATTATAAATTTTGGTGATAAAACTATTAATTATATGAATGATCAA
CTTAAAAAAGTAATAGAAATTTATGCACCAAATAATTGTATATCTGAGGAGAATCCCCAA
AGAGATAAACCATCATCATCTCAAGAAACTCCATCTGAAAATGGAGGTTCTGATCAAAAG
GGTTGCGAAGCATCTCAAATATCATTGACACATCCAGTGATGAAACAAGAAACTCCAGTA
TCCGAAGTAACAGGAGATGGAACAACAGAAATAGGTGATAATCCACTCAACGTATACAAG
AAAATGGGAATTTCAATTCTAATTCTTTTAATACCCATTGCTTTAGCTATTATGTACAAG
TATTTGCCATTTGGATGGAGAAAGAAATCGAAGAAAAAAAAAAACATGAAAAAGGCTATA
AATATGTTTGATACAAATGAAACGACAGAAAGTGATATAAACCCAACTGATCGAAAAAAA
CAAATGCAAATAATTATAAATTTATCTACTCCAAAAAAACAGGATAAAAAGCTTACCAAT
TCGTCTATTCAAAAAAAACAGGATAAACAATTTATAAATTCATCTACTCCAAAAAAACAG
GATAAAAAGCTTACCAATTTATCTACTCCAAAAAAACAAGATAAAAAGTTTATAGATTCA
TCTACTCAAAAAAAACAGAGTAAAAAGTTTATAGATTCCATTTATTGGGGAAAATATCCA
TTATTAAATATATATAAACTTATGAAGGCCGATCCTGTACCATTTATTATTTTATTTTTG
TTGTTTATTTTTTATGTTTATAAAAGAAAAGGTGATTCTTTAGAATAA
>Py17XNL_0201004.1
ATGGTATCATCTTCGATGATTAACGGTGATATACCACTTGCAAAAAATGCATGTGTTATT
AGGCCGAAAGTTAATGTAAATCTACATATATCCTTAAAAAATAGAAAGAATGCAAAGAAC
GGTGCCGCAAATGTTTCTCATAATTTACAAAGACATGTTGAAAAGCGTATTAACGAAAGA
TCGCTGTATTATGCTGCTAAGGAAAAATACTATAGAAACAAAGGAAAGAAATATGATAAA
CTTCGTCAAAGTGTTGAATGTGGGGAATCCCATATATTGAAAGAATATTATCATTCACGT
AATCGAGTTAAAAGATGCTCAAGAAAGCATAAGAAGCATAATTATGAAAAATGTTCCGTG
TGTAAAAGTCTTGTACAACGATATCTTGTATTAGGGGAAAATGCCAATGAAATTGTTGAA
AAAATTAATGAAAAGACAAATGACAGTATGTGCAATTCGATTTGTAACGCAGATCGAAAT
TCCAAAATGAACGAATTGATCAAAGGAGAAGTCGAAGAAAACTATAGTACAACTAAACGG
ATTACACCGGCGGCACCAGTTCGAAAATTTGATATTGCTGAAAATATTAAAAATGATGAT
GTCACTAGATTGTCAAAAAATGAGTCAAATTTGGATATTAACAATGAAAAAGATTTGAAT
TCTTATAATTTGTCAAACATGAAACATATTGTACTTTCACATGATAAGAAATTAGGGGAC
ACTTATATTATATCGAACAAAGATATACCTGATTTAGAAAATAGAGTAGAACAAAAAGAC
AATAGTTATCAATTGGTTAAGTGCGAGAATCAATCTAATGACATATCAACAAAGGAATAC
ATGTACACAATTTTTGCTGACCTCAATGTTTCTGAAATGATAGATTTGATGAATGGAAAA
CCATCGAATATCACACCTGTTAAGGAAGAACAACCACAATTCAATATTGCTTTAGATGAA
ATAGAAAAAAAAATTAGTATAAAAAAGTTGGCTGATCAATCACTTAATTCAGAAAATTGC
ATAGTAGATGATAAGAAATCTGTGAAATTAGAAAAAAAAAGAAAGTTGAAGAAAAAAGCT
TCAAATTTAGTTAAGCTTTCTGAAGAAGGTGATGTTGATAATGAATCAAATTGCTCAAGT
AAAAGTTCTGGTAGTTCATCACGTTGTTTTAAAAGAGGAAAAACTATATTAAAAGAGAAA
TCGTCGTCGAGTTGTTATAATAGTGATAATAATAAGTTTACTCAGGTTGAAAAAAAAGAA
CTGAAGGAAAAGAAATCATATAAAAATAAGTATGCCTCAAATGAATTAATTGGTTCAAAA
AATCACCAGTTTACCAAAAAGACATTTGTTTCTAGAAATCTTCAAATTGCTAAAGAAATT
TATAATAAAGATGAAACTTTAAAAAACAATAAGACTATGAAAAATAATATTAATAGTAAT
TCTGAAACAATAACATCATATGAGAAGGTTGAGAATGGAAAAGATGTATGTGACTCATTT
AAGTTATCTAATCAATCAACAGCATTAGGAAGTAGTACGGTATTAGGAAAATATATCCCT
TTGGAAATATATCAAAAAGAAAAATATTGTTGCAAACAGTTAGAGAGAGAAGTTGCTAGA
GAGGATGAAATTGTTATTGAGGATGAAATTATTAGTGAGAATGTAATTGTTATTGAGGAT
GATATTATTAGTGAGAATGAAGTTACTAACGAAGATGAAATTACTAGTGAAAATGAAATT
GTTAGTGAGAATGAAGTTGCTAGTGAAAATGAAATTGTTAGTGAGAATGAAATTGTTAGC
GAAAATGAAATTGTTAGTGAGAATGAAGTTGCTAGTGAAAATGAAATTGTTAGTGAGAAT
GAAATTGCTAGTGAGAATGAAATTGCTAGTGAAAGTGATTGCAGTGATAAATCTGACTTA
GGACACCATTATAACGATGAGAAATTATTTTATGAAAGCTATAAATTAAAAGATAGTGAT
GCAAAGAAAATCGATGATGAACAACCAGAGGGAGAAACACCTATAAAAATGGGTAAGAGC
GACAAAATTAAAGAAACCAATCATTCTAATACAAAGAAAGCTCATGTCAATAATTTAACA
CAAGAAGAACACCGTAGATTACTTGAATATTATGACGGAAAATTGCCATCAACATTTTAT
AACGAGGAAAATTTTGAAAACCCATTTAAAGCAAACGACGAAGGTTCAGAAGAACCAGAT
TATTCAAATTTATTTTTGGGCTCTTTTGATATTAATAAGAAAGATGAAATTGAAGAAAAT
TCAGCTATAGAGTCAAGCAATAACAAATTTACTAGTTCCTTTTTTCCATCAAGTTTTTTT
AATTCAGATGAACCTATTATTGCTAATGAAATATTTGGATTACCCAATACTGAGAATAAT
GATGTAGATACACCTGTAAAATTTAAAAATTCATTTGAAACTACAAAAGATAATTTAAAT
ACAAAGAAAGATAATAATAATAATGCAGTAGAAAAAAAAGATAGACAAATTATTAAAGAA
GAAAAAAATTATTCACGTAAAAGAAGTAAAAATATTATATTTGATGAATCATCACCACAA
AGTAATAAGAAATTTAAATACTCCAATAATTATATGAACATTAATAATGTAGTAGAAAAA
AACGATGATCAAGATACTCAATATGAAGAAGAAAAAAGACAAAATTTACTTAAAAACACA
CGTGCTAAATCATATAGTTCAATAATTAAAAAAAACTGCAAGCTTATGTCTTATGGACAA
AATAAGGATTACGATAGTATGCCAAAAACAAGTATTAAAAAAAAGGTTAGATTTCAAAAA
GAAGTGACAATAATACCTAACTTACCCCTCAAAAAAAATAATATCGATTTTCCTAATTTA
ATTAATGAAAACAATAATATGCTTATTTCTTATGAACAAAATAGAAATATTAATAATGTA
ATAGAAAGACAGGGTAATCAAAATGTTTCAATTAAAAAAGAAATAAAAATTAATCCATCG
AAATTGGATAATGTGAATAATAATATTATGAATTTAAATATTGTAACTAAGAATAATGCC
AAAAATAAATATATGAATTCGGTTAATGATACGTGCCAAAATAGAGAAATATGTACTCCT
ATCCATATGACCCATAAAAATAATAACGAAATATTCAAAAGTAGAGAAACAGAAAGCCTT
AGTAAATCGTTACAAAAAAGAGACATGTATATAAAGCAAGGGTTGTATAAAGATATCGGA
ATGGATCTTATTAATGTAGTACATAAACTTAGAGAAGAAAAAGCCATTAGTGAACAACAT
GAAGAGAAAAAAATTGAACCCACTAATGAATTATCCAAAAATACAGGGATTGATTCGAAT
GATGAAGCTTCAATAACAACAGAATTTAAAACTGTTGATGAAATACTTGCAGAGAACGAA
CGTCGAATTCTTAATTATTATGCAATGTTAGACAAAGCTGAAGCCATTAAGAAAGAACAA
GAAATTAAAAATAGTGCTGATAAAATTTTAATAAAGAAAGAACAAGAAATTAAAAATAGT
GCTGATAAAATTTTAATAAAGAAAGAACAAGAAATTAAAAATAGCACTAATGAAATTTTA
ATAAAGAAAGAAAAAGAAATTAAAAATAGTATTGATAAAAATTTAATAAAGAAAGAAAAA
GAAGAACATATTGTAGTTAACAATAATAATTTAAGTCCTTTAAATTCAAGAAAACGAGCA
CTTAGTGAGAAACCTACGCCACCAAAAAAATATACAAAGAAAATACTGAAAAGAAATGTA
AATAAGAGTGCCTCATGTTCACCATCTCAAAGCCGCCATTCTTTATCTGATAATAAAAAT
ATATATGCCAAAAATGACATGAAAGACATAAAAACGCTAGAAAAATCCAATAATGTAAAC
GACCATAACGAAAATAGTCATTATAGCGAAGGTGGTGCTACAGATTCGTCTGCCGCAGCA
CAGTCGTCAGTAGATAAAATGTATGAAAGATACCTTAAATATGCTGGTACCAAACGAGAT
TGGGAAAATAGATTTGTCGAGGGTAAATCAAATCCATTTAGTAATGGCCAACCGTACCAT
AACGATATATTAGAAAAGCATACTTCCTGTTTAATATCGGAACGAACACAAAGACATTTA
GAAAAACGATCGTATGAATTTCAAAAACAAAAAGAAAGAGAAAGAATGAATCGAAATTCG
ACAAGACCCGTAGTAGAAGCTCCTAAAGTTAAAGAGTATAATTGTAAAGTACTTACAGAA
TATTGGGATTGGGATAATGAACAAACTAAAGAATTTTGGAGTTGGGATAAGAAAGATAAT
TTAAATTTTTGGAACATGGATTATGACAATGCTAAAAAATTTTGGATGTGGGAAAAAGAA
AAGCAAGAAACATGCGAAAATATATCAAATAACACAATGAATTTAGAAAATGAAGATATA
TTAAATATTATAAAAGAAATTATAGAATCTCGAAATATCAACATCCCAACTACAAATACC
CAAAATCTCGAAAAAAATATAGACATATCAACAACAGAAAATACTCCAACTCCAACAACA
GCAGAAAATACTCCAACAACAGCAACAGCAGAAAATACTCCAACTCCAACAACAGCAGAA
AATACTCCAACTCCAACAGCAACAGCAGAAAATACTCCAACTCCAACAACAACAGCAACA
GCAGAAAATACTCCAACAACAATAGCAACAGCAGAAAATACTCCAACAACAATAGCAACA
GCAGAAAATACTCCAACACCAACAACAACCTCAACACAAACAACCTCGACACCAACAAAA
ATACATTGCGCAAAAGTCATTGGAAATAAAATACTACCATAA
>Py17XNL_0201005.1
ATGGGAAATAAAGTGAAAGAAGAAGATTACTTCTTTAAAAGACGCAGCACCATATGTGGT
AAATTTGATACTTTGAGGAAACTTTTTCCCGATGATTTAACTGAATCTGGAGAATATGCT
TTTGGTGGTGGGCCGCTCAAAACTTACTGCCCTAAATCTGAAAAATGCAATAACAATATC
GATAAAATTGGTTCTGGATGCTTATGGTTATTTAATCAATTATATAAGGATCGTATAGAT
TTTTCGAATAATGCAAATGACAATATTATTATTATTACATTCATTTTTGGCTGGTTAAGT
TATAAGTTAAATCAAAAAACAGAAAACGGAATCGATAAATTAATGGATTTTTTTGACAAA
CATATGAAAAATGTCGATGAGTATAACAAGTATATAGAAAATAATACGGAAAACAAGACG
TATGCTGATCTTATAAATAAAAATAAGGAATTGATGGATATTGATATTAAAATTATGTCT
AAATTTTATGATGCATTTAATAATATGTGTAAAATGTATAACAATCTTTCAAAGGCGAAG
AATAATGGCACGGAATATTTAAAATATGTTAATAATTTTGCTGATAATTATAATGCTCTT
TTTAATGAAACTAGCGGTAATTTATTTAAACGAGTACTGCCTGCTGTATCAAACGATTAT
AATTATATAAAAAGTACATTAAATGTTGAATATGTAAGGAAACAATTTCCGGAACTTACA
ACGGAAAAAAAAACACAAATTTCTTTAAGTTCTGATGAAACACAATTGGATGACTCCTCA
AGTGGAACATCACCATTAAATTCTAAAACTGGAGTATCAGATTATGAACCTGAAATATCA
GATTCTGAAACTAAAATATCAGATTCTGAAACGACACTATTGAGTTCATTGATAATACAC
AAACTAATTCCAATTCCATTTATGTTTGTTGTAATATTAATTTTATTAGGAATTGCATAT
AAGTATTCGTTATTTGGATTTCGAAAAAGAGGTCAAAAACAATATTTAAGAAAAAAAATA
AAAAAATAA
>Py17XNL_0201006.1
ATGGCTGATGTTTTGTGTAGAGAGTTTGAAACTATATGGAGGTTTTTTTCTGATAAATTG
AACGATTCTGGAGAATATAATTTTCAAAAGGGAGCATTTAATAAATACTGTCCTAGTAAT
AATTGTGACACTAATATCGATAAGATTAACGCTGGTTGTTTATGGTTATTTAATGCATTT
TTTGGTAAATCTGGTACTTCAAATTATGATGATAGATATATAAGTGTGGTTGTATGTATT
ATGATATGGTTAAGTTATAAATTAAGCCTAAATCTACCGGATAACATCACCACATTAAAA
GATTTTTATTCTAATTATATACAAAATAACGAGGAGTACATTAAGAATAAACCTAATGAT
GAAAAGTATACCAGTTATAAGGAAATGATAGAAGAAATAAAGGAGTATATGGATATTAAT
ATTAGTCATATGTCTAATTTTTATGAATTACTTAATTTGTTATGTAATATGAATACTGCT
AGTACGAAGGAAAATAATAATAGTGGTATTTTACAATGTGCTAATAAATTTGTTGATAAA
TATAAAGAACTCCTTAATGATGATAATAATAATGACAATAATTCATACAATAAAGTATTA
AGTGTTTTTTCCAAATATTATACTAATTTTGGAAATAACACATTTTATAATAATCCACCA
AAAAATCTTCCTCCATTACCAACAGAAAAAACAGGCAAAAAAGAAGTAGTAGATTCTAAA
GTAACTAAAACAACTGTATCATCGAGTGAAACTGATAAAACAATTCATGTAATGGAAAAC
CCGAGTTCTAACATCACATTGTCAGGTTCATCACTAGTAAATAAATTAATTCCAGTTTTA
TCGATATTATTTGCAATAGCAATTTTTTGGGGAATTGCTTATAAGTATTCGTTATTTGGA
TTTCGAAAACGATCTCAAAAACAACATTTAAGAAAAAAGCTAAAAAAATAA
>Py17XNL_0201007.1
ATGAATAAGGAAGTGTGTATAAGGTTCAAGAATGTAAGGGAATGGTTACCCCGTGAATCG
ATTGAAGTAAATAATATAAATGATAATGAAAATTTGAAAAAATATTGTGATAAAGGATCA
TGTGATGGTCCTTTCGATAAAATTAGTGCTGGATGTTTATATTTGTTTGATGAGTTCTTT
GCGGATTATAGCCAGTTTAATTCTGTTGCAAATAGAAACATCAACATTGTTGATTACATT
TTGATATGGTTAGGGTATATGTTAAACCTTACCATAGCTGAAGGCAATGGCAGTATAGAG
ACTTTTTATGAAACATATATAAATAATGGTGATACAGATAATAAGTATAATAAGCTAATA
GAAGGTGTTACTGGTTATCAGACTTATAATGAACTTGTAGATATAAAAGAAGATTTGATG
AGTATTGATATTAAAGCTATGTCTAAATTTTATGATGCATTTATATTATTATGTGACATT
TGTACTGGGGTTGATGAAAACAGCTCAAATTGCGATAATAATTTAGAAAAAGCTAAAAAA
TTTGCTAAAAAATATGATGAGCTTAATGAAGATTATTATAATGGTAGAAACAGCCCCTAT
AATCAATTATTATCTACATTATCATATGATTATTATAATTTAAAAAGTATATGTAATGAT
TTTCCATTACTTCCAACATATTCACGAAAATTTGTAATAAAAAGCACACTAATTTCAATT
GGATTTATATTTGTTGCCGTATCAATTTTCTTGGGAATTGCATATAAGTATTCGTTACTT
GGATTTCGGAAACGATTTAAAAAACAACAAATAAGAGAAAGAATAAAAAATATAAAGAAG
AAAATGACAAATAATATATGTTAA
>Py17XNL_0201008.1
ATGAATAAGCAAGTGTGTGAAAGCTTTATGAGTGTATGGGAGAATTTTCCCGATACATTG
ACCAATGATAAAAAGTATCAATTTAAAGATCAAACTTTTTTAACTAGTTATTGTGTTGAC
AATGAATGTAAAGCTGATCTCGAAAAAATGAATGCTGTATTTTTTCATTTGGTTAGTAAA
TTCTTTGGGAGTTCTGGTTTGTTTAATAATAATGTAAAAGATAATATCAATGCTGTTGAA
TACATTATCATATGGTTAAGTCATATGTTAAACTTAAAGGATAATGAAGGAAATATTCTA
ACAAATTTTTATAAAGTATATATTAATAATCAAGAAAAGTATAAAAATCCTATATATGGT
GTTGATGATTGTAGTAATTATAATGAACTTATATATAAAAAAAATAAATTGATGAATATT
ACTAATGAAAAATTGTCTAAATTTTATGCTCCATTTAAATTATTATGTGAAATGTATACT
GAATTTGATGAAAACACATCAAATTGCAAAAAATGTTCGGAAAAAGCTAATGAATTTGCT
AAAAAATATAATGAACTTAATGGAGATTCTAGTATTACTAAAGATAGTTCCTGTAATAAA
CTACTGTGTACTTTATCAAATGATTATGATAATTTTAAAAAGAAATGCAAAAACTGTTCA
TCCTTTCCAGCGATAAACAAACCAAATATTACTCCAAAATGTCCTGAAAAAACTTCTGAA
CAAAGTTTAAGAAATTCTGCAGTAATTTCTGAAGATGCACCATCAAGTTCATCGATAACA
AGCAAATTATTTACAGTTTTATCGATATTTGGTGCAATAGCATTTTTTTTAGGAATTTCT
TATAAGTATTCGTTATTTGGATTTCGGAAACGATTTCAAAAACAAAAATTAAGAGAAAAA
ATAAAAAAAATAAAGAAGAAAATGAATCATTAA
>Py17XNL_0201009.1
ATGGATAAGGACATGTGTCAAACGTTAATTCCTTTAAGGGACGCGTTTTTCTATGTGGAG
GAAGATGGAATCTATCAATTTAAAACTGTTGAAGATTTCAAAAATCACTGTACTAATGGA
AATTGTGATACTGATACCGATAAAATTAATGCTAGATGTTTACATATTTTTGAAACCTTC
TTTAAGGATAAGTCTGAGTTTGAAAAGGTTGCCAAAGGAAACATCTATATTGTTCAATAC
ATTTTGATATGGTTAAGTTATGTGTTAAGCCTGATCAAAAGTGAAGAAAACGGCAGTATA
GACTCTTTTTATAAAAAATATATAGAGAAAGGTGGTAAGTATACTACTAATAATATAGAT
TATATTGTTGGTTATAAATGTTATAAGGATCTTATAGATAGAAATAAATATATTTTAAGT
ATGGATAAGAGCATTATATCTAAATTATATGATGCATTTAGTACATTATGTGACATATAT
ATTGAGTTTGATCCAAACGACTCAAATTGCGAGAAATTTTCTGAAAAAGCTAATAAATTT
GTTGAAACATATAAAAAAATTATCATAGATCATAACATTGGTGAAAATATCCGCTATTTT
CATGTATTTATTAATTTATTAACTGATTATGACAATTTAAAAAAAAATTGTAAACAATTC
CCATCCACTCCAGATATAAAAAAAATAATTTCTGAACATGTTTGTGAAGTTGCATCCTCA
AGTTCGTCGATAGCAAGCAAATTAATTCCAATTTTATCGATATTAGTTGCAATACCAATT
TTCTTGGGAATTGCTTATAAGTATTCGTTATTTGGATTTCGGAAACGATCTCAAAAACAA
CATTTAAGAGAAATGGTAAAAAAATAA
>Py17XNL_0201010.1
ATGAATGATAATCTATGTGGAAAATTAGATATTTTGAGGAAGCATTTACCCGATGAATTA
AATAAAAGTGGAGAACTTGAACTAAAAGATATTAGTGATTACAGTAATTACTGCTCTAGT
GGAGACTGTAACACTGAGCTCGAAAAAATTACGATTGGATTTTTATGGTTACTTGGAGAA
TATTTTACTATATCCTACAATAAAACTTATGATGAAAATAATAAGAATGCATTTTTTCTA
TATATTATTTCATGGTTTAGTTACCAATTAAGTCAAAGCACAAAACACAATACCACCAAA
ATAAATGATTTTTATAATAATCATGTAAAAAATAATGATAAATATAAAAAGTTTACAAGT
GATTCCAATAAATTTACAGGTCTTGATGACGTCTTAAATGCAAAAAGTGATTTGTTGAAT
ATTAATATTAAAAATCTGTCTAAATCTTATGATGCATTTAAATTATTATGTAGTATGTAT
GGTGATATTTCAACGAATACAAATGTCAAAACATTGTCAGATAATGCGAATAAATTTGTT
AAAAAATATCAAGAACTTAAAGGAGATTCTAATCTTACTAATGACAGTTCATATAAAAAA
ATATTGTCTACTCTATCAACTGATTATGATAAATTAAAAAATAAATGTAGCAGTATTACA
TTTCCAGATATAACAGCAAACATTTATGCACTATCATCTGAAGATACATCATCAAGTTCG
TCGATAGGAAACAAATTATTTACAGTTTTATCGATATTTGCTGCAATAGCAATTTTTTTA
GGAATTGCTTATAAGTATTCGTTATTTGGATTTCGGAAACGAGCTCAAAAACAATATTTA
AGAGAAAAAACAAAAAATATAAAGAAGAAAATGGTTCATTAG
>Py17XNL_0201011.1
ATGCCTGTTTATCTGTGTGATGGAATTAATTTGATGGATCGTGGTATTCTCTTCGATCAA
GATTCTCAAAATTATACGTTAGACGGAAGTCATACCAATATGCATTGTCCTGATAATAAG
TGTGATGATGATAACAAAAAACTTAGTTCTGCTTTTATAGCATTTATAACTTTCTTTAAT
GGTACTGGTATTGATGAGACTTTAGATAGTGATAAAATTGCTGAATACGCTATTTTATGG
TTAGGTCACAAACTGAATCAAAAAAAAGAAAATGAAACTACCACATTAAACGATTTTTAT
ACTAAACATGTAGAAACAAATAGTCATTATAATCAGAAAATGATTACTAATAGTAGTAAT
AAGATTAAAAAGAATGATATAGAAAAAAAAATAAAATCGATGAATATTGGTATTAAAGAT
ATGTCTAATTTTTATGAAGTATTTAAATTATTATGTAAGATGGATGGTGAACTTGATCCA
AAAAAAAAACCCCAATGCAATAAATGTTTAGAAAGTGCTAGAGAATTTTTTGAAAAATGT
GAAAAAGTTAAAAATGCTTTTGATATTAATAAAGGAAGTTCTTATTTACAACTATTGTCT
ATTTTATCAAATGATTATAAAAAATTTAAAGAGAAATATAAACAGGCTGTATGTAGTAAT
GTCGAATTCCTTGAAACTTGTTCACGAAGTTCAGTGACAGAAAGTCCAGTGACAAAATGT
CCAGTGGCAGAATGTCAAGTGACAGAATGTCCAGTGACAGAATGTCCAGTGACAGAAACT
CCACTGACAAAAAATACACTAATTACAATTGCAATTATATTTGTTGCAGCATCAATTTTA
TTGGGAGTTTCTTATAAGTATTCGTTATTTGGATTTCGGAAACGATCTCAAAAACAACAT
TTAAGAGAAAAACTAAAAAAATAA
>Py17XNL_0201012.1
ATGTCTTCTAATGTGTGTGAATCAATTAATTCGATCGATAAATATTTTGATGGTGATCCG
AACTCGGGAGAATATTATATGAATATATTAAGTACGTATTGCCCTAATAATAACTGTAGT
AGTGATGAAGAAAAAATTATCTCTGGTTTTATAATATTACTAAATACGCTTGATGCTGAA
ACTATAGATGGTGATAAGCTTGCTGAATACGCTATTTTATGGTTAAGTTATAAACTAAAT
CAAAAAAAAGAAAATGGAATCACCAATTTATACGATTTTTATGCCAATAATATAGAAACA
AATAGTCTTTATACGGGGAATATATCTAATAATAGTGATGATCATATTAATAAGGATATT
ATAGATTCAAAAATAAGATCGATGGATATTGATATTAAAGATATATCTAATTTTTATGAT
GCATTTAAATCATTATGTAACATTTATAGTGAAATTAATGCAGAAAATAATACTGAATGC
AAGACATGTTTAGAAAATGCTGGAGAATTTTTTGAAAAATGTGAAAAAGTTAAAAATGTT
TTTGATATTACTAAAGGAAGTTCTTATTTACAACTATGGTCTAGTTTATCAAATGATTAT
AAAAATTTTGAAAATAATTATAATATTGTAGCTTGTCCACGAAGTTCAGTAACAAAAAAT
ACACTAATTACAATTGCAATTATATTTGTTGCAGCATCAATTTTATTGGGAGTTTCTTAT
AAGTATTCGTTATTTGGATTTCGGAAACGATCTCAAAAACAACATTTAAGAGAAATGCTA
AAAAAATAA
>Py17XNL_0201013.1
ATGAATGACTTTATGTGTAGAAAGTTCCTTCTTGTAAGGAATTGGTTTCCCGATCGATTG
ATTAATGGAAAGTATCATTTTAATGGTGATAATATTTTCAAAGAATATTGTACTAGTAAT
AGTTGTGATGGTGATCTTGAAAAAATTAATGCTGGATGTTTATTTTTGTTTGATTCATTT
TTTAAGGATGCTTCTGTGTTTAAGAATCATAATAACATCAATATTGCTGATTACATTATC
ATATGGTTAAGTTATATGTTAAACCTAAAGAAAAATGTAGAAGGAATCACCAATATACAA
CATTTTTATGGTACATCTATAAATAGTGATAATAGGTACAAAAATACTATAACTGGTATT
CCGGGGCATGATAATTATAAGGATCTTATAGATAAAAAAAAAGAATTGATGGATATTCCT
AATGAAAAAATGTCTAAACTTTATAATTTATTTAAAATTTTATGTGATATTTATACTAAT
TTTGATGATAACAATCCAGATTGTGCGAAATATATACAAAACGCTAATCAATTTGTTAAA
ACATATCAAGAACTTAATGGAGATTCTAATAATACTGATAGTAGTTTATATAGAAAAATA
TTGTATAATTTATCAATTGATTATGGTAATTTTAAAACGAAATGTAAGGAAATTCCATCC
CTTCTAGACACAAAAACAGAACAAACTTCTGCACAAATATCTGAAGATACATCATCAAGT
TCGTCGATAACAAGCAAATTATTTATAGTTTTATCAATATTTGGTGCAATAGCATTTTTT
TTGGGAATTTCTTATAAGTATTCGTTATTTGGATTTCGGAAACGATTTCAAAAACAAAAA
TTAAGAGAAAAGCTAAAAAATGTAAAGAAGAGAATGAATCAATAA
>Py17XNL_0201014.1
ATGAGAGTCAATATTTTAAAATATGTTTTTTTTTCAATTATTATTTGTTTTTTTGAATAT
GGCAAAAATGAATTATACCTTGTAAATGAAAGAACCATCTGTTTTGAAAGGAATATAACA
AATTTTAGGAATAATAGGATATTAGCAGATGCAGACAATCAATTCAATTTAAATGATTTT
TATCAATCAAGTTTGAGTCTTGCAAATCAATTTAATGAGTGTAATGACTATGACGATGAC
GAAAAAATGATATTTCTTCGAAATACTATAGATTCACATATAAAGGAGCATAAAGAAAAT
AATACATTACCCGATTTAAATAATGTAGATAAGAAAACTAAAAAAATAATTCGTAAACTT
CAAAAAGAATTAGAAGAGGTAAAAAAAGAGCTTGATAATAAAAGGAATAATGAAATAGAA
ATACAACCGATACAAGATAAAACAATAACAAAAAAAGATGAAAATAATTCTGTATCAAAG
GATGAAAACTCTACCGAATTGGAGAATGAAGGAAATTCACTGAATCCAAAAGATGATGAT
TGGATAAAAAACTAA
>Py17XNL_0201015.1
ATGGATTATCGCATGTGTTTAAAGTTTGATAACTTGAGTAAATATTTACCCGATGAATTA
AACGGAACTACTAGTCTCGATATTAATAAATTAGGGAATGTTCAGAATTATTGCTCTAAT
GGAGAATCAGAGGGAACAGGATGTAAGACTAATCTCGATAAAATAAATGGTGGATGTCTA
TGGTTGTTCGAGCAAAATATTATTAATAATATTGACAGTTTAAGTAAGGATCAATTTAAA
TTTATTATTATATACATTATGATATGGTTAAGTTATATGTTAGACCTAAATAATGATGAA
AAAATCAACAACCTAAATGATTTTTATACTCAATATATAGAAAATAATACGCATTATAAT
AATTGTAAAAAAAATAATAATAATTATGATGATTGTAGTAGTTCATTAAAAGATAAAACG
GGATATAATAATTTTAAGGATTTCATAGAAAAAAACGAATATTTGAAGAATATTGGTATT
AATATGTCTAATTTTTATGATGCATTTAAATCATTATGTAACATGTATACTGAACTTGAT
GCAAGCAATACGAAATGTGAGAAATGTTTAGAAAATGCTAAAGAATTTGTTAAAAAATAT
AATGAACTTAACAAAAATCCTAATATTACTAAAGATAGTCCCTATTATCAAGTATTGTCT
ACATTATCAAATGATTATAATAATTTTAAAAATTATTGTGATGATAATAGCGTTGATTGT
AACGATATTCCATCCCTTTCATCGATAAACACAAAAGAAAATAGTGTACAAAGTTCTGCA
CATAATCATGTACACAATTCTGGAGTTACATCATCAAGTTCGTCGGTAACAAACAAATTA
ATTCCAGTTTTATCGATAATTATTGCAATACCAATATTCTTTGGAATTTTTTATAAGTAT
TCGTTATTTGGATTTCGGAAACGATCTCAAAAACAACATTTAAGAGAAAAGCTAAATAAT
AAATAA
>Py17XNL_0201016.1
ATGGATGATACTCTATGTGGAAAATTTGTTTTTTTGAGGAAGTATTTACCTGATGACTCG
GACGAACCTACATCACTTGATTTTTATGGATATGAGAGTTTCAAAAATTACTGTCCTAAT
GCAAACTGCAATACTGAACTCGAAAAAATTACGATTGGATTTTTATGGTTACTTGAACAA
TGTTATTCTGAATCCAAAGAAAAAAATTATGATCAAAATAGTATTAATGCATTTTTTATA
CATATGCTTTCATGGTTTAGTTACAAATTAATGCAAAAGTCAAATTACAAAAACGTCTCA
CTAAACGATTTTTATAATGAACATGTAAAAAATAGTAATAAATACACAAATTTTATAAGT
GCTGCCTATAAAATTGGAGATCTTAAGGATTTCATGGATGAACGAAATTATTTGCTCAAT
ATTAATATTGAAGATCTGTCTAAATTTTATGATGCATTAAAATTAATATGTAGTATGTAT
GGTGATATTACAATGACTAAACATGACACACTACCAGATAATGCTATTTTGTTTGTTAAA
AAATATCAAGAACTTACAAATAACTGTAAAATTGAAGATACCGCACGTAGTAAAATATTT
TCTGTTTTATCAACTGATTATAATAATATAAAAAATAAAAGTACCAATATTACATCTCTT
CCAGAGATAACAGCAAACGTTTCTGCACTATCATCTGGAGATACATCATCAAGTTCGTCG
ATAACAAACAAATTATTACTAGTTTTATCGACATTTGGTGCAATAGCATTTTTTTTAGGA
ATTTCTTATAAGTATTCGTTATTTGGATTTCGGAAACGAGCTCAAAAACAATATCTAAGA
GAAAAAATAAAAAATATAAAGAAGAAAATGAATCGTTAA
>Py17XNL_0201017.1
ATGAATAAGGAAGTGTGTAAAAGGTTCAAGAACATATGGGATACTTTTCCCGATGAATTG
GACGATAGTGGAGATTATCAATTTAAAGATAATAATTCTTTAAATAATAATTGTAATAAT
AATAATTTTTCAAATAATTATTGTAATATTAATACTAATGATTTAAGTAGTTTTTGTAAT
GATAATATTTCTCAAAGTGATTTGAATAAAATAAGTGCTGGATGTTTATATTTGTTGGAT
GAATTAATTAAGAATTGTGGTGTGGTTCCCTCTCCTGCAAAAAATAACATCAACATTGTT
GATTACATTTTGATATGGTTAAGTTATATGATAAAACTGAAATATAGTAAAGAAGGAAAC
ATTATAACGTGTTTTTCTAGTGCATACATACATGATTGTGATAAGTATAACAAGAAAATA
[truncated: 11,371,352 more chars]
