# Supplementary material for: Long-read genome assembly and gene model annotations for the rodent malaria parasite Plasmodium yoelii 17XNL
Source: J Biol Chem. 2023 May 27;299(7):104871. doi: 10.1016/j.jbc.2023.104871 (PMC10320607; doi:10.1016/j.jbc.2023.104871)
Supplement: Supporting File S2 [file mmc8.zip › assembly/Py17XNL_2_hybrid.gff3]

##gff-version 3
##sequence-region   Py17XNL_01 1 815147
##sequence-region   Py17XNL_02 1 982759
##sequence-region   Py17XNL_03 1 869747
##sequence-region   Py17XNL_04 1 1021347
##sequence-region   Py17XNL_05 1 1211025
##sequence-region   Py17XNL_06 1 1185302
##sequence-region   Py17XNL_07 1 1064411
##sequence-region   Py17XNL_08 1 1791614
##sequence-region   Py17XNL_09 1 2046261
##sequence-region   Py17XNL_10 1 2065970
##sequence-region   Py17XNL_11 1 2012312
##sequence-region   Py17XNL_12 1 2085191
##sequence-region   Py17XNL_13 1 3033452
##sequence-region   Py17XNL_14 1 2859809
##sequence-region   Py17XNL_API 1 34324
##sequence-region   Py17XNL_MIT 1 5955
Py17XNL_01	AUGUSTUS	region	1	815147	.	+	.	ID=Py17XNL_01_chr01;Name=Py17XNL_01;genome=chromosome;mol_type=genomic DNA
###
Py17XNL_01	AUGUSTUS	gene	1967	3886	0.24	-	.	ID=Py17XNL_0104638;gene_id=Py17XNL_0104638;gene_name=Py17XNL_0104638;Name=PIR protein;best_match=PY17X_0800500.1-p1;query_coverage=99.0;percentage_identity=98.198;locus_tag=Py17XNL_0104638
Py17XNL_01	AUGUSTUS	mRNA	1967	3886	0.24	-	.	ID=Py17XNL_0104638.1;Parent=Py17XNL_0104638;gene_name=Py17XNL_0104638;Name=PIR protein.1;best_match=PY17X_0800500.1-p1;query_coverage=99.0;percentage_identity=98.198;transcript_id=Py17XNL_0104638.1;locus_tag=Py17XNL_0104638;protein_id=Py17XNL_0104638.1-p1;product=PIR protein
Py17XNL_01	AUGUSTUS	transcription_end_site	1967	1967	.	-	.	ID=Py17XNL_0104638.1-tts1;Parent=Py17XNL_0104638.1;gene_name=PIR protein;Name=Py17XNL_0104638.1-tts1;transcript_id=Py17XNL_0104638.1;locus_tag=Py17XNL_0104638
Py17XNL_01	AUGUSTUS	three_prime_UTR	1967	2411	0.48	-	.	ID=Py17XNL_0104638.1-3UTR1;Parent=Py17XNL_0104638.1;gene_name=PIR protein;Name=Py17XNL_0104638.1-3UTR1;transcript_id=Py17XNL_0104638.1;locus_tag=Py17XNL_0104638
Py17XNL_01	AUGUSTUS	exon	1967	2489	.	-	.	ID=Py17XNL_0104638.1-exon1;Parent=Py17XNL_0104638.1;gene_name=PIR protein;Name=Py17XNL_0104638.1-exon1;transcript_id=Py17XNL_0104638.1;locus_tag=Py17XNL_0104638;protein_id=Py17XNL_0104638.1-p1;product=PIR protein
Py17XNL_01	AUGUSTUS	stop_codon	2412	2414	.	-	0	ID=Py17XNL_0104638.1-stop1;Parent=Py17XNL_0104638.1;gene_name=PIR protein;Name=Py17XNL_0104638.1-stop1;transcript_id=Py17XNL_0104638.1;locus_tag=Py17XNL_0104638
Py17XNL_01	AUGUSTUS	CDS	2412	2489	1	-	0	ID=Py17XNL_0104638.1-CDS1;Parent=Py17XNL_0104638.1;gene_name=PIR protein;Name=Py17XNL_0104638.1-p1;transcript_id=Py17XNL_0104638.1;locus_tag=Py17XNL_0104638;protein_id=Py17XNL_0104638.1-p1;product=PIR protein
Py17XNL_01	AUGUSTUS	intron	2490	2575	1	-	.	ID=Py17XNL_0104638.1-intron1;Parent=Py17XNL_0104638.1;gene_name=PIR protein;Name=Py17XNL_0104638.1-intron1;transcript_id=Py17XNL_0104638.1;locus_tag=Py17XNL_0104638
Py17XNL_01	AUGUSTUS	exon	2576	2832	.	-	.	ID=Py17XNL_0104638.1-exon2;Parent=Py17XNL_0104638.1;gene_name=PIR protein;Name=Py17XNL_0104638.1-exon2;transcript_id=Py17XNL_0104638.1;locus_tag=Py17XNL_0104638;protein_id=Py17XNL_0104638.1-p1;product=PIR protein
Py17XNL_01	AUGUSTUS	CDS	2576	2832	0.98	-	2	ID=Py17XNL_0104638.1-CDS2;Parent=Py17XNL_0104638.1;gene_name=PIR protein;Name=Py17XNL_0104638.1-p1;transcript_id=Py17XNL_0104638.1;locus_tag=Py17XNL_0104638;protein_id=Py17XNL_0104638.1-p1;product=PIR protein
Py17XNL_01	AUGUSTUS	intron	2833	3058	0.89	-	.	ID=Py17XNL_0104638.1-intron2;Parent=Py17XNL_0104638.1;gene_name=PIR protein;Name=Py17XNL_0104638.1-intron2;transcript_id=Py17XNL_0104638.1;locus_tag=Py17XNL_0104638
Py17XNL_01	AUGUSTUS	exon	3059	3335	.	-	.	ID=Py17XNL_0104638.1-exon3;Parent=Py17XNL_0104638.1;gene_name=PIR protein;Name=Py17XNL_0104638.1-exon3;transcript_id=Py17XNL_0104638.1;locus_tag=Py17XNL_0104638;protein_id=Py17XNL_0104638.1-p1;product=PIR protein
Py17XNL_01	AUGUSTUS	CDS	3059	3335	0.9	-	0	ID=Py17XNL_0104638.1-CDS3;Parent=Py17XNL_0104638.1;gene_name=PIR protein;Name=Py17XNL_0104638.1-p1;transcript_id=Py17XNL_0104638.1;locus_tag=Py17XNL_0104638;protein_id=Py17XNL_0104638.1-p1;product=PIR protein
Py17XNL_01	AUGUSTUS	intron	3336	3472	1	-	.	ID=Py17XNL_0104638.1-intron3;Parent=Py17XNL_0104638.1;gene_name=PIR protein;Name=Py17XNL_0104638.1-intron3;transcript_id=Py17XNL_0104638.1;locus_tag=Py17XNL_0104638
Py17XNL_01	AUGUSTUS	CDS	3473	3487	1	-	0	ID=Py17XNL_0104638.1-CDS4;Parent=Py17XNL_0104638.1;gene_name=PIR protein;Name=Py17XNL_0104638.1-p1;transcript_id=Py17XNL_0104638.1;locus_tag=Py17XNL_0104638;protein_id=Py17XNL_0104638.1-p1;product=PIR protein
Py17XNL_01	AUGUSTUS	exon	3473	3596	.	-	.	ID=Py17XNL_0104638.1-exon4;Parent=Py17XNL_0104638.1;gene_name=PIR protein;Name=Py17XNL_0104638.1-exon4;transcript_id=Py17XNL_0104638.1;locus_tag=Py17XNL_0104638;protein_id=Py17XNL_0104638.1-p1;product=PIR protein
Py17XNL_01	AUGUSTUS	start_codon	3485	3487	.	-	0	ID=Py17XNL_0104638.1-start1;Parent=Py17XNL_0104638.1;gene_name=PIR protein;Name=Py17XNL_0104638.1-start1;transcript_id=Py17XNL_0104638.1;locus_tag=Py17XNL_0104638
Py17XNL_01	AUGUSTUS	five_prime_UTR	3488	3596	1	-	.	ID=Py17XNL_0104638.1-5UTR1;Parent=Py17XNL_0104638.1;gene_name=PIR protein;Name=Py17XNL_0104638.1-5UTR1;transcript_id=Py17XNL_0104638.1;locus_tag=Py17XNL_0104638
Py17XNL_01	AUGUSTUS	exon	3708	3886	.	-	.	ID=Py17XNL_0104638.1-exon5;Parent=Py17XNL_0104638.1;gene_name=PIR protein;Name=Py17XNL_0104638.1-exon5;transcript_id=Py17XNL_0104638.1;locus_tag=Py17XNL_0104638;protein_id=Py17XNL_0104638.1-p1;product=PIR protein
Py17XNL_01	AUGUSTUS	five_prime_UTR	3708	3886	0.52	-	.	ID=Py17XNL_0104638.1-5UTR2;Parent=Py17XNL_0104638.1;gene_name=PIR protein;Name=Py17XNL_0104638.1-5UTR2;transcript_id=Py17XNL_0104638.1;locus_tag=Py17XNL_0104638
Py17XNL_01	AUGUSTUS	transcription_start_site	3886	3886	.	-	.	ID=Py17XNL_0104638.1-tss1;Parent=Py17XNL_0104638.1;gene_name=PIR protein;Name=Py17XNL_0104638.1-tss1;transcript_id=Py17XNL_0104638.1;locus_tag=Py17XNL_0104638
###
Py17XNL_01	AUGUSTUS	gene	5447	7816	0.08	-	.	ID=Py17XNL_0104639;gene_id=Py17XNL_0104639;gene_name=Py17XNL_0104639;Name=PIR protein;best_match=PY17X_0847601.1-p1;query_coverage=99.0;percentage_identity=100.0;locus_tag=Py17XNL_0104639
Py17XNL_01	AUGUSTUS	mRNA	5447	7816	0.08	-	.	ID=Py17XNL_0104639.1;Parent=Py17XNL_0104639;gene_name=Py17XNL_0104639;Name=PIR protein.1;best_match=PY17X_0847601.1-p1;query_coverage=99.0;percentage_identity=100.0;transcript_id=Py17XNL_0104639.1;locus_tag=Py17XNL_0104639;protein_id=Py17XNL_0104639.1-p1;product=PIR protein
Py17XNL_01	AUGUSTUS	transcription_end_site	5447	5447	.	-	.	ID=Py17XNL_0104639.1-tts1;Parent=Py17XNL_0104639.1;gene_name=PIR protein;Name=Py17XNL_0104639.1-tts1;transcript_id=Py17XNL_0104639.1;locus_tag=Py17XNL_0104639
Py17XNL_01	AUGUSTUS	three_prime_UTR	5447	6005	0.18	-	.	ID=Py17XNL_0104639.1-3UTR1;Parent=Py17XNL_0104639.1;gene_name=PIR protein;Name=Py17XNL_0104639.1-3UTR1;transcript_id=Py17XNL_0104639.1;locus_tag=Py17XNL_0104639
Py17XNL_01	AUGUSTUS	exon	5447	6092	.	-	.	ID=Py17XNL_0104639.1-exon1;Parent=Py17XNL_0104639.1;gene_name=PIR protein;Name=Py17XNL_0104639.1-exon1;transcript_id=Py17XNL_0104639.1;locus_tag=Py17XNL_0104639;protein_id=Py17XNL_0104639.1-p1;product=PIR protein
Py17XNL_01	AUGUSTUS	stop_codon	6006	6008	.	-	0	ID=Py17XNL_0104639.1-stop1;Parent=Py17XNL_0104639.1;gene_name=PIR protein;Name=Py17XNL_0104639.1-stop1;transcript_id=Py17XNL_0104639.1;locus_tag=Py17XNL_0104639
Py17XNL_01	AUGUSTUS	CDS	6006	6092	1	-	0	ID=Py17XNL_0104639.1-CDS1;Parent=Py17XNL_0104639.1;gene_name=PIR protein;Name=Py17XNL_0104639.1-p1;transcript_id=Py17XNL_0104639.1;locus_tag=Py17XNL_0104639;protein_id=Py17XNL_0104639.1-p1;product=PIR protein
Py17XNL_01	AUGUSTUS	intron	6093	6180	1	-	.	ID=Py17XNL_0104639.1-intron1;Parent=Py17XNL_0104639.1;gene_name=PIR protein;Name=Py17XNL_0104639.1-intron1;transcript_id=Py17XNL_0104639.1;locus_tag=Py17XNL_0104639
Py17XNL_01	AUGUSTUS	exon	6181	6963	.	-	.	ID=Py17XNL_0104639.1-exon2;Parent=Py17XNL_0104639.1;gene_name=PIR protein;Name=Py17XNL_0104639.1-exon2;transcript_id=Py17XNL_0104639.1;locus_tag=Py17XNL_0104639;protein_id=Py17XNL_0104639.1-p1;product=PIR protein
Py17XNL_01	AUGUSTUS	CDS	6181	6963	1	-	0	ID=Py17XNL_0104639.1-CDS2;Parent=Py17XNL_0104639.1;gene_name=PIR protein;Name=Py17XNL_0104639.1-p1;transcript_id=Py17XNL_0104639.1;locus_tag=Py17XNL_0104639;protein_id=Py17XNL_0104639.1-p1;product=PIR protein
Py17XNL_01	AUGUSTUS	intron	6964	7070	1	-	.	ID=Py17XNL_0104639.1-intron2;Parent=Py17XNL_0104639.1;gene_name=PIR protein;Name=Py17XNL_0104639.1-intron2;transcript_id=Py17XNL_0104639.1;locus_tag=Py17XNL_0104639
Py17XNL_01	AUGUSTUS	CDS	7071	7085	1	-	0	ID=Py17XNL_0104639.1-CDS3;Parent=Py17XNL_0104639.1;gene_name=PIR protein;Name=Py17XNL_0104639.1-p1;transcript_id=Py17XNL_0104639.1;locus_tag=Py17XNL_0104639;protein_id=Py17XNL_0104639.1-p1;product=PIR protein
Py17XNL_01	AUGUSTUS	exon	7071	7110	.	-	.	ID=Py17XNL_0104639.1-exon3;Parent=Py17XNL_0104639.1;gene_name=PIR protein;Name=Py17XNL_0104639.1-exon3;transcript_id=Py17XNL_0104639.1;locus_tag=Py17XNL_0104639;protein_id=Py17XNL_0104639.1-p1;product=PIR protein
Py17XNL_01	AUGUSTUS	start_codon	7083	7085	.	-	0	ID=Py17XNL_0104639.1-start1;Parent=Py17XNL_0104639.1;gene_name=PIR protein;Name=Py17XNL_0104639.1-start1;transcript_id=Py17XNL_0104639.1;locus_tag=Py17XNL_0104639
Py17XNL_01	AUGUSTUS	five_prime_UTR	7086	7110	0.59	-	.	ID=Py17XNL_0104639.1-5UTR1;Parent=Py17XNL_0104639.1;gene_name=PIR protein;Name=Py17XNL_0104639.1-5UTR1;transcript_id=Py17XNL_0104639.1;locus_tag=Py17XNL_0104639
Py17XNL_01	AUGUSTUS	exon	7766	7816	.	-	.	ID=Py17XNL_0104639.1-exon4;Parent=Py17XNL_0104639.1;gene_name=PIR protein;Name=Py17XNL_0104639.1-exon4;transcript_id=Py17XNL_0104639.1;locus_tag=Py17XNL_0104639;protein_id=Py17XNL_0104639.1-p1;product=PIR protein
Py17XNL_01	AUGUSTUS	five_prime_UTR	7766	7816	0.47	-	.	ID=Py17XNL_0104639.1-5UTR2;Parent=Py17XNL_0104639.1;gene_name=PIR protein;Name=Py17XNL_0104639.1-5UTR2;transcript_id=Py17XNL_0104639.1;locus_tag=Py17XNL_0104639
Py17XNL_01	AUGUSTUS	transcription_start_site	7816	7816	.	-	.	ID=Py17XNL_0104639.1-tss1;Parent=Py17XNL_0104639.1;gene_name=PIR protein;Name=Py17XNL_0104639.1-tss1;transcript_id=Py17XNL_0104639.1;locus_tag=Py17XNL_0104639
###
Py17XNL_01	AUGUSTUS	gene	9507	11116	0.13	-	.	ID=Py17XNL_0104640;gene_id=Py17XNL_0104640;gene_name=Py17XNL_0104640;Name=PIR protein;best_match=PY17X_0847501.1-p1;query_coverage=99.0;percentage_identity=100.0;locus_tag=Py17XNL_0104640
Py17XNL_01	AUGUSTUS	mRNA	9507	11116	0.13	-	.	ID=Py17XNL_0104640.1;Parent=Py17XNL_0104640;gene_name=Py17XNL_0104640;Name=PIR protein.1;best_match=PY17X_0847501.1-p1;query_coverage=99.0;percentage_identity=100.0;transcript_id=Py17XNL_0104640.1;locus_tag=Py17XNL_0104640;protein_id=Py17XNL_0104640.1-p1;product=PIR protein
Py17XNL_01	AUGUSTUS	transcription_end_site	9507	9507	.	-	.	ID=Py17XNL_0104640.1-tts1;Parent=Py17XNL_0104640.1;gene_name=PIR protein;Name=Py17XNL_0104640.1-tts1;transcript_id=Py17XNL_0104640.1;locus_tag=Py17XNL_0104640
Py17XNL_01	AUGUSTUS	three_prime_UTR	9507	9740	0.21	-	.	ID=Py17XNL_0104640.1-3UTR1;Parent=Py17XNL_0104640.1;gene_name=PIR protein;Name=Py17XNL_0104640.1-3UTR1;transcript_id=Py17XNL_0104640.1;locus_tag=Py17XNL_0104640
Py17XNL_01	AUGUSTUS	exon	9507	9839	.	-	.	ID=Py17XNL_0104640.1-exon1;Parent=Py17XNL_0104640.1;gene_name=PIR protein;Name=Py17XNL_0104640.1-exon1;transcript_id=Py17XNL_0104640.1;locus_tag=Py17XNL_0104640;protein_id=Py17XNL_0104640.1-p1;product=PIR protein
Py17XNL_01	AUGUSTUS	stop_codon	9741	9743	.	-	0	ID=Py17XNL_0104640.1-stop1;Parent=Py17XNL_0104640.1;gene_name=PIR protein;Name=Py17XNL_0104640.1-stop1;transcript_id=Py17XNL_0104640.1;locus_tag=Py17XNL_0104640
Py17XNL_01	AUGUSTUS	CDS	9741	9839	1	-	0	ID=Py17XNL_0104640.1-CDS1;Parent=Py17XNL_0104640.1;gene_name=PIR protein;Name=Py17XNL_0104640.1-p1;transcript_id=Py17XNL_0104640.1;locus_tag=Py17XNL_0104640;protein_id=Py17XNL_0104640.1-p1;product=PIR protein
Py17XNL_01	AUGUSTUS	intron	9840	9929	1	-	.	ID=Py17XNL_0104640.1-intron1;Parent=Py17XNL_0104640.1;gene_name=PIR protein;Name=Py17XNL_0104640.1-intron1;transcript_id=Py17XNL_0104640.1;locus_tag=Py17XNL_0104640
Py17XNL_01	AUGUSTUS	exon	9930	10682	.	-	.	ID=Py17XNL_0104640.1-exon2;Parent=Py17XNL_0104640.1;gene_name=PIR protein;Name=Py17XNL_0104640.1-exon2;transcript_id=Py17XNL_0104640.1;locus_tag=Py17XNL_0104640;protein_id=Py17XNL_0104640.1-p1;product=PIR protein
Py17XNL_01	AUGUSTUS	CDS	9930	10682	1	-	0	ID=Py17XNL_0104640.1-CDS2;Parent=Py17XNL_0104640.1;gene_name=PIR protein;Name=Py17XNL_0104640.1-p1;transcript_id=Py17XNL_0104640.1;locus_tag=Py17XNL_0104640;protein_id=Py17XNL_0104640.1-p1;product=PIR protein
Py17XNL_01	AUGUSTUS	intron	10683	10807	1	-	.	ID=Py17XNL_0104640.1-intron2;Parent=Py17XNL_0104640.1;gene_name=PIR protein;Name=Py17XNL_0104640.1-intron2;transcript_id=Py17XNL_0104640.1;locus_tag=Py17XNL_0104640
Py17XNL_01	AUGUSTUS	CDS	10808	10822	1	-	0	ID=Py17XNL_0104640.1-CDS3;Parent=Py17XNL_0104640.1;gene_name=PIR protein;Name=Py17XNL_0104640.1-p1;transcript_id=Py17XNL_0104640.1;locus_tag=Py17XNL_0104640;protein_id=Py17XNL_0104640.1-p1;product=PIR protein
Py17XNL_01	AUGUSTUS	exon	10808	11116	.	-	.	ID=Py17XNL_0104640.1-exon3;Parent=Py17XNL_0104640.1;gene_name=PIR protein;Name=Py17XNL_0104640.1-exon3;transcript_id=Py17XNL_0104640.1;locus_tag=Py17XNL_0104640;protein_id=Py17XNL_0104640.1-p1;product=PIR protein
Py17XNL_01	AUGUSTUS	start_codon	10820	10822	.	-	0	ID=Py17XNL_0104640.1-start1;Parent=Py17XNL_0104640.1;gene_name=PIR protein;Name=Py17XNL_0104640.1-start1;transcript_id=Py17XNL_0104640.1;locus_tag=Py17XNL_0104640
Py17XNL_01	AUGUSTUS	five_prime_UTR	10823	11116	0.6	-	.	ID=Py17XNL_0104640.1-5UTR1;Parent=Py17XNL_0104640.1;gene_name=PIR protein;Name=Py17XNL_0104640.1-5UTR1;transcript_id=Py17XNL_0104640.1;locus_tag=Py17XNL_0104640
Py17XNL_01	AUGUSTUS	transcription_start_site	11116	11116	.	-	.	ID=Py17XNL_0104640.1-tss1;Parent=Py17XNL_0104640.1;gene_name=PIR protein;Name=Py17XNL_0104640.1-tss1;transcript_id=Py17XNL_0104640.1;locus_tag=Py17XNL_0104640
###
Py17XNL_01	AUGUSTUS	gene	13617	14726	0.09	-	.	ID=Py17XNL_0104641;gene_id=Py17XNL_0104641;gene_name=Py17XNL_0104641;Name=fam-b protein;best_match=PY17X_0100017.1-p1;query_coverage=99.0;percentage_identity=100.0;locus_tag=Py17XNL_0104641
Py17XNL_01	AUGUSTUS	mRNA	13617	14726	0.09	-	.	ID=Py17XNL_0104641.1;Parent=Py17XNL_0104641;gene_name=Py17XNL_0104641;Name=fam-b protein.1;best_match=PY17X_0100017.1-p1;query_coverage=99.0;percentage_identity=100.0;transcript_id=Py17XNL_0104641.1;locus_tag=Py17XNL_0104641;protein_id=Py17XNL_0104641.1-p1;product=fam-b protein
Py17XNL_01	AUGUSTUS	transcription_end_site	13617	13617	.	-	.	ID=Py17XNL_0104641.1-tts1;Parent=Py17XNL_0104641.1;gene_name=fam-b protein;Name=Py17XNL_0104641.1-tts1;transcript_id=Py17XNL_0104641.1;locus_tag=Py17XNL_0104641
Py17XNL_01	AUGUSTUS	three_prime_UTR	13617	13738	0.45	-	.	ID=Py17XNL_0104641.1-3UTR1;Parent=Py17XNL_0104641.1;gene_name=fam-b protein;Name=Py17XNL_0104641.1-3UTR1;transcript_id=Py17XNL_0104641.1;locus_tag=Py17XNL_0104641
Py17XNL_01	AUGUSTUS	exon	13617	14428	.	-	.	ID=Py17XNL_0104641.1-exon1;Parent=Py17XNL_0104641.1;gene_name=fam-b protein;Name=Py17XNL_0104641.1-exon1;transcript_id=Py17XNL_0104641.1;locus_tag=Py17XNL_0104641;protein_id=Py17XNL_0104641.1-p1;product=fam-b protein
Py17XNL_01	AUGUSTUS	stop_codon	13739	13741	.	-	0	ID=Py17XNL_0104641.1-stop1;Parent=Py17XNL_0104641.1;gene_name=fam-b protein;Name=Py17XNL_0104641.1-stop1;transcript_id=Py17XNL_0104641.1;locus_tag=Py17XNL_0104641
Py17XNL_01	AUGUSTUS	CDS	13739	14428	0.91	-	0	ID=Py17XNL_0104641.1-CDS1;Parent=Py17XNL_0104641.1;gene_name=fam-b protein;Name=Py17XNL_0104641.1-p1;transcript_id=Py17XNL_0104641.1;locus_tag=Py17XNL_0104641;protein_id=Py17XNL_0104641.1-p1;product=fam-b protein
Py17XNL_01	AUGUSTUS	intron	14429	14557	1	-	.	ID=Py17XNL_0104641.1-intron1;Parent=Py17XNL_0104641.1;gene_name=fam-b protein;Name=Py17XNL_0104641.1-intron1;transcript_id=Py17XNL_0104641.1;locus_tag=Py17XNL_0104641
Py17XNL_01	AUGUSTUS	CDS	14558	14626	1	-	0	ID=Py17XNL_0104641.1-CDS2;Parent=Py17XNL_0104641.1;gene_name=fam-b protein;Name=Py17XNL_0104641.1-p1;transcript_id=Py17XNL_0104641.1;locus_tag=Py17XNL_0104641;protein_id=Py17XNL_0104641.1-p1;product=fam-b protein
Py17XNL_01	AUGUSTUS	exon	14558	14726	.	-	.	ID=Py17XNL_0104641.1-exon2;Parent=Py17XNL_0104641.1;gene_name=fam-b protein;Name=Py17XNL_0104641.1-exon2;transcript_id=Py17XNL_0104641.1;locus_tag=Py17XNL_0104641;protein_id=Py17XNL_0104641.1-p1;product=fam-b protein
Py17XNL_01	AUGUSTUS	start_codon	14624	14626	.	-	0	ID=Py17XNL_0104641.1-start1;Parent=Py17XNL_0104641.1;gene_name=fam-b protein;Name=Py17XNL_0104641.1-start1;transcript_id=Py17XNL_0104641.1;locus_tag=Py17XNL_0104641
Py17XNL_01	AUGUSTUS	five_prime_UTR	14627	14726	0.17	-	.	ID=Py17XNL_0104641.1-5UTR1;Parent=Py17XNL_0104641.1;gene_name=fam-b protein;Name=Py17XNL_0104641.1-5UTR1;transcript_id=Py17XNL_0104641.1;locus_tag=Py17XNL_0104641
Py17XNL_01	AUGUSTUS	transcription_start_site	14726	14726	.	-	.	ID=Py17XNL_0104641.1-tss1;Parent=Py17XNL_0104641.1;gene_name=fam-b protein;Name=Py17XNL_0104641.1-tss1;transcript_id=Py17XNL_0104641.1;locus_tag=Py17XNL_0104641
###
Py17XNL_01	AUGUSTUS	gene	16807	18366	0.13	-	.	ID=Py17XNL_0104642;gene_id=Py17XNL_0104642;gene_name=Py17XNL_0104642;Name=PIR protein;best_match=PY17X_0100021.1-p1;query_coverage=99.0;percentage_identity=100.0;locus_tag=Py17XNL_0104642
Py17XNL_01	AUGUSTUS	mRNA	16807	18366	0.13	-	.	ID=Py17XNL_0104642.1;Parent=Py17XNL_0104642;gene_name=Py17XNL_0104642;Name=PIR protein.1;best_match=PY17X_0100021.1-p1;query_coverage=99.0;percentage_identity=100.0;transcript_id=Py17XNL_0104642.1;locus_tag=Py17XNL_0104642;protein_id=Py17XNL_0104642.1-p1;product=PIR protein
Py17XNL_01	AUGUSTUS	transcription_end_site	16807	16807	.	-	.	ID=Py17XNL_0104642.1-tts1;Parent=Py17XNL_0104642.1;gene_name=PIR protein;Name=Py17XNL_0104642.1-tts1;transcript_id=Py17XNL_0104642.1;locus_tag=Py17XNL_0104642
Py17XNL_01	AUGUSTUS	three_prime_UTR	16807	16848	0.3	-	.	ID=Py17XNL_0104642.1-3UTR1;Parent=Py17XNL_0104642.1;gene_name=PIR protein;Name=Py17XNL_0104642.1-3UTR1;transcript_id=Py17XNL_0104642.1;locus_tag=Py17XNL_0104642
Py17XNL_01	AUGUSTUS	exon	16807	16911	.	-	.	ID=Py17XNL_0104642.1-exon1;Parent=Py17XNL_0104642.1;gene_name=PIR protein;Name=Py17XNL_0104642.1-exon1;transcript_id=Py17XNL_0104642.1;locus_tag=Py17XNL_0104642;protein_id=Py17XNL_0104642.1-p1;product=PIR protein
Py17XNL_01	AUGUSTUS	stop_codon	16849	16851	.	-	0	ID=Py17XNL_0104642.1-stop1;Parent=Py17XNL_0104642.1;gene_name=PIR protein;Name=Py17XNL_0104642.1-stop1;transcript_id=Py17XNL_0104642.1;locus_tag=Py17XNL_0104642
Py17XNL_01	AUGUSTUS	CDS	16849	16911	1	-	0	ID=Py17XNL_0104642.1-CDS1;Parent=Py17XNL_0104642.1;gene_name=PIR protein;Name=Py17XNL_0104642.1-p1;transcript_id=Py17XNL_0104642.1;locus_tag=Py17XNL_0104642;protein_id=Py17XNL_0104642.1-p1;product=PIR protein
Py17XNL_01	AUGUSTUS	intron	16912	17000	1	-	.	ID=Py17XNL_0104642.1-intron1;Parent=Py17XNL_0104642.1;gene_name=PIR protein;Name=Py17XNL_0104642.1-intron1;transcript_id=Py17XNL_0104642.1;locus_tag=Py17XNL_0104642
Py17XNL_01	AUGUSTUS	exon	17001	17990	.	-	.	ID=Py17XNL_0104642.1-exon2;Parent=Py17XNL_0104642.1;gene_name=PIR protein;Name=Py17XNL_0104642.1-exon2;transcript_id=Py17XNL_0104642.1;locus_tag=Py17XNL_0104642;protein_id=Py17XNL_0104642.1-p1;product=PIR protein
Py17XNL_01	AUGUSTUS	CDS	17001	17990	1	-	0	ID=Py17XNL_0104642.1-CDS2;Parent=Py17XNL_0104642.1;gene_name=PIR protein;Name=Py17XNL_0104642.1-p1;transcript_id=Py17XNL_0104642.1;locus_tag=Py17XNL_0104642;protein_id=Py17XNL_0104642.1-p1;product=PIR protein
Py17XNL_01	AUGUSTUS	intron	17991	18114	0.92	-	.	ID=Py17XNL_0104642.1-intron2;Parent=Py17XNL_0104642.1;gene_name=PIR protein;Name=Py17XNL_0104642.1-intron2;transcript_id=Py17XNL_0104642.1;locus_tag=Py17XNL_0104642
Py17XNL_01	AUGUSTUS	CDS	18115	18129	0.92	-	0	ID=Py17XNL_0104642.1-CDS3;Parent=Py17XNL_0104642.1;gene_name=PIR protein;Name=Py17XNL_0104642.1-p1;transcript_id=Py17XNL_0104642.1;locus_tag=Py17XNL_0104642;protein_id=Py17XNL_0104642.1-p1;product=PIR protein
Py17XNL_01	AUGUSTUS	exon	18115	18366	.	-	.	ID=Py17XNL_0104642.1-exon3;Parent=Py17XNL_0104642.1;gene_name=PIR protein;Name=Py17XNL_0104642.1-exon3;transcript_id=Py17XNL_0104642.1;locus_tag=Py17XNL_0104642;protein_id=Py17XNL_0104642.1-p1;product=PIR protein
Py17XNL_01	AUGUSTUS	start_codon	18127	18129	.	-	0	ID=Py17XNL_0104642.1-start1;Parent=Py17XNL_0104642.1;gene_name=PIR protein;Name=Py17XNL_0104642.1-start1;transcript_id=Py17XNL_0104642.1;locus_tag=Py17XNL_0104642
Py17XNL_01	AUGUSTUS	five_prime_UTR	18130	18366	0.36	-	.	ID=Py17XNL_0104642.1-5UTR1;Parent=Py17XNL_0104642.1;gene_name=PIR protein;Name=Py17XNL_0104642.1-5UTR1;transcript_id=Py17XNL_0104642.1;locus_tag=Py17XNL_0104642
Py17XNL_01	AUGUSTUS	transcription_start_site	18366	18366	.	-	.	ID=Py17XNL_0104642.1-tss1;Parent=Py17XNL_0104642.1;gene_name=PIR protein;Name=Py17XNL_0104642.1-tss1;transcript_id=Py17XNL_0104642.1;locus_tag=Py17XNL_0104642
###
Py17XNL_01	AUGUSTUS	gene	21306	23070	0.63	+	.	ID=Py17XNL_0104643;gene_id=Py17XNL_0104643;gene_name=Py17XNL_0104643;Name=fam-a protein;best_match=PY17X_0100025.1-p1;query_coverage=99.0;percentage_identity=100.0;locus_tag=Py17XNL_0104643
Py17XNL_01	AUGUSTUS	mRNA	21306	23070	0.63	+	.	ID=Py17XNL_0104643.1;Parent=Py17XNL_0104643;gene_name=Py17XNL_0104643;Name=fam-a protein.1;best_match=PY17X_0100025.1-p1;query_coverage=99.0;percentage_identity=100.0;transcript_id=Py17XNL_0104643.1;locus_tag=Py17XNL_0104643;protein_id=Py17XNL_0104643.1-p1;product=fam-a protein
Py17XNL_01	AUGUSTUS	transcription_start_site	21306	21306	.	+	.	ID=Py17XNL_0104643.1-tss1;Parent=Py17XNL_0104643.1;gene_name=fam-a protein;Name=Py17XNL_0104643.1-tss1;transcript_id=Py17XNL_0104643.1;locus_tag=Py17XNL_0104643
Py17XNL_01	AUGUSTUS	five_prime_UTR	21306	21544	0.72	+	.	ID=Py17XNL_0104643.1-5UTR1;Parent=Py17XNL_0104643.1;gene_name=fam-a protein;Name=Py17XNL_0104643.1-5UTR1;transcript_id=Py17XNL_0104643.1;locus_tag=Py17XNL_0104643
Py17XNL_01	AUGUSTUS	exon	21306	21708	.	+	.	ID=Py17XNL_0104643.1-exon1;Parent=Py17XNL_0104643.1;gene_name=fam-a protein;Name=Py17XNL_0104643.1-exon1;transcript_id=Py17XNL_0104643.1;locus_tag=Py17XNL_0104643;protein_id=Py17XNL_0104643.1-p1;product=fam-a protein
Py17XNL_01	AUGUSTUS	start_codon	21545	21547	.	+	0	ID=Py17XNL_0104643.1-start1;Parent=Py17XNL_0104643.1;gene_name=fam-a protein;Name=Py17XNL_0104643.1-start1;transcript_id=Py17XNL_0104643.1;locus_tag=Py17XNL_0104643
Py17XNL_01	AUGUSTUS	CDS	21545	21708	1	+	0	ID=Py17XNL_0104643.1-CDS1;Parent=Py17XNL_0104643.1;gene_name=fam-a protein;Name=Py17XNL_0104643.1-p1;transcript_id=Py17XNL_0104643.1;locus_tag=Py17XNL_0104643;protein_id=Py17XNL_0104643.1-p1;product=fam-a protein
Py17XNL_01	AUGUSTUS	intron	21709	21835	1	+	.	ID=Py17XNL_0104643.1-intron1;Parent=Py17XNL_0104643.1;gene_name=fam-a protein;Name=Py17XNL_0104643.1-intron1;transcript_id=Py17XNL_0104643.1;locus_tag=Py17XNL_0104643
Py17XNL_01	AUGUSTUS	exon	21836	22079	.	+	.	ID=Py17XNL_0104643.1-exon2;Parent=Py17XNL_0104643.1;gene_name=fam-a protein;Name=Py17XNL_0104643.1-exon2;transcript_id=Py17XNL_0104643.1;locus_tag=Py17XNL_0104643;protein_id=Py17XNL_0104643.1-p1;product=fam-a protein
Py17XNL_01	AUGUSTUS	CDS	21836	22079	1	+	1	ID=Py17XNL_0104643.1-CDS2;Parent=Py17XNL_0104643.1;gene_name=fam-a protein;Name=Py17XNL_0104643.1-p1;transcript_id=Py17XNL_0104643.1;locus_tag=Py17XNL_0104643;protein_id=Py17XNL_0104643.1-p1;product=fam-a protein
Py17XNL_01	AUGUSTUS	intron	22080	22169	1	+	.	ID=Py17XNL_0104643.1-intron2;Parent=Py17XNL_0104643.1;gene_name=fam-a protein;Name=Py17XNL_0104643.1-intron2;transcript_id=Py17XNL_0104643.1;locus_tag=Py17XNL_0104643
Py17XNL_01	AUGUSTUS	exon	22170	22239	.	+	.	ID=Py17XNL_0104643.1-exon3;Parent=Py17XNL_0104643.1;gene_name=fam-a protein;Name=Py17XNL_0104643.1-exon3;transcript_id=Py17XNL_0104643.1;locus_tag=Py17XNL_0104643;protein_id=Py17XNL_0104643.1-p1;product=fam-a protein
Py17XNL_01	AUGUSTUS	CDS	22170	22239	1	+	0	ID=Py17XNL_0104643.1-CDS3;Parent=Py17XNL_0104643.1;gene_name=fam-a protein;Name=Py17XNL_0104643.1-p1;transcript_id=Py17XNL_0104643.1;locus_tag=Py17XNL_0104643;protein_id=Py17XNL_0104643.1-p1;product=fam-a protein
Py17XNL_01	AUGUSTUS	intron	22240	22360	1	+	.	ID=Py17XNL_0104643.1-intron3;Parent=Py17XNL_0104643.1;gene_name=fam-a protein;Name=Py17XNL_0104643.1-intron3;transcript_id=Py17XNL_0104643.1;locus_tag=Py17XNL_0104643
Py17XNL_01	AUGUSTUS	exon	22361	22470	.	+	.	ID=Py17XNL_0104643.1-exon4;Parent=Py17XNL_0104643.1;gene_name=fam-a protein;Name=Py17XNL_0104643.1-exon4;transcript_id=Py17XNL_0104643.1;locus_tag=Py17XNL_0104643;protein_id=Py17XNL_0104643.1-p1;product=fam-a protein
Py17XNL_01	AUGUSTUS	CDS	22361	22470	1	+	2	ID=Py17XNL_0104643.1-CDS4;Parent=Py17XNL_0104643.1;gene_name=fam-a protein;Name=Py17XNL_0104643.1-p1;transcript_id=Py17XNL_0104643.1;locus_tag=Py17XNL_0104643;protein_id=Py17XNL_0104643.1-p1;product=fam-a protein
Py17XNL_01	AUGUSTUS	intron	22471	22550	1	+	.	ID=Py17XNL_0104643.1-intron4;Parent=Py17XNL_0104643.1;gene_name=fam-a protein;Name=Py17XNL_0104643.1-intron4;transcript_id=Py17XNL_0104643.1;locus_tag=Py17XNL_0104643
Py17XNL_01	AUGUSTUS	exon	22551	22791	.	+	.	ID=Py17XNL_0104643.1-exon5;Parent=Py17XNL_0104643.1;gene_name=fam-a protein;Name=Py17XNL_0104643.1-exon5;transcript_id=Py17XNL_0104643.1;locus_tag=Py17XNL_0104643;protein_id=Py17XNL_0104643.1-p1;product=fam-a protein
Py17XNL_01	AUGUSTUS	CDS	22551	22791	1	+	0	ID=Py17XNL_0104643.1-CDS5;Parent=Py17XNL_0104643.1;gene_name=fam-a protein;Name=Py17XNL_0104643.1-p1;transcript_id=Py17XNL_0104643.1;locus_tag=Py17XNL_0104643;protein_id=Py17XNL_0104643.1-p1;product=fam-a protein
Py17XNL_01	AUGUSTUS	intron	22792	22923	1	+	.	ID=Py17XNL_0104643.1-intron5;Parent=Py17XNL_0104643.1;gene_name=fam-a protein;Name=Py17XNL_0104643.1-intron5;transcript_id=Py17XNL_0104643.1;locus_tag=Py17XNL_0104643
Py17XNL_01	AUGUSTUS	CDS	22924	22928	1	+	2	ID=Py17XNL_0104643.1-CDS6;Parent=Py17XNL_0104643.1;gene_name=fam-a protein;Name=Py17XNL_0104643.1-p1;transcript_id=Py17XNL_0104643.1;locus_tag=Py17XNL_0104643;protein_id=Py17XNL_0104643.1-p1;product=fam-a protein
Py17XNL_01	AUGUSTUS	exon	22924	23070	.	+	.	ID=Py17XNL_0104643.1-exon6;Parent=Py17XNL_0104643.1;gene_name=fam-a protein;Name=Py17XNL_0104643.1-exon6;transcript_id=Py17XNL_0104643.1;locus_tag=Py17XNL_0104643;protein_id=Py17XNL_0104643.1-p1;product=fam-a protein
Py17XNL_01	AUGUSTUS	stop_codon	22926	22928	.	+	0	ID=Py17XNL_0104643.1-stop1;Parent=Py17XNL_0104643.1;gene_name=fam-a protein;Name=Py17XNL_0104643.1-stop1;transcript_id=Py17XNL_0104643.1;locus_tag=Py17XNL_0104643
Py17XNL_01	AUGUSTUS	three_prime_UTR	22929	23070	0.88	+	.	ID=Py17XNL_0104643.1-3UTR1;Parent=Py17XNL_0104643.1;gene_name=fam-a protein;Name=Py17XNL_0104643.1-3UTR1;transcript_id=Py17XNL_0104643.1;locus_tag=Py17XNL_0104643
Py17XNL_01	AUGUSTUS	transcription_end_site	23070	23070	.	+	.	ID=Py17XNL_0104643.1-tts1;Parent=Py17XNL_0104643.1;gene_name=fam-a protein;Name=Py17XNL_0104643.1-tts1;transcript_id=Py17XNL_0104643.1;locus_tag=Py17XNL_0104643
###
Py17XNL_01	AUGUSTUS	gene	23447	25156	0.1	-	.	ID=Py17XNL_0104644;gene_id=Py17XNL_0104644;gene_name=Py17XNL_0104644;Name=PIR protein;best_match=PY17X_0100029.1-p1;query_coverage=99.0;percentage_identity=100.0;locus_tag=Py17XNL_0104644
Py17XNL_01	AUGUSTUS	mRNA	23447	25156	0.1	-	.	ID=Py17XNL_0104644.1;Parent=Py17XNL_0104644;gene_name=Py17XNL_0104644;Name=PIR protein.1;best_match=PY17X_0100029.1-p1;query_coverage=99.0;percentage_identity=100.0;transcript_id=Py17XNL_0104644.1;locus_tag=Py17XNL_0104644;protein_id=Py17XNL_0104644.1-p1;product=PIR protein
Py17XNL_01	AUGUSTUS	transcription_end_site	23447	23447	.	-	.	ID=Py17XNL_0104644.1-tts1;Parent=Py17XNL_0104644.1;gene_name=PIR protein;Name=Py17XNL_0104644.1-tts1;transcript_id=Py17XNL_0104644.1;locus_tag=Py17XNL_0104644
Py17XNL_01	AUGUSTUS	three_prime_UTR	23447	23840	0.14	-	.	ID=Py17XNL_0104644.1-3UTR1;Parent=Py17XNL_0104644.1;gene_name=PIR protein;Name=Py17XNL_0104644.1-3UTR1;transcript_id=Py17XNL_0104644.1;locus_tag=Py17XNL_0104644
Py17XNL_01	AUGUSTUS	exon	23447	23906	.	-	.	ID=Py17XNL_0104644.1-exon1;Parent=Py17XNL_0104644.1;gene_name=PIR protein;Name=Py17XNL_0104644.1-exon1;transcript_id=Py17XNL_0104644.1;locus_tag=Py17XNL_0104644;protein_id=Py17XNL_0104644.1-p1;product=PIR protein
Py17XNL_01	AUGUSTUS	stop_codon	23841	23843	.	-	0	ID=Py17XNL_0104644.1-stop1;Parent=Py17XNL_0104644.1;gene_name=PIR protein;Name=Py17XNL_0104644.1-stop1;transcript_id=Py17XNL_0104644.1;locus_tag=Py17XNL_0104644
Py17XNL_01	AUGUSTUS	CDS	23841	23906	1	-	0	ID=Py17XNL_0104644.1-CDS1;Parent=Py17XNL_0104644.1;gene_name=PIR protein;Name=Py17XNL_0104644.1-p1;transcript_id=Py17XNL_0104644.1;locus_tag=Py17XNL_0104644;protein_id=Py17XNL_0104644.1-p1;product=PIR protein
Py17XNL_01	AUGUSTUS	intron	23907	23995	1	-	.	ID=Py17XNL_0104644.1-intron1;Parent=Py17XNL_0104644.1;gene_name=PIR protein;Name=Py17XNL_0104644.1-intron1;transcript_id=Py17XNL_0104644.1;locus_tag=Py17XNL_0104644
Py17XNL_01	AUGUSTUS	exon	23996	24838	.	-	.	ID=Py17XNL_0104644.1-exon2;Parent=Py17XNL_0104644.1;gene_name=PIR protein;Name=Py17XNL_0104644.1-exon2;transcript_id=Py17XNL_0104644.1;locus_tag=Py17XNL_0104644;protein_id=Py17XNL_0104644.1-p1;product=PIR protein
Py17XNL_01	AUGUSTUS	CDS	23996	24838	1	-	0	ID=Py17XNL_0104644.1-CDS2;Parent=Py17XNL_0104644.1;gene_name=PIR protein;Name=Py17XNL_0104644.1-p1;transcript_id=Py17XNL_0104644.1;locus_tag=Py17XNL_0104644;protein_id=Py17XNL_0104644.1-p1;product=PIR protein
Py17XNL_01	AUGUSTUS	intron	24839	24943	1	-	.	ID=Py17XNL_0104644.1-intron2;Parent=Py17XNL_0104644.1;gene_name=PIR protein;Name=Py17XNL_0104644.1-intron2;transcript_id=Py17XNL_0104644.1;locus_tag=Py17XNL_0104644
Py17XNL_01	AUGUSTUS	CDS	24944	24958	1	-	0	ID=Py17XNL_0104644.1-CDS3;Parent=Py17XNL_0104644.1;gene_name=PIR protein;Name=Py17XNL_0104644.1-p1;transcript_id=Py17XNL_0104644.1;locus_tag=Py17XNL_0104644;protein_id=Py17XNL_0104644.1-p1;product=PIR protein
Py17XNL_01	AUGUSTUS	exon	24944	25156	.	-	.	ID=Py17XNL_0104644.1-exon3;Parent=Py17XNL_0104644.1;gene_name=PIR protein;Name=Py17XNL_0104644.1-exon3;transcript_id=Py17XNL_0104644.1;locus_tag=Py17XNL_0104644;protein_id=Py17XNL_0104644.1-p1;product=PIR protein
Py17XNL_01	AUGUSTUS	start_codon	24956	24958	.	-	0	ID=Py17XNL_0104644.1-start1;Parent=Py17XNL_0104644.1;gene_name=PIR protein;Name=Py17XNL_0104644.1-start1;transcript_id=Py17XNL_0104644.1;locus_tag=Py17XNL_0104644
Py17XNL_01	AUGUSTUS	five_prime_UTR	24959	25156	0.55	-	.	ID=Py17XNL_0104644.1-5UTR1;Parent=Py17XNL_0104644.1;gene_name=PIR protein;Name=Py17XNL_0104644.1-5UTR1;transcript_id=Py17XNL_0104644.1;locus_tag=Py17XNL_0104644
Py17XNL_01	AUGUSTUS	transcription_start_site	25156	25156	.	-	.	ID=Py17XNL_0104644.1-tss1;Parent=Py17XNL_0104644.1;gene_name=PIR protein;Name=Py17XNL_0104644.1-tss1;transcript_id=Py17XNL_0104644.1;locus_tag=Py17XNL_0104644
###
Py17XNL_01	AUGUSTUS	gene	26807	28826	0.18	-	.	ID=Py17XNL_0104645;gene_id=Py17XNL_0104645;gene_name=Py17XNL_0104645;Name=PIR protein;best_match=PY17X_0100033.1-p1;query_coverage=99.0;percentage_identity=100.0;locus_tag=Py17XNL_0104645
Py17XNL_01	AUGUSTUS	mRNA	26807	28826	0.18	-	.	ID=Py17XNL_0104645.1;Parent=Py17XNL_0104645;gene_name=Py17XNL_0104645;Name=PIR protein.1;best_match=PY17X_0100033.1-p1;query_coverage=99.0;percentage_identity=100.0;transcript_id=Py17XNL_0104645.1;locus_tag=Py17XNL_0104645;protein_id=Py17XNL_0104645.1-p1;product=PIR protein
Py17XNL_01	AUGUSTUS	transcription_end_site	26807	26807	.	-	.	ID=Py17XNL_0104645.1-tts1;Parent=Py17XNL_0104645.1;gene_name=PIR protein;Name=Py17XNL_0104645.1-tts1;transcript_id=Py17XNL_0104645.1;locus_tag=Py17XNL_0104645
Py17XNL_01	AUGUSTUS	three_prime_UTR	26807	27256	0.45	-	.	ID=Py17XNL_0104645.1-3UTR1;Parent=Py17XNL_0104645.1;gene_name=PIR protein;Name=Py17XNL_0104645.1-3UTR1;transcript_id=Py17XNL_0104645.1;locus_tag=Py17XNL_0104645
Py17XNL_01	AUGUSTUS	exon	26807	27343	.	-	.	ID=Py17XNL_0104645.1-exon1;Parent=Py17XNL_0104645.1;gene_name=PIR protein;Name=Py17XNL_0104645.1-exon1;transcript_id=Py17XNL_0104645.1;locus_tag=Py17XNL_0104645;protein_id=Py17XNL_0104645.1-p1;product=PIR protein
Py17XNL_01	AUGUSTUS	stop_codon	27257	27259	.	-	0	ID=Py17XNL_0104645.1-stop1;Parent=Py17XNL_0104645.1;gene_name=PIR protein;Name=Py17XNL_0104645.1-stop1;transcript_id=Py17XNL_0104645.1;locus_tag=Py17XNL_0104645
Py17XNL_01	AUGUSTUS	CDS	27257	27343	1	-	0	ID=Py17XNL_0104645.1-CDS1;Parent=Py17XNL_0104645.1;gene_name=PIR protein;Name=Py17XNL_0104645.1-p1;transcript_id=Py17XNL_0104645.1;locus_tag=Py17XNL_0104645;protein_id=Py17XNL_0104645.1-p1;product=PIR protein
Py17XNL_01	AUGUSTUS	intron	27344	27432	1	-	.	ID=Py17XNL_0104645.1-intron1;Parent=Py17XNL_0104645.1;gene_name=PIR protein;Name=Py17XNL_0104645.1-intron1;transcript_id=Py17XNL_0104645.1;locus_tag=Py17XNL_0104645
Py17XNL_01	AUGUSTUS	exon	27433	28230	.	-	.	ID=Py17XNL_0104645.1-exon2;Parent=Py17XNL_0104645.1;gene_name=PIR protein;Name=Py17XNL_0104645.1-exon2;transcript_id=Py17XNL_0104645.1;locus_tag=Py17XNL_0104645;protein_id=Py17XNL_0104645.1-p1;product=PIR protein
Py17XNL_01	AUGUSTUS	CDS	27433	28230	1	-	0	ID=Py17XNL_0104645.1-CDS2;Parent=Py17XNL_0104645.1;gene_name=PIR protein;Name=Py17XNL_0104645.1-p1;transcript_id=Py17XNL_0104645.1;locus_tag=Py17XNL_0104645;protein_id=Py17XNL_0104645.1-p1;product=PIR protein
Py17XNL_01	AUGUSTUS	intron	28231	28363	1	-	.	ID=Py17XNL_0104645.1-intron2;Parent=Py17XNL_0104645.1;gene_name=PIR protein;Name=Py17XNL_0104645.1-intron2;transcript_id=Py17XNL_0104645.1;locus_tag=Py17XNL_0104645
Py17XNL_01	AUGUSTUS	CDS	28364	28378	1	-	0	ID=Py17XNL_0104645.1-CDS3;Parent=Py17XNL_0104645.1;gene_name=PIR protein;Name=Py17XNL_0104645.1-p1;transcript_id=Py17XNL_0104645.1;locus_tag=Py17XNL_0104645;protein_id=Py17XNL_0104645.1-p1;product=PIR protein
Py17XNL_01	AUGUSTUS	exon	28364	28487	.	-	.	ID=Py17XNL_0104645.1-exon3;Parent=Py17XNL_0104645.1;gene_name=PIR protein;Name=Py17XNL_0104645.1-exon3;transcript_id=Py17XNL_0104645.1;locus_tag=Py17XNL_0104645;protein_id=Py17XNL_0104645.1-p1;product=PIR protein
Py17XNL_01	AUGUSTUS	start_codon	28376	28378	.	-	0	ID=Py17XNL_0104645.1-start1;Parent=Py17XNL_0104645.1;gene_name=PIR protein;Name=Py17XNL_0104645.1-start1;transcript_id=Py17XNL_0104645.1;locus_tag=Py17XNL_0104645
Py17XNL_01	AUGUSTUS	five_prime_UTR	28379	28487	1	-	.	ID=Py17XNL_0104645.1-5UTR1;Parent=Py17XNL_0104645.1;gene_name=PIR protein;Name=Py17XNL_0104645.1-5UTR1;transcript_id=Py17XNL_0104645.1;locus_tag=Py17XNL_0104645
Py17XNL_01	AUGUSTUS	exon	28600	28826	.	-	.	ID=Py17XNL_0104645.1-exon4;Parent=Py17XNL_0104645.1;gene_name=PIR protein;Name=Py17XNL_0104645.1-exon4;transcript_id=Py17XNL_0104645.1;locus_tag=Py17XNL_0104645;protein_id=Py17XNL_0104645.1-p1;product=PIR protein
Py17XNL_01	AUGUSTUS	five_prime_UTR	28600	28826	0.51	-	.	ID=Py17XNL_0104645.1-5UTR2;Parent=Py17XNL_0104645.1;gene_name=PIR protein;Name=Py17XNL_0104645.1-5UTR2;transcript_id=Py17XNL_0104645.1;locus_tag=Py17XNL_0104645
Py17XNL_01	AUGUSTUS	transcription_start_site	28826	28826	.	-	.	ID=Py17XNL_0104645.1-tss1;Parent=Py17XNL_0104645.1;gene_name=PIR protein;Name=Py17XNL_0104645.1-tss1;transcript_id=Py17XNL_0104645.1;locus_tag=Py17XNL_0104645
###
Py17XNL_01	AUGUSTUS	gene	31107	32476	0.13	-	.	ID=Py17XNL_0104646;gene_id=Py17XNL_0104646;gene_name=Py17XNL_0104646;Name=PIR protein;best_match=PY17X_0100037.1-p1;query_coverage=99.0;percentage_identity=100.0;locus_tag=Py17XNL_0104646
Py17XNL_01	AUGUSTUS	mRNA	31107	32476	0.13	-	.	ID=Py17XNL_0104646.1;Parent=Py17XNL_0104646;gene_name=Py17XNL_0104646;Name=PIR protein.1;best_match=PY17X_0100037.1-p1;query_coverage=99.0;percentage_identity=100.0;transcript_id=Py17XNL_0104646.1;locus_tag=Py17XNL_0104646;protein_id=Py17XNL_0104646.1-p1;product=PIR protein
Py17XNL_01	AUGUSTUS	transcription_end_site	31107	31107	.	-	.	ID=Py17XNL_0104646.1-tts1;Parent=Py17XNL_0104646.1;gene_name=PIR protein;Name=Py17XNL_0104646.1-tts1;transcript_id=Py17XNL_0104646.1;locus_tag=Py17XNL_0104646
Py17XNL_01	AUGUSTUS	three_prime_UTR	31107	31177	0.19	-	.	ID=Py17XNL_0104646.1-3UTR1;Parent=Py17XNL_0104646.1;gene_name=PIR protein;Name=Py17XNL_0104646.1-3UTR1;transcript_id=Py17XNL_0104646.1;locus_tag=Py17XNL_0104646
Py17XNL_01	AUGUSTUS	exon	31107	31264	.	-	.	ID=Py17XNL_0104646.1-exon1;Parent=Py17XNL_0104646.1;gene_name=PIR protein;Name=Py17XNL_0104646.1-exon1;transcript_id=Py17XNL_0104646.1;locus_tag=Py17XNL_0104646;protein_id=Py17XNL_0104646.1-p1;product=PIR protein
Py17XNL_01	AUGUSTUS	stop_codon	31178	31180	.	-	0	ID=Py17XNL_0104646.1-stop1;Parent=Py17XNL_0104646.1;gene_name=PIR protein;Name=Py17XNL_0104646.1-stop1;transcript_id=Py17XNL_0104646.1;locus_tag=Py17XNL_0104646
Py17XNL_01	AUGUSTUS	CDS	31178	31264	1	-	0	ID=Py17XNL_0104646.1-CDS1;Parent=Py17XNL_0104646.1;gene_name=PIR protein;Name=Py17XNL_0104646.1-p1;transcript_id=Py17XNL_0104646.1;locus_tag=Py17XNL_0104646;protein_id=Py17XNL_0104646.1-p1;product=PIR protein
Py17XNL_01	AUGUSTUS	intron	31265	31367	1	-	.	ID=Py17XNL_0104646.1-intron1;Parent=Py17XNL_0104646.1;gene_name=PIR protein;Name=Py17XNL_0104646.1-intron1;transcript_id=Py17XNL_0104646.1;locus_tag=Py17XNL_0104646
Py17XNL_01	AUGUSTUS	exon	31368	32252	.	-	.	ID=Py17XNL_0104646.1-exon2;Parent=Py17XNL_0104646.1;gene_name=PIR protein;Name=Py17XNL_0104646.1-exon2;transcript_id=Py17XNL_0104646.1;locus_tag=Py17XNL_0104646;protein_id=Py17XNL_0104646.1-p1;product=PIR protein
Py17XNL_01	AUGUSTUS	CDS	31368	32252	1	-	0	ID=Py17XNL_0104646.1-CDS2;Parent=Py17XNL_0104646.1;gene_name=PIR protein;Name=Py17XNL_0104646.1-p1;transcript_id=Py17XNL_0104646.1;locus_tag=Py17XNL_0104646;protein_id=Py17XNL_0104646.1-p1;product=PIR protein
Py17XNL_01	AUGUSTUS	intron	32253	32389	0.99	-	.	ID=Py17XNL_0104646.1-intron2;Parent=Py17XNL_0104646.1;gene_name=PIR protein;Name=Py17XNL_0104646.1-intron2;transcript_id=Py17XNL_0104646.1;locus_tag=Py17XNL_0104646
Py17XNL_01	AUGUSTUS	CDS	32390	32404	0.99	-	0	ID=Py17XNL_0104646.1-CDS3;Parent=Py17XNL_0104646.1;gene_name=PIR protein;Name=Py17XNL_0104646.1-p1;transcript_id=Py17XNL_0104646.1;locus_tag=Py17XNL_0104646;protein_id=Py17XNL_0104646.1-p1;product=PIR protein
Py17XNL_01	AUGUSTUS	exon	32390	32476	.	-	.	ID=Py17XNL_0104646.1-exon3;Parent=Py17XNL_0104646.1;gene_name=PIR protein;Name=Py17XNL_0104646.1-exon3;transcript_id=Py17XNL_0104646.1;locus_tag=Py17XNL_0104646;protein_id=Py17XNL_0104646.1-p1;product=PIR protein
Py17XNL_01	AUGUSTUS	start_codon	32402	32404	.	-	0	ID=Py17XNL_0104646.1-start1;Parent=Py17XNL_0104646.1;gene_name=PIR protein;Name=Py17XNL_0104646.1-start1;transcript_id=Py17XNL_0104646.1;locus_tag=Py17XNL_0104646
Py17XNL_01	AUGUSTUS	five_prime_UTR	32405	32476	0.69	-	.	ID=Py17XNL_0104646.1-5UTR1;Parent=Py17XNL_0104646.1;gene_name=PIR protein;Name=Py17XNL_0104646.1-5UTR1;transcript_id=Py17XNL_0104646.1;locus_tag=Py17XNL_0104646
Py17XNL_01	AUGUSTUS	transcription_start_site	32476	32476	.	-	.	ID=Py17XNL_0104646.1-tss1;Parent=Py17XNL_0104646.1;gene_name=PIR protein;Name=Py17XNL_0104646.1-tss1;transcript_id=Py17XNL_0104646.1;locus_tag=Py17XNL_0104646
###
Py17XNL_01	AUGUSTUS	gene	34447	36026	0.05	-	.	ID=Py17XNL_0104647;gene_id=Py17XNL_0104647;gene_name=Py17XNL_0104647;Name=PIR protein;best_match=PY17X_0100041.1-p1;query_coverage=99.0;percentage_identity=100.0;locus_tag=Py17XNL_0104647
Py17XNL_01	AUGUSTUS	mRNA	34447	36026	0.05	-	.	ID=Py17XNL_0104647.1;Parent=Py17XNL_0104647;gene_name=Py17XNL_0104647;Name=PIR protein.1;best_match=PY17X_0100041.1-p1;query_coverage=99.0;percentage_identity=100.0;transcript_id=Py17XNL_0104647.1;locus_tag=Py17XNL_0104647;protein_id=Py17XNL_0104647.1-p1;product=PIR protein
Py17XNL_01	AUGUSTUS	transcription_end_site	34447	34447	.	-	.	ID=Py17XNL_0104647.1-tts1;Parent=Py17XNL_0104647.1;gene_name=PIR protein;Name=Py17XNL_0104647.1-tts1;transcript_id=Py17XNL_0104647.1;locus_tag=Py17XNL_0104647
Py17XNL_01	AUGUSTUS	three_prime_UTR	34447	34699	0.13	-	.	ID=Py17XNL_0104647.1-3UTR1;Parent=Py17XNL_0104647.1;gene_name=PIR protein;Name=Py17XNL_0104647.1-3UTR1;transcript_id=Py17XNL_0104647.1;locus_tag=Py17XNL_0104647
Py17XNL_01	AUGUSTUS	exon	34447	34765	.	-	.	ID=Py17XNL_0104647.1-exon1;Parent=Py17XNL_0104647.1;gene_name=PIR protein;Name=Py17XNL_0104647.1-exon1;transcript_id=Py17XNL_0104647.1;locus_tag=Py17XNL_0104647;protein_id=Py17XNL_0104647.1-p1;product=PIR protein
Py17XNL_01	AUGUSTUS	stop_codon	34700	34702	.	-	0	ID=Py17XNL_0104647.1-stop1;Parent=Py17XNL_0104647.1;gene_name=PIR protein;Name=Py17XNL_0104647.1-stop1;transcript_id=Py17XNL_0104647.1;locus_tag=Py17XNL_0104647
Py17XNL_01	AUGUSTUS	CDS	34700	34765	1	-	0	ID=Py17XNL_0104647.1-CDS1;Parent=Py17XNL_0104647.1;gene_name=PIR protein;Name=Py17XNL_0104647.1-p1;transcript_id=Py17XNL_0104647.1;locus_tag=Py17XNL_0104647;protein_id=Py17XNL_0104647.1-p1;product=PIR protein
Py17XNL_01	AUGUSTUS	intron	34766	34851	1	-	.	ID=Py17XNL_0104647.1-intron1;Parent=Py17XNL_0104647.1;gene_name=PIR protein;Name=Py17XNL_0104647.1-intron1;transcript_id=Py17XNL_0104647.1;locus_tag=Py17XNL_0104647
Py17XNL_01	AUGUSTUS	exon	34852	35595	.	-	.	ID=Py17XNL_0104647.1-exon2;Parent=Py17XNL_0104647.1;gene_name=PIR protein;Name=Py17XNL_0104647.1-exon2;transcript_id=Py17XNL_0104647.1;locus_tag=Py17XNL_0104647;protein_id=Py17XNL_0104647.1-p1;product=PIR protein
Py17XNL_01	AUGUSTUS	CDS	34852	35595	0.94	-	0	ID=Py17XNL_0104647.1-CDS2;Parent=Py17XNL_0104647.1;gene_name=PIR protein;Name=Py17XNL_0104647.1-p1;transcript_id=Py17XNL_0104647.1;locus_tag=Py17XNL_0104647;protein_id=Py17XNL_0104647.1-p1;product=PIR protein
Py17XNL_01	AUGUSTUS	intron	35596	35714	0.94	-	.	ID=Py17XNL_0104647.1-intron2;Parent=Py17XNL_0104647.1;gene_name=PIR protein;Name=Py17XNL_0104647.1-intron2;transcript_id=Py17XNL_0104647.1;locus_tag=Py17XNL_0104647
Py17XNL_01	AUGUSTUS	CDS	35715	35729	0.94	-	0	ID=Py17XNL_0104647.1-CDS3;Parent=Py17XNL_0104647.1;gene_name=PIR protein;Name=Py17XNL_0104647.1-p1;transcript_id=Py17XNL_0104647.1;locus_tag=Py17XNL_0104647;protein_id=Py17XNL_0104647.1-p1;product=PIR protein
Py17XNL_01	AUGUSTUS	exon	35715	36026	.	-	.	ID=Py17XNL_0104647.1-exon3;Parent=Py17XNL_0104647.1;gene_name=PIR protein;Name=Py17XNL_0104647.1-exon3;transcript_id=Py17XNL_0104647.1;locus_tag=Py17XNL_0104647;protein_id=Py17XNL_0104647.1-p1;product=PIR protein
Py17XNL_01	AUGUSTUS	start_codon	35727	35729	.	-	0	ID=Py17XNL_0104647.1-start1;Parent=Py17XNL_0104647.1;gene_name=PIR protein;Name=Py17XNL_0104647.1-start1;transcript_id=Py17XNL_0104647.1;locus_tag=Py17XNL_0104647
Py17XNL_01	AUGUSTUS	five_prime_UTR	35730	36026	0.41	-	.	ID=Py17XNL_0104647.1-5UTR1;Parent=Py17XNL_0104647.1;gene_name=PIR protein;Name=Py17XNL_0104647.1-5UTR1;transcript_id=Py17XNL_0104647.1;locus_tag=Py17XNL_0104647
Py17XNL_01	AUGUSTUS	transcription_start_site	36026	36026	.	-	.	ID=Py17XNL_0104647.1-tss1;Parent=Py17XNL_0104647.1;gene_name=PIR protein;Name=Py17XNL_0104647.1-tss1;transcript_id=Py17XNL_0104647.1;locus_tag=Py17XNL_0104647
###
Py17XNL_01	AUGUSTUS	gene	37977	39176	0.29	-	.	ID=Py17XNL_0104648;gene_id=Py17XNL_0104648;gene_name=Py17XNL_0104648;Name=PIR protein;best_match=PY17X_1000055.1-p1;query_coverage=99.0;percentage_identity=100.0;locus_tag=Py17XNL_0104648
Py17XNL_01	AUGUSTUS	mRNA	37977	39176	0.29	-	.	ID=Py17XNL_0104648.1;Parent=Py17XNL_0104648;gene_name=Py17XNL_0104648;Name=PIR protein.1;best_match=PY17X_1000055.1-p1;query_coverage=99.0;percentage_identity=100.0;transcript_id=Py17XNL_0104648.1;locus_tag=Py17XNL_0104648;protein_id=Py17XNL_0104648.1-p1;product=PIR protein
Py17XNL_01	AUGUSTUS	transcription_end_site	37977	37977	.	-	.	ID=Py17XNL_0104648.1-tts1;Parent=Py17XNL_0104648.1;gene_name=PIR protein;Name=Py17XNL_0104648.1-tts1;transcript_id=Py17XNL_0104648.1;locus_tag=Py17XNL_0104648
Py17XNL_01	AUGUSTUS	three_prime_UTR	37977	37998	0.36	-	.	ID=Py17XNL_0104648.1-3UTR1;Parent=Py17XNL_0104648.1;gene_name=PIR protein;Name=Py17XNL_0104648.1-3UTR1;transcript_id=Py17XNL_0104648.1;locus_tag=Py17XNL_0104648
Py17XNL_01	AUGUSTUS	exon	37977	38097	.	-	.	ID=Py17XNL_0104648.1-exon1;Parent=Py17XNL_0104648.1;gene_name=PIR protein;Name=Py17XNL_0104648.1-exon1;transcript_id=Py17XNL_0104648.1;locus_tag=Py17XNL_0104648;protein_id=Py17XNL_0104648.1-p1;product=PIR protein
Py17XNL_01	AUGUSTUS	stop_codon	37999	38001	.	-	0	ID=Py17XNL_0104648.1-stop1;Parent=Py17XNL_0104648.1;gene_name=PIR protein;Name=Py17XNL_0104648.1-stop1;transcript_id=Py17XNL_0104648.1;locus_tag=Py17XNL_0104648
Py17XNL_01	AUGUSTUS	CDS	37999	38097	1	-	0	ID=Py17XNL_0104648.1-CDS1;Parent=Py17XNL_0104648.1;gene_name=PIR protein;Name=Py17XNL_0104648.1-p1;transcript_id=Py17XNL_0104648.1;locus_tag=Py17XNL_0104648;protein_id=Py17XNL_0104648.1-p1;product=PIR protein
Py17XNL_01	AUGUSTUS	intron	38098	38187	1	-	.	ID=Py17XNL_0104648.1-intron1;Parent=Py17XNL_0104648.1;gene_name=PIR protein;Name=Py17XNL_0104648.1-intron1;transcript_id=Py17XNL_0104648.1;locus_tag=Py17XNL_0104648
Py17XNL_01	AUGUSTUS	exon	38188	38949	.	-	.	ID=Py17XNL_0104648.1-exon2;Parent=Py17XNL_0104648.1;gene_name=PIR protein;Name=Py17XNL_0104648.1-exon2;transcript_id=Py17XNL_0104648.1;locus_tag=Py17XNL_0104648;protein_id=Py17XNL_0104648.1-p1;product=PIR protein
Py17XNL_01	AUGUSTUS	CDS	38188	38949	1	-	0	ID=Py17XNL_0104648.1-CDS2;Parent=Py17XNL_0104648.1;gene_name=PIR protein;Name=Py17XNL_0104648.1-p1;transcript_id=Py17XNL_0104648.1;locus_tag=Py17XNL_0104648;protein_id=Py17XNL_0104648.1-p1;product=PIR protein
Py17XNL_01	AUGUSTUS	intron	38950	39088	1	-	.	ID=Py17XNL_0104648.1-intron2;Parent=Py17XNL_0104648.1;gene_name=PIR protein;Name=Py17XNL_0104648.1-intron2;transcript_id=Py17XNL_0104648.1;locus_tag=Py17XNL_0104648
Py17XNL_01	AUGUSTUS	CDS	39089	39103	1	-	0	ID=Py17XNL_0104648.1-CDS3;Parent=Py17XNL_0104648.1;gene_name=PIR protein;Name=Py17XNL_0104648.1-p1;transcript_id=Py17XNL_0104648.1;locus_tag=Py17XNL_0104648;protein_id=Py17XNL_0104648.1-p1;product=PIR protein
Py17XNL_01	AUGUSTUS	exon	39089	39176	.	-	.	ID=Py17XNL_0104648.1-exon3;Parent=Py17XNL_0104648.1;gene_name=PIR protein;Name=Py17XNL_0104648.1-exon3;transcript_id=Py17XNL_0104648.1;locus_tag=Py17XNL_0104648;protein_id=Py17XNL_0104648.1-p1;product=PIR protein
Py17XNL_01	AUGUSTUS	start_codon	39101	39103	.	-	0	ID=Py17XNL_0104648.1-start1;Parent=Py17XNL_0104648.1;gene_name=PIR protein;Name=Py17XNL_0104648.1-start1;transcript_id=Py17XNL_0104648.1;locus_tag=Py17XNL_0104648
Py17XNL_01	AUGUSTUS	five_prime_UTR	39104	39176	0.75	-	.	ID=Py17XNL_0104648.1-5UTR1;Parent=Py17XNL_0104648.1;gene_name=PIR protein;Name=Py17XNL_0104648.1-5UTR1;transcript_id=Py17XNL_0104648.1;locus_tag=Py17XNL_0104648
Py17XNL_01	AUGUSTUS	transcription_start_site	39176	39176	.	-	.	ID=Py17XNL_0104648.1-tss1;Parent=Py17XNL_0104648.1;gene_name=PIR protein;Name=Py17XNL_0104648.1-tss1;transcript_id=Py17XNL_0104648.1;locus_tag=Py17XNL_0104648
###
Py17XNL_01	AUGUSTUS	gene	41177	42876	0.28	-	.	ID=Py17XNL_0104649;gene_id=Py17XNL_0104649;gene_name=Py17XNL_0104649;Name=PIR protein;best_match=PY17X_0100049.1-p1;query_coverage=99.0;percentage_identity=100.0;locus_tag=Py17XNL_0104649
Py17XNL_01	AUGUSTUS	mRNA	41177	42876	0.28	-	.	ID=Py17XNL_0104649.1;Parent=Py17XNL_0104649;gene_name=Py17XNL_0104649;Name=PIR protein.1;best_match=PY17X_0100049.1-p1;query_coverage=99.0;percentage_identity=100.0;transcript_id=Py17XNL_0104649.1;locus_tag=Py17XNL_0104649;protein_id=Py17XNL_0104649.1-p1;product=PIR protein
Py17XNL_01	AUGUSTUS	transcription_end_site	41177	41177	.	-	.	ID=Py17XNL_0104649.1-tts1;Parent=Py17XNL_0104649.1;gene_name=PIR protein;Name=Py17XNL_0104649.1-tts1;transcript_id=Py17XNL_0104649.1;locus_tag=Py17XNL_0104649
Py17XNL_01	AUGUSTUS	three_prime_UTR	41177	41392	0.43	-	.	ID=Py17XNL_0104649.1-3UTR1;Parent=Py17XNL_0104649.1;gene_name=PIR protein;Name=Py17XNL_0104649.1-3UTR1;transcript_id=Py17XNL_0104649.1;locus_tag=Py17XNL_0104649
Py17XNL_01	AUGUSTUS	exon	41177	41479	.	-	.	ID=Py17XNL_0104649.1-exon1;Parent=Py17XNL_0104649.1;gene_name=PIR protein;Name=Py17XNL_0104649.1-exon1;transcript_id=Py17XNL_0104649.1;locus_tag=Py17XNL_0104649;protein_id=Py17XNL_0104649.1-p1;product=PIR protein
Py17XNL_01	AUGUSTUS	stop_codon	41393	41395	.	-	0	ID=Py17XNL_0104649.1-stop1;Parent=Py17XNL_0104649.1;gene_name=PIR protein;Name=Py17XNL_0104649.1-stop1;transcript_id=Py17XNL_0104649.1;locus_tag=Py17XNL_0104649
Py17XNL_01	AUGUSTUS	CDS	41393	41479	1	-	0	ID=Py17XNL_0104649.1-CDS1;Parent=Py17XNL_0104649.1;gene_name=PIR protein;Name=Py17XNL_0104649.1-p1;transcript_id=Py17XNL_0104649.1;locus_tag=Py17XNL_0104649;protein_id=Py17XNL_0104649.1-p1;product=PIR protein
Py17XNL_01	AUGUSTUS	intron	41480	41582	1	-	.	ID=Py17XNL_0104649.1-intron1;Parent=Py17XNL_0104649.1;gene_name=PIR protein;Name=Py17XNL_0104649.1-intron1;transcript_id=Py17XNL_0104649.1;locus_tag=Py17XNL_0104649
Py17XNL_01	AUGUSTUS	exon	41583	42413	.	-	.	ID=Py17XNL_0104649.1-exon2;Parent=Py17XNL_0104649.1;gene_name=PIR protein;Name=Py17XNL_0104649.1-exon2;transcript_id=Py17XNL_0104649.1;locus_tag=Py17XNL_0104649;protein_id=Py17XNL_0104649.1-p1;product=PIR protein
Py17XNL_01	AUGUSTUS	CDS	41583	42413	1	-	0	ID=Py17XNL_0104649.1-CDS2;Parent=Py17XNL_0104649.1;gene_name=PIR protein;Name=Py17XNL_0104649.1-p1;transcript_id=Py17XNL_0104649.1;locus_tag=Py17XNL_0104649;protein_id=Py17XNL_0104649.1-p1;product=PIR protein
Py17XNL_01	AUGUSTUS	intron	42414	42548	1	-	.	ID=Py17XNL_0104649.1-intron2;Parent=Py17XNL_0104649.1;gene_name=PIR protein;Name=Py17XNL_0104649.1-intron2;transcript_id=Py17XNL_0104649.1;locus_tag=Py17XNL_0104649
Py17XNL_01	AUGUSTUS	CDS	42549	42563	1	-	0	ID=Py17XNL_0104649.1-CDS3;Parent=Py17XNL_0104649.1;gene_name=PIR protein;Name=Py17XNL_0104649.1-p1;transcript_id=Py17XNL_0104649.1;locus_tag=Py17XNL_0104649;protein_id=Py17XNL_0104649.1-p1;product=PIR protein
Py17XNL_01	AUGUSTUS	exon	42549	42672	.	-	.	ID=Py17XNL_0104649.1-exon3;Parent=Py17XNL_0104649.1;gene_name=PIR protein;Name=Py17XNL_0104649.1-exon3;transcript_id=Py17XNL_0104649.1;locus_tag=Py17XNL_0104649;protein_id=Py17XNL_0104649.1-p1;product=PIR protein
Py17XNL_01	AUGUSTUS	start_codon	42561	42563	.	-	0	ID=Py17XNL_0104649.1-start1;Parent=Py17XNL_0104649.1;gene_name=PIR protein;Name=Py17XNL_0104649.1-start1;transcript_id=Py17XNL_0104649.1;locus_tag=Py17XNL_0104649
Py17XNL_01	AUGUSTUS	five_prime_UTR	42564	42672	1	-	.	ID=Py17XNL_0104649.1-5UTR1;Parent=Py17XNL_0104649.1;gene_name=PIR protein;Name=Py17XNL_0104649.1-5UTR1;transcript_id=Py17XNL_0104649.1;locus_tag=Py17XNL_0104649
Py17XNL_01	AUGUSTUS	exon	42786	42876	.	-	.	ID=Py17XNL_0104649.1-exon4;Parent=Py17XNL_0104649.1;gene_name=PIR protein;Name=Py17XNL_0104649.1-exon4;transcript_id=Py17XNL_0104649.1;locus_tag=Py17XNL_0104649;protein_id=Py17XNL_0104649.1-p1;product=PIR protein
Py17XNL_01	AUGUSTUS	five_prime_UTR	42786	42876	0.7	-	.	ID=Py17XNL_0104649.1-5UTR2;Parent=Py17XNL_0104649.1;gene_name=PIR protein;Name=Py17XNL_0104649.1-5UTR2;transcript_id=Py17XNL_0104649.1;locus_tag=Py17XNL_0104649
Py17XNL_01	AUGUSTUS	transcription_start_site	42876	42876	.	-	.	ID=Py17XNL_0104649.1-tss1;Parent=Py17XNL_0104649.1;gene_name=PIR protein;Name=Py17XNL_0104649.1-tss1;transcript_id=Py17XNL_0104649.1;locus_tag=Py17XNL_0104649
###
Py17XNL_01	AUGUSTUS	gene	45257	46636	0.37	-	.	ID=Py17XNL_0104650;gene_id=Py17XNL_0104650;gene_name=Py17XNL_0104650;Name=PIR protein;best_match=PY17X_0100053.1-p1;query_coverage=99.0;percentage_identity=100.0;locus_tag=Py17XNL_0104650
Py17XNL_01	AUGUSTUS	mRNA	45257	46636	0.37	-	.	ID=Py17XNL_0104650.1;Parent=Py17XNL_0104650;gene_name=Py17XNL_0104650;Name=PIR protein.1;best_match=PY17X_0100053.1-p1;query_coverage=99.0;percentage_identity=100.0;transcript_id=Py17XNL_0104650.1;locus_tag=Py17XNL_0104650;protein_id=Py17XNL_0104650.1-p1;product=PIR protein
Py17XNL_01	AUGUSTUS	transcription_end_site	45257	45257	.	-	.	ID=Py17XNL_0104650.1-tts1;Parent=Py17XNL_0104650.1;gene_name=PIR protein;Name=Py17XNL_0104650.1-tts1;transcript_id=Py17XNL_0104650.1;locus_tag=Py17XNL_0104650
Py17XNL_01	AUGUSTUS	three_prime_UTR	45257	45402	0.52	-	.	ID=Py17XNL_0104650.1-3UTR1;Parent=Py17XNL_0104650.1;gene_name=PIR protein;Name=Py17XNL_0104650.1-3UTR1;transcript_id=Py17XNL_0104650.1;locus_tag=Py17XNL_0104650
Py17XNL_01	AUGUSTUS	exon	45257	45468	.	-	.	ID=Py17XNL_0104650.1-exon1;Parent=Py17XNL_0104650.1;gene_name=PIR protein;Name=Py17XNL_0104650.1-exon1;transcript_id=Py17XNL_0104650.1;locus_tag=Py17XNL_0104650;protein_id=Py17XNL_0104650.1-p1;product=PIR protein
Py17XNL_01	AUGUSTUS	stop_codon	45403	45405	.	-	0	ID=Py17XNL_0104650.1-stop1;Parent=Py17XNL_0104650.1;gene_name=PIR protein;Name=Py17XNL_0104650.1-stop1;transcript_id=Py17XNL_0104650.1;locus_tag=Py17XNL_0104650
Py17XNL_01	AUGUSTUS	CDS	45403	45468	1	-	0	ID=Py17XNL_0104650.1-CDS1;Parent=Py17XNL_0104650.1;gene_name=PIR protein;Name=Py17XNL_0104650.1-p1;transcript_id=Py17XNL_0104650.1;locus_tag=Py17XNL_0104650;protein_id=Py17XNL_0104650.1-p1;product=PIR protein
Py17XNL_01	AUGUSTUS	intron	45469	45551	1	-	.	ID=Py17XNL_0104650.1-intron1;Parent=Py17XNL_0104650.1;gene_name=PIR protein;Name=Py17XNL_0104650.1-intron1;transcript_id=Py17XNL_0104650.1;locus_tag=Py17XNL_0104650
Py17XNL_01	AUGUSTUS	exon	45552	46310	.	-	.	ID=Py17XNL_0104650.1-exon2;Parent=Py17XNL_0104650.1;gene_name=PIR protein;Name=Py17XNL_0104650.1-exon2;transcript_id=Py17XNL_0104650.1;locus_tag=Py17XNL_0104650;protein_id=Py17XNL_0104650.1-p1;product=PIR protein
Py17XNL_01	AUGUSTUS	CDS	45552	46310	1	-	0	ID=Py17XNL_0104650.1-CDS2;Parent=Py17XNL_0104650.1;gene_name=PIR protein;Name=Py17XNL_0104650.1-p1;transcript_id=Py17XNL_0104650.1;locus_tag=Py17XNL_0104650;protein_id=Py17XNL_0104650.1-p1;product=PIR protein
Py17XNL_01	AUGUSTUS	intron	46311	46445	1	-	.	ID=Py17XNL_0104650.1-intron2;Parent=Py17XNL_0104650.1;gene_name=PIR protein;Name=Py17XNL_0104650.1-intron2;transcript_id=Py17XNL_0104650.1;locus_tag=Py17XNL_0104650
Py17XNL_01	AUGUSTUS	CDS	46446	46460	0.99	-	0	ID=Py17XNL_0104650.1-CDS3;Parent=Py17XNL_0104650.1;gene_name=PIR protein;Name=Py17XNL_0104650.1-p1;transcript_id=Py17XNL_0104650.1;locus_tag=Py17XNL_0104650;protein_id=Py17XNL_0104650.1-p1;product=PIR protein
Py17XNL_01	AUGUSTUS	exon	46446	46636	.	-	.	ID=Py17XNL_0104650.1-exon3;Parent=Py17XNL_0104650.1;gene_name=PIR protein;Name=Py17XNL_0104650.1-exon3;transcript_id=Py17XNL_0104650.1;locus_tag=Py17XNL_0104650;protein_id=Py17XNL_0104650.1-p1;product=PIR protein
Py17XNL_01	AUGUSTUS	start_codon	46458	46460	.	-	0	ID=Py17XNL_0104650.1-start1;Parent=Py17XNL_0104650.1;gene_name=PIR protein;Name=Py17XNL_0104650.1-start1;transcript_id=Py17XNL_0104650.1;locus_tag=Py17XNL_0104650
Py17XNL_01	AUGUSTUS	five_prime_UTR	46461	46636	0.65	-	.	ID=Py17XNL_0104650.1-5UTR1;Parent=Py17XNL_0104650.1;gene_name=PIR protein;Name=Py17XNL_0104650.1-5UTR1;transcript_id=Py17XNL_0104650.1;locus_tag=Py17XNL_0104650
Py17XNL_01	AUGUSTUS	transcription_start_site	46636	46636	.	-	.	ID=Py17XNL_0104650.1-tss1;Parent=Py17XNL_0104650.1;gene_name=PIR protein;Name=Py17XNL_0104650.1-tss1;transcript_id=Py17XNL_0104650.1;locus_tag=Py17XNL_0104650
###
Py17XNL_01	AUGUSTUS	gene	49137	50776	0.29	-	.	ID=Py17XNL_0104651;gene_id=Py17XNL_0104651;gene_name=Py17XNL_0104651;Name=PIR protein;best_match=PY17X_0100059.1-p1;query_coverage=99.0;percentage_identity=100.0;locus_tag=Py17XNL_0104651
Py17XNL_01	AUGUSTUS	mRNA	49137	50776	0.29	-	.	ID=Py17XNL_0104651.1;Parent=Py17XNL_0104651;gene_name=Py17XNL_0104651;Name=PIR protein.1;best_match=PY17X_0100059.1-p1;query_coverage=99.0;percentage_identity=100.0;transcript_id=Py17XNL_0104651.1;locus_tag=Py17XNL_0104651;protein_id=Py17XNL_0104651.1-p1;product=PIR protein
Py17XNL_01	AUGUSTUS	transcription_end_site	49137	49137	.	-	.	ID=Py17XNL_0104651.1-tts1;Parent=Py17XNL_0104651.1;gene_name=PIR protein;Name=Py17XNL_0104651.1-tts1;transcript_id=Py17XNL_0104651.1;locus_tag=Py17XNL_0104651
Py17XNL_01	AUGUSTUS	three_prime_UTR	49137	49528	0.32	-	.	ID=Py17XNL_0104651.1-3UTR1;Parent=Py17XNL_0104651.1;gene_name=PIR protein;Name=Py17XNL_0104651.1-3UTR1;transcript_id=Py17XNL_0104651.1;locus_tag=Py17XNL_0104651
Py17XNL_01	AUGUSTUS	exon	49137	49594	.	-	.	ID=Py17XNL_0104651.1-exon1;Parent=Py17XNL_0104651.1;gene_name=PIR protein;Name=Py17XNL_0104651.1-exon1;transcript_id=Py17XNL_0104651.1;locus_tag=Py17XNL_0104651;protein_id=Py17XNL_0104651.1-p1;product=PIR protein
Py17XNL_01	AUGUSTUS	stop_codon	49529	49531	.	-	0	ID=Py17XNL_0104651.1-stop1;Parent=Py17XNL_0104651.1;gene_name=PIR protein;Name=Py17XNL_0104651.1-stop1;transcript_id=Py17XNL_0104651.1;locus_tag=Py17XNL_0104651
Py17XNL_01	AUGUSTUS	CDS	49529	49594	1	-	0	ID=Py17XNL_0104651.1-CDS1;Parent=Py17XNL_0104651.1;gene_name=PIR protein;Name=Py17XNL_0104651.1-p1;transcript_id=Py17XNL_0104651.1;locus_tag=Py17XNL_0104651;protein_id=Py17XNL_0104651.1-p1;product=PIR protein
Py17XNL_01	AUGUSTUS	intron	49595	49698	1	-	.	ID=Py17XNL_0104651.1-intron1;Parent=Py17XNL_0104651.1;gene_name=PIR protein;Name=Py17XNL_0104651.1-intron1;transcript_id=Py17XNL_0104651.1;locus_tag=Py17XNL_0104651
Py17XNL_01	AUGUSTUS	exon	49699	50553	.	-	.	ID=Py17XNL_0104651.1-exon2;Parent=Py17XNL_0104651.1;gene_name=PIR protein;Name=Py17XNL_0104651.1-exon2;transcript_id=Py17XNL_0104651.1;locus_tag=Py17XNL_0104651;protein_id=Py17XNL_0104651.1-p1;product=PIR protein
Py17XNL_01	AUGUSTUS	CDS	49699	50553	1	-	0	ID=Py17XNL_0104651.1-CDS2;Parent=Py17XNL_0104651.1;gene_name=PIR protein;Name=Py17XNL_0104651.1-p1;transcript_id=Py17XNL_0104651.1;locus_tag=Py17XNL_0104651;protein_id=Py17XNL_0104651.1-p1;product=PIR protein
Py17XNL_01	AUGUSTUS	intron	50554	50689	1	-	.	ID=Py17XNL_0104651.1-intron2;Parent=Py17XNL_0104651.1;gene_name=PIR protein;Name=Py17XNL_0104651.1-intron2;transcript_id=Py17XNL_0104651.1;locus_tag=Py17XNL_0104651
Py17XNL_01	AUGUSTUS	CDS	50690	50704	0.98	-	0	ID=Py17XNL_0104651.1-CDS3;Parent=Py17XNL_0104651.1;gene_name=PIR protein;Name=Py17XNL_0104651.1-p1;transcript_id=Py17XNL_0104651.1;locus_tag=Py17XNL_0104651;protein_id=Py17XNL_0104651.1-p1;product=PIR protein
Py17XNL_01	AUGUSTUS	exon	50690	50776	.	-	.	ID=Py17XNL_0104651.1-exon3;Parent=Py17XNL_0104651.1;gene_name=PIR protein;Name=Py17XNL_0104651.1-exon3;transcript_id=Py17XNL_0104651.1;locus_tag=Py17XNL_0104651;protein_id=Py17XNL_0104651.1-p1;product=PIR protein
Py17XNL_01	AUGUSTUS	start_codon	50702	50704	.	-	0	ID=Py17XNL_0104651.1-start1;Parent=Py17XNL_0104651.1;gene_name=PIR protein;Name=Py17XNL_0104651.1-start1;transcript_id=Py17XNL_0104651.1;locus_tag=Py17XNL_0104651
Py17XNL_01	AUGUSTUS	five_prime_UTR	50705	50776	0.91	-	.	ID=Py17XNL_0104651.1-5UTR1;Parent=Py17XNL_0104651.1;gene_name=PIR protein;Name=Py17XNL_0104651.1-5UTR1;transcript_id=Py17XNL_0104651.1;locus_tag=Py17XNL_0104651
Py17XNL_01	AUGUSTUS	transcription_start_site	50776	50776	.	-	.	ID=Py17XNL_0104651.1-tss1;Parent=Py17XNL_0104651.1;gene_name=PIR protein;Name=Py17XNL_0104651.1-tss1;transcript_id=Py17XNL_0104651.1;locus_tag=Py17XNL_0104651
###
Py17XNL_01	AUGUSTUS	gene	52817	54116	0.2	-	.	ID=Py17XNL_0104652;gene_id=Py17XNL_0104652;gene_name=Py17XNL_0104652;Name=PIR protein;best_match=PY17X_0100063.1-p1;query_coverage=99.0;percentage_identity=100.0;locus_tag=Py17XNL_0104652
Py17XNL_01	AUGUSTUS	mRNA	52817	54116	0.2	-	.	ID=Py17XNL_0104652.1;Parent=Py17XNL_0104652;gene_name=Py17XNL_0104652;Name=PIR protein.1;best_match=PY17X_0100063.1-p1;query_coverage=99.0;percentage_identity=100.0;transcript_id=Py17XNL_0104652.1;locus_tag=Py17XNL_0104652;protein_id=Py17XNL_0104652.1-p1;product=PIR protein
Py17XNL_01	AUGUSTUS	transcription_end_site	52817	52817	.	-	.	ID=Py17XNL_0104652.1-tts1;Parent=Py17XNL_0104652.1;gene_name=PIR protein;Name=Py17XNL_0104652.1-tts1;transcript_id=Py17XNL_0104652.1;locus_tag=Py17XNL_0104652
Py17XNL_01	AUGUSTUS	three_prime_UTR	52817	53046	0.5	-	.	ID=Py17XNL_0104652.1-3UTR1;Parent=Py17XNL_0104652.1;gene_name=PIR protein;Name=Py17XNL_0104652.1-3UTR1;transcript_id=Py17XNL_0104652.1;locus_tag=Py17XNL_0104652
Py17XNL_01	AUGUSTUS	exon	52817	53112	.	-	.	ID=Py17XNL_0104652.1-exon1;Parent=Py17XNL_0104652.1;gene_name=PIR protein;Name=Py17XNL_0104652.1-exon1;transcript_id=Py17XNL_0104652.1;locus_tag=Py17XNL_0104652;protein_id=Py17XNL_0104652.1-p1;product=PIR protein
Py17XNL_01	AUGUSTUS	stop_codon	53047	53049	.	-	0	ID=Py17XNL_0104652.1-stop1;Parent=Py17XNL_0104652.1;gene_name=PIR protein;Name=Py17XNL_0104652.1-stop1;transcript_id=Py17XNL_0104652.1;locus_tag=Py17XNL_0104652
Py17XNL_01	AUGUSTUS	CDS	53047	53112	1	-	0	ID=Py17XNL_0104652.1-CDS1;Parent=Py17XNL_0104652.1;gene_name=PIR protein;Name=Py17XNL_0104652.1-p1;transcript_id=Py17XNL_0104652.1;locus_tag=Py17XNL_0104652;protein_id=Py17XNL_0104652.1-p1;product=PIR protein
Py17XNL_01	AUGUSTUS	intron	53113	53201	1	-	.	ID=Py17XNL_0104652.1-intron1;Parent=Py17XNL_0104652.1;gene_name=PIR protein;Name=Py17XNL_0104652.1-intron1;transcript_id=Py17XNL_0104652.1;locus_tag=Py17XNL_0104652
Py17XNL_01	AUGUSTUS	exon	53202	53951	.	-	.	ID=Py17XNL_0104652.1-exon2;Parent=Py17XNL_0104652.1;gene_name=PIR protein;Name=Py17XNL_0104652.1-exon2;transcript_id=Py17XNL_0104652.1;locus_tag=Py17XNL_0104652;protein_id=Py17XNL_0104652.1-p1;product=PIR protein
Py17XNL_01	AUGUSTUS	CDS	53202	53951	1	-	0	ID=Py17XNL_0104652.1-CDS2;Parent=Py17XNL_0104652.1;gene_name=PIR protein;Name=Py17XNL_0104652.1-p1;transcript_id=Py17XNL_0104652.1;locus_tag=Py17XNL_0104652;protein_id=Py17XNL_0104652.1-p1;product=PIR protein
Py17XNL_01	AUGUSTUS	intron	53952	54070	1	-	.	ID=Py17XNL_0104652.1-intron2;Parent=Py17XNL_0104652.1;gene_name=PIR protein;Name=Py17XNL_0104652.1-intron2;transcript_id=Py17XNL_0104652.1;locus_tag=Py17XNL_0104652
Py17XNL_01	AUGUSTUS	CDS	54071	54085	1	-	0	ID=Py17XNL_0104652.1-CDS3;Parent=Py17XNL_0104652.1;gene_name=PIR protein;Name=Py17XNL_0104652.1-p1;transcript_id=Py17XNL_0104652.1;locus_tag=Py17XNL_0104652;protein_id=Py17XNL_0104652.1-p1;product=PIR protein
Py17XNL_01	AUGUSTUS	exon	54071	54116	.	-	.	ID=Py17XNL_0104652.1-exon3;Parent=Py17XNL_0104652.1;gene_name=PIR protein;Name=Py17XNL_0104652.1-exon3;transcript_id=Py17XNL_0104652.1;locus_tag=Py17XNL_0104652;protein_id=Py17XNL_0104652.1-p1;product=PIR protein
Py17XNL_01	AUGUSTUS	start_codon	54083	54085	.	-	0	ID=Py17XNL_0104652.1-start1;Parent=Py17XNL_0104652.1;gene_name=PIR protein;Name=Py17XNL_0104652.1-start1;transcript_id=Py17XNL_0104652.1;locus_tag=Py17XNL_0104652
Py17XNL_01	AUGUSTUS	five_prime_UTR	54086	54116	0.39	-	.	ID=Py17XNL_0104652.1-5UTR1;Parent=Py17XNL_0104652.1;gene_name=PIR protein;Name=Py17XNL_0104652.1-5UTR1;transcript_id=Py17XNL_0104652.1;locus_tag=Py17XNL_0104652
Py17XNL_01	AUGUSTUS	transcription_start_site	54116	54116	.	-	.	ID=Py17XNL_0104652.1-tss1;Parent=Py17XNL_0104652.1;gene_name=PIR protein;Name=Py17XNL_0104652.1-tss1;transcript_id=Py17XNL_0104652.1;locus_tag=Py17XNL_0104652
###
Py17XNL_01	AUGUSTUS	gene	56227	57436	0.24	-	.	ID=Py17XNL_0104653;gene_id=Py17XNL_0104653;gene_name=Py17XNL_0104653;Name=PIR protein;best_match=PY17X_0100069.1-p1;query_coverage=99.0;percentage_identity=100.0;locus_tag=Py17XNL_0104653
Py17XNL_01	AUGUSTUS	mRNA	56227	57436	0.24	-	.	ID=Py17XNL_0104653.1;Parent=Py17XNL_0104653;gene_name=Py17XNL_0104653;Name=PIR protein.1;best_match=PY17X_0100069.1-p1;query_coverage=99.0;percentage_identity=100.0;transcript_id=Py17XNL_0104653.1;locus_tag=Py17XNL_0104653;protein_id=Py17XNL_0104653.1-p1;product=PIR protein
Py17XNL_01	AUGUSTUS	transcription_end_site	56227	56227	.	-	.	ID=Py17XNL_0104653.1-tts1;Parent=Py17XNL_0104653.1;gene_name=PIR protein;Name=Py17XNL_0104653.1-tts1;transcript_id=Py17XNL_0104653.1;locus_tag=Py17XNL_0104653
Py17XNL_01	AUGUSTUS	three_prime_UTR	56227	56391	0.52	-	.	ID=Py17XNL_0104653.1-3UTR1;Parent=Py17XNL_0104653.1;gene_name=PIR protein;Name=Py17XNL_0104653.1-3UTR1;transcript_id=Py17XNL_0104653.1;locus_tag=Py17XNL_0104653
Py17XNL_01	AUGUSTUS	exon	56227	56457	.	-	.	ID=Py17XNL_0104653.1-exon1;Parent=Py17XNL_0104653.1;gene_name=PIR protein;Name=Py17XNL_0104653.1-exon1;transcript_id=Py17XNL_0104653.1;locus_tag=Py17XNL_0104653;protein_id=Py17XNL_0104653.1-p1;product=PIR protein
Py17XNL_01	AUGUSTUS	stop_codon	56392	56394	.	-	0	ID=Py17XNL_0104653.1-stop1;Parent=Py17XNL_0104653.1;gene_name=PIR protein;Name=Py17XNL_0104653.1-stop1;transcript_id=Py17XNL_0104653.1;locus_tag=Py17XNL_0104653
Py17XNL_01	AUGUSTUS	CDS	56392	56457	1	-	0	ID=Py17XNL_0104653.1-CDS1;Parent=Py17XNL_0104653.1;gene_name=PIR protein;Name=Py17XNL_0104653.1-p1;transcript_id=Py17XNL_0104653.1;locus_tag=Py17XNL_0104653;protein_id=Py17XNL_0104653.1-p1;product=PIR protein
Py17XNL_01	AUGUSTUS	intron	56458	56547	1	-	.	ID=Py17XNL_0104653.1-intron1;Parent=Py17XNL_0104653.1;gene_name=PIR protein;Name=Py17XNL_0104653.1-intron1;transcript_id=Py17XNL_0104653.1;locus_tag=Py17XNL_0104653
Py17XNL_01	AUGUSTUS	exon	56548	57279	.	-	.	ID=Py17XNL_0104653.1-exon2;Parent=Py17XNL_0104653.1;gene_name=PIR protein;Name=Py17XNL_0104653.1-exon2;transcript_id=Py17XNL_0104653.1;locus_tag=Py17XNL_0104653;protein_id=Py17XNL_0104653.1-p1;product=PIR protein
Py17XNL_01	AUGUSTUS	CDS	56548	57279	1	-	0	ID=Py17XNL_0104653.1-CDS2;Parent=Py17XNL_0104653.1;gene_name=PIR protein;Name=Py17XNL_0104653.1-p1;transcript_id=Py17XNL_0104653.1;locus_tag=Py17XNL_0104653;protein_id=Py17XNL_0104653.1-p1;product=PIR protein
Py17XNL_01	AUGUSTUS	intron	57280	57398	0.99	-	.	ID=Py17XNL_0104653.1-intron2;Parent=Py17XNL_0104653.1;gene_name=PIR protein;Name=Py17XNL_0104653.1-intron2;transcript_id=Py17XNL_0104653.1;locus_tag=Py17XNL_0104653
Py17XNL_01	AUGUSTUS	CDS	57399	57413	0.99	-	0	ID=Py17XNL_0104653.1-CDS3;Parent=Py17XNL_0104653.1;gene_name=PIR protein;Name=Py17XNL_0104653.1-p1;transcript_id=Py17XNL_0104653.1;locus_tag=Py17XNL_0104653;protein_id=Py17XNL_0104653.1-p1;product=PIR protein
Py17XNL_01	AUGUSTUS	exon	57399	57436	.	-	.	ID=Py17XNL_0104653.1-exon3;Parent=Py17XNL_0104653.1;gene_name=PIR protein;Name=Py17XNL_0104653.1-exon3;transcript_id=Py17XNL_0104653.1;locus_tag=Py17XNL_0104653;protein_id=Py17XNL_0104653.1-p1;product=PIR protein
Py17XNL_01	AUGUSTUS	start_codon	57411	57413	.	-	0	ID=Py17XNL_0104653.1-start1;Parent=Py17XNL_0104653.1;gene_name=PIR protein;Name=Py17XNL_0104653.1-start1;transcript_id=Py17XNL_0104653.1;locus_tag=Py17XNL_0104653
Py17XNL_01	AUGUSTUS	five_prime_UTR	57414	57436	0.47	-	.	ID=Py17XNL_0104653.1-5UTR1;Parent=Py17XNL_0104653.1;gene_name=PIR protein;Name=Py17XNL_0104653.1-5UTR1;transcript_id=Py17XNL_0104653.1;locus_tag=Py17XNL_0104653
Py17XNL_01	AUGUSTUS	transcription_start_site	57436	57436	.	-	.	ID=Py17XNL_0104653.1-tss1;Parent=Py17XNL_0104653.1;gene_name=PIR protein;Name=Py17XNL_0104653.1-tss1;transcript_id=Py17XNL_0104653.1;locus_tag=Py17XNL_0104653
###
Py17XNL_01	AUGUSTUS	gene	59927	61186	0.22	-	.	ID=Py17XNL_0104654;gene_id=Py17XNL_0104654;gene_name=Py17XNL_0104654;Name=PIR protein;best_match=PY17X_0100075.1-p1;query_coverage=99.0;percentage_identity=100.0;locus_tag=Py17XNL_0104654
Py17XNL_01	AUGUSTUS	mRNA	59927	61186	0.22	-	.	ID=Py17XNL_0104654.1;Parent=Py17XNL_0104654;gene_name=Py17XNL_0104654;Name=PIR protein.1;best_match=PY17X_0100075.1-p1;query_coverage=99.0;percentage_identity=100.0;transcript_id=Py17XNL_0104654.1;locus_tag=Py17XNL_0104654;protein_id=Py17XNL_0104654.1-p1;product=PIR protein
Py17XNL_01	AUGUSTUS	transcription_end_site	59927	59927	.	-	.	ID=Py17XNL_0104654.1-tts1;Parent=Py17XNL_0104654.1;gene_name=PIR protein;Name=Py17XNL_0104654.1-tts1;transcript_id=Py17XNL_0104654.1;locus_tag=Py17XNL_0104654
Py17XNL_01	AUGUSTUS	three_prime_UTR	59927	59976	0.23	-	.	ID=Py17XNL_0104654.1-3UTR1;Parent=Py17XNL_0104654.1;gene_name=PIR protein;Name=Py17XNL_0104654.1-3UTR1;transcript_id=Py17XNL_0104654.1;locus_tag=Py17XNL_0104654
Py17XNL_01	AUGUSTUS	exon	59927	60042	.	-	.	ID=Py17XNL_0104654.1-exon1;Parent=Py17XNL_0104654.1;gene_name=PIR protein;Name=Py17XNL_0104654.1-exon1;transcript_id=Py17XNL_0104654.1;locus_tag=Py17XNL_0104654;protein_id=Py17XNL_0104654.1-p1;product=PIR protein
Py17XNL_01	AUGUSTUS	stop_codon	59977	59979	.	-	0	ID=Py17XNL_0104654.1-stop1;Parent=Py17XNL_0104654.1;gene_name=PIR protein;Name=Py17XNL_0104654.1-stop1;transcript_id=Py17XNL_0104654.1;locus_tag=Py17XNL_0104654
Py17XNL_01	AUGUSTUS	CDS	59977	60042	1	-	0	ID=Py17XNL_0104654.1-CDS1;Parent=Py17XNL_0104654.1;gene_name=PIR protein;Name=Py17XNL_0104654.1-p1;transcript_id=Py17XNL_0104654.1;locus_tag=Py17XNL_0104654;protein_id=Py17XNL_0104654.1-p1;product=PIR protein
Py17XNL_01	AUGUSTUS	intron	60043	60131	1	-	.	ID=Py17XNL_0104654.1-intron1;Parent=Py17XNL_0104654.1;gene_name=PIR protein;Name=Py17XNL_0104654.1-intron1;transcript_id=Py17XNL_0104654.1;locus_tag=Py17XNL_0104654
Py17XNL_01	AUGUSTUS	exon	60132	61010	.	-	.	ID=Py17XNL_0104654.1-exon2;Parent=Py17XNL_0104654.1;gene_name=PIR protein;Name=Py17XNL_0104654.1-exon2;transcript_id=Py17XNL_0104654.1;locus_tag=Py17XNL_0104654;protein_id=Py17XNL_0104654.1-p1;product=PIR protein
Py17XNL_01	AUGUSTUS	CDS	60132	61010	0.99	-	0	ID=Py17XNL_0104654.1-CDS2;Parent=Py17XNL_0104654.1;gene_name=PIR protein;Name=Py17XNL_0104654.1-p1;transcript_id=Py17XNL_0104654.1;locus_tag=Py17XNL_0104654;protein_id=Py17XNL_0104654.1-p1;product=PIR protein
Py17XNL_01	AUGUSTUS	intron	61011	61147	0.99	-	.	ID=Py17XNL_0104654.1-intron2;Parent=Py17XNL_0104654.1;gene_name=PIR protein;Name=Py17XNL_0104654.1-intron2;transcript_id=Py17XNL_0104654.1;locus_tag=Py17XNL_0104654
Py17XNL_01	AUGUSTUS	CDS	61148	61162	0.99	-	0	ID=Py17XNL_0104654.1-CDS3;Parent=Py17XNL_0104654.1;gene_name=PIR protein;Name=Py17XNL_0104654.1-p1;transcript_id=Py17XNL_0104654.1;locus_tag=Py17XNL_0104654;protein_id=Py17XNL_0104654.1-p1;product=PIR protein
Py17XNL_01	AUGUSTUS	exon	61148	61186	.	-	.	ID=Py17XNL_0104654.1-exon3;Parent=Py17XNL_0104654.1;gene_name=PIR protein;Name=Py17XNL_0104654.1-exon3;transcript_id=Py17XNL_0104654.1;locus_tag=Py17XNL_0104654;protein_id=Py17XNL_0104654.1-p1;product=PIR protein
Py17XNL_01	AUGUSTUS	start_codon	61160	61162	.	-	0	ID=Py17XNL_0104654.1-start1;Parent=Py17XNL_0104654.1;gene_name=PIR protein;Name=Py17XNL_0104654.1-start1;transcript_id=Py17XNL_0104654.1;locus_tag=Py17XNL_0104654
Py17XNL_01	AUGUSTUS	five_prime_UTR	61163	61186	0.96	-	.	ID=Py17XNL_0104654.1-5UTR1;Parent=Py17XNL_0104654.1;gene_name=PIR protein;Name=Py17XNL_0104654.1-5UTR1;transcript_id=Py17XNL_0104654.1;locus_tag=Py17XNL_0104654
Py17XNL_01	AUGUSTUS	transcription_start_site	61186	61186	.	-	.	ID=Py17XNL_0104654.1-tss1;Parent=Py17XNL_0104654.1;gene_name=PIR protein;Name=Py17XNL_0104654.1-tss1;transcript_id=Py17XNL_0104654.1;locus_tag=Py17XNL_0104654
###
Py17XNL_01	AUGUSTUS	gene	63177	64696	0.18	-	.	ID=Py17XNL_0104655;gene_id=Py17XNL_0104655;gene_name=Py17XNL_0104655;Name=PIR protein;best_match=PY17X_0100081.1-p1;query_coverage=99.0;percentage_identity=100.0;locus_tag=Py17XNL_0104655
Py17XNL_01	AUGUSTUS	mRNA	63177	64696	0.18	-	.	ID=Py17XNL_0104655.1;Parent=Py17XNL_0104655;gene_name=Py17XNL_0104655;Name=PIR protein.1;best_match=PY17X_0100081.1-p1;query_coverage=99.0;percentage_identity=100.0;transcript_id=Py17XNL_0104655.1;locus_tag=Py17XNL_0104655;protein_id=Py17XNL_0104655.1-p1;product=PIR protein
Py17XNL_01	AUGUSTUS	transcription_end_site	63177	63177	.	-	.	ID=Py17XNL_0104655.1-tts1;Parent=Py17XNL_0104655.1;gene_name=PIR protein;Name=Py17XNL_0104655.1-tts1;transcript_id=Py17XNL_0104655.1;locus_tag=Py17XNL_0104655
Py17XNL_01	AUGUSTUS	three_prime_UTR	63177	63482	0.3	-	.	ID=Py17XNL_0104655.1-3UTR1;Parent=Py17XNL_0104655.1;gene_name=PIR protein;Name=Py17XNL_0104655.1-3UTR1;transcript_id=Py17XNL_0104655.1;locus_tag=Py17XNL_0104655
Py17XNL_01	AUGUSTUS	exon	63177	63569	.	-	.	ID=Py17XNL_0104655.1-exon1;Parent=Py17XNL_0104655.1;gene_name=PIR protein;Name=Py17XNL_0104655.1-exon1;transcript_id=Py17XNL_0104655.1;locus_tag=Py17XNL_0104655;protein_id=Py17XNL_0104655.1-p1;product=PIR protein
Py17XNL_01	AUGUSTUS	stop_codon	63483	63485	.	-	0	ID=Py17XNL_0104655.1-stop1;Parent=Py17XNL_0104655.1;gene_name=PIR protein;Name=Py17XNL_0104655.1-stop1;transcript_id=Py17XNL_0104655.1;locus_tag=Py17XNL_0104655
Py17XNL_01	AUGUSTUS	CDS	63483	63569	0.99	-	0	ID=Py17XNL_0104655.1-CDS1;Parent=Py17XNL_0104655.1;gene_name=PIR protein;Name=Py17XNL_0104655.1-p1;transcript_id=Py17XNL_0104655.1;locus_tag=Py17XNL_0104655;protein_id=Py17XNL_0104655.1-p1;product=PIR protein
Py17XNL_01	AUGUSTUS	intron	63570	63674	1	-	.	ID=Py17XNL_0104655.1-intron1;Parent=Py17XNL_0104655.1;gene_name=PIR protein;Name=Py17XNL_0104655.1-intron1;transcript_id=Py17XNL_0104655.1;locus_tag=Py17XNL_0104655
Py17XNL_01	AUGUSTUS	exon	63675	64523	.	-	.	ID=Py17XNL_0104655.1-exon2;Parent=Py17XNL_0104655.1;gene_name=PIR protein;Name=Py17XNL_0104655.1-exon2;transcript_id=Py17XNL_0104655.1;locus_tag=Py17XNL_0104655;protein_id=Py17XNL_0104655.1-p1;product=PIR protein
Py17XNL_01	AUGUSTUS	CDS	63675	64523	1	-	0	ID=Py17XNL_0104655.1-CDS2;Parent=Py17XNL_0104655.1;gene_name=PIR protein;Name=Py17XNL_0104655.1-p1;transcript_id=Py17XNL_0104655.1;locus_tag=Py17XNL_0104655;protein_id=Py17XNL_0104655.1-p1;product=PIR protein
Py17XNL_01	AUGUSTUS	intron	64524	64660	1	-	.	ID=Py17XNL_0104655.1-intron2;Parent=Py17XNL_0104655.1;gene_name=PIR protein;Name=Py17XNL_0104655.1-intron2;transcript_id=Py17XNL_0104655.1;locus_tag=Py17XNL_0104655
Py17XNL_01	AUGUSTUS	CDS	64661	64675	1	-	0	ID=Py17XNL_0104655.1-CDS3;Parent=Py17XNL_0104655.1;gene_name=PIR protein;Name=Py17XNL_0104655.1-p1;transcript_id=Py17XNL_0104655.1;locus_tag=Py17XNL_0104655;protein_id=Py17XNL_0104655.1-p1;product=PIR protein
Py17XNL_01	AUGUSTUS	exon	64661	64696	.	-	.	ID=Py17XNL_0104655.1-exon3;Parent=Py17XNL_0104655.1;gene_name=PIR protein;Name=Py17XNL_0104655.1-exon3;transcript_id=Py17XNL_0104655.1;locus_tag=Py17XNL_0104655;protein_id=Py17XNL_0104655.1-p1;product=PIR protein
Py17XNL_01	AUGUSTUS	start_codon	64673	64675	.	-	0	ID=Py17XNL_0104655.1-start1;Parent=Py17XNL_0104655.1;gene_name=PIR protein;Name=Py17XNL_0104655.1-start1;transcript_id=Py17XNL_0104655.1;locus_tag=Py17XNL_0104655
Py17XNL_01	AUGUSTUS	five_prime_UTR	64676	64696	0.58	-	.	ID=Py17XNL_0104655.1-5UTR1;Parent=Py17XNL_0104655.1;gene_name=PIR protein;Name=Py17XNL_0104655.1-5UTR1;transcript_id=Py17XNL_0104655.1;locus_tag=Py17XNL_0104655
Py17XNL_01	AUGUSTUS	transcription_start_site	64696	64696	.	-	.	ID=Py17XNL_0104655.1-tss1;Parent=Py17XNL_0104655.1;gene_name=PIR protein;Name=Py17XNL_0104655.1-tss1;transcript_id=Py17XNL_0104655.1;locus_tag=Py17XNL_0104655
###
Py17XNL_01	AUGUSTUS	gene	67007	68796	0.14	-	.	ID=Py17XNL_0104656;gene_id=Py17XNL_0104656;gene_name=Py17XNL_0104656;Name=PIR protein;best_match=PY17X_0100085.1-p1;query_coverage=99.0;percentage_identity=100.0;locus_tag=Py17XNL_0104656
Py17XNL_01	AUGUSTUS	mRNA	67007	68796	0.14	-	.	ID=Py17XNL_0104656.1;Parent=Py17XNL_0104656;gene_name=Py17XNL_0104656;Name=PIR protein.1;best_match=PY17X_0100085.1-p1;query_coverage=99.0;percentage_identity=100.0;transcript_id=Py17XNL_0104656.1;locus_tag=Py17XNL_0104656;protein_id=Py17XNL_0104656.1-p1;product=PIR protein
Py17XNL_01	AUGUSTUS	transcription_end_site	67007	67007	.	-	.	ID=Py17XNL_0104656.1-tts1;Parent=Py17XNL_0104656.1;gene_name=PIR protein;Name=Py17XNL_0104656.1-tts1;transcript_id=Py17XNL_0104656.1;locus_tag=Py17XNL_0104656
Py17XNL_01	AUGUSTUS	three_prime_UTR	67007	67389	0.3	-	.	ID=Py17XNL_0104656.1-3UTR1;Parent=Py17XNL_0104656.1;gene_name=PIR protein;Name=Py17XNL_0104656.1-3UTR1;transcript_id=Py17XNL_0104656.1;locus_tag=Py17XNL_0104656
Py17XNL_01	AUGUSTUS	exon	67007	67455	.	-	.	ID=Py17XNL_0104656.1-exon1;Parent=Py17XNL_0104656.1;gene_name=PIR protein;Name=Py17XNL_0104656.1-exon1;transcript_id=Py17XNL_0104656.1;locus_tag=Py17XNL_0104656;protein_id=Py17XNL_0104656.1-p1;product=PIR protein
Py17XNL_01	AUGUSTUS	stop_codon	67390	67392	.	-	0	ID=Py17XNL_0104656.1-stop1;Parent=Py17XNL_0104656.1;gene_name=PIR protein;Name=Py17XNL_0104656.1-stop1;transcript_id=Py17XNL_0104656.1;locus_tag=Py17XNL_0104656
Py17XNL_01	AUGUSTUS	CDS	67390	67455	1	-	0	ID=Py17XNL_0104656.1-CDS1;Parent=Py17XNL_0104656.1;gene_name=PIR protein;Name=Py17XNL_0104656.1-p1;transcript_id=Py17XNL_0104656.1;locus_tag=Py17XNL_0104656;protein_id=Py17XNL_0104656.1-p1;product=PIR protein
Py17XNL_01	AUGUSTUS	intron	67456	67543	1	-	.	ID=Py17XNL_0104656.1-intron1;Parent=Py17XNL_0104656.1;gene_name=PIR protein;Name=Py17XNL_0104656.1-intron1;transcript_id=Py17XNL_0104656.1;locus_tag=Py17XNL_0104656
Py17XNL_01	AUGUSTUS	exon	67544	68404	.	-	.	ID=Py17XNL_0104656.1-exon2;Parent=Py17XNL_0104656.1;gene_name=PIR protein;Name=Py17XNL_0104656.1-exon2;transcript_id=Py17XNL_0104656.1;locus_tag=Py17XNL_0104656;protein_id=Py17XNL_0104656.1-p1;product=PIR protein
Py17XNL_01	AUGUSTUS	CDS	67544	68404	1	-	0	ID=Py17XNL_0104656.1-CDS2;Parent=Py17XNL_0104656.1;gene_name=PIR protein;Name=Py17XNL_0104656.1-p1;transcript_id=Py17XNL_0104656.1;locus_tag=Py17XNL_0104656;protein_id=Py17XNL_0104656.1-p1;product=PIR protein
Py17XNL_01	AUGUSTUS	intron	68405	68536	1	-	.	ID=Py17XNL_0104656.1-intron2;Parent=Py17XNL_0104656.1;gene_name=PIR protein;Name=Py17XNL_0104656.1-intron2;transcript_id=Py17XNL_0104656.1;locus_tag=Py17XNL_0104656
Py17XNL_01	AUGUSTUS	CDS	68537	68551	1	-	0	ID=Py17XNL_0104656.1-CDS3;Parent=Py17XNL_0104656.1;gene_name=PIR protein;Name=Py17XNL_0104656.1-p1;transcript_id=Py17XNL_0104656.1;locus_tag=Py17XNL_0104656;protein_id=Py17XNL_0104656.1-p1;product=PIR protein
Py17XNL_01	AUGUSTUS	exon	68537	68660	.	-	.	ID=Py17XNL_0104656.1-exon3;Parent=Py17XNL_0104656.1;gene_name=PIR protein;Name=Py17XNL_0104656.1-exon3;transcript_id=Py17XNL_0104656.1;locus_tag=Py17XNL_0104656;protein_id=Py17XNL_0104656.1-p1;product=PIR protein
Py17XNL_01	AUGUSTUS	start_codon	68549	68551	.	-	0	ID=Py17XNL_0104656.1-start1;Parent=Py17XNL_0104656.1;gene_name=PIR protein;Name=Py17XNL_0104656.1-start1;transcript_id=Py17XNL_0104656.1;locus_tag=Py17XNL_0104656
Py17XNL_01	AUGUSTUS	five_prime_UTR	68552	68660	1	-	.	ID=Py17XNL_0104656.1-5UTR1;Parent=Py17XNL_0104656.1;gene_name=PIR protein;Name=Py17XNL_0104656.1-5UTR1;transcript_id=Py17XNL_0104656.1;locus_tag=Py17XNL_0104656
Py17XNL_01	AUGUSTUS	exon	68775	68796	.	-	.	ID=Py17XNL_0104656.1-exon4;Parent=Py17XNL_0104656.1;gene_name=PIR protein;Name=Py17XNL_0104656.1-exon4;transcript_id=Py17XNL_0104656.1;locus_tag=Py17XNL_0104656;protein_id=Py17XNL_0104656.1-p1;product=PIR protein
Py17XNL_01	AUGUSTUS	five_prime_UTR	68775	68796	0.33	-	.	ID=Py17XNL_0104656.1-5UTR2;Parent=Py17XNL_0104656.1;gene_name=PIR protein;Name=Py17XNL_0104656.1-5UTR2;transcript_id=Py17XNL_0104656.1;locus_tag=Py17XNL_0104656
Py17XNL_01	AUGUSTUS	transcription_start_site	68796	68796	.	-	.	ID=Py17XNL_0104656.1-tss1;Parent=Py17XNL_0104656.1;gene_name=PIR protein;Name=Py17XNL_0104656.1-tss1;transcript_id=Py17XNL_0104656.1;locus_tag=Py17XNL_0104656
###
Py17XNL_01	AUGUSTUS	gene	70797	72046	0.14	-	.	ID=Py17XNL_0104657;gene_id=Py17XNL_0104657;gene_name=Py17XNL_0104657;Name=PIR protein;best_match=PY17X_0100091.1-p1;query_coverage=99.0;percentage_identity=100.0;locus_tag=Py17XNL_0104657
Py17XNL_01	AUGUSTUS	mRNA	70797	72046	0.14	-	.	ID=Py17XNL_0104657.1;Parent=Py17XNL_0104657;gene_name=Py17XNL_0104657;Name=PIR protein.1;best_match=PY17X_0100091.1-p1;query_coverage=99.0;percentage_identity=100.0;transcript_id=Py17XNL_0104657.1;locus_tag=Py17XNL_0104657;protein_id=Py17XNL_0104657.1-p1;product=PIR protein
Py17XNL_01	AUGUSTUS	transcription_end_site	70797	70797	.	-	.	ID=Py17XNL_0104657.1-tts1;Parent=Py17XNL_0104657.1;gene_name=PIR protein;Name=Py17XNL_0104657.1-tts1;transcript_id=Py17XNL_0104657.1;locus_tag=Py17XNL_0104657
Py17XNL_01	AUGUSTUS	three_prime_UTR	70797	70863	0.31	-	.	ID=Py17XNL_0104657.1-3UTR1;Parent=Py17XNL_0104657.1;gene_name=PIR protein;Name=Py17XNL_0104657.1-3UTR1;transcript_id=Py17XNL_0104657.1;locus_tag=Py17XNL_0104657
Py17XNL_01	AUGUSTUS	exon	70797	70929	.	-	.	ID=Py17XNL_0104657.1-exon1;Parent=Py17XNL_0104657.1;gene_name=PIR protein;Name=Py17XNL_0104657.1-exon1;transcript_id=Py17XNL_0104657.1;locus_tag=Py17XNL_0104657;protein_id=Py17XNL_0104657.1-p1;product=PIR protein
Py17XNL_01	AUGUSTUS	stop_codon	70864	70866	.	-	0	ID=Py17XNL_0104657.1-stop1;Parent=Py17XNL_0104657.1;gene_name=PIR protein;Name=Py17XNL_0104657.1-stop1;transcript_id=Py17XNL_0104657.1;locus_tag=Py17XNL_0104657
Py17XNL_01	AUGUSTUS	CDS	70864	70929	1	-	0	ID=Py17XNL_0104657.1-CDS1;Parent=Py17XNL_0104657.1;gene_name=PIR protein;Name=Py17XNL_0104657.1-p1;transcript_id=Py17XNL_0104657.1;locus_tag=Py17XNL_0104657;protein_id=Py17XNL_0104657.1-p1;product=PIR protein
Py17XNL_01	AUGUSTUS	intron	70930	71012	1	-	.	ID=Py17XNL_0104657.1-intron1;Parent=Py17XNL_0104657.1;gene_name=PIR protein;Name=Py17XNL_0104657.1-intron1;transcript_id=Py17XNL_0104657.1;locus_tag=Py17XNL_0104657
Py17XNL_01	AUGUSTUS	exon	71013	71885	.	-	.	ID=Py17XNL_0104657.1-exon2;Parent=Py17XNL_0104657.1;gene_name=PIR protein;Name=Py17XNL_0104657.1-exon2;transcript_id=Py17XNL_0104657.1;locus_tag=Py17XNL_0104657;protein_id=Py17XNL_0104657.1-p1;product=PIR protein
Py17XNL_01	AUGUSTUS	CDS	71013	71885	1	-	0	ID=Py17XNL_0104657.1-CDS2;Parent=Py17XNL_0104657.1;gene_name=PIR protein;Name=Py17XNL_0104657.1-p1;transcript_id=Py17XNL_0104657.1;locus_tag=Py17XNL_0104657;protein_id=Py17XNL_0104657.1-p1;product=PIR protein
Py17XNL_01	AUGUSTUS	intron	71886	72006	1	-	.	ID=Py17XNL_0104657.1-intron2;Parent=Py17XNL_0104657.1;gene_name=PIR protein;Name=Py17XNL_0104657.1-intron2;transcript_id=Py17XNL_0104657.1;locus_tag=Py17XNL_0104657
Py17XNL_01	AUGUSTUS	CDS	72007	72021	1	-	0	ID=Py17XNL_0104657.1-CDS3;Parent=Py17XNL_0104657.1;gene_name=PIR protein;Name=Py17XNL_0104657.1-p1;transcript_id=Py17XNL_0104657.1;locus_tag=Py17XNL_0104657;protein_id=Py17XNL_0104657.1-p1;product=PIR protein
Py17XNL_01	AUGUSTUS	exon	72007	72046	.	-	.	ID=Py17XNL_0104657.1-exon3;Parent=Py17XNL_0104657.1;gene_name=PIR protein;Name=Py17XNL_0104657.1-exon3;transcript_id=Py17XNL_0104657.1;locus_tag=Py17XNL_0104657;protein_id=Py17XNL_0104657.1-p1;product=PIR protein
Py17XNL_01	AUGUSTUS	start_codon	72019	72021	.	-	0	ID=Py17XNL_0104657.1-start1;Parent=Py17XNL_0104657.1;gene_name=PIR protein;Name=Py17XNL_0104657.1-start1;transcript_id=Py17XNL_0104657.1;locus_tag=Py17XNL_0104657
Py17XNL_01	AUGUSTUS	five_prime_UTR	72022	72046	0.34	-	.	ID=Py17XNL_0104657.1-5UTR1;Parent=Py17XNL_0104657.1;gene_name=PIR protein;Name=Py17XNL_0104657.1-5UTR1;transcript_id=Py17XNL_0104657.1;locus_tag=Py17XNL_0104657
Py17XNL_01	AUGUSTUS	transcription_start_site	72046	72046	.	-	.	ID=Py17XNL_0104657.1-tss1;Parent=Py17XNL_0104657.1;gene_name=PIR protein;Name=Py17XNL_0104657.1-tss1;transcript_id=Py17XNL_0104657.1;locus_tag=Py17XNL_0104657
###
Py17XNL_01	AUGUSTUS	gene	74087	75826	0.25	-	.	ID=Py17XNL_0104658;gene_id=Py17XNL_0104658;gene_name=Py17XNL_0104658;Name=PIR protein;best_match=PY17X_0100095.1-p1;query_coverage=99.0;percentage_identity=100.0;locus_tag=Py17XNL_0104658
Py17XNL_01	AUGUSTUS	mRNA	74087	75826	0.25	-	.	ID=Py17XNL_0104658.1;Parent=Py17XNL_0104658;gene_name=Py17XNL_0104658;Name=PIR protein.1;best_match=PY17X_0100095.1-p1;query_coverage=99.0;percentage_identity=100.0;transcript_id=Py17XNL_0104658.1;locus_tag=Py17XNL_0104658;protein_id=Py17XNL_0104658.1-p1;product=PIR protein
Py17XNL_01	AUGUSTUS	transcription_end_site	74087	74087	.	-	.	ID=Py17XNL_0104658.1-tts1;Parent=Py17XNL_0104658.1;gene_name=PIR protein;Name=Py17XNL_0104658.1-tts1;transcript_id=Py17XNL_0104658.1;locus_tag=Py17XNL_0104658
Py17XNL_01	AUGUSTUS	three_prime_UTR	74087	74337	0.25	-	.	ID=Py17XNL_0104658.1-3UTR1;Parent=Py17XNL_0104658.1;gene_name=PIR protein;Name=Py17XNL_0104658.1-3UTR1;transcript_id=Py17XNL_0104658.1;locus_tag=Py17XNL_0104658
Py17XNL_01	AUGUSTUS	exon	74087	74424	.	-	.	ID=Py17XNL_0104658.1-exon1;Parent=Py17XNL_0104658.1;gene_name=PIR protein;Name=Py17XNL_0104658.1-exon1;transcript_id=Py17XNL_0104658.1;locus_tag=Py17XNL_0104658;protein_id=Py17XNL_0104658.1-p1;product=PIR protein
Py17XNL_01	AUGUSTUS	stop_codon	74338	74340	.	-	0	ID=Py17XNL_0104658.1-stop1;Parent=Py17XNL_0104658.1;gene_name=PIR protein;Name=Py17XNL_0104658.1-stop1;transcript_id=Py17XNL_0104658.1;locus_tag=Py17XNL_0104658
Py17XNL_01	AUGUSTUS	CDS	74338	74424	1	-	0	ID=Py17XNL_0104658.1-CDS1;Parent=Py17XNL_0104658.1;gene_name=PIR protein;Name=Py17XNL_0104658.1-p1;transcript_id=Py17XNL_0104658.1;locus_tag=Py17XNL_0104658;protein_id=Py17XNL_0104658.1-p1;product=PIR protein
Py17XNL_01	AUGUSTUS	intron	74425	74508	1	-	.	ID=Py17XNL_0104658.1-intron1;Parent=Py17XNL_0104658.1;gene_name=PIR protein;Name=Py17XNL_0104658.1-intron1;transcript_id=Py17XNL_0104658.1;locus_tag=Py17XNL_0104658
Py17XNL_01	AUGUSTUS	exon	74509	75297	.	-	.	ID=Py17XNL_0104658.1-exon2;Parent=Py17XNL_0104658.1;gene_name=PIR protein;Name=Py17XNL_0104658.1-exon2;transcript_id=Py17XNL_0104658.1;locus_tag=Py17XNL_0104658;protein_id=Py17XNL_0104658.1-p1;product=PIR protein
Py17XNL_01	AUGUSTUS	CDS	74509	75297	1	-	0	ID=Py17XNL_0104658.1-CDS2;Parent=Py17XNL_0104658.1;gene_name=PIR protein;Name=Py17XNL_0104658.1-p1;transcript_id=Py17XNL_0104658.1;locus_tag=Py17XNL_0104658;protein_id=Py17XNL_0104658.1-p1;product=PIR protein
Py17XNL_01	AUGUSTUS	intron	75298	75405	1	-	.	ID=Py17XNL_0104658.1-intron2;Parent=Py17XNL_0104658.1;gene_name=PIR protein;Name=Py17XNL_0104658.1-intron2;transcript_id=Py17XNL_0104658.1;locus_tag=Py17XNL_0104658
Py17XNL_01	AUGUSTUS	CDS	75406	75420	1	-	0	ID=Py17XNL_0104658.1-CDS3;Parent=Py17XNL_0104658.1;gene_name=PIR protein;Name=Py17XNL_0104658.1-p1;transcript_id=Py17XNL_0104658.1;locus_tag=Py17XNL_0104658;protein_id=Py17XNL_0104658.1-p1;product=PIR protein
Py17XNL_01	AUGUSTUS	exon	75406	75525	.	-	.	ID=Py17XNL_0104658.1-exon3;Parent=Py17XNL_0104658.1;gene_name=PIR protein;Name=Py17XNL_0104658.1-exon3;transcript_id=Py17XNL_0104658.1;locus_tag=Py17XNL_0104658;protein_id=Py17XNL_0104658.1-p1;product=PIR protein
Py17XNL_01	AUGUSTUS	start_codon	75418	75420	.	-	0	ID=Py17XNL_0104658.1-start1;Parent=Py17XNL_0104658.1;gene_name=PIR protein;Name=Py17XNL_0104658.1-start1;transcript_id=Py17XNL_0104658.1;locus_tag=Py17XNL_0104658
Py17XNL_01	AUGUSTUS	five_prime_UTR	75421	75525	1	-	.	ID=Py17XNL_0104658.1-5UTR1;Parent=Py17XNL_0104658.1;gene_name=PIR protein;Name=Py17XNL_0104658.1-5UTR1;transcript_id=Py17XNL_0104658.1;locus_tag=Py17XNL_0104658
Py17XNL_01	AUGUSTUS	exon	75642	75826	.	-	.	ID=Py17XNL_0104658.1-exon4;Parent=Py17XNL_0104658.1;gene_name=PIR protein;Name=Py17XNL_0104658.1-exon4;transcript_id=Py17XNL_0104658.1;locus_tag=Py17XNL_0104658;protein_id=Py17XNL_0104658.1-p1;product=PIR protein
Py17XNL_01	AUGUSTUS	five_prime_UTR	75642	75826	0.93	-	.	ID=Py17XNL_0104658.1-5UTR2;Parent=Py17XNL_0104658.1;gene_name=PIR protein;Name=Py17XNL_0104658.1-5UTR2;transcript_id=Py17XNL_0104658.1;locus_tag=Py17XNL_0104658
Py17XNL_01	AUGUSTUS	transcription_start_site	75826	75826	.	-	.	ID=Py17XNL_0104658.1-tss1;Parent=Py17XNL_0104658.1;gene_name=PIR protein;Name=Py17XNL_0104658.1-tss1;transcript_id=Py17XNL_0104658.1;locus_tag=Py17XNL_0104658
###
Py17XNL_01	AUGUSTUS	gene	77347	78916	0.05	-	.	ID=Py17XNL_0104659;gene_id=Py17XNL_0104659;gene_name=Py17XNL_0104659;Name=PIR protein;best_match=PY17X_0100100.1-p1;query_coverage=99.0;percentage_identity=100.0;locus_tag=Py17XNL_0104659
Py17XNL_01	AUGUSTUS	mRNA	77347	78916	0.05	-	.	ID=Py17XNL_0104659.1;Parent=Py17XNL_0104659;gene_name=Py17XNL_0104659;Name=PIR protein.1;best_match=PY17X_0100100.1-p1;query_coverage=99.0;percentage_identity=100.0;transcript_id=Py17XNL_0104659.1;locus_tag=Py17XNL_0104659;protein_id=Py17XNL_0104659.1-p1;product=PIR protein
Py17XNL_01	AUGUSTUS	transcription_end_site	77347	77347	.	-	.	ID=Py17XNL_0104659.1-tts1;Parent=Py17XNL_0104659.1;gene_name=PIR protein;Name=Py17XNL_0104659.1-tts1;transcript_id=Py17XNL_0104659.1;locus_tag=Py17XNL_0104659
Py17XNL_01	AUGUSTUS	three_prime_UTR	77347	77813	0.28	-	.	ID=Py17XNL_0104659.1-3UTR1;Parent=Py17XNL_0104659.1;gene_name=PIR protein;Name=Py17XNL_0104659.1-3UTR1;transcript_id=Py17XNL_0104659.1;locus_tag=Py17XNL_0104659
Py17XNL_01	AUGUSTUS	exon	77347	77900	.	-	.	ID=Py17XNL_0104659.1-exon1;Parent=Py17XNL_0104659.1;gene_name=PIR protein;Name=Py17XNL_0104659.1-exon1;transcript_id=Py17XNL_0104659.1;locus_tag=Py17XNL_0104659;protein_id=Py17XNL_0104659.1-p1;product=PIR protein
Py17XNL_01	AUGUSTUS	stop_codon	77814	77816	.	-	0	ID=Py17XNL_0104659.1-stop1;Parent=Py17XNL_0104659.1;gene_name=PIR protein;Name=Py17XNL_0104659.1-stop1;transcript_id=Py17XNL_0104659.1;locus_tag=Py17XNL_0104659
Py17XNL_01	AUGUSTUS	CDS	77814	77900	1	-	0	ID=Py17XNL_0104659.1-CDS1;Parent=Py17XNL_0104659.1;gene_name=PIR protein;Name=Py17XNL_0104659.1-p1;transcript_id=Py17XNL_0104659.1;locus_tag=Py17XNL_0104659;protein_id=Py17XNL_0104659.1-p1;product=PIR protein
Py17XNL_01	AUGUSTUS	intron	77901	77989	1	-	.	ID=Py17XNL_0104659.1-intron1;Parent=Py17XNL_0104659.1;gene_name=PIR protein;Name=Py17XNL_0104659.1-intron1;transcript_id=Py17XNL_0104659.1;locus_tag=Py17XNL_0104659
Py17XNL_01	AUGUSTUS	exon	77990	78772	.	-	.	ID=Py17XNL_0104659.1-exon2;Parent=Py17XNL_0104659.1;gene_name=PIR protein;Name=Py17XNL_0104659.1-exon2;transcript_id=Py17XNL_0104659.1;locus_tag=Py17XNL_0104659;protein_id=Py17XNL_0104659.1-p1;product=PIR protein
Py17XNL_01	AUGUSTUS	CDS	77990	78772	1	-	0	ID=Py17XNL_0104659.1-CDS2;Parent=Py17XNL_0104659.1;gene_name=PIR protein;Name=Py17XNL_0104659.1-p1;transcript_id=Py17XNL_0104659.1;locus_tag=Py17XNL_0104659;protein_id=Py17XNL_0104659.1-p1;product=PIR protein
Py17XNL_01	AUGUSTUS	intron	78773	78880	0.99	-	.	ID=Py17XNL_0104659.1-intron2;Parent=Py17XNL_0104659.1;gene_name=PIR protein;Name=Py17XNL_0104659.1-intron2;transcript_id=Py17XNL_0104659.1;locus_tag=Py17XNL_0104659
Py17XNL_01	AUGUSTUS	CDS	78881	78895	0.99	-	0	ID=Py17XNL_0104659.1-CDS3;Parent=Py17XNL_0104659.1;gene_name=PIR protein;Name=Py17XNL_0104659.1-p1;transcript_id=Py17XNL_0104659.1;locus_tag=Py17XNL_0104659;protein_id=Py17XNL_0104659.1-p1;product=PIR protein
Py17XNL_01	AUGUSTUS	exon	78881	78916	.	-	.	ID=Py17XNL_0104659.1-exon3;Parent=Py17XNL_0104659.1;gene_name=PIR protein;Name=Py17XNL_0104659.1-exon3;transcript_id=Py17XNL_0104659.1;locus_tag=Py17XNL_0104659;protein_id=Py17XNL_0104659.1-p1;product=PIR protein
Py17XNL_01	AUGUSTUS	start_codon	78893	78895	.	-	0	ID=Py17XNL_0104659.1-start1;Parent=Py17XNL_0104659.1;gene_name=PIR protein;Name=Py17XNL_0104659.1-start1;transcript_id=Py17XNL_0104659.1;locus_tag=Py17XNL_0104659
Py17XNL_01	AUGUSTUS	five_prime_UTR	78896	78916	0.23	-	.	ID=Py17XNL_0104659.1-5UTR1;Parent=Py17XNL_0104659.1;gene_name=PIR protein;Name=Py17XNL_0104659.1-5UTR1;transcript_id=Py17XNL_0104659.1;locus_tag=Py17XNL_0104659
Py17XNL_01	AUGUSTUS	transcription_start_site	78916	78916	.	-	.	ID=Py17XNL_0104659.1-tss1;Parent=Py17XNL_0104659.1;gene_name=PIR protein;Name=Py17XNL_0104659.1-tss1;transcript_id=Py17XNL_0104659.1;locus_tag=Py17XNL_0104659
###
Py17XNL_01	AUGUSTUS	gene	81577	83356	0.04	-	.	ID=Py17XNL_0104660;gene_id=Py17XNL_0104660;gene_name=Py17XNL_0104660;Name=PIR protein;best_match=PY17X_0100200.1-p1;query_coverage=99.0;percentage_identity=100.0;locus_tag=Py17XNL_0104660
Py17XNL_01	AUGUSTUS	mRNA	81577	83356	0.04	-	.	ID=Py17XNL_0104660.1;Parent=Py17XNL_0104660;gene_name=Py17XNL_0104660;Name=PIR protein.1;best_match=PY17X_0100200.1-p1;query_coverage=99.0;percentage_identity=100.0;transcript_id=Py17XNL_0104660.1;locus_tag=Py17XNL_0104660;protein_id=Py17XNL_0104660.1-p1;product=PIR protein
Py17XNL_01	AUGUSTUS	transcription_end_site	81577	81577	.	-	.	ID=Py17XNL_0104660.1-tts1;Parent=Py17XNL_0104660.1;gene_name=PIR protein;Name=Py17XNL_0104660.1-tts1;transcript_id=Py17XNL_0104660.1;locus_tag=Py17XNL_0104660
Py17XNL_01	AUGUSTUS	three_prime_UTR	81577	81678	0.11	-	.	ID=Py17XNL_0104660.1-3UTR1;Parent=Py17XNL_0104660.1;gene_name=PIR protein;Name=Py17XNL_0104660.1-3UTR1;transcript_id=Py17XNL_0104660.1;locus_tag=Py17XNL_0104660
Py17XNL_01	AUGUSTUS	exon	81577	81744	.	-	.	ID=Py17XNL_0104660.1-exon1;Parent=Py17XNL_0104660.1;gene_name=PIR protein;Name=Py17XNL_0104660.1-exon1;transcript_id=Py17XNL_0104660.1;locus_tag=Py17XNL_0104660;protein_id=Py17XNL_0104660.1-p1;product=PIR protein
Py17XNL_01	AUGUSTUS	stop_codon	81679	81681	.	-	0	ID=Py17XNL_0104660.1-stop1;Parent=Py17XNL_0104660.1;gene_name=PIR protein;Name=Py17XNL_0104660.1-stop1;transcript_id=Py17XNL_0104660.1;locus_tag=Py17XNL_0104660
Py17XNL_01	AUGUSTUS	CDS	81679	81744	1	-	0	ID=Py17XNL_0104660.1-CDS1;Parent=Py17XNL_0104660.1;gene_name=PIR protein;Name=Py17XNL_0104660.1-p1;transcript_id=Py17XNL_0104660.1;locus_tag=Py17XNL_0104660;protein_id=Py17XNL_0104660.1-p1;product=PIR protein
Py17XNL_01	AUGUSTUS	intron	81745	81834	1	-	.	ID=Py17XNL_0104660.1-intron1;Parent=Py17XNL_0104660.1;gene_name=PIR protein;Name=Py17XNL_0104660.1-intron1;transcript_id=Py17XNL_0104660.1;locus_tag=Py17XNL_0104660
Py17XNL_01	AUGUSTUS	exon	81835	82719	.	-	.	ID=Py17XNL_0104660.1-exon2;Parent=Py17XNL_0104660.1;gene_name=PIR protein;Name=Py17XNL_0104660.1-exon2;transcript_id=Py17XNL_0104660.1;locus_tag=Py17XNL_0104660;protein_id=Py17XNL_0104660.1-p1;product=PIR protein
Py17XNL_01	AUGUSTUS	CDS	81835	82719	1	-	0	ID=Py17XNL_0104660.1-CDS2;Parent=Py17XNL_0104660.1;gene_name=PIR protein;Name=Py17XNL_0104660.1-p1;transcript_id=Py17XNL_0104660.1;locus_tag=Py17XNL_0104660;protein_id=Py17XNL_0104660.1-p1;product=PIR protein
Py17XNL_01	AUGUSTUS	intron	82720	82856	1	-	.	ID=Py17XNL_0104660.1-intron2;Parent=Py17XNL_0104660.1;gene_name=PIR protein;Name=Py17XNL_0104660.1-intron2;transcript_id=Py17XNL_0104660.1;locus_tag=Py17XNL_0104660
Py17XNL_01	AUGUSTUS	CDS	82857	82871	0.8	-	0	ID=Py17XNL_0104660.1-CDS3;Parent=Py17XNL_0104660.1;gene_name=PIR protein;Name=Py17XNL_0104660.1-p1;transcript_id=Py17XNL_0104660.1;locus_tag=Py17XNL_0104660;protein_id=Py17XNL_0104660.1-p1;product=PIR protein
Py17XNL_01	AUGUSTUS	exon	82857	83356	.	-	.	ID=Py17XNL_0104660.1-exon3;Parent=Py17XNL_0104660.1;gene_name=PIR protein;Name=Py17XNL_0104660.1-exon3;transcript_id=Py17XNL_0104660.1;locus_tag=Py17XNL_0104660;protein_id=Py17XNL_0104660.1-p1;product=PIR protein
Py17XNL_01	AUGUSTUS	start_codon	82869	82871	.	-	0	ID=Py17XNL_0104660.1-start1;Parent=Py17XNL_0104660.1;gene_name=PIR protein;Name=Py17XNL_0104660.1-start1;transcript_id=Py17XNL_0104660.1;locus_tag=Py17XNL_0104660
Py17XNL_01	AUGUSTUS	five_prime_UTR	82872	83356	0.25	-	.	ID=Py17XNL_0104660.1-5UTR1;Parent=Py17XNL_0104660.1;gene_name=PIR protein;Name=Py17XNL_0104660.1-5UTR1;transcript_id=Py17XNL_0104660.1;locus_tag=Py17XNL_0104660
Py17XNL_01	AUGUSTUS	transcription_start_site	83356	83356	.	-	.	ID=Py17XNL_0104660.1-tss1;Parent=Py17XNL_0104660.1;gene_name=PIR protein;Name=Py17XNL_0104660.1-tss1;transcript_id=Py17XNL_0104660.1;locus_tag=Py17XNL_0104660
###
Py17XNL_01	AUGUSTUS	gene	84897	86576	0.13	-	.	ID=Py17XNL_0104661;gene_id=Py17XNL_0104661;gene_name=Py17XNL_0104661;Name=PIR protein;best_match=PY17X_0100300.1-p1;query_coverage=99.0;percentage_identity=100.0;locus_tag=Py17XNL_0104661
Py17XNL_01	AUGUSTUS	mRNA	84897	86576	0.13	-	.	ID=Py17XNL_0104661.1;Parent=Py17XNL_0104661;gene_name=Py17XNL_0104661;Name=PIR protein.1;best_match=PY17X_0100300.1-p1;query_coverage=99.0;percentage_identity=100.0;transcript_id=Py17XNL_0104661.1;locus_tag=Py17XNL_0104661;protein_id=Py17XNL_0104661.1-p1;product=PIR protein
Py17XNL_01	AUGUSTUS	transcription_end_site	84897	84897	.	-	.	ID=Py17XNL_0104661.1-tts1;Parent=Py17XNL_0104661.1;gene_name=PIR protein;Name=Py17XNL_0104661.1-tts1;transcript_id=Py17XNL_0104661.1;locus_tag=Py17XNL_0104661
Py17XNL_01	AUGUSTUS	three_prime_UTR	84897	85192	0.22	-	.	ID=Py17XNL_0104661.1-3UTR1;Parent=Py17XNL_0104661.1;gene_name=PIR protein;Name=Py17XNL_0104661.1-3UTR1;transcript_id=Py17XNL_0104661.1;locus_tag=Py17XNL_0104661
Py17XNL_01	AUGUSTUS	exon	84897	85258	.	-	.	ID=Py17XNL_0104661.1-exon1;Parent=Py17XNL_0104661.1;gene_name=PIR protein;Name=Py17XNL_0104661.1-exon1;transcript_id=Py17XNL_0104661.1;locus_tag=Py17XNL_0104661;protein_id=Py17XNL_0104661.1-p1;product=PIR protein
Py17XNL_01	AUGUSTUS	stop_codon	85193	85195	.	-	0	ID=Py17XNL_0104661.1-stop1;Parent=Py17XNL_0104661.1;gene_name=PIR protein;Name=Py17XNL_0104661.1-stop1;transcript_id=Py17XNL_0104661.1;locus_tag=Py17XNL_0104661
Py17XNL_01	AUGUSTUS	CDS	85193	85258	1	-	0	ID=Py17XNL_0104661.1-CDS1;Parent=Py17XNL_0104661.1;gene_name=PIR protein;Name=Py17XNL_0104661.1-p1;transcript_id=Py17XNL_0104661.1;locus_tag=Py17XNL_0104661;protein_id=Py17XNL_0104661.1-p1;product=PIR protein
Py17XNL_01	AUGUSTUS	intron	85259	85346	0.99	-	.	ID=Py17XNL_0104661.1-intron1;Parent=Py17XNL_0104661.1;gene_name=PIR protein;Name=Py17XNL_0104661.1-intron1;transcript_id=Py17XNL_0104661.1;locus_tag=Py17XNL_0104661
Py17XNL_01	AUGUSTUS	exon	85347	86210	.	-	.	ID=Py17XNL_0104661.1-exon2;Parent=Py17XNL_0104661.1;gene_name=PIR protein;Name=Py17XNL_0104661.1-exon2;transcript_id=Py17XNL_0104661.1;locus_tag=Py17XNL_0104661;protein_id=Py17XNL_0104661.1-p1;product=PIR protein
Py17XNL_01	AUGUSTUS	CDS	85347	86210	0.99	-	0	ID=Py17XNL_0104661.1-CDS2;Parent=Py17XNL_0104661.1;gene_name=PIR protein;Name=Py17XNL_0104661.1-p1;transcript_id=Py17XNL_0104661.1;locus_tag=Py17XNL_0104661;protein_id=Py17XNL_0104661.1-p1;product=PIR protein
Py17XNL_01	AUGUSTUS	intron	86211	86335	1	-	.	ID=Py17XNL_0104661.1-intron2;Parent=Py17XNL_0104661.1;gene_name=PIR protein;Name=Py17XNL_0104661.1-intron2;transcript_id=Py17XNL_0104661.1;locus_tag=Py17XNL_0104661
Py17XNL_01	AUGUSTUS	CDS	86336	86338	0.7	-	0	ID=Py17XNL_0104661.1-CDS3;Parent=Py17XNL_0104661.1;gene_name=PIR protein;Name=Py17XNL_0104661.1-p1;transcript_id=Py17XNL_0104661.1;locus_tag=Py17XNL_0104661;protein_id=Py17XNL_0104661.1-p1;product=PIR protein
Py17XNL_01	AUGUSTUS	start_codon	86336	86338	.	-	0	ID=Py17XNL_0104661.1-start1;Parent=Py17XNL_0104661.1;gene_name=PIR protein;Name=Py17XNL_0104661.1-start1;transcript_id=Py17XNL_0104661.1;locus_tag=Py17XNL_0104661
Py17XNL_01	AUGUSTUS	exon	86336	86576	.	-	.	ID=Py17XNL_0104661.1-exon3;Parent=Py17XNL_0104661.1;gene_name=PIR protein;Name=Py17XNL_0104661.1-exon3;transcript_id=Py17XNL_0104661.1;locus_tag=Py17XNL_0104661;protein_id=Py17XNL_0104661.1-p1;product=PIR protein
Py17XNL_01	AUGUSTUS	five_prime_UTR	86339	86576	0.5	-	.	ID=Py17XNL_0104661.1-5UTR1;Parent=Py17XNL_0104661.1;gene_name=PIR protein;Name=Py17XNL_0104661.1-5UTR1;transcript_id=Py17XNL_0104661.1;locus_tag=Py17XNL_0104661
Py17XNL_01	AUGUSTUS	transcription_start_site	86576	86576	.	-	.	ID=Py17XNL_0104661.1-tss1;Parent=Py17XNL_0104661.1;gene_name=PIR protein;Name=Py17XNL_0104661.1-tss1;transcript_id=Py17XNL_0104661.1;locus_tag=Py17XNL_0104661
###
Py17XNL_01	AUGUSTUS	gene	88647	89896	0.16	-	.	ID=Py17XNL_0104662;gene_id=Py17XNL_0104662;gene_name=Py17XNL_0104662;Name=PIR protein;best_match=PY17X_0100400.1-p1;query_coverage=99.0;percentage_identity=100.0;locus_tag=Py17XNL_0104662
Py17XNL_01	AUGUSTUS	mRNA	88647	89896	0.16	-	.	ID=Py17XNL_0104662.1;Parent=Py17XNL_0104662;gene_name=Py17XNL_0104662;Name=PIR protein.1;best_match=PY17X_0100400.1-p1;query_coverage=99.0;percentage_identity=100.0;transcript_id=Py17XNL_0104662.1;locus_tag=Py17XNL_0104662;protein_id=Py17XNL_0104662.1-p1;product=PIR protein
Py17XNL_01	AUGUSTUS	transcription_end_site	88647	88647	.	-	.	ID=Py17XNL_0104662.1-tts1;Parent=Py17XNL_0104662.1;gene_name=PIR protein;Name=Py17XNL_0104662.1-tts1;transcript_id=Py17XNL_0104662.1;locus_tag=Py17XNL_0104662
Py17XNL_01	AUGUSTUS	three_prime_UTR	88647	88729	0.19	-	.	ID=Py17XNL_0104662.1-3UTR1;Parent=Py17XNL_0104662.1;gene_name=PIR protein;Name=Py17XNL_0104662.1-3UTR1;transcript_id=Py17XNL_0104662.1;locus_tag=Py17XNL_0104662
Py17XNL_01	AUGUSTUS	exon	88647	88816	.	-	.	ID=Py17XNL_0104662.1-exon1;Parent=Py17XNL_0104662.1;gene_name=PIR protein;Name=Py17XNL_0104662.1-exon1;transcript_id=Py17XNL_0104662.1;locus_tag=Py17XNL_0104662;protein_id=Py17XNL_0104662.1-p1;product=PIR protein
Py17XNL_01	AUGUSTUS	stop_codon	88730	88732	.	-	0	ID=Py17XNL_0104662.1-stop1;Parent=Py17XNL_0104662.1;gene_name=PIR protein;Name=Py17XNL_0104662.1-stop1;transcript_id=Py17XNL_0104662.1;locus_tag=Py17XNL_0104662
Py17XNL_01	AUGUSTUS	CDS	88730	88816	1	-	0	ID=Py17XNL_0104662.1-CDS1;Parent=Py17XNL_0104662.1;gene_name=PIR protein;Name=Py17XNL_0104662.1-p1;transcript_id=Py17XNL_0104662.1;locus_tag=Py17XNL_0104662;protein_id=Py17XNL_0104662.1-p1;product=PIR protein
Py17XNL_01	AUGUSTUS	intron	88817	88901	1	-	.	ID=Py17XNL_0104662.1-intron1;Parent=Py17XNL_0104662.1;gene_name=PIR protein;Name=Py17XNL_0104662.1-intron1;transcript_id=Py17XNL_0104662.1;locus_tag=Py17XNL_0104662
Py17XNL_01	AUGUSTUS	exon	88902	89720	.	-	.	ID=Py17XNL_0104662.1-exon2;Parent=Py17XNL_0104662.1;gene_name=PIR protein;Name=Py17XNL_0104662.1-exon2;transcript_id=Py17XNL_0104662.1;locus_tag=Py17XNL_0104662;protein_id=Py17XNL_0104662.1-p1;product=PIR protein
Py17XNL_01	AUGUSTUS	CDS	88902	89720	1	-	0	ID=Py17XNL_0104662.1-CDS2;Parent=Py17XNL_0104662.1;gene_name=PIR protein;Name=Py17XNL_0104662.1-p1;transcript_id=Py17XNL_0104662.1;locus_tag=Py17XNL_0104662;protein_id=Py17XNL_0104662.1-p1;product=PIR protein
Py17XNL_01	AUGUSTUS	intron	89721	89853	1	-	.	ID=Py17XNL_0104662.1-intron2;Parent=Py17XNL_0104662.1;gene_name=PIR protein;Name=Py17XNL_0104662.1-intron2;transcript_id=Py17XNL_0104662.1;locus_tag=Py17XNL_0104662
Py17XNL_01	AUGUSTUS	CDS	89854	89868	1	-	0	ID=Py17XNL_0104662.1-CDS3;Parent=Py17XNL_0104662.1;gene_name=PIR protein;Name=Py17XNL_0104662.1-p1;transcript_id=Py17XNL_0104662.1;locus_tag=Py17XNL_0104662;protein_id=Py17XNL_0104662.1-p1;product=PIR protein
Py17XNL_01	AUGUSTUS	exon	89854	89896	.	-	.	ID=Py17XNL_0104662.1-exon3;Parent=Py17XNL_0104662.1;gene_name=PIR protein;Name=Py17XNL_0104662.1-exon3;transcript_id=Py17XNL_0104662.1;locus_tag=Py17XNL_0104662;protein_id=Py17XNL_0104662.1-p1;product=PIR protein
Py17XNL_01	AUGUSTUS	start_codon	89866	89868	.	-	0	ID=Py17XNL_0104662.1-start1;Parent=Py17XNL_0104662.1;gene_name=PIR protein;Name=Py17XNL_0104662.1-start1;transcript_id=Py17XNL_0104662.1;locus_tag=Py17XNL_0104662
Py17XNL_01	AUGUSTUS	five_prime_UTR	89869	89896	0.78	-	.	ID=Py17XNL_0104662.1-5UTR1;Parent=Py17XNL_0104662.1;gene_name=PIR protein;Name=Py17XNL_0104662.1-5UTR1;transcript_id=Py17XNL_0104662.1;locus_tag=Py17XNL_0104662
Py17XNL_01	AUGUSTUS	transcription_start_site	89896	89896	.	-	.	ID=Py17XNL_0104662.1-tss1;Parent=Py17XNL_0104662.1;gene_name=PIR protein;Name=Py17XNL_0104662.1-tss1;transcript_id=Py17XNL_0104662.1;locus_tag=Py17XNL_0104662
###
Py17XNL_01	AUGUSTUS	gene	92677	93916	0.2	-	.	ID=Py17XNL_0104663;gene_id=Py17XNL_0104663;gene_name=Py17XNL_0104663;Name=PIR protein;best_match=PY17X_0100500.1-p1;query_coverage=99.0;percentage_identity=100.0;locus_tag=Py17XNL_0104663
Py17XNL_01	AUGUSTUS	mRNA	92677	93916	0.2	-	.	ID=Py17XNL_0104663.1;Parent=Py17XNL_0104663;gene_name=Py17XNL_0104663;Name=PIR protein.1;best_match=PY17X_0100500.1-p1;query_coverage=99.0;percentage_identity=100.0;transcript_id=Py17XNL_0104663.1;locus_tag=Py17XNL_0104663;protein_id=Py17XNL_0104663.1-p1;product=PIR protein
Py17XNL_01	AUGUSTUS	transcription_end_site	92677	92677	.	-	.	ID=Py17XNL_0104663.1-tts1;Parent=Py17XNL_0104663.1;gene_name=PIR protein;Name=Py17XNL_0104663.1-tts1;transcript_id=Py17XNL_0104663.1;locus_tag=Py17XNL_0104663
Py17XNL_01	AUGUSTUS	three_prime_UTR	92677	92704	0.32	-	.	ID=Py17XNL_0104663.1-3UTR1;Parent=Py17XNL_0104663.1;gene_name=PIR protein;Name=Py17XNL_0104663.1-3UTR1;transcript_id=Py17XNL_0104663.1;locus_tag=Py17XNL_0104663
Py17XNL_01	AUGUSTUS	exon	92677	92770	.	-	.	ID=Py17XNL_0104663.1-exon1;Parent=Py17XNL_0104663.1;gene_name=PIR protein;Name=Py17XNL_0104663.1-exon1;transcript_id=Py17XNL_0104663.1;locus_tag=Py17XNL_0104663;protein_id=Py17XNL_0104663.1-p1;product=PIR protein
Py17XNL_01	AUGUSTUS	stop_codon	92705	92707	.	-	0	ID=Py17XNL_0104663.1-stop1;Parent=Py17XNL_0104663.1;gene_name=PIR protein;Name=Py17XNL_0104663.1-stop1;transcript_id=Py17XNL_0104663.1;locus_tag=Py17XNL_0104663
Py17XNL_01	AUGUSTUS	CDS	92705	92770	0.99	-	0	ID=Py17XNL_0104663.1-CDS1;Parent=Py17XNL_0104663.1;gene_name=PIR protein;Name=Py17XNL_0104663.1-p1;transcript_id=Py17XNL_0104663.1;locus_tag=Py17XNL_0104663;protein_id=Py17XNL_0104663.1-p1;product=PIR protein
Py17XNL_01	AUGUSTUS	intron	92771	92853	1	-	.	ID=Py17XNL_0104663.1-intron1;Parent=Py17XNL_0104663.1;gene_name=PIR protein;Name=Py17XNL_0104663.1-intron1;transcript_id=Py17XNL_0104663.1;locus_tag=Py17XNL_0104663
Py17XNL_01	AUGUSTUS	exon	92854	93693	.	-	.	ID=Py17XNL_0104663.1-exon2;Parent=Py17XNL_0104663.1;gene_name=PIR protein;Name=Py17XNL_0104663.1-exon2;transcript_id=Py17XNL_0104663.1;locus_tag=Py17XNL_0104663;protein_id=Py17XNL_0104663.1-p1;product=PIR protein
Py17XNL_01	AUGUSTUS	CDS	92854	93693	1	-	0	ID=Py17XNL_0104663.1-CDS2;Parent=Py17XNL_0104663.1;gene_name=PIR protein;Name=Py17XNL_0104663.1-p1;transcript_id=Py17XNL_0104663.1;locus_tag=Py17XNL_0104663;protein_id=Py17XNL_0104663.1-p1;product=PIR protein
Py17XNL_01	AUGUSTUS	intron	93694	93814	1	-	.	ID=Py17XNL_0104663.1-intron2;Parent=Py17XNL_0104663.1;gene_name=PIR protein;Name=Py17XNL_0104663.1-intron2;transcript_id=Py17XNL_0104663.1;locus_tag=Py17XNL_0104663
Py17XNL_01	AUGUSTUS	CDS	93815	93829	1	-	0	ID=Py17XNL_0104663.1-CDS3;Parent=Py17XNL_0104663.1;gene_name=PIR protein;Name=Py17XNL_0104663.1-p1;transcript_id=Py17XNL_0104663.1;locus_tag=Py17XNL_0104663;protein_id=Py17XNL_0104663.1-p1;product=PIR protein
Py17XNL_01	AUGUSTUS	exon	93815	93916	.	-	.	ID=Py17XNL_0104663.1-exon3;Parent=Py17XNL_0104663.1;gene_name=PIR protein;Name=Py17XNL_0104663.1-exon3;transcript_id=Py17XNL_0104663.1;locus_tag=Py17XNL_0104663;protein_id=Py17XNL_0104663.1-p1;product=PIR protein
Py17XNL_01	AUGUSTUS	start_codon	93827	93829	.	-	0	ID=Py17XNL_0104663.1-start1;Parent=Py17XNL_0104663.1;gene_name=PIR protein;Name=Py17XNL_0104663.1-start1;transcript_id=Py17XNL_0104663.1;locus_tag=Py17XNL_0104663
Py17XNL_01	AUGUSTUS	five_prime_UTR	93830	93916	0.69	-	.	ID=Py17XNL_0104663.1-5UTR1;Parent=Py17XNL_0104663.1;gene_name=PIR protein;Name=Py17XNL_0104663.1-5UTR1;transcript_id=Py17XNL_0104663.1;locus_tag=Py17XNL_0104663
Py17XNL_01	AUGUSTUS	transcription_start_site	93916	93916	.	-	.	ID=Py17XNL_0104663.1-tss1;Parent=Py17XNL_0104663.1;gene_name=PIR protein;Name=Py17XNL_0104663.1-tss1;transcript_id=Py17XNL_0104663.1;locus_tag=Py17XNL_0104663
###
Py17XNL_01	AUGUSTUS	gene	95907	97416	0.24	-	.	ID=Py17XNL_0104664;gene_id=Py17XNL_0104664;gene_name=Py17XNL_0104664;Name=PIR protein;best_match=PY17X_0100600.1-p1;query_coverage=99.0;percentage_identity=100.0;locus_tag=Py17XNL_0104664
Py17XNL_01	AUGUSTUS	mRNA	95907	97416	0.24	-	.	ID=Py17XNL_0104664.1;Parent=Py17XNL_0104664;gene_name=Py17XNL_0104664;Name=PIR protein.1;best_match=PY17X_0100600.1-p1;query_coverage=99.0;percentage_identity=100.0;transcript_id=Py17XNL_0104664.1;locus_tag=Py17XNL_0104664;protein_id=Py17XNL_0104664.1-p1;product=PIR protein
Py17XNL_01	AUGUSTUS	transcription_end_site	95907	95907	.	-	.	ID=Py17XNL_0104664.1-tts1;Parent=Py17XNL_0104664.1;gene_name=PIR protein;Name=Py17XNL_0104664.1-tts1;transcript_id=Py17XNL_0104664.1;locus_tag=Py17XNL_0104664
Py17XNL_01	AUGUSTUS	three_prime_UTR	95907	96174	0.55	-	.	ID=Py17XNL_0104664.1-3UTR1;Parent=Py17XNL_0104664.1;gene_name=PIR protein;Name=Py17XNL_0104664.1-3UTR1;transcript_id=Py17XNL_0104664.1;locus_tag=Py17XNL_0104664
Py17XNL_01	AUGUSTUS	exon	95907	96246	.	-	.	ID=Py17XNL_0104664.1-exon1;Parent=Py17XNL_0104664.1;gene_name=PIR protein;Name=Py17XNL_0104664.1-exon1;transcript_id=Py17XNL_0104664.1;locus_tag=Py17XNL_0104664;protein_id=Py17XNL_0104664.1-p1;product=PIR protein
Py17XNL_01	AUGUSTUS	stop_codon	96175	96177	.	-	0	ID=Py17XNL_0104664.1-stop1;Parent=Py17XNL_0104664.1;gene_name=PIR protein;Name=Py17XNL_0104664.1-stop1;transcript_id=Py17XNL_0104664.1;locus_tag=Py17XNL_0104664
Py17XNL_01	AUGUSTUS	CDS	96175	96246	1	-	0	ID=Py17XNL_0104664.1-CDS1;Parent=Py17XNL_0104664.1;gene_name=PIR protein;Name=Py17XNL_0104664.1-p1;transcript_id=Py17XNL_0104664.1;locus_tag=Py17XNL_0104664;protein_id=Py17XNL_0104664.1-p1;product=PIR protein
Py17XNL_01	AUGUSTUS	intron	96247	96350	1	-	.	ID=Py17XNL_0104664.1-intron1;Parent=Py17XNL_0104664.1;gene_name=PIR protein;Name=Py17XNL_0104664.1-intron1;transcript_id=Py17XNL_0104664.1;locus_tag=Py17XNL_0104664
Py17XNL_01	AUGUSTUS	exon	96351	97190	.	-	.	ID=Py17XNL_0104664.1-exon2;Parent=Py17XNL_0104664.1;gene_name=PIR protein;Name=Py17XNL_0104664.1-exon2;transcript_id=Py17XNL_0104664.1;locus_tag=Py17XNL_0104664;protein_id=Py17XNL_0104664.1-p1;product=PIR protein
Py17XNL_01	AUGUSTUS	CDS	96351	97190	1	-	0	ID=Py17XNL_0104664.1-CDS2;Parent=Py17XNL_0104664.1;gene_name=PIR protein;Name=Py17XNL_0104664.1-p1;transcript_id=Py17XNL_0104664.1;locus_tag=Py17XNL_0104664;protein_id=Py17XNL_0104664.1-p1;product=PIR protein
Py17XNL_01	AUGUSTUS	intron	97191	97329	1	-	.	ID=Py17XNL_0104664.1-intron2;Parent=Py17XNL_0104664.1;gene_name=PIR protein;Name=Py17XNL_0104664.1-intron2;transcript_id=Py17XNL_0104664.1;locus_tag=Py17XNL_0104664
Py17XNL_01	AUGUSTUS	CDS	97330	97344	0.82	-	0	ID=Py17XNL_0104664.1-CDS3;Parent=Py17XNL_0104664.1;gene_name=PIR protein;Name=Py17XNL_0104664.1-p1;transcript_id=Py17XNL_0104664.1;locus_tag=Py17XNL_0104664;protein_id=Py17XNL_0104664.1-p1;product=PIR protein
Py17XNL_01	AUGUSTUS	exon	97330	97416	.	-	.	ID=Py17XNL_0104664.1-exon3;Parent=Py17XNL_0104664.1;gene_name=PIR protein;Name=Py17XNL_0104664.1-exon3;transcript_id=Py17XNL_0104664.1;locus_tag=Py17XNL_0104664;protein_id=Py17XNL_0104664.1-p1;product=PIR protein
Py17XNL_01	AUGUSTUS	start_codon	97342	97344	.	-	0	ID=Py17XNL_0104664.1-start1;Parent=Py17XNL_0104664.1;gene_name=PIR protein;Name=Py17XNL_0104664.1-start1;transcript_id=Py17XNL_0104664.1;locus_tag=Py17XNL_0104664
Py17XNL_01	AUGUSTUS	five_prime_UTR	97345	97416	0.46	-	.	ID=Py17XNL_0104664.1-5UTR1;Parent=Py17XNL_0104664.1;gene_name=PIR protein;Name=Py17XNL_0104664.1-5UTR1;transcript_id=Py17XNL_0104664.1;locus_tag=Py17XNL_0104664
Py17XNL_01	AUGUSTUS	transcription_start_site	97416	97416	.	-	.	ID=Py17XNL_0104664.1-tss1;Parent=Py17XNL_0104664.1;gene_name=PIR protein;Name=Py17XNL_0104664.1-tss1;transcript_id=Py17XNL_0104664.1;locus_tag=Py17XNL_0104664
###
Py17XNL_01	AUGUSTUS	gene	99407	100886	0.34	-	.	ID=Py17XNL_0104665;gene_id=Py17XNL_0104665;gene_name=Py17XNL_0104665;Name=PIR protein;best_match=PY17X_0100700.1-p1;query_coverage=99.0;percentage_identity=100.0;locus_tag=Py17XNL_0104665
Py17XNL_01	AUGUSTUS	mRNA	99407	100886	0.34	-	.	ID=Py17XNL_0104665.1;Parent=Py17XNL_0104665;gene_name=Py17XNL_0104665;Name=PIR protein.1;best_match=PY17X_0100700.1-p1;query_coverage=99.0;percentage_identity=100.0;transcript_id=Py17XNL_0104665.1;locus_tag=Py17XNL_0104665;protein_id=Py17XNL_0104665.1-p1;product=PIR protein
Py17XNL_01	AUGUSTUS	transcription_end_site	99407	99407	.	-	.	ID=Py17XNL_0104665.1-tts1;Parent=Py17XNL_0104665.1;gene_name=PIR protein;Name=Py17XNL_0104665.1-tts1;transcript_id=Py17XNL_0104665.1;locus_tag=Py17XNL_0104665
Py17XNL_01	AUGUSTUS	three_prime_UTR	99407	99585	0.43	-	.	ID=Py17XNL_0104665.1-3UTR1;Parent=Py17XNL_0104665.1;gene_name=PIR protein;Name=Py17XNL_0104665.1-3UTR1;transcript_id=Py17XNL_0104665.1;locus_tag=Py17XNL_0104665
Py17XNL_01	AUGUSTUS	exon	99407	99684	.	-	.	ID=Py17XNL_0104665.1-exon1;Parent=Py17XNL_0104665.1;gene_name=PIR protein;Name=Py17XNL_0104665.1-exon1;transcript_id=Py17XNL_0104665.1;locus_tag=Py17XNL_0104665;protein_id=Py17XNL_0104665.1-p1;product=PIR protein
Py17XNL_01	AUGUSTUS	stop_codon	99586	99588	.	-	0	ID=Py17XNL_0104665.1-stop1;Parent=Py17XNL_0104665.1;gene_name=PIR protein;Name=Py17XNL_0104665.1-stop1;transcript_id=Py17XNL_0104665.1;locus_tag=Py17XNL_0104665
Py17XNL_01	AUGUSTUS	CDS	99586	99684	1	-	0	ID=Py17XNL_0104665.1-CDS1;Parent=Py17XNL_0104665.1;gene_name=PIR protein;Name=Py17XNL_0104665.1-p1;transcript_id=Py17XNL_0104665.1;locus_tag=Py17XNL_0104665;protein_id=Py17XNL_0104665.1-p1;product=PIR protein
Py17XNL_01	AUGUSTUS	intron	99685	99773	1	-	.	ID=Py17XNL_0104665.1-intron1;Parent=Py17XNL_0104665.1;gene_name=PIR protein;Name=Py17XNL_0104665.1-intron1;transcript_id=Py17XNL_0104665.1;locus_tag=Py17XNL_0104665
Py17XNL_01	AUGUSTUS	exon	99774	100520	.	-	.	ID=Py17XNL_0104665.1-exon2;Parent=Py17XNL_0104665.1;gene_name=PIR protein;Name=Py17XNL_0104665.1-exon2;transcript_id=Py17XNL_0104665.1;locus_tag=Py17XNL_0104665;protein_id=Py17XNL_0104665.1-p1;product=PIR protein
Py17XNL_01	AUGUSTUS	CDS	99774	100520	1	-	0	ID=Py17XNL_0104665.1-CDS2;Parent=Py17XNL_0104665.1;gene_name=PIR protein;Name=Py17XNL_0104665.1-p1;transcript_id=Py17XNL_0104665.1;locus_tag=Py17XNL_0104665;protein_id=Py17XNL_0104665.1-p1;product=PIR protein
Py17XNL_01	AUGUSTUS	intron	100521	100653	1	-	.	ID=Py17XNL_0104665.1-intron2;Parent=Py17XNL_0104665.1;gene_name=PIR protein;Name=Py17XNL_0104665.1-intron2;transcript_id=Py17XNL_0104665.1;locus_tag=Py17XNL_0104665
Py17XNL_01	AUGUSTUS	CDS	100654	100668	1	-	0	ID=Py17XNL_0104665.1-CDS3;Parent=Py17XNL_0104665.1;gene_name=PIR protein;Name=Py17XNL_0104665.1-p1;transcript_id=Py17XNL_0104665.1;locus_tag=Py17XNL_0104665;protein_id=Py17XNL_0104665.1-p1;product=PIR protein
Py17XNL_01	AUGUSTUS	exon	100654	100886	.	-	.	ID=Py17XNL_0104665.1-exon3;Parent=Py17XNL_0104665.1;gene_name=PIR protein;Name=Py17XNL_0104665.1-exon3;transcript_id=Py17XNL_0104665.1;locus_tag=Py17XNL_0104665;protein_id=Py17XNL_0104665.1-p1;product=PIR protein
Py17XNL_01	AUGUSTUS	start_codon	100666	100668	.	-	0	ID=Py17XNL_0104665.1-start1;Parent=Py17XNL_0104665.1;gene_name=PIR protein;Name=Py17XNL_0104665.1-start1;transcript_id=Py17XNL_0104665.1;locus_tag=Py17XNL_0104665
Py17XNL_01	AUGUSTUS	five_prime_UTR	100669	100886	0.82	-	.	ID=Py17XNL_0104665.1-5UTR1;Parent=Py17XNL_0104665.1;gene_name=PIR protein;Name=Py17XNL_0104665.1-5UTR1;transcript_id=Py17XNL_0104665.1;locus_tag=Py17XNL_0104665
Py17XNL_01	AUGUSTUS	transcription_start_site	100886	100886	.	-	.	ID=Py17XNL_0104665.1-tss1;Parent=Py17XNL_0104665.1;gene_name=PIR protein;Name=Py17XNL_0104665.1-tss1;transcript_id=Py17XNL_0104665.1;locus_tag=Py17XNL_0104665
###
Py17XNL_01	AUGUSTUS	gene	102627	104446	0.08	-	.	ID=Py17XNL_0104666;gene_id=Py17XNL_0104666;gene_name=Py17XNL_0104666;Name=PIR protein;best_match=PY17X_0100800.1-p1;query_coverage=99.0;percentage_identity=100.0;locus_tag=Py17XNL_0104666
Py17XNL_01	AUGUSTUS	mRNA	102627	104446	0.08	-	.	ID=Py17XNL_0104666.1;Parent=Py17XNL_0104666;gene_name=Py17XNL_0104666;Name=PIR protein.1;best_match=PY17X_0100800.1-p1;query_coverage=99.0;percentage_identity=100.0;transcript_id=Py17XNL_0104666.1;locus_tag=Py17XNL_0104666;protein_id=Py17XNL_0104666.1-p1;product=PIR protein
Py17XNL_01	AUGUSTUS	transcription_end_site	102627	102627	.	-	.	ID=Py17XNL_0104666.1-tts1;Parent=Py17XNL_0104666.1;gene_name=PIR protein;Name=Py17XNL_0104666.1-tts1;transcript_id=Py17XNL_0104666.1;locus_tag=Py17XNL_0104666
Py17XNL_01	AUGUSTUS	three_prime_UTR	102627	102947	0.25	-	.	ID=Py17XNL_0104666.1-3UTR1;Parent=Py17XNL_0104666.1;gene_name=PIR protein;Name=Py17XNL_0104666.1-3UTR1;transcript_id=Py17XNL_0104666.1;locus_tag=Py17XNL_0104666
Py17XNL_01	AUGUSTUS	exon	102627	103034	.	-	.	ID=Py17XNL_0104666.1-exon1;Parent=Py17XNL_0104666.1;gene_name=PIR protein;Name=Py17XNL_0104666.1-exon1;transcript_id=Py17XNL_0104666.1;locus_tag=Py17XNL_0104666;protein_id=Py17XNL_0104666.1-p1;product=PIR protein
Py17XNL_01	AUGUSTUS	stop_codon	102948	102950	.	-	0	ID=Py17XNL_0104666.1-stop1;Parent=Py17XNL_0104666.1;gene_name=PIR protein;Name=Py17XNL_0104666.1-stop1;transcript_id=Py17XNL_0104666.1;locus_tag=Py17XNL_0104666
Py17XNL_01	AUGUSTUS	CDS	102948	103034	1	-	0	ID=Py17XNL_0104666.1-CDS1;Parent=Py17XNL_0104666.1;gene_name=PIR protein;Name=Py17XNL_0104666.1-p1;transcript_id=Py17XNL_0104666.1;locus_tag=Py17XNL_0104666;protein_id=Py17XNL_0104666.1-p1;product=PIR protein
Py17XNL_01	AUGUSTUS	intron	103035	103122	1	-	.	ID=Py17XNL_0104666.1-intron1;Parent=Py17XNL_0104666.1;gene_name=PIR protein;Name=Py17XNL_0104666.1-intron1;transcript_id=Py17XNL_0104666.1;locus_tag=Py17XNL_0104666
Py17XNL_01	AUGUSTUS	exon	103123	103887	.	-	.	ID=Py17XNL_0104666.1-exon2;Parent=Py17XNL_0104666.1;gene_name=PIR protein;Name=Py17XNL_0104666.1-exon2;transcript_id=Py17XNL_0104666.1;locus_tag=Py17XNL_0104666;protein_id=Py17XNL_0104666.1-p1;product=PIR protein
Py17XNL_01	AUGUSTUS	CDS	103123	103887	1	-	0	ID=Py17XNL_0104666.1-CDS2;Parent=Py17XNL_0104666.1;gene_name=PIR protein;Name=Py17XNL_0104666.1-p1;transcript_id=Py17XNL_0104666.1;locus_tag=Py17XNL_0104666;protein_id=Py17XNL_0104666.1-p1;product=PIR protein
Py17XNL_01	AUGUSTUS	intron	103888	104026	1	-	.	ID=Py17XNL_0104666.1-intron2;Parent=Py17XNL_0104666.1;gene_name=PIR protein;Name=Py17XNL_0104666.1-intron2;transcript_id=Py17XNL_0104666.1;locus_tag=Py17XNL_0104666
Py17XNL_01	AUGUSTUS	CDS	104027	104041	1	-	0	ID=Py17XNL_0104666.1-CDS3;Parent=Py17XNL_0104666.1;gene_name=PIR protein;Name=Py17XNL_0104666.1-p1;transcript_id=Py17XNL_0104666.1;locus_tag=Py17XNL_0104666;protein_id=Py17XNL_0104666.1-p1;product=PIR protein
Py17XNL_01	AUGUSTUS	exon	104027	104446	.	-	.	ID=Py17XNL_0104666.1-exon3;Parent=Py17XNL_0104666.1;gene_name=PIR protein;Name=Py17XNL_0104666.1-exon3;transcript_id=Py17XNL_0104666.1;locus_tag=Py17XNL_0104666;protein_id=Py17XNL_0104666.1-p1;product=PIR protein
Py17XNL_01	AUGUSTUS	start_codon	104039	104041	.	-	0	ID=Py17XNL_0104666.1-start1;Parent=Py17XNL_0104666.1;gene_name=PIR protein;Name=Py17XNL_0104666.1-start1;transcript_id=Py17XNL_0104666.1;locus_tag=Py17XNL_0104666
Py17XNL_01	AUGUSTUS	five_prime_UTR	104042	104446	0.32	-	.	ID=Py17XNL_0104666.1-5UTR1;Parent=Py17XNL_0104666.1;gene_name=PIR protein;Name=Py17XNL_0104666.1-5UTR1;transcript_id=Py17XNL_0104666.1;locus_tag=Py17XNL_0104666
Py17XNL_01	AUGUSTUS	transcription_start_site	104446	104446	.	-	.	ID=Py17XNL_0104666.1-tss1;Parent=Py17XNL_0104666.1;gene_name=PIR protein;Name=Py17XNL_0104666.1-tss1;transcript_id=Py17XNL_0104666.1;locus_tag=Py17XNL_0104666
###
Py17XNL_01	AUGUSTUS	gene	106167	107846	0.46	-	.	ID=Py17XNL_0104667;gene_id=Py17XNL_0104667;gene_name=Py17XNL_0104667;Name=PIR protein;best_match=PY17X_0100900.1-p1;query_coverage=99.0;percentage_identity=100.0;locus_tag=Py17XNL_0104667
Py17XNL_01	AUGUSTUS	mRNA	106167	107846	0.46	-	.	ID=Py17XNL_0104667.1;Parent=Py17XNL_0104667;gene_name=Py17XNL_0104667;Name=PIR protein.1;best_match=PY17X_0100900.1-p1;query_coverage=99.0;percentage_identity=100.0;transcript_id=Py17XNL_0104667.1;locus_tag=Py17XNL_0104667;protein_id=Py17XNL_0104667.1-p1;product=PIR protein
Py17XNL_01	AUGUSTUS	transcription_end_site	106167	106167	.	-	.	ID=Py17XNL_0104667.1-tts1;Parent=Py17XNL_0104667.1;gene_name=PIR protein;Name=Py17XNL_0104667.1-tts1;transcript_id=Py17XNL_0104667.1;locus_tag=Py17XNL_0104667
Py17XNL_01	AUGUSTUS	three_prime_UTR	106167	106728	0.58	-	.	ID=Py17XNL_0104667.1-3UTR1;Parent=Py17XNL_0104667.1;gene_name=PIR protein;Name=Py17XNL_0104667.1-3UTR1;transcript_id=Py17XNL_0104667.1;locus_tag=Py17XNL_0104667
Py17XNL_01	AUGUSTUS	exon	106167	106815	.	-	.	ID=Py17XNL_0104667.1-exon1;Parent=Py17XNL_0104667.1;gene_name=PIR protein;Name=Py17XNL_0104667.1-exon1;transcript_id=Py17XNL_0104667.1;locus_tag=Py17XNL_0104667;protein_id=Py17XNL_0104667.1-p1;product=PIR protein
Py17XNL_01	AUGUSTUS	stop_codon	106729	106731	.	-	0	ID=Py17XNL_0104667.1-stop1;Parent=Py17XNL_0104667.1;gene_name=PIR protein;Name=Py17XNL_0104667.1-stop1;transcript_id=Py17XNL_0104667.1;locus_tag=Py17XNL_0104667
Py17XNL_01	AUGUSTUS	CDS	106729	106815	1	-	0	ID=Py17XNL_0104667.1-CDS1;Parent=Py17XNL_0104667.1;gene_name=PIR protein;Name=Py17XNL_0104667.1-p1;transcript_id=Py17XNL_0104667.1;locus_tag=Py17XNL_0104667;protein_id=Py17XNL_0104667.1-p1;product=PIR protein
Py17XNL_01	AUGUSTUS	intron	106816	106917	1	-	.	ID=Py17XNL_0104667.1-intron1;Parent=Py17XNL_0104667.1;gene_name=PIR protein;Name=Py17XNL_0104667.1-intron1;transcript_id=Py17XNL_0104667.1;locus_tag=Py17XNL_0104667
Py17XNL_01	AUGUSTUS	exon	106918	107697	.	-	.	ID=Py17XNL_0104667.1-exon2;Parent=Py17XNL_0104667.1;gene_name=PIR protein;Name=Py17XNL_0104667.1-exon2;transcript_id=Py17XNL_0104667.1;locus_tag=Py17XNL_0104667;protein_id=Py17XNL_0104667.1-p1;product=PIR protein
Py17XNL_01	AUGUSTUS	CDS	106918	107697	1	-	0	ID=Py17XNL_0104667.1-CDS2;Parent=Py17XNL_0104667.1;gene_name=PIR protein;Name=Py17XNL_0104667.1-p1;transcript_id=Py17XNL_0104667.1;locus_tag=Py17XNL_0104667;protein_id=Py17XNL_0104667.1-p1;product=PIR protein
Py17XNL_01	AUGUSTUS	intron	107698	107805	1	-	.	ID=Py17XNL_0104667.1-intron2;Parent=Py17XNL_0104667.1;gene_name=PIR protein;Name=Py17XNL_0104667.1-intron2;transcript_id=Py17XNL_0104667.1;locus_tag=Py17XNL_0104667
Py17XNL_01	AUGUSTUS	CDS	107806	107820	1	-	0	ID=Py17XNL_0104667.1-CDS3;Parent=Py17XNL_0104667.1;gene_name=PIR protein;Name=Py17XNL_0104667.1-p1;transcript_id=Py17XNL_0104667.1;locus_tag=Py17XNL_0104667;protein_id=Py17XNL_0104667.1-p1;product=PIR protein
Py17XNL_01	AUGUSTUS	exon	107806	107846	.	-	.	ID=Py17XNL_0104667.1-exon3;Parent=Py17XNL_0104667.1;gene_name=PIR protein;Name=Py17XNL_0104667.1-exon3;transcript_id=Py17XNL_0104667.1;locus_tag=Py17XNL_0104667;protein_id=Py17XNL_0104667.1-p1;product=PIR protein
Py17XNL_01	AUGUSTUS	start_codon	107818	107820	.	-	0	ID=Py17XNL_0104667.1-start1;Parent=Py17XNL_0104667.1;gene_name=PIR protein;Name=Py17XNL_0104667.1-start1;transcript_id=Py17XNL_0104667.1;locus_tag=Py17XNL_0104667
Py17XNL_01	AUGUSTUS	five_prime_UTR	107821	107846	0.77	-	.	ID=Py17XNL_0104667.1-5UTR1;Parent=Py17XNL_0104667.1;gene_name=PIR protein;Name=Py17XNL_0104667.1-5UTR1;transcript_id=Py17XNL_0104667.1;locus_tag=Py17XNL_0104667
Py17XNL_01	AUGUSTUS	transcription_start_site	107846	107846	.	-	.	ID=Py17XNL_0104667.1-tss1;Parent=Py17XNL_0104667.1;gene_name=PIR protein;Name=Py17XNL_0104667.1-tss1;transcript_id=Py17XNL_0104667.1;locus_tag=Py17XNL_0104667
###
Py17XNL_01	AUGUSTUS	gene	110996	113280	0.67	+	.	ID=Py17XNL_0104668;gene_id=Py17XNL_0104668;gene_name=Py17XNL_0104668;Name=fam-a protein;best_match=PY17X_0101000.1-p1;query_coverage=99.0;percentage_identity=100.0;locus_tag=Py17XNL_0104668
Py17XNL_01	AUGUSTUS	mRNA	110996	113280	0.67	+	.	ID=Py17XNL_0104668.1;Parent=Py17XNL_0104668;gene_name=Py17XNL_0104668;Name=fam-a protein.1;best_match=PY17X_0101000.1-p1;query_coverage=99.0;percentage_identity=100.0;transcript_id=Py17XNL_0104668.1;locus_tag=Py17XNL_0104668;protein_id=Py17XNL_0104668.1-p1;product=fam-a protein
Py17XNL_01	AUGUSTUS	transcription_start_site	110996	110996	.	+	.	ID=Py17XNL_0104668.1-tss1;Parent=Py17XNL_0104668.1;gene_name=fam-a protein;Name=Py17XNL_0104668.1-tss1;transcript_id=Py17XNL_0104668.1;locus_tag=Py17XNL_0104668
Py17XNL_01	AUGUSTUS	exon	110996	111120	.	+	.	ID=Py17XNL_0104668.1-exon1;Parent=Py17XNL_0104668.1;gene_name=fam-a protein;Name=Py17XNL_0104668.1-exon1;transcript_id=Py17XNL_0104668.1;locus_tag=Py17XNL_0104668;protein_id=Py17XNL_0104668.1-p1;product=fam-a protein
Py17XNL_01	AUGUSTUS	five_prime_UTR	110996	111120	0.92	+	.	ID=Py17XNL_0104668.1-5UTR1;Parent=Py17XNL_0104668.1;gene_name=fam-a protein;Name=Py17XNL_0104668.1-5UTR1;transcript_id=Py17XNL_0104668.1;locus_tag=Py17XNL_0104668
Py17XNL_01	AUGUSTUS	five_prime_UTR	111221	111687	0.92	+	.	ID=Py17XNL_0104668.1-5UTR2;Parent=Py17XNL_0104668.1;gene_name=fam-a protein;Name=Py17XNL_0104668.1-5UTR2;transcript_id=Py17XNL_0104668.1;locus_tag=Py17XNL_0104668
Py17XNL_01	AUGUSTUS	exon	111221	111866	.	+	.	ID=Py17XNL_0104668.1-exon2;Parent=Py17XNL_0104668.1;gene_name=fam-a protein;Name=Py17XNL_0104668.1-exon2;transcript_id=Py17XNL_0104668.1;locus_tag=Py17XNL_0104668;protein_id=Py17XNL_0104668.1-p1;product=fam-a protein
Py17XNL_01	AUGUSTUS	start_codon	111688	111690	.	+	0	ID=Py17XNL_0104668.1-start1;Parent=Py17XNL_0104668.1;gene_name=fam-a protein;Name=Py17XNL_0104668.1-start1;transcript_id=Py17XNL_0104668.1;locus_tag=Py17XNL_0104668
Py17XNL_01	AUGUSTUS	CDS	111688	111866	1	+	0	ID=Py17XNL_0104668.1-CDS1;Parent=Py17XNL_0104668.1;gene_name=fam-a protein;Name=Py17XNL_0104668.1-p1;transcript_id=Py17XNL_0104668.1;locus_tag=Py17XNL_0104668;protein_id=Py17XNL_0104668.1-p1;product=fam-a protein
Py17XNL_01	AUGUSTUS	intron	111867	112009	1	+	.	ID=Py17XNL_0104668.1-intron1;Parent=Py17XNL_0104668.1;gene_name=fam-a protein;Name=Py17XNL_0104668.1-intron1;transcript_id=Py17XNL_0104668.1;locus_tag=Py17XNL_0104668
Py17XNL_01	AUGUSTUS	exon	112010	112247	.	+	.	ID=Py17XNL_0104668.1-exon3;Parent=Py17XNL_0104668.1;gene_name=fam-a protein;Name=Py17XNL_0104668.1-exon3;transcript_id=Py17XNL_0104668.1;locus_tag=Py17XNL_0104668;protein_id=Py17XNL_0104668.1-p1;product=fam-a protein
Py17XNL_01	AUGUSTUS	CDS	112010	112247	1	+	1	ID=Py17XNL_0104668.1-CDS2;Parent=Py17XNL_0104668.1;gene_name=fam-a protein;Name=Py17XNL_0104668.1-p1;transcript_id=Py17XNL_0104668.1;locus_tag=Py17XNL_0104668;protein_id=Py17XNL_0104668.1-p1;product=fam-a protein
Py17XNL_01	AUGUSTUS	intron	112248	112341	1	+	.	ID=Py17XNL_0104668.1-intron2;Parent=Py17XNL_0104668.1;gene_name=fam-a protein;Name=Py17XNL_0104668.1-intron2;transcript_id=Py17XNL_0104668.1;locus_tag=Py17XNL_0104668
Py17XNL_01	AUGUSTUS	exon	112342	112411	.	+	.	ID=Py17XNL_0104668.1-exon4;Parent=Py17XNL_0104668.1;gene_name=fam-a protein;Name=Py17XNL_0104668.1-exon4;transcript_id=Py17XNL_0104668.1;locus_tag=Py17XNL_0104668;protein_id=Py17XNL_0104668.1-p1;product=fam-a protein
Py17XNL_01	AUGUSTUS	CDS	112342	112411	1	+	0	ID=Py17XNL_0104668.1-CDS3;Parent=Py17XNL_0104668.1;gene_name=fam-a protein;Name=Py17XNL_0104668.1-p1;transcript_id=Py17XNL_0104668.1;locus_tag=Py17XNL_0104668;protein_id=Py17XNL_0104668.1-p1;product=fam-a protein
Py17XNL_01	AUGUSTUS	intron	112412	112580	1	+	.	ID=Py17XNL_0104668.1-intron3;Parent=Py17XNL_0104668.1;gene_name=fam-a protein;Name=Py17XNL_0104668.1-intron3;transcript_id=Py17XNL_0104668.1;locus_tag=Py17XNL_0104668
Py17XNL_01	AUGUSTUS	exon	112581	112690	.	+	.	ID=Py17XNL_0104668.1-exon5;Parent=Py17XNL_0104668.1;gene_name=fam-a protein;Name=Py17XNL_0104668.1-exon5;transcript_id=Py17XNL_0104668.1;locus_tag=Py17XNL_0104668;protein_id=Py17XNL_0104668.1-p1;product=fam-a protein
Py17XNL_01	AUGUSTUS	CDS	112581	112690	1	+	2	ID=Py17XNL_0104668.1-CDS4;Parent=Py17XNL_0104668.1;gene_name=fam-a protein;Name=Py17XNL_0104668.1-p1;transcript_id=Py17XNL_0104668.1;locus_tag=Py17XNL_0104668;protein_id=Py17XNL_0104668.1-p1;product=fam-a protein
Py17XNL_01	AUGUSTUS	intron	112691	112770	1	+	.	ID=Py17XNL_0104668.1-intron4;Parent=Py17XNL_0104668.1;gene_name=fam-a protein;Name=Py17XNL_0104668.1-intron4;transcript_id=Py17XNL_0104668.1;locus_tag=Py17XNL_0104668
Py17XNL_01	AUGUSTUS	exon	112771	113004	.	+	.	ID=Py17XNL_0104668.1-exon6;Parent=Py17XNL_0104668.1;gene_name=fam-a protein;Name=Py17XNL_0104668.1-exon6;transcript_id=Py17XNL_0104668.1;locus_tag=Py17XNL_0104668;protein_id=Py17XNL_0104668.1-p1;product=fam-a protein
Py17XNL_01	AUGUSTUS	CDS	112771	113004	1	+	0	ID=Py17XNL_0104668.1-CDS5;Parent=Py17XNL_0104668.1;gene_name=fam-a protein;Name=Py17XNL_0104668.1-p1;transcript_id=Py17XNL_0104668.1;locus_tag=Py17XNL_0104668;protein_id=Py17XNL_0104668.1-p1;product=fam-a protein
Py17XNL_01	AUGUSTUS	intron	113005	113159	1	+	.	ID=Py17XNL_0104668.1-intron5;Parent=Py17XNL_0104668.1;gene_name=fam-a protein;Name=Py17XNL_0104668.1-intron5;transcript_id=Py17XNL_0104668.1;locus_tag=Py17XNL_0104668
Py17XNL_01	AUGUSTUS	CDS	113160	113234	1	+	0	ID=Py17XNL_0104668.1-CDS6;Parent=Py17XNL_0104668.1;gene_name=fam-a protein;Name=Py17XNL_0104668.1-p1;transcript_id=Py17XNL_0104668.1;locus_tag=Py17XNL_0104668;protein_id=Py17XNL_0104668.1-p1;product=fam-a protein
Py17XNL_01	AUGUSTUS	exon	113160	113280	.	+	.	ID=Py17XNL_0104668.1-exon7;Parent=Py17XNL_0104668.1;gene_name=fam-a protein;Name=Py17XNL_0104668.1-exon7;transcript_id=Py17XNL_0104668.1;locus_tag=Py17XNL_0104668;protein_id=Py17XNL_0104668.1-p1;product=fam-a protein
Py17XNL_01	AUGUSTUS	stop_codon	113232	113234	.	+	0	ID=Py17XNL_0104668.1-stop1;Parent=Py17XNL_0104668.1;gene_name=fam-a protein;Name=Py17XNL_0104668.1-stop1;transcript_id=Py17XNL_0104668.1;locus_tag=Py17XNL_0104668
Py17XNL_01	AUGUSTUS	three_prime_UTR	113235	113280	0.76	+	.	ID=Py17XNL_0104668.1-3UTR1;Parent=Py17XNL_0104668.1;gene_name=fam-a protein;Name=Py17XNL_0104668.1-3UTR1;transcript_id=Py17XNL_0104668.1;locus_tag=Py17XNL_0104668
Py17XNL_01	AUGUSTUS	transcription_end_site	113280	113280	.	+	.	ID=Py17XNL_0104668.1-tts1;Parent=Py17XNL_0104668.1;gene_name=fam-a protein;Name=Py17XNL_0104668.1-tts1;transcript_id=Py17XNL_0104668.1;locus_tag=Py17XNL_0104668
###
Py17XNL_01	AUGUSTUS	gene	113787	115106	0.22	-	.	ID=Py17XNL_0104669;gene_id=Py17XNL_0104669;gene_name=Py17XNL_0104669;Name=PIR protein;best_match=PY17X_0101100.1-p1;query_coverage=99.0;percentage_identity=100.0;locus_tag=Py17XNL_0104669
Py17XNL_01	AUGUSTUS	mRNA	113787	115106	0.22	-	.	ID=Py17XNL_0104669.1;Parent=Py17XNL_0104669;gene_name=Py17XNL_0104669;Name=PIR protein.1;best_match=PY17X_0101100.1-p1;query_coverage=99.0;percentage_identity=100.0;transcript_id=Py17XNL_0104669.1;locus_tag=Py17XNL_0104669;protein_id=Py17XNL_0104669.1-p1;product=PIR protein
Py17XNL_01	AUGUSTUS	transcription_end_site	113787	113787	.	-	.	ID=Py17XNL_0104669.1-tts1;Parent=Py17XNL_0104669.1;gene_name=PIR protein;Name=Py17XNL_0104669.1-tts1;transcript_id=Py17XNL_0104669.1;locus_tag=Py17XNL_0104669
Py17XNL_01	AUGUSTUS	three_prime_UTR	113787	113834	0.25	-	.	ID=Py17XNL_0104669.1-3UTR1;Parent=Py17XNL_0104669.1;gene_name=PIR protein;Name=Py17XNL_0104669.1-3UTR1;transcript_id=Py17XNL_0104669.1;locus_tag=Py17XNL_0104669
Py17XNL_01	AUGUSTUS	exon	113787	113897	.	-	.	ID=Py17XNL_0104669.1-exon1;Parent=Py17XNL_0104669.1;gene_name=PIR protein;Name=Py17XNL_0104669.1-exon1;transcript_id=Py17XNL_0104669.1;locus_tag=Py17XNL_0104669;protein_id=Py17XNL_0104669.1-p1;product=PIR protein
Py17XNL_01	AUGUSTUS	stop_codon	113835	113837	.	-	0	ID=Py17XNL_0104669.1-stop1;Parent=Py17XNL_0104669.1;gene_name=PIR protein;Name=Py17XNL_0104669.1-stop1;transcript_id=Py17XNL_0104669.1;locus_tag=Py17XNL_0104669
Py17XNL_01	AUGUSTUS	CDS	113835	113897	1	-	0	ID=Py17XNL_0104669.1-CDS1;Parent=Py17XNL_0104669.1;gene_name=PIR protein;Name=Py17XNL_0104669.1-p1;transcript_id=Py17XNL_0104669.1;locus_tag=Py17XNL_0104669;protein_id=Py17XNL_0104669.1-p1;product=PIR protein
Py17XNL_01	AUGUSTUS	intron	113898	113986	1	-	.	ID=Py17XNL_0104669.1-intron1;Parent=Py17XNL_0104669.1;gene_name=PIR protein;Name=Py17XNL_0104669.1-intron1;transcript_id=Py17XNL_0104669.1;locus_tag=Py17XNL_0104669
Py17XNL_01	AUGUSTUS	exon	113987	114829	.	-	.	ID=Py17XNL_0104669.1-exon2;Parent=Py17XNL_0104669.1;gene_name=PIR protein;Name=Py17XNL_0104669.1-exon2;transcript_id=Py17XNL_0104669.1;locus_tag=Py17XNL_0104669;protein_id=Py17XNL_0104669.1-p1;product=PIR protein
Py17XNL_01	AUGUSTUS	CDS	113987	114829	1	-	0	ID=Py17XNL_0104669.1-CDS2;Parent=Py17XNL_0104669.1;gene_name=PIR protein;Name=Py17XNL_0104669.1-p1;transcript_id=Py17XNL_0104669.1;locus_tag=Py17XNL_0104669;protein_id=Py17XNL_0104669.1-p1;product=PIR protein
Py17XNL_01	AUGUSTUS	intron	114830	114965	0.99	-	.	ID=Py17XNL_0104669.1-intron2;Parent=Py17XNL_0104669.1;gene_name=PIR protein;Name=Py17XNL_0104669.1-intron2;transcript_id=Py17XNL_0104669.1;locus_tag=Py17XNL_0104669
Py17XNL_01	AUGUSTUS	CDS	114966	114980	0.99	-	0	ID=Py17XNL_0104669.1-CDS3;Parent=Py17XNL_0104669.1;gene_name=PIR protein;Name=Py17XNL_0104669.1-p1;transcript_id=Py17XNL_0104669.1;locus_tag=Py17XNL_0104669;protein_id=Py17XNL_0104669.1-p1;product=PIR protein
Py17XNL_01	AUGUSTUS	exon	114966	115106	.	-	.	ID=Py17XNL_0104669.1-exon3;Parent=Py17XNL_0104669.1;gene_name=PIR protein;Name=Py17XNL_0104669.1-exon3;transcript_id=Py17XNL_0104669.1;locus_tag=Py17XNL_0104669;protein_id=Py17XNL_0104669.1-p1;product=PIR protein
Py17XNL_01	AUGUSTUS	start_codon	114978	114980	.	-	0	ID=Py17XNL_0104669.1-start1;Parent=Py17XNL_0104669.1;gene_name=PIR protein;Name=Py17XNL_0104669.1-start1;transcript_id=Py17XNL_0104669.1;locus_tag=Py17XNL_0104669
Py17XNL_01	AUGUSTUS	five_prime_UTR	114981	115106	0.78	-	.	ID=Py17XNL_0104669.1-5UTR1;Parent=Py17XNL_0104669.1;gene_name=PIR protein;Name=Py17XNL_0104669.1-5UTR1;transcript_id=Py17XNL_0104669.1;locus_tag=Py17XNL_0104669
Py17XNL_01	AUGUSTUS	transcription_start_site	115106	115106	.	-	.	ID=Py17XNL_0104669.1-tss1;Parent=Py17XNL_0104669.1;gene_name=PIR protein;Name=Py17XNL_0104669.1-tss1;transcript_id=Py17XNL_0104669.1;locus_tag=Py17XNL_0104669
###
Py17XNL_01	AUGUSTUS	gene	117307	121986	0.05	-	.	ID=Py17XNL_0104670;gene_id=Py17XNL_0104670;gene_name=Py17XNL_0104670;Name=fam-b protein;best_match=PY17X_0101200.1-p1;query_coverage=99.0;percentage_identity=100.0;locus_tag=Py17XNL_0104670
Py17XNL_01	AUGUSTUS	mRNA	117307	121986	0.05	-	.	ID=Py17XNL_0104670.1;Parent=Py17XNL_0104670;gene_name=Py17XNL_0104670;Name=fam-b protein.1;best_match=PY17X_0101200.1-p1;query_coverage=99.0;percentage_identity=100.0;transcript_id=Py17XNL_0104670.1;locus_tag=Py17XNL_0104670;protein_id=Py17XNL_0104670.1-p1;product=fam-b protein
Py17XNL_01	AUGUSTUS	transcription_end_site	117307	117307	.	-	.	ID=Py17XNL_0104670.1-tts1;Parent=Py17XNL_0104670.1;gene_name=fam-b protein;Name=Py17XNL_0104670.1-tts1;transcript_id=Py17XNL_0104670.1;locus_tag=Py17XNL_0104670
Py17XNL_01	AUGUSTUS	three_prime_UTR	117307	117655	0.2	-	.	ID=Py17XNL_0104670.1-3UTR1;Parent=Py17XNL_0104670.1;gene_name=fam-b protein;Name=Py17XNL_0104670.1-3UTR1;transcript_id=Py17XNL_0104670.1;locus_tag=Py17XNL_0104670
Py17XNL_01	AUGUSTUS	exon	117307	118366	.	-	.	ID=Py17XNL_0104670.1-exon1;Parent=Py17XNL_0104670.1;gene_name=fam-b protein;Name=Py17XNL_0104670.1-exon1;transcript_id=Py17XNL_0104670.1;locus_tag=Py17XNL_0104670;protein_id=Py17XNL_0104670.1-p1;product=fam-b protein
Py17XNL_01	AUGUSTUS	stop_codon	117656	117658	.	-	0	ID=Py17XNL_0104670.1-stop1;Parent=Py17XNL_0104670.1;gene_name=fam-b protein;Name=Py17XNL_0104670.1-stop1;transcript_id=Py17XNL_0104670.1;locus_tag=Py17XNL_0104670
Py17XNL_01	AUGUSTUS	CDS	117656	118366	0.89	-	0	ID=Py17XNL_0104670.1-CDS1;Parent=Py17XNL_0104670.1;gene_name=fam-b protein;Name=Py17XNL_0104670.1-p1;transcript_id=Py17XNL_0104670.1;locus_tag=Py17XNL_0104670;protein_id=Py17XNL_0104670.1-p1;product=fam-b protein
Py17XNL_01	AUGUSTUS	intron	118367	118533	1	-	.	ID=Py17XNL_0104670.1-intron1;Parent=Py17XNL_0104670.1;gene_name=fam-b protein;Name=Py17XNL_0104670.1-intron1;transcript_id=Py17XNL_0104670.1;locus_tag=Py17XNL_0104670
Py17XNL_01	AUGUSTUS	CDS	118534	118602	1	-	0	ID=Py17XNL_0104670.1-CDS2;Parent=Py17XNL_0104670.1;gene_name=fam-b protein;Name=Py17XNL_0104670.1-p1;transcript_id=Py17XNL_0104670.1;locus_tag=Py17XNL_0104670;protein_id=Py17XNL_0104670.1-p1;product=fam-b protein
Py17XNL_01	AUGUSTUS	exon	118534	118608	.	-	.	ID=Py17XNL_0104670.1-exon2;Parent=Py17XNL_0104670.1;gene_name=fam-b protein;Name=Py17XNL_0104670.1-exon2;transcript_id=Py17XNL_0104670.1;locus_tag=Py17XNL_0104670;protein_id=Py17XNL_0104670.1-p1;product=fam-b protein
Py17XNL_01	AUGUSTUS	start_codon	118600	118602	.	-	0	ID=Py17XNL_0104670.1-start1;Parent=Py17XNL_0104670.1;gene_name=fam-b protein;Name=Py17XNL_0104670.1-start1;transcript_id=Py17XNL_0104670.1;locus_tag=Py17XNL_0104670
Py17XNL_01	AUGUSTUS	five_prime_UTR	118603	118608	0.98	-	.	ID=Py17XNL_0104670.1-5UTR1;Parent=Py17XNL_0104670.1;gene_name=fam-b protein;Name=Py17XNL_0104670.1-5UTR1;transcript_id=Py17XNL_0104670.1;locus_tag=Py17XNL_0104670
Py17XNL_01	AUGUSTUS	exon	120609	121502	.	-	.	ID=Py17XNL_0104670.1-exon3;Parent=Py17XNL_0104670.1;gene_name=fam-b protein;Name=Py17XNL_0104670.1-exon3;transcript_id=Py17XNL_0104670.1;locus_tag=Py17XNL_0104670;protein_id=Py17XNL_0104670.1-p1;product=fam-b protein
Py17XNL_01	AUGUSTUS	five_prime_UTR	120609	121502	0.28	-	.	ID=Py17XNL_0104670.1-5UTR2;Parent=Py17XNL_0104670.1;gene_name=fam-b protein;Name=Py17XNL_0104670.1-5UTR2;transcript_id=Py17XNL_0104670.1;locus_tag=Py17XNL_0104670
Py17XNL_01	AUGUSTUS	exon	121641	121986	.	-	.	ID=Py17XNL_0104670.1-exon4;Parent=Py17XNL_0104670.1;gene_name=fam-b protein;Name=Py17XNL_0104670.1-exon4;transcript_id=Py17XNL_0104670.1;locus_tag=Py17XNL_0104670;protein_id=Py17XNL_0104670.1-p1;product=fam-b protein
Py17XNL_01	AUGUSTUS	five_prime_UTR	121641	121986	0.61	-	.	ID=Py17XNL_0104670.1-5UTR3;Parent=Py17XNL_0104670.1;gene_name=fam-b protein;Name=Py17XNL_0104670.1-5UTR3;transcript_id=Py17XNL_0104670.1;locus_tag=Py17XNL_0104670
Py17XNL_01	AUGUSTUS	transcription_start_site	121986	121986	.	-	.	ID=Py17XNL_0104670.1-tss1;Parent=Py17XNL_0104670.1;gene_name=fam-b protein;Name=Py17XNL_0104670.1-tss1;transcript_id=Py17XNL_0104670.1;locus_tag=Py17XNL_0104670
###
Py17XNL_01	AUGUSTUS	gene	122796	132250	0.08	+	.	ID=Py17XNL_0104671;gene_id=Py17XNL_0104671;gene_name=Py17XNL_0104671;Name=Py235;best_match=PY17X_0101221.1-p1;query_coverage=99.0;percentage_identity=99.928;locus_tag=Py17XNL_0104671
Py17XNL_01	AUGUSTUS	mRNA	122796	132250	0.08	+	.	ID=Py17XNL_0104671.1;Parent=Py17XNL_0104671;gene_name=Py17XNL_0104671;Name=Py235.1;best_match=PY17X_0101221.1-p1;query_coverage=99.0;percentage_identity=99.928;transcript_id=Py17XNL_0104671.1;locus_tag=Py17XNL_0104671;protein_id=Py17XNL_0104671.1-p1;product=reticulocyte binding protein, putative
Py17XNL_01	AUGUSTUS	transcription_start_site	122796	122796	.	+	.	ID=Py17XNL_0104671.1-tss1;Parent=Py17XNL_0104671.1;gene_name=Py235;Name=Py17XNL_0104671.1-tss1;transcript_id=Py17XNL_0104671.1;locus_tag=Py17XNL_0104671
Py17XNL_01	AUGUSTUS	five_prime_UTR	122796	123436	0.24	+	.	ID=Py17XNL_0104671.1-5UTR1;Parent=Py17XNL_0104671.1;gene_name=Py235;Name=Py17XNL_0104671.1-5UTR1;transcript_id=Py17XNL_0104671.1;locus_tag=Py17XNL_0104671
Py17XNL_01	AUGUSTUS	exon	122796	123447	.	+	.	ID=Py17XNL_0104671.1-exon1;Parent=Py17XNL_0104671.1;gene_name=Py235;Name=Py17XNL_0104671.1-exon1;transcript_id=Py17XNL_0104671.1;locus_tag=Py17XNL_0104671;protein_id=Py17XNL_0104671.1-p1;product=reticulocyte binding protein, putative
Py17XNL_01	AUGUSTUS	start_codon	123437	123439	.	+	0	ID=Py17XNL_0104671.1-start1;Parent=Py17XNL_0104671.1;gene_name=Py235;Name=Py17XNL_0104671.1-start1;transcript_id=Py17XNL_0104671.1;locus_tag=Py17XNL_0104671
Py17XNL_01	AUGUSTUS	CDS	123437	123447	0.86	+	0	ID=Py17XNL_0104671.1-CDS1;Parent=Py17XNL_0104671.1;gene_name=Py235;Name=Py17XNL_0104671.1-p1;transcript_id=Py17XNL_0104671.1;locus_tag=Py17XNL_0104671;protein_id=Py17XNL_0104671.1-p1;product=reticulocyte binding protein, putative
Py17XNL_01	AUGUSTUS	intron	123448	123614	0.86	+	.	ID=Py17XNL_0104671.1-intron1;Parent=Py17XNL_0104671.1;gene_name=Py235;Name=Py17XNL_0104671.1-intron1;transcript_id=Py17XNL_0104671.1;locus_tag=Py17XNL_0104671
Py17XNL_01	AUGUSTUS	exon	123615	123640	.	+	.	ID=Py17XNL_0104671.1-exon2;Parent=Py17XNL_0104671.1;gene_name=Py235;Name=Py17XNL_0104671.1-exon2;transcript_id=Py17XNL_0104671.1;locus_tag=Py17XNL_0104671;protein_id=Py17XNL_0104671.1-p1;product=reticulocyte binding protein, putative
Py17XNL_01	AUGUSTUS	CDS	123615	123640	0.86	+	1	ID=Py17XNL_0104671.1-CDS2;Parent=Py17XNL_0104671.1;gene_name=Py235;Name=Py17XNL_0104671.1-p1;transcript_id=Py17XNL_0104671.1;locus_tag=Py17XNL_0104671;protein_id=Py17XNL_0104671.1-p1;product=reticulocyte binding protein, putative
Py17XNL_01	AUGUSTUS	intron	123641	123779	1	+	.	ID=Py17XNL_0104671.1-intron2;Parent=Py17XNL_0104671.1;gene_name=Py235;Name=Py17XNL_0104671.1-intron2;transcript_id=Py17XNL_0104671.1;locus_tag=Py17XNL_0104671
Py17XNL_01	AUGUSTUS	CDS	123780	132043	1	+	2	ID=Py17XNL_0104671.1-CDS3;Parent=Py17XNL_0104671.1;gene_name=Py235;Name=Py17XNL_0104671.1-p1;transcript_id=Py17XNL_0104671.1;locus_tag=Py17XNL_0104671;protein_id=Py17XNL_0104671.1-p1;product=reticulocyte binding protein, putative
Py17XNL_01	AUGUSTUS	exon	123780	132250	.	+	.	ID=Py17XNL_0104671.1-exon3;Parent=Py17XNL_0104671.1;gene_name=Py235;Name=Py17XNL_0104671.1-exon3;transcript_id=Py17XNL_0104671.1;locus_tag=Py17XNL_0104671;protein_id=Py17XNL_0104671.1-p1;product=reticulocyte binding protein, putative
Py17XNL_01	AUGUSTUS	stop_codon	132041	132043	.	+	0	ID=Py17XNL_0104671.1-stop1;Parent=Py17XNL_0104671.1;gene_name=Py235;Name=Py17XNL_0104671.1-stop1;transcript_id=Py17XNL_0104671.1;locus_tag=Py17XNL_0104671
Py17XNL_01	AUGUSTUS	three_prime_UTR	132044	132250	0.37	+	.	ID=Py17XNL_0104671.1-3UTR1;Parent=Py17XNL_0104671.1;gene_name=Py235;Name=Py17XNL_0104671.1-3UTR1;transcript_id=Py17XNL_0104671.1;locus_tag=Py17XNL_0104671
Py17XNL_01	AUGUSTUS	transcription_end_site	132250	132250	.	+	.	ID=Py17XNL_0104671.1-tts1;Parent=Py17XNL_0104671.1;gene_name=Py235;Name=Py17XNL_0104671.1-tts1;transcript_id=Py17XNL_0104671.1;locus_tag=Py17XNL_0104671
###
Py17XNL_01	AUGUSTUS	gene	133607	135076	0.19	-	.	ID=Py17XNL_0104672;gene_id=Py17XNL_0104672;gene_name=Py17XNL_0104672;Name=fam-b protein;best_match=PY17X_0101241.1-p1;query_coverage=99.0;percentage_identity=100.0;locus_tag=Py17XNL_0104672
Py17XNL_01	AUGUSTUS	mRNA	133607	135076	0.19	-	.	ID=Py17XNL_0104672.1;Parent=Py17XNL_0104672;gene_name=Py17XNL_0104672;Name=fam-b protein.1;best_match=PY17X_0101241.1-p1;query_coverage=99.0;percentage_identity=100.0;transcript_id=Py17XNL_0104672.1;locus_tag=Py17XNL_0104672;protein_id=Py17XNL_0104672.1-p1;product=fam-b protein
Py17XNL_01	AUGUSTUS	transcription_end_site	133607	133607	.	-	.	ID=Py17XNL_0104672.1-tts1;Parent=Py17XNL_0104672.1;gene_name=fam-b protein;Name=Py17XNL_0104672.1-tts1;transcript_id=Py17XNL_0104672.1;locus_tag=Py17XNL_0104672
Py17XNL_01	AUGUSTUS	three_prime_UTR	133607	134068	0.19	-	.	ID=Py17XNL_0104672.1-3UTR1;Parent=Py17XNL_0104672.1;gene_name=fam-b protein;Name=Py17XNL_0104672.1-3UTR1;transcript_id=Py17XNL_0104672.1;locus_tag=Py17XNL_0104672
Py17XNL_01	AUGUSTUS	exon	133607	134767	.	-	.	ID=Py17XNL_0104672.1-exon1;Parent=Py17XNL_0104672.1;gene_name=fam-b protein;Name=Py17XNL_0104672.1-exon1;transcript_id=Py17XNL_0104672.1;locus_tag=Py17XNL_0104672;protein_id=Py17XNL_0104672.1-p1;product=fam-b protein
Py17XNL_01	AUGUSTUS	stop_codon	134069	134071	.	-	0	ID=Py17XNL_0104672.1-stop1;Parent=Py17XNL_0104672.1;gene_name=fam-b protein;Name=Py17XNL_0104672.1-stop1;transcript_id=Py17XNL_0104672.1;locus_tag=Py17XNL_0104672
Py17XNL_01	AUGUSTUS	CDS	134069	134767	1	-	0	ID=Py17XNL_0104672.1-CDS1;Parent=Py17XNL_0104672.1;gene_name=fam-b protein;Name=Py17XNL_0104672.1-p1;transcript_id=Py17XNL_0104672.1;locus_tag=Py17XNL_0104672;protein_id=Py17XNL_0104672.1-p1;product=fam-b protein
Py17XNL_01	AUGUSTUS	intron	134768	134940	1	-	.	ID=Py17XNL_0104672.1-intron1;Parent=Py17XNL_0104672.1;gene_name=fam-b protein;Name=Py17XNL_0104672.1-intron1;transcript_id=Py17XNL_0104672.1;locus_tag=Py17XNL_0104672
Py17XNL_01	AUGUSTUS	CDS	134941	135009	1	-	0	ID=Py17XNL_0104672.1-CDS2;Parent=Py17XNL_0104672.1;gene_name=fam-b protein;Name=Py17XNL_0104672.1-p1;transcript_id=Py17XNL_0104672.1;locus_tag=Py17XNL_0104672;protein_id=Py17XNL_0104672.1-p1;product=fam-b protein
Py17XNL_01	AUGUSTUS	exon	134941	135076	.	-	.	ID=Py17XNL_0104672.1-exon2;Parent=Py17XNL_0104672.1;gene_name=fam-b protein;Name=Py17XNL_0104672.1-exon2;transcript_id=Py17XNL_0104672.1;locus_tag=Py17XNL_0104672;protein_id=Py17XNL_0104672.1-p1;product=fam-b protein
Py17XNL_01	AUGUSTUS	start_codon	135007	135009	.	-	0	ID=Py17XNL_0104672.1-start1;Parent=Py17XNL_0104672.1;gene_name=fam-b protein;Name=Py17XNL_0104672.1-start1;transcript_id=Py17XNL_0104672.1;locus_tag=Py17XNL_0104672
Py17XNL_01	AUGUSTUS	five_prime_UTR	135010	135076	0.95	-	.	ID=Py17XNL_0104672.1-5UTR1;Parent=Py17XNL_0104672.1;gene_name=fam-b protein;Name=Py17XNL_0104672.1-5UTR1;transcript_id=Py17XNL_0104672.1;locus_tag=Py17XNL_0104672
Py17XNL_01	AUGUSTUS	transcription_start_site	135076	135076	.	-	.	ID=Py17XNL_0104672.1-tss1;Parent=Py17XNL_0104672.1;gene_name=fam-b protein;Name=Py17XNL_0104672.1-tss1;transcript_id=Py17XNL_0104672.1;locus_tag=Py17XNL_0104672
###
Py17XNL_01	AUGUSTUS	gene	136327	138716	0.15	-	.	ID=Py17XNL_0104673;gene_id=Py17XNL_0104673;gene_name=Py17XNL_0104673;Name=fam-b protein;best_match=PY17X_0101261.1-p1;query_coverage=99.0;percentage_identity=100.0;locus_tag=Py17XNL_0104673
Py17XNL_01	AUGUSTUS	mRNA	136327	138716	0.15	-	.	ID=Py17XNL_0104673.1;Parent=Py17XNL_0104673;gene_name=Py17XNL_0104673;Name=fam-b protein.1;best_match=PY17X_0101261.1-p1;query_coverage=99.0;percentage_identity=100.0;transcript_id=Py17XNL_0104673.1;locus_tag=Py17XNL_0104673;protein_id=Py17XNL_0104673.1-p1;product=fam-b protein
Py17XNL_01	AUGUSTUS	transcription_end_site	136327	136327	.	-	.	ID=Py17XNL_0104673.1-tts1;Parent=Py17XNL_0104673.1;gene_name=fam-b protein;Name=Py17XNL_0104673.1-tts1;transcript_id=Py17XNL_0104673.1;locus_tag=Py17XNL_0104673
Py17XNL_01	AUGUSTUS	three_prime_UTR	136327	136454	0.26	-	.	ID=Py17XNL_0104673.1-3UTR1;Parent=Py17XNL_0104673.1;gene_name=fam-b protein;Name=Py17XNL_0104673.1-3UTR1;transcript_id=Py17XNL_0104673.1;locus_tag=Py17XNL_0104673
Py17XNL_01	AUGUSTUS	exon	136327	137162	.	-	.	ID=Py17XNL_0104673.1-exon1;Parent=Py17XNL_0104673.1;gene_name=fam-b protein;Name=Py17XNL_0104673.1-exon1;transcript_id=Py17XNL_0104673.1;locus_tag=Py17XNL_0104673;protein_id=Py17XNL_0104673.1-p1;product=fam-b protein
Py17XNL_01	AUGUSTUS	stop_codon	136455	136457	.	-	0	ID=Py17XNL_0104673.1-stop1;Parent=Py17XNL_0104673.1;gene_name=fam-b protein;Name=Py17XNL_0104673.1-stop1;transcript_id=Py17XNL_0104673.1;locus_tag=Py17XNL_0104673
Py17XNL_01	AUGUSTUS	CDS	136455	137162	1	-	0	ID=Py17XNL_0104673.1-CDS1;Parent=Py17XNL_0104673.1;gene_name=fam-b protein;Name=Py17XNL_0104673.1-p1;transcript_id=Py17XNL_0104673.1;locus_tag=Py17XNL_0104673;protein_id=Py17XNL_0104673.1-p1;product=fam-b protein
Py17XNL_01	AUGUSTUS	intron	137163	137329	1	-	.	ID=Py17XNL_0104673.1-intron1;Parent=Py17XNL_0104673.1;gene_name=fam-b protein;Name=Py17XNL_0104673.1-intron1;transcript_id=Py17XNL_0104673.1;locus_tag=Py17XNL_0104673
Py17XNL_01	AUGUSTUS	CDS	137330	137398	1	-	0	ID=Py17XNL_0104673.1-CDS2;Parent=Py17XNL_0104673.1;gene_name=fam-b protein;Name=Py17XNL_0104673.1-p1;transcript_id=Py17XNL_0104673.1;locus_tag=Py17XNL_0104673;protein_id=Py17XNL_0104673.1-p1;product=fam-b protein
Py17XNL_01	AUGUSTUS	exon	137330	137529	.	-	.	ID=Py17XNL_0104673.1-exon2;Parent=Py17XNL_0104673.1;gene_name=fam-b protein;Name=Py17XNL_0104673.1-exon2;transcript_id=Py17XNL_0104673.1;locus_tag=Py17XNL_0104673;protein_id=Py17XNL_0104673.1-p1;product=fam-b protein
Py17XNL_01	AUGUSTUS	start_codon	137396	137398	.	-	0	ID=Py17XNL_0104673.1-start1;Parent=Py17XNL_0104673.1;gene_name=fam-b protein;Name=Py17XNL_0104673.1-start1;transcript_id=Py17XNL_0104673.1;locus_tag=Py17XNL_0104673
Py17XNL_01	AUGUSTUS	five_prime_UTR	137399	137529	1	-	.	ID=Py17XNL_0104673.1-5UTR1;Parent=Py17XNL_0104673.1;gene_name=fam-b protein;Name=Py17XNL_0104673.1-5UTR1;transcript_id=Py17XNL_0104673.1;locus_tag=Py17XNL_0104673
Py17XNL_01	AUGUSTUS	exon	138296	138716	.	-	.	ID=Py17XNL_0104673.1-exon3;Parent=Py17XNL_0104673.1;gene_name=fam-b protein;Name=Py17XNL_0104673.1-exon3;transcript_id=Py17XNL_0104673.1;locus_tag=Py17XNL_0104673;protein_id=Py17XNL_0104673.1-p1;product=fam-b protein
Py17XNL_01	AUGUSTUS	five_prime_UTR	138296	138716	0.46	-	.	ID=Py17XNL_0104673.1-5UTR2;Parent=Py17XNL_0104673.1;gene_name=fam-b protein;Name=Py17XNL_0104673.1-5UTR2;transcript_id=Py17XNL_0104673.1;locus_tag=Py17XNL_0104673
Py17XNL_01	AUGUSTUS	transcription_start_site	138716	138716	.	-	.	ID=Py17XNL_0104673.1-tss1;Parent=Py17XNL_0104673.1;gene_name=fam-b protein;Name=Py17XNL_0104673.1-tss1;transcript_id=Py17XNL_0104673.1;locus_tag=Py17XNL_0104673
###
Py17XNL_01	AUGUSTUS	gene	143587	146486	0.05	-	.	ID=Py17XNL_0104674;gene_id=Py17XNL_0104674;gene_name=Py17XNL_0104674;Name=fam-b protein;best_match=PY17X_0101300.1-p1;query_coverage=99.0;percentage_identity=100.0;locus_tag=Py17XNL_0104674
Py17XNL_01	AUGUSTUS	mRNA	143587	146486	0.05	-	.	ID=Py17XNL_0104674.1;Parent=Py17XNL_0104674;gene_name=Py17XNL_0104674;Name=fam-b protein.1;best_match=PY17X_0101300.1-p1;query_coverage=99.0;percentage_identity=100.0;transcript_id=Py17XNL_0104674.1;locus_tag=Py17XNL_0104674;protein_id=Py17XNL_0104674.1-p1;product=fam-b protein
Py17XNL_01	AUGUSTUS	transcription_end_site	143587	143587	.	-	.	ID=Py17XNL_0104674.1-tts1;Parent=Py17XNL_0104674.1;gene_name=fam-b protein;Name=Py17XNL_0104674.1-tts1;transcript_id=Py17XNL_0104674.1;locus_tag=Py17XNL_0104674
Py17XNL_01	AUGUSTUS	three_prime_UTR	143587	143802	0.17	-	.	ID=Py17XNL_0104674.1-3UTR1;Parent=Py17XNL_0104674.1;gene_name=fam-b protein;Name=Py17XNL_0104674.1-3UTR1;transcript_id=Py17XNL_0104674.1;locus_tag=Py17XNL_0104674
Py17XNL_01	AUGUSTUS	exon	143587	144378	.	-	.	ID=Py17XNL_0104674.1-exon1;Parent=Py17XNL_0104674.1;gene_name=fam-b protein;Name=Py17XNL_0104674.1-exon1;transcript_id=Py17XNL_0104674.1;locus_tag=Py17XNL_0104674;protein_id=Py17XNL_0104674.1-p1;product=fam-b protein
Py17XNL_01	AUGUSTUS	stop_codon	143803	143805	.	-	0	ID=Py17XNL_0104674.1-stop1;Parent=Py17XNL_0104674.1;gene_name=fam-b protein;Name=Py17XNL_0104674.1-stop1;transcript_id=Py17XNL_0104674.1;locus_tag=Py17XNL_0104674
Py17XNL_01	AUGUSTUS	CDS	143803	144378	1	-	0	ID=Py17XNL_0104674.1-CDS1;Parent=Py17XNL_0104674.1;gene_name=fam-b protein;Name=Py17XNL_0104674.1-p1;transcript_id=Py17XNL_0104674.1;locus_tag=Py17XNL_0104674;protein_id=Py17XNL_0104674.1-p1;product=fam-b protein
Py17XNL_01	AUGUSTUS	intron	144379	144553	1	-	.	ID=Py17XNL_0104674.1-intron1;Parent=Py17XNL_0104674.1;gene_name=fam-b protein;Name=Py17XNL_0104674.1-intron1;transcript_id=Py17XNL_0104674.1;locus_tag=Py17XNL_0104674
Py17XNL_01	AUGUSTUS	CDS	144554	144628	1	-	0	ID=Py17XNL_0104674.1-CDS2;Parent=Py17XNL_0104674.1;gene_name=fam-b protein;Name=Py17XNL_0104674.1-p1;transcript_id=Py17XNL_0104674.1;locus_tag=Py17XNL_0104674;protein_id=Py17XNL_0104674.1-p1;product=fam-b protein
Py17XNL_01	AUGUSTUS	exon	144554	144739	.	-	.	ID=Py17XNL_0104674.1-exon2;Parent=Py17XNL_0104674.1;gene_name=fam-b protein;Name=Py17XNL_0104674.1-exon2;transcript_id=Py17XNL_0104674.1;locus_tag=Py17XNL_0104674;protein_id=Py17XNL_0104674.1-p1;product=fam-b protein
Py17XNL_01	AUGUSTUS	start_codon	144626	144628	.	-	0	ID=Py17XNL_0104674.1-start1;Parent=Py17XNL_0104674.1;gene_name=fam-b protein;Name=Py17XNL_0104674.1-start1;transcript_id=Py17XNL_0104674.1;locus_tag=Py17XNL_0104674
Py17XNL_01	AUGUSTUS	five_prime_UTR	144629	144739	0.93	-	.	ID=Py17XNL_0104674.1-5UTR1;Parent=Py17XNL_0104674.1;gene_name=fam-b protein;Name=Py17XNL_0104674.1-5UTR1;transcript_id=Py17XNL_0104674.1;locus_tag=Py17XNL_0104674
Py17XNL_01	AUGUSTUS	exon	145517	146194	.	-	.	ID=Py17XNL_0104674.1-exon3;Parent=Py17XNL_0104674.1;gene_name=fam-b protein;Name=Py17XNL_0104674.1-exon3;transcript_id=Py17XNL_0104674.1;locus_tag=Py17XNL_0104674;protein_id=Py17XNL_0104674.1-p1;product=fam-b protein
Py17XNL_01	AUGUSTUS	five_prime_UTR	145517	146194	0.31	-	.	ID=Py17XNL_0104674.1-5UTR2;Parent=Py17XNL_0104674.1;gene_name=fam-b protein;Name=Py17XNL_0104674.1-5UTR2;transcript_id=Py17XNL_0104674.1;locus_tag=Py17XNL_0104674
Py17XNL_01	AUGUSTUS	exon	146309	146486	.	-	.	ID=Py17XNL_0104674.1-exon4;Parent=Py17XNL_0104674.1;gene_name=fam-b protein;Name=Py17XNL_0104674.1-exon4;transcript_id=Py17XNL_0104674.1;locus_tag=Py17XNL_0104674;protein_id=Py17XNL_0104674.1-p1;product=fam-b protein
Py17XNL_01	AUGUSTUS	five_prime_UTR	146309	146486	0.57	-	.	ID=Py17XNL_0104674.1-5UTR3;Parent=Py17XNL_0104674.1;gene_name=fam-b protein;Name=Py17XNL_0104674.1-5UTR3;transcript_id=Py17XNL_0104674.1;locus_tag=Py17XNL_0104674
Py17XNL_01	AUGUSTUS	transcription_start_site	146486	146486	.	-	.	ID=Py17XNL_0104674.1-tss1;Parent=Py17XNL_0104674.1;gene_name=fam-b protein;Name=Py17XNL_0104674.1-tss1;transcript_id=Py17XNL_0104674.1;locus_tag=Py17XNL_0104674
###
Py17XNL_01	AUGUSTUS	gene	148506	150870	0.2	+	.	ID=Py17XNL_0104675;gene_id=Py17XNL_0104675;gene_name=Py17XNL_0104675;Name=conserved rodent malaria protein;best_match=PY17X_0101400.1-p1;query_coverage=67.0;percentage_identity=100.0;locus_tag=Py17XNL_0104675
Py17XNL_01	AUGUSTUS	mRNA	148506	150870	0.08	+	.	ID=Py17XNL_0104675.1;Parent=Py17XNL_0104675;gene_name=Py17XNL_0104675;Name=conserved rodent malaria protein.1;best_match=PY17X_0101400.1-p1;query_coverage=99.0;percentage_identity=100.0;transcript_id=Py17XNL_0104675.1;locus_tag=Py17XNL_0104675;protein_id=Py17XNL_0104675.1-p1;product=conserved rodent malaria protein, unknown function
Py17XNL_01	AUGUSTUS	transcription_start_site	148506	148506	.	+	.	ID=Py17XNL_0104675.1-tss1;Parent=Py17XNL_0104675.1;gene_name=conserved rodent malaria protein;Name=Py17XNL_0104675.1-tss1;transcript_id=Py17XNL_0104675.1;locus_tag=Py17XNL_0104675
Py17XNL_01	AUGUSTUS	five_prime_UTR	148506	149620	0.2	+	.	ID=Py17XNL_0104675.1-5UTR1;Parent=Py17XNL_0104675.1;gene_name=conserved rodent malaria protein;Name=Py17XNL_0104675.1-5UTR1;transcript_id=Py17XNL_0104675.1;locus_tag=Py17XNL_0104675
Py17XNL_01	AUGUSTUS	exon	148506	149819	.	+	.	ID=Py17XNL_0104675.1-exon1;Parent=Py17XNL_0104675.1;gene_name=conserved rodent malaria protein;Name=Py17XNL_0104675.1-exon1;transcript_id=Py17XNL_0104675.1;locus_tag=Py17XNL_0104675;protein_id=Py17XNL_0104675.1-p1;product=conserved rodent malaria protein, unknown function
Py17XNL_01	AUGUSTUS	start_codon	149621	149623	.	+	0	ID=Py17XNL_0104675.1-start1;Parent=Py17XNL_0104675.1;gene_name=conserved rodent malaria protein;Name=Py17XNL_0104675.1-start1;transcript_id=Py17XNL_0104675.1;locus_tag=Py17XNL_0104675
Py17XNL_01	AUGUSTUS	CDS	149621	149819	0.92	+	0	ID=Py17XNL_0104675.1-CDS1;Parent=Py17XNL_0104675.1;gene_name=conserved rodent malaria protein;Name=Py17XNL_0104675.1-p1;transcript_id=Py17XNL_0104675.1;locus_tag=Py17XNL_0104675;protein_id=Py17XNL_0104675.1-p1;product=conserved rodent malaria protein, unknown function
Py17XNL_01	AUGUSTUS	intron	149820	150085	1	+	.	ID=Py17XNL_0104675.1-intron1;Parent=Py17XNL_0104675.1;gene_name=conserved rodent malaria protein;Name=Py17XNL_0104675.1-intron1;transcript_id=Py17XNL_0104675.1;locus_tag=Py17XNL_0104675
Py17XNL_01	AUGUSTUS	CDS	150086	150333	1	+	2	ID=Py17XNL_0104675.1-CDS2;Parent=Py17XNL_0104675.1;gene_name=conserved rodent malaria protein;Name=Py17XNL_0104675.1-p1;transcript_id=Py17XNL_0104675.1;locus_tag=Py17XNL_0104675;protein_id=Py17XNL_0104675.1-p1;product=conserved rodent malaria protein, unknown function
Py17XNL_01	AUGUSTUS	exon	150086	150870	.	+	.	ID=Py17XNL_0104675.1-exon2;Parent=Py17XNL_0104675.1;gene_name=conserved rodent malaria protein;Name=Py17XNL_0104675.1-exon2;transcript_id=Py17XNL_0104675.1;locus_tag=Py17XNL_0104675;protein_id=Py17XNL_0104675.1-p1;product=conserved rodent malaria protein, unknown function
Py17XNL_01	AUGUSTUS	stop_codon	150331	150333	.	+	0	ID=Py17XNL_0104675.1-stop1;Parent=Py17XNL_0104675.1;gene_name=conserved rodent malaria protein;Name=Py17XNL_0104675.1-stop1;transcript_id=Py17XNL_0104675.1;locus_tag=Py17XNL_0104675
Py17XNL_01	AUGUSTUS	three_prime_UTR	150334	150870	0.51	+	.	ID=Py17XNL_0104675.1-3UTR1;Parent=Py17XNL_0104675.1;gene_name=conserved rodent malaria protein;Name=Py17XNL_0104675.1-3UTR1;transcript_id=Py17XNL_0104675.1;locus_tag=Py17XNL_0104675
Py17XNL_01	AUGUSTUS	transcription_end_site	150870	150870	.	+	.	ID=Py17XNL_0104675.1-tts1;Parent=Py17XNL_0104675.1;gene_name=conserved rodent malaria protein;Name=Py17XNL_0104675.1-tts1;transcript_id=Py17XNL_0104675.1;locus_tag=Py17XNL_0104675
Py17XNL_01	AUGUSTUS	mRNA	148506	150870	0.12	+	.	ID=Py17XNL_0104675.2;Parent=Py17XNL_0104675;gene_name=Py17XNL_0104675;Name=conserved rodent malaria protein.2;best_match=PY17X_0101400.1-p1;query_coverage=67.0;percentage_identity=100.0;transcript_id=Py17XNL_0104675.2;locus_tag=Py17XNL_0104675;protein_id=Py17XNL_0104675.2-p2;product=conserved rodent malaria protein, unknown function
Py17XNL_01	AUGUSTUS	transcription_start_site	148506	148506	.	+	.	ID=Py17XNL_0104675.2-tss1;Parent=Py17XNL_0104675.2;gene_name=conserved rodent malaria protein;Name=Py17XNL_0104675.2-tss1;transcript_id=Py17XNL_0104675.2;locus_tag=Py17XNL_0104675
Py17XNL_01	AUGUSTUS	five_prime_UTR	148506	149620	0.18	+	.	ID=Py17XNL_0104675.2-5UTR1;Parent=Py17XNL_0104675.2;gene_name=conserved rodent malaria protein;Name=Py17XNL_0104675.2-5UTR1;transcript_id=Py17XNL_0104675.2;locus_tag=Py17XNL_0104675
Py17XNL_01	AUGUSTUS	exon	148506	150870	.	+	.	ID=Py17XNL_0104675.2-exon1;Parent=Py17XNL_0104675.2;gene_name=conserved rodent malaria protein;Name=Py17XNL_0104675.2-exon1;transcript_id=Py17XNL_0104675.2;locus_tag=Py17XNL_0104675;protein_id=Py17XNL_0104675.2-p2;product=conserved rodent malaria protein, unknown function
Py17XNL_01	AUGUSTUS	start_codon	149621	149623	.	+	0	ID=Py17XNL_0104675.2-start1;Parent=Py17XNL_0104675.2;gene_name=conserved rodent malaria protein;Name=Py17XNL_0104675.2-start1;transcript_id=Py17XNL_0104675.2;locus_tag=Py17XNL_0104675
Py17XNL_01	AUGUSTUS	CDS	149621	149917	0.99	+	0	ID=Py17XNL_0104675.2-CDS1;Parent=Py17XNL_0104675.2;gene_name=conserved rodent malaria protein;Name=Py17XNL_0104675.2-p2;transcript_id=Py17XNL_0104675.2;locus_tag=Py17XNL_0104675;protein_id=Py17XNL_0104675.2-p2;product=conserved rodent malaria protein, unknown function
Py17XNL_01	AUGUSTUS	stop_codon	149915	149917	.	+	0	ID=Py17XNL_0104675.2-stop1;Parent=Py17XNL_0104675.2;gene_name=conserved rodent malaria protein;Name=Py17XNL_0104675.2-stop1;transcript_id=Py17XNL_0104675.2;locus_tag=Py17XNL_0104675
Py17XNL_01	AUGUSTUS	three_prime_UTR	149918	150870	0.56	+	.	ID=Py17XNL_0104675.2-3UTR1;Parent=Py17XNL_0104675.2;gene_name=conserved rodent malaria protein;Name=Py17XNL_0104675.2-3UTR1;transcript_id=Py17XNL_0104675.2;locus_tag=Py17XNL_0104675
Py17XNL_01	AUGUSTUS	transcription_end_site	150870	150870	.	+	.	ID=Py17XNL_0104675.2-tts1;Parent=Py17XNL_0104675.2;gene_name=conserved rodent malaria protein;Name=Py17XNL_0104675.2-tts1;transcript_id=Py17XNL_0104675.2;locus_tag=Py17XNL_0104675
###
Py17XNL_01	AUGUSTUS	gene	151307	153336	0.29	-	.	ID=Py17XNL_0104676;gene_id=Py17XNL_0104676;gene_name=Py17XNL_0104676;Name=fam-c protein;best_match=PY17X_0101500.1-p1;query_coverage=99.0;percentage_identity=100.0;locus_tag=Py17XNL_0104676
Py17XNL_01	AUGUSTUS	mRNA	151307	153336	0.29	-	.	ID=Py17XNL_0104676.1;Parent=Py17XNL_0104676;gene_name=Py17XNL_0104676;Name=fam-c protein.1;best_match=PY17X_0101500.1-p1;query_coverage=99.0;percentage_identity=100.0;transcript_id=Py17XNL_0104676.1;locus_tag=Py17XNL_0104676;protein_id=Py17XNL_0104676.1-p1;product=fam-c protein
Py17XNL_01	AUGUSTUS	transcription_end_site	151307	151307	.	-	.	ID=Py17XNL_0104676.1-tts1;Parent=Py17XNL_0104676.1;gene_name=fam-c protein;Name=Py17XNL_0104676.1-tts1;transcript_id=Py17XNL_0104676.1;locus_tag=Py17XNL_0104676
Py17XNL_01	AUGUSTUS	three_prime_UTR	151307	152553	0.33	-	.	ID=Py17XNL_0104676.1-3UTR1;Parent=Py17XNL_0104676.1;gene_name=fam-c protein;Name=Py17XNL_0104676.1-3UTR1;transcript_id=Py17XNL_0104676.1;locus_tag=Py17XNL_0104676
Py17XNL_01	AUGUSTUS	exon	151307	152940	.	-	.	ID=Py17XNL_0104676.1-exon1;Parent=Py17XNL_0104676.1;gene_name=fam-c protein;Name=Py17XNL_0104676.1-exon1;transcript_id=Py17XNL_0104676.1;locus_tag=Py17XNL_0104676;protein_id=Py17XNL_0104676.1-p1;product=fam-c protein
Py17XNL_01	AUGUSTUS	stop_codon	152554	152556	.	-	0	ID=Py17XNL_0104676.1-stop1;Parent=Py17XNL_0104676.1;gene_name=fam-c protein;Name=Py17XNL_0104676.1-stop1;transcript_id=Py17XNL_0104676.1;locus_tag=Py17XNL_0104676
Py17XNL_01	AUGUSTUS	CDS	152554	152940	1	-	0	ID=Py17XNL_0104676.1-CDS1;Parent=Py17XNL_0104676.1;gene_name=fam-c protein;Name=Py17XNL_0104676.1-p1;transcript_id=Py17XNL_0104676.1;locus_tag=Py17XNL_0104676;protein_id=Py17XNL_0104676.1-p1;product=fam-c protein
Py17XNL_01	AUGUSTUS	intron	152941	153109	1	-	.	ID=Py17XNL_0104676.1-intron1;Parent=Py17XNL_0104676.1;gene_name=fam-c protein;Name=Py17XNL_0104676.1-intron1;transcript_id=Py17XNL_0104676.1;locus_tag=Py17XNL_0104676
Py17XNL_01	AUGUSTUS	CDS	153110	153190	1	-	0	ID=Py17XNL_0104676.1-CDS2;Parent=Py17XNL_0104676.1;gene_name=fam-c protein;Name=Py17XNL_0104676.1-p1;transcript_id=Py17XNL_0104676.1;locus_tag=Py17XNL_0104676;protein_id=Py17XNL_0104676.1-p1;product=fam-c protein
Py17XNL_01	AUGUSTUS	exon	153110	153336	.	-	.	ID=Py17XNL_0104676.1-exon2;Parent=Py17XNL_0104676.1;gene_name=fam-c protein;Name=Py17XNL_0104676.1-exon2;transcript_id=Py17XNL_0104676.1;locus_tag=Py17XNL_0104676;protein_id=Py17XNL_0104676.1-p1;product=fam-c protein
Py17XNL_01	AUGUSTUS	start_codon	153188	153190	.	-	0	ID=Py17XNL_0104676.1-start1;Parent=Py17XNL_0104676.1;gene_name=fam-c protein;Name=Py17XNL_0104676.1-start1;transcript_id=Py17XNL_0104676.1;locus_tag=Py17XNL_0104676
Py17XNL_01	AUGUSTUS	five_prime_UTR	153191	153336	0.77	-	.	ID=Py17XNL_0104676.1-5UTR1;Parent=Py17XNL_0104676.1;gene_name=fam-c protein;Name=Py17XNL_0104676.1-5UTR1;transcript_id=Py17XNL_0104676.1;locus_tag=Py17XNL_0104676
Py17XNL_01	AUGUSTUS	transcription_start_site	153336	153336	.	-	.	ID=Py17XNL_0104676.1-tss1;Parent=Py17XNL_0104676.1;gene_name=fam-c protein;Name=Py17XNL_0104676.1-tss1;transcript_id=Py17XNL_0104676.1;locus_tag=Py17XNL_0104676
###
Py17XNL_01	AUGUSTUS	gene	156166	158020	0.16	+	.	ID=Py17XNL_0104677;gene_id=Py17XNL_0104677;gene_name=Py17XNL_0104677;Name=fam-a protein;best_match=PY17X_0101700.1-p1;query_coverage=99.0;percentage_identity=100.0;locus_tag=Py17XNL_0104677
Py17XNL_01	AUGUSTUS	mRNA	156166	158020	0.08	+	.	ID=Py17XNL_0104677.1;Parent=Py17XNL_0104677;gene_name=Py17XNL_0104677;Name=fam-a protein.1;best_match=PY17X_0101700.1-p1;query_coverage=99.0;percentage_identity=99.638;transcript_id=Py17XNL_0104677.1;locus_tag=Py17XNL_0104677;protein_id=Py17XNL_0104677.1-p1;product=fam-a protein
Py17XNL_01	AUGUSTUS	transcription_start_site	156166	156166	.	+	.	ID=Py17XNL_0104677.1-tss1;Parent=Py17XNL_0104677.1;gene_name=fam-a protein;Name=Py17XNL_0104677.1-tss1;transcript_id=Py17XNL_0104677.1;locus_tag=Py17XNL_0104677
Py17XNL_01	AUGUSTUS	five_prime_UTR	156166	156340	0.29	+	.	ID=Py17XNL_0104677.1-5UTR1;Parent=Py17XNL_0104677.1;gene_name=fam-a protein;Name=Py17XNL_0104677.1-5UTR1;transcript_id=Py17XNL_0104677.1;locus_tag=Py17XNL_0104677
Py17XNL_01	AUGUSTUS	exon	156166	156441	.	+	.	ID=Py17XNL_0104677.1-exon1;Parent=Py17XNL_0104677.1;gene_name=fam-a protein;Name=Py17XNL_0104677.1-exon1;transcript_id=Py17XNL_0104677.1;locus_tag=Py17XNL_0104677;protein_id=Py17XNL_0104677.1-p1;product=fam-a protein
Py17XNL_01	AUGUSTUS	start_codon	156341	156343	.	+	0	ID=Py17XNL_0104677.1-start1;Parent=Py17XNL_0104677.1;gene_name=fam-a protein;Name=Py17XNL_0104677.1-start1;transcript_id=Py17XNL_0104677.1;locus_tag=Py17XNL_0104677
Py17XNL_01	AUGUSTUS	CDS	156341	156441	1	+	0	ID=Py17XNL_0104677.1-CDS1;Parent=Py17XNL_0104677.1;gene_name=fam-a protein;Name=Py17XNL_0104677.1-p1;transcript_id=Py17XNL_0104677.1;locus_tag=Py17XNL_0104677;protein_id=Py17XNL_0104677.1-p1;product=fam-a protein
Py17XNL_01	AUGUSTUS	intron	156442	156580	1	+	.	ID=Py17XNL_0104677.1-intron1;Parent=Py17XNL_0104677.1;gene_name=fam-a protein;Name=Py17XNL_0104677.1-intron1;transcript_id=Py17XNL_0104677.1;locus_tag=Py17XNL_0104677
Py17XNL_01	AUGUSTUS	exon	156581	156836	.	+	.	ID=Py17XNL_0104677.1-exon2;Parent=Py17XNL_0104677.1;gene_name=fam-a protein;Name=Py17XNL_0104677.1-exon2;transcript_id=Py17XNL_0104677.1;locus_tag=Py17XNL_0104677;protein_id=Py17XNL_0104677.1-p1;product=fam-a protein
Py17XNL_01	AUGUSTUS	CDS	156581	156836	1	+	1	ID=Py17XNL_0104677.1-CDS2;Parent=Py17XNL_0104677.1;gene_name=fam-a protein;Name=Py17XNL_0104677.1-p1;transcript_id=Py17XNL_0104677.1;locus_tag=Py17XNL_0104677;protein_id=Py17XNL_0104677.1-p1;product=fam-a protein
Py17XNL_01	AUGUSTUS	intron	156837	156920	1	+	.	ID=Py17XNL_0104677.1-intron2;Parent=Py17XNL_0104677.1;gene_name=fam-a protein;Name=Py17XNL_0104677.1-intron2;transcript_id=Py17XNL_0104677.1;locus_tag=Py17XNL_0104677
Py17XNL_01	AUGUSTUS	exon	156921	156990	.	+	.	ID=Py17XNL_0104677.1-exon3;Parent=Py17XNL_0104677.1;gene_name=fam-a protein;Name=Py17XNL_0104677.1-exon3;transcript_id=Py17XNL_0104677.1;locus_tag=Py17XNL_0104677;protein_id=Py17XNL_0104677.1-p1;product=fam-a protein
Py17XNL_01	AUGUSTUS	CDS	156921	156990	1	+	0	ID=Py17XNL_0104677.1-CDS3;Parent=Py17XNL_0104677.1;gene_name=fam-a protein;Name=Py17XNL_0104677.1-p1;transcript_id=Py17XNL_0104677.1;locus_tag=Py17XNL_0104677;protein_id=Py17XNL_0104677.1-p1;product=fam-a protein
Py17XNL_01	AUGUSTUS	intron	156991	157168	1	+	.	ID=Py17XNL_0104677.1-intron3;Parent=Py17XNL_0104677.1;gene_name=fam-a protein;Name=Py17XNL_0104677.1-intron3;transcript_id=Py17XNL_0104677.1;locus_tag=Py17XNL_0104677
Py17XNL_01	AUGUSTUS	exon	157169	157278	.	+	.	ID=Py17XNL_0104677.1-exon4;Parent=Py17XNL_0104677.1;gene_name=fam-a protein;Name=Py17XNL_0104677.1-exon4;transcript_id=Py17XNL_0104677.1;locus_tag=Py17XNL_0104677;protein_id=Py17XNL_0104677.1-p1;product=fam-a protein
Py17XNL_01	AUGUSTUS	CDS	157169	157278	1	+	2	ID=Py17XNL_0104677.1-CDS4;Parent=Py17XNL_0104677.1;gene_name=fam-a protein;Name=Py17XNL_0104677.1-p1;transcript_id=Py17XNL_0104677.1;locus_tag=Py17XNL_0104677;protein_id=Py17XNL_0104677.1-p1;product=fam-a protein
Py17XNL_01	AUGUSTUS	intron	157279	157382	1	+	.	ID=Py17XNL_0104677.1-intron4;Parent=Py17XNL_0104677.1;gene_name=fam-a protein;Name=Py17XNL_0104677.1-intron4;transcript_id=Py17XNL_0104677.1;locus_tag=Py17XNL_0104677
Py17XNL_01	AUGUSTUS	exon	157383	157616	.	+	.	ID=Py17XNL_0104677.1-exon5;Parent=Py17XNL_0104677.1;gene_name=fam-a protein;Name=Py17XNL_0104677.1-exon5;transcript_id=Py17XNL_0104677.1;locus_tag=Py17XNL_0104677;protein_id=Py17XNL_0104677.1-p1;product=fam-a protein
Py17XNL_01	AUGUSTUS	CDS	157383	157616	1	+	0	ID=Py17XNL_0104677.1-CDS5;Parent=Py17XNL_0104677.1;gene_name=fam-a protein;Name=Py17XNL_0104677.1-p1;transcript_id=Py17XNL_0104677.1;locus_tag=Py17XNL_0104677;protein_id=Py17XNL_0104677.1-p1;product=fam-a protein
Py17XNL_01	AUGUSTUS	intron	157617	157808	1	+	.	ID=Py17XNL_0104677.1-intron5;Parent=Py17XNL_0104677.1;gene_name=fam-a protein;Name=Py17XNL_0104677.1-intron5;transcript_id=Py17XNL_0104677.1;locus_tag=Py17XNL_0104677
Py17XNL_01	AUGUSTUS	CDS	157809	157865	1	+	0	ID=Py17XNL_0104677.1-CDS6;Parent=Py17XNL_0104677.1;gene_name=fam-a protein;Name=Py17XNL_0104677.1-p1;transcript_id=Py17XNL_0104677.1;locus_tag=Py17XNL_0104677;protein_id=Py17XNL_0104677.1-p1;product=fam-a protein
Py17XNL_01	AUGUSTUS	exon	157809	158020	.	+	.	ID=Py17XNL_0104677.1-exon6;Parent=Py17XNL_0104677.1;gene_name=fam-a protein;Name=Py17XNL_0104677.1-exon6;transcript_id=Py17XNL_0104677.1;locus_tag=Py17XNL_0104677;protein_id=Py17XNL_0104677.1-p1;product=fam-a protein
Py17XNL_01	AUGUSTUS	stop_codon	157863	157865	.	+	0	ID=Py17XNL_0104677.1-stop1;Parent=Py17XNL_0104677.1;gene_name=fam-a protein;Name=Py17XNL_0104677.1-stop1;transcript_id=Py17XNL_0104677.1;locus_tag=Py17XNL_0104677
Py17XNL_01	AUGUSTUS	three_prime_UTR	157866	158020	0.26	+	.	ID=Py17XNL_0104677.1-3UTR1;Parent=Py17XNL_0104677.1;gene_name=fam-a protein;Name=Py17XNL_0104677.1-3UTR1;transcript_id=Py17XNL_0104677.1;locus_tag=Py17XNL_0104677
Py17XNL_01	AUGUSTUS	transcription_end_site	158020	158020	.	+	.	ID=Py17XNL_0104677.1-tts1;Parent=Py17XNL_0104677.1;gene_name=fam-a protein;Name=Py17XNL_0104677.1-tts1;transcript_id=Py17XNL_0104677.1;locus_tag=Py17XNL_0104677
Py17XNL_01	AUGUSTUS	mRNA	156166	158020	0.08	+	.	ID=Py17XNL_0104677.2;Parent=Py17XNL_0104677;gene_name=Py17XNL_0104677;Name=fam-a protein.2;best_match=PY17X_0101700.1-p1;query_coverage=99.0;percentage_identity=100.0;transcript_id=Py17XNL_0104677.2;locus_tag=Py17XNL_0104677;protein_id=Py17XNL_0104677.2-p2;product=fam-a protein
Py17XNL_01	AUGUSTUS	transcription_start_site	156166	156166	.	+	.	ID=Py17XNL_0104677.2-tss1;Parent=Py17XNL_0104677.2;gene_name=fam-a protein;Name=Py17XNL_0104677.2-tss1;transcript_id=Py17XNL_0104677.2;locus_tag=Py17XNL_0104677
Py17XNL_01	AUGUSTUS	five_prime_UTR	156166	156340	0.32	+	.	ID=Py17XNL_0104677.2-5UTR1;Parent=Py17XNL_0104677.2;gene_name=fam-a protein;Name=Py17XNL_0104677.2-5UTR1;transcript_id=Py17XNL_0104677.2;locus_tag=Py17XNL_0104677
Py17XNL_01	AUGUSTUS	exon	156166	156441	.	+	.	ID=Py17XNL_0104677.2-exon1;Parent=Py17XNL_0104677.2;gene_name=fam-a protein;Name=Py17XNL_0104677.2-exon1;transcript_id=Py17XNL_0104677.2;locus_tag=Py17XNL_0104677;protein_id=Py17XNL_0104677.2-p2;product=fam-a protein
Py17XNL_01	AUGUSTUS	start_codon	156341	156343	.	+	0	ID=Py17XNL_0104677.2-start1;Parent=Py17XNL_0104677.2;gene_name=fam-a protein;Name=Py17XNL_0104677.2-start1;transcript_id=Py17XNL_0104677.2;locus_tag=Py17XNL_0104677
Py17XNL_01	AUGUSTUS	CDS	156341	156441	1	+	0	ID=Py17XNL_0104677.2-CDS1;Parent=Py17XNL_0104677.2;gene_name=fam-a protein;Name=Py17XNL_0104677.2-p2;transcript_id=Py17XNL_0104677.2;locus_tag=Py17XNL_0104677;protein_id=Py17XNL_0104677.2-p2;product=fam-a protein
Py17XNL_01	AUGUSTUS	intron	156442	156577	1	+	.	ID=Py17XNL_0104677.2-intron1;Parent=Py17XNL_0104677.2;gene_name=fam-a protein;Name=Py17XNL_0104677.2-intron1;transcript_id=Py17XNL_0104677.2;locus_tag=Py17XNL_0104677
Py17XNL_01	AUGUSTUS	exon	156578	156836	.	+	.	ID=Py17XNL_0104677.2-exon2;Parent=Py17XNL_0104677.2;gene_name=fam-a protein;Name=Py17XNL_0104677.2-exon2;transcript_id=Py17XNL_0104677.2;locus_tag=Py17XNL_0104677;protein_id=Py17XNL_0104677.2-p2;product=fam-a protein
Py17XNL_01	AUGUSTUS	CDS	156578	156836	1	+	1	ID=Py17XNL_0104677.2-CDS2;Parent=Py17XNL_0104677.2;gene_name=fam-a protein;Name=Py17XNL_0104677.2-p2;transcript_id=Py17XNL_0104677.2;locus_tag=Py17XNL_0104677;protein_id=Py17XNL_0104677.2-p2;product=fam-a protein
Py17XNL_01	AUGUSTUS	intron	156837	156920	1	+	.	ID=Py17XNL_0104677.2-intron2;Parent=Py17XNL_0104677.2;gene_name=fam-a protein;Name=Py17XNL_0104677.2-intron2;transcript_id=Py17XNL_0104677.2;locus_tag=Py17XNL_0104677
Py17XNL_01	AUGUSTUS	exon	156921	156990	.	+	.	ID=Py17XNL_0104677.2-exon3;Parent=Py17XNL_0104677.2;gene_name=fam-a protein;Name=Py17XNL_0104677.2-exon3;transcript_id=Py17XNL_0104677.2;locus_tag=Py17XNL_0104677;protein_id=Py17XNL_0104677.2-p2;product=fam-a protein
Py17XNL_01	AUGUSTUS	CDS	156921	156990	1	+	0	ID=Py17XNL_0104677.2-CDS3;Parent=Py17XNL_0104677.2;gene_name=fam-a protein;Name=Py17XNL_0104677.2-p2;transcript_id=Py17XNL_0104677.2;locus_tag=Py17XNL_0104677;protein_id=Py17XNL_0104677.2-p2;product=fam-a protein
Py17XNL_01	AUGUSTUS	intron	156991	157168	1	+	.	ID=Py17XNL_0104677.2-intron3;Parent=Py17XNL_0104677.2;gene_name=fam-a protein;Name=Py17XNL_0104677.2-intron3;transcript_id=Py17XNL_0104677.2;locus_tag=Py17XNL_0104677
Py17XNL_01	AUGUSTUS	exon	157169	157278	.	+	.	ID=Py17XNL_0104677.2-exon4;Parent=Py17XNL_0104677.2;gene_name=fam-a protein;Name=Py17XNL_0104677.2-exon4;transcript_id=Py17XNL_0104677.2;locus_tag=Py17XNL_0104677;protein_id=Py17XNL_0104677.2-p2;product=fam-a protein
Py17XNL_01	AUGUSTUS	CDS	157169	157278	1	+	2	ID=Py17XNL_0104677.2-CDS4;Parent=Py17XNL_0104677.2;gene_name=fam-a protein;Name=Py17XNL_0104677.2-p2;transcript_id=Py17XNL_0104677.2;locus_tag=Py17XNL_0104677;protein_id=Py17XNL_0104677.2-p2;product=fam-a protein
Py17XNL_01	AUGUSTUS	intron	157279	157382	1	+	.	ID=Py17XNL_0104677.2-intron4;Parent=Py17XNL_0104677.2;gene_name=fam-a protein;Name=Py17XNL_0104677.2-intron4;transcript_id=Py17XNL_0104677.2;locus_tag=Py17XNL_0104677
Py17XNL_01	AUGUSTUS	exon	157383	157616	.	+	.	ID=Py17XNL_0104677.2-exon5;Parent=Py17XNL_0104677.2;gene_name=fam-a protein;Name=Py17XNL_0104677.2-exon5;transcript_id=Py17XNL_0104677.2;locus_tag=Py17XNL_0104677;protein_id=Py17XNL_0104677.2-p2;product=fam-a protein
Py17XNL_01	AUGUSTUS	CDS	157383	157616	1	+	0	ID=Py17XNL_0104677.2-CDS5;Parent=Py17XNL_0104677.2;gene_name=fam-a protein;Name=Py17XNL_0104677.2-p2;transcript_id=Py17XNL_0104677.2;locus_tag=Py17XNL_0104677;protein_id=Py17XNL_0104677.2-p2;product=fam-a protein
Py17XNL_01	AUGUSTUS	intron	157617	157808	1	+	.	ID=Py17XNL_0104677.2-intron5;Parent=Py17XNL_0104677.2;gene_name=fam-a protein;Name=Py17XNL_0104677.2-intron5;transcript_id=Py17XNL_0104677.2;locus_tag=Py17XNL_0104677
Py17XNL_01	AUGUSTUS	CDS	157809	157865	1	+	0	ID=Py17XNL_0104677.2-CDS6;Parent=Py17XNL_0104677.2;gene_name=fam-a protein;Name=Py17XNL_0104677.2-p2;transcript_id=Py17XNL_0104677.2;locus_tag=Py17XNL_0104677;protein_id=Py17XNL_0104677.2-p2;product=fam-a protein
Py17XNL_01	AUGUSTUS	exon	157809	158020	.	+	.	ID=Py17XNL_0104677.2-exon6;Parent=Py17XNL_0104677.2;gene_name=fam-a protein;Name=Py17XNL_0104677.2-exon6;transcript_id=Py17XNL_0104677.2;locus_tag=Py17XNL_0104677;protein_id=Py17XNL_0104677.2-p2;product=fam-a protein
Py17XNL_01	AUGUSTUS	stop_codon	157863	157865	.	+	0	ID=Py17XNL_0104677.2-stop1;Parent=Py17XNL_0104677.2;gene_name=fam-a protein;Name=Py17XNL_0104677.2-stop1;transcript_id=Py17XNL_0104677.2;locus_tag=Py17XNL_0104677
Py17XNL_01	AUGUSTUS	three_prime_UTR	157866	158020	0.13	+	.	ID=Py17XNL_0104677.2-3UTR1;Parent=Py17XNL_0104677.2;gene_name=fam-a protein;Name=Py17XNL_0104677.2-3UTR1;transcript_id=Py17XNL_0104677.2;locus_tag=Py17XNL_0104677
Py17XNL_01	AUGUSTUS	transcription_end_site	158020	158020	.	+	.	ID=Py17XNL_0104677.2-tts1;Parent=Py17XNL_0104677.2;gene_name=fam-a protein;Name=Py17XNL_0104677.2-tts1;transcript_id=Py17XNL_0104677.2;locus_tag=Py17XNL_0104677
###
Py17XNL_01	AUGUSTUS	gene	158996	162040	0.04	+	.	ID=Py17XNL_0104678;gene_id=Py17XNL_0104678;gene_name=Py17XNL_0104678;Name=Plasmodium exported protein;best_match=PY17X_0101800.1-p1;query_coverage=99.0;percentage_identity=100.0;locus_tag=Py17XNL_0104678
Py17XNL_01	AUGUSTUS	mRNA	158996	162040	0.04	+	.	ID=Py17XNL_0104678.1;Parent=Py17XNL_0104678;gene_name=Py17XNL_0104678;Name=Plasmodium exported protein.1;best_match=PY17X_0101800.1-p1;query_coverage=99.0;percentage_identity=100.0;transcript_id=Py17XNL_0104678.1;locus_tag=Py17XNL_0104678;protein_id=Py17XNL_0104678.1-p1;product=Plasmodium exported protein, unknown function
Py17XNL_01	AUGUSTUS	transcription_start_site	158996	158996	.	+	.	ID=Py17XNL_0104678.1-tss1;Parent=Py17XNL_0104678.1;gene_name=Plasmodium exported protein;Name=Py17XNL_0104678.1-tss1;transcript_id=Py17XNL_0104678.1;locus_tag=Py17XNL_0104678
Py17XNL_01	AUGUSTUS	five_prime_UTR	158996	159279	0.48	+	.	ID=Py17XNL_0104678.1-5UTR1;Parent=Py17XNL_0104678.1;gene_name=Plasmodium exported protein;Name=Py17XNL_0104678.1-5UTR1;transcript_id=Py17XNL_0104678.1;locus_tag=Py17XNL_0104678
Py17XNL_01	AUGUSTUS	exon	158996	159366	.	+	.	ID=Py17XNL_0104678.1-exon1;Parent=Py17XNL_0104678.1;gene_name=Plasmodium exported protein;Name=Py17XNL_0104678.1-exon1;transcript_id=Py17XNL_0104678.1;locus_tag=Py17XNL_0104678;protein_id=Py17XNL_0104678.1-p1;product=Plasmodium exported protein, unknown function
Py17XNL_01	AUGUSTUS	start_codon	159280	159282	.	+	0	ID=Py17XNL_0104678.1-start1;Parent=Py17XNL_0104678.1;gene_name=Plasmodium exported protein;Name=Py17XNL_0104678.1-start1;transcript_id=Py17XNL_0104678.1;locus_tag=Py17XNL_0104678
Py17XNL_01	AUGUSTUS	CDS	159280	159366	1	+	0	ID=Py17XNL_0104678.1-CDS1;Parent=Py17XNL_0104678.1;gene_name=Plasmodium exported protein;Name=Py17XNL_0104678.1-p1;transcript_id=Py17XNL_0104678.1;locus_tag=Py17XNL_0104678;protein_id=Py17XNL_0104678.1-p1;product=Plasmodium exported protein, unknown function
Py17XNL_01	AUGUSTUS	intron	159367	159539	1	+	.	ID=Py17XNL_0104678.1-intron1;Parent=Py17XNL_0104678.1;gene_name=Plasmodium exported protein;Name=Py17XNL_0104678.1-intron1;transcript_id=Py17XNL_0104678.1;locus_tag=Py17XNL_0104678
Py17XNL_01	AUGUSTUS	CDS	159540	160478	1	+	0	ID=Py17XNL_0104678.1-CDS2;Parent=Py17XNL_0104678.1;gene_name=Plasmodium exported protein;Name=Py17XNL_0104678.1-p1;transcript_id=Py17XNL_0104678.1;locus_tag=Py17XNL_0104678;protein_id=Py17XNL_0104678.1-p1;product=Plasmodium exported protein, unknown function
Py17XNL_01	AUGUSTUS	exon	159540	162040	.	+	.	ID=Py17XNL_0104678.1-exon2;Parent=Py17XNL_0104678.1;gene_name=Plasmodium exported protein;Name=Py17XNL_0104678.1-exon2;transcript_id=Py17XNL_0104678.1;locus_tag=Py17XNL_0104678;protein_id=Py17XNL_0104678.1-p1;product=Plasmodium exported protein, unknown function
Py17XNL_01	AUGUSTUS	stop_codon	160476	160478	.	+	0	ID=Py17XNL_0104678.1-stop1;Parent=Py17XNL_0104678.1;gene_name=Plasmodium exported protein;Name=Py17XNL_0104678.1-stop1;transcript_id=Py17XNL_0104678.1;locus_tag=Py17XNL_0104678
Py17XNL_01	AUGUSTUS	three_prime_UTR	160479	162040	0.05	+	.	ID=Py17XNL_0104678.1-3UTR1;Parent=Py17XNL_0104678.1;gene_name=Plasmodium exported protein;Name=Py17XNL_0104678.1-3UTR1;transcript_id=Py17XNL_0104678.1;locus_tag=Py17XNL_0104678
Py17XNL_01	AUGUSTUS	transcription_end_site	162040	162040	.	+	.	ID=Py17XNL_0104678.1-tts1;Parent=Py17XNL_0104678.1;gene_name=Plasmodium exported protein;Name=Py17XNL_0104678.1-tts1;transcript_id=Py17XNL_0104678.1;locus_tag=Py17XNL_0104678
###
Py17XNL_01	AUGUSTUS	gene	162406	165000	0.09	+	.	ID=Py17XNL_0104679;gene_id=Py17XNL_0104679;gene_name=Py17XNL_0104679;Name=lysophospholipase;best_match=PY17X_0101900.1-p1;query_coverage=99.0;percentage_identity=100.0;locus_tag=Py17XNL_0104679
Py17XNL_01	AUGUSTUS	mRNA	162406	165000	0.09	+	.	ID=Py17XNL_0104679.1;Parent=Py17XNL_0104679;gene_name=Py17XNL_0104679;Name=lysophospholipase.1;best_match=PY17X_0101900.1-p1;query_coverage=99.0;percentage_identity=100.0;transcript_id=Py17XNL_0104679.1;locus_tag=Py17XNL_0104679;protein_id=Py17XNL_0104679.1-p1;product=lysophospholipase, putative
Py17XNL_01	AUGUSTUS	transcription_start_site	162406	162406	.	+	.	ID=Py17XNL_0104679.1-tss1;Parent=Py17XNL_0104679.1;gene_name=lysophospholipase;Name=Py17XNL_0104679.1-tss1;transcript_id=Py17XNL_0104679.1;locus_tag=Py17XNL_0104679
Py17XNL_01	AUGUSTUS	exon	162406	162563	.	+	.	ID=Py17XNL_0104679.1-exon1;Parent=Py17XNL_0104679.1;gene_name=lysophospholipase;Name=Py17XNL_0104679.1-exon1;transcript_id=Py17XNL_0104679.1;locus_tag=Py17XNL_0104679;protein_id=Py17XNL_0104679.1-p1;product=lysophospholipase, putative
Py17XNL_01	AUGUSTUS	five_prime_UTR	162406	162563	0.35	+	.	ID=Py17XNL_0104679.1-5UTR1;Parent=Py17XNL_0104679.1;gene_name=lysophospholipase;Name=Py17XNL_0104679.1-5UTR1;transcript_id=Py17XNL_0104679.1;locus_tag=Py17XNL_0104679
Py17XNL_01	AUGUSTUS	five_prime_UTR	162746	163246	0.99	+	.	ID=Py17XNL_0104679.1-5UTR2;Parent=Py17XNL_0104679.1;gene_name=lysophospholipase;Name=Py17XNL_0104679.1-5UTR2;transcript_id=Py17XNL_0104679.1;locus_tag=Py17XNL_0104679
Py17XNL_01	AUGUSTUS	exon	162746	165000	.	+	.	ID=Py17XNL_0104679.1-exon2;Parent=Py17XNL_0104679.1;gene_name=lysophospholipase;Name=Py17XNL_0104679.1-exon2;transcript_id=Py17XNL_0104679.1;locus_tag=Py17XNL_0104679;protein_id=Py17XNL_0104679.1-p1;product=lysophospholipase, putative
Py17XNL_01	AUGUSTUS	start_codon	163247	163249	.	+	0	ID=Py17XNL_0104679.1-start1;Parent=Py17XNL_0104679.1;gene_name=lysophospholipase;Name=Py17XNL_0104679.1-start1;transcript_id=Py17XNL_0104679.1;locus_tag=Py17XNL_0104679
Py17XNL_01	AUGUSTUS	CDS	163247	164563	1	+	0	ID=Py17XNL_0104679.1-CDS1;Parent=Py17XNL_0104679.1;gene_name=lysophospholipase;Name=Py17XNL_0104679.1-p1;transcript_id=Py17XNL_0104679.1;locus_tag=Py17XNL_0104679;protein_id=Py17XNL_0104679.1-p1;product=lysophospholipase, putative
Py17XNL_01	AUGUSTUS	stop_codon	164561	164563	.	+	0	ID=Py17XNL_0104679.1-stop1;Parent=Py17XNL_0104679.1;gene_name=lysophospholipase;Name=Py17XNL_0104679.1-stop1;transcript_id=Py17XNL_0104679.1;locus_tag=Py17XNL_0104679
Py17XNL_01	AUGUSTUS	three_prime_UTR	164564	165000	0.19	+	.	ID=Py17XNL_0104679.1-3UTR1;Parent=Py17XNL_0104679.1;gene_name=lysophospholipase;Name=Py17XNL_0104679.1-3UTR1;transcript_id=Py17XNL_0104679.1;locus_tag=Py17XNL_0104679
Py17XNL_01	AUGUSTUS	transcription_end_site	165000	165000	.	+	.	ID=Py17XNL_0104679.1-tts1;Parent=Py17XNL_0104679.1;gene_name=lysophospholipase;Name=Py17XNL_0104679.1-tts1;transcript_id=Py17XNL_0104679.1;locus_tag=Py17XNL_0104679
###
Py17XNL_01	AUGUSTUS	gene	166576	169470	0.2	+	.	ID=Py17XNL_0104680;gene_id=Py17XNL_0104680;gene_name=Py17XNL_0104680;Name=Py235;best_match=PY17X_0102000.1-p1;query_coverage=99.0;percentage_identity=100.0;locus_tag=Py17XNL_0104680
Py17XNL_01	AUGUSTUS	mRNA	166576	169470	0.2	+	.	ID=Py17XNL_0104680.1;Parent=Py17XNL_0104680;gene_name=Py17XNL_0104680;Name=Py235.1;best_match=PY17X_0102000.1-p1;query_coverage=99.0;percentage_identity=100.0;transcript_id=Py17XNL_0104680.1;locus_tag=Py17XNL_0104680;protein_id=Py17XNL_0104680.1-p1;product=reticulocyte binding protein, putative
Py17XNL_01	AUGUSTUS	transcription_start_site	166576	166576	.	+	.	ID=Py17XNL_0104680.1-tss1;Parent=Py17XNL_0104680.1;gene_name=Py235;Name=Py17XNL_0104680.1-tss1;transcript_id=Py17XNL_0104680.1;locus_tag=Py17XNL_0104680
Py17XNL_01	AUGUSTUS	five_prime_UTR	166576	166801	0.36	+	.	ID=Py17XNL_0104680.1-5UTR1;Parent=Py17XNL_0104680.1;gene_name=Py235;Name=Py17XNL_0104680.1-5UTR1;transcript_id=Py17XNL_0104680.1;locus_tag=Py17XNL_0104680
Py17XNL_01	AUGUSTUS	exon	166576	166856	.	+	.	ID=Py17XNL_0104680.1-exon1;Parent=Py17XNL_0104680.1;gene_name=Py235;Name=Py17XNL_0104680.1-exon1;transcript_id=Py17XNL_0104680.1;locus_tag=Py17XNL_0104680;protein_id=Py17XNL_0104680.1-p1;product=reticulocyte binding protein, putative
Py17XNL_01	AUGUSTUS	start_codon	166802	166804	.	+	0	ID=Py17XNL_0104680.1-start1;Parent=Py17XNL_0104680.1;gene_name=Py235;Name=Py17XNL_0104680.1-start1;transcript_id=Py17XNL_0104680.1;locus_tag=Py17XNL_0104680
Py17XNL_01	AUGUSTUS	CDS	166802	166856	1	+	0	ID=Py17XNL_0104680.1-CDS1;Parent=Py17XNL_0104680.1;gene_name=Py235;Name=Py17XNL_0104680.1-p1;transcript_id=Py17XNL_0104680.1;locus_tag=Py17XNL_0104680;protein_id=Py17XNL_0104680.1-p1;product=reticulocyte binding protein, putative
Py17XNL_01	AUGUSTUS	intron	166857	166954	1	+	.	ID=Py17XNL_0104680.1-intron1;Parent=Py17XNL_0104680.1;gene_name=Py235;Name=Py17XNL_0104680.1-intron1;transcript_id=Py17XNL_0104680.1;locus_tag=Py17XNL_0104680
Py17XNL_01	AUGUSTUS	CDS	166955	168735	1	+	2	ID=Py17XNL_0104680.1-CDS2;Parent=Py17XNL_0104680.1;gene_name=Py235;Name=Py17XNL_0104680.1-p1;transcript_id=Py17XNL_0104680.1;locus_tag=Py17XNL_0104680;protein_id=Py17XNL_0104680.1-p1;product=reticulocyte binding protein, putative
Py17XNL_01	AUGUSTUS	exon	166955	169470	.	+	.	ID=Py17XNL_0104680.1-exon2;Parent=Py17XNL_0104680.1;gene_name=Py235;Name=Py17XNL_0104680.1-exon2;transcript_id=Py17XNL_0104680.1;locus_tag=Py17XNL_0104680;protein_id=Py17XNL_0104680.1-p1;product=reticulocyte binding protein, putative
Py17XNL_01	AUGUSTUS	stop_codon	168733	168735	.	+	0	ID=Py17XNL_0104680.1-stop1;Parent=Py17XNL_0104680.1;gene_name=Py235;Name=Py17XNL_0104680.1-stop1;transcript_id=Py17XNL_0104680.1;locus_tag=Py17XNL_0104680
Py17XNL_01	AUGUSTUS	three_prime_UTR	168736	169470	0.39	+	.	ID=Py17XNL_0104680.1-3UTR1;Parent=Py17XNL_0104680.1;gene_name=Py235;Name=Py17XNL_0104680.1-3UTR1;transcript_id=Py17XNL_0104680.1;locus_tag=Py17XNL_0104680
Py17XNL_01	AUGUSTUS	transcription_end_site	169470	169470	.	+	.	ID=Py17XNL_0104680.1-tts1;Parent=Py17XNL_0104680.1;gene_name=Py235;Name=Py17XNL_0104680.1-tts1;transcript_id=Py17XNL_0104680.1;locus_tag=Py17XNL_0104680
###
Py17XNL_01	AUGUSTUS	gene	169567	171756	0.31	-	.	ID=Py17XNL_0104681;gene_id=Py17XNL_0104681;gene_name=Py17XNL_0104681;Name=PIR protein;best_match=PY17X_0102100.1-p1;query_coverage=99.0;percentage_identity=100.0;locus_tag=Py17XNL_0104681
Py17XNL_01	AUGUSTUS	mRNA	169567	171756	0.31	-	.	ID=Py17XNL_0104681.1;Parent=Py17XNL_0104681;gene_name=Py17XNL_0104681;Name=PIR protein.1;best_match=PY17X_0102100.1-p1;query_coverage=99.0;percentage_identity=100.0;transcript_id=Py17XNL_0104681.1;locus_tag=Py17XNL_0104681;protein_id=Py17XNL_0104681.1-p1;product=PIR protein
Py17XNL_01	AUGUSTUS	transcription_end_site	169567	169567	.	-	.	ID=Py17XNL_0104681.1-tts1;Parent=Py17XNL_0104681.1;gene_name=PIR protein;Name=Py17XNL_0104681.1-tts1;transcript_id=Py17XNL_0104681.1;locus_tag=Py17XNL_0104681
Py17XNL_01	AUGUSTUS	three_prime_UTR	169567	170042	0.48	-	.	ID=Py17XNL_0104681.1-3UTR1;Parent=Py17XNL_0104681.1;gene_name=PIR protein;Name=Py17XNL_0104681.1-3UTR1;transcript_id=Py17XNL_0104681.1;locus_tag=Py17XNL_0104681
Py17XNL_01	AUGUSTUS	exon	169567	170117	.	-	.	ID=Py17XNL_0104681.1-exon1;Parent=Py17XNL_0104681.1;gene_name=PIR protein;Name=Py17XNL_0104681.1-exon1;transcript_id=Py17XNL_0104681.1;locus_tag=Py17XNL_0104681;protein_id=Py17XNL_0104681.1-p1;product=PIR protein
Py17XNL_01	AUGUSTUS	stop_codon	170043	170045	.	-	0	ID=Py17XNL_0104681.1-stop1;Parent=Py17XNL_0104681.1;gene_name=PIR protein;Name=Py17XNL_0104681.1-stop1;transcript_id=Py17XNL_0104681.1;locus_tag=Py17XNL_0104681
Py17XNL_01	AUGUSTUS	CDS	170043	170117	0.8	-	0	ID=Py17XNL_0104681.1-CDS1;Parent=Py17XNL_0104681.1;gene_name=PIR protein;Name=Py17XNL_0104681.1-p1;transcript_id=Py17XNL_0104681.1;locus_tag=Py17XNL_0104681;protein_id=Py17XNL_0104681.1-p1;product=PIR protein
Py17XNL_01	AUGUSTUS	intron	170118	170294	0.8	-	.	ID=Py17XNL_0104681.1-intron1;Parent=Py17XNL_0104681.1;gene_name=PIR protein;Name=Py17XNL_0104681.1-intron1;transcript_id=Py17XNL_0104681.1;locus_tag=Py17XNL_0104681
Py17XNL_01	AUGUSTUS	exon	170295	171266	.	-	.	ID=Py17XNL_0104681.1-exon2;Parent=Py17XNL_0104681.1;gene_name=PIR protein;Name=Py17XNL_0104681.1-exon2;transcript_id=Py17XNL_0104681.1;locus_tag=Py17XNL_0104681;protein_id=Py17XNL_0104681.1-p1;product=PIR protein
Py17XNL_01	AUGUSTUS	CDS	170295	171266	0.8	-	0	ID=Py17XNL_0104681.1-CDS2;Parent=Py17XNL_0104681.1;gene_name=PIR protein;Name=Py17XNL_0104681.1-p1;transcript_id=Py17XNL_0104681.1;locus_tag=Py17XNL_0104681;protein_id=Py17XNL_0104681.1-p1;product=PIR protein
Py17XNL_01	AUGUSTUS	intron	171267	171461	1	-	.	ID=Py17XNL_0104681.1-intron2;Parent=Py17XNL_0104681.1;gene_name=PIR protein;Name=Py17XNL_0104681.1-intron2;transcript_id=Py17XNL_0104681.1;locus_tag=Py17XNL_0104681
Py17XNL_01	AUGUSTUS	CDS	171462	171470	1	-	0	ID=Py17XNL_0104681.1-CDS3;Parent=Py17XNL_0104681.1;gene_name=PIR protein;Name=Py17XNL_0104681.1-p1;transcript_id=Py17XNL_0104681.1;locus_tag=Py17XNL_0104681;protein_id=Py17XNL_0104681.1-p1;product=PIR protein
Py17XNL_01	AUGUSTUS	exon	171462	171756	.	-	.	ID=Py17XNL_0104681.1-exon3;Parent=Py17XNL_0104681.1;gene_name=PIR protein;Name=Py17XNL_0104681.1-exon3;transcript_id=Py17XNL_0104681.1;locus_tag=Py17XNL_0104681;protein_id=Py17XNL_0104681.1-p1;product=PIR protein
Py17XNL_01	AUGUSTUS	start_codon	171468	171470	.	-	0	ID=Py17XNL_0104681.1-start1;Parent=Py17XNL_0104681.1;gene_name=PIR protein;Name=Py17XNL_0104681.1-start1;transcript_id=Py17XNL_0104681.1;locus_tag=Py17XNL_0104681
Py17XNL_01	AUGUSTUS	five_prime_UTR	171471	171756	0.56	-	.	ID=Py17XNL_0104681.1-5UTR1;Parent=Py17XNL_0104681.1;gene_name=PIR protein;Name=Py17XNL_0104681.1-5UTR1;transcript_id=Py17XNL_0104681.1;locus_tag=Py17XNL_0104681
Py17XNL_01	AUGUSTUS	transcription_start_site	171756	171756	.	-	.	ID=Py17XNL_0104681.1-tss1;Parent=Py17XNL_0104681.1;gene_name=PIR protein;Name=Py17XNL_0104681.1-tss1;transcript_id=Py17XNL_0104681.1;locus_tag=Py17XNL_0104681
###
Py17XNL_01	AUGUSTUS	gene	172806	173480	0.17	+	.	ID=Py17XNL_0104682;gene_id=Py17XNL_0104682;gene_name=Py17XNL_0104682;Name=SMAC;best_match=PY17X_0102200.1-p1;query_coverage=99.0;percentage_identity=100.0;locus_tag=Py17XNL_0104682
Py17XNL_01	AUGUSTUS	mRNA	172806	173480	0.17	+	.	ID=Py17XNL_0104682.1;Parent=Py17XNL_0104682;gene_name=Py17XNL_0104682;Name=SMAC.1;best_match=PY17X_0102200.1-p1;query_coverage=99.0;percentage_identity=100.0;transcript_id=Py17XNL_0104682.1;locus_tag=Py17XNL_0104682;protein_id=Py17XNL_0104682.1-p1;product=schizont membrane associated cytoadherence protein, putative
Py17XNL_01	AUGUSTUS	transcription_start_site	172806	172806	.	+	.	ID=Py17XNL_0104682.1-tss1;Parent=Py17XNL_0104682.1;gene_name=SMAC;Name=Py17XNL_0104682.1-tss1;transcript_id=Py17XNL_0104682.1;locus_tag=Py17XNL_0104682
Py17XNL_01	AUGUSTUS	five_prime_UTR	172806	172852	0.35	+	.	ID=Py17XNL_0104682.1-5UTR1;Parent=Py17XNL_0104682.1;gene_name=SMAC;Name=Py17XNL_0104682.1-5UTR1;transcript_id=Py17XNL_0104682.1;locus_tag=Py17XNL_0104682
Py17XNL_01	AUGUSTUS	exon	172806	173480	.	+	.	ID=Py17XNL_0104682.1-exon1;Parent=Py17XNL_0104682.1;gene_name=SMAC;Name=Py17XNL_0104682.1-exon1;transcript_id=Py17XNL_0104682.1;locus_tag=Py17XNL_0104682;protein_id=Py17XNL_0104682.1-p1;product=schizont membrane associated cytoadherence protein, putative
Py17XNL_01	AUGUSTUS	start_codon	172853	172855	.	+	0	ID=Py17XNL_0104682.1-start1;Parent=Py17XNL_0104682.1;gene_name=SMAC;Name=Py17XNL_0104682.1-start1;transcript_id=Py17XNL_0104682.1;locus_tag=Py17XNL_0104682
Py17XNL_01	AUGUSTUS	CDS	172853	173356	1	+	0	ID=Py17XNL_0104682.1-CDS1;Parent=Py17XNL_0104682.1;gene_name=SMAC;Name=Py17XNL_0104682.1-p1;transcript_id=Py17XNL_0104682.1;locus_tag=Py17XNL_0104682;protein_id=Py17XNL_0104682.1-p1;product=schizont membrane associated cytoadherence protein, putative
Py17XNL_01	AUGUSTUS	stop_codon	173354	173356	.	+	0	ID=Py17XNL_0104682.1-stop1;Parent=Py17XNL_0104682.1;gene_name=SMAC;Name=Py17XNL_0104682.1-stop1;transcript_id=Py17XNL_0104682.1;locus_tag=Py17XNL_0104682
Py17XNL_01	AUGUSTUS	three_prime_UTR	173357	173480	0.34	+	.	ID=Py17XNL_0104682.1-3UTR1;Parent=Py17XNL_0104682.1;gene_name=SMAC;Name=Py17XNL_0104682.1-3UTR1;transcript_id=Py17XNL_0104682.1;locus_tag=Py17XNL_0104682
Py17XNL_01	AUGUSTUS	transcription_end_site	173480	173480	.	+	.	ID=Py17XNL_0104682.1-tts1;Parent=Py17XNL_0104682.1;gene_name=SMAC;Name=Py17XNL_0104682.1-tts1;transcript_id=Py17XNL_0104682.1;locus_tag=Py17XNL_0104682
###
Py17XNL_01	AUGUSTUS	gene	175236	177020	0.29	+	.	ID=Py17XNL_0104683;gene_id=Py17XNL_0104683;gene_name=Py17XNL_0104683;Name=Plasmodium exported protein;best_match=PY17X_0102300.1-p1;query_coverage=99.0;percentage_identity=100.0;locus_tag=Py17XNL_0104683
Py17XNL_01	AUGUSTUS	mRNA	175236	177020	0.29	+	.	ID=Py17XNL_0104683.1;Parent=Py17XNL_0104683;gene_name=Py17XNL_0104683;Name=Plasmodium exported protein.1;best_match=PY17X_0102300.1-p1;query_coverage=99.0;percentage_identity=100.0;transcript_id=Py17XNL_0104683.1;locus_tag=Py17XNL_0104683;protein_id=Py17XNL_0104683.1-p1;product=Plasmodium exported protein, unknown function
Py17XNL_01	AUGUSTUS	transcription_start_site	175236	175236	.	+	.	ID=Py17XNL_0104683.1-tss1;Parent=Py17XNL_0104683.1;gene_name=Plasmodium exported protein;Name=Py17XNL_0104683.1-tss1;transcript_id=Py17XNL_0104683.1;locus_tag=Py17XNL_0104683
Py17XNL_01	AUGUSTUS	five_prime_UTR	175236	175475	0.29	+	.	ID=Py17XNL_0104683.1-5UTR1;Parent=Py17XNL_0104683.1;gene_name=Plasmodium exported protein;Name=Py17XNL_0104683.1-5UTR1;transcript_id=Py17XNL_0104683.1;locus_tag=Py17XNL_0104683
Py17XNL_01	AUGUSTUS	exon	175236	175553	.	+	.	ID=Py17XNL_0104683.1-exon1;Parent=Py17XNL_0104683.1;gene_name=Plasmodium exported protein;Name=Py17XNL_0104683.1-exon1;transcript_id=Py17XNL_0104683.1;locus_tag=Py17XNL_0104683;protein_id=Py17XNL_0104683.1-p1;product=Plasmodium exported protein, unknown function
Py17XNL_01	AUGUSTUS	start_codon	175476	175478	.	+	0	ID=Py17XNL_0104683.1-start1;Parent=Py17XNL_0104683.1;gene_name=Plasmodium exported protein;Name=Py17XNL_0104683.1-start1;transcript_id=Py17XNL_0104683.1;locus_tag=Py17XNL_0104683
Py17XNL_01	AUGUSTUS	CDS	175476	175553	1	+	0	ID=Py17XNL_0104683.1-CDS1;Parent=Py17XNL_0104683.1;gene_name=Plasmodium exported protein;Name=Py17XNL_0104683.1-p1;transcript_id=Py17XNL_0104683.1;locus_tag=Py17XNL_0104683;protein_id=Py17XNL_0104683.1-p1;product=Plasmodium exported protein, unknown function
Py17XNL_01	AUGUSTUS	intron	175554	175752	1	+	.	ID=Py17XNL_0104683.1-intron1;Parent=Py17XNL_0104683.1;gene_name=Plasmodium exported protein;Name=Py17XNL_0104683.1-intron1;transcript_id=Py17XNL_0104683.1;locus_tag=Py17XNL_0104683
Py17XNL_01	AUGUSTUS	CDS	175753	176781	1	+	0	ID=Py17XNL_0104683.1-CDS2;Parent=Py17XNL_0104683.1;gene_name=Plasmodium exported protein;Name=Py17XNL_0104683.1-p1;transcript_id=Py17XNL_0104683.1;locus_tag=Py17XNL_0104683;protein_id=Py17XNL_0104683.1-p1;product=Plasmodium exported protein, unknown function
Py17XNL_01	AUGUSTUS	exon	175753	177020	.	+	.	ID=Py17XNL_0104683.1-exon2;Parent=Py17XNL_0104683.1;gene_name=Plasmodium exported protein;Name=Py17XNL_0104683.1-exon2;transcript_id=Py17XNL_0104683.1;locus_tag=Py17XNL_0104683;protein_id=Py17XNL_0104683.1-p1;product=Plasmodium exported protein, unknown function
Py17XNL_01	AUGUSTUS	stop_codon	176779	176781	.	+	0	ID=Py17XNL_0104683.1-stop1;Parent=Py17XNL_0104683.1;gene_name=Plasmodium exported protein;Name=Py17XNL_0104683.1-stop1;transcript_id=Py17XNL_0104683.1;locus_tag=Py17XNL_0104683
Py17XNL_01	AUGUSTUS	three_prime_UTR	176782	177020	1	+	.	ID=Py17XNL_0104683.1-3UTR1;Parent=Py17XNL_0104683.1;gene_name=Plasmodium exported protein;Name=Py17XNL_0104683.1-3UTR1;transcript_id=Py17XNL_0104683.1;locus_tag=Py17XNL_0104683
Py17XNL_01	AUGUSTUS	transcription_end_site	177020	177020	.	+	.	ID=Py17XNL_0104683.1-tts1;Parent=Py17XNL_0104683.1;gene_name=Plasmodium exported protein;Name=Py17XNL_0104683.1-tts1;transcript_id=Py17XNL_0104683.1;locus_tag=Py17XNL_0104683
###
Py17XNL_01	AUGUSTUS	gene	177027	182396	0.91	-	.	ID=Py17XNL_0104684;gene_id=Py17XNL_0104684;gene_name=Py17XNL_0104684;Name=zinc finger protein;best_match=PY17X_0102400.1-p1;query_coverage=99.0;percentage_identity=100.0;locus_tag=Py17XNL_0104684
Py17XNL_01	AUGUSTUS	mRNA	177027	182396	0.91	-	.	ID=Py17XNL_0104684.1;Parent=Py17XNL_0104684;gene_name=Py17XNL_0104684;Name=zinc finger protein.1;best_match=PY17X_0102400.1-p1;query_coverage=99.0;percentage_identity=100.0;transcript_id=Py17XNL_0104684.1;locus_tag=Py17XNL_0104684;protein_id=Py17XNL_0104684.1-p1;product=zinc finger protein, putative
Py17XNL_01	AUGUSTUS	transcription_end_site	177027	177027	.	-	.	ID=Py17XNL_0104684.1-tts1;Parent=Py17XNL_0104684.1;gene_name=zinc finger protein;Name=Py17XNL_0104684.1-tts1;transcript_id=Py17XNL_0104684.1;locus_tag=Py17XNL_0104684
Py17XNL_01	AUGUSTUS	three_prime_UTR	177027	177841	1	-	.	ID=Py17XNL_0104684.1-3UTR1;Parent=Py17XNL_0104684.1;gene_name=zinc finger protein;Name=Py17XNL_0104684.1-3UTR1;transcript_id=Py17XNL_0104684.1;locus_tag=Py17XNL_0104684
Py17XNL_01	AUGUSTUS	exon	177027	182396	.	-	.	ID=Py17XNL_0104684.1-exon1;Parent=Py17XNL_0104684.1;gene_name=zinc finger protein;Name=Py17XNL_0104684.1-exon1;transcript_id=Py17XNL_0104684.1;locus_tag=Py17XNL_0104684;protein_id=Py17XNL_0104684.1-p1;product=zinc finger protein, putative
Py17XNL_01	AUGUSTUS	stop_codon	177842	177844	.	-	0	ID=Py17XNL_0104684.1-stop1;Parent=Py17XNL_0104684.1;gene_name=zinc finger protein;Name=Py17XNL_0104684.1-stop1;transcript_id=Py17XNL_0104684.1;locus_tag=Py17XNL_0104684
Py17XNL_01	AUGUSTUS	CDS	177842	182065	1	-	0	ID=Py17XNL_0104684.1-CDS1;Parent=Py17XNL_0104684.1;gene_name=zinc finger protein;Name=Py17XNL_0104684.1-p1;transcript_id=Py17XNL_0104684.1;locus_tag=Py17XNL_0104684;protein_id=Py17XNL_0104684.1-p1;product=zinc finger protein, putative
Py17XNL_01	AUGUSTUS	start_codon	182063	182065	.	-	0	ID=Py17XNL_0104684.1-start1;Parent=Py17XNL_0104684.1;gene_name=zinc finger protein;Name=Py17XNL_0104684.1-start1;transcript_id=Py17XNL_0104684.1;locus_tag=Py17XNL_0104684
Py17XNL_01	AUGUSTUS	five_prime_UTR	182066	182396	0.91	-	.	ID=Py17XNL_0104684.1-5UTR1;Parent=Py17XNL_0104684.1;gene_name=zinc finger protein;Name=Py17XNL_0104684.1-5UTR1;transcript_id=Py17XNL_0104684.1;locus_tag=Py17XNL_0104684
Py17XNL_01	AUGUSTUS	transcription_start_site	182396	182396	.	-	.	ID=Py17XNL_0104684.1-tss1;Parent=Py17XNL_0104684.1;gene_name=zinc finger protein;Name=Py17XNL_0104684.1-tss1;transcript_id=Py17XNL_0104684.1;locus_tag=Py17XNL_0104684
###
Py17XNL_01	AUGUSTUS	gene	183566	191170	0.05	+	.	ID=Py17XNL_0104685;gene_id=Py17XNL_0104685;gene_name=Py17XNL_0104685;Name=MTR4;best_match=PY17X_0102500.1-p1;query_coverage=99.0;percentage_identity=100.0;locus_tag=Py17XNL_0104685
Py17XNL_01	AUGUSTUS	mRNA	183566	190820	0.01	+	.	ID=Py17XNL_0104685.2;Parent=Py17XNL_0104685;gene_name=Py17XNL_0104685;Name=MTR4.2;best_match=PY17X_0102500.1-p1;query_coverage=99.0;percentage_identity=100.0;transcript_id=Py17XNL_0104685.2;locus_tag=Py17XNL_0104685;protein_id=Py17XNL_0104685.2-p2;product=ATP-dependent RNA helicase MTR4, putative
Py17XNL_01	AUGUSTUS	transcription_start_site	183566	183566	.	+	.	ID=Py17XNL_0104685.2-tss1;Parent=Py17XNL_0104685.2;gene_name=MTR4;Name=Py17XNL_0104685.2-tss1;transcript_id=Py17XNL_0104685.2;locus_tag=Py17XNL_0104685
Py17XNL_01	AUGUSTUS	exon	183566	183814	.	+	.	ID=Py17XNL_0104685.2-exon1;Parent=Py17XNL_0104685.2;gene_name=MTR4;Name=Py17XNL_0104685.2-exon1;transcript_id=Py17XNL_0104685.2;locus_tag=Py17XNL_0104685;protein_id=Py17XNL_0104685.2-p2;product=ATP-dependent RNA helicase MTR4, putative
Py17XNL_01	AUGUSTUS	five_prime_UTR	183566	183814	0.33	+	.	ID=Py17XNL_0104685.2-5UTR1;Parent=Py17XNL_0104685.2;gene_name=MTR4;Name=Py17XNL_0104685.2-5UTR1;transcript_id=Py17XNL_0104685.2;locus_tag=Py17XNL_0104685
Py17XNL_01	AUGUSTUS	exon	183927	184003	.	+	.	ID=Py17XNL_0104685.2-exon2;Parent=Py17XNL_0104685.2;gene_name=MTR4;Name=Py17XNL_0104685.2-exon2;transcript_id=Py17XNL_0104685.2;locus_tag=Py17XNL_0104685;protein_id=Py17XNL_0104685.2-p2;product=ATP-dependent RNA helicase MTR4, putative
Py17XNL_01	AUGUSTUS	five_prime_UTR	183927	184003	0.37	+	.	ID=Py17XNL_0104685.2-5UTR2;Parent=Py17XNL_0104685.2;gene_name=MTR4;Name=Py17XNL_0104685.2-5UTR2;transcript_id=Py17XNL_0104685.2;locus_tag=Py17XNL_0104685
Py17XNL_01	AUGUSTUS	five_prime_UTR	185281	186607	0.91	+	.	ID=Py17XNL_0104685.2-5UTR3;Parent=Py17XNL_0104685.2;gene_name=MTR4;Name=Py17XNL_0104685.2-5UTR3;transcript_id=Py17XNL_0104685.2;locus_tag=Py17XNL_0104685
Py17XNL_01	AUGUSTUS	exon	185281	190820	.	+	.	ID=Py17XNL_0104685.2-exon3;Parent=Py17XNL_0104685.2;gene_name=MTR4;Name=Py17XNL_0104685.2-exon3;transcript_id=Py17XNL_0104685.2;locus_tag=Py17XNL_0104685;protein_id=Py17XNL_0104685.2-p2;product=ATP-dependent RNA helicase MTR4, putative
Py17XNL_01	AUGUSTUS	start_codon	186608	186610	.	+	0	ID=Py17XNL_0104685.2-start1;Parent=Py17XNL_0104685.2;gene_name=MTR4;Name=Py17XNL_0104685.2-start1;transcript_id=Py17XNL_0104685.2;locus_tag=Py17XNL_0104685
Py17XNL_01	AUGUSTUS	CDS	186608	190405	0.62	+	0	ID=Py17XNL_0104685.2-CDS1;Parent=Py17XNL_0104685.2;gene_name=MTR4;Name=Py17XNL_0104685.2-p2;transcript_id=Py17XNL_0104685.2;locus_tag=Py17XNL_0104685;protein_id=Py17XNL_0104685.2-p2;product=ATP-dependent RNA helicase MTR4, putative
Py17XNL_01	AUGUSTUS	stop_codon	190403	190405	.	+	0	ID=Py17XNL_0104685.2-stop1;Parent=Py17XNL_0104685.2;gene_name=MTR4;Name=Py17XNL_0104685.2-stop1;transcript_id=Py17XNL_0104685.2;locus_tag=Py17XNL_0104685
Py17XNL_01	AUGUSTUS	three_prime_UTR	190406	190820	0.14	+	.	ID=Py17XNL_0104685.2-3UTR1;Parent=Py17XNL_0104685.2;gene_name=MTR4;Name=Py17XNL_0104685.2-3UTR1;transcript_id=Py17XNL_0104685.2;locus_tag=Py17XNL_0104685
Py17XNL_01	AUGUSTUS	transcription_end_site	190820	190820	.	+	.	ID=Py17XNL_0104685.2-tts1;Parent=Py17XNL_0104685.2;gene_name=MTR4;Name=Py17XNL_0104685.2-tts1;transcript_id=Py17XNL_0104685.2;locus_tag=Py17XNL_0104685
Py17XNL_01	AUGUSTUS	mRNA	183566	191170	0.04	+	.	ID=Py17XNL_0104685.1;Parent=Py17XNL_0104685;gene_name=Py17XNL_0104685;Name=MTR4.1;best_match=PY17X_0102500.1-p1;query_coverage=99.0;percentage_identity=100.0;transcript_id=Py17XNL_0104685.1;locus_tag=Py17XNL_0104685;protein_id=Py17XNL_0104685.1-p1;product=ATP-dependent RNA helicase MTR4, putative
Py17XNL_01	AUGUSTUS	transcription_start_site	183566	183566	.	+	.	ID=Py17XNL_0104685.1-tss1;Parent=Py17XNL_0104685.1;gene_name=MTR4;Name=Py17XNL_0104685.1-tss1;transcript_id=Py17XNL_0104685.1;locus_tag=Py17XNL_0104685
Py17XNL_01	AUGUSTUS	exon	183566	183814	.	+	.	ID=Py17XNL_0104685.1-exon1;Parent=Py17XNL_0104685.1;gene_name=MTR4;Name=Py17XNL_0104685.1-exon1;transcript_id=Py17XNL_0104685.1;locus_tag=Py17XNL_0104685;protein_id=Py17XNL_0104685.1-p1;product=ATP-dependent RNA helicase MTR4, putative
Py17XNL_01	AUGUSTUS	five_prime_UTR	183566	183814	0.27	+	.	ID=Py17XNL_0104685.1-5UTR1;Parent=Py17XNL_0104685.1;gene_name=MTR4;Name=Py17XNL_0104685.1-5UTR1;transcript_id=Py17XNL_0104685.1;locus_tag=Py17XNL_0104685
Py17XNL_01	AUGUSTUS	exon	183927	184003	.	+	.	ID=Py17XNL_0104685.1-exon2;Parent=Py17XNL_0104685.1;gene_name=MTR4;Name=Py17XNL_0104685.1-exon2;transcript_id=Py17XNL_0104685.1;locus_tag=Py17XNL_0104685;protein_id=Py17XNL_0104685.1-p1;product=ATP-dependent RNA helicase MTR4, putative
Py17XNL_01	AUGUSTUS	five_prime_UTR	183927	184003	0.4	+	.	ID=Py17XNL_0104685.1-5UTR2;Parent=Py17XNL_0104685.1;gene_name=MTR4;Name=Py17XNL_0104685.1-5UTR2;transcript_id=Py17XNL_0104685.1;locus_tag=Py17XNL_0104685
Py17XNL_01	AUGUSTUS	five_prime_UTR	185281	186607	0.9	+	.	ID=Py17XNL_0104685.1-5UTR3;Parent=Py17XNL_0104685.1;gene_name=MTR4;Name=Py17XNL_0104685.1-5UTR3;transcript_id=Py17XNL_0104685.1;locus_tag=Py17XNL_0104685
Py17XNL_01	AUGUSTUS	exon	185281	190401	.	+	.	ID=Py17XNL_0104685.1-exon3;Parent=Py17XNL_0104685.1;gene_name=MTR4;Name=Py17XNL_0104685.1-exon3;transcript_id=Py17XNL_0104685.1;locus_tag=Py17XNL_0104685;protein_id=Py17XNL_0104685.1-p1;product=ATP-dependent RNA helicase MTR4, putative
Py17XNL_01	AUGUSTUS	start_codon	186608	186610	.	+	0	ID=Py17XNL_0104685.1-start1;Parent=Py17XNL_0104685.1;gene_name=MTR4;Name=Py17XNL_0104685.1-start1;transcript_id=Py17XNL_0104685.1;locus_tag=Py17XNL_0104685
Py17XNL_01	AUGUSTUS	CDS	186608	190401	1	+	0	ID=Py17XNL_0104685.1-CDS1;Parent=Py17XNL_0104685.1;gene_name=MTR4;Name=Py17XNL_0104685.1-p1;transcript_id=Py17XNL_0104685.1;locus_tag=Py17XNL_0104685;protein_id=Py17XNL_0104685.1-p1;product=ATP-dependent RNA helicase MTR4, putative
Py17XNL_01	AUGUSTUS	intron	190402	190520	1	+	.	ID=Py17XNL_0104685.1-intron1;Parent=Py17XNL_0104685.1;gene_name=MTR4;Name=Py17XNL_0104685.1-intron1;transcript_id=Py17XNL_0104685.1;locus_tag=Py17XNL_0104685
Py17XNL_01	AUGUSTUS	CDS	190521	190656	1	+	1	ID=Py17XNL_0104685.1-CDS2;Parent=Py17XNL_0104685.1;gene_name=MTR4;Name=Py17XNL_0104685.1-p1;transcript_id=Py17XNL_0104685.1;locus_tag=Py17XNL_0104685;protein_id=Py17XNL_0104685.1-p1;product=ATP-dependent RNA helicase MTR4, putative
Py17XNL_01	AUGUSTUS	exon	190521	191170	.	+	.	ID=Py17XNL_0104685.1-exon4;Parent=Py17XNL_0104685.1;gene_name=MTR4;Name=Py17XNL_0104685.1-exon4;transcript_id=Py17XNL_0104685.1;locus_tag=Py17XNL_0104685;protein_id=Py17XNL_0104685.1-p1;product=ATP-dependent RNA helicase MTR4, putative
Py17XNL_01	AUGUSTUS	stop_codon	190654	190656	.	+	0	ID=Py17XNL_0104685.1-stop1;Parent=Py17XNL_0104685.1;gene_name=MTR4;Name=Py17XNL_0104685.1-stop1;transcript_id=Py17XNL_0104685.1;locus_tag=Py17XNL_0104685
Py17XNL_01	AUGUSTUS	three_prime_UTR	190657	191170	0.25	+	.	ID=Py17XNL_0104685.1-3UTR1;Parent=Py17XNL_0104685.1;gene_name=MTR4;Name=Py17XNL_0104685.1-3UTR1;transcript_id=Py17XNL_0104685.1;locus_tag=Py17XNL_0104685
Py17XNL_01	AUGUSTUS	transcription_end_site	191170	191170	.	+	.	ID=Py17XNL_0104685.1-tts1;Parent=Py17XNL_0104685.1;gene_name=MTR4;Name=Py17XNL_0104685.1-tts1;transcript_id=Py17XNL_0104685.1;locus_tag=Py17XNL_0104685
###
Py17XNL_01	AUGUSTUS	gene	191706	193600	0.25	+	.	ID=Py17XNL_0104686;gene_id=Py17XNL_0104686;gene_name=Py17XNL_0104686;Name=MYND-type zinc finger protein;best_match=PY17X_0102600.1-p1;query_coverage=90.0;percentage_identity=100.0;locus_tag=Py17XNL_0104686
Py17XNL_01	AUGUSTUS	mRNA	191706	193160	0.16	+	.	ID=Py17XNL_0104686.2;Parent=Py17XNL_0104686;gene_name=Py17XNL_0104686;Name=MYND-type zinc finger protein.2;best_match=PY17X_0102600.1-p1;query_coverage=90.0;percentage_identity=100.0;transcript_id=Py17XNL_0104686.2;locus_tag=Py17XNL_0104686;protein_id=Py17XNL_0104686.2-p2;product=MYND-type zinc finger protein, putative
Py17XNL_01	AUGUSTUS	transcription_start_site	191706	191706	.	+	.	ID=Py17XNL_0104686.2-tss1;Parent=Py17XNL_0104686.2;gene_name=MYND-type zinc finger protein;Name=Py17XNL_0104686.2-tss1;transcript_id=Py17XNL_0104686.2;locus_tag=Py17XNL_0104686
Py17XNL_01	AUGUSTUS	five_prime_UTR	191706	191785	0.66	+	.	ID=Py17XNL_0104686.2-5UTR1;Parent=Py17XNL_0104686.2;gene_name=MYND-type zinc finger protein;Name=Py17XNL_0104686.2-5UTR1;transcript_id=Py17XNL_0104686.2;locus_tag=Py17XNL_0104686
Py17XNL_01	AUGUSTUS	exon	191706	192351	.	+	.	ID=Py17XNL_0104686.2-exon1;Parent=Py17XNL_0104686.2;gene_name=MYND-type zinc finger protein;Name=Py17XNL_0104686.2-exon1;transcript_id=Py17XNL_0104686.2;locus_tag=Py17XNL_0104686;protein_id=Py17XNL_0104686.2-p2;product=MYND-type zinc finger protein, putative
Py17XNL_01	AUGUSTUS	start_codon	191786	191788	.	+	0	ID=Py17XNL_0104686.2-start1;Parent=Py17XNL_0104686.2;gene_name=MYND-type zinc finger protein;Name=Py17XNL_0104686.2-start1;transcript_id=Py17XNL_0104686.2;locus_tag=Py17XNL_0104686
Py17XNL_01	AUGUSTUS	CDS	191786	192351	1	+	0	ID=Py17XNL_0104686.2-CDS1;Parent=Py17XNL_0104686.2;gene_name=MYND-type zinc finger protein;Name=Py17XNL_0104686.2-p2;transcript_id=Py17XNL_0104686.2;locus_tag=Py17XNL_0104686;protein_id=Py17XNL_0104686.2-p2;product=MYND-type zinc finger protein, putative
Py17XNL_01	AUGUSTUS	intron	192352	192556	1	+	.	ID=Py17XNL_0104686.2-intron1;Parent=Py17XNL_0104686.2;gene_name=MYND-type zinc finger protein;Name=Py17XNL_0104686.2-intron1;transcript_id=Py17XNL_0104686.2;locus_tag=Py17XNL_0104686
Py17XNL_01	AUGUSTUS	CDS	192557	192746	1	+	1	ID=Py17XNL_0104686.2-CDS2;Parent=Py17XNL_0104686.2;gene_name=MYND-type zinc finger protein;Name=Py17XNL_0104686.2-p2;transcript_id=Py17XNL_0104686.2;locus_tag=Py17XNL_0104686;protein_id=Py17XNL_0104686.2-p2;product=MYND-type zinc finger protein, putative
Py17XNL_01	AUGUSTUS	exon	192557	193160	.	+	.	ID=Py17XNL_0104686.2-exon2;Parent=Py17XNL_0104686.2;gene_name=MYND-type zinc finger protein;Name=Py17XNL_0104686.2-exon2;transcript_id=Py17XNL_0104686.2;locus_tag=Py17XNL_0104686;protein_id=Py17XNL_0104686.2-p2;product=MYND-type zinc finger protein, putative
Py17XNL_01	AUGUSTUS	stop_codon	192744	192746	.	+	0	ID=Py17XNL_0104686.2-stop1;Parent=Py17XNL_0104686.2;gene_name=MYND-type zinc finger protein;Name=Py17XNL_0104686.2-stop1;transcript_id=Py17XNL_0104686.2;locus_tag=Py17XNL_0104686
Py17XNL_01	AUGUSTUS	three_prime_UTR	192747	193160	0.19	+	.	ID=Py17XNL_0104686.2-3UTR1;Parent=Py17XNL_0104686.2;gene_name=MYND-type zinc finger protein;Name=Py17XNL_0104686.2-3UTR1;transcript_id=Py17XNL_0104686.2;locus_tag=Py17XNL_0104686
Py17XNL_01	AUGUSTUS	transcription_end_site	193160	193160	.	+	.	ID=Py17XNL_0104686.2-tts1;Parent=Py17XNL_0104686.2;gene_name=MYND-type zinc finger protein;Name=Py17XNL_0104686.2-tts1;transcript_id=Py17XNL_0104686.2;locus_tag=Py17XNL_0104686
Py17XNL_01	AUGUSTUS	mRNA	191706	193600	0.09	+	.	ID=Py17XNL_0104686.1;Parent=Py17XNL_0104686;gene_name=Py17XNL_0104686;Name=MYND-type zinc finger protein.1;best_match=PY17X_0102600.1-p1;query_coverage=99.0;percentage_identity=100.0;transcript_id=Py17XNL_0104686.1;locus_tag=Py17XNL_0104686;protein_id=Py17XNL_0104686.1-p1;product=MYND-type zinc finger protein, putative
Py17XNL_01	AUGUSTUS	transcription_start_site	191706	191706	.	+	.	ID=Py17XNL_0104686.1-tss1;Parent=Py17XNL_0104686.1;gene_name=MYND-type zinc finger protein;Name=Py17XNL_0104686.1-tss1;transcript_id=Py17XNL_0104686.1;locus_tag=Py17XNL_0104686
Py17XNL_01	AUGUSTUS	five_prime_UTR	191706	191785	0.66	+	.	ID=Py17XNL_0104686.1-5UTR1;Parent=Py17XNL_0104686.1;gene_name=MYND-type zinc finger protein;Name=Py17XNL_0104686.1-5UTR1;transcript_id=Py17XNL_0104686.1;locus_tag=Py17XNL_0104686
Py17XNL_01	AUGUSTUS	exon	191706	192351	.	+	.	ID=Py17XNL_0104686.1-exon1;Parent=Py17XNL_0104686.1;gene_name=MYND-type zinc finger protein;Name=Py17XNL_0104686.1-exon1;transcript_id=Py17XNL_0104686.1;locus_tag=Py17XNL_0104686;protein_id=Py17XNL_0104686.1-p1;product=MYND-type zinc finger protein, putative
Py17XNL_01	AUGUSTUS	start_codon	191786	191788	.	+	0	ID=Py17XNL_0104686.1-start1;Parent=Py17XNL_0104686.1;gene_name=MYND-type zinc finger protein;Name=Py17XNL_0104686.1-start1;transcript_id=Py17XNL_0104686.1;locus_tag=Py17XNL_0104686
Py17XNL_01	AUGUSTUS	CDS	191786	192351	1	+	0	ID=Py17XNL_0104686.1-CDS1;Parent=Py17XNL_0104686.1;gene_name=MYND-type zinc finger protein;Name=Py17XNL_0104686.1-p1;transcript_id=Py17XNL_0104686.1;locus_tag=Py17XNL_0104686;protein_id=Py17XNL_0104686.1-p1;product=MYND-type zinc finger protein, putative
Py17XNL_01	AUGUSTUS	intron	192352	192556	1	+	.	ID=Py17XNL_0104686.1-intron1;Parent=Py17XNL_0104686.1;gene_name=MYND-type zinc finger protein;Name=Py17XNL_0104686.1-intron1;transcript_id=Py17XNL_0104686.1;locus_tag=Py17XNL_0104686
Py17XNL_01	AUGUSTUS	exon	192557	192674	.	+	.	ID=Py17XNL_0104686.1-exon2;Parent=Py17XNL_0104686.1;gene_name=MYND-type zinc finger protein;Name=Py17XNL_0104686.1-exon2;transcript_id=Py17XNL_0104686.1;locus_tag=Py17XNL_0104686;protein_id=Py17XNL_0104686.1-p1;product=MYND-type zinc finger protein, putative
Py17XNL_01	AUGUSTUS	CDS	192557	192674	1	+	1	ID=Py17XNL_0104686.1-CDS2;Parent=Py17XNL_0104686.1;gene_name=MYND-type zinc finger protein;Name=Py17XNL_0104686.1-p1;transcript_id=Py17XNL_0104686.1;locus_tag=Py17XNL_0104686;protein_id=Py17XNL_0104686.1-p1;product=MYND-type zinc finger protein, putative
Py17XNL_01	AUGUSTUS	intron	192675	192947	1	+	.	ID=Py17XNL_0104686.1-intron2;Parent=Py17XNL_0104686.1;gene_name=MYND-type zinc finger protein;Name=Py17XNL_0104686.1-intron2;transcript_id=Py17XNL_0104686.1;locus_tag=Py17XNL_0104686
Py17XNL_01	AUGUSTUS	CDS	192948	193052	1	+	0	ID=Py17XNL_0104686.1-CDS3;Parent=Py17XNL_0104686.1;gene_name=MYND-type zinc finger protein;Name=Py17XNL_0104686.1-p1;transcript_id=Py17XNL_0104686.1;locus_tag=Py17XNL_0104686;protein_id=Py17XNL_0104686.1-p1;product=MYND-type zinc finger protein, putative
Py17XNL_01	AUGUSTUS	exon	192948	193600	.	+	.	ID=Py17XNL_0104686.1-exon3;Parent=Py17XNL_0104686.1;gene_name=MYND-type zinc finger protein;Name=Py17XNL_0104686.1-exon3;transcript_id=Py17XNL_0104686.1;locus_tag=Py17XNL_0104686;protein_id=Py17XNL_0104686.1-p1;product=MYND-type zinc finger protein, putative
Py17XNL_01	AUGUSTUS	stop_codon	193050	193052	.	+	0	ID=Py17XNL_0104686.1-stop1;Parent=Py17XNL_0104686.1;gene_name=MYND-type zinc finger protein;Name=Py17XNL_0104686.1-stop1;transcript_id=Py17XNL_0104686.1;locus_tag=Py17XNL_0104686
Py17XNL_01	AUGUSTUS	three_prime_UTR	193053	193600	0.11	+	.	ID=Py17XNL_0104686.1-3UTR1;Parent=Py17XNL_0104686.1;gene_name=MYND-type zinc finger protein;Name=Py17XNL_0104686.1-3UTR1;transcript_id=Py17XNL_0104686.1;locus_tag=Py17XNL_0104686
Py17XNL_01	AUGUSTUS	transcription_end_site	193600	193600	.	+	.	ID=Py17XNL_0104686.1-tts1;Parent=Py17XNL_0104686.1;gene_name=MYND-type zinc finger protein;Name=Py17XNL_0104686.1-tts1;transcript_id=Py17XNL_0104686.1;locus_tag=Py17XNL_0104686
###
Py17XNL_01	AUGUSTUS	gene	194006	195200	0.12	+	.	ID=Py17XNL_0104687;gene_id=Py17XNL_0104687;gene_name=Py17XNL_0104687;Name=PALM;best_match=PY17X_0102700.1-p1;query_coverage=99.0;percentage_identity=100.0;locus_tag=Py17XNL_0104687
Py17XNL_01	AUGUSTUS	mRNA	194006	195200	0.12	+	.	ID=Py17XNL_0104687.1;Parent=Py17XNL_0104687;gene_name=Py17XNL_0104687;Name=PALM.1;best_match=PY17X_0102700.1-p1;query_coverage=99.0;percentage_identity=100.0;transcript_id=Py17XNL_0104687.1;locus_tag=Py17XNL_0104687;protein_id=Py17XNL_0104687.1-p1;product=liver merozoite formation protein, putative
Py17XNL_01	AUGUSTUS	transcription_start_site	194006	194006	.	+	.	ID=Py17XNL_0104687.1-tss1;Parent=Py17XNL_0104687.1;gene_name=PALM;Name=Py17XNL_0104687.1-tss1;transcript_id=Py17XNL_0104687.1;locus_tag=Py17XNL_0104687
Py17XNL_01	AUGUSTUS	five_prime_UTR	194006	194055	0.28	+	.	ID=Py17XNL_0104687.1-5UTR1;Parent=Py17XNL_0104687.1;gene_name=PALM;Name=Py17XNL_0104687.1-5UTR1;transcript_id=Py17XNL_0104687.1;locus_tag=Py17XNL_0104687
Py17XNL_01	AUGUSTUS	exon	194006	195200	.	+	.	ID=Py17XNL_0104687.1-exon1;Parent=Py17XNL_0104687.1;gene_name=PALM;Name=Py17XNL_0104687.1-exon1;transcript_id=Py17XNL_0104687.1;locus_tag=Py17XNL_0104687;protein_id=Py17XNL_0104687.1-p1;product=liver merozoite formation protein, putative
Py17XNL_01	AUGUSTUS	start_codon	194056	194058	.	+	0	ID=Py17XNL_0104687.1-start1;Parent=Py17XNL_0104687.1;gene_name=PALM;Name=Py17XNL_0104687.1-start1;transcript_id=Py17XNL_0104687.1;locus_tag=Py17XNL_0104687
Py17XNL_01	AUGUSTUS	CDS	194056	195009	1	+	0	ID=Py17XNL_0104687.1-CDS1;Parent=Py17XNL_0104687.1;gene_name=PALM;Name=Py17XNL_0104687.1-p1;transcript_id=Py17XNL_0104687.1;locus_tag=Py17XNL_0104687;protein_id=Py17XNL_0104687.1-p1;product=liver merozoite formation protein, putative
Py17XNL_01	AUGUSTUS	stop_codon	195007	195009	.	+	0	ID=Py17XNL_0104687.1-stop1;Parent=Py17XNL_0104687.1;gene_name=PALM;Name=Py17XNL_0104687.1-stop1;transcript_id=Py17XNL_0104687.1;locus_tag=Py17XNL_0104687
Py17XNL_01	AUGUSTUS	three_prime_UTR	195010	195200	0.37	+	.	ID=Py17XNL_0104687.1-3UTR1;Parent=Py17XNL_0104687.1;gene_name=PALM;Name=Py17XNL_0104687.1-3UTR1;transcript_id=Py17XNL_0104687.1;locus_tag=Py17XNL_0104687
Py17XNL_01	AUGUSTUS	transcription_end_site	195200	195200	.	+	.	ID=Py17XNL_0104687.1-tts1;Parent=Py17XNL_0104687.1;gene_name=PALM;Name=Py17XNL_0104687.1-tts1;transcript_id=Py17XNL_0104687.1;locus_tag=Py17XNL_0104687
###
Py17XNL_01	AUGUSTUS	gene	195227	199136	0.11	-	.	ID=Py17XNL_0104688;gene_id=Py17XNL_0104688;gene_name=Py17XNL_0104688;Name=elongation factor G;best_match=PY17X_0102800.1-p1;query_coverage=99.0;percentage_identity=100.0;locus_tag=Py17XNL_0104688
Py17XNL_01	AUGUSTUS	mRNA	195227	199136	0.11	-	.	ID=Py17XNL_0104688.1;Parent=Py17XNL_0104688;gene_name=Py17XNL_0104688;Name=elongation factor G.1;best_match=PY17X_0102800.1-p1;query_coverage=99.0;percentage_identity=100.0;transcript_id=Py17XNL_0104688.1;locus_tag=Py17XNL_0104688;protein_id=Py17XNL_0104688.1-p1;product=elongation factor G, putative
Py17XNL_01	AUGUSTUS	transcription_end_site	195227	195227	.	-	.	ID=Py17XNL_0104688.1-tts1;Parent=Py17XNL_0104688.1;gene_name=elongation factor G;Name=Py17XNL_0104688.1-tts1;transcript_id=Py17XNL_0104688.1;locus_tag=Py17XNL_0104688
Py17XNL_01	AUGUSTUS	three_prime_UTR	195227	195612	0.35	-	.	ID=Py17XNL_0104688.1-3UTR1;Parent=Py17XNL_0104688.1;gene_name=elongation factor G;Name=Py17XNL_0104688.1-3UTR1;transcript_id=Py17XNL_0104688.1;locus_tag=Py17XNL_0104688
Py17XNL_01	AUGUSTUS	exon	195227	195692	.	-	.	ID=Py17XNL_0104688.1-exon1;Parent=Py17XNL_0104688.1;gene_name=elongation factor G;Name=Py17XNL_0104688.1-exon1;transcript_id=Py17XNL_0104688.1;locus_tag=Py17XNL_0104688;protein_id=Py17XNL_0104688.1-p1;product=elongation factor G, putative
Py17XNL_01	AUGUSTUS	stop_codon	195613	195615	.	-	0	ID=Py17XNL_0104688.1-stop1;Parent=Py17XNL_0104688.1;gene_name=elongation factor G;Name=Py17XNL_0104688.1-stop1;transcript_id=Py17XNL_0104688.1;locus_tag=Py17XNL_0104688
Py17XNL_01	AUGUSTUS	CDS	195613	195692	1	-	2	ID=Py17XNL_0104688.1-CDS1;Parent=Py17XNL_0104688.1;gene_name=elongation factor G;Name=Py17XNL_0104688.1-p1;transcript_id=Py17XNL_0104688.1;locus_tag=Py17XNL_0104688;protein_id=Py17XNL_0104688.1-p1;product=elongation factor G, putative
Py17XNL_01	AUGUSTUS	intron	195693	195792	1	-	.	ID=Py17XNL_0104688.1-intron1;Parent=Py17XNL_0104688.1;gene_name=elongation factor G;Name=Py17XNL_0104688.1-intron1;transcript_id=Py17XNL_0104688.1;locus_tag=Py17XNL_0104688
Py17XNL_01	AUGUSTUS	exon	195793	195885	.	-	.	ID=Py17XNL_0104688.1-exon2;Parent=Py17XNL_0104688.1;gene_name=elongation factor G;Name=Py17XNL_0104688.1-exon2;transcript_id=Py17XNL_0104688.1;locus_tag=Py17XNL_0104688;protein_id=Py17XNL_0104688.1-p1;product=elongation factor G, putative
Py17XNL_01	AUGUSTUS	CDS	195793	195885	1	-	2	ID=Py17XNL_0104688.1-CDS2;Parent=Py17XNL_0104688.1;gene_name=elongation factor G;Name=Py17XNL_0104688.1-p1;transcript_id=Py17XNL_0104688.1;locus_tag=Py17XNL_0104688;protein_id=Py17XNL_0104688.1-p1;product=elongation factor G, putative
Py17XNL_01	AUGUSTUS	intron	195886	196076	1	-	.	ID=Py17XNL_0104688.1-intron2;Parent=Py17XNL_0104688.1;gene_name=elongation factor G;Name=Py17XNL_0104688.1-intron2;transcript_id=Py17XNL_0104688.1;locus_tag=Py17XNL_0104688
Py17XNL_01	AUGUSTUS	exon	196077	196164	.	-	.	ID=Py17XNL_0104688.1-exon3;Parent=Py17XNL_0104688.1;gene_name=elongation factor G;Name=Py17XNL_0104688.1-exon3;transcript_id=Py17XNL_0104688.1;locus_tag=Py17XNL_0104688;protein_id=Py17XNL_0104688.1-p1;product=elongation factor G, putative
Py17XNL_01	AUGUSTUS	CDS	196077	196164	1	-	0	ID=Py17XNL_0104688.1-CDS3;Parent=Py17XNL_0104688.1;gene_name=elongation factor G;Name=Py17XNL_0104688.1-p1;transcript_id=Py17XNL_0104688.1;locus_tag=Py17XNL_0104688;protein_id=Py17XNL_0104688.1-p1;product=elongation factor G, putative
Py17XNL_01	AUGUSTUS	intron	196165	196258	1	-	.	ID=Py17XNL_0104688.1-intron3;Parent=Py17XNL_0104688.1;gene_name=elongation factor G;Name=Py17XNL_0104688.1-intron3;transcript_id=Py17XNL_0104688.1;locus_tag=Py17XNL_0104688
Py17XNL_01	AUGUSTUS	CDS	196259	198766	1	-	0	ID=Py17XNL_0104688.1-CDS4;Parent=Py17XNL_0104688.1;gene_name=elongation factor G;Name=Py17XNL_0104688.1-p1;transcript_id=Py17XNL_0104688.1;locus_tag=Py17XNL_0104688;protein_id=Py17XNL_0104688.1-p1;product=elongation factor G, putative
Py17XNL_01	AUGUSTUS	exon	196259	199136	.	-	.	ID=Py17XNL_0104688.1-exon4;Parent=Py17XNL_0104688.1;gene_name=elongation factor G;Name=Py17XNL_0104688.1-exon4;transcript_id=Py17XNL_0104688.1;locus_tag=Py17XNL_0104688;protein_id=Py17XNL_0104688.1-p1;product=elongation factor G, putative
Py17XNL_01	AUGUSTUS	start_codon	198764	198766	.	-	0	ID=Py17XNL_0104688.1-start1;Parent=Py17XNL_0104688.1;gene_name=elongation factor G;Name=Py17XNL_0104688.1-start1;transcript_id=Py17XNL_0104688.1;locus_tag=Py17XNL_0104688
Py17XNL_01	AUGUSTUS	five_prime_UTR	198767	199136	0.29	-	.	ID=Py17XNL_0104688.1-5UTR1;Parent=Py17XNL_0104688.1;gene_name=elongation factor G;Name=Py17XNL_0104688.1-5UTR1;transcript_id=Py17XNL_0104688.1;locus_tag=Py17XNL_0104688
Py17XNL_01	AUGUSTUS	transcription_start_site	199136	199136	.	-	.	ID=Py17XNL_0104688.1-tss1;Parent=Py17XNL_0104688.1;gene_name=elongation factor G;Name=Py17XNL_0104688.1-tss1;transcript_id=Py17XNL_0104688.1;locus_tag=Py17XNL_0104688
###
Py17XNL_01	AUGUSTUS	gene	199236	200720	0.33	+	.	ID=Py17XNL_0104689;gene_id=Py17XNL_0104689;gene_name=Py17XNL_0104689;Name=geranylgeranyl transferase type-2 subunit beta;best_match=PY17X_0102900.1-p1;query_coverage=99.0;percentage_identity=100.0;locus_tag=Py17XNL_0104689
Py17XNL_01	AUGUSTUS	mRNA	199236	200720	0.33	+	.	ID=Py17XNL_0104689.1;Parent=Py17XNL_0104689;gene_name=Py17XNL_0104689;Name=geranylgeranyl transferase type-2 subunit beta.1;best_match=PY17X_0102900.1-p1;query_coverage=99.0;percentage_identity=100.0;transcript_id=Py17XNL_0104689.1;locus_tag=Py17XNL_0104689;protein_id=Py17XNL_0104689.1-p1;product=geranylgeranyl transferase type-2 subunit beta, putative
Py17XNL_01	AUGUSTUS	transcription_start_site	199236	199236	.	+	.	ID=Py17XNL_0104689.1-tss1;Parent=Py17XNL_0104689.1;gene_name=geranylgeranyl transferase type-2 subunit beta;Name=Py17XNL_0104689.1-tss1;transcript_id=Py17XNL_0104689.1;locus_tag=Py17XNL_0104689
Py17XNL_01	AUGUSTUS	five_prime_UTR	199236	199464	0.5	+	.	ID=Py17XNL_0104689.1-5UTR1;Parent=Py17XNL_0104689.1;gene_name=geranylgeranyl transferase type-2 subunit beta;Name=Py17XNL_0104689.1-5UTR1;transcript_id=Py17XNL_0104689.1;locus_tag=Py17XNL_0104689
Py17XNL_01	AUGUSTUS	exon	199236	200720	.	+	.	ID=Py17XNL_0104689.1-exon1;Parent=Py17XNL_0104689.1;gene_name=geranylgeranyl transferase type-2 subunit beta;Name=Py17XNL_0104689.1-exon1;transcript_id=Py17XNL_0104689.1;locus_tag=Py17XNL_0104689;protein_id=Py17XNL_0104689.1-p1;product=geranylgeranyl transferase type-2 subunit beta, putative
Py17XNL_01	AUGUSTUS	start_codon	199465	199467	.	+	0	ID=Py17XNL_0104689.1-start1;Parent=Py17XNL_0104689.1;gene_name=geranylgeranyl transferase type-2 subunit beta;Name=Py17XNL_0104689.1-start1;transcript_id=Py17XNL_0104689.1;locus_tag=Py17XNL_0104689
Py17XNL_01	AUGUSTUS	CDS	199465	200619	0.91	+	0	ID=Py17XNL_0104689.1-CDS1;Parent=Py17XNL_0104689.1;gene_name=geranylgeranyl transferase type-2 subunit beta;Name=Py17XNL_0104689.1-p1;transcript_id=Py17XNL_0104689.1;locus_tag=Py17XNL_0104689;protein_id=Py17XNL_0104689.1-p1;product=geranylgeranyl transferase type-2 subunit beta, putative
Py17XNL_01	AUGUSTUS	stop_codon	200617	200619	.	+	0	ID=Py17XNL_0104689.1-stop1;Parent=Py17XNL_0104689.1;gene_name=geranylgeranyl transferase type-2 subunit beta;Name=Py17XNL_0104689.1-stop1;transcript_id=Py17XNL_0104689.1;locus_tag=Py17XNL_0104689
Py17XNL_01	AUGUSTUS	three_prime_UTR	200620	200720	0.61	+	.	ID=Py17XNL_0104689.1-3UTR1;Parent=Py17XNL_0104689.1;gene_name=geranylgeranyl transferase type-2 subunit beta;Name=Py17XNL_0104689.1-3UTR1;transcript_id=Py17XNL_0104689.1;locus_tag=Py17XNL_0104689
Py17XNL_01	AUGUSTUS	transcription_end_site	200720	200720	.	+	.	ID=Py17XNL_0104689.1-tts1;Parent=Py17XNL_0104689.1;gene_name=geranylgeranyl transferase type-2 subunit beta;Name=Py17XNL_0104689.1-tts1;transcript_id=Py17XNL_0104689.1;locus_tag=Py17XNL_0104689
###
Py17XNL_01	AUGUSTUS	gene	200807	205836	0.68	-	.	ID=Py17XNL_0104690;gene_id=Py17XNL_0104690;gene_name=Py17XNL_0104690;Name=SAC3 domain-containing protein;best_match=PY17X_0103000.1-p1;query_coverage=99.0;percentage_identity=100.0;locus_tag=Py17XNL_0104690
Py17XNL_01	AUGUSTUS	mRNA	200807	205836	0.41	-	.	ID=Py17XNL_0104690.1;Parent=Py17XNL_0104690;gene_name=Py17XNL_0104690;Name=SAC3 domain-containing protein.1;best_match=PY17X_0103000.1-p1;query_coverage=99.0;percentage_identity=100.0;transcript_id=Py17XNL_0104690.1;locus_tag=Py17XNL_0104690;protein_id=Py17XNL_0104690.1-p1;product=SAC3 domain-containing protein, putative
Py17XNL_01	AUGUSTUS	transcription_end_site	200807	200807	.	-	.	ID=Py17XNL_0104690.1-tts1;Parent=Py17XNL_0104690.1;gene_name=SAC3 domain-containing protein;Name=Py17XNL_0104690.1-tts1;transcript_id=Py17XNL_0104690.1;locus_tag=Py17XNL_0104690
Py17XNL_01	AUGUSTUS	three_prime_UTR	200807	201449	0.46	-	.	ID=Py17XNL_0104690.1-3UTR1;Parent=Py17XNL_0104690.1;gene_name=SAC3 domain-containing protein;Name=Py17XNL_0104690.1-3UTR1;transcript_id=Py17XNL_0104690.1;locus_tag=Py17XNL_0104690
Py17XNL_01	AUGUSTUS	exon	200807	201929	.	-	.	ID=Py17XNL_0104690.1-exon1;Parent=Py17XNL_0104690.1;gene_name=SAC3 domain-containing protein;Name=Py17XNL_0104690.1-exon1;transcript_id=Py17XNL_0104690.1;locus_tag=Py17XNL_0104690;protein_id=Py17XNL_0104690.1-p1;product=SAC3 domain-containing protein, putative
Py17XNL_01	AUGUSTUS	stop_codon	201450	201452	.	-	0	ID=Py17XNL_0104690.1-stop1;Parent=Py17XNL_0104690.1;gene_name=SAC3 domain-containing protein;Name=Py17XNL_0104690.1-stop1;transcript_id=Py17XNL_0104690.1;locus_tag=Py17XNL_0104690
Py17XNL_01	AUGUSTUS	CDS	201450	201929	1	-	0	ID=Py17XNL_0104690.1-CDS1;Parent=Py17XNL_0104690.1;gene_name=SAC3 domain-containing protein;Name=Py17XNL_0104690.1-p1;transcript_id=Py17XNL_0104690.1;locus_tag=Py17XNL_0104690;protein_id=Py17XNL_0104690.1-p1;product=SAC3 domain-containing protein, putative
Py17XNL_01	AUGUSTUS	intron	201930	202173	1	-	.	ID=Py17XNL_0104690.1-intron1;Parent=Py17XNL_0104690.1;gene_name=SAC3 domain-containing protein;Name=Py17XNL_0104690.1-intron1;transcript_id=Py17XNL_0104690.1;locus_tag=Py17XNL_0104690
Py17XNL_01	AUGUSTUS	exon	202174	202437	.	-	.	ID=Py17XNL_0104690.1-exon2;Parent=Py17XNL_0104690.1;gene_name=SAC3 domain-containing protein;Name=Py17XNL_0104690.1-exon2;transcript_id=Py17XNL_0104690.1;locus_tag=Py17XNL_0104690;protein_id=Py17XNL_0104690.1-p1;product=SAC3 domain-containing protein, putative
Py17XNL_01	AUGUSTUS	CDS	202174	202437	1	-	0	ID=Py17XNL_0104690.1-CDS2;Parent=Py17XNL_0104690.1;gene_name=SAC3 domain-containing protein;Name=Py17XNL_0104690.1-p1;transcript_id=Py17XNL_0104690.1;locus_tag=Py17XNL_0104690;protein_id=Py17XNL_0104690.1-p1;product=SAC3 domain-containing protein, putative
Py17XNL_01	AUGUSTUS	intron	202438	202621	1	-	.	ID=Py17XNL_0104690.1-intron2;Parent=Py17XNL_0104690.1;gene_name=SAC3 domain-containing protein;Name=Py17XNL_0104690.1-intron2;transcript_id=Py17XNL_0104690.1;locus_tag=Py17XNL_0104690
Py17XNL_01	AUGUSTUS	exon	202622	202968	.	-	.	ID=Py17XNL_0104690.1-exon3;Parent=Py17XNL_0104690.1;gene_name=SAC3 domain-containing protein;Name=Py17XNL_0104690.1-exon3;transcript_id=Py17XNL_0104690.1;locus_tag=Py17XNL_0104690;protein_id=Py17XNL_0104690.1-p1;product=SAC3 domain-containing protein, putative
Py17XNL_01	AUGUSTUS	CDS	202622	202968	1	-	2	ID=Py17XNL_0104690.1-CDS3;Parent=Py17XNL_0104690.1;gene_name=SAC3 domain-containing protein;Name=Py17XNL_0104690.1-p1;transcript_id=Py17XNL_0104690.1;locus_tag=Py17XNL_0104690;protein_id=Py17XNL_0104690.1-p1;product=SAC3 domain-containing protein, putative
Py17XNL_01	AUGUSTUS	intron	202969	203164	1	-	.	ID=Py17XNL_0104690.1-intron3;Parent=Py17XNL_0104690.1;gene_name=SAC3 domain-containing protein;Name=Py17XNL_0104690.1-intron3;transcript_id=Py17XNL_0104690.1;locus_tag=Py17XNL_0104690
Py17XNL_01	AUGUSTUS	CDS	203165	205499	0.92	-	0	ID=Py17XNL_0104690.1-CDS4;Parent=Py17XNL_0104690.1;gene_name=SAC3 domain-containing protein;Name=Py17XNL_0104690.1-p1;transcript_id=Py17XNL_0104690.1;locus_tag=Py17XNL_0104690;protein_id=Py17XNL_0104690.1-p1;product=SAC3 domain-containing protein, putative
Py17XNL_01	AUGUSTUS	exon	203165	205836	.	-	.	ID=Py17XNL_0104690.1-exon4;Parent=Py17XNL_0104690.1;gene_name=SAC3 domain-containing protein;Name=Py17XNL_0104690.1-exon4;transcript_id=Py17XNL_0104690.1;locus_tag=Py17XNL_0104690;protein_id=Py17XNL_0104690.1-p1;product=SAC3 domain-containing protein, putative
Py17XNL_01	AUGUSTUS	start_codon	205497	205499	.	-	0	ID=Py17XNL_0104690.1-start1;Parent=Py17XNL_0104690.1;gene_name=SAC3 domain-containing protein;Name=Py17XNL_0104690.1-start1;transcript_id=Py17XNL_0104690.1;locus_tag=Py17XNL_0104690
Py17XNL_01	AUGUSTUS	five_prime_UTR	205500	205836	0.85	-	.	ID=Py17XNL_0104690.1-5UTR1;Parent=Py17XNL_0104690.1;gene_name=SAC3 domain-containing protein;Name=Py17XNL_0104690.1-5UTR1;transcript_id=Py17XNL_0104690.1;locus_tag=Py17XNL_0104690
Py17XNL_01	AUGUSTUS	transcription_start_site	205836	205836	.	-	.	ID=Py17XNL_0104690.1-tss1;Parent=Py17XNL_0104690.1;gene_name=SAC3 domain-containing protein;Name=Py17XNL_0104690.1-tss1;transcript_id=Py17XNL_0104690.1;locus_tag=Py17XNL_0104690
Py17XNL_01	AUGUSTUS	mRNA	200807	205836	0.27	-	.	ID=Py17XNL_0104690.2;Parent=Py17XNL_0104690;gene_name=Py17XNL_0104690;Name=SAC3 domain-containing protein.2;best_match=PY17X_0103000.1-p1;query_coverage=99.0;percentage_identity=100.0;transcript_id=Py17XNL_0104690.2;locus_tag=Py17XNL_0104690;protein_id=Py17XNL_0104690.2-p2;product=SAC3 domain-containing protein, putative
Py17XNL_01	AUGUSTUS	transcription_end_site	200807	200807	.	-	.	ID=Py17XNL_0104690.2-tts1;Parent=Py17XNL_0104690.2;gene_name=SAC3 domain-containing protein;Name=Py17XNL_0104690.2-tts1;transcript_id=Py17XNL_0104690.2;locus_tag=Py17XNL_0104690
Py17XNL_01	AUGUSTUS	three_prime_UTR	200807	201039	0.33	-	.	ID=Py17XNL_0104690.2-3UTR1;Parent=Py17XNL_0104690.2;gene_name=SAC3 domain-containing protein;Name=Py17XNL_0104690.2-3UTR1;transcript_id=Py17XNL_0104690.2;locus_tag=Py17XNL_0104690
Py17XNL_01	AUGUSTUS	exon	200807	201229	.	-	.	ID=Py17XNL_0104690.2-exon1;Parent=Py17XNL_0104690.2;gene_name=SAC3 domain-containing protein;Name=Py17XNL_0104690.2-exon1;transcript_id=Py17XNL_0104690.2;locus_tag=Py17XNL_0104690;protein_id=Py17XNL_0104690.2-p2;product=SAC3 domain-containing protein, putative
Py17XNL_01	AUGUSTUS	stop_codon	201040	201042	.	-	0	ID=Py17XNL_0104690.2-stop1;Parent=Py17XNL_0104690.2;gene_name=SAC3 domain-containing protein;Name=Py17XNL_0104690.2-stop1;transcript_id=Py17XNL_0104690.2;locus_tag=Py17XNL_0104690
Py17XNL_01	AUGUSTUS	CDS	201040	201229	1	-	1	ID=Py17XNL_0104690.2-CDS1;Parent=Py17XNL_0104690.2;gene_name=SAC3 domain-containing protein;Name=Py17XNL_0104690.2-p2;transcript_id=Py17XNL_0104690.2;locus_tag=Py17XNL_0104690;protein_id=Py17XNL_0104690.2-p2;product=SAC3 domain-containing protein, putative
Py17XNL_01	AUGUSTUS	intron	201230	201453	1	-	.	ID=Py17XNL_0104690.2-intron1;Parent=Py17XNL_0104690.2;gene_name=SAC3 domain-containing protein;Name=Py17XNL_0104690.2-intron1;transcript_id=Py17XNL_0104690.2;locus_tag=Py17XNL_0104690
Py17XNL_01	AUGUSTUS	exon	201454	201929	.	-	.	ID=Py17XNL_0104690.2-exon2;Parent=Py17XNL_0104690.2;gene_name=SAC3 domain-containing protein;Name=Py17XNL_0104690.2-exon2;transcript_id=Py17XNL_0104690.2;locus_tag=Py17XNL_0104690;protein_id=Py17XNL_0104690.2-p2;product=SAC3 domain-containing protein, putative
Py17XNL_01	AUGUSTUS	CDS	201454	201929	1	-	0	ID=Py17XNL_0104690.2-CDS2;Parent=Py17XNL_0104690.2;gene_name=SAC3 domain-containing protein;Name=Py17XNL_0104690.2-p2;transcript_id=Py17XNL_0104690.2;locus_tag=Py17XNL_0104690;protein_id=Py17XNL_0104690.2-p2;product=SAC3 domain-containing protein, putative
Py17XNL_01	AUGUSTUS	intron	201930	202173	1	-	.	ID=Py17XNL_0104690.2-intron2;Parent=Py17XNL_0104690.2;gene_name=SAC3 domain-containing protein;Name=Py17XNL_0104690.2-intron2;transcript_id=Py17XNL_0104690.2;locus_tag=Py17XNL_0104690
Py17XNL_01	AUGUSTUS	exon	202174	202437	.	-	.	ID=Py17XNL_0104690.2-exon3;Parent=Py17XNL_0104690.2;gene_name=SAC3 domain-containing protein;Name=Py17XNL_0104690.2-exon3;transcript_id=Py17XNL_0104690.2;locus_tag=Py17XNL_0104690;protein_id=Py17XNL_0104690.2-p2;product=SAC3 domain-containing protein, putative
Py17XNL_01	AUGUSTUS	CDS	202174	202437	1	-	0	ID=Py17XNL_0104690.2-CDS3;Parent=Py17XNL_0104690.2;gene_name=SAC3 domain-containing protein;Name=Py17XNL_0104690.2-p2;transcript_id=Py17XNL_0104690.2;locus_tag=Py17XNL_0104690;protein_id=Py17XNL_0104690.2-p2;product=SAC3 domain-containing protein, putative
Py17XNL_01	AUGUSTUS	intron	202438	202621	1	-	.	ID=Py17XNL_0104690.2-intron3;Parent=Py17XNL_0104690.2;gene_name=SAC3 domain-containing protein;Name=Py17XNL_0104690.2-intron3;transcript_id=Py17XNL_0104690.2;locus_tag=Py17XNL_0104690
Py17XNL_01	AUGUSTUS	exon	202622	202968	.	-	.	ID=Py17XNL_0104690.2-exon4;Parent=Py17XNL_0104690.2;gene_name=SAC3 domain-containing protein;Name=Py17XNL_0104690.2-exon4;transcript_id=Py17XNL_0104690.2;locus_tag=Py17XNL_0104690;protein_id=Py17XNL_0104690.2-p2;product=SAC3 domain-containing protein, putative
Py17XNL_01	AUGUSTUS	CDS	202622	202968	1	-	2	ID=Py17XNL_0104690.2-CDS4;Parent=Py17XNL_0104690.2;gene_name=SAC3 domain-containing protein;Name=Py17XNL_0104690.2-p2;transcript_id=Py17XNL_0104690.2;locus_tag=Py17XNL_0104690;protein_id=Py17XNL_0104690.2-p2;product=SAC3 domain-containing protein, putative
Py17XNL_01	AUGUSTUS	intron	202969	203164	1	-	.	ID=Py17XNL_0104690.2-intron4;Parent=Py17XNL_0104690.2;gene_name=SAC3 domain-containing protein;Name=Py17XNL_0104690.2-intron4;transcript_id=Py17XNL_0104690.2;locus_tag=Py17XNL_0104690
Py17XNL_01	AUGUSTUS	CDS	203165	205499	0.92	-	0	ID=Py17XNL_0104690.2-CDS5;Parent=Py17XNL_0104690.2;gene_name=SAC3 domain-containing protein;Name=Py17XNL_0104690.2-p2;transcript_id=Py17XNL_0104690.2;locus_tag=Py17XNL_0104690;protein_id=Py17XNL_0104690.2-p2;product=SAC3 domain-containing protein, putative
Py17XNL_01	AUGUSTUS	exon	203165	205836	.	-	.	ID=Py17XNL_0104690.2-exon5;Parent=Py17XNL_0104690.2;gene_name=SAC3 domain-containing protein;Name=Py17XNL_0104690.2-exon5;transcript_id=Py17XNL_0104690.2;locus_tag=Py17XNL_0104690;protein_id=Py17XNL_0104690.2-p2;product=SAC3 domain-containing protein, putative
Py17XNL_01	AUGUSTUS	start_codon	205497	205499	.	-	0	ID=Py17XNL_0104690.2-start1;Parent=Py17XNL_0104690.2;gene_name=SAC3 domain-containing protein;Name=Py17XNL_0104690.2-start1;transcript_id=Py17XNL_0104690.2;locus_tag=Py17XNL_0104690
Py17XNL_01	AUGUSTUS	five_prime_UTR	205500	205836	0.82	-	.	ID=Py17XNL_0104690.2-5UTR1;Parent=Py17XNL_0104690.2;gene_name=SAC3 domain-containing protein;Name=Py17XNL_0104690.2-5UTR1;transcript_id=Py17XNL_0104690.2;locus_tag=Py17XNL_0104690
Py17XNL_01	AUGUSTUS	transcription_start_site	205836	205836	.	-	.	ID=Py17XNL_0104690.2-tss1;Parent=Py17XNL_0104690.2;gene_name=SAC3 domain-containing protein;Name=Py17XNL_0104690.2-tss1;transcript_id=Py17XNL_0104690.2;locus_tag=Py17XNL_0104690
###
Py17XNL_01	AUGUSTUS	gene	207677	209976	0.3	-	.	ID=Py17XNL_0104691;gene_id=Py17XNL_0104691;gene_name=Py17XNL_0104691;Name=conserved Plasmodium protein;best_match=PY17X_0103100.1-p1;query_coverage=99.0;percentage_identity=100.0;locus_tag=Py17XNL_0104691
Py17XNL_01	AUGUSTUS	mRNA	207677	209976	0.3	-	.	ID=Py17XNL_0104691.1;Parent=Py17XNL_0104691;gene_name=Py17XNL_0104691;Name=conserved Plasmodium protein.1;best_match=PY17X_0103100.1-p1;query_coverage=99.0;percentage_identity=100.0;transcript_id=Py17XNL_0104691.1;locus_tag=Py17XNL_0104691;protein_id=Py17XNL_0104691.1-p1;product=conserved Plasmodium protein, unknown function
Py17XNL_01	AUGUSTUS	transcription_end_site	207677	207677	.	-	.	ID=Py17XNL_0104691.1-tts1;Parent=Py17XNL_0104691.1;gene_name=conserved Plasmodium protein;Name=Py17XNL_0104691.1-tts1;transcript_id=Py17XNL_0104691.1;locus_tag=Py17XNL_0104691
Py17XNL_01	AUGUSTUS	three_prime_UTR	207677	208103	0.38	-	.	ID=Py17XNL_0104691.1-3UTR1;Parent=Py17XNL_0104691.1;gene_name=conserved Plasmodium protein;Name=Py17XNL_0104691.1-3UTR1;transcript_id=Py17XNL_0104691.1;locus_tag=Py17XNL_0104691
Py17XNL_01	AUGUSTUS	exon	207677	209976	.	-	.	ID=Py17XNL_0104691.1-exon1;Parent=Py17XNL_0104691.1;gene_name=conserved Plasmodium protein;Name=Py17XNL_0104691.1-exon1;transcript_id=Py17XNL_0104691.1;locus_tag=Py17XNL_0104691;protein_id=Py17XNL_0104691.1-p1;product=conserved Plasmodium protein, unknown function
Py17XNL_01	AUGUSTUS	stop_codon	208104	208106	.	-	0	ID=Py17XNL_0104691.1-stop1;Parent=Py17XNL_0104691.1;gene_name=conserved Plasmodium protein;Name=Py17XNL_0104691.1-stop1;transcript_id=Py17XNL_0104691.1;locus_tag=Py17XNL_0104691
Py17XNL_01	AUGUSTUS	CDS	208104	209510	1	-	0	ID=Py17XNL_0104691.1-CDS1;Parent=Py17XNL_0104691.1;gene_name=conserved Plasmodium protein;Name=Py17XNL_0104691.1-p1;transcript_id=Py17XNL_0104691.1;locus_tag=Py17XNL_0104691;protein_id=Py17XNL_0104691.1-p1;product=conserved Plasmodium protein, unknown function
Py17XNL_01	AUGUSTUS	start_codon	209508	209510	.	-	0	ID=Py17XNL_0104691.1-start1;Parent=Py17XNL_0104691.1;gene_name=conserved Plasmodium protein;Name=Py17XNL_0104691.1-start1;transcript_id=Py17XNL_0104691.1;locus_tag=Py17XNL_0104691
Py17XNL_01	AUGUSTUS	five_prime_UTR	209511	209976	0.86	-	.	ID=Py17XNL_0104691.1-5UTR1;Parent=Py17XNL_0104691.1;gene_name=conserved Plasmodium protein;Name=Py17XNL_0104691.1-5UTR1;transcript_id=Py17XNL_0104691.1;locus_tag=Py17XNL_0104691
Py17XNL_01	AUGUSTUS	transcription_start_site	209976	209976	.	-	.	ID=Py17XNL_0104691.1-tss1;Parent=Py17XNL_0104691.1;gene_name=conserved Plasmodium protein;Name=Py17XNL_0104691.1-tss1;transcript_id=Py17XNL_0104691.1;locus_tag=Py17XNL_0104691
###
Py17XNL_01	AUGUSTUS	gene	210096	212320	0.21	+	.	ID=Py17XNL_0104692;gene_id=Py17XNL_0104692;gene_name=Py17XNL_0104692;Name=JmjC2;best_match=PY17X_0103200.1-p1;query_coverage=99.0;percentage_identity=100.0;locus_tag=Py17XNL_0104692
Py17XNL_01	AUGUSTUS	mRNA	210096	212320	0.21	+	.	ID=Py17XNL_0104692.1;Parent=Py17XNL_0104692;gene_name=Py17XNL_0104692;Name=JmjC2.1;best_match=PY17X_0103200.1-p1;query_coverage=99.0;percentage_identity=100.0;transcript_id=Py17XNL_0104692.1;locus_tag=Py17XNL_0104692;protein_id=Py17XNL_0104692.1-p1;product=JmjC domain-containing protein 2, putative
Py17XNL_01	AUGUSTUS	transcription_start_site	210096	210096	.	+	.	ID=Py17XNL_0104692.1-tss1;Parent=Py17XNL_0104692.1;gene_name=JmjC2;Name=Py17XNL_0104692.1-tss1;transcript_id=Py17XNL_0104692.1;locus_tag=Py17XNL_0104692
Py17XNL_01	AUGUSTUS	five_prime_UTR	210096	210213	0.57	+	.	ID=Py17XNL_0104692.1-5UTR1;Parent=Py17XNL_0104692.1;gene_name=JmjC2;Name=Py17XNL_0104692.1-5UTR1;transcript_id=Py17XNL_0104692.1;locus_tag=Py17XNL_0104692
Py17XNL_01	AUGUSTUS	exon	210096	212320	.	+	.	ID=Py17XNL_0104692.1-exon1;Parent=Py17XNL_0104692.1;gene_name=JmjC2;Name=Py17XNL_0104692.1-exon1;transcript_id=Py17XNL_0104692.1;locus_tag=Py17XNL_0104692;protein_id=Py17XNL_0104692.1-p1;product=JmjC domain-containing protein 2, putative
Py17XNL_01	AUGUSTUS	start_codon	210214	210216	.	+	0	ID=Py17XNL_0104692.1-start1;Parent=Py17XNL_0104692.1;gene_name=JmjC2;Name=Py17XNL_0104692.1-start1;transcript_id=Py17XNL_0104692.1;locus_tag=Py17XNL_0104692
Py17XNL_01	AUGUSTUS	CDS	210214	212181	0.67	+	0	ID=Py17XNL_0104692.1-CDS1;Parent=Py17XNL_0104692.1;gene_name=JmjC2;Name=Py17XNL_0104692.1-p1;transcript_id=Py17XNL_0104692.1;locus_tag=Py17XNL_0104692;protein_id=Py17XNL_0104692.1-p1;product=JmjC domain-containing protein 2, putative
Py17XNL_01	AUGUSTUS	stop_codon	212179	212181	.	+	0	ID=Py17XNL_0104692.1-stop1;Parent=Py17XNL_0104692.1;gene_name=JmjC2;Name=Py17XNL_0104692.1-stop1;transcript_id=Py17XNL_0104692.1;locus_tag=Py17XNL_0104692
Py17XNL_01	AUGUSTUS	three_prime_UTR	212182	212320	0.35	+	.	ID=Py17XNL_0104692.1-3UTR1;Parent=Py17XNL_0104692.1;gene_name=JmjC2;Name=Py17XNL_0104692.1-3UTR1;transcript_id=Py17XNL_0104692.1;locus_tag=Py17XNL_0104692
Py17XNL_01	AUGUSTUS	transcription_end_site	212320	212320	.	+	.	ID=Py17XNL_0104692.1-tts1;Parent=Py17XNL_0104692.1;gene_name=JmjC2;Name=Py17XNL_0104692.1-tts1;transcript_id=Py17XNL_0104692.1;locus_tag=Py17XNL_0104692
###
Py17XNL_01	AUGUSTUS	gene	212347	214826	0.16	-	.	ID=Py17XNL_0104693;gene_id=Py17XNL_0104693;gene_name=Py17XNL_0104693;Name=conserved Plasmodium protein;best_match=PY17X_0103300.1-p1;query_coverage=99.0;percentage_identity=100.0;locus_tag=Py17XNL_0104693
Py17XNL_01	AUGUSTUS	mRNA	212347	214826	0.16	-	.	ID=Py17XNL_0104693.1;Parent=Py17XNL_0104693;gene_name=Py17XNL_0104693;Name=conserved Plasmodium protein.1;best_match=PY17X_0103300.1-p1;query_coverage=99.0;percentage_identity=100.0;transcript_id=Py17XNL_0104693.1;locus_tag=Py17XNL_0104693;protein_id=Py17XNL_0104693.1-p1;product=conserved Plasmodium protein, unknown function
Py17XNL_01	AUGUSTUS	transcription_end_site	212347	212347	.	-	.	ID=Py17XNL_0104693.1-tts1;Parent=Py17XNL_0104693.1;gene_name=conserved Plasmodium protein;Name=Py17XNL_0104693.1-tts1;transcript_id=Py17XNL_0104693.1;locus_tag=Py17XNL_0104693
Py17XNL_01	AUGUSTUS	three_prime_UTR	212347	212579	0.29	-	.	ID=Py17XNL_0104693.1-3UTR1;Parent=Py17XNL_0104693.1;gene_name=conserved Plasmodium protein;Name=Py17XNL_0104693.1-3UTR1;transcript_id=Py17XNL_0104693.1;locus_tag=Py17XNL_0104693
Py17XNL_01	AUGUSTUS	exon	212347	212982	.	-	.	ID=Py17XNL_0104693.1-exon1;Parent=Py17XNL_0104693.1;gene_name=conserved Plasmodium protein;Name=Py17XNL_0104693.1-exon1;transcript_id=Py17XNL_0104693.1;locus_tag=Py17XNL_0104693;protein_id=Py17XNL_0104693.1-p1;product=conserved Plasmodium protein, unknown function
Py17XNL_01	AUGUSTUS	stop_codon	212580	212582	.	-	0	ID=Py17XNL_0104693.1-stop1;Parent=Py17XNL_0104693.1;gene_name=conserved Plasmodium protein;Name=Py17XNL_0104693.1-stop1;transcript_id=Py17XNL_0104693.1;locus_tag=Py17XNL_0104693
Py17XNL_01	AUGUSTUS	CDS	212580	212982	1	-	1	ID=Py17XNL_0104693.1-CDS1;Parent=Py17XNL_0104693.1;gene_name=conserved Plasmodium protein;Name=Py17XNL_0104693.1-p1;transcript_id=Py17XNL_0104693.1;locus_tag=Py17XNL_0104693;protein_id=Py17XNL_0104693.1-p1;product=conserved Plasmodium protein, unknown function
Py17XNL_01	AUGUSTUS	intron	212983	213107	1	-	.	ID=Py17XNL_0104693.1-intron1;Parent=Py17XNL_0104693.1;gene_name=conserved Plasmodium protein;Name=Py17XNL_0104693.1-intron1;transcript_id=Py17XNL_0104693.1;locus_tag=Py17XNL_0104693
Py17XNL_01	AUGUSTUS	CDS	213108	214042	1	-	0	ID=Py17XNL_0104693.1-CDS2;Parent=Py17XNL_0104693.1;gene_name=conserved Plasmodium protein;Name=Py17XNL_0104693.1-p1;transcript_id=Py17XNL_0104693.1;locus_tag=Py17XNL_0104693;protein_id=Py17XNL_0104693.1-p1;product=conserved Plasmodium protein, unknown function
Py17XNL_01	AUGUSTUS	exon	213108	214826	.	-	.	ID=Py17XNL_0104693.1-exon2;Parent=Py17XNL_0104693.1;gene_name=conserved Plasmodium protein;Name=Py17XNL_0104693.1-exon2;transcript_id=Py17XNL_0104693.1;locus_tag=Py17XNL_0104693;protein_id=Py17XNL_0104693.1-p1;product=conserved Plasmodium protein, unknown function
Py17XNL_01	AUGUSTUS	start_codon	214040	214042	.	-	0	ID=Py17XNL_0104693.1-start1;Parent=Py17XNL_0104693.1;gene_name=conserved Plasmodium protein;Name=Py17XNL_0104693.1-start1;transcript_id=Py17XNL_0104693.1;locus_tag=Py17XNL_0104693
Py17XNL_01	AUGUSTUS	five_prime_UTR	214043	214826	0.51	-	.	ID=Py17XNL_0104693.1-5UTR1;Parent=Py17XNL_0104693.1;gene_name=conserved Plasmodium protein;Name=Py17XNL_0104693.1-5UTR1;transcript_id=Py17XNL_0104693.1;locus_tag=Py17XNL_0104693
Py17XNL_01	AUGUSTUS	transcription_start_site	214826	214826	.	-	.	ID=Py17XNL_0104693.1-tss1;Parent=Py17XNL_0104693.1;gene_name=conserved Plasmodium protein;Name=Py17XNL_0104693.1-tss1;transcript_id=Py17XNL_0104693.1;locus_tag=Py17XNL_0104693
###
Py17XNL_01	AUGUSTUS	gene	215436	217950	0.24	+	.	ID=Py17XNL_0104694;gene_id=Py17XNL_0104694;gene_name=Py17XNL_0104694;Name=SDE2 domain-containing protein;best_match=PY17X_0103400.1-p1;query_coverage=99.0;percentage_identity=100.0;locus_tag=Py17XNL_0104694
Py17XNL_01	AUGUSTUS	mRNA	215436	217950	0.24	+	.	ID=Py17XNL_0104694.1;Parent=Py17XNL_0104694;gene_name=Py17XNL_0104694;Name=SDE2 domain-containing protein.1;best_match=PY17X_0103400.1-p1;query_coverage=99.0;percentage_identity=100.0;transcript_id=Py17XNL_0104694.1;locus_tag=Py17XNL_0104694;protein_id=Py17XNL_0104694.1-p1;product=SDE2 domain-containing protein, putative
Py17XNL_01	AUGUSTUS	transcription_start_site	215436	215436	.	+	.	ID=Py17XNL_0104694.1-tss1;Parent=Py17XNL_0104694.1;gene_name=SDE2 domain-containing protein;Name=Py17XNL_0104694.1-tss1;transcript_id=Py17XNL_0104694.1;locus_tag=Py17XNL_0104694
Py17XNL_01	AUGUSTUS	five_prime_UTR	215436	215954	0.36	+	.	ID=Py17XNL_0104694.1-5UTR1;Parent=Py17XNL_0104694.1;gene_name=SDE2 domain-containing protein;Name=Py17XNL_0104694.1-5UTR1;transcript_id=Py17XNL_0104694.1;locus_tag=Py17XNL_0104694
Py17XNL_01	AUGUSTUS	exon	215436	217950	.	+	.	ID=Py17XNL_0104694.1-exon1;Parent=Py17XNL_0104694.1;gene_name=SDE2 domain-containing protein;Name=Py17XNL_0104694.1-exon1;transcript_id=Py17XNL_0104694.1;locus_tag=Py17XNL_0104694;protein_id=Py17XNL_0104694.1-p1;product=SDE2 domain-containing protein, putative
Py17XNL_01	AUGUSTUS	start_codon	215955	215957	.	+	0	ID=Py17XNL_0104694.1-start1;Parent=Py17XNL_0104694.1;gene_name=SDE2 domain-containing protein;Name=Py17XNL_0104694.1-start1;transcript_id=Py17XNL_0104694.1;locus_tag=Py17XNL_0104694
Py17XNL_01	AUGUSTUS	CDS	215955	217454	0.88	+	0	ID=Py17XNL_0104694.1-CDS1;Parent=Py17XNL_0104694.1;gene_name=SDE2 domain-containing protein;Name=Py17XNL_0104694.1-p1;transcript_id=Py17XNL_0104694.1;locus_tag=Py17XNL_0104694;protein_id=Py17XNL_0104694.1-p1;product=SDE2 domain-containing protein, putative
Py17XNL_01	AUGUSTUS	stop_codon	217452	217454	.	+	0	ID=Py17XNL_0104694.1-stop1;Parent=Py17XNL_0104694.1;gene_name=SDE2 domain-containing protein;Name=Py17XNL_0104694.1-stop1;transcript_id=Py17XNL_0104694.1;locus_tag=Py17XNL_0104694
Py17XNL_01	AUGUSTUS	three_prime_UTR	217455	217950	0.66	+	.	ID=Py17XNL_0104694.1-3UTR1;Parent=Py17XNL_0104694.1;gene_name=SDE2 domain-containing protein;Name=Py17XNL_0104694.1-3UTR1;transcript_id=Py17XNL_0104694.1;locus_tag=Py17XNL_0104694
Py17XNL_01	AUGUSTUS	transcription_end_site	217950	217950	.	+	.	ID=Py17XNL_0104694.1-tts1;Parent=Py17XNL_0104694.1;gene_name=SDE2 domain-containing protein;Name=Py17XNL_0104694.1-tts1;transcript_id=Py17XNL_0104694.1;locus_tag=Py17XNL_0104694
###
Py17XNL_01	AUGUSTUS	gene	217997	220246	0.44	-	.	ID=Py17XNL_0104695;gene_id=Py17XNL_0104695;gene_name=Py17XNL_0104695;Name=RNA-binding protein;best_match=PY17X_0103500.1-p1;query_coverage=99.0;percentage_identity=100.0;locus_tag=Py17XNL_0104695
Py17XNL_01	AUGUSTUS	mRNA	217997	220246	0.44	-	.	ID=Py17XNL_0104695.1;Parent=Py17XNL_0104695;gene_name=Py17XNL_0104695;Name=RNA-binding protein.1;best_match=PY17X_0103500.1-p1;query_coverage=99.0;percentage_identity=100.0;transcript_id=Py17XNL_0104695.1;locus_tag=Py17XNL_0104695;protein_id=Py17XNL_0104695.1-p1;product=RNA-binding protein, putative
Py17XNL_01	AUGUSTUS	transcription_end_site	217997	217997	.	-	.	ID=Py17XNL_0104695.1-tts1;Parent=Py17XNL_0104695.1;gene_name=RNA-binding protein;Name=Py17XNL_0104695.1-tts1;transcript_id=Py17XNL_0104695.1;locus_tag=Py17XNL_0104695
Py17XNL_01	AUGUSTUS	three_prime_UTR	217997	218756	0.66	-	.	ID=Py17XNL_0104695.1-3UTR1;Parent=Py17XNL_0104695.1;gene_name=RNA-binding protein;Name=Py17XNL_0104695.1-3UTR1;transcript_id=Py17XNL_0104695.1;locus_tag=Py17XNL_0104695
Py17XNL_01	AUGUSTUS	exon	217997	220246	.	-	.	ID=Py17XNL_0104695.1-exon1;Parent=Py17XNL_0104695.1;gene_name=RNA-binding protein;Name=Py17XNL_0104695.1-exon1;transcript_id=Py17XNL_0104695.1;locus_tag=Py17XNL_0104695;protein_id=Py17XNL_0104695.1-p1;product=RNA-binding protein, putative
Py17XNL_01	AUGUSTUS	stop_codon	218757	218759	.	-	0	ID=Py17XNL_0104695.1-stop1;Parent=Py17XNL_0104695.1;gene_name=RNA-binding protein;Name=Py17XNL_0104695.1-stop1;transcript_id=Py17XNL_0104695.1;locus_tag=Py17XNL_0104695
Py17XNL_01	AUGUSTUS	CDS	218757	220208	1	-	0	ID=Py17XNL_0104695.1-CDS1;Parent=Py17XNL_0104695.1;gene_name=RNA-binding protein;Name=Py17XNL_0104695.1-p1;transcript_id=Py17XNL_0104695.1;locus_tag=Py17XNL_0104695;protein_id=Py17XNL_0104695.1-p1;product=RNA-binding protein, putative
Py17XNL_01	AUGUSTUS	start_codon	220206	220208	.	-	0	ID=Py17XNL_0104695.1-start1;Parent=Py17XNL_0104695.1;gene_name=RNA-binding protein;Name=Py17XNL_0104695.1-start1;transcript_id=Py17XNL_0104695.1;locus_tag=Py17XNL_0104695
Py17XNL_01	AUGUSTUS	five_prime_UTR	220209	220246	0.64	-	.	ID=Py17XNL_0104695.1-5UTR1;Parent=Py17XNL_0104695.1;gene_name=RNA-binding protein;Name=Py17XNL_0104695.1-5UTR1;transcript_id=Py17XNL_0104695.1;locus_tag=Py17XNL_0104695
Py17XNL_01	AUGUSTUS	transcription_start_site	220246	220246	.	-	.	ID=Py17XNL_0104695.1-tss1;Parent=Py17XNL_0104695.1;gene_name=RNA-binding protein;Name=Py17XNL_0104695.1-tss1;transcript_id=Py17XNL_0104695.1;locus_tag=Py17XNL_0104695
###
Py17XNL_01	AUGUSTUS	gene	222106	224410	0.13	+	.	ID=Py17XNL_0104696;gene_id=Py17XNL_0104696;gene_name=Py17XNL_0104696;Name=BCS1;best_match=PY17X_0103600.1-p1;query_coverage=99.0;percentage_identity=100.0;locus_tag=Py17XNL_0104696
Py17XNL_01	AUGUSTUS	mRNA	222106	224410	0.13	+	.	ID=Py17XNL_0104696.1;Parent=Py17XNL_0104696;gene_name=Py17XNL_0104696;Name=BCS1.1;best_match=PY17X_0103600.1-p1;query_coverage=99.0;percentage_identity=100.0;transcript_id=Py17XNL_0104696.1;locus_tag=Py17XNL_0104696;protein_id=Py17XNL_0104696.1-p1;product=mitochondrial chaperone BCS1, putative
Py17XNL_01	AUGUSTUS	transcription_start_site	222106	222106	.	+	.	ID=Py17XNL_0104696.1-tss1;Parent=Py17XNL_0104696.1;gene_name=BCS1;Name=Py17XNL_0104696.1-tss1;transcript_id=Py17XNL_0104696.1;locus_tag=Py17XNL_0104696
Py17XNL_01	AUGUSTUS	five_prime_UTR	222106	222508	0.48	+	.	ID=Py17XNL_0104696.1-5UTR1;Parent=Py17XNL_0104696.1;gene_name=BCS1;Name=Py17XNL_0104696.1-5UTR1;transcript_id=Py17XNL_0104696.1;locus_tag=Py17XNL_0104696
Py17XNL_01	AUGUSTUS	exon	222106	224410	.	+	.	ID=Py17XNL_0104696.1-exon1;Parent=Py17XNL_0104696.1;gene_name=BCS1;Name=Py17XNL_0104696.1-exon1;transcript_id=Py17XNL_0104696.1;locus_tag=Py17XNL_0104696;protein_id=Py17XNL_0104696.1-p1;product=mitochondrial chaperone BCS1, putative
Py17XNL_01	AUGUSTUS	start_codon	222509	222511	.	+	0	ID=Py17XNL_0104696.1-start1;Parent=Py17XNL_0104696.1;gene_name=BCS1;Name=Py17XNL_0104696.1-start1;transcript_id=Py17XNL_0104696.1;locus_tag=Py17XNL_0104696
Py17XNL_01	AUGUSTUS	CDS	222509	223936	0.73	+	0	ID=Py17XNL_0104696.1-CDS1;Parent=Py17XNL_0104696.1;gene_name=BCS1;Name=Py17XNL_0104696.1-p1;transcript_id=Py17XNL_0104696.1;locus_tag=Py17XNL_0104696;protein_id=Py17XNL_0104696.1-p1;product=mitochondrial chaperone BCS1, putative
Py17XNL_01	AUGUSTUS	stop_codon	223934	223936	.	+	0	ID=Py17XNL_0104696.1-stop1;Parent=Py17XNL_0104696.1;gene_name=BCS1;Name=Py17XNL_0104696.1-stop1;transcript_id=Py17XNL_0104696.1;locus_tag=Py17XNL_0104696
Py17XNL_01	AUGUSTUS	three_prime_UTR	223937	224410	0.28	+	.	ID=Py17XNL_0104696.1-3UTR1;Parent=Py17XNL_0104696.1;gene_name=BCS1;Name=Py17XNL_0104696.1-3UTR1;transcript_id=Py17XNL_0104696.1;locus_tag=Py17XNL_0104696
Py17XNL_01	AUGUSTUS	transcription_end_site	224410	224410	.	+	.	ID=Py17XNL_0104696.1-tts1;Parent=Py17XNL_0104696.1;gene_name=BCS1;Name=Py17XNL_0104696.1-tts1;transcript_id=Py17XNL_0104696.1;locus_tag=Py17XNL_0104696
###
Py17XNL_01	AUGUSTUS	gene	224417	226186	0.2	-	.	ID=Py17XNL_0104697;gene_id=Py17XNL_0104697;gene_name=Py17XNL_0104697;Name=DHODH;best_match=PY17X_0103700.1-p1;query_coverage=99.0;percentage_identity=100.0;locus_tag=Py17XNL_0104697
Py17XNL_01	AUGUSTUS	mRNA	224417	226186	0.2	-	.	ID=Py17XNL_0104697.1;Parent=Py17XNL_0104697;gene_name=Py17XNL_0104697;Name=DHODH.1;best_match=PY17X_0103700.1-p1;query_coverage=99.0;percentage_identity=100.0;transcript_id=Py17XNL_0104697.1;locus_tag=Py17XNL_0104697;protein_id=Py17XNL_0104697.1-p1;product=dihydroorotate dehydrogenase, putative
Py17XNL_01	AUGUSTUS	transcription_end_site	224417	224417	.	-	.	ID=Py17XNL_0104697.1-tts1;Parent=Py17XNL_0104697.1;gene_name=DHODH;Name=Py17XNL_0104697.1-tts1;transcript_id=Py17XNL_0104697.1;locus_tag=Py17XNL_0104697
Py17XNL_01	AUGUSTUS	three_prime_UTR	224417	224508	0.44	-	.	ID=Py17XNL_0104697.1-3UTR1;Parent=Py17XNL_0104697.1;gene_name=DHODH;Name=Py17XNL_0104697.1-3UTR1;transcript_id=Py17XNL_0104697.1;locus_tag=Py17XNL_0104697
Py17XNL_01	AUGUSTUS	exon	224417	226186	.	-	.	ID=Py17XNL_0104697.1-exon1;Parent=Py17XNL_0104697.1;gene_name=DHODH;Name=Py17XNL_0104697.1-exon1;transcript_id=Py17XNL_0104697.1;locus_tag=Py17XNL_0104697;protein_id=Py17XNL_0104697.1-p1;product=dihydroorotate dehydrogenase, putative
Py17XNL_01	AUGUSTUS	stop_codon	224509	224511	.	-	0	ID=Py17XNL_0104697.1-stop1;Parent=Py17XNL_0104697.1;gene_name=DHODH;Name=Py17XNL_0104697.1-stop1;transcript_id=Py17XNL_0104697.1;locus_tag=Py17XNL_0104697
Py17XNL_01	AUGUSTUS	CDS	224509	226041	0.82	-	0	ID=Py17XNL_0104697.1-CDS1;Parent=Py17XNL_0104697.1;gene_name=DHODH;Name=Py17XNL_0104697.1-p1;transcript_id=Py17XNL_0104697.1;locus_tag=Py17XNL_0104697;protein_id=Py17XNL_0104697.1-p1;product=dihydroorotate dehydrogenase, putative
Py17XNL_01	AUGUSTUS	start_codon	226039	226041	.	-	0	ID=Py17XNL_0104697.1-start1;Parent=Py17XNL_0104697.1;gene_name=DHODH;Name=Py17XNL_0104697.1-start1;transcript_id=Py17XNL_0104697.1;locus_tag=Py17XNL_0104697
Py17XNL_01	AUGUSTUS	five_prime_UTR	226042	226186	0.38	-	.	ID=Py17XNL_0104697.1-5UTR1;Parent=Py17XNL_0104697.1;gene_name=DHODH;Name=Py17XNL_0104697.1-5UTR1;transcript_id=Py17XNL_0104697.1;locus_tag=Py17XNL_0104697
Py17XNL_01	AUGUSTUS	transcription_start_site	226186	226186	.	-	.	ID=Py17XNL_0104697.1-tss1;Parent=Py17XNL_0104697.1;gene_name=DHODH;Name=Py17XNL_0104697.1-tss1;transcript_id=Py17XNL_0104697.1;locus_tag=Py17XNL_0104697
###
Py17XNL_01	AUGUSTUS	gene	226767	230466	0.33	-	.	ID=Py17XNL_0104698;gene_id=Py17XNL_0104698;gene_name=Py17XNL_0104698;Name=TEX1;best_match=PY17X_0103800.1-p1;query_coverage=99.0;percentage_identity=100.0;locus_tag=Py17XNL_0104698
Py17XNL_01	AUGUSTUS	mRNA	226767	230466	0.33	-	.	ID=Py17XNL_0104698.1;Parent=Py17XNL_0104698;gene_name=Py17XNL_0104698;Name=TEX1.1;best_match=PY17X_0103800.1-p1;query_coverage=99.0;percentage_identity=100.0;transcript_id=Py17XNL_0104698.1;locus_tag=Py17XNL_0104698;protein_id=Py17XNL_0104698.1-p1;product=trophozoite exported protein 1, putative
Py17XNL_01	AUGUSTUS	transcription_end_site	226767	226767	.	-	.	ID=Py17XNL_0104698.1-tts1;Parent=Py17XNL_0104698.1;gene_name=TEX1;Name=Py17XNL_0104698.1-tts1;transcript_id=Py17XNL_0104698.1;locus_tag=Py17XNL_0104698
Py17XNL_01	AUGUSTUS	three_prime_UTR	226767	227299	0.49	-	.	ID=Py17XNL_0104698.1-3UTR1;Parent=Py17XNL_0104698.1;gene_name=TEX1;Name=Py17XNL_0104698.1-3UTR1;transcript_id=Py17XNL_0104698.1;locus_tag=Py17XNL_0104698
Py17XNL_01	AUGUSTUS	exon	226767	230466	.	-	.	ID=Py17XNL_0104698.1-exon1;Parent=Py17XNL_0104698.1;gene_name=TEX1;Name=Py17XNL_0104698.1-exon1;transcript_id=Py17XNL_0104698.1;locus_tag=Py17XNL_0104698;protein_id=Py17XNL_0104698.1-p1;product=trophozoite exported protein 1, putative
Py17XNL_01	AUGUSTUS	stop_codon	227300	227302	.	-	0	ID=Py17XNL_0104698.1-stop1;Parent=Py17XNL_0104698.1;gene_name=TEX1;Name=Py17XNL_0104698.1-stop1;transcript_id=Py17XNL_0104698.1;locus_tag=Py17XNL_0104698
Py17XNL_01	AUGUSTUS	CDS	227300	230005	1	-	0	ID=Py17XNL_0104698.1-CDS1;Parent=Py17XNL_0104698.1;gene_name=TEX1;Name=Py17XNL_0104698.1-p1;transcript_id=Py17XNL_0104698.1;locus_tag=Py17XNL_0104698;protein_id=Py17XNL_0104698.1-p1;product=trophozoite exported protein 1, putative
Py17XNL_01	AUGUSTUS	start_codon	230003	230005	.	-	0	ID=Py17XNL_0104698.1-start1;Parent=Py17XNL_0104698.1;gene_name=TEX1;Name=Py17XNL_0104698.1-start1;transcript_id=Py17XNL_0104698.1;locus_tag=Py17XNL_0104698
Py17XNL_01	AUGUSTUS	five_prime_UTR	230006	230466	0.68	-	.	ID=Py17XNL_0104698.1-5UTR1;Parent=Py17XNL_0104698.1;gene_name=TEX1;Name=Py17XNL_0104698.1-5UTR1;transcript_id=Py17XNL_0104698.1;locus_tag=Py17XNL_0104698
Py17XNL_01	AUGUSTUS	transcription_start_site	230466	230466	.	-	.	ID=Py17XNL_0104698.1-tss1;Parent=Py17XNL_0104698.1;gene_name=TEX1;Name=Py17XNL_0104698.1-tss1;transcript_id=Py17XNL_0104698.1;locus_tag=Py17XNL_0104698
###
Py17XNL_01	AUGUSTUS	gene	231176	235020	0.12	+	.	ID=Py17XNL_0104699;gene_id=Py17XNL_0104699;gene_name=Py17XNL_0104699;Name=CAX;best_match=PY17X_0103900.1-p1;query_coverage=99.0;percentage_identity=100.0;locus_tag=Py17XNL_0104699
Py17XNL_01	AUGUSTUS	mRNA	231176	235020	0.12	+	.	ID=Py17XNL_0104699.1;Parent=Py17XNL_0104699;gene_name=Py17XNL_0104699;Name=CAX.1;best_match=PY17X_0103900.1-p1;query_coverage=99.0;percentage_identity=100.0;transcript_id=Py17XNL_0104699.1;locus_tag=Py17XNL_0104699;protein_id=Py17XNL_0104699.1-p1;product=cation/H+ antiporter, putative
Py17XNL_01	AUGUSTUS	transcription_start_site	231176	231176	.	+	.	ID=Py17XNL_0104699.1-tss1;Parent=Py17XNL_0104699.1;gene_name=CAX;Name=Py17XNL_0104699.1-tss1;transcript_id=Py17XNL_0104699.1;locus_tag=Py17XNL_0104699
Py17XNL_01	AUGUSTUS	exon	231176	231898	.	+	.	ID=Py17XNL_0104699.1-exon1;Parent=Py17XNL_0104699.1;gene_name=CAX;Name=Py17XNL_0104699.1-exon1;transcript_id=Py17XNL_0104699.1;locus_tag=Py17XNL_0104699;protein_id=Py17XNL_0104699.1-p1;product=cation/H+ antiporter, putative
Py17XNL_01	AUGUSTUS	five_prime_UTR	231176	231898	0.34	+	.	ID=Py17XNL_0104699.1-5UTR1;Parent=Py17XNL_0104699.1;gene_name=CAX;Name=Py17XNL_0104699.1-5UTR1;transcript_id=Py17XNL_0104699.1;locus_tag=Py17XNL_0104699
Py17XNL_01	AUGUSTUS	five_prime_UTR	231991	233214	0.78	+	.	ID=Py17XNL_0104699.1-5UTR2;Parent=Py17XNL_0104699.1;gene_name=CAX;Name=Py17XNL_0104699.1-5UTR2;transcript_id=Py17XNL_0104699.1;locus_tag=Py17XNL_0104699
Py17XNL_01	AUGUSTUS	exon	231991	235020	.	+	.	ID=Py17XNL_0104699.1-exon2;Parent=Py17XNL_0104699.1;gene_name=CAX;Name=Py17XNL_0104699.1-exon2;transcript_id=Py17XNL_0104699.1;locus_tag=Py17XNL_0104699;protein_id=Py17XNL_0104699.1-p1;product=cation/H+ antiporter, putative
Py17XNL_01	AUGUSTUS	start_codon	233215	233217	.	+	0	ID=Py17XNL_0104699.1-start1;Parent=Py17XNL_0104699.1;gene_name=CAX;Name=Py17XNL_0104699.1-start1;transcript_id=Py17XNL_0104699.1;locus_tag=Py17XNL_0104699
Py17XNL_01	AUGUSTUS	CDS	233215	234537	0.98	+	0	ID=Py17XNL_0104699.1-CDS1;Parent=Py17XNL_0104699.1;gene_name=CAX;Name=Py17XNL_0104699.1-p1;transcript_id=Py17XNL_0104699.1;locus_tag=Py17XNL_0104699;protein_id=Py17XNL_0104699.1-p1;product=cation/H+ antiporter, putative
Py17XNL_01	AUGUSTUS	stop_codon	234535	234537	.	+	0	ID=Py17XNL_0104699.1-stop1;Parent=Py17XNL_0104699.1;gene_name=CAX;Name=Py17XNL_0104699.1-stop1;transcript_id=Py17XNL_0104699.1;locus_tag=Py17XNL_0104699
Py17XNL_01	AUGUSTUS	three_prime_UTR	234538	235020	0.41	+	.	ID=Py17XNL_0104699.1-3UTR1;Parent=Py17XNL_0104699.1;gene_name=CAX;Name=Py17XNL_0104699.1-3UTR1;transcript_id=Py17XNL_0104699.1;locus_tag=Py17XNL_0104699
Py17XNL_01	AUGUSTUS	transcription_end_site	235020	235020	.	+	.	ID=Py17XNL_0104699.1-tts1;Parent=Py17XNL_0104699.1;gene_name=CAX;Name=Py17XNL_0104699.1-tts1;transcript_id=Py17XNL_0104699.1;locus_tag=Py17XNL_0104699
###
Py17XNL_01	AUGUSTUS	gene	235037	241386	0.24	-	.	ID=Py17XNL_0104700;gene_id=Py17XNL_0104700;gene_name=Py17XNL_0104700;Name=AT-rich interactive domain-containing protein;best_match=PY17X_0104000.1-p1;query_coverage=99.0;percentage_identity=100.0;locus_tag=Py17XNL_0104700
Py17XNL_01	AUGUSTUS	mRNA	235037	241386	0.13	-	.	ID=Py17XNL_0104700.1;Parent=Py17XNL_0104700;gene_name=Py17XNL_0104700;Name=AT-rich interactive domain-containing protein.1;best_match=PY17X_0104000.1-p1;query_coverage=99.0;percentage_identity=100.0;transcript_id=Py17XNL_0104700.1;locus_tag=Py17XNL_0104700;protein_id=Py17XNL_0104700.1-p1;product=AT-rich interactive domain-containing protein, putative
Py17XNL_01	AUGUSTUS	transcription_end_site	235037	235037	.	-	.	ID=Py17XNL_0104700.1-tts1;Parent=Py17XNL_0104700.1;gene_name=AT-rich interactive domain-containing protein;Name=Py17XNL_0104700.1-tts1;transcript_id=Py17XNL_0104700.1;locus_tag=Py17XNL_0104700
Py17XNL_01	AUGUSTUS	three_prime_UTR	235037	235254	0.35	-	.	ID=Py17XNL_0104700.1-3UTR1;Parent=Py17XNL_0104700.1;gene_name=AT-rich interactive domain-containing protein;Name=Py17XNL_0104700.1-3UTR1;transcript_id=Py17XNL_0104700.1;locus_tag=Py17XNL_0104700
Py17XNL_01	AUGUSTUS	exon	235037	235404	.	-	.	ID=Py17XNL_0104700.1-exon1;Parent=Py17XNL_0104700.1;gene_name=AT-rich interactive domain-containing protein;Name=Py17XNL_0104700.1-exon1;transcript_id=Py17XNL_0104700.1;locus_tag=Py17XNL_0104700;protein_id=Py17XNL_0104700.1-p1;product=AT-rich interactive domain-containing protein, putative
Py17XNL_01	AUGUSTUS	stop_codon	235255	235257	.	-	0	ID=Py17XNL_0104700.1-stop1;Parent=Py17XNL_0104700.1;gene_name=AT-rich interactive domain-containing protein;Name=Py17XNL_0104700.1-stop1;transcript_id=Py17XNL_0104700.1;locus_tag=Py17XNL_0104700
Py17XNL_01	AUGUSTUS	CDS	235255	235404	1	-	0	ID=Py17XNL_0104700.1-CDS1;Parent=Py17XNL_0104700.1;gene_name=AT-rich interactive domain-containing protein;Name=Py17XNL_0104700.1-p1;transcript_id=Py17XNL_0104700.1;locus_tag=Py17XNL_0104700;protein_id=Py17XNL_0104700.1-p1;product=AT-rich interactive domain-containing protein, putative
Py17XNL_01	AUGUSTUS	intron	235405	235603	1	-	.	ID=Py17XNL_0104700.1-intron1;Parent=Py17XNL_0104700.1;gene_name=AT-rich interactive domain-containing protein;Name=Py17XNL_0104700.1-intron1;transcript_id=Py17XNL_0104700.1;locus_tag=Py17XNL_0104700
Py17XNL_01	AUGUSTUS	exon	235604	239005	.	-	.	ID=Py17XNL_0104700.1-exon2;Parent=Py17XNL_0104700.1;gene_name=AT-rich interactive domain-containing protein;Name=Py17XNL_0104700.1-exon2;transcript_id=Py17XNL_0104700.1;locus_tag=Py17XNL_0104700;protein_id=Py17XNL_0104700.1-p1;product=AT-rich interactive domain-containing protein, putative
Py17XNL_01	AUGUSTUS	CDS	235604	239005	0.99	-	0	ID=Py17XNL_0104700.1-CDS2;Parent=Py17XNL_0104700.1;gene_name=AT-rich interactive domain-containing protein;Name=Py17XNL_0104700.1-p1;transcript_id=Py17XNL_0104700.1;locus_tag=Py17XNL_0104700;protein_id=Py17XNL_0104700.1-p1;product=AT-rich interactive domain-containing protein, putative
Py17XNL_01	AUGUSTUS	intron	239006	239212	1	-	.	ID=Py17XNL_0104700.1-intron2;Parent=Py17XNL_0104700.1;gene_name=AT-rich interactive domain-containing protein;Name=Py17XNL_0104700.1-intron2;transcript_id=Py17XNL_0104700.1;locus_tag=Py17XNL_0104700
Py17XNL_01	AUGUSTUS	CDS	239213	241348	0.98	-	0	ID=Py17XNL_0104700.1-CDS3;Parent=Py17XNL_0104700.1;gene_name=AT-rich interactive domain-containing protein;Name=Py17XNL_0104700.1-p1;transcript_id=Py17XNL_0104700.1;locus_tag=Py17XNL_0104700;protein_id=Py17XNL_0104700.1-p1;product=AT-rich interactive domain-containing protein, putative
Py17XNL_01	AUGUSTUS	exon	239213	241386	.	-	.	ID=Py17XNL_0104700.1-exon3;Parent=Py17XNL_0104700.1;gene_name=AT-rich interactive domain-containing protein;Name=Py17XNL_0104700.1-exon3;transcript_id=Py17XNL_0104700.1;locus_tag=Py17XNL_0104700;protein_id=Py17XNL_0104700.1-p1;product=AT-rich interactive domain-containing protein, putative
Py17XNL_01	AUGUSTUS	start_codon	241346	241348	.	-	0	ID=Py17XNL_0104700.1-start1;Parent=Py17XNL_0104700.1;gene_name=AT-rich interactive domain-containing protein;Name=Py17XNL_0104700.1-start1;transcript_id=Py17XNL_0104700.1;locus_tag=Py17XNL_0104700
Py17XNL_01	AUGUSTUS	five_prime_UTR	241349	241386	0.37	-	.	ID=Py17XNL_0104700.1-5UTR1;Parent=Py17XNL_0104700.1;gene_name=AT-rich interactive domain-containing protein;Name=Py17XNL_0104700.1-5UTR1;transcript_id=Py17XNL_0104700.1;locus_tag=Py17XNL_0104700
Py17XNL_01	AUGUSTUS	transcription_start_site	241386	241386	.	-	.	ID=Py17XNL_0104700.1-tss1;Parent=Py17XNL_0104700.1;gene_name=AT-rich interactive domain-containing protein;Name=Py17XNL_0104700.1-tss1;transcript_id=Py17XNL_0104700.1;locus_tag=Py17XNL_0104700
Py17XNL_01	AUGUSTUS	mRNA	235037	241386	0.11	-	.	ID=Py17XNL_0104700.2;Parent=Py17XNL_0104700;gene_name=Py17XNL_0104700;Name=AT-rich interactive domain-containing protein.2;best_match=PY17X_0104000.1-p1;query_coverage=95.0;percentage_identity=99.784;transcript_id=Py17XNL_0104700.2;locus_tag=Py17XNL_0104700;protein_id=Py17XNL_0104700.2-p2;product=AT-rich interactive domain-containing protein, putative
Py17XNL_01	AUGUSTUS	transcription_end_site	235037	235037	.	-	.	ID=Py17XNL_0104700.2-tts1;Parent=Py17XNL_0104700.2;gene_name=AT-rich interactive domain-containing protein;Name=Py17XNL_0104700.2-tts1;transcript_id=Py17XNL_0104700.2;locus_tag=Py17XNL_0104700
Py17XNL_01	AUGUSTUS	three_prime_UTR	235037	235300	0.29	-	.	ID=Py17XNL_0104700.2-3UTR1;Parent=Py17XNL_0104700.2;gene_name=AT-rich interactive domain-containing protein;Name=Py17XNL_0104700.2-3UTR1;transcript_id=Py17XNL_0104700.2;locus_tag=Py17XNL_0104700
Py17XNL_01	AUGUSTUS	exon	235037	239005	.	-	.	ID=Py17XNL_0104700.2-exon1;Parent=Py17XNL_0104700.2;gene_name=AT-rich interactive domain-containing protein;Name=Py17XNL_0104700.2-exon1;transcript_id=Py17XNL_0104700.2;locus_tag=Py17XNL_0104700;protein_id=Py17XNL_0104700.2-p2;product=AT-rich interactive domain-containing protein, putative
Py17XNL_01	AUGUSTUS	stop_codon	235301	235303	.	-	0	ID=Py17XNL_0104700.2-stop1;Parent=Py17XNL_0104700.2;gene_name=AT-rich interactive domain-containing protein;Name=Py17XNL_0104700.2-stop1;transcript_id=Py17XNL_0104700.2;locus_tag=Py17XNL_0104700
Py17XNL_01	AUGUSTUS	CDS	235301	239005	0.73	-	0	ID=Py17XNL_0104700.2-CDS1;Parent=Py17XNL_0104700.2;gene_name=AT-rich interactive domain-containing protein;Name=Py17XNL_0104700.2-p2;transcript_id=Py17XNL_0104700.2;locus_tag=Py17XNL_0104700;protein_id=Py17XNL_0104700.2-p2;product=AT-rich interactive domain-containing protein, putative
Py17XNL_01	AUGUSTUS	intron	239006	239212	1	-	.	ID=Py17XNL_0104700.2-intron1;Parent=Py17XNL_0104700.2;gene_name=AT-rich interactive domain-containing protein;Name=Py17XNL_0104700.2-intron1;transcript_id=Py17XNL_0104700.2;locus_tag=Py17XNL_0104700
Py17XNL_01	AUGUSTUS	CDS	239213	241348	0.99	-	0	ID=Py17XNL_0104700.2-CDS2;Parent=Py17XNL_0104700.2;gene_name=AT-rich interactive domain-containing protein;Name=Py17XNL_0104700.2-p2;transcript_id=Py17XNL_0104700.2;locus_tag=Py17XNL_0104700;protein_id=Py17XNL_0104700.2-p2;product=AT-rich interactive domain-containing protein, putative
Py17XNL_01	AUGUSTUS	exon	239213	241386	.	-	.	ID=Py17XNL_0104700.2-exon2;Parent=Py17XNL_0104700.2;gene_name=AT-rich interactive domain-containing protein;Name=Py17XNL_0104700.2-exon2;transcript_id=Py17XNL_0104700.2;locus_tag=Py17XNL_0104700;protein_id=Py17XNL_0104700.2-p2;product=AT-rich interactive domain-containing protein, putative
Py17XNL_01	AUGUSTUS	start_codon	241346	241348	.	-	0	ID=Py17XNL_0104700.2-start1;Parent=Py17XNL_0104700.2;gene_name=AT-rich interactive domain-containing protein;Name=Py17XNL_0104700.2-start1;transcript_id=Py17XNL_0104700.2;locus_tag=Py17XNL_0104700
Py17XNL_01	AUGUSTUS	five_prime_UTR	241349	241386	0.35	-	.	ID=Py17XNL_0104700.2-5UTR1;Parent=Py17XNL_0104700.2;gene_name=AT-rich interactive domain-containing protein;Name=Py17XNL_0104700.2-5UTR1;transcript_id=Py17XNL_0104700.2;locus_tag=Py17XNL_0104700
Py17XNL_01	AUGUSTUS	transcription_start_site	241386	241386	.	-	.	ID=Py17XNL_0104700.2-tss1;Parent=Py17XNL_0104700.2;gene_name=AT-rich interactive domain-containing protein;Name=Py17XNL_0104700.2-tss1;transcript_id=Py17XNL_0104700.2;locus_tag=Py17XNL_0104700
###
Py17XNL_01	AUGUSTUS	gene	243036	244410	0.16	+	.	ID=Py17XNL_0104701;gene_id=Py17XNL_0104701;gene_name=Py17XNL_0104701;Name=phenylalanine--tRNA ligase;best_match=PY17X_0104100.1-p1;query_coverage=98.0;percentage_identity=99.74;locus_tag=Py17XNL_0104701
Py17XNL_01	AUGUSTUS	mRNA	243036	244410	0.16	+	.	ID=Py17XNL_0104701.1;Parent=Py17XNL_0104701;gene_name=Py17XNL_0104701;Name=phenylalanine--tRNA ligase.1;best_match=PY17X_0104100.1-p1;query_coverage=98.0;percentage_identity=99.74;transcript_id=Py17XNL_0104701.1;locus_tag=Py17XNL_0104701;protein_id=Py17XNL_0104701.1-p1;product=phenylalanine--tRNA ligase, putative
Py17XNL_01	AUGUSTUS	transcription_start_site	243036	243036	.	+	.	ID=Py17XNL_0104701.1-tss1;Parent=Py17XNL_0104701.1;gene_name=phenylalanine--tRNA ligase;Name=Py17XNL_0104701.1-tss1;transcript_id=Py17XNL_0104701.1;locus_tag=Py17XNL_0104701
Py17XNL_01	AUGUSTUS	five_prime_UTR	243036	243154	0.22	+	.	ID=Py17XNL_0104701.1-5UTR1;Parent=Py17XNL_0104701.1;gene_name=phenylalanine--tRNA ligase;Name=Py17XNL_0104701.1-5UTR1;transcript_id=Py17XNL_0104701.1;locus_tag=Py17XNL_0104701
Py17XNL_01	AUGUSTUS	exon	243036	244305	.	+	.	ID=Py17XNL_0104701.1-exon1;Parent=Py17XNL_0104701.1;gene_name=phenylalanine--tRNA ligase;Name=Py17XNL_0104701.1-exon1;transcript_id=Py17XNL_0104701.1;locus_tag=Py17XNL_0104701;protein_id=Py17XNL_0104701.1-p1;product=phenylalanine--tRNA ligase, putative
Py17XNL_01	AUGUSTUS	start_codon	243155	243157	.	+	0	ID=Py17XNL_0104701.1-start1;Parent=Py17XNL_0104701.1;gene_name=phenylalanine--tRNA ligase;Name=Py17XNL_0104701.1-start1;transcript_id=Py17XNL_0104701.1;locus_tag=Py17XNL_0104701
Py17XNL_01	AUGUSTUS	CDS	243155	244305	0.78	+	0	ID=Py17XNL_0104701.1-CDS1;Parent=Py17XNL_0104701.1;gene_name=phenylalanine--tRNA ligase;Name=Py17XNL_0104701.1-p1;transcript_id=Py17XNL_0104701.1;locus_tag=Py17XNL_0104701;protein_id=Py17XNL_0104701.1-p1;product=phenylalanine--tRNA ligase, putative
Py17XNL_01	AUGUSTUS	intron	244306	244367	0.78	+	.	ID=Py17XNL_0104701.1-intron1;Parent=Py17XNL_0104701.1;gene_name=phenylalanine--tRNA ligase;Name=Py17XNL_0104701.1-intron1;transcript_id=Py17XNL_0104701.1;locus_tag=Py17XNL_0104701
Py17XNL_01	AUGUSTUS	CDS	244368	244389	0.78	+	1	ID=Py17XNL_0104701.1-CDS2;Parent=Py17XNL_0104701.1;gene_name=phenylalanine--tRNA ligase;Name=Py17XNL_0104701.1-p1;transcript_id=Py17XNL_0104701.1;locus_tag=Py17XNL_0104701;protein_id=Py17XNL_0104701.1-p1;product=phenylalanine--tRNA ligase, putative
Py17XNL_01	AUGUSTUS	exon	244368	244410	.	+	.	ID=Py17XNL_0104701.1-exon2;Parent=Py17XNL_0104701.1;gene_name=phenylalanine--tRNA ligase;Name=Py17XNL_0104701.1-exon2;transcript_id=Py17XNL_0104701.1;locus_tag=Py17XNL_0104701;protein_id=Py17XNL_0104701.1-p1;product=phenylalanine--tRNA ligase, putative
Py17XNL_01	AUGUSTUS	stop_codon	244387	244389	.	+	0	ID=Py17XNL_0104701.1-stop1;Parent=Py17XNL_0104701.1;gene_name=phenylalanine--tRNA ligase;Name=Py17XNL_0104701.1-stop1;transcript_id=Py17XNL_0104701.1;locus_tag=Py17XNL_0104701
Py17XNL_01	AUGUSTUS	three_prime_UTR	244390	244410	0.78	+	.	ID=Py17XNL_0104701.1-3UTR1;Parent=Py17XNL_0104701.1;gene_name=phenylalanine--tRNA ligase;Name=Py17XNL_0104701.1-3UTR1;transcript_id=Py17XNL_0104701.1;locus_tag=Py17XNL_0104701
Py17XNL_01	AUGUSTUS	transcription_end_site	244410	244410	.	+	.	ID=Py17XNL_0104701.1-tts1;Parent=Py17XNL_0104701.1;gene_name=phenylalanine--tRNA ligase;Name=Py17XNL_0104701.1-tts1;transcript_id=Py17XNL_0104701.1;locus_tag=Py17XNL_0104701
###
Py17XNL_01	AUGUSTUS	gene	244417	251996	0.52	-	.	ID=Py17XNL_0104702;gene_id=Py17XNL_0104702;gene_name=Py17XNL_0104702;Name=CEP76;best_match=PY17X_0104200.1-p1;query_coverage=99.0;percentage_identity=100.0;locus_tag=Py17XNL_0104702
Py17XNL_01	AUGUSTUS	mRNA	244417	251996	0.52	-	.	ID=Py17XNL_0104702.1;Parent=Py17XNL_0104702;gene_name=Py17XNL_0104702;Name=CEP76.1;best_match=PY17X_0104200.1-p1;query_coverage=99.0;percentage_identity=100.0;transcript_id=Py17XNL_0104702.1;locus_tag=Py17XNL_0104702;protein_id=Py17XNL_0104702.1-p1;product=NdP2 protein, putative
Py17XNL_01	AUGUSTUS	transcription_end_site	244417	244417	.	-	.	ID=Py17XNL_0104702.1-tts1;Parent=Py17XNL_0104702.1;gene_name=CEP76;Name=Py17XNL_0104702.1-tts1;transcript_id=Py17XNL_0104702.1;locus_tag=Py17XNL_0104702
Py17XNL_01	AUGUSTUS	three_prime_UTR	244417	244658	0.85	-	.	ID=Py17XNL_0104702.1-3UTR1;Parent=Py17XNL_0104702.1;gene_name=CEP76;Name=Py17XNL_0104702.1-3UTR1;transcript_id=Py17XNL_0104702.1;locus_tag=Py17XNL_0104702
Py17XNL_01	AUGUSTUS	exon	244417	244721	.	-	.	ID=Py17XNL_0104702.1-exon1;Parent=Py17XNL_0104702.1;gene_name=CEP76;Name=Py17XNL_0104702.1-exon1;transcript_id=Py17XNL_0104702.1;locus_tag=Py17XNL_0104702;protein_id=Py17XNL_0104702.1-p1;product=NdP2 protein, putative
Py17XNL_01	AUGUSTUS	stop_codon	244659	244661	.	-	0	ID=Py17XNL_0104702.1-stop1;Parent=Py17XNL_0104702.1;gene_name=CEP76;Name=Py17XNL_0104702.1-stop1;transcript_id=Py17XNL_0104702.1;locus_tag=Py17XNL_0104702
Py17XNL_01	AUGUSTUS	CDS	244659	244721	1	-	0	ID=Py17XNL_0104702.1-CDS1;Parent=Py17XNL_0104702.1;gene_name=CEP76;Name=Py17XNL_0104702.1-p1;transcript_id=Py17XNL_0104702.1;locus_tag=Py17XNL_0104702;protein_id=Py17XNL_0104702.1-p1;product=NdP2 protein, putative
Py17XNL_01	AUGUSTUS	intron	244722	244889	1	-	.	ID=Py17XNL_0104702.1-intron1;Parent=Py17XNL_0104702.1;gene_name=CEP76;Name=Py17XNL_0104702.1-intron1;transcript_id=Py17XNL_0104702.1;locus_tag=Py17XNL_0104702
Py17XNL_01	AUGUSTUS	exon	244890	245053	.	-	.	ID=Py17XNL_0104702.1-exon2;Parent=Py17XNL_0104702.1;gene_name=CEP76;Name=Py17XNL_0104702.1-exon2;transcript_id=Py17XNL_0104702.1;locus_tag=Py17XNL_0104702;protein_id=Py17XNL_0104702.1-p1;product=NdP2 protein, putative
Py17XNL_01	AUGUSTUS	CDS	244890	245053	1	-	2	ID=Py17XNL_0104702.1-CDS2;Parent=Py17XNL_0104702.1;gene_name=CEP76;Name=Py17XNL_0104702.1-p1;transcript_id=Py17XNL_0104702.1;locus_tag=Py17XNL_0104702;protein_id=Py17XNL_0104702.1-p1;product=NdP2 protein, putative
Py17XNL_01	AUGUSTUS	intron	245054	245203	1	-	.	ID=Py17XNL_0104702.1-intron2;Parent=Py17XNL_0104702.1;gene_name=CEP76;Name=Py17XNL_0104702.1-intron2;transcript_id=Py17XNL_0104702.1;locus_tag=Py17XNL_0104702
Py17XNL_01	AUGUSTUS	exon	245204	245294	.	-	.	ID=Py17XNL_0104702.1-exon3;Parent=Py17XNL_0104702.1;gene_name=CEP76;Name=Py17XNL_0104702.1-exon3;transcript_id=Py17XNL_0104702.1;locus_tag=Py17XNL_0104702;protein_id=Py17XNL_0104702.1-p1;product=NdP2 protein, putative
Py17XNL_01	AUGUSTUS	CDS	245204	245294	1	-	0	ID=Py17XNL_0104702.1-CDS3;Parent=Py17XNL_0104702.1;gene_name=CEP76;Name=Py17XNL_0104702.1-p1;transcript_id=Py17XNL_0104702.1;locus_tag=Py17XNL_0104702;protein_id=Py17XNL_0104702.1-p1;product=NdP2 protein, putative
Py17XNL_01	AUGUSTUS	intron	245295	245440	1	-	.	ID=Py17XNL_0104702.1-intron3;Parent=Py17XNL_0104702.1;gene_name=CEP76;Name=Py17XNL_0104702.1-intron3;transcript_id=Py17XNL_0104702.1;locus_tag=Py17XNL_0104702
Py17XNL_01	AUGUSTUS	exon	245441	245722	.	-	.	ID=Py17XNL_0104702.1-exon4;Parent=Py17XNL_0104702.1;gene_name=CEP76;Name=Py17XNL_0104702.1-exon4;transcript_id=Py17XNL_0104702.1;locus_tag=Py17XNL_0104702;protein_id=Py17XNL_0104702.1-p1;product=NdP2 protein, putative
Py17XNL_01	AUGUSTUS	CDS	245441	245722	1	-	0	ID=Py17XNL_0104702.1-CDS4;Parent=Py17XNL_0104702.1;gene_name=CEP76;Name=Py17XNL_0104702.1-p1;transcript_id=Py17XNL_0104702.1;locus_tag=Py17XNL_0104702;protein_id=Py17XNL_0104702.1-p1;product=NdP2 protein, putative
Py17XNL_01	AUGUSTUS	intron	245723	245905	1	-	.	ID=Py17XNL_0104702.1-intron4;Parent=Py17XNL_0104702.1;gene_name=CEP76;Name=Py17XNL_0104702.1-intron4;transcript_id=Py17XNL_0104702.1;locus_tag=Py17XNL_0104702
Py17XNL_01	AUGUSTUS	exon	245906	247733	.	-	.	ID=Py17XNL_0104702.1-exon5;Parent=Py17XNL_0104702.1;gene_name=CEP76;Name=Py17XNL_0104702.1-exon5;transcript_id=Py17XNL_0104702.1;locus_tag=Py17XNL_0104702;protein_id=Py17XNL_0104702.1-p1;product=NdP2 protein, putative
Py17XNL_01	AUGUSTUS	CDS	245906	247733	1	-	1	ID=Py17XNL_0104702.1-CDS5;Parent=Py17XNL_0104702.1;gene_name=CEP76;Name=Py17XNL_0104702.1-p1;transcript_id=Py17XNL_0104702.1;locus_tag=Py17XNL_0104702;protein_id=Py17XNL_0104702.1-p1;product=NdP2 protein, putative
Py17XNL_01	AUGUSTUS	intron	247734	247836	1	-	.	ID=Py17XNL_0104702.1-intron5;Parent=Py17XNL_0104702.1;gene_name=CEP76;Name=Py17XNL_0104702.1-intron5;transcript_id=Py17XNL_0104702.1;locus_tag=Py17XNL_0104702
Py17XNL_01	AUGUSTUS	exon	247837	248566	.	-	.	ID=Py17XNL_0104702.1-exon6;Parent=Py17XNL_0104702.1;gene_name=CEP76;Name=Py17XNL_0104702.1-exon6;transcript_id=Py17XNL_0104702.1;locus_tag=Py17XNL_0104702;protein_id=Py17XNL_0104702.1-p1;product=NdP2 protein, putative
Py17XNL_01	AUGUSTUS	CDS	247837	248566	1	-	2	ID=Py17XNL_0104702.1-CDS6;Parent=Py17XNL_0104702.1;gene_name=CEP76;Name=Py17XNL_0104702.1-p1;transcript_id=Py17XNL_0104702.1;locus_tag=Py17XNL_0104702;protein_id=Py17XNL_0104702.1-p1;product=NdP2 protein, putative
Py17XNL_01	AUGUSTUS	intron	248567	248721	1	-	.	ID=Py17XNL_0104702.1-intron6;Parent=Py17XNL_0104702.1;gene_name=CEP76;Name=Py17XNL_0104702.1-intron6;transcript_id=Py17XNL_0104702.1;locus_tag=Py17XNL_0104702
Py17XNL_01	AUGUSTUS	exon	248722	248895	.	-	.	ID=Py17XNL_0104702.1-exon7;Parent=Py17XNL_0104702.1;gene_name=CEP76;Name=Py17XNL_0104702.1-exon7;transcript_id=Py17XNL_0104702.1;locus_tag=Py17XNL_0104702;protein_id=Py17XNL_0104702.1-p1;product=NdP2 protein, putative
Py17XNL_01	AUGUSTUS	CDS	248722	248895	1	-	2	ID=Py17XNL_0104702.1-CDS7;Parent=Py17XNL_0104702.1;gene_name=CEP76;Name=Py17XNL_0104702.1-p1;transcript_id=Py17XNL_0104702.1;locus_tag=Py17XNL_0104702;protein_id=Py17XNL_0104702.1-p1;product=NdP2 protein, putative
Py17XNL_01	AUGUSTUS	intron	248896	249034	1	-	.	ID=Py17XNL_0104702.1-intron7;Parent=Py17XNL_0104702.1;gene_name=CEP76;Name=Py17XNL_0104702.1-intron7;transcript_id=Py17XNL_0104702.1;locus_tag=Py17XNL_0104702
Py17XNL_01	AUGUSTUS	exon	249035	249132	.	-	.	ID=Py17XNL_0104702.1-exon8;Parent=Py17XNL_0104702.1;gene_name=CEP76;Name=Py17XNL_0104702.1-exon8;transcript_id=Py17XNL_0104702.1;locus_tag=Py17XNL_0104702;protein_id=Py17XNL_0104702.1-p1;product=NdP2 protein, putative
Py17XNL_01	AUGUSTUS	CDS	249035	249132	0.99	-	1	ID=Py17XNL_0104702.1-CDS8;Parent=Py17XNL_0104702.1;gene_name=CEP76;Name=Py17XNL_0104702.1-p1;transcript_id=Py17XNL_0104702.1;locus_tag=Py17XNL_0104702;protein_id=Py17XNL_0104702.1-p1;product=NdP2 protein, putative
Py17XNL_01	AUGUSTUS	intron	249133	249244	0.99	-	.	ID=Py17XNL_0104702.1-intron8;Parent=Py17XNL_0104702.1;gene_name=CEP76;Name=Py17XNL_0104702.1-intron8;transcript_id=Py17XNL_0104702.1;locus_tag=Py17XNL_0104702
Py17XNL_01	AUGUSTUS	exon	249245	249316	.	-	.	ID=Py17XNL_0104702.1-exon9;Parent=Py17XNL_0104702.1;gene_name=CEP76;Name=Py17XNL_0104702.1-exon9;transcript_id=Py17XNL_0104702.1;locus_tag=Py17XNL_0104702;protein_id=Py17XNL_0104702.1-p1;product=NdP2 protein, putative
Py17XNL_01	AUGUSTUS	CDS	249245	249316	1	-	1	ID=Py17XNL_0104702.1-CDS9;Parent=Py17XNL_0104702.1;gene_name=CEP76;Name=Py17XNL_0104702.1-p1;transcript_id=Py17XNL_0104702.1;locus_tag=Py17XNL_0104702;protein_id=Py17XNL_0104702.1-p1;product=NdP2 protein, putative
Py17XNL_01	AUGUSTUS	intron	249317	249441	1	-	.	ID=Py17XNL_0104702.1-intron9;Parent=Py17XNL_0104702.1;gene_name=CEP76;Name=Py17XNL_0104702.1-intron9;transcript_id=Py17XNL_0104702.1;locus_tag=Py17XNL_0104702
Py17XNL_01	AUGUSTUS	exon	249442	249619	.	-	.	ID=Py17XNL_0104702.1-exon10;Parent=Py17XNL_0104702.1;gene_name=CEP76;Name=Py17XNL_0104702.1-exon10;transcript_id=Py17XNL_0104702.1;locus_tag=Py17XNL_0104702;protein_id=Py17XNL_0104702.1-p1;product=NdP2 protein, putative
Py17XNL_01	AUGUSTUS	CDS	249442	249619	1	-	2	ID=Py17XNL_0104702.1-CDS10;Parent=Py17XNL_0104702.1;gene_name=CEP76;Name=Py17XNL_0104702.1-p1;transcript_id=Py17XNL_0104702.1;locus_tag=Py17XNL_0104702;protein_id=Py17XNL_0104702.1-p1;product=NdP2 protein, putative
Py17XNL_01	AUGUSTUS	intron	249620	249779	1	-	.	ID=Py17XNL_0104702.1-intron10;Parent=Py17XNL_0104702.1;gene_name=CEP76;Name=Py17XNL_0104702.1-intron10;transcript_id=Py17XNL_0104702.1;locus_tag=Py17XNL_0104702
Py17XNL_01	AUGUSTUS	exon	249780	249915	.	-	.	ID=Py17XNL_0104702.1-exon11;Parent=Py17XNL_0104702.1;gene_name=CEP76;Name=Py17XNL_0104702.1-exon11;transcript_id=Py17XNL_0104702.1;locus_tag=Py17XNL_0104702;protein_id=Py17XNL_0104702.1-p1;product=NdP2 protein, putative
Py17XNL_01	AUGUSTUS	CDS	249780	249915	1	-	0	ID=Py17XNL_0104702.1-CDS11;Parent=Py17XNL_0104702.1;gene_name=CEP76;Name=Py17XNL_0104702.1-p1;transcript_id=Py17XNL_0104702.1;locus_tag=Py17XNL_0104702;protein_id=Py17XNL_0104702.1-p1;product=NdP2 protein, putative
Py17XNL_01	AUGUSTUS	intron	249916	250023	1	-	.	ID=Py17XNL_0104702.1-intron11;Parent=Py17XNL_0104702.1;gene_name=CEP76;Name=Py17XNL_0104702.1-intron11;transcript_id=Py17XNL_0104702.1;locus_tag=Py17XNL_0104702
Py17XNL_01	AUGUSTUS	exon	250024	250375	.	-	.	ID=Py17XNL_0104702.1-exon12;Parent=Py17XNL_0104702.1;gene_name=CEP76;Name=Py17XNL_0104702.1-exon12;transcript_id=Py17XNL_0104702.1;locus_tag=Py17XNL_0104702;protein_id=Py17XNL_0104702.1-p1;product=NdP2 protein, putative
Py17XNL_01	AUGUSTUS	CDS	250024	250375	1	-	1	ID=Py17XNL_0104702.1-CDS12;Parent=Py17XNL_0104702.1;gene_name=CEP76;Name=Py17XNL_0104702.1-p1;transcript_id=Py17XNL_0104702.1;locus_tag=Py17XNL_0104702;protein_id=Py17XNL_0104702.1-p1;product=NdP2 protein, putative
Py17XNL_01	AUGUSTUS	intron	250376	250498	1	-	.	ID=Py17XNL_0104702.1-intron12;Parent=Py17XNL_0104702.1;gene_name=CEP76;Name=Py17XNL_0104702.1-intron12;transcript_id=Py17XNL_0104702.1;locus_tag=Py17XNL_0104702
Py17XNL_01	AUGUSTUS	exon	250499	250690	.	-	.	ID=Py17XNL_0104702.1-exon13;Parent=Py17XNL_0104702.1;gene_name=CEP76;Name=Py17XNL_0104702.1-exon13;transcript_id=Py17XNL_0104702.1;locus_tag=Py17XNL_0104702;protein_id=Py17XNL_0104702.1-p1;product=NdP2 protein, putative
Py17XNL_01	AUGUSTUS	CDS	250499	250690	1	-	1	ID=Py17XNL_0104702.1-CDS13;Parent=Py17XNL_0104702.1;gene_name=CEP76;Name=Py17XNL_0104702.1-p1;transcript_id=Py17XNL_0104702.1;locus_tag=Py17XNL_0104702;protein_id=Py17XNL_0104702.1-p1;product=NdP2 protein, putative
Py17XNL_01	AUGUSTUS	intron	250691	250789	1	-	.	ID=Py17XNL_0104702.1-intron13;Parent=Py17XNL_0104702.1;gene_name=CEP76;Name=Py17XNL_0104702.1-intron13;transcript_id=Py17XNL_0104702.1;locus_tag=Py17XNL_0104702
Py17XNL_01	AUGUSTUS	exon	250790	250887	.	-	.	ID=Py17XNL_0104702.1-exon14;Parent=Py17XNL_0104702.1;gene_name=CEP76;Name=Py17XNL_0104702.1-exon14;transcript_id=Py17XNL_0104702.1;locus_tag=Py17XNL_0104702;protein_id=Py17XNL_0104702.1-p1;product=NdP2 protein, putative
Py17XNL_01	AUGUSTUS	CDS	250790	250887	1	-	0	ID=Py17XNL_0104702.1-CDS14;Parent=Py17XNL_0104702.1;gene_name=CEP76;Name=Py17XNL_0104702.1-p1;transcript_id=Py17XNL_0104702.1;locus_tag=Py17XNL_0104702;protein_id=Py17XNL_0104702.1-p1;product=NdP2 protein, putative
Py17XNL_01	AUGUSTUS	intron	250888	251034	1	-	.	ID=Py17XNL_0104702.1-intron14;Parent=Py17XNL_0104702.1;gene_name=CEP76;Name=Py17XNL_0104702.1-intron14;transcript_id=Py17XNL_0104702.1;locus_tag=Py17XNL_0104702
Py17XNL_01	AUGUSTUS	exon	251035	251286	.	-	.	ID=Py17XNL_0104702.1-exon15;Parent=Py17XNL_0104702.1;gene_name=CEP76;Name=Py17XNL_0104702.1-exon15;transcript_id=Py17XNL_0104702.1;locus_tag=Py17XNL_0104702;protein_id=Py17XNL_0104702.1-p1;product=NdP2 protein, putative
Py17XNL_01	AUGUSTUS	CDS	251035	251286	1	-	0	ID=Py17XNL_0104702.1-CDS15;Parent=Py17XNL_0104702.1;gene_name=CEP76;Name=Py17XNL_0104702.1-p1;transcript_id=Py17XNL_0104702.1;locus_tag=Py17XNL_0104702;protein_id=Py17XNL_0104702.1-p1;product=NdP2 protein, putative
Py17XNL_01	AUGUSTUS	intron	251287	251415	1	-	.	ID=Py17XNL_0104702.1-intron15;Parent=Py17XNL_0104702.1;gene_name=CEP76;Name=Py17XNL_0104702.1-intron15;transcript_id=Py17XNL_0104702.1;locus_tag=Py17XNL_0104702
Py17XNL_01	AUGUSTUS	CDS	251416	251568	0.63	-	0	ID=Py17XNL_0104702.1-CDS16;Parent=Py17XNL_0104702.1;gene_name=CEP76;Name=Py17XNL_0104702.1-p1;transcript_id=Py17XNL_0104702.1;locus_tag=Py17XNL_0104702;protein_id=Py17XNL_0104702.1-p1;product=NdP2 protein, putative
Py17XNL_01	AUGUSTUS	exon	251416	251639	.	-	.	ID=Py17XNL_0104702.1-exon16;Parent=Py17XNL_0104702.1;gene_name=CEP76;Name=Py17XNL_0104702.1-exon16;transcript_id=Py17XNL_0104702.1;locus_tag=Py17XNL_0104702;protein_id=Py17XNL_0104702.1-p1;product=NdP2 protein, putative
Py17XNL_01	AUGUSTUS	start_codon	251566	251568	.	-	0	ID=Py17XNL_0104702.1-start1;Parent=Py17XNL_0104702.1;gene_name=CEP76;Name=Py17XNL_0104702.1-start1;transcript_id=Py17XNL_0104702.1;locus_tag=Py17XNL_0104702
Py17XNL_01	AUGUSTUS	five_prime_UTR	251569	251639	0.63	-	.	ID=Py17XNL_0104702.1-5UTR1;Parent=Py17XNL_0104702.1;gene_name=CEP76;Name=Py17XNL_0104702.1-5UTR1;transcript_id=Py17XNL_0104702.1;locus_tag=Py17XNL_0104702
Py17XNL_01	AUGUSTUS	exon	251752	251846	.	-	.	ID=Py17XNL_0104702.1-exon17;Parent=Py17XNL_0104702.1;gene_name=CEP76;Name=Py17XNL_0104702.1-exon17;transcript_id=Py17XNL_0104702.1;locus_tag=Py17XNL_0104702;protein_id=Py17XNL_0104702.1-p1;product=NdP2 protein, putative
Py17XNL_01	AUGUSTUS	five_prime_UTR	251752	251846	0.62	-	.	ID=Py17XNL_0104702.1-5UTR2;Parent=Py17XNL_0104702.1;gene_name=CEP76;Name=Py17XNL_0104702.1-5UTR2;transcript_id=Py17XNL_0104702.1;locus_tag=Py17XNL_0104702
Py17XNL_01	AUGUSTUS	exon	251954	251996	.	-	.	ID=Py17XNL_0104702.1-exon18;Parent=Py17XNL_0104702.1;gene_name=CEP76;Name=Py17XNL_0104702.1-exon18;transcript_id=Py17XNL_0104702.1;locus_tag=Py17XNL_0104702;protein_id=Py17XNL_0104702.1-p1;product=NdP2 protein, putative
Py17XNL_01	AUGUSTUS	five_prime_UTR	251954	251996	0.62	-	.	ID=Py17XNL_0104702.1-5UTR3;Parent=Py17XNL_0104702.1;gene_name=CEP76;Name=Py17XNL_0104702.1-5UTR3;transcript_id=Py17XNL_0104702.1;locus_tag=Py17XNL_0104702
Py17XNL_01	AUGUSTUS	transcription_start_site	251996	251996	.	-	.	ID=Py17XNL_0104702.1-tss1;Parent=Py17XNL_0104702.1;gene_name=CEP76;Name=Py17XNL_0104702.1-tss1;transcript_id=Py17XNL_0104702.1;locus_tag=Py17XNL_0104702
###
Py17XNL_01	AUGUSTUS	gene	252047	252816	0.55	-	.	ID=Py17XNL_0104703;gene_id=Py17XNL_0104703;gene_name=Py17XNL_0104703;Name=CEP76;best_match=PY17X_0104200.1-p1;query_coverage=89.0;percentage_identity=100.0;locus_tag=Py17XNL_0104703
Py17XNL_01	AUGUSTUS	mRNA	252047	252816	0.55	-	.	ID=Py17XNL_0104703.1;Parent=Py17XNL_0104703;gene_name=Py17XNL_0104703;Name=CEP76.1;best_match=PY17X_0104200.1-p1;query_coverage=89.0;percentage_identity=100.0;transcript_id=Py17XNL_0104703.1;locus_tag=Py17XNL_0104703;protein_id=Py17XNL_0104703.1-p1;product=NdP2 protein, putative
Py17XNL_01	AUGUSTUS	transcription_end_site	252047	252047	.	-	.	ID=Py17XNL_0104703.1-tts1;Parent=Py17XNL_0104703.1;gene_name=CEP76;Name=Py17XNL_0104703.1-tts1;transcript_id=Py17XNL_0104703.1;locus_tag=Py17XNL_0104703
Py17XNL_01	AUGUSTUS	three_prime_UTR	252047	252159	0.55	-	.	ID=Py17XNL_0104703.1-3UTR1;Parent=Py17XNL_0104703.1;gene_name=CEP76;Name=Py17XNL_0104703.1-3UTR1;transcript_id=Py17XNL_0104703.1;locus_tag=Py17XNL_0104703
Py17XNL_01	AUGUSTUS	exon	252047	252345	.	-	.	ID=Py17XNL_0104703.1-exon1;Parent=Py17XNL_0104703.1;gene_name=CEP76;Name=Py17XNL_0104703.1-exon1;transcript_id=Py17XNL_0104703.1;locus_tag=Py17XNL_0104703;protein_id=Py17XNL_0104703.1-p1;product=NdP2 protein, putative
Py17XNL_01	AUGUSTUS	stop_codon	252160	252162	.	-	0	ID=Py17XNL_0104703.1-stop1;Parent=Py17XNL_0104703.1;gene_name=CEP76;Name=Py17XNL_0104703.1-stop1;transcript_id=Py17XNL_0104703.1;locus_tag=Py17XNL_0104703
Py17XNL_01	AUGUSTUS	CDS	252160	252345	0.57	-	0	ID=Py17XNL_0104703.1-CDS1;Parent=Py17XNL_0104703.1;gene_name=CEP76;Name=Py17XNL_0104703.1-p1;transcript_id=Py17XNL_0104703.1;locus_tag=Py17XNL_0104703;protein_id=Py17XNL_0104703.1-p1;product=NdP2 protein, putative
Py17XNL_01	AUGUSTUS	intron	252346	252467	1	-	.	ID=Py17XNL_0104703.1-intron1;Parent=Py17XNL_0104703.1;gene_name=CEP76;Name=Py17XNL_0104703.1-intron1;transcript_id=Py17XNL_0104703.1;locus_tag=Py17XNL_0104703
Py17XNL_01	AUGUSTUS	CDS	252468	252755	1	-	0	ID=Py17XNL_0104703.1-CDS2;Parent=Py17XNL_0104703.1;gene_name=CEP76;Name=Py17XNL_0104703.1-p1;transcript_id=Py17XNL_0104703.1;locus_tag=Py17XNL_0104703;protein_id=Py17XNL_0104703.1-p1;product=NdP2 protein, putative
Py17XNL_01	AUGUSTUS	exon	252468	252816	.	-	.	ID=Py17XNL_0104703.1-exon2;Parent=Py17XNL_0104703.1;gene_name=CEP76;Name=Py17XNL_0104703.1-exon2;transcript_id=Py17XNL_0104703.1;locus_tag=Py17XNL_0104703;protein_id=Py17XNL_0104703.1-p1;product=NdP2 protein, putative
Py17XNL_01	AUGUSTUS	start_codon	252753	252755	.	-	0	ID=Py17XNL_0104703.1-start1;Parent=Py17XNL_0104703.1;gene_name=CEP76;Name=Py17XNL_0104703.1-start1;transcript_id=Py17XNL_0104703.1;locus_tag=Py17XNL_0104703
Py17XNL_01	AUGUSTUS	five_prime_UTR	252756	252816	1	-	.	ID=Py17XNL_0104703.1-5UTR1;Parent=Py17XNL_0104703.1;gene_name=CEP76;Name=Py17XNL_0104703.1-5UTR1;transcript_id=Py17XNL_0104703.1;locus_tag=Py17XNL_0104703
Py17XNL_01	AUGUSTUS	transcription_start_site	252816	252816	.	-	.	ID=Py17XNL_0104703.1-tss1;Parent=Py17XNL_0104703.1;gene_name=CEP76;Name=Py17XNL_0104703.1-tss1;transcript_id=Py17XNL_0104703.1;locus_tag=Py17XNL_0104703
###
Py17XNL_01	AUGUSTUS	gene	253507	254906	0.18	-	.	ID=Py17XNL_0104704;gene_id=Py17XNL_0104704;gene_name=Py17XNL_0104704;Name=conserved Plasmodium protein;best_match=PY17X_0104300.1-p1;query_coverage=99.0;percentage_identity=100.0;locus_tag=Py17XNL_0104704
Py17XNL_01	AUGUSTUS	mRNA	253507	254906	0.18	-	.	ID=Py17XNL_0104704.1;Parent=Py17XNL_0104704;gene_name=Py17XNL_0104704;Name=conserved Plasmodium protein.1;best_match=PY17X_0104300.1-p1;query_coverage=99.0;percentage_identity=100.0;transcript_id=Py17XNL_0104704.1;locus_tag=Py17XNL_0104704;protein_id=Py17XNL_0104704.1-p1;product=conserved Plasmodium protein, unknown function
Py17XNL_01	AUGUSTUS	transcription_end_site	253507	253507	.	-	.	ID=Py17XNL_0104704.1-tts1;Parent=Py17XNL_0104704.1;gene_name=conserved Plasmodium protein;Name=Py17XNL_0104704.1-tts1;transcript_id=Py17XNL_0104704.1;locus_tag=Py17XNL_0104704
Py17XNL_01	AUGUSTUS	three_prime_UTR	253507	253650	0.24	-	.	ID=Py17XNL_0104704.1-3UTR1;Parent=Py17XNL_0104704.1;gene_name=conserved Plasmodium protein;Name=Py17XNL_0104704.1-3UTR1;transcript_id=Py17XNL_0104704.1;locus_tag=Py17XNL_0104704
Py17XNL_01	AUGUSTUS	exon	253507	254906	.	-	.	ID=Py17XNL_0104704.1-exon1;Parent=Py17XNL_0104704.1;gene_name=conserved Plasmodium protein;Name=Py17XNL_0104704.1-exon1;transcript_id=Py17XNL_0104704.1;locus_tag=Py17XNL_0104704;protein_id=Py17XNL_0104704.1-p1;product=conserved Plasmodium protein, unknown function
Py17XNL_01	AUGUSTUS	stop_codon	253651	253653	.	-	0	ID=Py17XNL_0104704.1-stop1;Parent=Py17XNL_0104704.1;gene_name=conserved Plasmodium protein;Name=Py17XNL_0104704.1-stop1;transcript_id=Py17XNL_0104704.1;locus_tag=Py17XNL_0104704
Py17XNL_01	AUGUSTUS	CDS	253651	254769	0.7	-	0	ID=Py17XNL_0104704.1-CDS1;Parent=Py17XNL_0104704.1;gene_name=conserved Plasmodium protein;Name=Py17XNL_0104704.1-p1;transcript_id=Py17XNL_0104704.1;locus_tag=Py17XNL_0104704;protein_id=Py17XNL_0104704.1-p1;product=conserved Plasmodium protein, unknown function
Py17XNL_01	AUGUSTUS	start_codon	254767	254769	.	-	0	ID=Py17XNL_0104704.1-start1;Parent=Py17XNL_0104704.1;gene_name=conserved Plasmodium protein;Name=Py17XNL_0104704.1-start1;transcript_id=Py17XNL_0104704.1;locus_tag=Py17XNL_0104704
Py17XNL_01	AUGUSTUS	five_prime_UTR	254770	254906	0.69	-	.	ID=Py17XNL_0104704.1-5UTR1;Parent=Py17XNL_0104704.1;gene_name=conserved Plasmodium protein;Name=Py17XNL_0104704.1-5UTR1;transcript_id=Py17XNL_0104704.1;locus_tag=Py17XNL_0104704
Py17XNL_01	AUGUSTUS	transcription_start_site	254906	254906	.	-	.	ID=Py17XNL_0104704.1-tss1;Parent=Py17XNL_0104704.1;gene_name=conserved Plasmodium protein;Name=Py17XNL_0104704.1-tss1;transcript_id=Py17XNL_0104704.1;locus_tag=Py17XNL_0104704
###
Py17XNL_01	AUGUSTUS	gene	255387	260716	0.22	-	.	ID=Py17XNL_0104705;gene_id=Py17XNL_0104705;gene_name=Py17XNL_0104705;Name=conserved Plasmodium protein;best_match=PY17X_0104400.1-p1;query_coverage=99.0;percentage_identity=100.0;locus_tag=Py17XNL_0104705
Py17XNL_01	AUGUSTUS	mRNA	255387	260716	0.22	-	.	ID=Py17XNL_0104705.1;Parent=Py17XNL_0104705;gene_name=Py17XNL_0104705;Name=conserved Plasmodium protein.1;best_match=PY17X_0104400.1-p1;query_coverage=99.0;percentage_identity=100.0;transcript_id=Py17XNL_0104705.1;locus_tag=Py17XNL_0104705;protein_id=Py17XNL_0104705.1-p1;product=conserved Plasmodium protein, unknown function
Py17XNL_01	AUGUSTUS	transcription_end_site	255387	255387	.	-	.	ID=Py17XNL_0104705.1-tts1;Parent=Py17XNL_0104705.1;gene_name=conserved Plasmodium protein;Name=Py17XNL_0104705.1-tts1;transcript_id=Py17XNL_0104705.1;locus_tag=Py17XNL_0104705
Py17XNL_01	AUGUSTUS	three_prime_UTR	255387	256011	0.23	-	.	ID=Py17XNL_0104705.1-3UTR1;Parent=Py17XNL_0104705.1;gene_name=conserved Plasmodium protein;Name=Py17XNL_0104705.1-3UTR1;transcript_id=Py17XNL_0104705.1;locus_tag=Py17XNL_0104705
Py17XNL_01	AUGUSTUS	exon	255387	260716	.	-	.	ID=Py17XNL_0104705.1-exon1;Parent=Py17XNL_0104705.1;gene_name=conserved Plasmodium protein;Name=Py17XNL_0104705.1-exon1;transcript_id=Py17XNL_0104705.1;locus_tag=Py17XNL_0104705;protein_id=Py17XNL_0104705.1-p1;product=conserved Plasmodium protein, unknown function
Py17XNL_01	AUGUSTUS	stop_codon	256012	256014	.	-	0	ID=Py17XNL_0104705.1-stop1;Parent=Py17XNL_0104705.1;gene_name=conserved Plasmodium protein;Name=Py17XNL_0104705.1-stop1;transcript_id=Py17XNL_0104705.1;locus_tag=Py17XNL_0104705
Py17XNL_01	AUGUSTUS	CDS	256012	260382	0.97	-	0	ID=Py17XNL_0104705.1-CDS1;Parent=Py17XNL_0104705.1;gene_name=conserved Plasmodium protein;Name=Py17XNL_0104705.1-p1;transcript_id=Py17XNL_0104705.1;locus_tag=Py17XNL_0104705;protein_id=Py17XNL_0104705.1-p1;product=conserved Plasmodium protein, unknown function
Py17XNL_01	AUGUSTUS	start_codon	260380	260382	.	-	0	ID=Py17XNL_0104705.1-start1;Parent=Py17XNL_0104705.1;gene_name=conserved Plasmodium protein;Name=Py17XNL_0104705.1-start1;transcript_id=Py17XNL_0104705.1;locus_tag=Py17XNL_0104705
Py17XNL_01	AUGUSTUS	five_prime_UTR	260383	260716	0.95	-	.	ID=Py17XNL_0104705.1-5UTR1;Parent=Py17XNL_0104705.1;gene_name=conserved Plasmodium protein;Name=Py17XNL_0104705.1-5UTR1;transcript_id=Py17XNL_0104705.1;locus_tag=Py17XNL_0104705
Py17XNL_01	AUGUSTUS	transcription_start_site	260716	260716	.	-	.	ID=Py17XNL_0104705.1-tss1;Parent=Py17XNL_0104705.1;gene_name=conserved Plasmodium protein;Name=Py17XNL_0104705.1-tss1;transcript_id=Py17XNL_0104705.1;locus_tag=Py17XNL_0104705
###
Py17XNL_01	AUGUSTUS	gene	261197	268846	0.2	-	.	ID=Py17XNL_0104706;gene_id=Py17XNL_0104706;gene_name=Py17XNL_0104706;Name=SIP2;best_match=PY17X_0104500.1-p1;query_coverage=99.0;percentage_identity=100.0;locus_tag=Py17XNL_0104706
Py17XNL_01	AUGUSTUS	mRNA	261197	268846	0.2	-	.	ID=Py17XNL_0104706.1;Parent=Py17XNL_0104706;gene_name=Py17XNL_0104706;Name=SIP2.1;best_match=PY17X_0104500.1-p1;query_coverage=99.0;percentage_identity=100.0;transcript_id=Py17XNL_0104706.1;locus_tag=Py17XNL_0104706;protein_id=Py17XNL_0104706.1-p1;product=AP2 domain transcription factor, putative
Py17XNL_01	AUGUSTUS	transcription_end_site	261197	261197	.	-	.	ID=Py17XNL_0104706.1-tts1;Parent=Py17XNL_0104706.1;gene_name=SIP2;Name=Py17XNL_0104706.1-tts1;transcript_id=Py17XNL_0104706.1;locus_tag=Py17XNL_0104706
Py17XNL_01	AUGUSTUS	three_prime_UTR	261197	261714	0.36	-	.	ID=Py17XNL_0104706.1-3UTR1;Parent=Py17XNL_0104706.1;gene_name=SIP2;Name=Py17XNL_0104706.1-3UTR1;transcript_id=Py17XNL_0104706.1;locus_tag=Py17XNL_0104706
Py17XNL_01	AUGUSTUS	exon	261197	268061	.	-	.	ID=Py17XNL_0104706.1-exon1;Parent=Py17XNL_0104706.1;gene_name=SIP2;Name=Py17XNL_0104706.1-exon1;transcript_id=Py17XNL_0104706.1;locus_tag=Py17XNL_0104706;protein_id=Py17XNL_0104706.1-p1;product=AP2 domain transcription factor, putative
Py17XNL_01	AUGUSTUS	stop_codon	261715	261717	.	-	0	ID=Py17XNL_0104706.1-stop1;Parent=Py17XNL_0104706.1;gene_name=SIP2;Name=Py17XNL_0104706.1-stop1;transcript_id=Py17XNL_0104706.1;locus_tag=Py17XNL_0104706
Py17XNL_01	AUGUSTUS	CDS	261715	267141	1	-	0	ID=Py17XNL_0104706.1-CDS1;Parent=Py17XNL_0104706.1;gene_name=SIP2;Name=Py17XNL_0104706.1-p1;transcript_id=Py17XNL_0104706.1;locus_tag=Py17XNL_0104706;protein_id=Py17XNL_0104706.1-p1;product=AP2 domain transcription factor, putative
Py17XNL_01	AUGUSTUS	start_codon	267139	267141	.	-	0	ID=Py17XNL_0104706.1-start1;Parent=Py17XNL_0104706.1;gene_name=SIP2;Name=Py17XNL_0104706.1-start1;transcript_id=Py17XNL_0104706.1;locus_tag=Py17XNL_0104706
Py17XNL_01	AUGUSTUS	five_prime_UTR	267142	268061	0.89	-	.	ID=Py17XNL_0104706.1-5UTR1;Parent=Py17XNL_0104706.1;gene_name=SIP2;Name=Py17XNL_0104706.1-5UTR1;transcript_id=Py17XNL_0104706.1;locus_tag=Py17XNL_0104706
Py17XNL_01	AUGUSTUS	exon	268688	268846	.	-	.	ID=Py17XNL_0104706.1-exon2;Parent=Py17XNL_0104706.1;gene_name=SIP2;Name=Py17XNL_0104706.1-exon2;transcript_id=Py17XNL_0104706.1;locus_tag=Py17XNL_0104706;protein_id=Py17XNL_0104706.1-p1;product=AP2 domain transcription factor, putative
Py17XNL_01	AUGUSTUS	five_prime_UTR	268688	268846	0.72	-	.	ID=Py17XNL_0104706.1-5UTR2;Parent=Py17XNL_0104706.1;gene_name=SIP2;Name=Py17XNL_0104706.1-5UTR2;transcript_id=Py17XNL_0104706.1;locus_tag=Py17XNL_0104706
Py17XNL_01	AUGUSTUS	transcription_start_site	268846	268846	.	-	.	ID=Py17XNL_0104706.1-tss1;Parent=Py17XNL_0104706.1;gene_name=SIP2;Name=Py17XNL_0104706.1-tss1;transcript_id=Py17XNL_0104706.1;locus_tag=Py17XNL_0104706
###
Py17XNL_01	AUGUSTUS	gene	269166	272060	0.18	+	.	ID=Py17XNL_0104707;gene_id=Py17XNL_0104707;gene_name=Py17XNL_0104707;Name=ribosomal protein L41;best_match=PY17X_0104600.1-p1;query_coverage=99.0;percentage_identity=100.0;locus_tag=Py17XNL_0104707
Py17XNL_01	AUGUSTUS	mRNA	269166	272060	0.18	+	.	ID=Py17XNL_0104707.1;Parent=Py17XNL_0104707;gene_name=Py17XNL_0104707;Name=ribosomal protein L41.1;best_match=PY17X_0104600.1-p1;query_coverage=99.0;percentage_identity=100.0;transcript_id=Py17XNL_0104707.1;locus_tag=Py17XNL_0104707;protein_id=Py17XNL_0104707.1-p1;product=ribosomal protein L41, mitochondrial, putative
Py17XNL_01	AUGUSTUS	transcription_start_site	269166	269166	.	+	.	ID=Py17XNL_0104707.1-tss1;Parent=Py17XNL_0104707.1;gene_name=ribosomal protein L41;Name=Py17XNL_0104707.1-tss1;transcript_id=Py17XNL_0104707.1;locus_tag=Py17XNL_0104707
Py17XNL_01	AUGUSTUS	exon	269166	269270	.	+	.	ID=Py17XNL_0104707.1-exon1;Parent=Py17XNL_0104707.1;gene_name=ribosomal protein L41;Name=Py17XNL_0104707.1-exon1;transcript_id=Py17XNL_0104707.1;locus_tag=Py17XNL_0104707;protein_id=Py17XNL_0104707.1-p1;product=ribosomal protein L41, mitochondrial, putative
Py17XNL_01	AUGUSTUS	five_prime_UTR	269166	269270	0.97	+	.	ID=Py17XNL_0104707.1-5UTR1;Parent=Py17XNL_0104707.1;gene_name=ribosomal protein L41;Name=Py17XNL_0104707.1-5UTR1;transcript_id=Py17XNL_0104707.1;locus_tag=Py17XNL_0104707
Py17XNL_01	AUGUSTUS	exon	269539	270140	.	+	.	ID=Py17XNL_0104707.1-exon2;Parent=Py17XNL_0104707.1;gene_name=ribosomal protein L41;Name=Py17XNL_0104707.1-exon2;transcript_id=Py17XNL_0104707.1;locus_tag=Py17XNL_0104707;protein_id=Py17XNL_0104707.1-p1;product=ribosomal protein L41, mitochondrial, putative
Py17XNL_01	AUGUSTUS	five_prime_UTR	269539	270140	0.68	+	.	ID=Py17XNL_0104707.1-5UTR2;Parent=Py17XNL_0104707.1;gene_name=ribosomal protein L41;Name=Py17XNL_0104707.1-5UTR2;transcript_id=Py17XNL_0104707.1;locus_tag=Py17XNL_0104707
Py17XNL_01	AUGUSTUS	five_prime_UTR	271131	271241	0.65	+	.	ID=Py17XNL_0104707.1-5UTR3;Parent=Py17XNL_0104707.1;gene_name=ribosomal protein L41;Name=Py17XNL_0104707.1-5UTR3;transcript_id=Py17XNL_0104707.1;locus_tag=Py17XNL_0104707
Py17XNL_01	AUGUSTUS	exon	271131	271344	.	+	.	ID=Py17XNL_0104707.1-exon3;Parent=Py17XNL_0104707.1;gene_name=ribosomal protein L41;Name=Py17XNL_0104707.1-exon3;transcript_id=Py17XNL_0104707.1;locus_tag=Py17XNL_0104707;protein_id=Py17XNL_0104707.1-p1;product=ribosomal protein L41, mitochondrial, putative
Py17XNL_01	AUGUSTUS	start_codon	271242	271244	.	+	0	ID=Py17XNL_0104707.1-start1;Parent=Py17XNL_0104707.1;gene_name=ribosomal protein L41;Name=Py17XNL_0104707.1-start1;transcript_id=Py17XNL_0104707.1;locus_tag=Py17XNL_0104707
Py17XNL_01	AUGUSTUS	CDS	271242	271344	0.93	+	0	ID=Py17XNL_0104707.1-CDS1;Parent=Py17XNL_0104707.1;gene_name=ribosomal protein L41;Name=Py17XNL_0104707.1-p1;transcript_id=Py17XNL_0104707.1;locus_tag=Py17XNL_0104707;protein_id=Py17XNL_0104707.1-p1;product=ribosomal protein L41, mitochondrial, putative
Py17XNL_01	AUGUSTUS	intron	271345	271630	0.98	+	.	ID=Py17XNL_0104707.1-intron1;Parent=Py17XNL_0104707.1;gene_name=ribosomal protein L41;Name=Py17XNL_0104707.1-intron1;transcript_id=Py17XNL_0104707.1;locus_tag=Py17XNL_0104707
Py17XNL_01	AUGUSTUS	exon	271631	271695	.	+	.	ID=Py17XNL_0104707.1-exon4;Parent=Py17XNL_0104707.1;gene_name=ribosomal protein L41;Name=Py17XNL_0104707.1-exon4;transcript_id=Py17XNL_0104707.1;locus_tag=Py17XNL_0104707;protein_id=Py17XNL_0104707.1-p1;product=ribosomal protein L41, mitochondrial, putative
Py17XNL_01	AUGUSTUS	CDS	271631	271695	0.98	+	2	ID=Py17XNL_0104707.1-CDS2;Parent=Py17XNL_0104707.1;gene_name=ribosomal protein L41;Name=Py17XNL_0104707.1-p1;transcript_id=Py17XNL_0104707.1;locus_tag=Py17XNL_0104707;protein_id=Py17XNL_0104707.1-p1;product=ribosomal protein L41, mitochondrial, putative
Py17XNL_01	AUGUSTUS	intron	271696	271872	0.98	+	.	ID=Py17XNL_0104707.1-intron2;Parent=Py17XNL_0104707.1;gene_name=ribosomal protein L41;Name=Py17XNL_0104707.1-intron2;transcript_id=Py17XNL_0104707.1;locus_tag=Py17XNL_0104707
Py17XNL_01	AUGUSTUS	CDS	271873	271953	0.98	+	0	ID=Py17XNL_0104707.1-CDS3;Parent=Py17XNL_0104707.1;gene_name=ribosomal protein L41;Name=Py17XNL_0104707.1-p1;transcript_id=Py17XNL_0104707.1;locus_tag=Py17XNL_0104707;protein_id=Py17XNL_0104707.1-p1;product=ribosomal protein L41, mitochondrial, putative
Py17XNL_01	AUGUSTUS	exon	271873	272060	.	+	.	ID=Py17XNL_0104707.1-exon5;Parent=Py17XNL_0104707.1;gene_name=ribosomal protein L41;Name=Py17XNL_0104707.1-exon5;transcript_id=Py17XNL_0104707.1;locus_tag=Py17XNL_0104707;protein_id=Py17XNL_0104707.1-p1;product=ribosomal protein L41, mitochondrial, putative
Py17XNL_01	AUGUSTUS	stop_codon	271951	271953	.	+	0	ID=Py17XNL_0104707.1-stop1;Parent=Py17XNL_0104707.1;gene_name=ribosomal protein L41;Name=Py17XNL_0104707.1-stop1;transcript_id=Py17XNL_0104707.1;locus_tag=Py17XNL_0104707
Py17XNL_01	AUGUSTUS	three_prime_UTR	271954	272060	0.28	+	.	ID=Py17XNL_0104707.1-3UTR1;Parent=Py17XNL_0104707.1;gene_name=ribosomal protein L41;Name=Py17XNL_0104707.1-3UTR1;transcript_id=Py17XNL_0104707.1;locus_tag=Py17XNL_0104707
Py17XNL_01	AUGUSTUS	transcription_end_site	272060	272060	.	+	.	ID=Py17XNL_0104707.1-tts1;Parent=Py17XNL_0104707.1;gene_name=ribosomal protein L41;Name=Py17XNL_0104707.1-tts1;transcript_id=Py17XNL_0104707.1;locus_tag=Py17XNL_0104707
###
Py17XNL_01	AUGUSTUS	gene	269166	275440	0.18	+	.	ID=Py17XNL_0104708;gene_id=Py17XNL_0104708;gene_name=Py17XNL_0104708;Name=conserved Plasmodium protein;best_match=PY17X_0104700.1-p1;query_coverage=99.0;percentage_identity=100.0;locus_tag=Py17XNL_0104708
Py17XNL_01	AUGUSTUS	mRNA	269166	275440	0.18	+	.	ID=Py17XNL_0104708.1;Parent=Py17XNL_0104708;gene_name=Py17XNL_0104708;Name=conserved Plasmodium protein.1;best_match=PY17X_0104700.1-p1;query_coverage=99.0;percentage_identity=100.0;transcript_id=Py17XNL_0104708.1;locus_tag=Py17XNL_0104708;protein_id=Py17XNL_0104708.1-p1;product=conserved Plasmodium protein, unknown function
Py17XNL_01	AUGUSTUS	transcription_start_site	269166	269166	.	+	.	ID=Py17XNL_0104708.1-tss1;Parent=Py17XNL_0104708.1;gene_name=conserved Plasmodium protein;Name=Py17XNL_0104708.1-tss1;transcript_id=Py17XNL_0104708.1;locus_tag=Py17XNL_0104708
Py17XNL_01	AUGUSTUS	exon	269166	269270	.	+	.	ID=Py17XNL_0104708.1-exon1;Parent=Py17XNL_0104708.1;gene_name=conserved Plasmodium protein;Name=Py17XNL_0104708.1-exon1;transcript_id=Py17XNL_0104708.1;locus_tag=Py17XNL_0104708;protein_id=Py17XNL_0104708.1-p1;product=conserved Plasmodium protein, unknown function
Py17XNL_01	AUGUSTUS	five_prime_UTR	269166	269270	0.96	+	.	ID=Py17XNL_0104708.1-5UTR1;Parent=Py17XNL_0104708.1;gene_name=conserved Plasmodium protein;Name=Py17XNL_0104708.1-5UTR1;transcript_id=Py17XNL_0104708.1;locus_tag=Py17XNL_0104708
Py17XNL_01	AUGUSTUS	exon	269539	270140	.	+	.	ID=Py17XNL_0104708.1-exon2;Parent=Py17XNL_0104708.1;gene_name=conserved Plasmodium protein;Name=Py17XNL_0104708.1-exon2;transcript_id=Py17XNL_0104708.1;locus_tag=Py17XNL_0104708;protein_id=Py17XNL_0104708.1-p1;product=conserved Plasmodium protein, unknown function
Py17XNL_01	AUGUSTUS	five_prime_UTR	269539	270140	0.74	+	.	ID=Py17XNL_0104708.1-5UTR2;Parent=Py17XNL_0104708.1;gene_name=conserved Plasmodium protein;Name=Py17XNL_0104708.1-5UTR2;transcript_id=Py17XNL_0104708.1;locus_tag=Py17XNL_0104708
Py17XNL_01	AUGUSTUS	five_prime_UTR	270918	272690	0.52	+	.	ID=Py17XNL_0104708.1-5UTR3;Parent=Py17XNL_0104708.1;gene_name=conserved Plasmodium protein;Name=Py17XNL_0104708.1-5UTR3;transcript_id=Py17XNL_0104708.1;locus_tag=Py17XNL_0104708
Py17XNL_01	AUGUSTUS	exon	270918	275440	.	+	.	ID=Py17XNL_0104708.1-exon3;Parent=Py17XNL_0104708.1;gene_name=conserved Plasmodium protein;Name=Py17XNL_0104708.1-exon3;transcript_id=Py17XNL_0104708.1;locus_tag=Py17XNL_0104708;protein_id=Py17XNL_0104708.1-p1;product=conserved Plasmodium protein, unknown function
Py17XNL_01	AUGUSTUS	start_codon	272691	272693	.	+	0	ID=Py17XNL_0104708.1-start1;Parent=Py17XNL_0104708.1;gene_name=conserved Plasmodium protein;Name=Py17XNL_0104708.1-start1;transcript_id=Py17XNL_0104708.1;locus_tag=Py17XNL_0104708
Py17XNL_01	AUGUSTUS	CDS	272691	274628	0.97	+	0	ID=Py17XNL_0104708.1-CDS1;Parent=Py17XNL_0104708.1;gene_name=conserved Plasmodium protein;Name=Py17XNL_0104708.1-p1;transcript_id=Py17XNL_0104708.1;locus_tag=Py17XNL_0104708;protein_id=Py17XNL_0104708.1-p1;product=conserved Plasmodium protein, unknown function
Py17XNL_01	AUGUSTUS	stop_codon	274626	274628	.	+	0	ID=Py17XNL_0104708.1-stop1;Parent=Py17XNL_0104708.1;gene_name=conserved Plasmodium protein;Name=Py17XNL_0104708.1-stop1;transcript_id=Py17XNL_0104708.1;locus_tag=Py17XNL_0104708
Py17XNL_01	AUGUSTUS	three_prime_UTR	274629	275440	0.45	+	.	ID=Py17XNL_0104708.1-3UTR1;Parent=Py17XNL_0104708.1;gene_name=conserved Plasmodium protein;Name=Py17XNL_0104708.1-3UTR1;transcript_id=Py17XNL_0104708.1;locus_tag=Py17XNL_0104708
Py17XNL_01	AUGUSTUS	transcription_end_site	275440	275440	.	+	.	ID=Py17XNL_0104708.1-tts1;Parent=Py17XNL_0104708.1;gene_name=conserved Plasmodium protein;Name=Py17XNL_0104708.1-tts1;transcript_id=Py17XNL_0104708.1;locus_tag=Py17XNL_0104708
###
Py17XNL_01	AUGUSTUS	gene	275576	278290	0.21	+	.	ID=Py17XNL_0104709;gene_id=Py17XNL_0104709;gene_name=Py17XNL_0104709;Name=conserved protein;best_match=PY17X_0104800.1-p1;query_coverage=99.0;percentage_identity=100.0;locus_tag=Py17XNL_0104709
Py17XNL_01	AUGUSTUS	mRNA	275576	278290	0.12	+	.	ID=Py17XNL_0104709.1;Parent=Py17XNL_0104709;gene_name=Py17XNL_0104709;Name=conserved protein.1;best_match=PY17X_0104800.1-p1;query_coverage=99.0;percentage_identity=100.0;transcript_id=Py17XNL_0104709.1;locus_tag=Py17XNL_0104709;protein_id=Py17XNL_0104709.1-p1;product=conserved protein, unknown function
Py17XNL_01	AUGUSTUS	transcription_start_site	275576	275576	.	+	.	ID=Py17XNL_0104709.1-tss1;Parent=Py17XNL_0104709.1;gene_name=conserved protein;Name=Py17XNL_0104709.1-tss1;transcript_id=Py17XNL_0104709.1;locus_tag=Py17XNL_0104709
Py17XNL_01	AUGUSTUS	five_prime_UTR	275576	275621	0.21	+	.	ID=Py17XNL_0104709.1-5UTR1;Parent=Py17XNL_0104709.1;gene_name=conserved protein;Name=Py17XNL_0104709.1-5UTR1;transcript_id=Py17XNL_0104709.1;locus_tag=Py17XNL_0104709
Py17XNL_01	AUGUSTUS	exon	275576	276010	.	+	.	ID=Py17XNL_0104709.1-exon1;Parent=Py17XNL_0104709.1;gene_name=conserved protein;Name=Py17XNL_0104709.1-exon1;transcript_id=Py17XNL_0104709.1;locus_tag=Py17XNL_0104709;protein_id=Py17XNL_0104709.1-p1;product=conserved protein, unknown function
Py17XNL_01	AUGUSTUS	start_codon	275622	275624	.	+	0	ID=Py17XNL_0104709.1-start1;Parent=Py17XNL_0104709.1;gene_name=conserved protein;Name=Py17XNL_0104709.1-start1;transcript_id=Py17XNL_0104709.1;locus_tag=Py17XNL_0104709
Py17XNL_01	AUGUSTUS	CDS	275622	276010	0.57	+	0	ID=Py17XNL_0104709.1-CDS1;Parent=Py17XNL_0104709.1;gene_name=conserved protein;Name=Py17XNL_0104709.1-p1;transcript_id=Py17XNL_0104709.1;locus_tag=Py17XNL_0104709;protein_id=Py17XNL_0104709.1-p1;product=conserved protein, unknown function
Py17XNL_01	AUGUSTUS	intron	276011	276171	1	+	.	ID=Py17XNL_0104709.1-intron1;Parent=Py17XNL_0104709.1;gene_name=conserved protein;Name=Py17XNL_0104709.1-intron1;transcript_id=Py17XNL_0104709.1;locus_tag=Py17XNL_0104709
Py17XNL_01	AUGUSTUS	exon	276172	276248	.	+	.	ID=Py17XNL_0104709.1-exon2;Parent=Py17XNL_0104709.1;gene_name=conserved protein;Name=Py17XNL_0104709.1-exon2;transcript_id=Py17XNL_0104709.1;locus_tag=Py17XNL_0104709;protein_id=Py17XNL_0104709.1-p1;product=conserved protein, unknown function
Py17XNL_01	AUGUSTUS	CDS	276172	276248	1	+	1	ID=Py17XNL_0104709.1-CDS2;Parent=Py17XNL_0104709.1;gene_name=conserved protein;Name=Py17XNL_0104709.1-p1;transcript_id=Py17XNL_0104709.1;locus_tag=Py17XNL_0104709;protein_id=Py17XNL_0104709.1-p1;product=conserved protein, unknown function
Py17XNL_01	AUGUSTUS	intron	276249	276338	1	+	.	ID=Py17XNL_0104709.1-intron2;Parent=Py17XNL_0104709.1;gene_name=conserved protein;Name=Py17XNL_0104709.1-intron2;transcript_id=Py17XNL_0104709.1;locus_tag=Py17XNL_0104709
Py17XNL_01	AUGUSTUS	exon	276339	276404	.	+	.	ID=Py17XNL_0104709.1-exon3;Parent=Py17XNL_0104709.1;gene_name=conserved protein;Name=Py17XNL_0104709.1-exon3;transcript_id=Py17XNL_0104709.1;locus_tag=Py17XNL_0104709;protein_id=Py17XNL_0104709.1-p1;product=conserved protein, unknown function
Py17XNL_01	AUGUSTUS	CDS	276339	276404	1	+	2	ID=Py17XNL_0104709.1-CDS3;Parent=Py17XNL_0104709.1;gene_name=conserved protein;Name=Py17XNL_0104709.1-p1;transcript_id=Py17XNL_0104709.1;locus_tag=Py17XNL_0104709;protein_id=Py17XNL_0104709.1-p1;product=conserved protein, unknown function
Py17XNL_01	AUGUSTUS	intron	276405	276719	1	+	.	ID=Py17XNL_0104709.1-intron3;Parent=Py17XNL_0104709.1;gene_name=conserved protein;Name=Py17XNL_0104709.1-intron3;transcript_id=Py17XNL_0104709.1;locus_tag=Py17XNL_0104709
Py17XNL_01	AUGUSTUS	CDS	276720	276769	1	+	2	ID=Py17XNL_0104709.1-CDS4;Parent=Py17XNL_0104709.1;gene_name=conserved protein;Name=Py17XNL_0104709.1-p1;transcript_id=Py17XNL_0104709.1;locus_tag=Py17XNL_0104709;protein_id=Py17XNL_0104709.1-p1;product=conserved protein, unknown function
Py17XNL_01	AUGUSTUS	exon	276720	277688	.	+	.	ID=Py17XNL_0104709.1-exon4;Parent=Py17XNL_0104709.1;gene_name=conserved protein;Name=Py17XNL_0104709.1-exon4;transcript_id=Py17XNL_0104709.1;locus_tag=Py17XNL_0104709;protein_id=Py17XNL_0104709.1-p1;product=conserved protein, unknown function
Py17XNL_01	AUGUSTUS	stop_codon	276767	276769	.	+	0	ID=Py17XNL_0104709.1-stop1;Parent=Py17XNL_0104709.1;gene_name=conserved protein;Name=Py17XNL_0104709.1-stop1;transcript_id=Py17XNL_0104709.1;locus_tag=Py17XNL_0104709
Py17XNL_01	AUGUSTUS	three_prime_UTR	276770	277688	1	+	.	ID=Py17XNL_0104709.1-3UTR1;Parent=Py17XNL_0104709.1;gene_name=conserved protein;Name=Py17XNL_0104709.1-3UTR1;transcript_id=Py17XNL_0104709.1;locus_tag=Py17XNL_0104709
Py17XNL_01	AUGUSTUS	exon	277766	278290	.	+	.	ID=Py17XNL_0104709.1-exon5;Parent=Py17XNL_0104709.1;gene_name=conserved protein;Name=Py17XNL_0104709.1-exon5;transcript_id=Py17XNL_0104709.1;locus_tag=Py17XNL_0104709;protein_id=Py17XNL_0104709.1-p1;product=conserved protein, unknown function
Py17XNL_01	AUGUSTUS	three_prime_UTR	277766	278290	0.49	+	.	ID=Py17XNL_0104709.1-3UTR2;Parent=Py17XNL_0104709.1;gene_name=conserved protein;Name=Py17XNL_0104709.1-3UTR2;transcript_id=Py17XNL_0104709.1;locus_tag=Py17XNL_0104709
Py17XNL_01	AUGUSTUS	transcription_end_site	278290	278290	.	+	.	ID=Py17XNL_0104709.1-tts1;Parent=Py17XNL_0104709.1;gene_name=conserved protein;Name=Py17XNL_0104709.1-tts1;transcript_id=Py17XNL_0104709.1;locus_tag=Py17XNL_0104709
Py17XNL_01	AUGUSTUS	mRNA	275576	278290	0.09	+	.	ID=Py17XNL_0104709.2;Parent=Py17XNL_0104709;gene_name=Py17XNL_0104709;Name=conserved protein.2;best_match=PY17X_0104800.1-p1;query_coverage=99.0;percentage_identity=100.0;transcript_id=Py17XNL_0104709.2;locus_tag=Py17XNL_0104709;protein_id=Py17XNL_0104709.2-p2;product=conserved protein, unknown function
Py17XNL_01	AUGUSTUS	transcription_start_site	275576	275576	.	+	.	ID=Py17XNL_0104709.2-tss1;Parent=Py17XNL_0104709.2;gene_name=conserved protein;Name=Py17XNL_0104709.2-tss1;transcript_id=Py17XNL_0104709.2;locus_tag=Py17XNL_0104709
Py17XNL_01	AUGUSTUS	five_prime_UTR	275576	275621	0.2	+	.	ID=Py17XNL_0104709.2-5UTR1;Parent=Py17XNL_0104709.2;gene_name=conserved protein;Name=Py17XNL_0104709.2-5UTR1;transcript_id=Py17XNL_0104709.2;locus_tag=Py17XNL_0104709
Py17XNL_01	AUGUSTUS	exon	275576	276010	.	+	.	ID=Py17XNL_0104709.2-exon1;Parent=Py17XNL_0104709.2;gene_name=conserved protein;Name=Py17XNL_0104709.2-exon1;transcript_id=Py17XNL_0104709.2;locus_tag=Py17XNL_0104709;protein_id=Py17XNL_0104709.2-p2;product=conserved protein, unknown function
Py17XNL_01	AUGUSTUS	start_codon	275622	275624	.	+	0	ID=Py17XNL_0104709.2-start1;Parent=Py17XNL_0104709.2;gene_name=conserved protein;Name=Py17XNL_0104709.2-start1;transcript_id=Py17XNL_0104709.2;locus_tag=Py17XNL_0104709
Py17XNL_01	AUGUSTUS	CDS	275622	276010	0.59	+	0	ID=Py17XNL_0104709.2-CDS1;Parent=Py17XNL_0104709.2;gene_name=conserved protein;Name=Py17XNL_0104709.2-p2;transcript_id=Py17XNL_0104709.2;locus_tag=Py17XNL_0104709;protein_id=Py17XNL_0104709.2-p2;product=conserved protein, unknown function
Py17XNL_01	AUGUSTUS	intron	276011	276171	1	+	.	ID=Py17XNL_0104709.2-intron1;Parent=Py17XNL_0104709.2;gene_name=conserved protein;Name=Py17XNL_0104709.2-intron1;transcript_id=Py17XNL_0104709.2;locus_tag=Py17XNL_0104709
Py17XNL_01	AUGUSTUS	exon	276172	276248	.	+	.	ID=Py17XNL_0104709.2-exon2;Parent=Py17XNL_0104709.2;gene_name=conserved protein;Name=Py17XNL_0104709.2-exon2;transcript_id=Py17XNL_0104709.2;locus_tag=Py17XNL_0104709;protein_id=Py17XNL_0104709.2-p2;product=conserved protein, unknown function
Py17XNL_01	AUGUSTUS	CDS	276172	276248	1	+	1	ID=Py17XNL_0104709.2-CDS2;Parent=Py17XNL_0104709.2;gene_name=conserved protein;Name=Py17XNL_0104709.2-p2;transcript_id=Py17XNL_0104709.2;locus_tag=Py17XNL_0104709;protein_id=Py17XNL_0104709.2-p2;product=conserved protein, unknown function
Py17XNL_01	AUGUSTUS	intron	276249	276338	1	+	.	ID=Py17XNL_0104709.2-intron2;Parent=Py17XNL_0104709.2;gene_name=conserved protein;Name=Py17XNL_0104709.2-intron2;transcript_id=Py17XNL_0104709.2;locus_tag=Py17XNL_0104709
Py17XNL_01	AUGUSTUS	CDS	276339	276409	1	+	2	ID=Py17XNL_0104709.2-CDS3;Parent=Py17XNL_0104709.2;gene_name=conserved protein;Name=Py17XNL_0104709.2-p2;transcript_id=Py17XNL_0104709.2;locus_tag=Py17XNL_0104709;protein_id=Py17XNL_0104709.2-p2;product=conserved protein, unknown function
Py17XNL_01	AUGUSTUS	exon	276339	276847	.	+	.	ID=Py17XNL_0104709.2-exon3;Parent=Py17XNL_0104709.2;gene_name=conserved protein;Name=Py17XNL_0104709.2-exon3;transcript_id=Py17XNL_0104709.2;locus_tag=Py17XNL_0104709;protein_id=Py17XNL_0104709.2-p2;product=conserved protein, unknown function
Py17XNL_01	AUGUSTUS	stop_codon	276407	276409	.	+	0	ID=Py17XNL_0104709.2-stop1;Parent=Py17XNL_0104709.2;gene_name=conserved protein;Name=Py17XNL_0104709.2-stop1;transcript_id=Py17XNL_0104709.2;locus_tag=Py17XNL_0104709
Py17XNL_01	AUGUSTUS	three_prime_UTR	276410	276847	0.95	+	.	ID=Py17XNL_0104709.2-3UTR1;Parent=Py17XNL_0104709.2;gene_name=conserved protein;Name=Py17XNL_0104709.2-3UTR1;transcript_id=Py17XNL_0104709.2;locus_tag=Py17XNL_0104709
Py17XNL_01	AUGUSTUS	exon	277116	277688	.	+	.	ID=Py17XNL_0104709.2-exon4;Parent=Py17XNL_0104709.2;gene_name=conserved protein;Name=Py17XNL_0104709.2-exon4;transcript_id=Py17XNL_0104709.2;locus_tag=Py17XNL_0104709;protein_id=Py17XNL_0104709.2-p2;product=conserved protein, unknown function
Py17XNL_01	AUGUSTUS	three_prime_UTR	277116	277688	0.94	+	.	ID=Py17XNL_0104709.2-3UTR2;Parent=Py17XNL_0104709.2;gene_name=conserved protein;Name=Py17XNL_0104709.2-3UTR2;transcript_id=Py17XNL_0104709.2;locus_tag=Py17XNL_0104709
Py17XNL_01	AUGUSTUS	exon	277766	278290	.	+	.	ID=Py17XNL_0104709.2-exon5;Parent=Py17XNL_0104709.2;gene_name=conserved protein;Name=Py17XNL_0104709.2-exon5;transcript_id=Py17XNL_0104709.2;locus_tag=Py17XNL_0104709;protein_id=Py17XNL_0104709.2-p2;product=conserved protein, unknown function
Py17XNL_01	AUGUSTUS	three_prime_UTR	277766	278290	0.49	+	.	ID=Py17XNL_0104709.2-3UTR3;Parent=Py17XNL_0104709.2;gene_name=conserved protein;Name=Py17XNL_0104709.2-3UTR3;transcript_id=Py17XNL_0104709.2;locus_tag=Py17XNL_0104709
Py17XNL_01	AUGUSTUS	transcription_end_site	278290	278290	.	+	.	ID=Py17XNL_0104709.2-tts1;Parent=Py17XNL_0104709.2;gene_name=conserved protein;Name=Py17XNL_0104709.2-tts1;transcript_id=Py17XNL_0104709.2;locus_tag=Py17XNL_0104709
###
Py17XNL_01	AUGUSTUS	gene	278886	286570	0.17	+	.	ID=Py17XNL_0104710;gene_id=Py17XNL_0104710;gene_name=Py17XNL_0104710;Name=GYF domain-containing protein;best_match=PY17X_0104900.1-p1;query_coverage=99.0;percentage_identity=100.0;locus_tag=Py17XNL_0104710
Py17XNL_01	AUGUSTUS	mRNA	278886	286570	0.11	+	.	ID=Py17XNL_0104710.1;Parent=Py17XNL_0104710;gene_name=Py17XNL_0104710;Name=GYF domain-containing protein.1;best_match=PY17X_0104900.1-p1;query_coverage=99.0;percentage_identity=100.0;transcript_id=Py17XNL_0104710.1;locus_tag=Py17XNL_0104710;protein_id=Py17XNL_0104710.1-p1;product=GYF domain-containing protein, putative
Py17XNL_01	AUGUSTUS	transcription_start_site	278886	278886	.	+	.	ID=Py17XNL_0104710.1-tss1;Parent=Py17XNL_0104710.1;gene_name=GYF domain-containing protein;Name=Py17XNL_0104710.1-tss1;transcript_id=Py17XNL_0104710.1;locus_tag=Py17XNL_0104710
Py17XNL_01	AUGUSTUS	five_prime_UTR	278886	279834	0.33	+	.	ID=Py17XNL_0104710.1-5UTR1;Parent=Py17XNL_0104710.1;gene_name=GYF domain-containing protein;Name=Py17XNL_0104710.1-5UTR1;transcript_id=Py17XNL_0104710.1;locus_tag=Py17XNL_0104710
Py17XNL_01	AUGUSTUS	exon	278886	285748	.	+	.	ID=Py17XNL_0104710.1-exon1;Parent=Py17XNL_0104710.1;gene_name=GYF domain-containing protein;Name=Py17XNL_0104710.1-exon1;transcript_id=Py17XNL_0104710.1;locus_tag=Py17XNL_0104710;protein_id=Py17XNL_0104710.1-p1;product=GYF domain-containing protein, putative
Py17XNL_01	AUGUSTUS	start_codon	279835	279837	.	+	0	ID=Py17XNL_0104710.1-start1;Parent=Py17XNL_0104710.1;gene_name=GYF domain-containing protein;Name=Py17XNL_0104710.1-start1;transcript_id=Py17XNL_0104710.1;locus_tag=Py17XNL_0104710
Py17XNL_01	AUGUSTUS	CDS	279835	285748	0.98	+	0	ID=Py17XNL_0104710.1-CDS1;Parent=Py17XNL_0104710.1;gene_name=GYF domain-containing protein;Name=Py17XNL_0104710.1-p1;transcript_id=Py17XNL_0104710.1;locus_tag=Py17XNL_0104710;protein_id=Py17XNL_0104710.1-p1;product=GYF domain-containing protein, putative
Py17XNL_01	AUGUSTUS	intron	285749	285864	0.98	+	.	ID=Py17XNL_0104710.1-intron1;Parent=Py17XNL_0104710.1;gene_name=GYF domain-containing protein;Name=Py17XNL_0104710.1-intron1;transcript_id=Py17XNL_0104710.1;locus_tag=Py17XNL_0104710
Py17XNL_01	AUGUSTUS	exon	285865	285915	.	+	.	ID=Py17XNL_0104710.1-exon2;Parent=Py17XNL_0104710.1;gene_name=GYF domain-containing protein;Name=Py17XNL_0104710.1-exon2;transcript_id=Py17XNL_0104710.1;locus_tag=Py17XNL_0104710;protein_id=Py17XNL_0104710.1-p1;product=GYF domain-containing protein, putative
Py17XNL_01	AUGUSTUS	CDS	285865	285915	0.98	+	2	ID=Py17XNL_0104710.1-CDS2;Parent=Py17XNL_0104710.1;gene_name=GYF domain-containing protein;Name=Py17XNL_0104710.1-p1;transcript_id=Py17XNL_0104710.1;locus_tag=Py17XNL_0104710;protein_id=Py17XNL_0104710.1-p1;product=GYF domain-containing protein, putative
Py17XNL_01	AUGUSTUS	intron	285916	286106	0.98	+	.	ID=Py17XNL_0104710.1-intron2;Parent=Py17XNL_0104710.1;gene_name=GYF domain-containing protein;Name=Py17XNL_0104710.1-intron2;transcript_id=Py17XNL_0104710.1;locus_tag=Py17XNL_0104710
Py17XNL_01	AUGUSTUS	exon	286107	286180	.	+	.	ID=Py17XNL_0104710.1-exon3;Parent=Py17XNL_0104710.1;gene_name=GYF domain-containing protein;Name=Py17XNL_0104710.1-exon3;transcript_id=Py17XNL_0104710.1;locus_tag=Py17XNL_0104710;protein_id=Py17XNL_0104710.1-p1;product=GYF domain-containing protein, putative
Py17XNL_01	AUGUSTUS	CDS	286107	286180	0.98	+	2	ID=Py17XNL_0104710.1-CDS3;Parent=Py17XNL_0104710.1;gene_name=GYF domain-containing protein;Name=Py17XNL_0104710.1-p1;transcript_id=Py17XNL_0104710.1;locus_tag=Py17XNL_0104710;protein_id=Py17XNL_0104710.1-p1;product=GYF domain-containing protein, putative
Py17XNL_01	AUGUSTUS	intron	286181	286322	0.98	+	.	ID=Py17XNL_0104710.1-intron3;Parent=Py17XNL_0104710.1;gene_name=GYF domain-containing protein;Name=Py17XNL_0104710.1-intron3;transcript_id=Py17XNL_0104710.1;locus_tag=Py17XNL_0104710
Py17XNL_01	AUGUSTUS	CDS	286323	286466	0.98	+	0	ID=Py17XNL_0104710.1-CDS4;Parent=Py17XNL_0104710.1;gene_name=GYF domain-containing protein;Name=Py17XNL_0104710.1-p1;transcript_id=Py17XNL_0104710.1;locus_tag=Py17XNL_0104710;protein_id=Py17XNL_0104710.1-p1;product=GYF domain-containing protein, putative
Py17XNL_01	AUGUSTUS	exon	286323	286570	.	+	.	ID=Py17XNL_0104710.1-exon4;Parent=Py17XNL_0104710.1;gene_name=GYF domain-containing protein;Name=Py17XNL_0104710.1-exon4;transcript_id=Py17XNL_0104710.1;locus_tag=Py17XNL_0104710;protein_id=Py17XNL_0104710.1-p1;product=GYF domain-containing protein, putative
Py17XNL_01	AUGUSTUS	stop_codon	286464	286466	.	+	0	ID=Py17XNL_0104710.1-stop1;Parent=Py17XNL_0104710.1;gene_name=GYF domain-containing protein;Name=Py17XNL_0104710.1-stop1;transcript_id=Py17XNL_0104710.1;locus_tag=Py17XNL_0104710
Py17XNL_01	AUGUSTUS	three_prime_UTR	286467	286570	0.28	+	.	ID=Py17XNL_0104710.1-3UTR1;Parent=Py17XNL_0104710.1;gene_name=GYF domain-containing protein;Name=Py17XNL_0104710.1-3UTR1;transcript_id=Py17XNL_0104710.1;locus_tag=Py17XNL_0104710
Py17XNL_01	AUGUSTUS	transcription_end_site	286570	286570	.	+	.	ID=Py17XNL_0104710.1-tts1;Parent=Py17XNL_0104710.1;gene_name=GYF domain-containing protein;Name=Py17XNL_0104710.1-tts1;transcript_id=Py17XNL_0104710.1;locus_tag=Py17XNL_0104710
Py17XNL_01	AUGUSTUS	mRNA	278886	286570	0.06	+	.	ID=Py17XNL_0104710.2;Parent=Py17XNL_0104710;gene_name=Py17XNL_0104710;Name=GYF domain-containing protein.2;best_match=PY17X_0104900.1-p1;query_coverage=99.0;percentage_identity=99.899;transcript_id=Py17XNL_0104710.2;locus_tag=Py17XNL_0104710;protein_id=Py17XNL_0104710.2-p2;product=GYF domain-containing protein, putative
Py17XNL_01	AUGUSTUS	transcription_start_site	278886	278886	.	+	.	ID=Py17XNL_0104710.2-tss1;Parent=Py17XNL_0104710.2;gene_name=GYF domain-containing protein;Name=Py17XNL_0104710.2-tss1;transcript_id=Py17XNL_0104710.2;locus_tag=Py17XNL_0104710
Py17XNL_01	AUGUSTUS	five_prime_UTR	278886	279834	0.28	+	.	ID=Py17XNL_0104710.2-5UTR1;Parent=Py17XNL_0104710.2;gene_name=GYF domain-containing protein;Name=Py17XNL_0104710.2-5UTR1;transcript_id=Py17XNL_0104710.2;locus_tag=Py17XNL_0104710
Py17XNL_01	AUGUSTUS	exon	278886	286570	.	+	.	ID=Py17XNL_0104710.2-exon1;Parent=Py17XNL_0104710.2;gene_name=GYF domain-containing protein;Name=Py17XNL_0104710.2-exon1;transcript_id=Py17XNL_0104710.2;locus_tag=Py17XNL_0104710;protein_id=Py17XNL_0104710.2-p2;product=GYF domain-containing protein, putative
Py17XNL_01	AUGUSTUS	start_codon	279835	279837	.	+	0	ID=Py17XNL_0104710.2-start1;Parent=Py17XNL_0104710.2;gene_name=GYF domain-containing protein;Name=Py17XNL_0104710.2-start1;transcript_id=Py17XNL_0104710.2;locus_tag=Py17XNL_0104710
Py17XNL_01	AUGUSTUS	CDS	279835	285783	0.9	+	0	ID=Py17XNL_0104710.2-CDS1;Parent=Py17XNL_0104710.2;gene_name=GYF domain-containing protein;Name=Py17XNL_0104710.2-p2;transcript_id=Py17XNL_0104710.2;locus_tag=Py17XNL_0104710;protein_id=Py17XNL_0104710.2-p2;product=GYF domain-containing protein, putative
Py17XNL_01	AUGUSTUS	stop_codon	285781	285783	.	+	0	ID=Py17XNL_0104710.2-stop1;Parent=Py17XNL_0104710.2;gene_name=GYF domain-containing protein;Name=Py17XNL_0104710.2-stop1;transcript_id=Py17XNL_0104710.2;locus_tag=Py17XNL_0104710
Py17XNL_01	AUGUSTUS	three_prime_UTR	285784	286570	0.21	+	.	ID=Py17XNL_0104710.2-3UTR1;Parent=Py17XNL_0104710.2;gene_name=GYF domain-containing protein;Name=Py17XNL_0104710.2-3UTR1;transcript_id=Py17XNL_0104710.2;locus_tag=Py17XNL_0104710
Py17XNL_01	AUGUSTUS	transcription_end_site	286570	286570	.	+	.	ID=Py17XNL_0104710.2-tts1;Parent=Py17XNL_0104710.2;gene_name=GYF domain-containing protein;Name=Py17XNL_0104710.2-tts1;transcript_id=Py17XNL_0104710.2;locus_tag=Py17XNL_0104710
###
Py17XNL_01	AUGUSTUS	gene	286817	288416	0.49	-	.	ID=Py17XNL_0104711;gene_id=Py17XNL_0104711;gene_name=Py17XNL_0104711;Name=GILP;best_match=PY17X_0105000.1-p1;query_coverage=99.0;percentage_identity=100.0;locus_tag=Py17XNL_0104711
Py17XNL_01	AUGUSTUS	mRNA	286817	288416	0.49	-	.	ID=Py17XNL_0104711.1;Parent=Py17XNL_0104711;gene_name=Py17XNL_0104711;Name=GILP.1;best_match=PY17X_0105000.1-p1;query_coverage=99.0;percentage_identity=100.0;transcript_id=Py17XNL_0104711.1;locus_tag=Py17XNL_0104711;protein_id=Py17XNL_0104711.1-p1;product=glyoxalase I-like protein GILP, putative
Py17XNL_01	AUGUSTUS	transcription_end_site	286817	286817	.	-	.	ID=Py17XNL_0104711.1-tts1;Parent=Py17XNL_0104711.1;gene_name=GILP;Name=Py17XNL_0104711.1-tts1;transcript_id=Py17XNL_0104711.1;locus_tag=Py17XNL_0104711
Py17XNL_01	AUGUSTUS	three_prime_UTR	286817	287035	0.64	-	.	ID=Py17XNL_0104711.1-3UTR1;Parent=Py17XNL_0104711.1;gene_name=GILP;Name=Py17XNL_0104711.1-3UTR1;transcript_id=Py17XNL_0104711.1;locus_tag=Py17XNL_0104711
Py17XNL_01	AUGUSTUS	exon	286817	287200	.	-	.	ID=Py17XNL_0104711.1-exon1;Parent=Py17XNL_0104711.1;gene_name=GILP;Name=Py17XNL_0104711.1-exon1;transcript_id=Py17XNL_0104711.1;locus_tag=Py17XNL_0104711;protein_id=Py17XNL_0104711.1-p1;product=glyoxalase I-like protein GILP, putative
Py17XNL_01	AUGUSTUS	stop_codon	287036	287038	.	-	0	ID=Py17XNL_0104711.1-stop1;Parent=Py17XNL_0104711.1;gene_name=GILP;Name=Py17XNL_0104711.1-stop1;transcript_id=Py17XNL_0104711.1;locus_tag=Py17XNL_0104711
Py17XNL_01	AUGUSTUS	CDS	287036	287200	1	-	0	ID=Py17XNL_0104711.1-CDS1;Parent=Py17XNL_0104711.1;gene_name=GILP;Name=Py17XNL_0104711.1-p1;transcript_id=Py17XNL_0104711.1;locus_tag=Py17XNL_0104711;protein_id=Py17XNL_0104711.1-p1;product=glyoxalase I-like protein GILP, putative
Py17XNL_01	AUGUSTUS	intron	287201	287331	1	-	.	ID=Py17XNL_0104711.1-intron1;Parent=Py17XNL_0104711.1;gene_name=GILP;Name=Py17XNL_0104711.1-intron1;transcript_id=Py17XNL_0104711.1;locus_tag=Py17XNL_0104711
Py17XNL_01	AUGUSTUS	exon	287332	287463	.	-	.	ID=Py17XNL_0104711.1-exon2;Parent=Py17XNL_0104711.1;gene_name=GILP;Name=Py17XNL_0104711.1-exon2;transcript_id=Py17XNL_0104711.1;locus_tag=Py17XNL_0104711;protein_id=Py17XNL_0104711.1-p1;product=glyoxalase I-like protein GILP, putative
Py17XNL_01	AUGUSTUS	CDS	287332	287463	1	-	0	ID=Py17XNL_0104711.1-CDS2;Parent=Py17XNL_0104711.1;gene_name=GILP;Name=Py17XNL_0104711.1-p1;transcript_id=Py17XNL_0104711.1;locus_tag=Py17XNL_0104711;protein_id=Py17XNL_0104711.1-p1;product=glyoxalase I-like protein GILP, putative
Py17XNL_01	AUGUSTUS	intron	287464	287641	1	-	.	ID=Py17XNL_0104711.1-intron2;Parent=Py17XNL_0104711.1;gene_name=GILP;Name=Py17XNL_0104711.1-intron2;transcript_id=Py17XNL_0104711.1;locus_tag=Py17XNL_0104711
Py17XNL_01	AUGUSTUS	CDS	287642	287647	1	-	0	ID=Py17XNL_0104711.1-CDS3;Parent=Py17XNL_0104711.1;gene_name=GILP;Name=Py17XNL_0104711.1-p1;transcript_id=Py17XNL_0104711.1;locus_tag=Py17XNL_0104711;protein_id=Py17XNL_0104711.1-p1;product=glyoxalase I-like protein GILP, putative
Py17XNL_01	AUGUSTUS	exon	287642	287707	.	-	.	ID=Py17XNL_0104711.1-exon3;Parent=Py17XNL_0104711.1;gene_name=GILP;Name=Py17XNL_0104711.1-exon3;transcript_id=Py17XNL_0104711.1;locus_tag=Py17XNL_0104711;protein_id=Py17XNL_0104711.1-p1;product=glyoxalase I-like protein GILP, putative
Py17XNL_01	AUGUSTUS	start_codon	287645	287647	.	-	0	ID=Py17XNL_0104711.1-start1;Parent=Py17XNL_0104711.1;gene_name=GILP;Name=Py17XNL_0104711.1-start1;transcript_id=Py17XNL_0104711.1;locus_tag=Py17XNL_0104711
Py17XNL_01	AUGUSTUS	five_prime_UTR	287648	287707	1	-	.	ID=Py17XNL_0104711.1-5UTR1;Parent=Py17XNL_0104711.1;gene_name=GILP;Name=Py17XNL_0104711.1-5UTR1;transcript_id=Py17XNL_0104711.1;locus_tag=Py17XNL_0104711
Py17XNL_01	AUGUSTUS	exon	287816	287917	.	-	.	ID=Py17XNL_0104711.1-exon4;Parent=Py17XNL_0104711.1;gene_name=GILP;Name=Py17XNL_0104711.1-exon4;transcript_id=Py17XNL_0104711.1;locus_tag=Py17XNL_0104711;protein_id=Py17XNL_0104711.1-p1;product=glyoxalase I-like protein GILP, putative
Py17XNL_01	AUGUSTUS	five_prime_UTR	287816	287917	1	-	.	ID=Py17XNL_0104711.1-5UTR2;Parent=Py17XNL_0104711.1;gene_name=GILP;Name=Py17XNL_0104711.1-5UTR2;transcript_id=Py17XNL_0104711.1;locus_tag=Py17XNL_0104711
Py17XNL_01	AUGUSTUS	exon	288043	288171	.	-	.	ID=Py17XNL_0104711.1-exon5;Parent=Py17XNL_0104711.1;gene_name=GILP;Name=Py17XNL_0104711.1-exon5;transcript_id=Py17XNL_0104711.1;locus_tag=Py17XNL_0104711;protein_id=Py17XNL_0104711.1-p1;product=glyoxalase I-like protein GILP, putative
Py17XNL_01	AUGUSTUS	five_prime_UTR	288043	288171	1	-	.	ID=Py17XNL_0104711.1-5UTR3;Parent=Py17XNL_0104711.1;gene_name=GILP;Name=Py17XNL_0104711.1-5UTR3;transcript_id=Py17XNL_0104711.1;locus_tag=Py17XNL_0104711
Py17XNL_01	AUGUSTUS	exon	288287	288416	.	-	.	ID=Py17XNL_0104711.1-exon6;Parent=Py17XNL_0104711.1;gene_name=GILP;Name=Py17XNL_0104711.1-exon6;transcript_id=Py17XNL_0104711.1;locus_tag=Py17XNL_0104711;protein_id=Py17XNL_0104711.1-p1;product=glyoxalase I-like protein GILP, putative
Py17XNL_01	AUGUSTUS	five_prime_UTR	288287	288416	0.79	-	.	ID=Py17XNL_0104711.1-5UTR4;Parent=Py17XNL_0104711.1;gene_name=GILP;Name=Py17XNL_0104711.1-5UTR4;transcript_id=Py17XNL_0104711.1;locus_tag=Py17XNL_0104711
Py17XNL_01	AUGUSTUS	transcription_start_site	288416	288416	.	-	.	ID=Py17XNL_0104711.1-tss1;Parent=Py17XNL_0104711.1;gene_name=GILP;Name=Py17XNL_0104711.1-tss1;transcript_id=Py17XNL_0104711.1;locus_tag=Py17XNL_0104711
###
Py17XNL_01	AUGUSTUS	gene	289297	293666	0.28	-	.	ID=Py17XNL_0104712;gene_id=Py17XNL_0104712;gene_name=Py17XNL_0104712;Name=RAP protein;best_match=PY17X_0105100.1-p1;query_coverage=99.0;percentage_identity=100.0;locus_tag=Py17XNL_0104712
Py17XNL_01	AUGUSTUS	mRNA	289297	293666	0.28	-	.	ID=Py17XNL_0104712.1;Parent=Py17XNL_0104712;gene_name=Py17XNL_0104712;Name=RAP protein.1;best_match=PY17X_0105100.1-p1;query_coverage=99.0;percentage_identity=100.0;transcript_id=Py17XNL_0104712.1;locus_tag=Py17XNL_0104712;protein_id=Py17XNL_0104712.1-p1;product=RAP protein, putative
Py17XNL_01	AUGUSTUS	transcription_end_site	289297	289297	.	-	.	ID=Py17XNL_0104712.1-tts1;Parent=Py17XNL_0104712.1;gene_name=RAP protein;Name=Py17XNL_0104712.1-tts1;transcript_id=Py17XNL_0104712.1;locus_tag=Py17XNL_0104712
Py17XNL_01	AUGUSTUS	three_prime_UTR	289297	289393	0.31	-	.	ID=Py17XNL_0104712.1-3UTR1;Parent=Py17XNL_0104712.1;gene_name=RAP protein;Name=Py17XNL_0104712.1-3UTR1;transcript_id=Py17XNL_0104712.1;locus_tag=Py17XNL_0104712
Py17XNL_01	AUGUSTUS	exon	289297	293666	.	-	.	ID=Py17XNL_0104712.1-exon1;Parent=Py17XNL_0104712.1;gene_name=RAP protein;Name=Py17XNL_0104712.1-exon1;transcript_id=Py17XNL_0104712.1;locus_tag=Py17XNL_0104712;protein_id=Py17XNL_0104712.1-p1;product=RAP protein, putative
Py17XNL_01	AUGUSTUS	stop_codon	289394	289396	.	-	0	ID=Py17XNL_0104712.1-stop1;Parent=Py17XNL_0104712.1;gene_name=RAP protein;Name=Py17XNL_0104712.1-stop1;transcript_id=Py17XNL_0104712.1;locus_tag=Py17XNL_0104712
Py17XNL_01	AUGUSTUS	CDS	289394	293560	0.99	-	0	ID=Py17XNL_0104712.1-CDS1;Parent=Py17XNL_0104712.1;gene_name=RAP protein;Name=Py17XNL_0104712.1-p1;transcript_id=Py17XNL_0104712.1;locus_tag=Py17XNL_0104712;protein_id=Py17XNL_0104712.1-p1;product=RAP protein, putative
Py17XNL_01	AUGUSTUS	start_codon	293558	293560	.	-	0	ID=Py17XNL_0104712.1-start1;Parent=Py17XNL_0104712.1;gene_name=RAP protein;Name=Py17XNL_0104712.1-start1;transcript_id=Py17XNL_0104712.1;locus_tag=Py17XNL_0104712
Py17XNL_01	AUGUSTUS	five_prime_UTR	293561	293666	0.9	-	.	ID=Py17XNL_0104712.1-5UTR1;Parent=Py17XNL_0104712.1;gene_name=RAP protein;Name=Py17XNL_0104712.1-5UTR1;transcript_id=Py17XNL_0104712.1;locus_tag=Py17XNL_0104712
Py17XNL_01	AUGUSTUS	transcription_start_site	293666	293666	.	-	.	ID=Py17XNL_0104712.1-tss1;Parent=Py17XNL_0104712.1;gene_name=RAP protein;Name=Py17XNL_0104712.1-tss1;transcript_id=Py17XNL_0104712.1;locus_tag=Py17XNL_0104712
###
Py17XNL_01	AUGUSTUS	gene	293897	295506	0.42	-	.	ID=Py17XNL_0104713;gene_id=Py17XNL_0104713;gene_name=Py17XNL_0104713;Name=conserved Plasmodium protein;best_match=PY17X_0105200.1-p1;query_coverage=99.0;percentage_identity=100.0;locus_tag=Py17XNL_0104713
Py17XNL_01	AUGUSTUS	mRNA	293897	295506	0.42	-	.	ID=Py17XNL_0104713.1;Parent=Py17XNL_0104713;gene_name=Py17XNL_0104713;Name=conserved Plasmodium protein.1;best_match=PY17X_0105200.1-p1;query_coverage=99.0;percentage_identity=100.0;transcript_id=Py17XNL_0104713.1;locus_tag=Py17XNL_0104713;protein_id=Py17XNL_0104713.1-p1;product=conserved Plasmodium protein, unknown function
Py17XNL_01	AUGUSTUS	transcription_end_site	293897	293897	.	-	.	ID=Py17XNL_0104713.1-tts1;Parent=Py17XNL_0104713.1;gene_name=conserved Plasmodium protein;Name=Py17XNL_0104713.1-tts1;transcript_id=Py17XNL_0104713.1;locus_tag=Py17XNL_0104713
Py17XNL_01	AUGUSTUS	three_prime_UTR	293897	294451	0.54	-	.	ID=Py17XNL_0104713.1-3UTR1;Parent=Py17XNL_0104713.1;gene_name=conserved Plasmodium protein;Name=Py17XNL_0104713.1-3UTR1;transcript_id=Py17XNL_0104713.1;locus_tag=Py17XNL_0104713
Py17XNL_01	AUGUSTUS	exon	293897	294509	.	-	.	ID=Py17XNL_0104713.1-exon1;Parent=Py17XNL_0104713.1;gene_name=conserved Plasmodium protein;Name=Py17XNL_0104713.1-exon1;transcript_id=Py17XNL_0104713.1;locus_tag=Py17XNL_0104713;protein_id=Py17XNL_0104713.1-p1;product=conserved Plasmodium protein, unknown function
Py17XNL_01	AUGUSTUS	stop_codon	294452	294454	.	-	0	ID=Py17XNL_0104713.1-stop1;Parent=Py17XNL_0104713.1;gene_name=conserved Plasmodium protein;Name=Py17XNL_0104713.1-stop1;transcript_id=Py17XNL_0104713.1;locus_tag=Py17XNL_0104713
Py17XNL_01	AUGUSTUS	CDS	294452	294509	1	-	1	ID=Py17XNL_0104713.1-CDS1;Parent=Py17XNL_0104713.1;gene_name=conserved Plasmodium protein;Name=Py17XNL_0104713.1-p1;transcript_id=Py17XNL_0104713.1;locus_tag=Py17XNL_0104713;protein_id=Py17XNL_0104713.1-p1;product=conserved Plasmodium protein, unknown function
Py17XNL_01	AUGUSTUS	intron	294510	294732	1	-	.	ID=Py17XNL_0104713.1-intron1;Parent=Py17XNL_0104713.1;gene_name=conserved Plasmodium protein;Name=Py17XNL_0104713.1-intron1;transcript_id=Py17XNL_0104713.1;locus_tag=Py17XNL_0104713
Py17XNL_01	AUGUSTUS	exon	294733	294911	.	-	.	ID=Py17XNL_0104713.1-exon2;Parent=Py17XNL_0104713.1;gene_name=conserved Plasmodium protein;Name=Py17XNL_0104713.1-exon2;transcript_id=Py17XNL_0104713.1;locus_tag=Py17XNL_0104713;protein_id=Py17XNL_0104713.1-p1;product=conserved Plasmodium protein, unknown function
Py17XNL_01	AUGUSTUS	CDS	294733	294911	1	-	0	ID=Py17XNL_0104713.1-CDS2;Parent=Py17XNL_0104713.1;gene_name=conserved Plasmodium protein;Name=Py17XNL_0104713.1-p1;transcript_id=Py17XNL_0104713.1;locus_tag=Py17XNL_0104713;protein_id=Py17XNL_0104713.1-p1;product=conserved Plasmodium protein, unknown function
Py17XNL_01	AUGUSTUS	intron	294912	295067	1	-	.	ID=Py17XNL_0104713.1-intron2;Parent=Py17XNL_0104713.1;gene_name=conserved Plasmodium protein;Name=Py17XNL_0104713.1-intron2;transcript_id=Py17XNL_0104713.1;locus_tag=Py17XNL_0104713
Py17XNL_01	AUGUSTUS	CDS	295068	295118	0.73	-	0	ID=Py17XNL_0104713.1-CDS3;Parent=Py17XNL_0104713.1;gene_name=conserved Plasmodium protein;Name=Py17XNL_0104713.1-p1;transcript_id=Py17XNL_0104713.1;locus_tag=Py17XNL_0104713;protein_id=Py17XNL_0104713.1-p1;product=conserved Plasmodium protein, unknown function
Py17XNL_01	AUGUSTUS	exon	295068	295506	.	-	.	ID=Py17XNL_0104713.1-exon3;Parent=Py17XNL_0104713.1;gene_name=conserved Plasmodium protein;Name=Py17XNL_0104713.1-exon3;transcript_id=Py17XNL_0104713.1;locus_tag=Py17XNL_0104713;protein_id=Py17XNL_0104713.1-p1;product=conserved Plasmodium protein, unknown function
Py17XNL_01	AUGUSTUS	start_codon	295116	295118	.	-	0	ID=Py17XNL_0104713.1-start1;Parent=Py17XNL_0104713.1;gene_name=conserved Plasmodium protein;Name=Py17XNL_0104713.1-start1;transcript_id=Py17XNL_0104713.1;locus_tag=Py17XNL_0104713
Py17XNL_01	AUGUSTUS	five_prime_UTR	295119	295506	0.73	-	.	ID=Py17XNL_0104713.1-5UTR1;Parent=Py17XNL_0104713.1;gene_name=conserved Plasmodium protein;Name=Py17XNL_0104713.1-5UTR1;transcript_id=Py17XNL_0104713.1;locus_tag=Py17XNL_0104713
Py17XNL_01	AUGUSTUS	transcription_start_site	295506	295506	.	-	.	ID=Py17XNL_0104713.1-tss1;Parent=Py17XNL_0104713.1;gene_name=conserved Plasmodium protein;Name=Py17XNL_0104713.1-tss1;transcript_id=Py17XNL_0104713.1;locus_tag=Py17XNL_0104713
###
Py17XNL_01	AUGUSTUS	gene	295686	296990	0.19	+	.	ID=Py17XNL_0104714;gene_id=Py17XNL_0104714;gene_name=Py17XNL_0104714;Name=50S ribosomal protein L24;best_match=PY17X_0105300.1-p1;query_coverage=99.0;percentage_identity=100.0;locus_tag=Py17XNL_0104714
Py17XNL_01	AUGUSTUS	mRNA	295686	296990	0.19	+	.	ID=Py17XNL_0104714.1;Parent=Py17XNL_0104714;gene_name=Py17XNL_0104714;Name=50S ribosomal protein L24.1;best_match=PY17X_0105300.1-p1;query_coverage=99.0;percentage_identity=100.0;transcript_id=Py17XNL_0104714.1;locus_tag=Py17XNL_0104714;protein_id=Py17XNL_0104714.1-p1;product=50S ribosomal protein L24, putative
Py17XNL_01	AUGUSTUS	transcription_start_site	295686	295686	.	+	.	ID=Py17XNL_0104714.1-tss1;Parent=Py17XNL_0104714.1;gene_name=50S ribosomal protein L24;Name=Py17XNL_0104714.1-tss1;transcript_id=Py17XNL_0104714.1;locus_tag=Py17XNL_0104714
Py17XNL_01	AUGUSTUS	five_prime_UTR	295686	295793	0.46	+	.	ID=Py17XNL_0104714.1-5UTR1;Parent=Py17XNL_0104714.1;gene_name=50S ribosomal protein L24;Name=Py17XNL_0104714.1-5UTR1;transcript_id=Py17XNL_0104714.1;locus_tag=Py17XNL_0104714
Py17XNL_01	AUGUSTUS	exon	295686	296990	.	+	.	ID=Py17XNL_0104714.1-exon1;Parent=Py17XNL_0104714.1;gene_name=50S ribosomal protein L24;Name=Py17XNL_0104714.1-exon1;transcript_id=Py17XNL_0104714.1;locus_tag=Py17XNL_0104714;protein_id=Py17XNL_0104714.1-p1;product=50S ribosomal protein L24, putative
Py17XNL_01	AUGUSTUS	start_codon	295794	295796	.	+	0	ID=Py17XNL_0104714.1-start1;Parent=Py17XNL_0104714.1;gene_name=50S ribosomal protein L24;Name=Py17XNL_0104714.1-start1;transcript_id=Py17XNL_0104714.1;locus_tag=Py17XNL_0104714
Py17XNL_01	AUGUSTUS	CDS	295794	296378	1	+	0	ID=Py17XNL_0104714.1-CDS1;Parent=Py17XNL_0104714.1;gene_name=50S ribosomal protein L24;Name=Py17XNL_0104714.1-p1;transcript_id=Py17XNL_0104714.1;locus_tag=Py17XNL_0104714;protein_id=Py17XNL_0104714.1-p1;product=50S ribosomal protein L24, putative
Py17XNL_01	AUGUSTUS	stop_codon	296376	296378	.	+	0	ID=Py17XNL_0104714.1-stop1;Parent=Py17XNL_0104714.1;gene_name=50S ribosomal protein L24;Name=Py17XNL_0104714.1-stop1;transcript_id=Py17XNL_0104714.1;locus_tag=Py17XNL_0104714
Py17XNL_01	AUGUSTUS	three_prime_UTR	296379	296990	0.48	+	.	ID=Py17XNL_0104714.1-3UTR1;Parent=Py17XNL_0104714.1;gene_name=50S ribosomal protein L24;Name=Py17XNL_0104714.1-3UTR1;transcript_id=Py17XNL_0104714.1;locus_tag=Py17XNL_0104714
Py17XNL_01	AUGUSTUS	transcription_end_site	296990	296990	.	+	.	ID=Py17XNL_0104714.1-tts1;Parent=Py17XNL_0104714.1;gene_name=50S ribosomal protein L24;Name=Py17XNL_0104714.1-tts1;transcript_id=Py17XNL_0104714.1;locus_tag=Py17XNL_0104714
###
Py17XNL_01	AUGUSTUS	gene	299566	302910	0.13	+	.	ID=Py17XNL_0104715;gene_id=Py17XNL_0104715;gene_name=Py17XNL_0104715;Name=RNA-binding protein;best_match=PY17X_0105400.1-p1;query_coverage=99.0;percentage_identity=100.0;locus_tag=Py17XNL_0104715
Py17XNL_01	AUGUSTUS	mRNA	299566	302910	0.13	+	.	ID=Py17XNL_0104715.1;Parent=Py17XNL_0104715;gene_name=Py17XNL_0104715;Name=RNA-binding protein.1;best_match=PY17X_0105400.1-p1;query_coverage=99.0;percentage_identity=100.0;transcript_id=Py17XNL_0104715.1;locus_tag=Py17XNL_0104715;protein_id=Py17XNL_0104715.1-p1;product=KH domain-containing protein, putative
Py17XNL_01	AUGUSTUS	transcription_start_site	299566	299566	.	+	.	ID=Py17XNL_0104715.1-tss1;Parent=Py17XNL_0104715.1;gene_name=RNA-binding protein;Name=Py17XNL_0104715.1-tss1;transcript_id=Py17XNL_0104715.1;locus_tag=Py17XNL_0104715
Py17XNL_01	AUGUSTUS	exon	299566	299601	.	+	.	ID=Py17XNL_0104715.1-exon1;Parent=Py17XNL_0104715.1;gene_name=RNA-binding protein;Name=Py17XNL_0104715.1-exon1;transcript_id=Py17XNL_0104715.1;locus_tag=Py17XNL_0104715;protein_id=Py17XNL_0104715.1-p1;product=KH domain-containing protein, putative
Py17XNL_01	AUGUSTUS	five_prime_UTR	299566	299601	0.79	+	.	ID=Py17XNL_0104715.1-5UTR1;Parent=Py17XNL_0104715.1;gene_name=RNA-binding protein;Name=Py17XNL_0104715.1-5UTR1;transcript_id=Py17XNL_0104715.1;locus_tag=Py17XNL_0104715
Py17XNL_01	AUGUSTUS	five_prime_UTR	299792	300162	0.98	+	.	ID=Py17XNL_0104715.1-5UTR2;Parent=Py17XNL_0104715.1;gene_name=RNA-binding protein;Name=Py17XNL_0104715.1-5UTR2;transcript_id=Py17XNL_0104715.1;locus_tag=Py17XNL_0104715
Py17XNL_01	AUGUSTUS	exon	299792	302910	.	+	.	ID=Py17XNL_0104715.1-exon2;Parent=Py17XNL_0104715.1;gene_name=RNA-binding protein;Name=Py17XNL_0104715.1-exon2;transcript_id=Py17XNL_0104715.1;locus_tag=Py17XNL_0104715;protein_id=Py17XNL_0104715.1-p1;product=KH domain-containing protein, putative
Py17XNL_01	AUGUSTUS	start_codon	300163	300165	.	+	0	ID=Py17XNL_0104715.1-start1;Parent=Py17XNL_0104715.1;gene_name=RNA-binding protein;Name=Py17XNL_0104715.1-start1;transcript_id=Py17XNL_0104715.1;locus_tag=Py17XNL_0104715
Py17XNL_01	AUGUSTUS	CDS	300163	302391	1	+	0	ID=Py17XNL_0104715.1-CDS1;Parent=Py17XNL_0104715.1;gene_name=RNA-binding protein;Name=Py17XNL_0104715.1-p1;transcript_id=Py17XNL_0104715.1;locus_tag=Py17XNL_0104715;protein_id=Py17XNL_0104715.1-p1;product=KH domain-containing protein, putative
Py17XNL_01	AUGUSTUS	stop_codon	302389	302391	.	+	0	ID=Py17XNL_0104715.1-stop1;Parent=Py17XNL_0104715.1;gene_name=RNA-binding protein;Name=Py17XNL_0104715.1-stop1;transcript_id=Py17XNL_0104715.1;locus_tag=Py17XNL_0104715
Py17XNL_01	AUGUSTUS	three_prime_UTR	302392	302910	0.2	+	.	ID=Py17XNL_0104715.1-3UTR1;Parent=Py17XNL_0104715.1;gene_name=RNA-binding protein;Name=Py17XNL_0104715.1-3UTR1;transcript_id=Py17XNL_0104715.1;locus_tag=Py17XNL_0104715
Py17XNL_01	AUGUSTUS	transcription_end_site	302910	302910	.	+	.	ID=Py17XNL_0104715.1-tts1;Parent=Py17XNL_0104715.1;gene_name=RNA-binding protein;Name=Py17XNL_0104715.1-tts1;transcript_id=Py17XNL_0104715.1;locus_tag=Py17XNL_0104715
###
Py17XNL_01	AUGUSTUS	gene	303327	305256	0.22	-	.	ID=Py17XNL_0104716;gene_id=Py17XNL_0104716;gene_name=Py17XNL_0104716;Name=acylphosphatase;best_match=PY17X_0105500.1-p1;query_coverage=98.0;percentage_identity=100.0;locus_tag=Py17XNL_0104716
Py17XNL_01	AUGUSTUS	mRNA	303327	305256	0.22	-	.	ID=Py17XNL_0104716.1;Parent=Py17XNL_0104716;gene_name=Py17XNL_0104716;Name=acylphosphatase.1;best_match=PY17X_0105500.1-p1;query_coverage=98.0;percentage_identity=100.0;transcript_id=Py17XNL_0104716.1;locus_tag=Py17XNL_0104716;protein_id=Py17XNL_0104716.1-p1;product=acylphosphatase, putative
Py17XNL_01	AUGUSTUS	transcription_end_site	303327	303327	.	-	.	ID=Py17XNL_0104716.1-tts1;Parent=Py17XNL_0104716.1;gene_name=acylphosphatase;Name=Py17XNL_0104716.1-tts1;transcript_id=Py17XNL_0104716.1;locus_tag=Py17XNL_0104716
Py17XNL_01	AUGUSTUS	three_prime_UTR	303327	303627	0.24	-	.	ID=Py17XNL_0104716.1-3UTR1;Parent=Py17XNL_0104716.1;gene_name=acylphosphatase;Name=Py17XNL_0104716.1-3UTR1;transcript_id=Py17XNL_0104716.1;locus_tag=Py17XNL_0104716
Py17XNL_01	AUGUSTUS	exon	303327	303694	.	-	.	ID=Py17XNL_0104716.1-exon1;Parent=Py17XNL_0104716.1;gene_name=acylphosphatase;Name=Py17XNL_0104716.1-exon1;transcript_id=Py17XNL_0104716.1;locus_tag=Py17XNL_0104716;protein_id=Py17XNL_0104716.1-p1;product=acylphosphatase, putative
Py17XNL_01	AUGUSTUS	stop_codon	303628	303630	.	-	0	ID=Py17XNL_0104716.1-stop1;Parent=Py17XNL_0104716.1;gene_name=acylphosphatase;Name=Py17XNL_0104716.1-stop1;transcript_id=Py17XNL_0104716.1;locus_tag=Py17XNL_0104716
Py17XNL_01	AUGUSTUS	CDS	303628	303694	1	-	1	ID=Py17XNL_0104716.1-CDS1;Parent=Py17XNL_0104716.1;gene_name=acylphosphatase;Name=Py17XNL_0104716.1-p1;transcript_id=Py17XNL_0104716.1;locus_tag=Py17XNL_0104716;protein_id=Py17XNL_0104716.1-p1;product=acylphosphatase, putative
Py17XNL_01	AUGUSTUS	intron	303695	303894	1	-	.	ID=Py17XNL_0104716.1-intron1;Parent=Py17XNL_0104716.1;gene_name=acylphosphatase;Name=Py17XNL_0104716.1-intron1;transcript_id=Py17XNL_0104716.1;locus_tag=Py17XNL_0104716
Py17XNL_01	AUGUSTUS	exon	303895	304022	.	-	.	ID=Py17XNL_0104716.1-exon2;Parent=Py17XNL_0104716.1;gene_name=acylphosphatase;Name=Py17XNL_0104716.1-exon2;transcript_id=Py17XNL_0104716.1;locus_tag=Py17XNL_0104716;protein_id=Py17XNL_0104716.1-p1;product=acylphosphatase, putative
Py17XNL_01	AUGUSTUS	CDS	303895	304022	1	-	0	ID=Py17XNL_0104716.1-CDS2;Parent=Py17XNL_0104716.1;gene_name=acylphosphatase;Name=Py17XNL_0104716.1-p1;transcript_id=Py17XNL_0104716.1;locus_tag=Py17XNL_0104716;protein_id=Py17XNL_0104716.1-p1;product=acylphosphatase, putative
Py17XNL_01	AUGUSTUS	intron	304023	304170	1	-	.	ID=Py17XNL_0104716.1-intron2;Parent=Py17XNL_0104716.1;gene_name=acylphosphatase;Name=Py17XNL_0104716.1-intron2;transcript_id=Py17XNL_0104716.1;locus_tag=Py17XNL_0104716
Py17XNL_01	AUGUSTUS	CDS	304171	304221	0.98	-	0	ID=Py17XNL_0104716.1-CDS3;Parent=Py17XNL_0104716.1;gene_name=acylphosphatase;Name=Py17XNL_0104716.1-p1;transcript_id=Py17XNL_0104716.1;locus_tag=Py17XNL_0104716;protein_id=Py17XNL_0104716.1-p1;product=acylphosphatase, putative
Py17XNL_01	AUGUSTUS	exon	304171	305256	.	-	.	ID=Py17XNL_0104716.1-exon3;Parent=Py17XNL_0104716.1;gene_name=acylphosphatase;Name=Py17XNL_0104716.1-exon3;transcript_id=Py17XNL_0104716.1;locus_tag=Py17XNL_0104716;protein_id=Py17XNL_0104716.1-p1;product=acylphosphatase, putative
Py17XNL_01	AUGUSTUS	start_codon	304219	304221	.	-	0	ID=Py17XNL_0104716.1-start1;Parent=Py17XNL_0104716.1;gene_name=acylphosphatase;Name=Py17XNL_0104716.1-start1;transcript_id=Py17XNL_0104716.1;locus_tag=Py17XNL_0104716
Py17XNL_01	AUGUSTUS	five_prime_UTR	304222	305256	0.93	-	.	ID=Py17XNL_0104716.1-5UTR1;Parent=Py17XNL_0104716.1;gene_name=acylphosphatase;Name=Py17XNL_0104716.1-5UTR1;transcript_id=Py17XNL_0104716.1;locus_tag=Py17XNL_0104716
Py17XNL_01	AUGUSTUS	transcription_start_site	305256	305256	.	-	.	ID=Py17XNL_0104716.1-tss1;Parent=Py17XNL_0104716.1;gene_name=acylphosphatase;Name=Py17XNL_0104716.1-tss1;transcript_id=Py17XNL_0104716.1;locus_tag=Py17XNL_0104716
###
Py17XNL_01	AUGUSTUS	gene	305656	307930	0.38	+	.	ID=Py17XNL_0104717;gene_id=Py17XNL_0104717;gene_name=Py17XNL_0104717;Name=ARK1;best_match=PY17X_0105600.1-p1;query_coverage=99.0;percentage_identity=100.0;locus_tag=Py17XNL_0104717
Py17XNL_01	AUGUSTUS	mRNA	305656	307930	0.11	+	.	ID=Py17XNL_0104717.1;Parent=Py17XNL_0104717;gene_name=Py17XNL_0104717;Name=ARK1.1;best_match=PY17X_0105600.1-p1;query_coverage=99.0;percentage_identity=100.0;transcript_id=Py17XNL_0104717.1;locus_tag=Py17XNL_0104717;protein_id=Py17XNL_0104717.1-p1;product=serine/threonine protein kinase ARK1, putative
Py17XNL_01	AUGUSTUS	transcription_start_site	305656	305656	.	+	.	ID=Py17XNL_0104717.1-tss1;Parent=Py17XNL_0104717.1;gene_name=ARK1;Name=Py17XNL_0104717.1-tss1;transcript_id=Py17XNL_0104717.1;locus_tag=Py17XNL_0104717
Py17XNL_01	AUGUSTUS	five_prime_UTR	305656	305760	0.2	+	.	ID=Py17XNL_0104717.1-5UTR1;Parent=Py17XNL_0104717.1;gene_name=ARK1;Name=Py17XNL_0104717.1-5UTR1;transcript_id=Py17XNL_0104717.1;locus_tag=Py17XNL_0104717
Py17XNL_01	AUGUSTUS	exon	305656	305874	.	+	.	ID=Py17XNL_0104717.1-exon1;Parent=Py17XNL_0104717.1;gene_name=ARK1;Name=Py17XNL_0104717.1-exon1;transcript_id=Py17XNL_0104717.1;locus_tag=Py17XNL_0104717;protein_id=Py17XNL_0104717.1-p1;product=serine/threonine protein kinase ARK1, putative
Py17XNL_01	AUGUSTUS	start_codon	305761	305763	.	+	0	ID=Py17XNL_0104717.1-start1;Parent=Py17XNL_0104717.1;gene_name=ARK1;Name=Py17XNL_0104717.1-start1;transcript_id=Py17XNL_0104717.1;locus_tag=Py17XNL_0104717
Py17XNL_01	AUGUSTUS	CDS	305761	305874	0.99	+	0	ID=Py17XNL_0104717.1-CDS1;Parent=Py17XNL_0104717.1;gene_name=ARK1;Name=Py17XNL_0104717.1-p1;transcript_id=Py17XNL_0104717.1;locus_tag=Py17XNL_0104717;protein_id=Py17XNL_0104717.1-p1;product=serine/threonine protein kinase ARK1, putative
Py17XNL_01	AUGUSTUS	intron	305875	306149	1	+	.	ID=Py17XNL_0104717.1-intron1;Parent=Py17XNL_0104717.1;gene_name=ARK1;Name=Py17XNL_0104717.1-intron1;transcript_id=Py17XNL_0104717.1;locus_tag=Py17XNL_0104717
Py17XNL_01	AUGUSTUS	exon	306150	306244	.	+	.	ID=Py17XNL_0104717.1-exon2;Parent=Py17XNL_0104717.1;gene_name=ARK1;Name=Py17XNL_0104717.1-exon2;transcript_id=Py17XNL_0104717.1;locus_tag=Py17XNL_0104717;protein_id=Py17XNL_0104717.1-p1;product=serine/threonine protein kinase ARK1, putative
Py17XNL_01	AUGUSTUS	CDS	306150	306244	1	+	0	ID=Py17XNL_0104717.1-CDS2;Parent=Py17XNL_0104717.1;gene_name=ARK1;Name=Py17XNL_0104717.1-p1;transcript_id=Py17XNL_0104717.1;locus_tag=Py17XNL_0104717;protein_id=Py17XNL_0104717.1-p1;product=serine/threonine protein kinase ARK1, putative
Py17XNL_01	AUGUSTUS	intron	306245	306417	1	+	.	ID=Py17XNL_0104717.1-intron2;Parent=Py17XNL_0104717.1;gene_name=ARK1;Name=Py17XNL_0104717.1-intron2;transcript_id=Py17XNL_0104717.1;locus_tag=Py17XNL_0104717
Py17XNL_01	AUGUSTUS	exon	306418	306489	.	+	.	ID=Py17XNL_0104717.1-exon3;Parent=Py17XNL_0104717.1;gene_name=ARK1;Name=Py17XNL_0104717.1-exon3;transcript_id=Py17XNL_0104717.1;locus_tag=Py17XNL_0104717;protein_id=Py17XNL_0104717.1-p1;product=serine/threonine protein kinase ARK1, putative
Py17XNL_01	AUGUSTUS	CDS	306418	306489	1	+	1	ID=Py17XNL_0104717.1-CDS3;Parent=Py17XNL_0104717.1;gene_name=ARK1;Name=Py17XNL_0104717.1-p1;transcript_id=Py17XNL_0104717.1;locus_tag=Py17XNL_0104717;protein_id=Py17XNL_0104717.1-p1;product=serine/threonine protein kinase ARK1, putative
Py17XNL_01	AUGUSTUS	intron	306490	306572	1	+	.	ID=Py17XNL_0104717.1-intron3;Parent=Py17XNL_0104717.1;gene_name=ARK1;Name=Py17XNL_0104717.1-intron3;transcript_id=Py17XNL_0104717.1;locus_tag=Py17XNL_0104717
Py17XNL_01	AUGUSTUS	CDS	306573	307353	1	+	1	ID=Py17XNL_0104717.1-CDS4;Parent=Py17XNL_0104717.1;gene_name=ARK1;Name=Py17XNL_0104717.1-p1;transcript_id=Py17XNL_0104717.1;locus_tag=Py17XNL_0104717;protein_id=Py17XNL_0104717.1-p1;product=serine/threonine protein kinase ARK1, putative
Py17XNL_01	AUGUSTUS	exon	306573	307930	.	+	.	ID=Py17XNL_0104717.1-exon4;Parent=Py17XNL_0104717.1;gene_name=ARK1;Name=Py17XNL_0104717.1-exon4;transcript_id=Py17XNL_0104717.1;locus_tag=Py17XNL_0104717;protein_id=Py17XNL_0104717.1-p1;product=serine/threonine protein kinase ARK1, putative
Py17XNL_01	AUGUSTUS	stop_codon	307351	307353	.	+	0	ID=Py17XNL_0104717.1-stop1;Parent=Py17XNL_0104717.1;gene_name=ARK1;Name=Py17XNL_0104717.1-stop1;transcript_id=Py17XNL_0104717.1;locus_tag=Py17XNL_0104717
Py17XNL_01	AUGUSTUS	three_prime_UTR	307354	307930	0.53	+	.	ID=Py17XNL_0104717.1-3UTR1;Parent=Py17XNL_0104717.1;gene_name=ARK1;Name=Py17XNL_0104717.1-3UTR1;transcript_id=Py17XNL_0104717.1;locus_tag=Py17XNL_0104717
Py17XNL_01	AUGUSTUS	transcription_end_site	307930	307930	.	+	.	ID=Py17XNL_0104717.1-tts1;Parent=Py17XNL_0104717.1;gene_name=ARK1;Name=Py17XNL_0104717.1-tts1;transcript_id=Py17XNL_0104717.1;locus_tag=Py17XNL_0104717
Py17XNL_01	AUGUSTUS	mRNA	305656	307930	0.13	+	.	ID=Py17XNL_0104717.2;Parent=Py17XNL_0104717;gene_name=Py17XNL_0104717;Name=ARK1.2;best_match=PY17X_0105600.1-p1;query_coverage=82.0;percentage_identity=98.855;transcript_id=Py17XNL_0104717.2;locus_tag=Py17XNL_0104717;protein_id=Py17XNL_0104717.2-p2;product=serine/threonine protein kinase ARK1, putative
Py17XNL_01	AUGUSTUS	transcription_start_site	305656	305656	.	+	.	ID=Py17XNL_0104717.2-tss1;Parent=Py17XNL_0104717.2;gene_name=ARK1;Name=Py17XNL_0104717.2-tss1;transcript_id=Py17XNL_0104717.2;locus_tag=Py17XNL_0104717
Py17XNL_01	AUGUSTUS	five_prime_UTR	305656	306217	0.3	+	.	ID=Py17XNL_0104717.2-5UTR1;Parent=Py17XNL_0104717.2;gene_name=ARK1;Name=Py17XNL_0104717.2-5UTR1;transcript_id=Py17XNL_0104717.2;locus_tag=Py17XNL_0104717
Py17XNL_01	AUGUSTUS	exon	305656	306244	.	+	.	ID=Py17XNL_0104717.2-exon1;Parent=Py17XNL_0104717.2;gene_name=ARK1;Name=Py17XNL_0104717.2-exon1;transcript_id=Py17XNL_0104717.2;locus_tag=Py17XNL_0104717;protein_id=Py17XNL_0104717.2-p2;product=serine/threonine protein kinase ARK1, putative
Py17XNL_01	AUGUSTUS	start_codon	306218	306220	.	+	0	ID=Py17XNL_0104717.2-start1;Parent=Py17XNL_0104717.2;gene_name=ARK1;Name=Py17XNL_0104717.2-start1;transcript_id=Py17XNL_0104717.2;locus_tag=Py17XNL_0104717
Py17XNL_01	AUGUSTUS	CDS	306218	306244	0.92	+	0	ID=Py17XNL_0104717.2-CDS1;Parent=Py17XNL_0104717.2;gene_name=ARK1;Name=Py17XNL_0104717.2-p2;transcript_id=Py17XNL_0104717.2;locus_tag=Py17XNL_0104717;protein_id=Py17XNL_0104717.2-p2;product=serine/threonine protein kinase ARK1, putative
Py17XNL_01	AUGUSTUS	intron	306245	306417	0.96	+	.	ID=Py17XNL_0104717.2-intron1;Parent=Py17XNL_0104717.2;gene_name=ARK1;Name=Py17XNL_0104717.2-intron1;transcript_id=Py17XNL_0104717.2;locus_tag=Py17XNL_0104717
Py17XNL_01	AUGUSTUS	CDS	306418	307353	0.92	+	0	ID=Py17XNL_0104717.2-CDS2;Parent=Py17XNL_0104717.2;gene_name=ARK1;Name=Py17XNL_0104717.2-p2;transcript_id=Py17XNL_0104717.2;locus_tag=Py17XNL_0104717;protein_id=Py17XNL_0104717.2-p2;product=serine/threonine protein kinase ARK1, putative
Py17XNL_01	AUGUSTUS	exon	306418	307930	.	+	.	ID=Py17XNL_0104717.2-exon2;Parent=Py17XNL_0104717.2;gene_name=ARK1;Name=Py17XNL_0104717.2-exon2;transcript_id=Py17XNL_0104717.2;locus_tag=Py17XNL_0104717;protein_id=Py17XNL_0104717.2-p2;product=serine/threonine protein kinase ARK1, putative
Py17XNL_01	AUGUSTUS	stop_codon	307351	307353	.	+	0	ID=Py17XNL_0104717.2-stop1;Parent=Py17XNL_0104717.2;gene_name=ARK1;Name=Py17XNL_0104717.2-stop1;transcript_id=Py17XNL_0104717.2;locus_tag=Py17XNL_0104717
Py17XNL_01	AUGUSTUS	three_prime_UTR	307354	307930	0.45	+	.	ID=Py17XNL_0104717.2-3UTR1;Parent=Py17XNL_0104717.2;gene_name=ARK1;Name=Py17XNL_0104717.2-3UTR1;transcript_id=Py17XNL_0104717.2;locus_tag=Py17XNL_0104717
Py17XNL_01	AUGUSTUS	transcription_end_site	307930	307930	.	+	.	ID=Py17XNL_0104717.2-tts1;Parent=Py17XNL_0104717.2;gene_name=ARK1;Name=Py17XNL_0104717.2-tts1;transcript_id=Py17XNL_0104717.2;locus_tag=Py17XNL_0104717
Py17XNL_01	AUGUSTUS	mRNA	305656	307930	0.14	+	.	ID=Py17XNL_0104717.3;Parent=Py17XNL_0104717;gene_name=Py17XNL_0104717;Name=ARK1.3;best_match=PY17X_0105600.1-p1;query_coverage=99.0;percentage_identity=100.0;transcript_id=Py17XNL_0104717.3;locus_tag=Py17XNL_0104717;protein_id=Py17XNL_0104717.3-p3;product=serine/threonine protein kinase ARK1, putative
Py17XNL_01	AUGUSTUS	transcription_start_site	305656	305656	.	+	.	ID=Py17XNL_0104717.3-tss1;Parent=Py17XNL_0104717.3;gene_name=ARK1;Name=Py17XNL_0104717.3-tss1;transcript_id=Py17XNL_0104717.3;locus_tag=Py17XNL_0104717
Py17XNL_01	AUGUSTUS	exon	305656	306489	.	+	.	ID=Py17XNL_0104717.3-exon1;Parent=Py17XNL_0104717.3;gene_name=ARK1;Name=Py17XNL_0104717.3-exon1;transcript_id=Py17XNL_0104717.3;locus_tag=Py17XNL_0104717;protein_id=Py17XNL_0104717.3-p3;product=serine/threonine protein kinase ARK1, putative
Py17XNL_01	AUGUSTUS	five_prime_UTR	305656	306489	0.33	+	.	ID=Py17XNL_0104717.3-5UTR1;Parent=Py17XNL_0104717.3;gene_name=ARK1;Name=Py17XNL_0104717.3-5UTR1;transcript_id=Py17XNL_0104717.3;locus_tag=Py17XNL_0104717
Py17XNL_01	AUGUSTUS	five_prime_UTR	306573	306573	0.98	+	.	ID=Py17XNL_0104717.3-5UTR2;Parent=Py17XNL_0104717.3;gene_name=ARK1;Name=Py17XNL_0104717.3-5UTR2;transcript_id=Py17XNL_0104717.3;locus_tag=Py17XNL_0104717
Py17XNL_01	AUGUSTUS	exon	306573	307930	.	+	.	ID=Py17XNL_0104717.3-exon2;Parent=Py17XNL_0104717.3;gene_name=ARK1;Name=Py17XNL_0104717.3-exon2;transcript_id=Py17XNL_0104717.3;locus_tag=Py17XNL_0104717;protein_id=Py17XNL_0104717.3-p3;product=serine/threonine protein kinase ARK1, putative
Py17XNL_01	AUGUSTUS	start_codon	306574	306576	.	+	0	ID=Py17XNL_0104717.3-start1;Parent=Py17XNL_0104717.3;gene_name=ARK1;Name=Py17XNL_0104717.3-start1;transcript_id=Py17XNL_0104717.3;locus_tag=Py17XNL_0104717
Py17XNL_01	AUGUSTUS	CDS	306574	307353	0.98	+	0	ID=Py17XNL_0104717.3-CDS1;Parent=Py17XNL_0104717.3;gene_name=ARK1;Name=Py17XNL_0104717.3-p3;transcript_id=Py17XNL_0104717.3;locus_tag=Py17XNL_0104717;protein_id=Py17XNL_0104717.3-p3;product=serine/threonine protein kinase ARK1, putative
Py17XNL_01	AUGUSTUS	stop_codon	307351	307353	.	+	0	ID=Py17XNL_0104717.3-stop1;Parent=Py17XNL_0104717.3;gene_name=ARK1;Name=Py17XNL_0104717.3-stop1;transcript_id=Py17XNL_0104717.3;locus_tag=Py17XNL_0104717
Py17XNL_01	AUGUSTUS	three_prime_UTR	307354	307930	0.43	+	.	ID=Py17XNL_0104717.3-3UTR1;Parent=Py17XNL_0104717.3;gene_name=ARK1;Name=Py17XNL_0104717.3-3UTR1;transcript_id=Py17XNL_0104717.3;locus_tag=Py17XNL_0104717
Py17XNL_01	AUGUSTUS	transcription_end_site	307930	307930	.	+	.	ID=Py17XNL_0104717.3-tts1;Parent=Py17XNL_0104717.3;gene_name=ARK1;Name=Py17XNL_0104717.3-tts1;transcript_id=Py17XNL_0104717.3;locus_tag=Py17XNL_0104717
###
Py17XNL_01	AUGUSTUS	gene	307947	308716	0.43	-	.	ID=Py17XNL_0104718;gene_id=Py17XNL_0104718;gene_name=Py17XNL_0104718;Name=calcium-binding protein;best_match=PY17X_0105700.1-p1;query_coverage=99.0;percentage_identity=100.0;locus_tag=Py17XNL_0104718
Py17XNL_01	AUGUSTUS	mRNA	307947	308716	0.43	-	.	ID=Py17XNL_0104718.1;Parent=Py17XNL_0104718;gene_name=Py17XNL_0104718;Name=calcium-binding protein.1;best_match=PY17X_0105700.1-p1;query_coverage=99.0;percentage_identity=100.0;transcript_id=Py17XNL_0104718.1;locus_tag=Py17XNL_0104718;protein_id=Py17XNL_0104718.1-p1;product=calcium-binding protein, putative
Py17XNL_01	AUGUSTUS	transcription_end_site	307947	307947	.	-	.	ID=Py17XNL_0104718.1-tts1;Parent=Py17XNL_0104718.1;gene_name=calcium-binding protein;Name=Py17XNL_0104718.1-tts1;transcript_id=Py17XNL_0104718.1;locus_tag=Py17XNL_0104718
Py17XNL_01	AUGUSTUS	three_prime_UTR	307947	308168	0.5	-	.	ID=Py17XNL_0104718.1-3UTR1;Parent=Py17XNL_0104718.1;gene_name=calcium-binding protein;Name=Py17XNL_0104718.1-3UTR1;transcript_id=Py17XNL_0104718.1;locus_tag=Py17XNL_0104718
Py17XNL_01	AUGUSTUS	exon	307947	308716	.	-	.	ID=Py17XNL_0104718.1-exon1;Parent=Py17XNL_0104718.1;gene_name=calcium-binding protein;Name=Py17XNL_0104718.1-exon1;transcript_id=Py17XNL_0104718.1;locus_tag=Py17XNL_0104718;protein_id=Py17XNL_0104718.1-p1;product=calcium-binding protein, putative
Py17XNL_01	AUGUSTUS	stop_codon	308169	308171	.	-	0	ID=Py17XNL_0104718.1-stop1;Parent=Py17XNL_0104718.1;gene_name=calcium-binding protein;Name=Py17XNL_0104718.1-stop1;transcript_id=Py17XNL_0104718.1;locus_tag=Py17XNL_0104718
Py17XNL_01	AUGUSTUS	CDS	308169	308642	1	-	0	ID=Py17XNL_0104718.1-CDS1;Parent=Py17XNL_0104718.1;gene_name=calcium-binding protein;Name=Py17XNL_0104718.1-p1;transcript_id=Py17XNL_0104718.1;locus_tag=Py17XNL_0104718;protein_id=Py17XNL_0104718.1-p1;product=calcium-binding protein, putative
Py17XNL_01	AUGUSTUS	start_codon	308640	308642	.	-	0	ID=Py17XNL_0104718.1-start1;Parent=Py17XNL_0104718.1;gene_name=calcium-binding protein;Name=Py17XNL_0104718.1-start1;transcript_id=Py17XNL_0104718.1;locus_tag=Py17XNL_0104718
Py17XNL_01	AUGUSTUS	five_prime_UTR	308643	308716	0.85	-	.	ID=Py17XNL_0104718.1-5UTR1;Parent=Py17XNL_0104718.1;gene_name=calcium-binding protein;Name=Py17XNL_0104718.1-5UTR1;transcript_id=Py17XNL_0104718.1;locus_tag=Py17XNL_0104718
Py17XNL_01	AUGUSTUS	transcription_start_site	308716	308716	.	-	.	ID=Py17XNL_0104718.1-tss1;Parent=Py17XNL_0104718.1;gene_name=calcium-binding protein;Name=Py17XNL_0104718.1-tss1;transcript_id=Py17XNL_0104718.1;locus_tag=Py17XNL_0104718
###
Py17XNL_01	AUGUSTUS	gene	308767	311016	1.4	-	.	ID=Py17XNL_0104719;gene_id=Py17XNL_0104719;gene_name=Py17XNL_0104719;Name=cyclin dependent kinase binding protein;best_match=PY17X_0105800.1-p1;query_coverage=99.0;percentage_identity=99.841;locus_tag=Py17XNL_0104719
Py17XNL_01	AUGUSTUS	mRNA	308767	311016	0.73	-	.	ID=Py17XNL_0104719.1;Parent=Py17XNL_0104719;gene_name=Py17XNL_0104719;Name=cyclin dependent kinase binding protein.1;best_match=PY17X_0105800.1-p1;query_coverage=99.0;percentage_identity=99.841;transcript_id=Py17XNL_0104719.1;locus_tag=Py17XNL_0104719;protein_id=Py17XNL_0104719.1-p1;product=cyclin dependent kinase binding protein, putative
Py17XNL_01	AUGUSTUS	transcription_end_site	308767	308767	.	-	.	ID=Py17XNL_0104719.1-tts1;Parent=Py17XNL_0104719.1;gene_name=cyclin dependent kinase binding protein;Name=Py17XNL_0104719.1-tts1;transcript_id=Py17XNL_0104719.1;locus_tag=Py17XNL_0104719
Py17XNL_01	AUGUSTUS	three_prime_UTR	308767	308864	0.78	-	.	ID=Py17XNL_0104719.1-3UTR1;Parent=Py17XNL_0104719.1;gene_name=cyclin dependent kinase binding protein;Name=Py17XNL_0104719.1-3UTR1;transcript_id=Py17XNL_0104719.1;locus_tag=Py17XNL_0104719
Py17XNL_01	AUGUSTUS	exon	308767	308942	.	-	.	ID=Py17XNL_0104719.1-exon1;Parent=Py17XNL_0104719.1;gene_name=cyclin dependent kinase binding protein;Name=Py17XNL_0104719.1-exon1;transcript_id=Py17XNL_0104719.1;locus_tag=Py17XNL_0104719;protein_id=Py17XNL_0104719.1-p1;product=cyclin dependent kinase binding protein, putative
Py17XNL_01	AUGUSTUS	stop_codon	308865	308867	.	-	0	ID=Py17XNL_0104719.1-stop1;Parent=Py17XNL_0104719.1;gene_name=cyclin dependent kinase binding protein;Name=Py17XNL_0104719.1-stop1;transcript_id=Py17XNL_0104719.1;locus_tag=Py17XNL_0104719
Py17XNL_01	AUGUSTUS	CDS	308865	308942	1	-	0	ID=Py17XNL_0104719.1-CDS1;Parent=Py17XNL_0104719.1;gene_name=cyclin dependent kinase binding protein;Name=Py17XNL_0104719.1-p1;transcript_id=Py17XNL_0104719.1;locus_tag=Py17XNL_0104719;protein_id=Py17XNL_0104719.1-p1;product=cyclin dependent kinase binding protein, putative
Py17XNL_01	AUGUSTUS	intron	308943	309135	1	-	.	ID=Py17XNL_0104719.1-intron1;Parent=Py17XNL_0104719.1;gene_name=cyclin dependent kinase binding protein;Name=Py17XNL_0104719.1-intron1;transcript_id=Py17XNL_0104719.1;locus_tag=Py17XNL_0104719
Py17XNL_01	AUGUSTUS	CDS	309136	310938	0.96	-	0	ID=Py17XNL_0104719.1-CDS2;Parent=Py17XNL_0104719.1;gene_name=cyclin dependent kinase binding protein;Name=Py17XNL_0104719.1-p1;transcript_id=Py17XNL_0104719.1;locus_tag=Py17XNL_0104719;protein_id=Py17XNL_0104719.1-p1;product=cyclin dependent kinase binding protein, putative
Py17XNL_01	AUGUSTUS	exon	309136	311016	.	-	.	ID=Py17XNL_0104719.1-exon2;Parent=Py17XNL_0104719.1;gene_name=cyclin dependent kinase binding protein;Name=Py17XNL_0104719.1-exon2;transcript_id=Py17XNL_0104719.1;locus_tag=Py17XNL_0104719;protein_id=Py17XNL_0104719.1-p1;product=cyclin dependent kinase binding protein, putative
Py17XNL_01	AUGUSTUS	start_codon	310936	310938	.	-	0	ID=Py17XNL_0104719.1-start1;Parent=Py17XNL_0104719.1;gene_name=cyclin dependent kinase binding protein;Name=Py17XNL_0104719.1-start1;transcript_id=Py17XNL_0104719.1;locus_tag=Py17XNL_0104719
Py17XNL_01	AUGUSTUS	five_prime_UTR	310939	311016	0.95	-	.	ID=Py17XNL_0104719.1-5UTR1;Parent=Py17XNL_0104719.1;gene_name=cyclin dependent kinase binding protein;Name=Py17XNL_0104719.1-5UTR1;transcript_id=Py17XNL_0104719.1;locus_tag=Py17XNL_0104719
Py17XNL_01	AUGUSTUS	transcription_start_site	311016	311016	.	-	.	ID=Py17XNL_0104719.1-tss1;Parent=Py17XNL_0104719.1;gene_name=cyclin dependent kinase binding protein;Name=Py17XNL_0104719.1-tss1;transcript_id=Py17XNL_0104719.1;locus_tag=Py17XNL_0104719
Py17XNL_01	AUGUSTUS	mRNA	308767	311016	0.67	-	.	ID=Py17XNL_0104719.2;Parent=Py17XNL_0104719;gene_name=Py17XNL_0104719;Name=cyclin dependent kinase binding protein.2;best_match=PY17X_0105800.1-p1;query_coverage=99.0;percentage_identity=99.834;transcript_id=Py17XNL_0104719.2;locus_tag=Py17XNL_0104719;protein_id=Py17XNL_0104719.2-p2;product=cyclin dependent kinase binding protein, putative
Py17XNL_01	AUGUSTUS	transcription_end_site	308767	308767	.	-	.	ID=Py17XNL_0104719.2-tts1;Parent=Py17XNL_0104719.2;gene_name=cyclin dependent kinase binding protein;Name=Py17XNL_0104719.2-tts1;transcript_id=Py17XNL_0104719.2;locus_tag=Py17XNL_0104719
Py17XNL_01	AUGUSTUS	three_prime_UTR	308767	309117	0.67	-	.	ID=Py17XNL_0104719.2-3UTR1;Parent=Py17XNL_0104719.2;gene_name=cyclin dependent kinase binding protein;Name=Py17XNL_0104719.2-3UTR1;transcript_id=Py17XNL_0104719.2;locus_tag=Py17XNL_0104719
Py17XNL_01	AUGUSTUS	exon	308767	311016	.	-	.	ID=Py17XNL_0104719.2-exon1;Parent=Py17XNL_0104719.2;gene_name=cyclin dependent kinase binding protein;Name=Py17XNL_0104719.2-exon1;transcript_id=Py17XNL_0104719.2;locus_tag=Py17XNL_0104719;protein_id=Py17XNL_0104719.2-p2;product=cyclin dependent kinase binding protein, putative
Py17XNL_01	AUGUSTUS	stop_codon	309118	309120	.	-	0	ID=Py17XNL_0104719.2-stop1;Parent=Py17XNL_0104719.2;gene_name=cyclin dependent kinase binding protein;Name=Py17XNL_0104719.2-stop1;transcript_id=Py17XNL_0104719.2;locus_tag=Py17XNL_0104719
Py17XNL_01	AUGUSTUS	CDS	309118	310938	1	-	0	ID=Py17XNL_0104719.2-CDS1;Parent=Py17XNL_0104719.2;gene_name=cyclin dependent kinase binding protein;Name=Py17XNL_0104719.2-p2;transcript_id=Py17XNL_0104719.2;locus_tag=Py17XNL_0104719;protein_id=Py17XNL_0104719.2-p2;product=cyclin dependent kinase binding protein, putative
Py17XNL_01	AUGUSTUS	start_codon	310936	310938	.	-	0	ID=Py17XNL_0104719.2-start1;Parent=Py17XNL_0104719.2;gene_name=cyclin dependent kinase binding protein;Name=Py17XNL_0104719.2-start1;transcript_id=Py17XNL_0104719.2;locus_tag=Py17XNL_0104719
Py17XNL_01	AUGUSTUS	five_prime_UTR	310939	311016	1	-	.	ID=Py17XNL_0104719.2-5UTR1;Parent=Py17XNL_0104719.2;gene_name=cyclin dependent kinase binding protein;Name=Py17XNL_0104719.2-5UTR1;transcript_id=Py17XNL_0104719.2;locus_tag=Py17XNL_0104719
Py17XNL_01	AUGUSTUS	transcription_start_site	311016	311016	.	-	.	ID=Py17XNL_0104719.2-tss1;Parent=Py17XNL_0104719.2;gene_name=cyclin dependent kinase binding protein;Name=Py17XNL_0104719.2-tss1;transcript_id=Py17XNL_0104719.2;locus_tag=Py17XNL_0104719
###
Py17XNL_01	AUGUSTUS	gene	311087	317926	0.31	-	.	ID=Py17XNL_0104720;gene_id=Py17XNL_0104720;gene_name=Py17XNL_0104720;Name=nucleoside diphosphate kinase;best_match=PY17X_0105900.1-p1;query_coverage=99.0;percentage_identity=100.0;locus_tag=Py17XNL_0104720
Py17XNL_01	AUGUSTUS	mRNA	311087	317926	0.31	-	.	ID=Py17XNL_0104720.1;Parent=Py17XNL_0104720;gene_name=Py17XNL_0104720;Name=nucleoside diphosphate kinase.1;best_match=PY17X_0105900.1-p1;query_coverage=99.0;percentage_identity=100.0;transcript_id=Py17XNL_0104720.1;locus_tag=Py17XNL_0104720;protein_id=Py17XNL_0104720.1-p1;product=nucleoside diphosphate kinase, putative
Py17XNL_01	AUGUSTUS	transcription_end_site	311087	311087	.	-	.	ID=Py17XNL_0104720.1-tts1;Parent=Py17XNL_0104720.1;gene_name=nucleoside diphosphate kinase;Name=Py17XNL_0104720.1-tts1;transcript_id=Py17XNL_0104720.1;locus_tag=Py17XNL_0104720
Py17XNL_01	AUGUSTUS	three_prime_UTR	311087	311183	0.55	-	.	ID=Py17XNL_0104720.1-3UTR1;Parent=Py17XNL_0104720.1;gene_name=nucleoside diphosphate kinase;Name=Py17XNL_0104720.1-3UTR1;transcript_id=Py17XNL_0104720.1;locus_tag=Py17XNL_0104720
Py17XNL_01	AUGUSTUS	exon	311087	311225	.	-	.	ID=Py17XNL_0104720.1-exon1;Parent=Py17XNL_0104720.1;gene_name=nucleoside diphosphate kinase;Name=Py17XNL_0104720.1-exon1;transcript_id=Py17XNL_0104720.1;locus_tag=Py17XNL_0104720;protein_id=Py17XNL_0104720.1-p1;product=nucleoside diphosphate kinase, putative
Py17XNL_01	AUGUSTUS	stop_codon	311184	311186	.	-	0	ID=Py17XNL_0104720.1-stop1;Parent=Py17XNL_0104720.1;gene_name=nucleoside diphosphate kinase;Name=Py17XNL_0104720.1-stop1;transcript_id=Py17XNL_0104720.1;locus_tag=Py17XNL_0104720
Py17XNL_01	AUGUSTUS	CDS	311184	311225	0.66	-	0	ID=Py17XNL_0104720.1-CDS1;Parent=Py17XNL_0104720.1;gene_name=nucleoside diphosphate kinase;Name=Py17XNL_0104720.1-p1;transcript_id=Py17XNL_0104720.1;locus_tag=Py17XNL_0104720;protein_id=Py17XNL_0104720.1-p1;product=nucleoside diphosphate kinase, putative
Py17XNL_01	AUGUSTUS	intron	311226	311351	0.66	-	.	ID=Py17XNL_0104720.1-intron1;Parent=Py17XNL_0104720.1;gene_name=nucleoside diphosphate kinase;Name=Py17XNL_0104720.1-intron1;transcript_id=Py17XNL_0104720.1;locus_tag=Py17XNL_0104720
Py17XNL_01	AUGUSTUS	exon	311352	315830	.	-	.	ID=Py17XNL_0104720.1-exon2;Parent=Py17XNL_0104720.1;gene_name=nucleoside diphosphate kinase;Name=Py17XNL_0104720.1-exon2;transcript_id=Py17XNL_0104720.1;locus_tag=Py17XNL_0104720;protein_id=Py17XNL_0104720.1-p1;product=nucleoside diphosphate kinase, putative
Py17XNL_01	AUGUSTUS	CDS	311352	315830	0.66	-	0	ID=Py17XNL_0104720.1-CDS2;Parent=Py17XNL_0104720.1;gene_name=nucleoside diphosphate kinase;Name=Py17XNL_0104720.1-p1;transcript_id=Py17XNL_0104720.1;locus_tag=Py17XNL_0104720;protein_id=Py17XNL_0104720.1-p1;product=nucleoside diphosphate kinase, putative
Py17XNL_01	AUGUSTUS	intron	315831	316055	1	-	.	ID=Py17XNL_0104720.1-intron2;Parent=Py17XNL_0104720.1;gene_name=nucleoside diphosphate kinase;Name=Py17XNL_0104720.1-intron2;transcript_id=Py17XNL_0104720.1;locus_tag=Py17XNL_0104720
Py17XNL_01	AUGUSTUS	exon	316056	316198	.	-	.	ID=Py17XNL_0104720.1-exon3;Parent=Py17XNL_0104720.1;gene_name=nucleoside diphosphate kinase;Name=Py17XNL_0104720.1-exon3;transcript_id=Py17XNL_0104720.1;locus_tag=Py17XNL_0104720;protein_id=Py17XNL_0104720.1-p1;product=nucleoside diphosphate kinase, putative
Py17XNL_01	AUGUSTUS	CDS	316056	316198	1	-	2	ID=Py17XNL_0104720.1-CDS3;Parent=Py17XNL_0104720.1;gene_name=nucleoside diphosphate kinase;Name=Py17XNL_0104720.1-p1;transcript_id=Py17XNL_0104720.1;locus_tag=Py17XNL_0104720;protein_id=Py17XNL_0104720.1-p1;product=nucleoside diphosphate kinase, putative
Py17XNL_01	AUGUSTUS	intron	316199	316315	1	-	.	ID=Py17XNL_0104720.1-intron3;Parent=Py17XNL_0104720.1;gene_name=nucleoside diphosphate kinase;Name=Py17XNL_0104720.1-intron3;transcript_id=Py17XNL_0104720.1;locus_tag=Py17XNL_0104720
Py17XNL_01	AUGUSTUS	exon	316316	316364	.	-	.	ID=Py17XNL_0104720.1-exon4;Parent=Py17XNL_0104720.1;gene_name=nucleoside diphosphate kinase;Name=Py17XNL_0104720.1-exon4;transcript_id=Py17XNL_0104720.1;locus_tag=Py17XNL_0104720;protein_id=Py17XNL_0104720.1-p1;product=nucleoside diphosphate kinase, putative
Py17XNL_01	AUGUSTUS	CDS	316316	316364	1	-	0	ID=Py17XNL_0104720.1-CDS4;Parent=Py17XNL_0104720.1;gene_name=nucleoside diphosphate kinase;Name=Py17XNL_0104720.1-p1;transcript_id=Py17XNL_0104720.1;locus_tag=Py17XNL_0104720;protein_id=Py17XNL_0104720.1-p1;product=nucleoside diphosphate kinase, putative
Py17XNL_01	AUGUSTUS	intron	316365	316464	1	-	.	ID=Py17XNL_0104720.1-intron4;Parent=Py17XNL_0104720.1;gene_name=nucleoside diphosphate kinase;Name=Py17XNL_0104720.1-intron4;transcript_id=Py17XNL_0104720.1;locus_tag=Py17XNL_0104720
Py17XNL_01	AUGUSTUS	exon	316465	316744	.	-	.	ID=Py17XNL_0104720.1-exon5;Parent=Py17XNL_0104720.1;gene_name=nucleoside diphosphate kinase;Name=Py17XNL_0104720.1-exon5;transcript_id=Py17XNL_0104720.1;locus_tag=Py17XNL_0104720;protein_id=Py17XNL_0104720.1-p1;product=nucleoside diphosphate kinase, putative
Py17XNL_01	AUGUSTUS	CDS	316465	316744	1	-	1	ID=Py17XNL_0104720.1-CDS5;Parent=Py17XNL_0104720.1;gene_name=nucleoside diphosphate kinase;Name=Py17XNL_0104720.1-p1;transcript_id=Py17XNL_0104720.1;locus_tag=Py17XNL_0104720;protein_id=Py17XNL_0104720.1-p1;product=nucleoside diphosphate kinase, putative
Py17XNL_01	AUGUSTUS	intron	316745	316880	1	-	.	ID=Py17XNL_0104720.1-intron5;Parent=Py17XNL_0104720.1;gene_name=nucleoside diphosphate kinase;Name=Py17XNL_0104720.1-intron5;transcript_id=Py17XNL_0104720.1;locus_tag=Py17XNL_0104720
Py17XNL_01	AUGUSTUS	exon	316881	317071	.	-	.	ID=Py17XNL_0104720.1-exon6;Parent=Py17XNL_0104720.1;gene_name=nucleoside diphosphate kinase;Name=Py17XNL_0104720.1-exon6;transcript_id=Py17XNL_0104720.1;locus_tag=Py17XNL_0104720;protein_id=Py17XNL_0104720.1-p1;product=nucleoside diphosphate kinase, putative
Py17XNL_01	AUGUSTUS	CDS	316881	317071	1	-	0	ID=Py17XNL_0104720.1-CDS6;Parent=Py17XNL_0104720.1;gene_name=nucleoside diphosphate kinase;Name=Py17XNL_0104720.1-p1;transcript_id=Py17XNL_0104720.1;locus_tag=Py17XNL_0104720;protein_id=Py17XNL_0104720.1-p1;product=nucleoside diphosphate kinase, putative
Py17XNL_01	AUGUSTUS	intron	317072	317336	1	-	.	ID=Py17XNL_0104720.1-intron6;Parent=Py17XNL_0104720.1;gene_name=nucleoside diphosphate kinase;Name=Py17XNL_0104720.1-intron6;transcript_id=Py17XNL_0104720.1;locus_tag=Py17XNL_0104720
Py17XNL_01	AUGUSTUS	exon	317337	317411	.	-	.	ID=Py17XNL_0104720.1-exon7;Parent=Py17XNL_0104720.1;gene_name=nucleoside diphosphate kinase;Name=Py17XNL_0104720.1-exon7;transcript_id=Py17XNL_0104720.1;locus_tag=Py17XNL_0104720;protein_id=Py17XNL_0104720.1-p1;product=nucleoside diphosphate kinase, putative
Py17XNL_01	AUGUSTUS	CDS	317337	317411	1	-	0	ID=Py17XNL_0104720.1-CDS7;Parent=Py17XNL_0104720.1;gene_name=nucleoside diphosphate kinase;Name=Py17XNL_0104720.1-p1;transcript_id=Py17XNL_0104720.1;locus_tag=Py17XNL_0104720;protein_id=Py17XNL_0104720.1-p1;product=nucleoside diphosphate kinase, putative
Py17XNL_01	AUGUSTUS	intron	317412	317544	1	-	.	ID=Py17XNL_0104720.1-intron7;Parent=Py17XNL_0104720.1;gene_name=nucleoside diphosphate kinase;Name=Py17XNL_0104720.1-intron7;transcript_id=Py17XNL_0104720.1;locus_tag=Py17XNL_0104720
Py17XNL_01	AUGUSTUS	CDS	317545	317601	0.98	-	0	ID=Py17XNL_0104720.1-CDS8;Parent=Py17XNL_0104720.1;gene_name=nucleoside diphosphate kinase;Name=Py17XNL_0104720.1-p1;transcript_id=Py17XNL_0104720.1;locus_tag=Py17XNL_0104720;protein_id=Py17XNL_0104720.1-p1;product=nucleoside diphosphate kinase, putative
Py17XNL_01	AUGUSTUS	exon	317545	317926	.	-	.	ID=Py17XNL_0104720.1-exon8;Parent=Py17XNL_0104720.1;gene_name=nucleoside diphosphate kinase;Name=Py17XNL_0104720.1-exon8;transcript_id=Py17XNL_0104720.1;locus_tag=Py17XNL_0104720;protein_id=Py17XNL_0104720.1-p1;product=nucleoside diphosphate kinase, putative
Py17XNL_01	AUGUSTUS	start_codon	317599	317601	.	-	0	ID=Py17XNL_0104720.1-start1;Parent=Py17XNL_0104720.1;gene_name=nucleoside diphosphate kinase;Name=Py17XNL_0104720.1-start1;transcript_id=Py17XNL_0104720.1;locus_tag=Py17XNL_0104720
Py17XNL_01	AUGUSTUS	five_prime_UTR	317602	317926	0.51	-	.	ID=Py17XNL_0104720.1-5UTR1;Parent=Py17XNL_0104720.1;gene_name=nucleoside diphosphate kinase;Name=Py17XNL_0104720.1-5UTR1;transcript_id=Py17XNL_0104720.1;locus_tag=Py17XNL_0104720
Py17XNL_01	AUGUSTUS	transcription_start_site	317926	317926	.	-	.	ID=Py17XNL_0104720.1-tss1;Parent=Py17XNL_0104720.1;gene_name=nucleoside diphosphate kinase;Name=Py17XNL_0104720.1-tss1;transcript_id=Py17XNL_0104720.1;locus_tag=Py17XNL_0104720
###
Py17XNL_01	AUGUSTUS	gene	319156	320760	0.12	+	.	ID=Py17XNL_0104721;gene_id=Py17XNL_0104721;gene_name=Py17XNL_0104721;Name=conserved Plasmodium protein;best_match=PY17X_0106000.1-p1;query_coverage=99.0;percentage_identity=100.0;locus_tag=Py17XNL_0104721
Py17XNL_01	AUGUSTUS	mRNA	319156	320760	0.12	+	.	ID=Py17XNL_0104721.1;Parent=Py17XNL_0104721;gene_name=Py17XNL_0104721;Name=conserved Plasmodium protein.1;best_match=PY17X_0106000.1-p1;query_coverage=99.0;percentage_identity=100.0;transcript_id=Py17XNL_0104721.1;locus_tag=Py17XNL_0104721;protein_id=Py17XNL_0104721.1-p1;product=conserved Plasmodium protein, unknown function
Py17XNL_01	AUGUSTUS	transcription_start_site	319156	319156	.	+	.	ID=Py17XNL_0104721.1-tss1;Parent=Py17XNL_0104721.1;gene_name=conserved Plasmodium protein;Name=Py17XNL_0104721.1-tss1;transcript_id=Py17XNL_0104721.1;locus_tag=Py17XNL_0104721
Py17XNL_01	AUGUSTUS	five_prime_UTR	319156	319561	0.22	+	.	ID=Py17XNL_0104721.1-5UTR1;Parent=Py17XNL_0104721.1;gene_name=conserved Plasmodium protein;Name=Py17XNL_0104721.1-5UTR1;transcript_id=Py17XNL_0104721.1;locus_tag=Py17XNL_0104721
Py17XNL_01	AUGUSTUS	exon	319156	320760	.	+	.	ID=Py17XNL_0104721.1-exon1;Parent=Py17XNL_0104721.1;gene_name=conserved Plasmodium protein;Name=Py17XNL_0104721.1-exon1;transcript_id=Py17XNL_0104721.1;locus_tag=Py17XNL_0104721;protein_id=Py17XNL_0104721.1-p1;product=conserved Plasmodium protein, unknown function
Py17XNL_01	AUGUSTUS	start_codon	319562	319564	.	+	0	ID=Py17XNL_0104721.1-start1;Parent=Py17XNL_0104721.1;gene_name=conserved Plasmodium protein;Name=Py17XNL_0104721.1-start1;transcript_id=Py17XNL_0104721.1;locus_tag=Py17XNL_0104721
Py17XNL_01	AUGUSTUS	CDS	319562	320344	1	+	0	ID=Py17XNL_0104721.1-CDS1;Parent=Py17XNL_0104721.1;gene_name=conserved Plasmodium protein;Name=Py17XNL_0104721.1-p1;transcript_id=Py17XNL_0104721.1;locus_tag=Py17XNL_0104721;protein_id=Py17XNL_0104721.1-p1;product=conserved Plasmodium protein, unknown function
Py17XNL_01	AUGUSTUS	stop_codon	320342	320344	.	+	0	ID=Py17XNL_0104721.1-stop1;Parent=Py17XNL_0104721.1;gene_name=conserved Plasmodium protein;Name=Py17XNL_0104721.1-stop1;transcript_id=Py17XNL_0104721.1;locus_tag=Py17XNL_0104721
Py17XNL_01	AUGUSTUS	three_prime_UTR	320345	320760	0.52	+	.	ID=Py17XNL_0104721.1-3UTR1;Parent=Py17XNL_0104721.1;gene_name=conserved Plasmodium protein;Name=Py17XNL_0104721.1-3UTR1;transcript_id=Py17XNL_0104721.1;locus_tag=Py17XNL_0104721
Py17XNL_01	AUGUSTUS	transcription_end_site	320760	320760	.	+	.	ID=Py17XNL_0104721.1-tts1;Parent=Py17XNL_0104721.1;gene_name=conserved Plasmodium protein;Name=Py17XNL_0104721.1-tts1;transcript_id=Py17XNL_0104721.1;locus_tag=Py17XNL_0104721
###
Py17XNL_01	AUGUSTUS	gene	320797	327126	0.19	-	.	ID=Py17XNL_0104722;gene_id=Py17XNL_0104722;gene_name=Py17XNL_0104722;Name=RAD50;best_match=PY17X_0106100.1-p1;query_coverage=99.0;percentage_identity=99.947;locus_tag=Py17XNL_0104722
Py17XNL_01	AUGUSTUS	mRNA	320797	327126	0.19	-	.	ID=Py17XNL_0104722.1;Parent=Py17XNL_0104722;gene_name=Py17XNL_0104722;Name=RAD50.1;best_match=PY17X_0106100.1-p1;query_coverage=99.0;percentage_identity=99.947;transcript_id=Py17XNL_0104722.1;locus_tag=Py17XNL_0104722;protein_id=Py17XNL_0104722.1-p1;product=DNA repair protein RAD50, putative
Py17XNL_01	AUGUSTUS	transcription_end_site	320797	320797	.	-	.	ID=Py17XNL_0104722.1-tts1;Parent=Py17XNL_0104722.1;gene_name=RAD50;Name=Py17XNL_0104722.1-tts1;transcript_id=Py17XNL_0104722.1;locus_tag=Py17XNL_0104722
Py17XNL_01	AUGUSTUS	three_prime_UTR	320797	320917	0.46	-	.	ID=Py17XNL_0104722.1-3UTR1;Parent=Py17XNL_0104722.1;gene_name=RAD50;Name=Py17XNL_0104722.1-3UTR1;transcript_id=Py17XNL_0104722.1;locus_tag=Py17XNL_0104722
Py17XNL_01	AUGUSTUS	exon	320797	326617	.	-	.	ID=Py17XNL_0104722.1-exon1;Parent=Py17XNL_0104722.1;gene_name=RAD50;Name=Py17XNL_0104722.1-exon1;transcript_id=Py17XNL_0104722.1;locus_tag=Py17XNL_0104722;protein_id=Py17XNL_0104722.1-p1;product=DNA repair protein RAD50, putative
Py17XNL_01	AUGUSTUS	stop_codon	320918	320920	.	-	0	ID=Py17XNL_0104722.1-stop1;Parent=Py17XNL_0104722.1;gene_name=RAD50;Name=Py17XNL_0104722.1-stop1;transcript_id=Py17XNL_0104722.1;locus_tag=Py17XNL_0104722
Py17XNL_01	AUGUSTUS	CDS	320918	326587	1	-	0	ID=Py17XNL_0104722.1-CDS1;Parent=Py17XNL_0104722.1;gene_name=RAD50;Name=Py17XNL_0104722.1-p1;transcript_id=Py17XNL_0104722.1;locus_tag=Py17XNL_0104722;protein_id=Py17XNL_0104722.1-p1;product=DNA repair protein RAD50, putative
Py17XNL_01	AUGUSTUS	start_codon	326585	326587	.	-	0	ID=Py17XNL_0104722.1-start1;Parent=Py17XNL_0104722.1;gene_name=RAD50;Name=Py17XNL_0104722.1-start1;transcript_id=Py17XNL_0104722.1;locus_tag=Py17XNL_0104722
Py17XNL_01	AUGUSTUS	five_prime_UTR	326588	326617	1	-	.	ID=Py17XNL_0104722.1-5UTR1;Parent=Py17XNL_0104722.1;gene_name=RAD50;Name=Py17XNL_0104722.1-5UTR1;transcript_id=Py17XNL_0104722.1;locus_tag=Py17XNL_0104722
Py17XNL_01	AUGUSTUS	exon	326721	327126	.	-	.	ID=Py17XNL_0104722.1-exon2;Parent=Py17XNL_0104722.1;gene_name=RAD50;Name=Py17XNL_0104722.1-exon2;transcript_id=Py17XNL_0104722.1;locus_tag=Py17XNL_0104722;protein_id=Py17XNL_0104722.1-p1;product=DNA repair protein RAD50, putative
Py17XNL_01	AUGUSTUS	five_prime_UTR	326721	327126	0.37	-	.	ID=Py17XNL_0104722.1-5UTR2;Parent=Py17XNL_0104722.1;gene_name=RAD50;Name=Py17XNL_0104722.1-5UTR2;transcript_id=Py17XNL_0104722.1;locus_tag=Py17XNL_0104722
Py17XNL_01	AUGUSTUS	transcription_start_site	327126	327126	.	-	.	ID=Py17XNL_0104722.1-tss1;Parent=Py17XNL_0104722.1;gene_name=RAD50;Name=Py17XNL_0104722.1-tss1;transcript_id=Py17XNL_0104722.1;locus_tag=Py17XNL_0104722
###
Py17XNL_01	AUGUSTUS	gene	329076	330940	0.52	+	.	ID=Py17XNL_0104723;gene_id=Py17XNL_0104723;gene_name=Py17XNL_0104723;Name=elongation of fatty acids protein;best_match=PY17X_0106200.1-p1;query_coverage=97.0;percentage_identity=100.0;locus_tag=Py17XNL_0104723
Py17XNL_01	AUGUSTUS	mRNA	329076	330940	0.25	+	.	ID=Py17XNL_0104723.1;Parent=Py17XNL_0104723;gene_name=Py17XNL_0104723;Name=elongation of fatty acids protein.1;best_match=PY17X_0106200.1-p1;query_coverage=99.0;percentage_identity=100.0;transcript_id=Py17XNL_0104723.1;locus_tag=Py17XNL_0104723;protein_id=Py17XNL_0104723.1-p1;product=elongation of fatty acids protein, putative
Py17XNL_01	AUGUSTUS	transcription_start_site	329076	329076	.	+	.	ID=Py17XNL_0104723.1-tss1;Parent=Py17XNL_0104723.1;gene_name=elongation of fatty acids protein;Name=Py17XNL_0104723.1-tss1;transcript_id=Py17XNL_0104723.1;locus_tag=Py17XNL_0104723
Py17XNL_01	AUGUSTUS	five_prime_UTR	329076	329220	0.38	+	.	ID=Py17XNL_0104723.1-5UTR1;Parent=Py17XNL_0104723.1;gene_name=elongation of fatty acids protein;Name=Py17XNL_0104723.1-5UTR1;transcript_id=Py17XNL_0104723.1;locus_tag=Py17XNL_0104723
Py17XNL_01	AUGUSTUS	exon	329076	329520	.	+	.	ID=Py17XNL_0104723.1-exon1;Parent=Py17XNL_0104723.1;gene_name=elongation of fatty acids protein;Name=Py17XNL_0104723.1-exon1;transcript_id=Py17XNL_0104723.1;locus_tag=Py17XNL_0104723;protein_id=Py17XNL_0104723.1-p1;product=elongation of fatty acids protein, putative
Py17XNL_01	AUGUSTUS	start_codon	329221	329223	.	+	0	ID=Py17XNL_0104723.1-start1;Parent=Py17XNL_0104723.1;gene_name=elongation of fatty acids protein;Name=Py17XNL_0104723.1-start1;transcript_id=Py17XNL_0104723.1;locus_tag=Py17XNL_0104723
Py17XNL_01	AUGUSTUS	CDS	329221	329520	0.98	+	0	ID=Py17XNL_0104723.1-CDS1;Parent=Py17XNL_0104723.1;gene_name=elongation of fatty acids protein;Name=Py17XNL_0104723.1-p1;transcript_id=Py17XNL_0104723.1;locus_tag=Py17XNL_0104723;protein_id=Py17XNL_0104723.1-p1;product=elongation of fatty acids protein, putative
Py17XNL_01	AUGUSTUS	intron	329521	329784	0.98	+	.	ID=Py17XNL_0104723.1-intron1;Parent=Py17XNL_0104723.1;gene_name=elongation of fatty acids protein;Name=Py17XNL_0104723.1-intron1;transcript_id=Py17XNL_0104723.1;locus_tag=Py17XNL_0104723
Py17XNL_01	AUGUSTUS	exon	329785	329912	.	+	.	ID=Py17XNL_0104723.1-exon2;Parent=Py17XNL_0104723.1;gene_name=elongation of fatty acids protein;Name=Py17XNL_0104723.1-exon2;transcript_id=Py17XNL_0104723.1;locus_tag=Py17XNL_0104723;protein_id=Py17XNL_0104723.1-p1;product=elongation of fatty acids protein, putative
Py17XNL_01	AUGUSTUS	CDS	329785	329912	0.98	+	0	ID=Py17XNL_0104723.1-CDS2;Parent=Py17XNL_0104723.1;gene_name=elongation of fatty acids protein;Name=Py17XNL_0104723.1-p1;transcript_id=Py17XNL_0104723.1;locus_tag=Py17XNL_0104723;protein_id=Py17XNL_0104723.1-p1;product=elongation of fatty acids protein, putative
Py17XNL_01	AUGUSTUS	intron	329913	330057	0.98	+	.	ID=Py17XNL_0104723.1-intron2;Parent=Py17XNL_0104723.1;gene_name=elongation of fatty acids protein;Name=Py17XNL_0104723.1-intron2;transcript_id=Py17XNL_0104723.1;locus_tag=Py17XNL_0104723
Py17XNL_01	AUGUSTUS	CDS	330058	330226	0.73	+	1	ID=Py17XNL_0104723.1-CDS3;Parent=Py17XNL_0104723.1;gene_name=elongation of fatty acids protein;Name=Py17XNL_0104723.1-p1;transcript_id=Py17XNL_0104723.1;locus_tag=Py17XNL_0104723;protein_id=Py17XNL_0104723.1-p1;product=elongation of fatty acids protein, putative
Py17XNL_01	AUGUSTUS	exon	330058	330940	.	+	.	ID=Py17XNL_0104723.1-exon3;Parent=Py17XNL_0104723.1;gene_name=elongation of fatty acids protein;Name=Py17XNL_0104723.1-exon3;transcript_id=Py17XNL_0104723.1;locus_tag=Py17XNL_0104723;protein_id=Py17XNL_0104723.1-p1;product=elongation of fatty acids protein, putative
Py17XNL_01	AUGUSTUS	stop_codon	330224	330226	.	+	0	ID=Py17XNL_0104723.1-stop1;Parent=Py17XNL_0104723.1;gene_name=elongation of fatty acids protein;Name=Py17XNL_0104723.1-stop1;transcript_id=Py17XNL_0104723.1;locus_tag=Py17XNL_0104723
Py17XNL_01	AUGUSTUS	three_prime_UTR	330227	330940	0.64	+	.	ID=Py17XNL_0104723.1-3UTR1;Parent=Py17XNL_0104723.1;gene_name=elongation of fatty acids protein;Name=Py17XNL_0104723.1-3UTR1;transcript_id=Py17XNL_0104723.1;locus_tag=Py17XNL_0104723
Py17XNL_01	AUGUSTUS	transcription_end_site	330940	330940	.	+	.	ID=Py17XNL_0104723.1-tts1;Parent=Py17XNL_0104723.1;gene_name=elongation of fatty acids protein;Name=Py17XNL_0104723.1-tts1;transcript_id=Py17XNL_0104723.1;locus_tag=Py17XNL_0104723
Py17XNL_01	AUGUSTUS	mRNA	329076	330940	0.27	+	.	ID=Py17XNL_0104723.2;Parent=Py17XNL_0104723;gene_name=Py17XNL_0104723;Name=elongation of fatty acids protein.2;best_match=PY17X_0106200.1-p1;query_coverage=97.0;percentage_identity=100.0;transcript_id=Py17XNL_0104723.2;locus_tag=Py17XNL_0104723;protein_id=Py17XNL_0104723.2-p2;product=elongation of fatty acids protein, putative
Py17XNL_01	AUGUSTUS	transcription_start_site	329076	329076	.	+	.	ID=Py17XNL_0104723.2-tss1;Parent=Py17XNL_0104723.2;gene_name=elongation of fatty acids protein;Name=Py17XNL_0104723.2-tss1;transcript_id=Py17XNL_0104723.2;locus_tag=Py17XNL_0104723
Py17XNL_01	AUGUSTUS	five_prime_UTR	329076	329220	0.43	+	.	ID=Py17XNL_0104723.2-5UTR1;Parent=Py17XNL_0104723.2;gene_name=elongation of fatty acids protein;Name=Py17XNL_0104723.2-5UTR1;transcript_id=Py17XNL_0104723.2;locus_tag=Py17XNL_0104723
Py17XNL_01	AUGUSTUS	exon	329076	329912	.	+	.	ID=Py17XNL_0104723.2-exon1;Parent=Py17XNL_0104723.2;gene_name=elongation of fatty acids protein;Name=Py17XNL_0104723.2-exon1;transcript_id=Py17XNL_0104723.2;locus_tag=Py17XNL_0104723;protein_id=Py17XNL_0104723.2-p2;product=elongation of fatty acids protein, putative
Py17XNL_01	AUGUSTUS	start_codon	329221	329223	.	+	0	ID=Py17XNL_0104723.2-start1;Parent=Py17XNL_0104723.2;gene_name=elongation of fatty acids protein;Name=Py17XNL_0104723.2-start1;transcript_id=Py17XNL_0104723.2;locus_tag=Py17XNL_0104723
Py17XNL_01	AUGUSTUS	CDS	329221	329532	0.89	+	0	ID=Py17XNL_0104723.2-CDS1;Parent=Py17XNL_0104723.2;gene_name=elongation of fatty acids protein;Name=Py17XNL_0104723.2-p2;transcript_id=Py17XNL_0104723.2;locus_tag=Py17XNL_0104723;protein_id=Py17XNL_0104723.2-p2;product=elongation of fatty acids protein, putative
Py17XNL_01	AUGUSTUS	stop_codon	329530	329532	.	+	0	ID=Py17XNL_0104723.2-stop1;Parent=Py17XNL_0104723.2;gene_name=elongation of fatty acids protein;Name=Py17XNL_0104723.2-stop1;transcript_id=Py17XNL_0104723.2;locus_tag=Py17XNL_0104723
Py17XNL_01	AUGUSTUS	three_prime_UTR	329533	329912	0.89	+	.	ID=Py17XNL_0104723.2-3UTR1;Parent=Py17XNL_0104723.2;gene_name=elongation of fatty acids protein;Name=Py17XNL_0104723.2-3UTR1;transcript_id=Py17XNL_0104723.2;locus_tag=Py17XNL_0104723
Py17XNL_01	AUGUSTUS	exon	330058	330526	.	+	.	ID=Py17XNL_0104723.2-exon2;Parent=Py17XNL_0104723.2;gene_name=elongation of fatty acids protein;Name=Py17XNL_0104723.2-exon2;transcript_id=Py17XNL_0104723.2;locus_tag=Py17XNL_0104723;protein_id=Py17XNL_0104723.2-p2;product=elongation of fatty acids protein, putative
Py17XNL_01	AUGUSTUS	three_prime_UTR	330058	330526	0.89	+	.	ID=Py17XNL_0104723.2-3UTR2;Parent=Py17XNL_0104723.2;gene_name=elongation of fatty acids protein;Name=Py17XNL_0104723.2-3UTR2;transcript_id=Py17XNL_0104723.2;locus_tag=Py17XNL_0104723
Py17XNL_01	AUGUSTUS	exon	330777	330940	.	+	.	ID=Py17XNL_0104723.2-exon3;Parent=Py17XNL_0104723.2;gene_name=elongation of fatty acids protein;Name=Py17XNL_0104723.2-exon3;transcript_id=Py17XNL_0104723.2;locus_tag=Py17XNL_0104723;protein_id=Py17XNL_0104723.2-p2;product=elongation of fatty acids protein, putative
Py17XNL_01	AUGUSTUS	three_prime_UTR	330777	330940	0.6	+	.	ID=Py17XNL_0104723.2-3UTR3;Parent=Py17XNL_0104723.2;gene_name=elongation of fatty acids protein;Name=Py17XNL_0104723.2-3UTR3;transcript_id=Py17XNL_0104723.2;locus_tag=Py17XNL_0104723
Py17XNL_01	AUGUSTUS	transcription_end_site	330940	330940	.	+	.	ID=Py17XNL_0104723.2-tts1;Parent=Py17XNL_0104723.2;gene_name=elongation of fatty acids protein;Name=Py17XNL_0104723.2-tts1;transcript_id=Py17XNL_0104723.2;locus_tag=Py17XNL_0104723
###
Py17XNL_01	AUGUSTUS	gene	330977	334936	0.22	-	.	ID=Py17XNL_0104724;gene_id=Py17XNL_0104724;gene_name=Py17XNL_0104724;Name=protein KIC1;best_match=PY17X_0106300.1-p1;query_coverage=99.0;percentage_identity=100.0;locus_tag=Py17XNL_0104724
Py17XNL_01	AUGUSTUS	mRNA	330977	334936	0.22	-	.	ID=Py17XNL_0104724.1;Parent=Py17XNL_0104724;gene_name=Py17XNL_0104724;Name=protein KIC1.1;best_match=PY17X_0106300.1-p1;query_coverage=99.0;percentage_identity=100.0;transcript_id=Py17XNL_0104724.1;locus_tag=Py17XNL_0104724;protein_id=Py17XNL_0104724.1-p1;product=protein KIC1, putative
Py17XNL_01	AUGUSTUS	transcription_end_site	330977	330977	.	-	.	ID=Py17XNL_0104724.1-tts1;Parent=Py17XNL_0104724.1;gene_name=protein KIC1;Name=Py17XNL_0104724.1-tts1;transcript_id=Py17XNL_0104724.1;locus_tag=Py17XNL_0104724
Py17XNL_01	AUGUSTUS	three_prime_UTR	330977	331572	0.26	-	.	ID=Py17XNL_0104724.1-3UTR1;Parent=Py17XNL_0104724.1;gene_name=protein KIC1;Name=Py17XNL_0104724.1-3UTR1;transcript_id=Py17XNL_0104724.1;locus_tag=Py17XNL_0104724
Py17XNL_01	AUGUSTUS	exon	330977	334936	.	-	.	ID=Py17XNL_0104724.1-exon1;Parent=Py17XNL_0104724.1;gene_name=protein KIC1;Name=Py17XNL_0104724.1-exon1;transcript_id=Py17XNL_0104724.1;locus_tag=Py17XNL_0104724;protein_id=Py17XNL_0104724.1-p1;product=protein KIC1, putative
Py17XNL_01	AUGUSTUS	stop_codon	331573	331575	.	-	0	ID=Py17XNL_0104724.1-stop1;Parent=Py17XNL_0104724.1;gene_name=protein KIC1;Name=Py17XNL_0104724.1-stop1;transcript_id=Py17XNL_0104724.1;locus_tag=Py17XNL_0104724
Py17XNL_01	AUGUSTUS	CDS	331573	334500	1	-	0	ID=Py17XNL_0104724.1-CDS1;Parent=Py17XNL_0104724.1;gene_name=protein KIC1;Name=Py17XNL_0104724.1-p1;transcript_id=Py17XNL_0104724.1;locus_tag=Py17XNL_0104724;protein_id=Py17XNL_0104724.1-p1;product=protein KIC1, putative
Py17XNL_01	AUGUSTUS	start_codon	334498	334500	.	-	0	ID=Py17XNL_0104724.1-start1;Parent=Py17XNL_0104724.1;gene_name=protein KIC1;Name=Py17XNL_0104724.1-start1;transcript_id=Py17XNL_0104724.1;locus_tag=Py17XNL_0104724
Py17XNL_01	AUGUSTUS	five_prime_UTR	334501	334936	0.83	-	.	ID=Py17XNL_0104724.1-5UTR1;Parent=Py17XNL_0104724.1;gene_name=protein KIC1;Name=Py17XNL_0104724.1-5UTR1;transcript_id=Py17XNL_0104724.1;locus_tag=Py17XNL_0104724
Py17XNL_01	AUGUSTUS	transcription_start_site	334936	334936	.	-	.	ID=Py17XNL_0104724.1-tss1;Parent=Py17XNL_0104724.1;gene_name=protein KIC1;Name=Py17XNL_0104724.1-tss1;transcript_id=Py17XNL_0104724.1;locus_tag=Py17XNL_0104724
###
Py17XNL_01	AUGUSTUS	gene	335756	340580	0.09	+	.	ID=Py17XNL_0104725;gene_id=Py17XNL_0104725;gene_name=Py17XNL_0104725;Name=RNA-binding protein;best_match=PY17X_0106400.1-p1;query_coverage=99.0;percentage_identity=100.0;locus_tag=Py17XNL_0104725
Py17XNL_01	AUGUSTUS	mRNA	335756	340580	0.09	+	.	ID=Py17XNL_0104725.1;Parent=Py17XNL_0104725;gene_name=Py17XNL_0104725;Name=RNA-binding protein.1;best_match=PY17X_0106400.1-p1;query_coverage=99.0;percentage_identity=100.0;transcript_id=Py17XNL_0104725.1;locus_tag=Py17XNL_0104725;protein_id=Py17XNL_0104725.1-p1;product=RNA-binding protein, putative
Py17XNL_01	AUGUSTUS	transcription_start_site	335756	335756	.	+	.	ID=Py17XNL_0104725.1-tss1;Parent=Py17XNL_0104725.1;gene_name=RNA-binding protein;Name=Py17XNL_0104725.1-tss1;transcript_id=Py17XNL_0104725.1;locus_tag=Py17XNL_0104725
Py17XNL_01	AUGUSTUS	exon	335756	336467	.	+	.	ID=Py17XNL_0104725.1-exon1;Parent=Py17XNL_0104725.1;gene_name=RNA-binding protein;Name=Py17XNL_0104725.1-exon1;transcript_id=Py17XNL_0104725.1;locus_tag=Py17XNL_0104725;protein_id=Py17XNL_0104725.1-p1;product=RNA-binding protein, putative
Py17XNL_01	AUGUSTUS	five_prime_UTR	335756	336467	0.11	+	.	ID=Py17XNL_0104725.1-5UTR1;Parent=Py17XNL_0104725.1;gene_name=RNA-binding protein;Name=Py17XNL_0104725.1-5UTR1;transcript_id=Py17XNL_0104725.1;locus_tag=Py17XNL_0104725
Py17XNL_01	AUGUSTUS	five_prime_UTR	337473	337484	0.92	+	.	ID=Py17XNL_0104725.1-5UTR2;Parent=Py17XNL_0104725.1;gene_name=RNA-binding protein;Name=Py17XNL_0104725.1-5UTR2;transcript_id=Py17XNL_0104725.1;locus_tag=Py17XNL_0104725
Py17XNL_01	AUGUSTUS	exon	337473	337609	.	+	.	ID=Py17XNL_0104725.1-exon2;Parent=Py17XNL_0104725.1;gene_name=RNA-binding protein;Name=Py17XNL_0104725.1-exon2;transcript_id=Py17XNL_0104725.1;locus_tag=Py17XNL_0104725;protein_id=Py17XNL_0104725.1-p1;product=RNA-binding protein, putative
Py17XNL_01	AUGUSTUS	start_codon	337485	337487	.	+	0	ID=Py17XNL_0104725.1-start1;Parent=Py17XNL_0104725.1;gene_name=RNA-binding protein;Name=Py17XNL_0104725.1-start1;transcript_id=Py17XNL_0104725.1;locus_tag=Py17XNL_0104725
Py17XNL_01	AUGUSTUS	CDS	337485	337609	0.99	+	0	ID=Py17XNL_0104725.1-CDS1;Parent=Py17XNL_0104725.1;gene_name=RNA-binding protein;Name=Py17XNL_0104725.1-p1;transcript_id=Py17XNL_0104725.1;locus_tag=Py17XNL_0104725;protein_id=Py17XNL_0104725.1-p1;product=RNA-binding protein, putative
Py17XNL_01	AUGUSTUS	intron	337610	337854	1	+	.	ID=Py17XNL_0104725.1-intron1;Parent=Py17XNL_0104725.1;gene_name=RNA-binding protein;Name=Py17XNL_0104725.1-intron1;transcript_id=Py17XNL_0104725.1;locus_tag=Py17XNL_0104725
Py17XNL_01	AUGUSTUS	exon	337855	338074	.	+	.	ID=Py17XNL_0104725.1-exon3;Parent=Py17XNL_0104725.1;gene_name=RNA-binding protein;Name=Py17XNL_0104725.1-exon3;transcript_id=Py17XNL_0104725.1;locus_tag=Py17XNL_0104725;protein_id=Py17XNL_0104725.1-p1;product=RNA-binding protein, putative
Py17XNL_01	AUGUSTUS	CDS	337855	338074	1	+	1	ID=Py17XNL_0104725.1-CDS2;Parent=Py17XNL_0104725.1;gene_name=RNA-binding protein;Name=Py17XNL_0104725.1-p1;transcript_id=Py17XNL_0104725.1;locus_tag=Py17XNL_0104725;protein_id=Py17XNL_0104725.1-p1;product=RNA-binding protein, putative
Py17XNL_01	AUGUSTUS	intron	338075	338225	1	+	.	ID=Py17XNL_0104725.1-intron2;Parent=Py17XNL_0104725.1;gene_name=RNA-binding protein;Name=Py17XNL_0104725.1-intron2;transcript_id=Py17XNL_0104725.1;locus_tag=Py17XNL_0104725
Py17XNL_01	AUGUSTUS	exon	338226	338369	.	+	.	ID=Py17XNL_0104725.1-exon4;Parent=Py17XNL_0104725.1;gene_name=RNA-binding protein;Name=Py17XNL_0104725.1-exon4;transcript_id=Py17XNL_0104725.1;locus_tag=Py17XNL_0104725;protein_id=Py17XNL_0104725.1-p1;product=RNA-binding protein, putative
Py17XNL_01	AUGUSTUS	CDS	338226	338369	1	+	0	ID=Py17XNL_0104725.1-CDS3;Parent=Py17XNL_0104725.1;gene_name=RNA-binding protein;Name=Py17XNL_0104725.1-p1;transcript_id=Py17XNL_0104725.1;locus_tag=Py17XNL_0104725;protein_id=Py17XNL_0104725.1-p1;product=RNA-binding protein, putative
Py17XNL_01	AUGUSTUS	intron	338370	338499	1	+	.	ID=Py17XNL_0104725.1-intron3;Parent=Py17XNL_0104725.1;gene_name=RNA-binding protein;Name=Py17XNL_0104725.1-intron3;transcript_id=Py17XNL_0104725.1;locus_tag=Py17XNL_0104725
Py17XNL_01	AUGUSTUS	CDS	338500	339807	1	+	0	ID=Py17XNL_0104725.1-CDS4;Parent=Py17XNL_0104725.1;gene_name=RNA-binding protein;Name=Py17XNL_0104725.1-p1;transcript_id=Py17XNL_0104725.1;locus_tag=Py17XNL_0104725;protein_id=Py17XNL_0104725.1-p1;product=RNA-binding protein, putative
Py17XNL_01	AUGUSTUS	exon	338500	340580	.	+	.	ID=Py17XNL_0104725.1-exon5;Parent=Py17XNL_0104725.1;gene_name=RNA-binding protein;Name=Py17XNL_0104725.1-exon5;transcript_id=Py17XNL_0104725.1;locus_tag=Py17XNL_0104725;protein_id=Py17XNL_0104725.1-p1;product=RNA-binding protein, putative
Py17XNL_01	AUGUSTUS	stop_codon	339805	339807	.	+	0	ID=Py17XNL_0104725.1-stop1;Parent=Py17XNL_0104725.1;gene_name=RNA-binding protein;Name=Py17XNL_0104725.1-stop1;transcript_id=Py17XNL_0104725.1;locus_tag=Py17XNL_0104725
Py17XNL_01	AUGUSTUS	three_prime_UTR	339808	340580	0.68	+	.	ID=Py17XNL_0104725.1-3UTR1;Parent=Py17XNL_0104725.1;gene_name=RNA-binding protein;Name=Py17XNL_0104725.1-3UTR1;transcript_id=Py17XNL_0104725.1;locus_tag=Py17XNL_0104725
Py17XNL_01	AUGUSTUS	transcription_end_site	340580	340580	.	+	.	ID=Py17XNL_0104725.1-tts1;Parent=Py17XNL_0104725.1;gene_name=RNA-binding protein;Name=Py17XNL_0104725.1-tts1;transcript_id=Py17XNL_0104725.1;locus_tag=Py17XNL_0104725
###
Py17XNL_01	AUGUSTUS	gene	340617	341906	0.23	-	.	ID=Py17XNL_0104726;gene_id=Py17XNL_0104726;gene_name=Py17XNL_0104726;Name=PEX4;best_match=PY17X_0106500.1-p1;query_coverage=99.0;percentage_identity=100.0;locus_tag=Py17XNL_0104726
Py17XNL_01	AUGUSTUS	mRNA	340617	341906	0.23	-	.	ID=Py17XNL_0104726.1;Parent=Py17XNL_0104726;gene_name=Py17XNL_0104726;Name=PEX4.1;best_match=PY17X_0106500.1-p1;query_coverage=99.0;percentage_identity=100.0;transcript_id=Py17XNL_0104726.1;locus_tag=Py17XNL_0104726;protein_id=Py17XNL_0104726.1-p1;product=ubiquitin-conjugating enzyme E2 PEX4, putative
Py17XNL_01	AUGUSTUS	transcription_end_site	340617	340617	.	-	.	ID=Py17XNL_0104726.1-tts1;Parent=Py17XNL_0104726.1;gene_name=PEX4;Name=Py17XNL_0104726.1-tts1;transcript_id=Py17XNL_0104726.1;locus_tag=Py17XNL_0104726
Py17XNL_01	AUGUSTUS	three_prime_UTR	340617	340976	0.39	-	.	ID=Py17XNL_0104726.1-3UTR1;Parent=Py17XNL_0104726.1;gene_name=PEX4;Name=Py17XNL_0104726.1-3UTR1;transcript_id=Py17XNL_0104726.1;locus_tag=Py17XNL_0104726
Py17XNL_01	AUGUSTUS	exon	340617	341053	.	-	.	ID=Py17XNL_0104726.1-exon1;Parent=Py17XNL_0104726.1;gene_name=PEX4;Name=Py17XNL_0104726.1-exon1;transcript_id=Py17XNL_0104726.1;locus_tag=Py17XNL_0104726;protein_id=Py17XNL_0104726.1-p1;product=ubiquitin-conjugating enzyme E2 PEX4, putative
Py17XNL_01	AUGUSTUS	stop_codon	340977	340979	.	-	0	ID=Py17XNL_0104726.1-stop1;Parent=Py17XNL_0104726.1;gene_name=PEX4;Name=Py17XNL_0104726.1-stop1;transcript_id=Py17XNL_0104726.1;locus_tag=Py17XNL_0104726
Py17XNL_01	AUGUSTUS	CDS	340977	341053	1	-	2	ID=Py17XNL_0104726.1-CDS1;Parent=Py17XNL_0104726.1;gene_name=PEX4;Name=Py17XNL_0104726.1-p1;transcript_id=Py17XNL_0104726.1;locus_tag=Py17XNL_0104726;protein_id=Py17XNL_0104726.1-p1;product=ubiquitin-conjugating enzyme E2 PEX4, putative
Py17XNL_01	AUGUSTUS	intron	341054	341134	1	-	.	ID=Py17XNL_0104726.1-intron1;Parent=Py17XNL_0104726.1;gene_name=PEX4;Name=Py17XNL_0104726.1-intron1;transcript_id=Py17XNL_0104726.1;locus_tag=Py17XNL_0104726
Py17XNL_01	AUGUSTUS	exon	341135	341260	.	-	.	ID=Py17XNL_0104726.1-exon2;Parent=Py17XNL_0104726.1;gene_name=PEX4;Name=Py17XNL_0104726.1-exon2;transcript_id=Py17XNL_0104726.1;locus_tag=Py17XNL_0104726;protein_id=Py17XNL_0104726.1-p1;product=ubiquitin-conjugating enzyme E2 PEX4, putative
Py17XNL_01	AUGUSTUS	CDS	341135	341260	1	-	2	ID=Py17XNL_0104726.1-CDS2;Parent=Py17XNL_0104726.1;gene_name=PEX4;Name=Py17XNL_0104726.1-p1;transcript_id=Py17XNL_0104726.1;locus_tag=Py17XNL_0104726;protein_id=Py17XNL_0104726.1-p1;product=ubiquitin-conjugating enzyme E2 PEX4, putative
Py17XNL_01	AUGUSTUS	intron	341261	341396	1	-	.	ID=Py17XNL_0104726.1-intron2;Parent=Py17XNL_0104726.1;gene_name=PEX4;Name=Py17XNL_0104726.1-intron2;transcript_id=Py17XNL_0104726.1;locus_tag=Py17XNL_0104726
Py17XNL_01	AUGUSTUS	exon	341397	341505	.	-	.	ID=Py17XNL_0104726.1-exon3;Parent=Py17XNL_0104726.1;gene_name=PEX4;Name=Py17XNL_0104726.1-exon3;transcript_id=Py17XNL_0104726.1;locus_tag=Py17XNL_0104726;protein_id=Py17XNL_0104726.1-p1;product=ubiquitin-conjugating enzyme E2 PEX4, putative
Py17XNL_01	AUGUSTUS	CDS	341397	341505	1	-	0	ID=Py17XNL_0104726.1-CDS3;Parent=Py17XNL_0104726.1;gene_name=PEX4;Name=Py17XNL_0104726.1-p1;transcript_id=Py17XNL_0104726.1;locus_tag=Py17XNL_0104726;protein_id=Py17XNL_0104726.1-p1;product=ubiquitin-conjugating enzyme E2 PEX4, putative
Py17XNL_01	AUGUSTUS	intron	341506	341586	1	-	.	ID=Py17XNL_0104726.1-intron3;Parent=Py17XNL_0104726.1;gene_name=PEX4;Name=Py17XNL_0104726.1-intron3;transcript_id=Py17XNL_0104726.1;locus_tag=Py17XNL_0104726
Py17XNL_01	AUGUSTUS	exon	341587	341647	.	-	.	ID=Py17XNL_0104726.1-exon4;Parent=Py17XNL_0104726.1;gene_name=PEX4;Name=Py17XNL_0104726.1-exon4;transcript_id=Py17XNL_0104726.1;locus_tag=Py17XNL_0104726;protein_id=Py17XNL_0104726.1-p1;product=ubiquitin-conjugating enzyme E2 PEX4, putative
Py17XNL_01	AUGUSTUS	CDS	341587	341647	1	-	1	ID=Py17XNL_0104726.1-CDS4;Parent=Py17XNL_0104726.1;gene_name=PEX4;Name=Py17XNL_0104726.1-p1;transcript_id=Py17XNL_0104726.1;locus_tag=Py17XNL_0104726;protein_id=Py17XNL_0104726.1-p1;product=ubiquitin-conjugating enzyme E2 PEX4, putative
Py17XNL_01	AUGUSTUS	intron	341648	341740	1	-	.	ID=Py17XNL_0104726.1-intron4;Parent=Py17XNL_0104726.1;gene_name=PEX4;Name=Py17XNL_0104726.1-intron4;transcript_id=Py17XNL_0104726.1;locus_tag=Py17XNL_0104726
Py17XNL_01	AUGUSTUS	CDS	341741	341817	1	-	0	ID=Py17XNL_0104726.1-CDS5;Parent=Py17XNL_0104726.1;gene_name=PEX4;Name=Py17XNL_0104726.1-p1;transcript_id=Py17XNL_0104726.1;locus_tag=Py17XNL_0104726;protein_id=Py17XNL_0104726.1-p1;product=ubiquitin-conjugating enzyme E2 PEX4, putative
Py17XNL_01	AUGUSTUS	exon	341741	341906	.	-	.	ID=Py17XNL_0104726.1-exon5;Parent=Py17XNL_0104726.1;gene_name=PEX4;Name=Py17XNL_0104726.1-exon5;transcript_id=Py17XNL_0104726.1;locus_tag=Py17XNL_0104726;protein_id=Py17XNL_0104726.1-p1;product=ubiquitin-conjugating enzyme E2 PEX4, putative
Py17XNL_01	AUGUSTUS	start_codon	341815	341817	.	-	0	ID=Py17XNL_0104726.1-start1;Parent=Py17XNL_0104726.1;gene_name=PEX4;Name=Py17XNL_0104726.1-start1;transcript_id=Py17XNL_0104726.1;locus_tag=Py17XNL_0104726
Py17XNL_01	AUGUSTUS	five_prime_UTR	341818	341906	0.52	-	.	ID=Py17XNL_0104726.1-5UTR1;Parent=Py17XNL_0104726.1;gene_name=PEX4;Name=Py17XNL_0104726.1-5UTR1;transcript_id=Py17XNL_0104726.1;locus_tag=Py17XNL_0104726
Py17XNL_01	AUGUSTUS	transcription_start_site	341906	341906	.	-	.	ID=Py17XNL_0104726.1-tss1;Parent=Py17XNL_0104726.1;gene_name=PEX4;Name=Py17XNL_0104726.1-tss1;transcript_id=Py17XNL_0104726.1;locus_tag=Py17XNL_0104726
###
Py17XNL_01	AUGUSTUS	gene	342767	344396	0.25	-	.	ID=Py17XNL_0104727;gene_id=Py17XNL_0104727;gene_name=Py17XNL_0104727;Name=conserved Plasmodium protein;best_match=PY17X_0106600.1-p1;query_coverage=99.0;percentage_identity=100.0;locus_tag=Py17XNL_0104727
Py17XNL_01	AUGUSTUS	mRNA	342767	344396	0.25	-	.	ID=Py17XNL_0104727.1;Parent=Py17XNL_0104727;gene_name=Py17XNL_0104727;Name=conserved Plasmodium protein.1;best_match=PY17X_0106600.1-p1;query_coverage=99.0;percentage_identity=100.0;transcript_id=Py17XNL_0104727.1;locus_tag=Py17XNL_0104727;protein_id=Py17XNL_0104727.1-p1;product=conserved Plasmodium protein, unknown function
Py17XNL_01	AUGUSTUS	transcription_end_site	342767	342767	.	-	.	ID=Py17XNL_0104727.1-tts1;Parent=Py17XNL_0104727.1;gene_name=conserved Plasmodium protein;Name=Py17XNL_0104727.1-tts1;transcript_id=Py17XNL_0104727.1;locus_tag=Py17XNL_0104727
Py17XNL_01	AUGUSTUS	exon	342767	343032	.	-	.	ID=Py17XNL_0104727.1-exon1;Parent=Py17XNL_0104727.1;gene_name=conserved Plasmodium protein;Name=Py17XNL_0104727.1-exon1;transcript_id=Py17XNL_0104727.1;locus_tag=Py17XNL_0104727;protein_id=Py17XNL_0104727.1-p1;product=conserved Plasmodium protein, unknown function
Py17XNL_01	AUGUSTUS	three_prime_UTR	342767	343032	0.46	-	.	ID=Py17XNL_0104727.1-3UTR1;Parent=Py17XNL_0104727.1;gene_name=conserved Plasmodium protein;Name=Py17XNL_0104727.1-3UTR1;transcript_id=Py17XNL_0104727.1;locus_tag=Py17XNL_0104727
Py17XNL_01	AUGUSTUS	three_prime_UTR	343128	343374	0.96	-	.	ID=Py17XNL_0104727.1-3UTR2;Parent=Py17XNL_0104727.1;gene_name=conserved Plasmodium protein;Name=Py17XNL_0104727.1-3UTR2;transcript_id=Py17XNL_0104727.1;locus_tag=Py17XNL_0104727
Py17XNL_01	AUGUSTUS	exon	343128	343446	.	-	.	ID=Py17XNL_0104727.1-exon2;Parent=Py17XNL_0104727.1;gene_name=conserved Plasmodium protein;Name=Py17XNL_0104727.1-exon2;transcript_id=Py17XNL_0104727.1;locus_tag=Py17XNL_0104727;protein_id=Py17XNL_0104727.1-p1;product=conserved Plasmodium protein, unknown function
Py17XNL_01	AUGUSTUS	stop_codon	343375	343377	.	-	0	ID=Py17XNL_0104727.1-stop1;Parent=Py17XNL_0104727.1;gene_name=conserved Plasmodium protein;Name=Py17XNL_0104727.1-stop1;transcript_id=Py17XNL_0104727.1;locus_tag=Py17XNL_0104727
Py17XNL_01	AUGUSTUS	CDS	343375	343446	1	-	0	ID=Py17XNL_0104727.1-CDS1;Parent=Py17XNL_0104727.1;gene_name=conserved Plasmodium protein;Name=Py17XNL_0104727.1-p1;transcript_id=Py17XNL_0104727.1;locus_tag=Py17XNL_0104727;protein_id=Py17XNL_0104727.1-p1;product=conserved Plasmodium protein, unknown function
Py17XNL_01	AUGUSTUS	intron	343447	343599	1	-	.	ID=Py17XNL_0104727.1-intron1;Parent=Py17XNL_0104727.1;gene_name=conserved Plasmodium protein;Name=Py17XNL_0104727.1-intron1;transcript_id=Py17XNL_0104727.1;locus_tag=Py17XNL_0104727
Py17XNL_01	AUGUSTUS	exon	343600	343661	.	-	.	ID=Py17XNL_0104727.1-exon3;Parent=Py17XNL_0104727.1;gene_name=conserved Plasmodium protein;Name=Py17XNL_0104727.1-exon3;transcript_id=Py17XNL_0104727.1;locus_tag=Py17XNL_0104727;protein_id=Py17XNL_0104727.1-p1;product=conserved Plasmodium protein, unknown function
Py17XNL_01	AUGUSTUS	CDS	343600	343661	1	-	2	ID=Py17XNL_0104727.1-CDS2;Parent=Py17XNL_0104727.1;gene_name=conserved Plasmodium protein;Name=Py17XNL_0104727.1-p1;transcript_id=Py17XNL_0104727.1;locus_tag=Py17XNL_0104727;protein_id=Py17XNL_0104727.1-p1;product=conserved Plasmodium protein, unknown function
Py17XNL_01	AUGUSTUS	intron	343662	343899	1	-	.	ID=Py17XNL_0104727.1-intron2;Parent=Py17XNL_0104727.1;gene_name=conserved Plasmodium protein;Name=Py17XNL_0104727.1-intron2;transcript_id=Py17XNL_0104727.1;locus_tag=Py17XNL_0104727
Py17XNL_01	AUGUSTUS	exon	343900	344038	.	-	.	ID=Py17XNL_0104727.1-exon4;Parent=Py17XNL_0104727.1;gene_name=conserved Plasmodium protein;Name=Py17XNL_0104727.1-exon4;transcript_id=Py17XNL_0104727.1;locus_tag=Py17XNL_0104727;protein_id=Py17XNL_0104727.1-p1;product=conserved Plasmodium protein, unknown function
Py17XNL_01	AUGUSTUS	CDS	343900	344038	1	-	0	ID=Py17XNL_0104727.1-CDS3;Parent=Py17XNL_0104727.1;gene_name=conserved Plasmodium protein;Name=Py17XNL_0104727.1-p1;transcript_id=Py17XNL_0104727.1;locus_tag=Py17XNL_0104727;protein_id=Py17XNL_0104727.1-p1;product=conserved Plasmodium protein, unknown function
Py17XNL_01	AUGUSTUS	intron	344039	344144	1	-	.	ID=Py17XNL_0104727.1-intron3;Parent=Py17XNL_0104727.1;gene_name=conserved Plasmodium protein;Name=Py17XNL_0104727.1-intron3;transcript_id=Py17XNL_0104727.1;locus_tag=Py17XNL_0104727
Py17XNL_01	AUGUSTUS	exon	344145	344193	.	-	.	ID=Py17XNL_0104727.1-exon5;Parent=Py17XNL_0104727.1;gene_name=conserved Plasmodium protein;Name=Py17XNL_0104727.1-exon5;transcript_id=Py17XNL_0104727.1;locus_tag=Py17XNL_0104727;protein_id=Py17XNL_0104727.1-p1;product=conserved Plasmodium protein, unknown function
Py17XNL_01	AUGUSTUS	CDS	344145	344193	1	-	1	ID=Py17XNL_0104727.1-CDS4;Parent=Py17XNL_0104727.1;gene_name=conserved Plasmodium protein;Name=Py17XNL_0104727.1-p1;transcript_id=Py17XNL_0104727.1;locus_tag=Py17XNL_0104727;protein_id=Py17XNL_0104727.1-p1;product=conserved Plasmodium protein, unknown function
Py17XNL_01	AUGUSTUS	intron	344194	344281	1	-	.	ID=Py17XNL_0104727.1-intron4;Parent=Py17XNL_0104727.1;gene_name=conserved Plasmodium protein;Name=Py17XNL_0104727.1-intron4;transcript_id=Py17XNL_0104727.1;locus_tag=Py17XNL_0104727
Py17XNL_01	AUGUSTUS	CDS	344282	344334	1	-	0	ID=Py17XNL_0104727.1-CDS5;Parent=Py17XNL_0104727.1;gene_name=conserved Plasmodium protein;Name=Py17XNL_0104727.1-p1;transcript_id=Py17XNL_0104727.1;locus_tag=Py17XNL_0104727;protein_id=Py17XNL_0104727.1-p1;product=conserved Plasmodium protein, unknown function
Py17XNL_01	AUGUSTUS	exon	344282	344396	.	-	.	ID=Py17XNL_0104727.1-exon6;Parent=Py17XNL_0104727.1;gene_name=conserved Plasmodium protein;Name=Py17XNL_0104727.1-exon6;transcript_id=Py17XNL_0104727.1;locus_tag=Py17XNL_0104727;protein_id=Py17XNL_0104727.1-p1;product=conserved Plasmodium protein, unknown function
Py17XNL_01	AUGUSTUS	start_codon	344332	344334	.	-	0	ID=Py17XNL_0104727.1-start1;Parent=Py17XNL_0104727.1;gene_name=conserved Plasmodium protein;Name=Py17XNL_0104727.1-start1;transcript_id=Py17XNL_0104727.1;locus_tag=Py17XNL_0104727
Py17XNL_01	AUGUSTUS	five_prime_UTR	344335	344396	0.54	-	.	ID=Py17XNL_0104727.1-5UTR1;Parent=Py17XNL_0104727.1;gene_name=conserved Plasmodium protein;Name=Py17XNL_0104727.1-5UTR1;transcript_id=Py17XNL_0104727.1;locus_tag=Py17XNL_0104727
Py17XNL_01	AUGUSTUS	transcription_start_site	344396	344396	.	-	.	ID=Py17XNL_0104727.1-tss1;Parent=Py17XNL_0104727.1;gene_name=conserved Plasmodium protein;Name=Py17XNL_0104727.1-tss1;transcript_id=Py17XNL_0104727.1;locus_tag=Py17XNL_0104727
###
Py17XNL_01	AUGUSTUS	gene	344777	349236	0.31	-	.	ID=Py17XNL_0104728;gene_id=Py17XNL_0104728;gene_name=Py17XNL_0104728;Name=PTB;best_match=PY17X_0106700.1-p1;query_coverage=99.0;percentage_identity=100.0;locus_tag=Py17XNL_0104728
Py17XNL_01	AUGUSTUS	mRNA	344777	349236	0.31	-	.	ID=Py17XNL_0104728.1;Parent=Py17XNL_0104728;gene_name=Py17XNL_0104728;Name=PTB.1;best_match=PY17X_0106700.1-p1;query_coverage=99.0;percentage_identity=100.0;transcript_id=Py17XNL_0104728.1;locus_tag=Py17XNL_0104728;protein_id=Py17XNL_0104728.1-p1;product=polypyrimidine tract-binding protein, putative
Py17XNL_01	AUGUSTUS	transcription_end_site	344777	344777	.	-	.	ID=Py17XNL_0104728.1-tts1;Parent=Py17XNL_0104728.1;gene_name=PTB;Name=Py17XNL_0104728.1-tts1;transcript_id=Py17XNL_0104728.1;locus_tag=Py17XNL_0104728
[truncated: 28,794,398 more chars]
