# Supplementary material for: Long-read genome assembly and gene model annotations for the rodent malaria parasite Plasmodium yoelii 17XNL
Source: J Biol Chem. 2023 May 27;299(7):104871. doi: 10.1016/j.jbc.2023.104871 (PMC10320607; doi:10.1016/j.jbc.2023.104871)
Supplement: Supporting File S2 [file mmc8.zip › assembly/Py17XNL_2.fa.fai]

Py17XNL_01	815147	12	50	51
Py17XNL_02	982759	831474	50	51
Py17XNL_03	869747	1833901	50	51
Py17XNL_04	1021347	2721055	50	51
Py17XNL_05	1211025	3762841	50	51
Py17XNL_06	1185302	4998099	50	51
Py17XNL_07	1064411	6207120	50	51
Py17XNL_08	1791614	7292832	50	51
Py17XNL_09	2046261	9120291	50	51
Py17XNL_10	2065970	11207490	50	51
Py17XNL_11	2012312	13314792	50	51
Py17XNL_12	2085191	15367363	50	51
Py17XNL_13	3033452	17494270	50	51
Py17XNL_14	2859809	20588404	50	51
Py17XNL_API	34324	23505423	50	51
Py17XNL_MIT	5955	23540447	50	51
