# Supplementary material for: Long-read genome assembly and gene model annotations for the rodent malaria parasite Plasmodium yoelii 17XNL
Source: J Biol Chem. 2023 May 27;299(7):104871. doi: 10.1016/j.jbc.2023.104871 (PMC10320607; doi:10.1016/j.jbc.2023.104871)
Supplement: Supporting File S2 [file mmc8.zip › assembly/Py17XNL_2_nano_transcripts.fa]

>Py17XNL_0101234.1 gene=Py17XNL_0101234
TACAAATTAAAAATAAAATCCCATTATAATGGATGCCGAAATATGTAAGAACTTCCTTTT
AGTAAGGGAGAAATTCCCCGATCAATTGAACAGTGACGGAAAGTATACATTTAAAGATGA
ATATTTCAAAGATTATTGTACTGGTGGTTGTGATAATGATTTCAAAAAAATTAATGCTGG
GTGCTTATATTTTTTTGATGCATTTTTTAAGGATTCTTCTTTGTTTGAGAAGGTTGCAAA
AAATAACATCAATATTGTTGATTACATTATTATATGGTTAAGTTATATGTTAAGCCTAAT
GGAAAGTGAATTAAAAGAAAAAAAAGCTAAAGAATTTGTTAAAAAATACGAACAGCTTAA
TGGAAATTATAGTATTACTGGGAACAGTTCATATAATAAAATGTTGTCTAGTTTATCAAC
TGATTATAATAAATTAAAAGATAAATATAAAGATAGTTCATCCCTTCCAGCGATAAAATC
AACACAAATTACATCAAGTTCGTCGATAGCAAACAATTTATTACTAGTTTTATCTATATT
TGGTGCAATaggaattTTTTTAGGAATTTCTTATAAGTATTCATTATTTGGATTTCGGAA
ACGATTTAAAAAACAACAAATAAGAGAAAAACTAAAAAATATAAAGAAGAAATGAATCAA
TAATATATAATTCGAAGATTA
>Py17XNL_0101235.1 gene=Py17XNL_0101235
ATAAATTATATTCCATTATAATGAATGATGAATTGTGTGGAAAATTAGATCTTTTGAGGA
AATATTTATCCGATGAATTAGATAAAGCGGCAGATTTTGAATTAGAAGAAATTACAGATT
ACAAAAATTACTGCCCTGGTAATAACTGCAATAGTGAAACCGAAAAAATTACGGTTGGAT
TTTTATGGTTACTTGGACATTATTATTCTATGCTCCAAAATAAAAGTTATGATGAAAATA
ATACTAATGCATTTTTTCTATATATTATTTCATGGTTTAGTTATCAATTAAATCAAagca
caaAACACAATACCACAAAAATATACGACTTTTATAATAGTCATGTAAAAAATAATGATA
AATATGAAAAATTTATAAATGATTCTGGTAGATATACAGGTCTTAATGATTTTATAGATA
AACAAAAAGATTTATTGAATATTAATATTAAAGATCTGTCTAAATTTTATGATGCATCCA
AATTAATATGTAGTATGTATGGTAATGTTGCACAGAGTCAAACAGGCGAAATACTGTCAA
ATAATGTGAAAGAGTTTGTTAAAAAATATACAGAGCTAAAAAATACATATAATGATGAAG
GTTCCCCGCATAGTAAAATATTGTCTGTTTTATCAACTGATTATAATAATTTAAAAAATA
GATGTAAACATATTCAATCCCTTCCAGAGATAACAGAATTTTCTGCATTAGCATCTACAT
ATGAATTTACATCATCAAGTTCGTCGACAGGAAACAAATTATTTACAGTTTTATCGATAT
TTGGTGCAATAGCATTTTTTTTAGGAATATCTTATAAGTATTCGTTATTTGGATTTCGGA
AACGATTTAAAAAACAACAAATAAGAGAAAAAATAAAAAATATAAAGAAGAAAATGAATC
GTTAATATATGATTCGAAGAGAATGTCTATTTCAGGAATAGTATTAATGATTTAAATATT
TTAAGAAACTGTCTATTGGGAA
>Py17XNL_0101236.1 gene=Py17XNL_0101236
ATCAAAAATAAAACCCCATTATAATGAATAAGGAAGTGTGTAAAAGGTTCAATAATGTAT
GGGAGTGGATTTCCGATGGATTGGTTGTAGGAATTAATACAAATATTAATAAAAATTTGG
AAAAATATTGTGATAATGGATCATGTGATGATCCTTTCGGAAAAGTTAATGCTGGATGTT
TATATTTGTTTGATGAGTTCTTTGCGGGTTTTACCCAGTTTAATTCTGTTGCAAAAAGAA
AGATCAATATTGTTGATTACATTTTGATATGGTTAGGGTATATGTTAAACCGTATCAAAA
ATAATGAAAACGGCACTATAGGCCTTTTTTATGAAACATATATAAATAATGATGATAAAG
ATAATAAGTATAATCAGAAAATAAAAGAGGTTACTGGTTATCAGACTTATAATGAACTTA
TAGATATAAAAGAAGATTTGATGAGTATTGATATTAAAGTTATGTCTAGATTTTATGATG
CGTTTATATTATTATGTGACATTTGTACTGGGGTTAATGAAAACAACTCAAATTGCGATA
ATAATTTAGGAAAAGCTGAAGAATTTGTTGAAAAATATGATGAACTTAATGAAGATTATT
ATAATGGTATAAACAGCCCCTATAATCAATTATTATCTACATTATCAGATGATTATTATA
ATTTAAAAAGTATATGTTATGATTTTCCATTACTTCCAACATATTCACGAAAATATGTAA
TAAAAAGCACACTAATTTCAATTGGATTTATATTTGTTGCCGTATCAATATTCTTGGGAA
TTGCATATAAGTATTCGTTACTTGGATTTCGGAAACGATCTCAAAAACAATGTTTAAGAG
AAAGAATAAAAAATATAAAGAAGAAACTGATCATTAATAAATTATTCTGAATATGACGAT
TGATGTATTTTAAGAAACTATCTATTTGGAA
>Py17XNL_0101237.1 gene=Py17XNL_0101237
AAAAGTAGTAAATATTACTATTTTGTGAATAAATATGAAGTTACCATCATTATTTTAAAC
TAATTTATTATTTCAATTATTTAATAAATAAAGATAAAAATGAGAGTCAATATTTTAAAA
TACGTTCTTTTTTCAATTATTATTTGTTTTTTTGAATATGGCAAAAATGAAATATGGGAT
GAAAGGAATATAATAAAATTTAGAAGCAATAGAATATTAGGAGATGTAGAAAAGGAGTTC
GATTTAAATGATTTTTATGAATCAACTTTTAGTCTTACAAAACAACTTAATGAGTACAAT
GATGATAACGAAGAAATTATACATATTCGAAATGGTATAAATTCATATATAAAGAATCAT
AAAGACAACAGTACATTACCCGATTTAAATAAGTTAGATAAAAGAACTAAAAAGTTAATT
TATAAAATTCGAGAAGAATTAAAAGAAGTAAAAAAAGAGATTGATAATATGGGGGATAGT
GGAATAACAACAAAAGTGATAGAAAATAAAAGAATAAGAAAAAAAGATGAAAATAATTAT
GTATCAGAAGGTGAAGACTATAACCAATTGAAAAACGAAGTAAATTTCTTGGAGAGAGAA
TATAGACAGCCCAATTTAAGTAGTGTTAATACTTATAAAAataaacgaAAGATAAACGAA
TTGTACGAAGGATTAAAATTGAGTGTTTGTCAAAATCTCATTTGTCCATATTTTCATGGA
TATATATTATGTATTAATGGATTTTGAATTTATTAATATAAACGCACTTATTAATAAAAT
TATAAGCTATGG
>Py17XNL_0101238.1 gene=Py17XNL_0101238
CAAATCAAAAATAAAACCCCATTATAATGAATAAGGAAGTGTGTATAAGGTTCAAGAATG
TAAGGGAATGGATTCCCGATGAATTGGACAGTAGTGGAAATTATCAATTTAAAGATTATa
aatttttaaataatGATTGTAATCATAATAATTTTTTAAATAATTATTCTTGTAATAATT
TTCAAAGTGATTTGGGTAGAATAAGTGCTGGATGTTTATATTTGTTGGATCAATTATATA
AGGATTGTGGTGTGACTCCCTCTCCTGCAAGAAATAACATCAATATTGTTGATTACATTT
TGATATGGTTAAGTTACATGTTAAACCTGGGCGAAACTAAAAAAAACAAGAATATAAATG
ATTTTTATAGTACATATATAAATAGTTGTGATAAGTATAAGATGCAAATAAGTGAATTAA
CTGATTATGATAATTATAAGGGTCTTATAAATGCAAGAAATTATTTGTTGCATATGAATA
GTGATATTGTATCTAAATTTTATAAAGCATTTAAATCATTATGTGAAATGTATAATGAAC
TTGATGATGAAAATAATGATTGCGAGAAATATTCGGAAGATAATAATGAATTTTTAAATA
AATATTATGAACTTAACAATGATTCTTATATTAATAATAAAGATTCATACCGTCAACTAT
CGTCTACTTTATTAGCTGATTATTATAATTTTAAAAAGGAATGTAAAAGTGCTCAAGAAA
GAAAACATAAAGACACTACAGAAACAATTAAACAAACATATCCTGCAGGTGCTgaactag
ctaaagaatatggactagctgaaggatatggactagctgaaggatatggactagctgaag
gatatggactagctgaaggatatggactagctgaaggatatgaactacctgaaGGAAAtg
aactaactgaacaatctggaGAAACTGGACATATTTCTGAAGTTACATCAAATTCGTCGA
TAGTAAGCAAATTAATTCCAGTTGTGTCGATATTTGCTGCAATATCAATTTTTTTAGGAA
TTTCTTATAAGTATTCATTATTTGGATTTCGGAAAAGAGTTCAAAAACATTTAAGAAAAA
TGCTAAAAAAATAAAGAAGAAAACTGATCATTAATA
>Py17XNL_0101239.1 gene=Py17XNL_0101239
TTATTTATGAAAGATTCTTTTATTGATGTCGTTTTGTGGTTGAATTATTTATATTAAAAA
TATATTAAACTTATGAATCTGATAAAAGAACACATTTACCGTTTAAATAATAGTTTTTAT
ATTTTATTGGAGAAAATTATTTGCTTCAATTTTAATTACACATCCCCAATTTTCCGAGTT
AATTTTTAATTAAAAAAATACTAATGTATATTTTAATATTTTGTATGTAAACTTCAAAAA
TGAATATATTTTTTGTTCAAATTGTTTTATTTCTTTTAATAATCTCCCTATGTGTGAATA
AGAACACCCTTGCAACTGAGCTTATTCCAAAAAAAGATAAAAAACACAAATCAAACAAAT
TTAcaaaacacaaaccaaaaaaAAATAAAAAATGTTATCCTACCTATGATAATACAAAAG
AAATATATCAAAAAAACAAGCACCTGTTATATATCGATACCGAAGAAACTATAAAAGCGT
GCAAATTTATGAATGACGCTTTAAAACAGTTAGAACATCATGCTACAAGTAAAGGTTATA
CAATTTGTGGCGGAATTCCTTCTGAGAATAAAGTTTTTTATAAAAAAAAACATCGAGGTC
ATACAAAAATTCTAAAAGCTGAATATACAGTTGATGATCCGAATGAGTATAATGAACTAT
TAAACAAAATATGGAATCCCGATAGTGACCTATATTTAAATAATTCCGCTGTTAAAAAAA
AAATTGTCCGTGTGTACAGTCCAAATTTAGTAATGATACAACAACGTTGCAAAAAACACC
CGTGGTCTCTTCGTAAATATTTTTATGCTTTAGCTGCAAAATTTAAAATATCAGAAAACA
AAGCTATAGTTGTCATGGCTTCAGCAAATATAATTGATCACAACCGTAAAAATAAAAAAT
ATTTTGAAAACACAATAGTAGAAAGTGCAAATTTATTCCAAGCTGAAGTTGATTctgaag
atgaTATTAGAAATGGAAAAATAAAAAAAGCGTTTGTTAACTTAATTGGATACATTGTTG
AAAAAAGAAAGGACCATATTTATATCATCTATATCGAATCTATGACCAGTTGATGAACAT
GGTTCCATTTAATAAAAATGCATTGTCGAAAACCTTTAGATTATTTCTCACTTCATAAAT
AAACATATATTTTTCATCACCATAACACTAGAAGATTTATTTCCATGCATAATATCCGCT
TTAAATTACCGTCATAAAACATATTTTTCCGTTTTGAAAAAGTTTATATATATTTTTTTG
TCTTTTAATATTATAATGCATCTATATGTATTAATTTTTTGAATAATACAAATAAAACTG
TTATAACTTATGAATATCTTTCATTTAATACTTATCACCCTTTTTTGTTTACAAACATGG
ACATCATCTATAGGCTAAAATTtggggggATATCCCATATATTTAAACGATTCTTTATTT
GTAAGTGATATTTGATTTTAATATTATTTATAGTAATGAAATTAATGAAGTGATCAGATG
ATT
>Py17XNL_0101240.1 gene=Py17XNL_0101240
ACATATTATAAACAAAATAAAATTGCAATGGATAAAACCCTGTGTGAACAGTTTGATATA
TTGAGAAACTATTTACCCGATGAATTAGAAAACCATACATCAGTCAATTTTAATAAAAAT
GAGAATATTAAGTATTACTGCTCTAATGGAGAATCAAAGGAAACAGAATGTAAGACAGAT
CTCGATCAAATTAAGGCTGGATGTTTATGGTTGTTTGAGCAATTGTTTGTGAAAAATGGA
AAAAATATCAATAATGTTCAATACATTATCATATGGTTAAGTTATAAACTAAATCAAAAG
ACGTATGACGGAATCACGAATCTAAATGATTTTTACACTAATTGTATAAACAATAATACG
CATTATACTGATTGTAAACAAAATGGTCAAGATTGTAGTGGTTCATTAAATAGTAATACA
GGATATAACAATTATAAGGAAATCATAAATGGAAGAAAGAATTTGTTGAGTACTAATATT
AAAAATATGTCTAAAATTTATGATGCATTTAAAGCATTATGTAACATGTATATTGAAATT
GTTGGAAGCAACACAATATCTGATAAATCTATACAAAATGCTAACAAATTTGTTGAAAAA
TATAATGAACTTAATAACGATTCTGATAATGCTAAAGATGAAGTCTATTGTCAAGTATTG
TCTACATTATCAAATGATTATAATAATTTAAAAGATTATTGTGATAGTAATAGCATTGAT
TGTAGAAATATTCCATTCTTTACATCGACAAAAACAGAAGAACACGGTGTGCAAAGTTCT
GAAGAGATTTGTGATGATACACCAAGCTTCTCGATAGTAAAAAAATTAATTCTAGCTTTA
TTAATATTCAGTACAATATCAATCTTTTTGGGAATTTTTTTTAAGTGTTCGTTATTTGTA
TTACGGAAAAGAGCTCAAAAACAATATTTAAGAGAAAAGGTAAAAAAATAAAGAAAATGG
ATCATTAATATATTATTCGAAGAGTATTGACTATTTCAGAAATAGTAACAATGATTGATA
TATTTAAGAAACTGCCTATTTGGAA
>Py17XNL_0101241.1 gene=Py17XNL_0101241
TAAAACATAAGATATAAATATATTCCTTTCCTATATTCAAACATACTTTAAATTGTTTAT
AAAGGTATATCCATTTTTATAATAAATGTATACCAAATTTTAATAAAAATATCATTTTTG
TATAAAATGCATCATATCTATATTTAATCAAAATTTTATTAAACCCTCTATTTAAGACAG
TTGTTATATATAGGGCCAAAGTATTTGCGTCACATATTGGGGACATCGTATATGAAATAG
CATGATTCTACTCAATTTACAAATATAAAATGAAATTTCATCACAATGGATAAGGACGTG
TGTGAAAAGTTCGAGAATGTATGGGATAAATTTCCCGATAAATTGACCAGTGATAATGAG
TATGATTTTAAAAAAGAAAATTTCTTAGAAGGTTATTGTGATGATTATGAATGTAGTACT
AATTACGGAAAACTTAATGCTGGATTTTTTTATTTGCTTAATCAATTCATTGGGAGTTCT
GGGTCATTGTATAATGTGGAAAATAATATAAATGTTGTTGAATATATTATTCTATGGTTA
AGTTATATGTTAAACCTAAAGAGTACTCAAGATGATACCATTACCAATCTAAATAATTTT
TATATAGTAAATGTAAATAAACACGAAAAGTATAATAGTTTCATTGATCTTATAAATAAT
AAAAAAAAATTGATGAATATTTCTAGTGATAAAGTGTCTAAACTTTATAAGTTATTTAAA
ATTTTATGTGAAATGTATACTAAAATTGATTATGGCAATAAAACATGCAATAACTATTTG
AAAGATGCTAATAAATTTGTTGATGAATATCAAAAACTCCTtaatgataatgatactGAT
AATGGAAACAATTTATACAATCAACTATTGTGTAGTTTATCAACTGATTATGATAATTTA
AAAAGTAAATGTAGCGATAGTTCATCCTTTCGAGAGATAAAAACACCAACAAATTGTGTA
AAAAGATCCAAACAAAGTTCTCAACTAATTTCTGCACAAAATTCTGAAGATATATCAAGT
TCGTCAATAGGAAACAAATTGTTTACAGTTTTATCGATATTTGGTGCAATAGCATTTCTT
TTAGGAATTTCTTATAAGTATTCGTTATTTGGATTTCGGAAACGATTTCAAAAACAAAAA
TTAAGAGAAAAGCTAAAAAATATAAAGAAGAGAATGAATCATTAATATATGATTCGAAGA
GTAATGATTATTTCAGGAATAATAATAATGATTGATATACGAT
>Py17XNL_0101242.1 gene=Py17XNL_0101242
TATTGGGGGCAGTGTATATAAAACAACATGATTATACTCAATTTACAAATCAAAAATAAT
ATCCCATTATAATGGATGCCGAAGTGTGTAAAAGGTTCGAGAATGTAAGGAAATGGATTT
CCGATGAATTGATTGATGGAAATTATCAATTTAatgataataattctttaaataataagt
gtaataatgataattattcagatAATTATTGTAATAATGATGATTTTTCAGATTTTGTAT
GTAATAATATTTCTTTAAGTGATTTGAATAAAATAAGTGCTGGATGTTTATATTTGTTGG
ATGAATTCATTAAGGATTGTGGTATGGTTCCCCCTCCTGCAAGAAATAACATTAATATTG
TTGATTACATTTTGATATGGTTAAGTTATATGTTAAACCTAAAGGAAAGTGAAAAAGACA
ATACAACATGTTTTTATAGTACATGCATATATGATTGTGATAAGTATAATACGGAAATAA
ATAAATTAACTGATTATAAGAGTTATAAGGGTCTTATAGATACAAAAATCGATGTGTTGA
ATATGGATAGTAAAATTGTATCTAAATTTTATAAAGCATTTAAATTATTATGTGAAATGT
ATACTGAATTTGATGAAAAAAAGAATGATTGCACAAAATGTTTGGGAAAATCTGAAGAAT
TTGTTAAAATATATAAAGAACTTAATGATCCTGATAATACTAACTATGAAGGCTATTGTC
AAGCATGGTCTACATTATCAAATGATTATAAGAATTTAAAAAATAAATATAAAAATTATG
ATTTCCTTCCAGAGATAGATACAACACAAAGTGATGCAAAATGTTCTGAACAAACTTCTA
AAAAAACTGATGTAGCAGGATATGAACAATTTTCTGAAGATACATCATCAAGTTCGTCGA
TAGCAAGCAAATTAATTCCGGTTTTATTGATATTTCCTGCAATACCAATTTTCTTGGGAA
TTGCTTATAAGTATTCGTTATTTGGATTTCGGAAACGATTTCAAAAACAAAAATTAAGAG
AAAAGCTAAAAAATGTAAAGAAGAGAATGAATCATTAATAAATTATTCTGAATATGACGA
TTGATTTATTTTAAGAAACTGTCTATTTCGAA
>Py17XNL_0101243.1 gene=Py17XNL_0101243
CCAAATTATAACAGAATTTCATTATAATGAATTCTAAAGTGTGTGAATCAATTAATACGA
TCGATAAGTATTTTGATGATGATTCGAAAAACCCGGGTGAATATAATTTTATGGAATTAT
TAAATAAATTTTCCTTTGATTGTAACTATAGTAGTGATGAAGAAAAGATTATCTCTGGTT
TTATAATGTTACTAAATATGATTGGTGAGGAATATATAGATAGTGATAAACTTGTTGAAT
ACGCTATTTTATGGTTAAGTTATAAACTAAATCAAAAAAAAGAAAATGGAACGATCATAT
TAAATGATTTTCTTACTGAACATATAATAACAAATAGTTGCTATATTAAGCATATAgatg
gtgatagtgatagTGATAATAATATTAAAAAGGGTGTTATAGAAAAAAAAATAAGATCGA
TGGATATTGATATTAAAGATATATCTAATTTTTATGATGCATTTAAATCATTATGTAACA
TGTATAGTGAAGTTGATATAGACAACTACCAATGCAAGACATGTTTAGAAAATGCTGGAG
AATTGTTTGAAAAATATGAAAAACTTAAAAATGCTTTAGATATTAATAAAGGAAGTTCTT
ATTATAAACTATTGTCTAGTTTATCAAAAGATTATAAAGAATTTGAAAATAATTATAAAA
CTTTTAGGTGTGAAAATAGCTTACTACTTGTAGCTTGTCCACGAAGTTCAGTAACAAAAA
ATATACTAATTACAATTGGAATTATATTTGTTGCAGCATCAATTTTATTGGGAGTTTCTT
ATAAGTATTCGTTATTTGGATTTCGGAAACGATCTAAAAAACAACAAATAAGAGAAAAAC
TAAAAAAATAAAGAAGAAACTGATCATTAATAT
>Py17XNL_0101244.1 gene=Py17XNL_0101244
ATATTTGGTGCAGTTTATATAAAATAGCATGATTCTACTCAATTTATAAATCAAAAATAA
AATTCCATTATAATGAATAAAGAAGTGTGTGAAAAGTTCAAGACTGTAACGACGAATTTA
GAATATGATTCGAATACTAAAAATTATAAATTTAAAGATAATACAGATTTCAAAGAGTAC
TGTACTGATGACAATTGTGATAATGATCTCGATAATATTAGTGCTGGATGTTTATTTTTG
TTTAATGAAATCTTTGGGAATTCTACCTCGTTTAGTTTTATTGCAAAAGGAAACACCAAT
ATTGTTGAATACATTATGATATGGTTAAGTTATATGTTAAACTTTAAGAAAATTGAAGAA
AATGACACTATAAAGAATTTTTATGAAGCATATATAAATAGTGATAATAGGTATATTACG
GATATAAATAATGTTAGTGGCTATAAGAACTATAAGGATCTTATAGATAAAAAAGAAGAT
TTGATGAGTATTTATGTTAAAGATATGTCTAAATTTTAttatgtATTTACATTATTatgt
atgatgTATGTTGAATTTGATGAAGAAAGGCCAAATTGCTATAAATTTTCGGAAATAGCT
AATGATTTTGCTAAAAAATATGATGAACTTAATGAAAATTATAATAATGGTAAAGATAGT
CCCTATAATAAATTATTATCTACATTATCAAATGATTATAATAATTTTAAAAATAAATGT
AATGATCCTGAATTTAGCAACTTTCCATCACTTCCAACATATTCACGAAGATTAGTAATA
AAAAACACACTTATTTCAATTGGATTTATATTTATTGCCGTATCAATTTTCTTGGGAATT
GCATATAAGTATTCGTTATTTGGATTTCGGAAACGATTTCAAAAGCAATGTTTAAGAGAA
AGAATAAAAAATATAAAGAAGAAACTGATCATTAATAAATTATTCTGAATATGAAGATTG
ATGTATTTTAAGAAACTGTCTATTTGGAA
>Py17XNL_0101245.1 gene=Py17XNL_0101245
TCAAAAATAAGATTCCATTATAATGAATAAACAAGTGTCTGAAAAGTTCGAGAATCTATG
GGAGTTTTTTCCCGATAAATTGACCAGTGATAAAAAGTATCAAATTAATAAAGGAAATTT
CTTAGATGGTTAttgtgatagtTATCGTTGTGATAGTGATTTCGAAAAAATTAGTGCTGG
ATTATTTTATTTGCTTAATCAATTCTTTGGGCCTTCTGGTTTGCTTAAGAATAATGCAAA
AAATAAAAACGATATTTTTGATTACATTATGATATGGTTAAGTTATATGTTAAACCTAAA
GGAAAATGAATCAAACGACAGTCTAAAATATTTTTATAATACAGATATAAAACATAATCA
AAAGTATACAAATTCTATAGCGGGTTTTACGGAGTATAATAATTATAAGGAACTTTTAGA
CGATAAACAAATTGTGAATATTGATATTAATAATATGTCTAAATTTTATGTTCCATTTAA
ATCATTATGTACCATGTATAATGGATTTAATGATAGCACGTCAGATTGTACAAAATATTT
GAATGATGTTAATGAATTTGCTAATAAATATAAAGAACTTAGTGAAGATTCTAGTATTGC
TAATGATAGTTTCTGTAATAAAATATTGTGTACTTTATCAAATGATTATGATAATTTTAA
AAAGAAATGCAAAGACAGTTCATCCTTTCCAACGATAAAAAAACCAAATATTATTCCAAA
ATGTCctgaacaaaTTTCTGAACAAAATTTAAGAAGTTCTGGAGTAATTTCTGAAGATGT
GGCATCAAGTTCGTCGATAACAAGCAAATTATTTACAGTTTTATCGATATTTGGTGCAAT
AGCATTTTTTTTAGGAATTTCTTATAAGTATTCATTATTTGGATTTCGGAAACGATTTAA
AAAACAACAAATAAGAGAAAAAATAAAAAATATAAAGAAGAGAATGAATCATTAATATAT
GATTCGAAGAGAGTGACAATTTCAGGAATAGTAATAATTATTGATATATGTT
>Py17XNL_0101246.1 gene=Py17XNL_0101246
AAATCAAAAATAAAATTTCGGAACAATGGCTGGATTTATGTGTAAAAGGTTCGAGAATAT
ATGGATTGCTTTTCCCGATACATTGAGTAATGGAAACTATCAATTTAAAGATTATGAAAT
TATCAATTCATATTGTAATAATAATTGTACGAATGAGCTCGATAAAGTTAATGCAATATG
TTTATGGTTGTttgagaaAAATTTTGAGAATAATTCTTCGTTTGTGAATAATGCAAAAAG
TAATATCGACATTGTTGAATACATTATCATATGGTTAAGTTATATGTTAAGCCTAAAATC
ACATGAGGAAATCACCAATATAAATGATTTTTATGTAAAATATATAAAGGATGATGCGAA
GTATAATAAGAAAATAGATGGTGTTAATGCTTATAATAGTTATAAGGATCTTATAGATAA
AAAACAATATTTGATGAACATAAATAAGAACGTTATATATAAATTTTATAATGCATTAAA
ATCATTATGTAACATGTATAATGAATTTAATGATGACAATCCAGATTGCAAGACATATTC
AGAAAAAGCTAAAGAATTTGTTGAAAAATATAAAGAACTTAATGAATATTATAATAATAC
TAAAGGAAGTCCCTATGATCATGTATTGTCTACATTATCAAATGATTATAATATTTTAAA
AAGCAAATGTGATTCTGATAAATCTATCAATTTCCCATCTCTTCCAACTTTTTCACGAAG
ATCAGTAATAAAAAGCACACTAACTTCAATTACATTTATATTTGTTGCAGTATCAATTTT
ATTTGGAATTTCTTATAAGTATTCGTTATTTGGATTTCGGAAACAATCTCAAAAACAACA
TTTAAGAAAAAAGCTAAAAAAATAAAGAAGAGAATAGATCATTAATATATGA
>Py17XNL_0101247.1 gene=Py17XNL_0101247
TATAAACAAAATAAAATTACAATGGACAATACCATGTGTCGAAGGTTTGATACATTGAGA
AGCTATCTCCCCGATGAATTAGGCAAAGCCGCACTTGATCTAAAAACTCTTAAAAGTTTC
AATAATTATTGTCCTATTGCAGGTTCAGAAAATAAATGTGAAACTGAGCTCGATAAAATA
AATGGTGGATGTTTATGGTTGTTTGACCAATTGTTTGTGAAAAATAAAAAAAATGATATC
AATATTGCTGAATACATTATCATATGGTTAAGTTATAAACTAAACCAAAAGACGTATGAA
GGAATCAACAATCTAAATGATTTTTATGTTAAATATATACAGAATAATACATATTATAAT
AAGTGTGATAATGGTGGTCAAGATTGTAGTGATACATTAACAGAAATAACGGGATATACA
AATTATAAGGAAATAATAGATAAAAAAAAGGAATTGTTGAGTATTAATTTTGGGCTTATG
TCTAAATTTTATGATGCATTTAAACCATTATGTAACATGTATACTGAGCTTGATGCAAAC
GACACATCAAATAAGAACTATTTAGATTGTGCTAAAGAATTTGTTGGAAAATATAATGAA
CTTAATGAGGTTTCTGATATTACTGAAGATAGTCCTTATTATCAAGTATTGTCTACATTA
TCAAATGATTATAATAATTTTAAAGGATTTTGTAATAGAATTAGCGTTGATTGTAACGAT
ATTCCATCCCTTTCACCGATAAAAATAAAAGAAAATGGTgtACAAGGTTCTGTACATAAT
GATGTACAAAATTTTGGAGTTACATCATCAAGTTCGTCGATAACAAACAAATTAATTCCA
GTTGTATCGATATTTGTTGCAATATCATTTTTTTTGGGAATTTCTTATAAGTATTCGTTA
TTTGGATTTCGGAAACGATCTCAAAAACAACATTTAAGAGAAAAGCTAAAAAAATAAATA
AGAAAATGGATAATTAATATAAGATTTGAAGAGTAATGGCTATCTCAGGAATAGTAATAA
TGATTGATATATGTTAAGAAATTGTCTAGTTTAAA
>Py17XNL_0101248.1 gene=Py17XNL_0101248
TATAACGGAATTTCATTATAATGGTTTCTAATGTGTGTGGTATAATTAATACGGTTGATA
AATATGttgTTGATGATCCGAACAACCCGGGAGAATATCATTCTACGCATTTGTTAAAAG
TAGCTTTCCCTAAAAATGACTGTAGTAATGATGACCGAAAACTTAGCTCTTTTTTTATAG
CATTGCTATCTTTACTTAATGATAATAATAAAAATGAAAATTTAGCGGGTGATAAACTTG
TGGAATATGCTATTTTATGGTTAAGTTATAAACTAAATCAAAAAAAAGAAAATGGAACGA
TCATATTAAACGATTTTTATAATAATATTGTAGTAACAAATAGTTGTTATTATCAGAAAA
TAAATGCTAatagtgataGTGATAATAAGATTAGTAAGGATGTTATAAaaaaaAAAATAG
AATCGATGGATATCGATATTAAAGATATATCTAATTTTTATGATGCATTTAAATCATTAT
GTAACATGTATAATGAAATTGTTGCAGATGACGACCAATGCAATAAATGTTTAAAAAGTG
CTGGAGAATTGTTTGAAAAATATGAAAAACTTAAAAATGCTTTAGATGTTAATAAAGGAA
GTTCTTATTATCAACTATTGTCTAGTTTATCAAATGATTATAAAATTTTTGAAAATAAAT
ATAGTGATAAATGTAGTAATATCTCACTTGTAGCTTGTCCACGAAGTTCAGTAACAAAAA
ATATACTAATTACAATTGCAATTATATTTGTTGCAGCATCAATTTTCTTGGGTATTGCTT
ATAAGTATTCGTTACTTGGATTTCGGAACCGATTTCAAAAACAAAAATTAAGAGAAAAGC
TAAAAAAATAAAGAAGAAACTGATCATTAATAT
>Py17XNL_0101249.1 gene=Py17XNL_0101249
ATTATAACAGAATTTCATTATAATGTCTTATAAAGAGTGTGATGCAATTAATACGATTGA
TAAATATTTTGATGATAATACGGAAAACCCGGAAGAATATGATGTGAATATATTACATAT
GTATTGCCCTGGCAATAAATgtagtagtgatgaagaaGAAATTGTCGCTGGTTTTATAAT
GTTACTAAATATGATTGGTGAGGAAGGTATAGATGGTGAAAAACTTGTTGAATACGCTAT
TTTATGGTTAAGTTATAAACTAAATCAAAAAACGCAAAATGGAACTACTACATTAAACGA
GTTTTATACTAATCGTGTAGTAAAAAATAATAAATATGAGGAGAATATATCTACTAAtaA
TAATATTAATAAGGATGTTATAGAAAATAAAATAAAATCGATGAATATGAATATTAAAGA
TGTATCTAATTTTTATGATGCATTTAAATCATTATGTAACATGTGTAGTGAAATTAGTGC
AGAAGCAAATACTGAATGCAAGAAATGTTTAGAAAATGCTGGAGAATTTTTTGAAAAATG
TGAAAAAGTTAAAAATGCTTTAGATATTACTAAAGAAAATTCTTATTCTCAACTATGGTT
AAGTTTATCAAAAGATTATAAAAATTTTGAAGGTAATTATAATAGTATTTGGTGTAATAA
TGTTCCATCAGTTGTAGCTTGTCCACGAAGTTCAGTAACAAAAAATACCCTAattgcaat
tGCAATTATATTTGTTGTAGCATCAATTTTATTGGGAGTTTCTTATAAGTATTCGTTATT
TGGATTTCAGAAAAGATCTCAAAAACAACATTTAAGAGAAAAGCTAAAAAAATAAAGAAG
AAACTGATCATTAATAT
>Py17XNL_0101250.1 gene=Py17XNL_0101250
ATTATAAACAAAATAAAATTATAATGGATTATACCCTGTGTATGAGGTTTAATAACTTGA
GAACCTATTTACCCGATGACTTAAGCAAACATCCAACTAGTGATATTAATAATTTAGGGA
ACATTAAGAATTATTGCTCTAATGGAGAATCAGATGGAACAGGATGTAAGACTGATCTCG
ATAAGATAAATGGTGCATGTCTATGGTTGTTCGAGCAATTGTTTGTAAGAAATAAAAAAA
ATATAAACATGGCTGAATACATTATTATATGGTTAAGTTATATGTTAAACCTAAAAAAAG
AAAGCGAAATCACCAAATTAAACGATTTTTATAGTAAGTATATAGAAAATAATACGCATT
ATACTAATTGTGATAATGATGTTAAAGATTGTAGTGATACATTAAAAAAAATAACAGGAT
ACACAAATTATAAGGAAATCATAGATAATAAAATAAATGTTATCACTATTGATATTAATG
ATATGTCTAAATTTTATGATGCATTTAAATCATTATGTAACATGTATACTGAACTTGTTG
CAGGAGAGTTAAAATGTGAGAAATGTTTAGAAAATGCTAAAGAATTTGTTAAAACATATG
ATGAACTTAACAAAAATTCTAATATTACTAAAGATAGTCCCTATTATCAAGTATTGTCTA
CATTATCAAATGATTATCATAATTTTAAAAATTATTGTAGTATGAATAATGTTGATTGTA
GCAATATGCCACACCTTTCACCGATAAACATAAAAGAAAATGGTGTACAAAATTCTGGAA
AAATATTTGAACAGAATGGACAGGGTTTTGAACAAATTTCTGAAGTTCCATCATCAAGTT
CGTCGATAACAAGCAAATTAATTCCAGTTTTATCGATAATTGGTGTAATAGGATTTCTTT
TAGGAATTTCTTATAAGTATTCGTTATTTGGATTTCGGAAACGAACCCAAAAACAACATT
TAAGAGAAAAGTTAAAAAAATAAAGAAAATGAACTATTAATATGTGA
>Py17XNL_0101251.1 gene=Py17XNL_0101251
AAAAATAAAATTTTATCACAATGGATAAGCAAGTGtgTGAAAGCTTTCTGAGTGTATGGG
AGGATTTTCCCGATACATTGACCGAAACTAATGAATATCATGAATTTAAAGATGGTAATT
TTTTAAATAGTTATTGTTTTAAAGATAAATGTGATCATGATCATCCTCTCGATAAAATTA
ATGCTGGATGTTTATTTTTGTTTAATAAATTCTTTGGAAGTTCTGGTGTGTTTAAGGATA
ATGCAAAAAATTATATCAATGCTGTTGAATACATTATCATATGGTTAAGTCATATGTTAA
ACCTAAAGGATAAAAAAGGAAACATTCTAAAAAATTTTTATGAAATATATATAAAAAATC
AAGATAAGTATAAAAATACTATAGATGGTGTTGATGGTTGTAATTATGATGATCTTATAT
ATAAAAAAAATGATTTGATGAATATTACTAATGAAAAATTGTCTAAATTTTATGCTCCAT
TTAAATCATTATGTAACATGTATAATGCATTTaacgaaacgaAACCAAATTGTGATAAAT
GTTTGAATTATGCTGATGAATTTGTTAAAAAATATAATGAACTTAATGGAGATTCTAGTA
TTACTAATGACAGTTCCCGTAATAAACTATTGTGTACTTTATCAAATGATTATGATGATT
TTAAAAAGAAACATAGTGATGTTAAATGTTCCAATTTATCCTTCCAAGCGATAGAAAAAC
CCAAAAATTGTGTAGAAAATTCTAAACAAAATCCTGAACAACCTTTACAAAGATTAGAAC
AAATTTCTCAAGATGTATCATCAAGCTCATCGATAGGAAACAAATTATTTACAGTTTTAT
CGATATTTGGTGCAATAGCATTTTTTTTAGGAATTTCTTATAAGTATTCGTTGTTTGGAT
TTCGGAAACGATTTCAAAAGCAAAAATTAAGAGAAAAACTAAAAAATATAAAGAAGAGAG
TGAATCATTAATATATTTTAAGAAATTGTCTATTTGGAA
>Py17XNL_0101252.1 gene=Py17XNL_0101252
AATATAAAATGAAATATAATCACAATGGATAAGCAAGTGTGTGAAAAGTTCCAGGAAGTA
AGGAACTCGATTTCCGATGAATTGAAAGGTAATGGAATCCCTGAATTTGACGATGATGAT
ATTTTAAATAATTATTGTGATAGTAAGAAATGTATTAGTGATTACGATAGAATAAGTGCT
GGATGTTTATATTTGTTGTATCAATTCTATAACGATTCTGGTATATTCCCCTCTCCAAAA
AATAATAACCGCTATATTGTTGATTACATTTTGATATGGTTAAGTTATATGTTAAACCTG
AACAAAAGTGAAAGAGATGACAGCATAAAGAGTTTTTATAATTATCAAATAGATAGTTGT
GATAAATATAAGACGCAAATAAATAATTTAGCTGGTTATGATAATTATAAGGAACTTATA
GATGAAAGAAAGTATTTGTTGGATATGGATAGTAATATTGTATCTAAATTTTATCAAGCA
CTTAAATTATTATGTAACTTGTATAATGAACTTGGTGATGACAATAAAAATTGCAAGAAT
TATTTGGATGATAATAATGAATTTTATAAAAAATATGAAGAACTTAAGAATGATTCTGAT
ATTACTGGAAATGAACTATATAACAAACTATTGTCCACTTTATTAAAAGATTATAACAAT
TTTAAAACGGAATGTAACGTTATTTTATCCCCTCCACCGGAAGAAACAAAACAAAATCAT
GGTCAAATTCCTGTAGATagttctggacaaTTTTTTACAGAAGATTCTGAATTTAATTCT
GAACCGAGTTCTGGACAAATATCTGAAGTTACACCATCAAGTTCATCGATAGTAAGCAAA
TTAATTCCAGTTTTATTGATATTTGGTGCAATAGCATTTTTTTTAGGAATTTCATATAAG
TATTCATTATTTGGATTTCGGAAACGATTTCAAAAACAAAAATTAAGAGAAAAGCTAAAA
AAATAAAGAAGAAAACTGATCATTAATAAATTATTCTGAATATG
>Py17XNL_0101253.1 gene=Py17XNL_0101253
AAATTATAACGGAATTTCATTATAATGCCTACTAATCTGTGTGATGGACTTACAACGGCC
GATAATGGTCTTGTCTTCGATCGAAATTCTCAAAATTATACGTTAGAAGGAAGTTATACC
AATATTTATTGTCCTGATAATAATTGTGATAATGATGATAACAAAAAAATTAGTTCTGCT
TTTATAGGATTGCTAGGTTTCTATAAGGAAGTTGTTGATATGCAAAATATAGAGAGTGAT
GAAATTGCTGAATACGCTATTTTATGGTTAGGTCACATACTGAATCAAAAAACAGAAAAT
AGAACCACCACATTAAATGATTTTTATACCAAATACATAAAAACAAATAGTTATTATAAT
CAGGAAAAAATTGGTGATAGTAATAATAAGATTAAGATAGATGTTATAGATGCAAAAATA
AAATCGATGAATATGAATATTAAAGATATATCAAATTTTTATGATGCATTTAAATTATTA
TGTAAGATGAATAATGAAATTGGTACAAAAAAAATCCAATGCAATACATGTTTAAAAAAT
GCTGGAGAATTTTATGAACAATATGAAAAACTTAAAAATGATTTAGATATTAATAAAGGA
AGTTCTTATTTTCAACTATGGTTAAGTTTATCAAAGGATTATGACAAATTTAAAGAGAAA
TATAATACACGTGGATGTAGTGATATCAAATTCCTTGAATCTTGTTCACaaagttcagtg
aaaaaaagtcaagtgacaaatagtccagttacagaatgttcagtgacaAAAATtcaagtg
acaaatagtccagtgacagaatgttcagtgacagaatgttcagtgacagaatgttcAGTG
ACAAAAAGTACACTAATTCCAATTGCAATTATATTTGTTGCAGCATCAATTTTATTGGGA
GTTTCTTATAAGTATTCGTTATTTGGATTTCGGAAACAATCTCAAAAACAACATTTAAGA
GAAAAGCTAAAAAAATAAAGAAGAAAACTGATCATTAATA
>Py17XNL_0101254.1 gene=Py17XNL_0101254
AAATCAAAAATAAGATTCCATTATAATGAATAAGAAAGTGTGTGAAAAGTTCGAGAATGT
ATGGGGTAAATTTCCCGATAAATTAACCAGTGATAATAAGTACCAATTTAAAACAGAAAA
TTTCTTAGATGGTTATTGTGATAGTTATAGTTGTGATACTGATGCCGAAAAAATTAATGG
TGGATGTTTATATCTTTTTAATCAAATATTTGGGACTTCTCAATTGTTTAAGTCTGTTGC
AAATAGTAACATCAATATTGTTGAGTACATTATGATATGGTTAAGTTATATGTTAAACCT
AAAGGAACAAACAGGAAATGATACCAATCTAGAATATTTTTATAGTACAACTATAGATAA
TGATAGGTATAAAAATTCTATAGCTGATGTTAAAGAGTATAAAAATTATAAGGATCTTAT
AGATAAAAAAAAAGAATTCATGGATATTTCTAATGAAAAAATATCTAAACTTTATGATTT
ATTTAAAAGTTTATGTAATATGTATTTTTATTTGGATGAAAACAATCCAGATTGCACGAA
ATATATATCAAACGCTAAACAATTTGTTAACAATTATAAAGAACTTTATGGAGATTCTAG
TAATAATGATAATAGTTTATATAGACAAATATTATCTAATTTATCAACTGATTATGGTAA
TTTAAAAAAGAAATGTAAAAATAGTTCGTCCTTTCCATCGATAGAAATAACAGACAATTC
TGCACACACTTCTGAAGTTGCATCATCAAGTTCGTCGATATCAAAGAACTTATTTATAGT
TTTATCGATATTTGGTGCAATAGGATTTTTTTTAGGAATTTCTTATAAGTATTCGTTATT
TGGATTTCGGAAAAGAGTTCAAAAACAAAAATTAAGAGAAAAAATAAAAAATATAAAGAA
GAGAATGAATCAATAATATATGATTCGAAGAGAGTGACAATTTCAGGAATAGTAATAATG
GTTTATATATTTT
>Py17XNL_0101255.1 gene=Py17XNL_0101255
ATAAATTATATTCCATCATAATGAAAGATGATATATGTGGAAATTTTGATTATTTGAGGA
AGCATTTATCCGATGAATTAAATGTAAACGCAGAATTTGGCTTAGAACAAATTAGTGATT
ACAGTAATTACTGCCCTAATGGAGACTGTAACACTGAGCTCGAAAAAATTACGATTGGAT
TTTTATGGTTACTTGGAAAATATTTTACTGAATACCCAAATAAAGGTAATACTATAAATA
GTGCTAAACCATTTTTTCTATATATTATTTTATGGTTAAGTTACAAATTAAATCAAAATT
CAGACAAAAAACCCACCAACATATACGATTTTTATACTGAAAATGTAATTGGTAATAATA
AATATAGTAAATTTATAGAAGATTCAAACAAATTTACAAATATTAAGGGATTCATAGACA
AACAAAAAGATTTTATGAATATTAATATTAAAGATTTGTCTAAACTTTATGATGCATTTA
AACTATTATGTAGTATGCATGATAATGGTGCAATGAGTAAAGATAGCAACATACTGTTAA
ATAGTGCGAATGAATTTGTTAGCAAATATCAAGAACTTTGTGAAGATTCTAATAATACTG
ATGGTAGTTCGTATAAACAAATATTGTCTGCTTTATCAACTGATTATAACAATTTAAAAA
ATAAACATAGCAGTAATACACCTCTTCcagacataacagcagacatgtctGCATACATTT
CTAGAGTTACATCATCAAGTTCGTCGACAGGAAACAAATTATTTACAATTTTATCGATAT
TTGGTGCAATAGCATTTTTTTTAGGAATTTCTTATAAGTATTCGTTATTTGGATTTCGGA
AACGATTTCAAAAACAAAAATTAAGAGAAAAACTAAAAAATGTAAAGAAGAGAATGAATC
ATTAATATATGATTCGAAGAGAGTGACTATTTCAGGAATAGTAATAATGATTTATATATG
TT
>Py17XNL_0101256.1 gene=Py17XNL_0101256
AATATAAAATGAAATTCTATCACAATGAATAGGCAAATGTGTGAAAAGTTCCAGGAGGTA
AGGAACTCGCTTCCCGATCAATTGAACAGTAGTGGATATTATCAATTTAAAGATGAAGAA
TTTTTAAATAATTATTGTAATAGTAATCAATGTCAAAGTGATTACGATAGAATAAGTGCT
GGATGTTTATATTTGTTGGATCAATTATATAAGGATTCTGGTGTGTTACCCTCTCCAAAA
GATAGTAACCCCTATATTGTTGATTACATTTTGATATGGTTAAGTTATATGTTAAACCTG
ACCAATAGTAAAGGAGACAATATAAAGAGTTTTTATAGTGCATACATAAATAGCTGTGAT
AAGTATAAGACGGAAATAAGTGAATTAAAAGATCATGATAATTATAAGGATCTTATAGAT
AAAAGAAAGGAATTTTTATATATGGATAGTAATATTGTATCTAAATTTTATGAAGCATTT
AAATTATTATGTAACTTGTATAATGAACTTGATTATGAAAAAAAAAATTGCAAAAATTAT
TTGGAAGATAATAATGAATTTTTTAAAAAATCTGAAGAACTTAAGAAAGATACTAGTATT
ACTGGAAATGATTCATATAATCAACTATTGTCCACTTTATCAACTGATTATAATGATTTT
AAAAAGGAATGTAAAGAAATTTTATCCCCTCCACCGAAAGAAACAAAAGATAATCCCGGA
CAAACTCTTGTAGGTATTTCTGGACAAGGTATAGATgatttgggacaaaatgtacatagt
tctgaACAATattttgcacaagatTCTGGACAAGATGCACATAATTCTGATGTTGCATTA
TCAAGCTCATCGATAGTAAGCAAATTAATTCCAGTTTTATTGATATTTGGTGCAATACCA
ATTTTTTTGGGAATTTCTTATAAGTATTCGTTATTTGGGTTTCGGAAACGATTTCAAAAA
CAAAAATTAAGAGAAAAGCTAAAAAAATAAAGAAGAAAACTGATAATTAATAAATTATTC
TGAATATG
>Py17XNL_0101257.1 gene=Py17XNL_0101257
TTAAGGCAGTTTAGCTAATTTTCATAAATATATATAAACTTACTATGATGTTACTATTGT
ATTATTACTTTACATTAATTTTAAATTAACATTAAAAATAAAATGTGATTAACTACAGAT
AATTGTTATATAGAGAATCCAATTTTACGTCCCTATTTTGATGCAGTATATATTAAATTA
ATATGATGTACTTAATTTATAGTTCAAAAATAATTTTCCAATATGTTGACTAGTAAAATG
TGTGATCAGTTTGATACTATGTGGAGGGCTTTTCCCGATGAATTGAATTCTGGAGAATAT
GATTTTAAAGGTGGATCGCTCAATATCTATTGCTCTAATAGAAAATGTGAAAATGATATC
GATAAGATTAATGCTGGATCTTTATGGTTATTTAAACAATTTTATGGAAGTTCATATAAT
TTTTCGAGTAATGCAAATGGAAATATGAATATTGTTACATACATTATGACATGGATAAGT
TATAAGTTAAATCAAAAACCACAAAAGGAAATCACCAAGTTTAACGATTTTTATAGTAAG
CATATGGAAAATGTTGAGGAGTATAAAAAGACTATAGATGGTGCTACGGGATATAAAAAT
TATATTGATCTTATAAATCAAAATAAATTGATGGATATTGATATTAGTGTTATGTCTAAA
TTTTATGATTTATTTAAAAACATATGCAGCATGTATATCAATATTGGTAAAAAAAACAAG
GGCGAGATGTATTTAGAATACGCTAAAAAATTTGCTAATGAATACAAACAACTTTTTaat
gataatGATAATAATGAAGGGAATTCATATAATAAAATATTGTCGGCATTATCAAGTGAT
TATTATAATTTTGAAAAAAACAAAGTTGATGGTAAACCAATAAATCTTCCTTCGCTACCA
ACAAAAAAAACAGTTGAAAATGTTGACATATCAAATCCTAAAGAAACACAAGATGTCTCC
TTGAGTGAAACGCCAGCATCAAGTTATGAAGCTAAAGTATCAGATTCTGATTCAACATTA
CCAAGTCCATCACAAGTAAATAAATTAATTTTAATTCCAATTATATTTGTTGCAACATTA
ATTTTATTAGGAATTGCATATAAGTATTCATTATTTGGATTTCGGAAACGATCTCAAAAA
CAATATTTAAGAGaaaagataaaaagataaaAAAATAAAGAAGAAAATGGATCATTAATA
TATGATTTGAAGAGTAGTGAATATTTCAGGAATAGTAATAATAATTAATAAATTTT
>Py17XNL_0101258.1 gene=Py17XNL_0101258
ACAAATATAAAATGAAATTCTATCACAATGAATAAGCAAGTGTGTGAAAAGTTCGAGAGT
GTATGGGATAAATTTCCTGATGAATTGGACAGTGATAATAAGTATCAATTTAAAACAGAA
AATTTCTTAGATAGTTATTGTTTTAATAATGAATGTAAAGGTGATCTCGATAAAATTAAT
GCCGGATTTTTTTATTTCCTTAATCAATTCATTGGGAGTTCTTGGTCATCGTATTATGCG
CAAAATAATATAAATATTGTTGATTATATTATTCTATGGTTAAGTTATATGTTAAACCTA
AAACCACAAGTAGGAAATGTGAAGAATCTAGAATATTTTTATAGTACAACTATAAATAAT
GATAGGTATAAAAATTCTATACCTGATGTTACAGATTATAAAAATTATAAGGATCTTATA
GATCAAAAAAAATATTTTTTGGGTATGGATAAAAATATTATATTTAATTTTTATGAAGTA
TTTAAATTAATATGTGAAATGTATACTAATTTTAATGAAACGAGATCACATTGCTCAATC
TGTTCGCAAAATGCTAATAAATTTGTTAATAAATATAAAGAAATGAATAAAAACTCTGTT
ATTACTAGTAATAGTTCCTATAATAAACTATTGTCTACTTTATCAAATGAATATATTAAT
TTTAAAAATTATTATACTAGTAAATGTAGTAGTTGTAAGGATATTCCATCCCTTCCATCA
GTAGAAAAAATACAAAGTCCTGAGCAATTTTCTGGACAAGGTTCTGAAGATACACCATCA
AGTTCGTCGATAACAAGCAAATTATTTACAGTTTTATCGATATTTGGTGCAATAGGATTT
TTTTTAGGAATTTCTTATAAGTATTCGTTATTTGGATTTCGGAAACGATTTCAAAAACAA
AAATTAAGAGAAAAAATAAAAAATATAAAGAAGAAAATGAATCATTAATATATGATTCGA
GGAGAGTGACAATTTAGGAATAATAATAATTATTTATATATTTT
>Py17XNL_0101259.1 gene=Py17XNL_0101259
TTAAGTAAATATAACATATATTTATGCAATATATATAAATAACATCATCCCACATAATCT
CCAAATTATAACGGAATTTCATTATAATGGGTGCTAATCTGTGTGATGGACTTAAAATGG
CCGATAATGGTCTTGTCTTCGATCGAGATTCTCAAAATTATAAGTTCACAGGAATTCATA
CCAATCTGCATTGTCCTGGTAATAATTGTGATAATGATGATAACAAAAAAATTAGTTCTG
CTTTTATAGCATTTTTAGTTTTCTTTAAGGATTTTGGTGATATGAAAAATTTAGAGAGTG
ATAAACTTGCTGAATACGCTATTTTATGGTTAAGTCACAAACTGAATCAAAAAGCACAAA
ATGGAACCACCACATTAAACGATTTTTATACTAAACATATAGAAACAAATAGTAAATATG
ATCAGAAAACAATTGGTGATAGTTATAATAAGATTAATATCGATATAAAACAAAAAATAA
AATCGATGAATATTGATATTAAAGATATATCTAATTTTTATGAAGTATTTAAATTATTAT
GTAAGATGGATAGTGAAGTTGATAAAACAAAAACCCAATGCAATAAATGTTTAATAAATG
CTGGAGAATTTTATGAAAAATATGAAAAACTTAAAAATGGTTTAGATATTAATAAAGGAA
GTTCTTATTTTCAACTATGGTTAAGTTTATCAAAAGATTATGACAAATTTAAAGAGAAAT
ATAATGCACGTGGATGTAATAATATCAAATTCCTTGAAACTTGTCCACGAagttcagtga
caaatagtccagtgacagaatgttcagtgacaaaaagtcaagtgacaaatagtccagtga
caaatagtccagtgacaGAATGTTCAGTAACAAAAAATACACTAATTACAATTGGAATTA
TATTTATTGCAGCATCAATTTTATTGGGAGTTTCTTATAAGTATTCGTTATTTGGTTTTC
GGAAACGATCTCAAAAACCCCATTTAAGAGAAAAGCTAAAAAAGTAAAGAAGAAACTGAT
CATTAATAT
>Py17XNL_0101260.1 gene=Py17XNL_0101260
CAAAAATAAAATCCCATTATAATGAATAAGCAAATGTGTGAAAAGTTCCAGGAGGTAAGG
AGCTCGCTTCCCGATCAATTGAACAGTAGTGGATATTATCAATTTAAAGATGAAGATTTT
TTAAATAATTATTGTGATAGTAATCAATGTCATAGTGATTACGATAAAATAAGTGCTGGA
TGTTTATATTTGTTGGATCAATTATATAAGGATTCTGGTGTGTTACCCTCTCCAAAAGAT
AGTAACCCCTATATTGTTGATTACATTTTGATATGGTTAAGTTATATGTTAAACCTGGGC
AAAAGTGAAAACAAAATTATGGATGATTTTTATAATCCATACATAAATAGTTGTGATAAG
TATAAGACAGAAATAAgtgaattaaaagAGCATGTGAATTATAAGGGTCTTATAGATAAA
AGAAAGGAATTTTTGTATATGGATAGTAATATTGTACCTAAATTTTATGAAGCATTTAAA
TCATTATGTAACTTGTATAATGAACTTGATTATGAAACAAAAAATTGCAAGAATTATTTG
GAAGGTGATAATGAATTTGATAAAAAATATAAAGAACTTAAAGATTCTGATATTACTAAT
AGCAGTCCATATAAAGAAATATTGTCTACTTTATTAAAGGATTATAATGATTTTAAAAAG
GAATGTAAAGAAATTTTATCCTCTCCACCGGAAAAAACAAAAGAAAATAttggacaAATT
CttggacaagattatgaacTTACTTTTGAACAAGATTCTGAACAAAATATAGATAATTCT
GATGTTGCATTATCAAGTTCATCGATAGTAAGCAAATTAATTCCAGTTTTATTGATATTT
GGTGCAATACCAATttttttgggGATTTCTTATAAGTATTCGTTATTTGGATTTCGGAAA
CGATTTCAAAAACAACAAATAAGAGAAAAACTAAAAAATAAAGAATAAAATGGATTATTA
ATATATGATTCGAAGAGTA
>Py17XNL_0101261.1 gene=Py17XNL_0101261
AAGTATTTGCGTCGCATATTTGGTGCATTGTATATAAAACAGCATGCTTTTACTCAATTT
AGAAATCAAAAATAAAATTCGATCACAATGGATAAGGATGTGTGTGAAAAGTTCAAGAAT
GTATGGACAAATTTAGAATATGATTCGAGTACTGAAAGCTATAAATTTAAAGATGATAAT
GATTTCAAAGAGTACTGTACTGATGTAAATTGTGAAGAGGATATCAATAAAATTAATGCT
GCATGTTTATTTTTGTTTAATGAACTCTTTGGGAGTTCTGACTCGTTTAATTCTGTTGCA
AAAGGTAACATCAATATTGTTGAGTACATTATGATATGGTTAAGTTATATGCTAAACTTT
ACCACAATTGATGAAAGTGGCAGTATAGAGCTTTTTTATGAAATATATATAAAGGATTGT
GATAAGTATAACAACAAAATAGATGGTGTTACTGCTTATAATAGTTATAAGGATCTTATA
GATAAAAAAGAAGATTTGATAAGTATTTATGTTAAAGATATATCTAAATTTCATGATGCA
TTTAATACATTATGTATGATGTATATTGAATTTGATTCAGAAAATGCAGATTGCAAGAAT
TATTTAGAAAAAGCTAAAAAGTTTGTTGAAATATATGATGAACTTAATGAATATTATAAT
AATGGTAAAGGCAGCCCCTATAATCAATTATTATCTACATTATCAAATGATTATAATAGG
TTTAAAAATAAATGTAATAATCTTCCATCACTTTCAACATATTCACGAAAATTAGTAATA
AAAAGGGCACTAATTCCAATTGCATTTATATTTGTTGCCGTATTAATTTTCTTGGGAATT
GCATATAAGTATTCGTTACTTGGATTTCGGAAACGATCTCAAAAGCAATGTTTAAGAGAA
AGAATAAAAAATATAAAGAAGAAACTGATCATTAATAAATTATTCTGAATATGACGATTG
ATGTATTTTAAGAAACTGTCTATTTCGAA
>Py17XNL_0101262.1 gene=Py17XNL_0101262
AATCAAAAATAAAATTCCATTATAATGAATAAGAAAGTGTGTGAAAAGTTCGATAATGTA
TGGGAGGTTTTTTCCGATACATTGACCAGTGATAAAAAGTATGAATTTAAAACAGGAAAT
TTCTTAGATAGTTATTGTGGTGATAATAATTGTAGTACTGATTACGGAAAAATTAGTGCT
GGATTTTTATATTTGTTTAATGGACTCTTTGGGGTTTCTGGTTTGTTTAATTCTCGCGAA
ACAAGTAACATCAATGTTGTTGAATACATTATGATATGGTTATGTTATATGTTAAACCTG
AAGAGTACTCAAGATGGCAGCTTCACCAATCTAAATAATTTTTATAAAGCAAATATAGAA
AATCACAACAAGTATAATAGTTTCATTGAGCTTATaaaaaaaaaaaAAGAATTGATGAAT
ATTTCTAATGATAAAGTGTCTAAACTTTATAAGTTATTTAAAATTTTATGTGAAATGTAT
ACTAAAGTTGATGAAGACAATAACAATTGCAATAACTATTTGAAAGATGATAATCAATTT
ACTAAAATATATAAAGAACTTAATAATGGTCATGATGTTACTAATGATAGTTCCTATAAT
CAACTATTGTCTACTTTATCAACTGATTATGATAAATTAAAAAATGAATGTAAAAATATT
TTGTCCTCTCAACCGAAAGGAACAGAACAAATTCTTGTACAAAGTTCTGTAGATACATCA
TCAAGTTCATCGATAGGAAACAAATTAATTTCAGTTTTATCGATATTTGGTGCAATAGGA
TTTCTTTTGGGAATTTCTTATAAGTATTCGTTATTTGGATTTCGGAAACGATTTCAAAAA
CAAAAATTAAGAGAAAAAATAAAAAATATAAAGAAGAAAATGAATCAATAAAATATGATT
CAAAGAGAGTGACTATTTCAGGAATAGTAATAATGGTTGATATATCTA
>Py17XNL_0101263.1 gene=Py17XNL_0101263
AGATTATAAATTATATTCCATCATAATGGATGATACTCTATGTGGAAAATTAGATTACTT
GAGGAAGCATTTATCCGATGAATTAAGAGGAAAGGCAGAAACTGAATTTAAAAAGATTGC
AAATTACAAAAATTACTGCCCTAGTGAAAACTGCGATACTAATCTCGATCAAATTACGAT
TGGATTTTTATGGTTACTTGAACAATATTTTACTAAATATCCAATTAAAGGTGATAATGA
ATATAATATTGAACCATTTTTTATATATATTATTTTATGGTTAAGTTACAAATTAAATCA
AAGCTCAGAGAACAGTACCACCAAAATATACGATTTTTATACTAAAAATGTAATTAATAA
TACTAAATATGGTAATTTTATAAGTGATTCCAATAGATATACTAATCTTAAGGATTTCAT
AGATAAACAAAAAGATTTGCTGAATATTAATATTAAAGATTTGTCTAATTTTTATGATGC
ATCCAAATTAATATGTAGTATGTATTCTAATAAAGCAACGAATATAAATAAGGATGCACT
GTTAAATAATGCGAATGAATTTGTTAAAAAATATCAAGAACTTAATAGAGATTCTAATAA
TATTGATGGCAGTTCATATAAACAAATATTGTCTGTTTTATCAACTGATTATGATAATAT
AAAAAATATAAGTACCAATATTACATCTCTTCCAGAGATAACAGCAAACGTTTCTGCACT
ATCATCTGGAGATACATCAAGTTCTTCGATAGGAACCAAATTATTTACAGTTTTATCGAT
ATTTGGCGCAATAGCATTTTTTTTAGGAATTTCTTATAAGTATTCGTTATTTGGATTTCG
GAAACAATTTCAAAAACAAAAATTAAGAGAAAAACTAAAAAATGTAAAGAAGAGAATGAA
TCATTAATATATGATTCGAAGAGAGTGACTATTTCAGGAATAGTAATAATGATTTATATA
TTTT
>Py17XNL_0101264.1 gene=Py17XNL_0101264
TTTTAAATAATAGTTGTTTGTACTTGATTAGAAAAAGTTATTTGCTTCAATTTTAATTAT
ACTTGTCCAGGTTTTCGAGTTATTAATTTTTAACTAAAAAATACTGATATATATTTTAAT
ATTTTGTTTGCAAAGTTCAAAAATGAATAAACTTTGTATTCAAATTGTTTTATTTCTTTT
AAGCATCTCCGTATGCGTGAATACTAAACCCCTTGCAACTGAACCTGCTCCAAAAAAAAA
TACAAAACTCAAATcaaaaaaaaatacagaacccaaatcaaaaaaaaatatagaacccaa
accagaaaaaCTTTGTCCTACTCCAGAAGAAATATATGAAAAAAACAAGCACTTATTATG
TAACAATCCCGAAGAAATTAAAAATGCAGAAAAACTTATGAACGATGCTTTAGAAGGTTT
AAAATATCATGCTACAAATAAATATGGTTATATTTTCTATGGAGCATATAGTCATTATAA
CATGTTGTCTTATAAAAAATTATATCACGATTTTACATGTATTGAAAAAGTTGAATATAC
AATTAATGATCCAAATAAGTATAATAAAATAATAAACAAGTTATGGGATCCAGATAGTAA
AAATTTTTTATATAAAGGCTCGGTTAAAAGAAAAATTACCCGTGTGTACACTCCAAATTT
AGTAATTATACAACAACGTTACAAAAATCGTCGTTTGGAGCGTCAGAAATATTTTTATGC
TTTAGCTGCAAAATTTGAAATATCAGAAGACAAAACTATAATTGTCATGACTTCGGCAAA
TATAAATGATCACAACAGTAAAAATAAGAAACCCTTTGAAAACACAATAATAAAAAGCGC
AAATTTATTCAAAACTAACATTGATTCTGAAGATGATATTAGAAAAGGAAAATTAAAAAA
AACAATTGTTAACATAGCTGGATACATCATTAAAAAAAAAGACAAATATCTTGATATCAC
CTATGTCGAATCTATTGATCGCTATGTTCCCAATTGGCTAAACCGCATTATTATAGAAGC
TTCAAAATGTTGTTCCCCTCATAAATAAACATATACTTCATATACATTTTTCACCGCCTA
ACATTAGAAAATTTATGTTAATAAAACGATTTGTTTACATGCATAATAATGCTTTAAATT
ATCA
>Py17XNL_0101265.1 gene=Py17XNL_0101265
TAAGAATAATAATGACAGGTTTAACCACAGACAATTATATATTATGGTTCAATTATTTCG
TCATTTATTAAGCGTAAATAATATGATGTTACATAATTTCATATTATAAACAAAATAAAA
CTACAATGGATCATTTCCTGTGTATAAGGTTTAGTACATTAAGGACATATTATCCCGATG
AATTAGACAAATCTAAAACAACCAATTTTTATGCTTTAGGGACTATTAAGGATTACTGCT
CTAATGGAGATTCAGGAAACATACAAGAATGTAAGACTGAGCTCGATAAAATAAATGCTG
CATGCCTATGGTTATTTAATCAAATTATTTCTAATAAGGTTAATAGTTTAAATAAAGAAC
AGCTTAAAATTATTATTATATACATTATGATATGGTTAAGTTATAAACTAAAAATATCAG
ATGTAGGTATCACCACATTAAAAGATTTTTATACTAAATATATAAAAAATCATACGGATT
CTACTAACTGTAAAAAAAGTGGTATAAATTGTAGTGATACATTAAAAAATAAAACGGGCT
ATAAGAATTTTAAGGAGTTCATAGAAAAAAACGAATATTTCATAAATATGGATATGAACA
TTATGTCTAATTTTTATGATCCATTTAAATTATTATGTAGCATGCATACTGAATTTGATG
CAAACAATCCAGATTGCAAAAATTATATAGAAAAAGCTCAAGAATTTGTTAAAAAATATG
AAAAACTTAATGGAGATTCTAATAATACTGAGGGTAGTTTATATAGCCAAATATTGTCTA
CATTATCAAATGATTATGATAATTATAAAAAGGAATGTAATGGTGTTAATTGTATGGATA
TTCCATCCCTTCCTGAAATACCAAAAAAAAATTATGAACAAAGATCTGAAGTTACATCAT
CAAGTTCGTCGATAGCAAACAAATTAATTATAGTTTTATCGATATTTGGTGCAATATCAA
TTTTTTTGGGAATTTCTTATAAGTATTCGTTATTTGGATTTCGGAAACGATCTCAAAAAC
ATTTAAGAGAAAAGCTAAAAAAATAAAGAAAGAAATGGATCATTAATAT
>Py17XNL_0101266.1 gene=Py17XNL_0101266
CACAAAACTAATAAATATTACTATTTTGGGAATAAATATCAAGTTATCAACATTATTTCA
AACTACATATATTATTTCTTTTATTTAATAAATAAAGCTAAAGATGAGAGTCAGTATTTT
AAAATATGTTTTTTTTTCAATTATTATTTGTTCTTTTGAATATGCCAAAAATGAACTATA
CTTTGCAAACGATAGAGGGATATACCTTGAAAGGAATGTAATAAACTTTAGAAATGATAG
GATATTAGCAGATGTAGATGATCAATTTGATTTAAATGGATTTTATAAATCAACTTTGAG
TCTTGCAAGTCAACTTAGTGATTGTACTGAAGGTAACAAAGAAATAGCACACCTTCAAAA
TATTATAGATTCATATATAAAGAAGCATAAAGAAAGTAATACACTACCCGATTTAAATAA
TTTAGATAAGAAAACTAAAAAGTTAGTTAATGAACTTCGAACAGAATTAGAAAAAATAAA
AAAAGAGCTTGATAATAAAATGAATGGTGAATTAGCAATGCAGCCGATACATGATAAAAG
AATAATAAAAAAAGATGAAAATAGTTCTGTATCAGAACATGAAGACTTTAAACAATTGGA
AAGTTTTGAAAAAAAATTGAGGACTAAAAATGATAAATTTAAAGTTGAATATTGTGAAAT
TAAATTCAGTAAAAAGTATATGGGGTTAAAAATTAATAAAAAATTGACGAAAAAAGAAGA
AAAATTATTTAAGAGAGCTGTCGGAGAATCAGGAAATATTGCTTTAAATTATGGGAAATA
TAAATATAACCATTCTTTATTATTGTTTTTTATTATACTTGCTTAAATGATTAAAAATAG
TATATTTAATATTTTGTGACATAAAAGTTACACTTTTTTACGTTCTATAGAATAATGAAA
TTTGATTTAATTG
>Py17XNL_0101267.1 gene=Py17XNL_0101267
ATTATATTTAACCATGAAAAAATATATTTATATTATTAGTTTGGCTGCATTTTTTATTTC
CTTCGATATAATTTGTGCAACCAAAATTGAGGAAAATAAAAACAAGAATGCCACAAAGTT
AAACAATTATAATCCATACCATAATTTAGAAGAAAGTGATTTTGATAATTCAAACTTTTT
AAATGAAAAAAAATATGATAATAAAAATAATTCCATTAATAATGAAAAATATATACAGCC
ACATTCAATAAATAACAATTTCCTTCAAAATAAAAAAGATATAAACAATACAAAAATCAC
ATTGTATAATGAATATAATAAGACAAATAATATTGATAATTTTAGAAATTTTAATCATGA
ACATGAAAAAACAAATAACATATTAATTGAAAATAATAATTCCTTTTTACAAATAACCGC
TATATCTGAAATAAATAAAGATACGTTagatacggtcgatacTATATATGGTGTAAATGA
TAATGAAAGCGTATTGTGGTTTTTTTATAAACTTCTATATTCTGTTGAATATATTAAAAA
AATGTTAAGTAACTTAAATATAGGTCTATCCAGTGAGCAAACTAAAATAAAGACAGATCA
AAATGTTGTTATTAATGACGTCAGACAAACAAACGCGTCATGTTATTCTGAAAAAAATGA
ATTAATAAATAAATTGGGCAATATACACAATCCTTTTTATAATTTTCATAATGATCGTTC
GATAGATGATTATAATTTATATACATCATCAAAAAATAATTTTGTAAATTGTTTAAAAAA
AGGATTTGAAAATATAAAaaaaaaaACAAATGATATTATTTCATATGAAGAAAAATTATA
TACAGATAAATGTAAAAATAGCTCCAAACTCAAGAATACTACTAAGAAACCTTCTGAATT
TTGTAAAAATGTGATGAATCTCAATGTATCTCGTAAAAATAGTTGGGAAGTTCCCAAAAA
TAACGAAATAATTTCATTTATAGATTTTCTAATAGAAAAATTAAAATCAAACAATTACCC
AATGACTCTTGTAACAAAACTAGATTTTATAAAAAAACAATTCGAGGATATTAAAAATAA
ACACaataaacacaTAAAAATATGTAAACAAGAAGAGATTGTTGTGAACAAATGTACCAA
CAACATTGATAATAATAATTGTGATAAACATTTTAATGAAATTAAAAAAATAGCCGAATC
ATATAGCATTATATTTTATAATTATACAATTTTAGAAAATTTAGAATCAGTAAATATTAC
ATATAAGGAGTCCTTAGATTACTTTTTTAATTCACTAGGGAAATTATTAATAAACAAAGT
AGATTCCGATGGAAATATAATAGAAGAAAATGATATTGATAATTTTGATTTGTCTAAACC
CAAAAATAATTTTAAATTATTAGAAGGTGAATTAAATGGAGTATTTGAAAATAAATGGAA
TGATTATAAAAATAATAAAAATCTTGATCAATTCAAAGATACAATGAAAAAAATAATATT
ATTAATTATACAATATATGAACGAATTTAAAGGCTTGAATGACGCTATGACAAAACTAAA
AAATGAAGGTATTTCACAAAAATTTGTGATTAATAATCAAATAAAACAAAAATTCGATAA
ATCAACTTATGATGAAAAAAAAGAAGGGTTTGAAAGTTCTCTTGAATTAGCAAAaaattg
ggaaaaaaaaaaaCTCGAAATAATAACGGAATTAAaaaaaaaaaATGAAGAAACTGTTCA
ATTGGATATAAAAATTAGAGAACTAATTAAACAAATCAAAGATATTATAGAGGAACAAAA
AATAGTGAACGATTTAAAATTAGAATTAAACAAAAAAATAAAAGAAATAACTGAGAAAAT
TGAATATATTAAAAAAGCAGTTGACTTAAAGAAAGAAATAGAAAAAGACAACGTATATAT
TGATGAATTAGCTAAGGAACCACCATATCAAATTACAAAATATATAGAAAAAAAAAATGA
AATATATAATACAATAAAATCAGATTTTGACAAAATTTATGTAGGCGATATTGAACAACT
TTACAATGAAATGTTTTCTGTAGTTCAAGAAAGTAACATTGAGCATATAGAAAATAAAAC
AGAAATTCTAACTTTAAAAACGAAAATAGATAATGTATATAATAAAATCCAAAACATGGA
AACTGAAACAGTTAAATCACATCTAAAGAATATAGAAACTAACAACAAACTATCAGAAAC
AATTTTGGATATAATAAAATATATATATGGAGAGATTACCAACGAGCTAAATAAAACATT
AGAAGACTTTAAAAATAAAGAAAAAGGACTATCAAATAAAATAGATGAATACGCTAAGGA
AAATGTCCAATTAAATGTATATAAATCTAACATATTAGAAATCAGAAAGCATTATAATGA
TCAAATTAATATAGACAATATAAAGGAAAAAGAAGCAAAACAAAACTATGATCAATTCAA
AGAACATATGAAAACAATACCACCTAACGAAAATGAAATATCAAAAACCATCAATGAGAT
AAAAATTATGAAAGACGAATTCTTGAGTAAAGTAAATAAATATAATGATTTTGACAAAGT
TTATAAAGAAAAGGTTGAATCAGAACACAATAAATTTACTGAATTAACAAATAAAATAAA
AACAGAAGTTTCGGATGAAGAAATAAAAAAATATGAAAACAAATTTAATGATAGCAAATC
TTTAATTAATGAAACAAAAAAATCCATTGAAGAGGAATATCAAAACATTAATACACTTAA
AAAGGTAGATGATTATATAAAAGTATGTCTAAATACAAATGAATTAATAACAAATTGTCA
TAATAAACAAACTACATTAAAAGACAAATTAAATCAAAATATTAAAACCATAAAAGAAAC
TAATTCAATAGATAAAATTTATACAGACAAGTTTGAAAATATATTAACAGATAAAAAGAC
AGAATTAGAAACAAAATTCACAGGATTGTCTTTAAATAATCACGAATCGAATAACAAAGA
ATTGCTAACATATTTTTATGATTTAAAGGCAAATTTAGGAAAAAATAAAGAAAACATGTT
ATATAAACAATTCAATGAAAAAGAAAAAGCTGTTGAAGATATTAAGAAAAAAAATGTAGA
TATAAATAAAATTGTTTCAAATATTGAAATAACAATTTATACATCCATTTATAATATTAA
TGAAGATACAGAAAATGAAATTGGAAAAAGTATAGAATTACTAAATACCAAAGTACTTGA
AAAGGTAAAAGCAAACGTAACCAATTTGAATGAAATAAAGGAAAAATTAAAAGATTATGA
TTTTCAGGATTTTGGAAAAGAGAAAAATATTAAATATCCTGATGAAAACAAAATTAAAAA
TGATATTGATACATTAAACCAAAAAATCGATAAAAGTATAGAGACATTAACGGAAATAAA
AAAAAATTCAGAGAACCATATTGATGAAATAAAAGGACAAATAGATAAATTAAAAAAAGT
ACCAAATAAAACAATGTTTAACGAGGATCCAAAGGAAATTGAAAAAAAAATAgaaaatat
agtagaaaaaatagACAAaaaaaaaaatatatataAAGAAATAGATAAATTATTAAATGA
AATATCAAAAATAGAAAATGATAAAACTTCGTTAGAAAAATTAAAAAATATAAATTTATC
ATATGGAAAAAGTTTAGGCAACTTATTTTTGCAACAAATTGATGAAGAAaaaaaaaAGGC
TGAACATACGATAAAAGCAATGGAAGCATATATTGATGATCTTGATAATATAAAAAAAAA
ATCACAAGAAATAGAAAAAGAAATGAACATAAACatggacataaaaatggacatacataa
ggAAATGAAAGCGCTTAATATATCACATGACGACTACAAAATATATCATACTACAAGTAA
GAATCATGAAGAAAAAATTTCTGACATTCGTAAAAATTCTTTAAAAATAATACAAGATTT
TTCTGAGGAATCATATATAAATGATATTAAAAAGGAATTAGAGAAAAATGTTTTAGAATC
CCAAAATAATAATACTGATATTAATCAATATTTAAGCAAAATTGAAAACATATATAATAT
CTTAAAATTAAATAAAATTAAAAAGATTATTGATAAAGTAAAAGAATATACTGATGAAAT
CGAAAAGAATAATAAAAAGATAAATGCTGAATTAAGTAATTCAGAAAAAATAATTACACA
ACTAAAAGAAAATTCAAGTTTAAAAGAATGCCAATCAAAAATAAAATCAACTATAGATGA
TAATTATGTTAGTGAATGTATAAAGAATATTACAAATTTAAAAACTTATATTGTAAACGA
AAAAAATAACATCAACACTTATTTTAAAAATGCCGAAGAGTATAATCAAAATGTATCATT
AAACTTTAATAATATAGAAATGGCGGATACTAAATCACAATATATATTAAACATTAAAAA
AAATAATGGCACTAATAACACTGATTATAATATCAAAGAATTGAAAGAACACAAGAAGAA
GTCTAATGTTTATAAAGATGAGGCTGGTAAAAATACACAAGAAATCAAAAAAAATAAGGA
ATTATTTGAAAAATATGAACAAGAAGTAACTGTACTTTTAAATAAATATTATGCGGTAGA
ATTAAAAAATAAATTTGATAAAACAAAAAATTATTCAGAACAAATCATAAAGGAAATAAA
AGACGCACACAACACTTTTACATCCCAAGCAGACAAATCTGAAAAAAAAATGAATGAAAT
AAAAAACGAACAGATTCGTATTGAAGACGAAGTCGCTAAAAATAATAAATCTAATAAAGC
AATACTAGATATTCAACTATCCGTAGAGCCATTCAAAATAAAATTCTTAAAAATAAAGGA
TCTAAGAACAAAATCAGATGATTGTTTAAAAGAGACCAAAGACATagagaccaaaATATC
AAATTTATCTATAGATACTCAAGAAACAAAACTAATAGAGAACAAGAACATATTAAATAC
CCTTGAGAAACTTTTAGAATCTCTCAAAAACCAAaaaaaaAATATTGAAGaccaaaaaaa
aGAATTAGATGAAGTTAATTCCAAAATTAAAAATATAGAAAGCAATGTAAACCAGCATAA
AAAAAATTACGAAATTGGAATTGTAGAAAAAATAAATGAAATCGCCAAAGCAAATAAAGA
CCAAATTGAATCAACACAAAAATTAATAATACCAACAATAAAAAATTTAATATCTCCTTT
TAAAGCTAATGATTTAGAAGGTATTGACACTAATAAAAACTTGGGAAAATATAATACAGA
AATGAATAATATATATGAAGAATTTATTAAATCATACGATCTAATAACACATTATTTAGA
AACGGTTTCAAAAGAACCCATAACATATGAACAAATTAAAAATAAGCGAATCACCGCACA
AAATGAACTCTTAACAAATATAAAAAATGTAAATAAAGCCAAATCCTATTTAGATGATAT
AGAAGCAAATGAATTTGATAGAATAGTCACACATTTTAAAAACAAATTAAATGATGTGAA
TGATAAATTTACAAACGAATATTCAAAAGTTAACAAAGGGTTTGATAATATTTCAAACTC
TATTAATAATGTTAAAAAATCAACTGATGAAAATTTATTATTAAATATACTAAACCAAAC
AAAAGAAATGTATGCAAATATTGTCAGTAAAAAATATTATAGTTATAAATATGAGGCAGA
AAACATATTTATAAATATTCCGAAATTAGCAAATTCTTTAAATATTCAAATAAAAAGCAG
TTCAGGAATAGATTTATTTAAGAACATTAATATAGCTATATTACCTTACTTGGATTCCCA
AAAAAAAGATACGCTAACCTTTATTCCATCTCCAGAAAAAACATCAGAAACATATACAAA
AATAAGCGATTCTTACAATACTCTTCTTGATATATTAAAAAGAAGTCAAGAATTGCAGAA
AAAAGAACAACAAGCATTAAATCTTATATTCGAAAACCGACTTTTACATGACAAAGTCCA
AGCAACCAACGAATTAAAAGACACATTAAGTGATTTAAAAAATAAAAAAGAACAAATATT
AAATAAAGTTAAACTACTTTTACATAAATCTAATGAATTAAACAAATTATCATGCAATTC
TCAAAATTATGATACCATTTTAGAATCATCAAAGTATGATAAAATAAAAGAAAAAAGCAA
TAATTATGAAAAGGAAAAAGAAAACCTTGGGATAAATTTTGATGTAAAAGCTATGGAAGA
ACAATTTAATAATGATATTAAAGATATAGAAAAATTAGAAAATAATTACAAACATTCAGA
GAAAGataattacaatttttcagaggaaaataatAATATTTTACAATCTAAAAAAAAACT
AAAAGAACTAACTAACGCATTTAATGCTGAAATAAAAAAAATTGAGGATAAAATAATAGA
AAAAAATGGTTTAATTAATAAATTAATAGAAACGAGAAAAGATTGCATGCTTTTTACATA
TAAAACATTAGTCGAGACTCTTAAAATAAAAACAACTGATTACTCGAAATTCATAACGTC
TGCAACTAAATTTTCAAAAGAATTTTTAAAATACATTGATGCTACTTCCAATTCTTTAAA
TGATGACATCAACACGTTGCAAACAAAATATGATTTAAATCAAATAAACAAGCATGTAGC
AAGTATGGTTGCAGATGCAACTAATGATAATAATAATTTAATAGAAAAGgaaaaggaaGC
AACTAAGACAATCAACAATTTGACCGAGCTATTTACAATAGATTCAAATAAGATCGATGC
CGATGGATTACATAATAATAAAATACAAATTATTTATTTCAATTCTGAACTTCATAAATC
AATCGACTCCATAAAACAACTTTATAAAAAAATGCATGCCTTTAAATTATTAAATATAGG
TCACATTAATAAAAAATATTTTGATATATCCAAAGAATTTGATAATATTTTACAGCTGCA
GGAAAGTGAATTAACAGCAAATTTAAATGATTTAAAGGAAATTGGTCAAAAGATTTCTGA
TAAAAAAAAGCAATTCCTTCATGCACTAAGTGAAACTCCAATTCCCAACTTCAATACACT
TAAAGAGATATATCATGATATTGTTAAGTATAAAAATCAGATAGATGAAATAGAAAATAT
TACTAACGAAGAAAACGAAAATATAACTTTATATATGGATATAATTACTAAATTAATGAA
AAAAGTACAAAGTATTTTAAATTTTGTTACAACTTATGAAAATGATAGTAATATAATCAA
GCAACATATTCAAGACAATAATGAAAATGATGTATCAAAAATTAAAGAATCTTTAGAAAC
CACAATTCAATCATTTCAGAAAATTCTAAATAAACTAAATGAAATCAAAGCTCAATTTTA
TGATAATAACAATATAAATAATGTTATATCTACCATATCACAAGATGTAAATGATGTTAA
AAAACATATTTCTAAAGATTTAACTATAGAAAACGAACTTATCCAAATACAAAAGAGTTT
AGAAGATATTAAAAAATCTACTTATGATATCAGAAGCGAACAAATAACTAAATATGTCAA
TCCTATACACGATTATGTTGAGCAACAAACTAAAAAAATTCAAAATAATCCAAATAAAGA
CGAAATAGACGATCTAATACAAGAAATCGTCAATTATAATAAAGAATCAGAACTAAAATT
ACCCACCATTATAAATAATAAAGATAACGTTACACCAATAATCTCTCGTATTGACAAAGT
CATTAATTTAATAAAATCAGAATATAATAACAATGATAATGTATCATATAATGTTGCCAA
AAAACTTGAAGAAGATGCCAATAACATAATTCGTGATTTAGATACGAGTCATAACATGCT
TAATGATTTAATACAGAAAAATTTTAAAATTATAGACGATTTAAAAAATAAAAAACAGGA
GATAGAAAATCGTAATAATTTACAGACTATTAATAGGGAACAAGAAATAACGCAAACAGA
ACATGTTAACAATACATATCATCATGATATTAatgacattaatgatgttattgatattaa
tgatattaatgatacaaacgatATAAATCAAAATCACCAAAACTCAAGCTCAGATAAAAA
GGACTCTTCCAAAACAAGAAATACAGGGAATACGATTAGATATGCCGGAGCAATTGCATT
TGGTTTAGTAACATTTTATGTAATTATAAGAATAAAAGAAAAAAAGGATAAAGATGAAAT
GGAATTCGATAAATCTAAAGGTTTTTATGATGGCGGTGAAAGTACGCTTTTTGAAAGAGA
AGATGAAGTTATAGAAATAGATATGAACGAGGATTTATCATTTAATTAAAAAACATTTGT
TTATAAAAGTTAATATTATAG
>Py17XNL_0101268.1 gene=Py17XNL_0101268
GAACAAAAGACGAGTAAATATGAAGTTATCGTCATTATTTCATTTATTTAATAATTAAAG
TTAAAAATGAGAGTCTGTATTTTTAAATATGTTTTTTTTTCAATTATTATTTGTTTTTTT
GAATATGCCAAAAATGAATTAtaccttgTAAACGAGAGAAGTGTATACCTTGAAAGGAAT
GTAATAAACTTTAGAAATAATAGGATATTAGCAAATGCAGAAAATCAATTCAATTTAAAT
GATTTTTATCAATCAACTTTGAGCCTTGTAAATCAATTTAATGATAACGACGAATTGATA
TATATTAGAAATACTATAAATTCACAAATAAGGAAGCATAAAAAAAAGAATACATTACCC
AATTTAAATAATGTAGATAAGAAAACTAAAAAGTTAATTGATGAACTTCAAAAAGAACTA
GAAGTAAAAAAAGAGCTTGGTAATAAAAGGGATTATAAATTAATAATACAACCGATATAT
GATAAAAGGATAATAAAAAAAGATGAAAATAATTCTGTATCAGAACATGAAAATTTTAGA
GAATTGGAAAATTATGAAAATAATTTGGGGAGTGAAAATTATAATTTTGATAGTGAATAT
ATTGATGTTACATTAAGTAATGATTATAAGAAATTAAAAATTAAACGAAAGTTAaaaaaa
aaaAATATAAGTTTACTTAAGAAGTTTGCGATATTTATGTTATCTCATATTGTGGTAGTG
GCATCAGGAgggggGTACTTAATATTACTAGCTATACCGTGTACGATTTCCTTGTTTAAG
AAATGTTGGGAAATTTTAAAATTAGCCATTAaacaatcaaaaCTATCAAAATAATCACTC
TGTATTATTATGTTTTATTCTGCTTGTTTAAATGATTAAAAAAGATACATTTAATATTTT
ATGGCATAAAAGTTACACTTTTTACATTTTATAGAATAATGAAATTTGATTTAATTG
>Py17XNL_0101269.1 gene=Py17XNL_0101269
ATTCACTTGGAACTATAATGAATTATAAATCATTTAAATGTAAATATCAACGATGATATA
TCATTTATTCATAAATTTTAGAACACAAAACTAATAAATATTACTATTTTGGGAATAAAT
ATCAAGTTATCAACATTATTTCAAACTACATATATTATTTCTTTTATTTAATAAATAAAG
CTAAAGATGAGAGTCAGTATTTTAAAATATGTTTTTTTTTCAATTATTATTTGTTCTTTT
GAATATGCCAAAAATGAACTATACTTTGCAAACGATAGAGGGATATACCTTGAAAGGAAT
GTAATAAACTTTAGAAATGATAGGATATTAGCAGATGTAGATGATCAATTTGATTTAAAT
GGATTTTATAAATCAACTTTGAGTCTTGCAAGTCAACTTAGTGATTGTACTGAAGGTAAC
AAAGAAATAGCACACCTTCAAAATATTATAGATTCATATATAAAGAAGCATAAAGAAAGT
AATACACTACCCGATTTAAATAATTTAGATAAGAAAACTAAAAAGTTAGTTAATGAACTT
CGAACAGAATTAGAAAAAATAAAAAAAGAGCTTGATAATAAAATGAATGGTGAATTAGCA
ATGCAGCCGATACATGATAAAAGAATAATAAAAAAAGATGAAAATAGTTCTGTATCAGAA
CATGAAGACTTTGAACAATTGGAAAATGAAGGAAATTTCTTGGAGATTGCCGATGATAAT
TTTGAAGATGAATATAATGAAATTACATCAGGTAATAAATATAAGAAATTCGAAATTGAT
CGAAAGTTAAAAAAAGCAAATATAAAATTATTTGCGAAGTTTATGCTGTTTATGGCATCG
CATTTTGTGATAGGAGCATTAGGAGGTGGGTACTTACTATTACTAACTATACCGTCTACG
ATTTCCGTAATTAAGCAATGTTGGAAAAACTTTAAATTATCCTTTAAACAATCAGAAATA
TAAAAATAACCACTCTTTATTGTTATGTTTTATTTTGCTTGTTTAAATGATTAAAAAAAA
TATATTTAATATTTTATGGCATAAAAGTTACACTTTTTACATTTTATAGAATAATGAAAT
TTGATTTAATTG
>Py17XNL_0101270.1 gene=Py17XNL_0101270
GCAAAAAGCTGTAAAGATAGTTATTTTTTGAATAAATATCAAGTTATCATTATCATATTT
ATCTCTTCTATATAATGGCATTTATTTAATAAATAAACAAGCTAAAAATGAAGGAATTCA
ATATTTTAAAAAAAATTGTATTTTTTTCGATTTGTATATGTTGTTTTGATCATACAAAAA
ATGGTTTATATGATGCAAATGCAGATAGAGTTCGATATTTTCAAAAAAAATCAATAAATT
TTAAAAATAACAGATTATTAGAATGTGCAAGCAGTAATGAATTTATTTCAAATATTGAAT
ATTATAATGGTGAAAACTATTTTgatgaTGAAGAAATAGAATATTATCTAACAAATAATG
GTTCAAATAAAAGGAATCACCAATATAATAATGTATCACATGATTTAAAAGGTATAAATG
GGGAAATGACTATTTTAATTGATGAGAGTATGGATTCATTGGCATGTATACCAAAACAAA
AATATAGTATAAGGAGTGATGAACTAACATTGCAAAAAATACCTAATAATAGCGTAAACA
AAAAAAAATCAAAATCTGCACTATCGAAAAATAAAAATCATACATCATTGAAGACTAGTA
ATAATTTCTTGAGCATTGATGATAATCATTTTGAAAGGGAATATAATAGAATTACATCAA
AGGTTCGTTATCGGAAACTAGAAGATGATAATATATATACAAAAATATTAAAACGCGTAT
TTAAGTACTTAGGATTAAACCCATATTCTATTTTATGATTTTAACACCACGGAGGATCGT
AATTACGTTTCTATTTGTGAGTTCATGGAATTTGAGTTTCAAATTAAGATAACTTATAAG
TTTACAAAATTTGAGAATAAAACTAAATCAAGACA
>Py17XNL_0101271.1 gene=Py17XNL_0101271
AAGAACATATTGCTAATAAATGTAATATTAAATAATAGCATTATTGCTTTACAATAATAA
TAGATAAACAGAAAACTGGAAACGAATAAAACATATATATATTATTTAAAGCGTAATATA
GGCAACGCTTTTTATTAATAAGAACATGAATAAAAAAATATATAATTTAGTTACCGTTGT
TTCCTTTATCCTTCTGATTGTAACAATACAATCTTTTACAAATAATGAGGATTTAAATAA
ATATGTCAAGAAAAATAAGAACGTACATGATGAATATGAACTAAACAGTATATATATAAA
TAATAATGAAAAATTTAGACATAGAAGTCTTTCAGAATATAGTTTAGAAGATGATTACAC
TTTCGGTTCCGATACAATTAAAGAACTTTCAAATAACAAAAAGTCtaattgttttaatTG
TTTTAATATATTtaaaagaaataaaaaAAATAAAAAATCTTCAAATACCAATGGATTTCC
TTCTAAGGTAACATTACTAGTTGGAAATGTTCCGCATAGCTTTCCTGTACAAAGTCCAGA
ACATTATCAGTTTTTATTAAATTTAAAAAACAGATTAGATAATCACCCTTCAAATTTAAA
ACTAAATGAATAATGTTCATATAATAATTACATTCAAATTGT
>Py17XNL_0101272.1 gene=Py17XNL_0101272
ATTTGATATTAGAAAATTCTTTTGCTTTGATTATACTTTACATTTTCTACTTGTTGATTT
TTAATATTTAAAACACTATTATCTATATTTTTTAGTGTTTTGTTTATCAAATTTGAAAAT
GAGTAAATGGTACACAAAATTATTTTTTTTTGTTTTAATCGTATTTGCATATGTGAACAA
CAAAATTCTTGCAAGTACTCCTTCTCCATATCCCCCTACCCTTATTCCGGTTAATAATAA
TGTGAATCAAGGGAATGACTCAGAACccccccTATTATGTAGAGATCCTGAAGAAATTAG
GAGAGCAACAGAACTTATGAATGAAGCTGTTATACATTTACAACATCATGCTACAAGTAC
AGAGGAATACAGATTAATTTCTAATTTCGATAATGGTACAAGTGCATATTTTAAGAATCA
TGGAGGTCATACAATAATTGAAAAATTAAATAATAAAATCCCTGATTCCAATAAGTATAA
TGCCATAGTAAAGACGCTATCTAATTTAAATCGTGTAAAAATTGCCGATGGAAACGTTAT
TACAATAAAAGTTGTTCGTGTATACACTCCAAATTTAGTAATGATACAACAACGTTACAT
AAACCTTTCTGGATCATCTCAAAAATATTTTTATGCTTTAGTCACAAAAGTTGAAACATC
AGAAAACACAACAGTAATTGCCTATACATCAGCAAATATAAACGACTACAACCGTGCTGA
TAAAAAATTTTATAAAAACACTATCTTAGAAAATGCAAATTTATTTAAAACTGAAGTAGA
TTCTGAAATCGATATTAGAAATGGTGAATTAAGAAAATTGTTTGTTAACTTATTCGGATT
TCTCATTAAAAAAGAAGATGAACAAGTTGATCTTACATGTGTCAGCTCTATTTATGATAA
TGTTTCAAATGCCAGAAATCCGTTTACTAAAATGTGCAGAGCATAAAATTGTAAATTATT
ACCCGTTTAGTATAAATCATTAATATTAAA
>Py17XNL_0101272.2 gene=Py17XNL_0101272
ATTTGATATTAGAAAATTCTTTTGCTTTGATTATACTTTACATTTTCTACTTGTTGATTT
TTAATATTTAAAACACTATTATCTATATTTTTTAGTGTTTTGTTTATCAAATTTGAAAAT
GAGTAAATGGTACACAAAATTATTTTTTTTTGTTTTAATCGTATTTGCATATGTGAACAA
CAAAATTCTTGCAAGTACTCCTTCTCCATATCCCCCTACTAGCCTTATTCCGGTTAATAA
TAATGTGAATCAAGGGAATGACTCAGAACccccccTATTATGTAGAGATCCTGAAGAAAT
TAGGAGAGCAACAGAACTTATGAATGAAGCTGTTATACATTTACAACATCATGCTACAAG
TACAGAGGAATACAGATTAATTTCTAATTTCGATAATGGTACAAGTGCATATTTTAAGAA
TCATGGAGGTCATACAATAATTGAAAAATTAAATAATAAAATCCCTGATTCCAATAAGTA
TAATGCCATAGTAAAGACGCTATCTAATTTAAATCGTGTAAAAATTGCCGATGGAAACGT
TATTACAATAAAAGTTGTTCGTGTATACACTCCAAATTTAGTAATGATACAACAACGTTA
CATAAACCTTTCTGGATCATCTCAAAAATATTTTTATGCTTTAGTCACAAAAGTTGAAAC
ATCAGAAAACACAACAGTAATTGCCTATACATCAGCAAATATAAACGACTACAACCGTGC
TGATAAAAAATTTTATAAAAACACTATCTTAGAAAATGCAAATTTATTTAAAACTGAAGT
AGATTCTGAAATCGATATTAGAAATGGTGAATTAAGAAAATTGTTTGTTAACTTATTCGG
ATTTCTCATTAAAAAAGAAGATGAACAAGTTGATCTTACATGTGTCAGCTCTATTTATGA
TAATGTTTCAAATGCCAGAAATCCGTTTACTAAAATGTGCAGAGCATAAAATTGTAAATT
ATTACCCGTTTAGTATAAATCATTAATATTAAA
>Py17XNL_0101273.1 gene=Py17XNL_0101273
AATAAAATTTATAAAATAATAATGAGAAAATAAAAAAACACTTAAACAAATTCAAACTCA
TTTATTAGCATTATGTGGAATATAACCAATATATATATTGAGTTATTTGTATAATATATA
ATATAAATTTTAATATGGTAGCCAAAATAAATGATTTTCTATCGTTATTCAAAATATTTA
TATTTACTTTATTAATATGGATTACATATTTTTCCAATCAATCCTCTATTTTGAGAATTT
CACGGAACAAGAATGACCAGTTCACTACCCCATTCACACTTAAAGTTACAAGGGTATTAA
GTGAATTTCGTCACCCATCAAGACAATCAGAAGTATTGAATAATCAAAAAGTTGATATTA
TTCAGGATAAATCTGATATACCGAAGGAAAATGAAAAaaaaaAATTAATCAATGCATCAT
CCGAAGCCTCAAAATCATCACAAAACATAAAGGACTCATACAACATAAAAACAAAAATTA
AAGCCGTCAAATATGGTATTAGTATCAAAAAACTCATTCAAAAATTAGAAGGGATTCTTC
ATGTTGATTATGTAATTAATGAATTAAAAGGGGATTACAGCATTAGAGAATTAATTGATG
AATTAGAGGATTTTAATGGATTTCACGATTTAATTATTGTACTAAAATATTCAAACGATC
CCGAATTAATTAAACTGCTATATACTTCTAACAATTTGGAAAAAGTACTTTTTGTATTAA
ATTATTTCAATAATGTTTGTAAAAATGTAAATGGTGAATGTACTTCAGATAATGAACAAA
ATAAAACAAATTCAATGCccaaaaaaaaaaaaaTTCCAGTATTATCTTTTTTATTTAAAA
TAATAGATAATTTTTATGATAAAATCATGGTAAACGCTTCCCTAAAATTATATAAAGCAT
ATAAGCTGGGAAATTGGTTTAATAAAGTGATTTCAACTATTGCTTTTTTCTCTAAAATGA
TAATTCCTATAACAATAGGGATTGCGTTAGTAACATTATTATCTTATTTAAAAGGAATCG
TATATTACGTAACATCCATTGTTATCATAATATTATCACTTGCATACATCCAAGATAAAA
CTGTAAAATCCTATAATTACGTCGTAGATAAATACGAGTTTATACCTTTGGAGCTTCAGA
TCGAATTAAAAATGGAATAATTCGATTAGTCAATATATATATCAAAATGTGTTTATATAC
TCAGAATAACTGATTTTTTAGTCT
>Py17XNL_0101274.1 gene=Py17XNL_0101274
AATCATTAACAATTCTAAAGTATTATATCTATTAGTAATACTTATTTCTAGGAAATGATT
ATATTTTATACTTATTATAATTAAAAAATTATATTAATAATAATATATATAATTTTTTTT
ATTTATACCAACTTAAATATACTTGTTATTATATCGAAGTAAAAATAAAAAAACAATTTT
TGGTTGTCGTTTTTTTTCGTTGCTTTTGTAAATAAATATGCTATGCATATTGTATTTGCT
CATTATTATTCCCTAAACACAATTTCAACTACCGAAATTAAGAAAATTAAATAAAACAAA
AATAGATTAACGGAAAGCAAACAATATATAATAATCTGTATTAATCTTATTATATTAATT
TCAATTTCATCTGATTGCATGAAATACTAGAAAAAGTTTCAAAATAAGATAAAGAACTAT
AATTATACATTTTTTTCCATTTCTTATAATTTATTTATGATGTGTCATTATTGTAATATA
CATGCAATTCTATTAATATTATTTGATAGTAATTTAGTATGTATATAGAGTTTATATAAA
GCAATAATATGACTTAGTATAGTGTAATTTTTTGTGTTAATAATATATATACATATATTT
GAAAAGTAAAATATTAATTATATATGTATGTATATTACCCGTTTTATGCAAAAAACAAAC
ATTTACTATTAAAAATGCCTTATTAAAAGGAAATGTAATATATAAATATATATTTTTTTA
GTTGTAACATATATTATTATATTACATAATATTGGAGATGGAACAAATTGAATTGAATAA
TCCTGAATTAAGAAATACAAAATGTAATTTAGATGGTGATCCTAAGACAGATTGGTTCCG
TAATAAAAATGGTTTACTTTTAAAAACATATGGGTGGATTGTTAAAAATGCTATAGGAAT
TATATTGTTAATACATGGATTCAAATCTCATGCTCGATTAACATTTATGAAAATAAATTT
AAAAATGCCAAATAAAAATAGAGGCTTAGTAGTAGACACTAATAATTACTATATTTATAA
AGATAGTTGGATTGAAAATTTTAATCAAAATGGTTATTCAGTATATGCGCTAGATTTGCA
AGGTCATGGAGAATCACAATCATTGGAAAATATAAGAGGTCATATTAATTGTTTTGATGA
CCTAGTTGATGATGTAATACAATATATGAATCACATTCAAGATGAAATATCAAATGAAAA
TAAAATGGATGATGAATCTCATGATATAGTAACAACTAAAAAAAAAAGGCTTCCTATGTA
TATTATTGGGCATTCGATGGGAGGAAATATTGCTTTAAGACTATTGCAATTATTAAAGAA
AGAACAAGAAAATAAAATTAATTCTGGAGATGCAAATGACAATAATATGATAGAAGATAT
TATTAATGATATGGATAACTCTAATGATCATGCTATAGAAGATATGAATAATACGCATTT
AATTACCAATTCTAATGATTGTGATTCCGATAATCCCTGTGCTAGTACATCTTCTACGAC
AAATTCTATTGATAGTGCTAGTGATAAAAATGAAGGATACTATAATTATTTTGATAAATT
AAATATTAAAGGTTGCATATCTTTATCTGGTATGATGAGAATAAAATCAATATTTAATGA
TGGAAACAATTCATTTAAGAATGTTTATTTACCTATAGTAAACTTCATGTCTCGTGTTGC
ACCTAATGTACTAATTCCGTCAGGAATTCGTTATAGTATATCCAAGTATGTTGGTAGTAT
ATATAAACATGATAAATTTCGAAATAATAATGGAATCAAATTTAAATGTATGTCTGAACT
TATAAAGGCAACGATCACATTGGATTGTGATATTAATTATATGCCAAATGATATTCCTTT
ATTATTTGTGCATTCAACAGGTGATAGTGTTTGTTCTTATGATGGGACAGTTTCGTTTTA
TAATAAAGCAAGTGTTAGTAAAAAAAATTTACATCATGTTGATGATATGGATCATGATAT
AACGATAGAGCCAGGAAATGAAGAAATTTTAAAAAAAATTATTGAATGGATTTCTAATTT
AAGAAAGAATGATGAAGATAAAAAGGAAAATTAAATATAAAATGTCCCTTAATAATGTTT
ATATTTTATTGTATTGTTTTTTTATAAACATAAATGTAACTTTTCCGATTAATTTTTTAA
GTTAAAACAAGAAAAGATGATAATAAAT
>Py17XNL_0101275.1 gene=Py17XNL_0101275
AATTAAAATTAGATTATTGTCAGTGAACAAACAAATTTATTTATTTCATTTAAAATATGG
GGAAATGTGTATATTTAAAACCAATATTTATTGTTCTATTAATCTCTACAGGTATAATAT
ATAGGAAAAATGTCTGGTCATATGCCCATAAAAATGATTTAGAAACAACTCCTTTTTTAT
TTGACGATAATATAAGTCTAAATGCAAACTCAAAAAATCATCAAACAAATGAAACAAATT
TAAACAATCCACCAATTTTAGATGAAAAGTTCCATGATATCGAAAATAAAAGTATAAATC
AAAATGATAGTAATACAAATAATTCATCATATAATAACCACATGTCAGAAACTGTTCCAA
ATCATATAAACGATTTAAATAATGACAAAAATAAAGATAAACAGTTAATTAATACTACGA
TTTCTTTTATTGATCGTCCAAATACATTTATGTTAGATGACAATATACTAAATAACATAG
ATATCATATATGATGGAGACAGCAAAATGTCGTTATATAATTATTATAAACCAATACACT
ATTCTATTCTGTTGAATCATCTTCTATATCAATTTACATTTTTTAATGGTCATATAAAAT
ATATATGGGAATTATATGATAAAGTTAAAAAAAAAATTATAAATGTAAAAGAAGAGTGTG
TAGATAAGAGGAAAAAATTAGCACAAAAAATAGACCAATTACAGGACGTCGTTTATAATT
ATGAAAATAAATCATATCAAAATGATTATAACAGCTTAAAACCAATAACAACTGAATTTA
TTCGTTGTATGAATGATAAATTCAAATCAGTTTCCTACAGTATCTCCCAAATGAGTAACT
ACGCTGATTACGTATATAAGTATGGAAAATTGGGGCATCATCATTACATGAACGATAATT
ATTTAATTCGTCATAAAATAGTTACAACACAATTTGAAAATAAACTACATCAAATTAAAA
AGTCAGATATTCTGAAATCAGGTAACTATGTGAAATTCATAGATAAAGTAATAGATATTG
CAAAAAAAGACGAAGAATTAAAGAATGTTATAGATACACTTAATTTCATTAAAAAATACA
TTGAAGATATAACAAAAAAATTTAAATTTTACTTAAACAAATGCAATGGGGCACAAAGTC
AATTAATTGAAATTGAAATGAAAGCTAAAAAAAATAAATATACTAGATATGAAGTCATAA
ATAAAATACAATCTTTAGCAAATGTTTATGGTCATTTTAATGTAAATTATGAAAATATGA
TTGATCTAGAAACTGTATATAATAATAAAATTCAAGCATTTAAAAATGTTCTTAATTTTA
TACCACATATTTTAATTGGAAAAGTAGATACATGTACAAACCATGTGGTTCCAAACGATA
ATTATGATTTCAAAATAATAAAGCCTATATCTATATTAAATAAATTAGAAGATGTTTTTT
TTCAAGCATTTGGTTTTAATTTCAGTGAAAAATATGACAgtgAAACTTTAAAAACATCTA
ATAGTGAAATTAACCATATAATATCAGAAACAATAAATAGTATGAAAACGTTAAGGGATT
TAATTAAAGACATGAAAGATACATATAAAACAGATAATACAAGACAGCATATCGAAAATA
CAATTAAACAACTAACTATTAATGTGGATTTAAATCAAGAAGAAAATGGATTTACAAAAG
CAATAGACGAAGCTAAAAAATGGAGATCTTTAAAAATCGCTACTAAAAAAATATTAGACG
AAGAATTTAAAACTGTTCTTAGTTTGGAAGCGAAAATTAAAGATTTATGCAAACAATTTA
CAGATAAACTTAAGAATTTACAATATATGAAAGAATATAAAGACGTGCTAATAAAAAAGT
ATATTATATTGGAAACTCCCACAAGTATTTAAATTTCAATATATTTATAGTTAAAGAAAA
TGCTATTAATTGACCATAAAAAACTGCACATAATACGTTCCTTTAATTAATAATAAAAAA
TAATAAACCAATAGTATTAGATTTGATATAATTTAAAATCTCTTAAGTTCCATGTAAATG
TAATAAAAAATTAATTTAAGCTCATATCAAATTGTATGAAACAACGCATATACGTGGGGA
ATTAAAGATTTAACAAATGTATCAAATAATCTTCAAAATATTCACATATAATTATTTCTA
CAAAAAATATGATTGCATGAATAACCATAAATTATAAAAATATAATGAAAAAGTATTCAA
AATATAATTTTTGGGTACTATAGGTATTTTATATAAATAGTGATGAACTTTTAATCAAAT
AAAACATGTGTGTGATATAAATAAAATCAGCATTTAACTAAATATTAAAGTTCTATATTA
ATTGAAAAATAAAGATTTTGTTAAAAAAACTATAGAAATAAACATGTTTCAACTTATATA
TTTATCATTTATATTCCACACCAAATATGTGTCGAACTCCTAAATAAATTAATTTACTTG
TTACTAACATTTCCGTTTTTACTTTTTAAATTGTATAGCATTACGAATTTGGCTATTATT
CATTTACCAGCAAAACTTGCTTATATATTTTTTAattttttaattttttaatttattaAA
AAAAAACTTATGAGTTTATATGATTAACATTGTATGTGTTAAAAGAAAACAaaaacaaaa
acaTATAATATAtatatATTATATTAtatATATGTGCATATATGAAATGCAACAAATATG
TATAGTTTAAATATATTTAATACACCTTTTGGTCGTGAGTAGATTACATTAGTCAAAAAA
TAAAGCATAAATGTTACTACTCAAATAAAATACCAAATTAAAATGAATTTATTGATTTTA
CAAATATAGCATAAAATAATCAATGAGCAATTCTATGAAACTAATTACTTTTAATAATCA
TCTTTTCTTATTAAAATAAAGATAATAACTGGTTACATTTTAATTAGTTTCACTAAAATG
GCAACATTTGATTATTGTATGAACCACAAAGCTTATCAAATGTATAAATATTCGGTTCAT
TTTTAGCGTAAATGGTCTCTTAACGTTTCATATCTTTGCAATACCAGCGTACCATTCCGA
TTTGTCTCTCTTTTATAGTTGTATAATAATCTGTAATATTAGGA
>Py17XNL_0101276.1 gene=Py17XNL_0101276
AAAATTTTTATTTGTACTATATTAAAAaAAAATAATAATATTTTATATTAACTTGCCGAA
TATACTATAACTATTTGTTACTAAAATAGTTTATAGTTTAATAACTTAGTAATAACTTTT
TTTGAGAAATATATATACAATTAAGCAAAGGAATTTTATTTATAAATGGAGGAAGAGGAG
AGATATGAGCATTTACCTTCATATGAGTTTTACAACAAACTTAATGAAAATGTACCCGAC
GAAGATAAAGAAAAGCCTAATAAATATTGGAAGAGAATAGAGCCAATATTTGAACCGTCA
GAATGGGTTCGTGAGATTGTTTATAAATTACAGAGAAATGTGACATTTTTAAATGAAAAT
CGTGATGGTGATAAATTATATGGAAAGCATTGTTATGATTTGAATTATTGGCTATACGAA
CAAGTGTATAAAAATTCAGGTTTAAATGATAATAGTTTAAGTTTTTTTATAACATTAGAC
ATACTTTTAAATAGCTGGGAGAATATGAATGCTGATAAATTTAATGGTAATAAAGATATA
TGTCAACCAGATAATACATTAGTAGATATAAACTATTTAAAAGAAATTAAATATTTAGCT
GATTATGTTGAAAATTTTGAGACTATTAAATCTGCGGCTATAGAAGATACTAATAAAGCT
TGTAATGTATATATTGATTATTTACGATCTGCAATTCCAGCTTATTATGAATGGAATACA
GTATGTACAATAGACGAGGAAAATCTATGTAATAAATACATTCGAGATTATGAAAAATAC
AACCCTAAAGGTGTATTATGCAATTTATCTGTCACTGGACTTGCATTTGCACAGTTATTT
AATCAATGCTATAAGAGCATTGTAAATATATTCATAAATGTAAATAACGCGCCTGTACGA
ACAACAATAAAACTTAGAAATGGATTAGAAACTATATCTTATGGAATTACAGAAAATAAA
GGAAGAACATTATCTGAAGTTGAAACTGCTATTCAAGAACCAGCTGATTTTCTTGCTTAT
CTAATATATATTCTTAAATCAGTATATAATACAATTAGCGAAATATATATCAATAACTAT
AATGATATAATATTATTAATTGTATTATTTTCTGGAATCCTAATAACCTGTTTTGGAGTA
TACAAAATTTCTAAGATTGTAAAATCCACATCCAATGTACAAAATAGGAGCCAAAACACA
CAGGCAGAAATACCCTTATAGTATTTAACATATTAAAGGGTATTTATAAGA
>Py17XNL_0101277.1 gene=Py17XNL_0101277
TTTATTATAAATAAACTATATATTATTATCTTTCGCATGCACGATTAAATCTTTTAACAA
ACAGCACACATAATATTGGCAACATTGTGAATATAAAATGAAATACTTAACGCATATATT
TTTTTTTATTACACTTTTCCAATTTATAATTGATAAATACGATAACAATGGTAAATCATT
GGACAAATTTTTAAATATAAGAAATGGGAGGTTTCTAGTAGAATATTATTATGATCCTAA
CACTGATCAATATAATGACAATcaatcaaaaaaaataaataaAATACATGCATATGAATC
AAATGGTATTTCACAAAACAATACCGCGTTTCCAAATACTAGTAATACCCAAAACGCATC
GCCAAGTTGTTATGCACTGTCTGCCCGCGACAAATATAAATACCATCACAATAATAAATA
TACTACCTCTGAAGAGTCCAATTTTTATAATAGTATGTTCATGAAAAAGCTAAGACGTAA
TTCTAAGATTCTTATGGGATCATCTGCAGCGGCCTTTTTTCTTGTCGATGATTTAGGAAT
TAGAGCTATTATATTTTTAATATTTTCTGCTGCCGCACTTGCTTATTTCACTTCCATATA
AATTAAAAATAACAAGCACATATTTATATATTAAAAGAATAATAATTTT
>Py17XNL_0101278.1 gene=Py17XNL_0101278
TACATCACAAAGTTTCAATAATTTAATTTCACAATTTTTTATGTTTATGATCGTGAATTA
AAAGATACAAGAAAAGAAAAAATAAACAAAATGAGTATCGGTGTCCCTGTAACAAAATCT
TTTAACAAGCTGAAAAAGTACCCATATGAAATAAATAAATTTGATAGAAGAGAAACAAAT
GAATATTTTTATTTGCCAGTTGATTGTCCTCGTATGAAAAAATGTGACGATGCATATTgc
ccaTTAGCCCATACAAAATTAGAGAAAATATTTCACCCAATAGTTTATAAAACACAAGCT
TGCCAAATGGCTAAAGATGGGGCATGTGATTATTTTCAAAAATGCGCTTTTTATCATGAT
TCAAATGATAAAAATGAAGCTCATTTGAATTGGACTATTTGGGAAAAAAAATGGGATAAA
TGGAGGAATAATATCGATAGTATTTTAACACAACATAATAAAAATGATAAAGAAATTCGA
AGAAAAGTAGAAAGTATATTAAAAATTCGTATGCCACATTTTAATTATGGTACGAATAAA
AATAACTTATTTTTGAATAAAAGTGCATCCTTTCACACTACATGGCCTAGTATGAATAAT
AATAATTCTGGAATTCCTAACATGGAAAGTGTCGACATaggaaatatggggagtataggG
ACTATCGGCAGTATTGGACAAACTGGAAACACAAACATTGGAAGTAACATTATGGAAAGT
GGTAGCATTGGAAATACCAGCAAATTGAGCAATATAAATAACCTTTTATGTAAATCTATG
AATTCTGCATTGTTTCAATATTCAAGTTCTATATTTAATAATACATggaataaaggAATA
AAGGGGAATAAAAAACATATAAAAAATAATAACGATAATAAAAATAGTAACATGTGGTGG
CTTAATCAAATTAATGAAATTGAAATTGTGAACTTAGACAAAAACATGCATAACATAAAT
GAAAATAATATAAATAAAAGTAACATTTATTGTGACGAAACTTTAAGTTATAATAGCAAT
AACGGAACAGAATGTGGAGTAAATTATGATATTTTAGATAATAATGCGTATAAAATTGTT
GAATTTTGTTTTACTGATTATGataataacaacaatagtaataataataataacaataat
aataataatAATAGCAATAAGAACAAAATTAAATGGAAAGATACCGCAGATGGTTCAAAT
GGACAATCACTGAATTCCTTTTTTTCACAAAGCACAAAGGGTTTGAGTAATGATATAAAC
TATTTACAAAATACCaataataataataataatAATTATAACAATCAAAGAAATAACATT
TTTCAATGTATAAATTATAATAAAACATGCGAATATATACCAAATATACAAGAAGGTATT
GATGATAATAAAAATAAAAAATATAATACCTTGGAAACTAATTACAGAGACAATTTTCTA
GCAGATATGAATAATTCTAATAAAAGTTTTGATTTTATAAATTCCACCTTTTTTTCAAAC
AGTTCAAATGATATAACTGGGGCAGAAAACTATGTAAACTTTCCTACTATGTTAGAGATC
ATTGATGATGACAATAATGCTGTTAGGAATAATGTTTTTTCCACTGGTGATGGAACTGCG
ACTAATAATTATaataatgaaaatgataatgGTGGTATTAAAAATAATGAGAATGATAAT
GACTGTAGTGGTAATATTACTAATACTACATATACTGATGGTTTTTCTACATTCTACAAT
AATAATACTAGCATTACTATCGATAATAATATAAAAGGTTTTCCTAACCTTGATAATTGC
AAAACTTTTGATAATTTCAATTTTGATGACACAATTAAAAATAACATAAGCAATTTAATA
TTTTCTGGTGAAGATAAAGAACACATAAAAGGGATGAAAATTAAAAAAGAAGACGAAAAT
ATAGGCAATGAAAATGCAAATGGCGACATGAAAAGCATAGAAAAGGAGTTAGAAGAAAAC
AATGAGACAGAAGACAAGGAAATAAAAGGAGATGCAGGAATCAATACAGGTAATATTTTA
GGATCTGGAAATAGCAACAAAGGTATAAATAAGTCTCTGAAAaaaaacaaaaACAAAAAA
GGTGCAATAAATAGTGCAaataataataataataacagtagtaatAATACTGAATCAATG
TTTTCTAACAATATCGGAGATGAAGAATCTAAAAATTCAAGCACAATAAACAGCAATGAA
GTAAAAACTGATATAAATGATAAaaaaaAAAACTCTAAAAAGGAAAACCGAAACTTGAAA
AATAGTAATAATGAAAAAGATCAATACGAAAAAGGTGGAAGTAAAAAGATTCAAAGTTCC
GTTAGCAAAATTGGAAACAATAATGGTAATGTAAGTGTGAATGAAAATGTGTGCCTAGAA
AATGAAAAAAATAAAAGTGTAAAATGTAAAAATAATGAAaataataataaTAAAAAAGGT
GCATATTCGAAAAATATCAACGTTAATGGTGATAAGAATATGAGCAAAGTTGGAAAGAAA
AATATTACTGAAAACTTTGTTagcagcaacaatgatgatgctgatAATAAAAATACTGAT
AAGAAGAATGTGGaaaaaaataAAACAAAAAATATTGAAAAAAATAAATTTGATAATAAG
GACAATACAGGGTCTATACAACTAAATAGAAAATATAGTGACGTTTTAGGAGAAAATATA
ATAAACGGTAGCGAATGGAATAATACTATTAAAGGTTTGGATAAAAGTAAGGGGAACGAC
AATTTGATCAATAATAATGGGAAAGCTGATAAAAGGAAAACGAATAACAATAATGCATTT
AGTAACAGTATAGATAAAAGAGAACTTGAAAATGATATAAACAATGATGATAATATTATA
GTAGAGAATTCTGGTTTAAGCTTAATATATAACAGTTATTATAACGAAAAGGAATCCAAA
AAGGTAAAATTAGAAAATAaaaaaaaAAATATAATCGTCGATATCGAAAATGTGAATAAT
ATAGAAAATAATAACATTATTGTGAATGAAAAAGGGGATAACAATATTACAGAACGTTGT
AAAAACAATACGGATGTATTATGCTCGAATACACCAAACAATAATAACCTTTTTAAATAT
GACCAAAACTTATTGATAAATAGAGGTGATAATAAAAATGAAAATGTAGATAGAAATATG
AGTAGCCATATGAAGGAATCATTTTGTGATTATACTAGCAATAATGAAAACAAATATGAT
GAAAATAGCATTTTAACAAAAAGGGTTAATACAGAATATATTTTCAATAATGCCAACAAT
ATTGGAATGAACAATATTAAAAATAGTAGTGATAACAAATATAATGATATCAATTATATA
AATAGTAAAGATAATTTGTTTGCTTTAAAAACAATAGAATATAATAAACCGAATAATGAA
ACAATTGAGGATAGTAATAGAGGTATTTATAATAATTATATAATAAATGATATTAATAGC
TCCATAAATGTAGAAAATAAATCAGTACATCTTGGAAATATTAATAACAATAATACTAAT
TCTACGGATATAAAAGAGGATATAAATAGAAATAATTTAATGGAAAATATCAGCAGTAAT
AATAGTGAAATAATAAATGATACATTAACTGGTGCGTTAAACAATGCATTAAATGACATA
TTAAATGGGACATTAGACAAAACTATGGATAGTATTTTTAAAATAGATGCCACGTCTGAC
GATACATATAATGAGTTGTTTAATACATTAACAAGTAATAGTAATAACAACAATTTTAGC
AATGGCAATAATAGTGGTCAGAACAACACACAAAATGATGAAATTAAGGAAAATGTTACG
AATAATGGGCAAACTAATGAATCATGCGATTATACAAATAATTTATTAAATATATTTTTA
TCATGTAATAGCATAAATGAAAACTTTGATATAACAAATTCAGTTAACACTAATTTTTAT
GAAAATAATAAAAGCGATACAATAACATTTAATAATAGTGATAAATATACACCAGAAATA
TACGGAGTACTTAATAACTCTTCGAATTATTTCAATATTTTTGGAAATTATAATTTGTAT
GGAAGCACATGCTTGCAATGTAAACATTATAAAAATGAAATTAAAAATTTAATATCTCAA
ATAAAAGTTTTAAGAGAAGAAATTATTAAATATAAACAAGTTATTATCACATATGGAATA
AATGCAAATAAAGATAATACGCTTAACCCTTGTAATTATAAATGGGATAATTCAAAAAAA
TTTAATAATATATATGAAAAAAATTATATATCTTCGGTTGAAGCAAACGACTAATATAAA
AACCAAATTAAatg
>Py17XNL_0101279.1 gene=Py17XNL_0101279
GAAATATTTTCATCATAAATTAAAAATGTCTGAAAACATTGATGACTTATTTAATGTTTT
TGAGGAGGATGAGACAAAAAAAAATCTACCAAATAATAGCAAAGCCCCCGATCATTTAAA
TGCTATTGTAGAAGAACAAAATGGCCAAGACAATATAGCCTATCCAAACGAAGGGTATAT
AATGAAAAATGAACAGACTATAAATAACAAAACAACAAAGGCCGAAATTAAGGAAAATga
aattgaaatggaaatAAATTACGAAAGCCCCGAATATAATgccccAATAGACTACAAGAT
AAACATTAACAATATAATAAGTAATCATAAAAgtaataatAAAATAAAAGAGCAAATTAA
AGAAGAAATATATAATGAGGCAGGAAGTATAAATAGAAGTAATAATCTTTTTAATAATAA
AATAAGAAAAACGAATGGAGAAAATAGTCAAACAAAAACTGAAATAAGAACGAACACATA
TAAAGAACCTGTTCGGGAAATGCTAATTGAAAATAGCAAGACAATAAATAATGATGATGT
TTTAGTTTTAGAAGAATTTGGTAGCGATGTGAATTGCATACATAAATGTGTTAGGCCTCA
AAGTTATGTACATAATAAATTAAGTGAATCTATAACACCTGCTAGAACATATAAATTTGA
GTTAGATACTTTTCAAAAAAAATCAATAGAATGTTTAGAAAGAAATGAAAGTGTTCTAGT
ATCTGCTCACACATCTGCTGGGAAAACCGTTATAGCAGAATATGCAATAGCATTAGGATT
GAGAGATAAACAAAGAGTAATTTATACAAGTCCTATAAAAGCATTAAGCAATCAAAAATA
TAGAGACTTGAGTGAAGAATTTAAAGATGTAGGATTAATTACAGGTGATATATCAATAAA
TCCAGAAGCATCTATAATAGTTATGACAACAGAAATTCTGAGATCTATGCTATATCGAGG
ATCTTCATTAACAAAAGAAGTGAAATGGGTCATATTTGATGAAATTCATTATATGAGAGA
TagagatagagGTGTTATATGGGAAGAGACTATTATATTGCTCCCATTAATGGTTCGATT
CATTTTCTTAAGTGCTACCATACCAAATGGTATACAGTTCGCTGAATGGGTTAGTAGTAT
TAAAAACCAAGCATGTCATATTGTTTATACAGATTATAGGCCTACACCTCTTCAACATTA
TATTTATCCTACATCTAGTGAAAGTGTATTTTTAATATGTGATGAAAATAAAAATTTTAA
AAAAGATAATTTTATAAAGGCTGTTAACGCACTGAAAGATAGAAGCATGTTAGATGAAAA
TAACCAAAGCGGTGGAAATAATAAATTTAATAAACGAATGAGAAAAAATACATATGATAT
TGAAAAAATCGTTCAAATGTGTCACTCTCGTAATTACACTCCTTTAATTATTTTTGCATT
TTCAAAGAAAGAATGCGAAGTTAATGCTACAACATTGCATAAGGTTAATTTAACTGATGA
TTCAGAAAAAGAAGTCATAAAAGAATTATATGAAAATGCTATTCAAATATTAGCAGATGA
TGATAGAGCATTGCCACAGGTCCAATTTATTTTACCACTATTATTAAGAGGGATTGGTAT
TCATCATGGAGGATTATTACCAATAATTAAAGAAattatagaaattaTGTTTCAAGAATC
ATTATTAAAAGTTTTATTTAGTACTGAAACATTTTCTATGGGTATAAATATGCCAGCCAA
AACAGTCGTATTTACATCACTAAAAAAATTTGATGGGTTAGAAAAAAGATTAATCACATC
AGGTGAATATATTCAAATGGCAGGAAGAgctggaagaAGAGGATTAGATGATAGAGGGAT
TGTTATTATTATGCTAGATAGTCCATTACATTGGAAAGATGCTGAAAAACTGTTTGTAGG
CGAAGCTAATCGATTAGTGAGCCAATTTCATTTAGGTTATAATATGATATTAAATTTATT
AAGAATCGAAGGTATTACACCAGAATTTATGATTGAAAGATCTTTTATTCAATATCAAAT
GAAAAAAAATCTTTTCGAACAAATTTTTGCATCAAAAAAAGTTGAACAAAAAAGTCAAGA
AATTTTAAATATATTGACAAATATTTATTTAGGTCAAAATGGGGAAGAATTTACTAAAGC
ATATTTATTAAATCAAGTTAAAACAAACGATGTGGAAACAATTTTAAAAAATAAAAATGT
AAAAAATGAAGGAACACATATTTTACTTGAAAATAACGATCCAAATGACCCCAAAACAAT
AGATGATTATAATAATAGTGAAACTTCAAACACGGTACTCAAAAATTATATTACTACATT
TTCTGAAATATCTAATTACTACATAACACGAAATAAACTTGTTGAACTGGGGGAAACTTA
TAGATCATTATTAACATCTAAAAAAAATATAACTCAATATTTGACCATGGGTAGATTACT
ATATGCTGTTGAGGACGACTTGAAGTGGGGATGGTGTATTTGTATTGAAGGGAGAATTGC
TGAAGAAAAATATAACAATAATCATAAAAATAATAGTACAGGAAATAATCGTAAtacagg
aaatGATAATAATATCATTGGCTATGATACCAACCACACCAATAGTTCCAACGATACAAA
ATTTAATAAAAAAAACTCTGTAGAAAATAATAGAAATAATACAAATATATTAGTCGTAGA
ATGCTTAGTTCCCTATGTTCAAAACAAAAAACGAAAGTTTCCTCAAAATAatgatgatga
tgatgataataaAAATTCCCAAAAAAGAGATTTAGAATTTTTACCAGCTCATGATAGATT
AAAAGCTCAATGGAAAGTCATGACATTTTATATAAAATGCATATATCAAATATCAGCAGT
TGTTTTAAATATAGAAAAACCATTTGATAAATCTTCTGAAGAAGAAATTGAAAAAGTTAA
AAATAAATATAATACTATGGTGAGCTGCTTAAAGGGAGAACAAAATATACCAGTTATTGG
TTCAAATCAAATGAATATTAAAGATGATGAGTTTTTTAAAATTGTTAAAAATATTTATTA
TTATGAAAATATATTAAATAAAAATAAATTATTAAATAATAAAAATTTAAATAAATATTA
TCAATTATATAGTAAATATGTTGCTTTGCAATGTGAAAAAAACATACTTGATTGCAATAT
TGAACAATGTAAATTTATTGTATTAAAAAAGGAATTAAATAATATGCTCATATTACTAGA
AAGCTTAAACTATATTGAAATTACATATAAAACCCATGAAAAAAATCAAACAAATAATGa
tcaaacaaaTCGTTCCGATGGCGAAAATGACCAAAAACAAATTGATACTATTAACGAAAA
ATTGCTTACACAAAGTGACACTCATAATGACATCACTAATAAAAATAATAATGATGAAAA
AAACTATGTTGTTACAATGAAAGGACAAATAGCTAGTGCAATTTTAAGTGTGGATGAATT
AGTTATATCTGAATTATTTTTTTCAAATTTTTTCAGTAAATATACTTATGATTATATATG
CGCATTCTTATCATGTTTTGTATATGATGAATCAACAAATAAAGAAATTACCATTAACGA
CCCTATACTAATCGAAGGATATCAGCAAATAACTAAAACAGCAACAATAATAGCTAATAA
AATGAATCAATGTGGAATGAATATAAATGTAAAAGATTATTTGGAAAAATTTAAATCAGC
TATTATGCCTATTGTTTTGTTATGGGCTCGTGGTCATTCCTTCATGGAAATTCTCGCGGA
TTCACAAATATATGAAGGATCAATAATAAGAACATTAAGACGTTTGGATGAACTACTAAG
ACAAATGATTTGCGCATTTAGAGGAATTAATAATGATAATATGTGTGAAATCTTAACCAC
CGCTACAAAAAAGTTGCGCCGGGGAATTCCATTTTCACCTTCCCTCTATTTATAATGAAT
ACAATTTTCATATTCAT
>Py17XNL_0101280.1 gene=Py17XNL_0101280
TTTGATTCCATATCATTACTGCTATATTTTCTATTCCTTAAAAAATAAAATATAATCTTA
TAAAACAATCAACCCACAAAATGGCAGACGATATATTAAAATGTGTTCACTCTGAATTTA
AATATGTTTTAATAAGTAGTGATATAAACAACGAAATAAAAGAATTAAAATTCAAAGGAG
CGGAAGAAAAATTCCAAAGTACCTTAAGCTCATATTTTAGAAGAATAATTTTTGATGAAA
AAGGAAAAGATGAATTAAAAGAAACAATTCAAGAAAaattaaaagaaAATACTAATAATa
atAAAAAAGATGaaaacgaagaaaatgacgaaaaCAAAAATTCTTTAAATACAATATCCC
CTGATTTAATAAATACCGCAATAGAGTCATCTCAGACTTATCAAATCATTCCATTGACGG
TACCAACTGAAAAAAATAATTATTATGCAATTAATTGCTATATAGATGATATAGGACGAA
TTAAAAAATTACCATATAATAGTAGAGCTTCACGAATATGCAGTACAGACATATATGGAG
ATGCATTCTTGTCAAAAACATATGATAATGAAGATTTTAAAAGATGTGATTTTACAATAC
AAGAGTATGAAGAATTTTTAAAAAACCCTCCAAAGGCCGAAAACAGATGGAACCAAGCCc
aagCTATGCAAGACTTGTTAAGACAAATGAAAGATCAAAAAGAAGGAGTTACAAACACCA
ATGCACCCGTTGCAAAGCCTATCACCTGTGAACATTGCTATAAGGAGGAAAAAACATTAA
AAAGATGTGGAAAATGCAAAAAAGTTTATTACTGCTCAGTTGAATGCCAAAGAAAAGATT
TTGTTTTTCATAAaagaatttgTTCTTAGAAATTCATATTTTACCAGTATACATAATTAA
CATATAAATTAATTATTATATACGTATATTATCGATATTATTTTTTTATATTTTAATGGG
CTACTTTTTATATAATGCGAAAACAACCACTTTTGGATAACAAAATTTGTTGCTCTTTTT
TTATGTGCTCAACTATAATCATGTTCATATAGTGTATATGCATTTTTTAATTTTTAATAT
AAAACACATTGTTAAAAAATTAATTTAATTAAA
>Py17XNL_0101281.1 gene=Py17XNL_0101281
TTATAGTCATACATAAAATAATTCTCCTCCTTTAACCCTTCAAGGCAAAAATGAAAAACT
CTTGGAGACACAAAGCTCTAGCCCTTCCGTTTCTACTATTATCATCAGTCCTTTGTAATA
AAACTTTCTTTGTAGATATATTAAACGGAATTAATATCAAATATAATAATAAGGTACCCA
TAAATAAAAACGTATCAAATTGTTATGGGCAGAATAACACCAAAAATGATAATAGATACT
CTTCTATGAAACAGCATTTTTTTATACAGAATACAGCACAACCAACTATAATCAGTGAAA
CTTGTGACATAGAAAATAATAATAGGAATGCAAATATATTAAAACAATATATTTATACAT
TATCCCATTTGACCATTTTTGATATTGATAAAGAAACAGATATAGAACTTAATATATCTT
TATTATTAAAAGCATGTATAGCTTCATATAATTATATTAAAAATATTGAAATATATACTT
CTAATGTCAAAAATAAAGAAATGTGCTCATTTATATATGAAAATAGACAAGATTTTGAAG
AGTATTTTAATTTACAAGTATTAATGTATGAAAAAATGTTTAACCCCAACGAGAATATAG
AGGAGCTATTAAAATCCCATATTAAAGATGAAAATATTTATAAAAATGATTTAAAAATTT
ACAAGCAAATTAAGAATAATAATATAGAATTAAAAAAAGATATTTTAGAAGACATTCTTT
TTGAGTCTATAAGACTAAATAAAATGATTCAATATTCTCTTACAGTAAACAAATTTAATT
TGTTCTCAAATCCTATCCTATTCAAACTATTCTTACACTTTAAAACGAATGGAATTTATT
ATGATATACTCTTGAACATTATAAACAAAATAAAATATTATTATTCCATAAAAAATATTA
ACGAAGAATATAAAAATAAGATATTCAAAATTGTAGACAGTTATATAGCAATTTTAAATA
GCATAGATGATGTATATAAGAAACATGATGGAAATATTTTATAATGCGCAAAAATATGAA
TGCAA
>Py17XNL_0101282.1 gene=Py17XNL_0101282
TTAAATTCCTACAAGTCAAAAAAAACACATAAAAAATAAGTAAAAAATGAAAGGAGGAAA
AAAACGGAAATGATAAAAATATTCTTATCAAAAAGTTATAAAGGTTTGGATAGATTTATT
TTGGTTTTATTTTTGATATTTACTATTGTGGGGGCAAATGGCTTGAATAATAAGAAAAGG
TTAAGTCAGTGTAAAAGTATATTTAAACATAATAGGGGAGGAAAAAGTGAAGGAATAAAA
TTGTTTATTCGAAATAAATATTTTAATAAAAATAATGATCTTTTAAGCAAATATAGGAGA
AAATGTAACAATATGCATAAGGTAAATATTTTTCGATTAAAATTGAGTAACAATCATTCT
TTAAAAAAAAATGTCGATCTGGAAAATTATAGAAACATAGGGATTATTGCACATATTGAT
GCAGGGAAAACTACAACAACAGAAAGAATATTATATTATACTAATGTAATAAAAAAAATA
GGAGAAGTGCATGAAGGTTTATCAACAATGGATTATTTGGACATAGAAAGAGAAAAGGGA
ATAACTATCAATGCAGCTGTAACTACATGTTATTGGAATGGTAGTGAAAAAAATTTAGGA
AATTATCGTATAAATATTATTGATACCCCTGGGCATGTCGATTTTACTGCAGAAGTTGAA
AAAAGTTTAAGAGTTTTAGATGGTGGAATAGTAGTTTTTGATAGTAGTGAAGGTGTTGAG
TCACAATCTGAGACAGTATGGAAACAAGCAAATAGATATAATATTAGCAGAATAATATTT
TTAAATAAATTAGATAAAGTTGGAGCTAACTTTGAATCTTGTATTGAAGAAATTAAAAGG
AAATTAAATAAAAAAATATTGATTTTATATGTGCCTGTTTTTGAGATGAGCAATTTTATA
ACTACTATTGATATATTAAAAGAAAAAATGATTGTATATAAAAATGCCCATGATTTTTAT
TTTGAAGATATTCCACAAGAATATTATGGTATCTTTTTAAAATATAAAAATTTATTATAT
GAGCAGATAGCCGAAAATTTTAATACCTTTTTAGATAATTATTTAAATGATAAAGTTATG
AAAGTAGAAGAAGTTGAATATTATATAAGAAAACTAGTTGTGGAACAAAAGTATAATGTA
GTTATTTGTGGATCTTCTTTGAAAAATAAAAATGTCCAAATGCTTCTTGATATGGTTGTA
AAATATTTACCTTCTCCTATAGATTGTATACAAAATTATAAGAACCAAATTATATATAAA
TATGACGTTAATAAAAAAGGTGAGAAAATTATATTAAATAGCAAAAAAGATGAAAAGAGC
ATATGTGAGAAAATGGATAATGTGAGCATTGGTAATGATATAAACggggggGTTAATAGC
GAAATAAATAAAAATGTTACTTCTGGATCTAATAATATATATGATGAATCTGTAAATCAA
GTAATAAATCATAAAGCTATTTCCAATACTTTAAATAGTAatgaaaaaaatgaAAAAGAT
GAGTTAAAACAAAACGACTTAATTTCAGAAGAATTAAGCAAAGAGAATATAAAAGATTAT
AACAGAAAGTTTGTGGGGTTAATTTATAAAATTATGAACGATCAACATTTGGGAAATATT
AACTATGTTCGTGTATATGAAGGGAAACTAAATAAAGGTGATTTTATATATAATAATAGA
ACAAAGAAAAGTGAAAAAGTATCAAAAATTTTTTTTATACATTCCAGTGAAAAATATGAA
CTCGAAAATGCGTATGCAGGTGATattgttggaATTGTTGGATTGAAGGATACCCAAATT
GGGGATACAATAAGTAACGTGTTTTTAAGAACTGAATTAAAAAAAATTAAAGAAATACCT
CCGATTATCAGTTTTTATATATATAataaaaataaaaatgaATATGAAAAATTAATTAAT
GCATTAATTAAAATTAAAAAAGAAGATCATTCATTTTTTTTTCATATAAATCCTGATACA
AAAGATTTACTAATTAGTGGCGTTGGAGAATTGCATTTACAAATTATAATTAATAAAATT
CAAAAAGATTTTAATATACCTATTATATATGGTCAACCCCAAATATCGTATAAAGAGACA
TTTGTTGAAAATGTAGAAGCCCGAGGAAAGTATATTAAACAGTCTGGTGGTAGAGGACAA
TATGGTGATGTGCATATTAAAATAGAGCCTATGTATAATTATACTgaagaagaAGATAAA
GAATATGATGTtaataataataatgaTGACAAAAAAGAAGAAACAAATGACGATATGGAT
AAAAATTGTATGAATATTGATACATCAGAAGTAAATAatAATATTATTATAAAAAATGAA
ATTACATGTGGAGCTATTCCTTCTGTGTATTTTGATGCAATCAATGCAGGCATAAGGGAG
CAATGTAATTTAGGTGTTTTATCTAATTCTCCATTAATAAATATTGTTATAAGAATAGTA
GATGGTTCATTCCATCCTGTGGATAGTAATGAGCATGCCTTTAAGTTGGCCGCAGGACTT
GCAATCAGAGAAGCTGCAAAAAAAACTTCAGTCCGATTACTGGAGCCAATAATGAATATA
AACGTAACAGTGCCAACTGAATACCTTGGGGAAGTTATAAGTGACTTGGTTaaaaaaagg
ggaaaAATTCAACATATAGACGAAAGTGATGAGTATACCAAGGAAATTTATGCCAgggcc
ccCATGGCATCCATTTTATCATATGTTAGCGACTTAAGGAAAATAACAAAGGGACGAGGG
AATTACACGATGACACTACACACGTACTCATTGGTACCGCCCTACATACAGGAGCAGCTT
TTACAAAAGAAGGAATAATAATATGTCAAAATTATGCATAAATATATTGATGCATACAAT
TTAGATATATATTATTTACTTTTCCTACCTAAACCTTTTTTGACTAAAATTTTTGGCTAT
TA
>Py17XNL_0101283.1 gene=Py17XNL_0101283
TATTCATTTTATTTGATACTTGATTTCATCTTCATTACCTCTATTTTAAATAACCTCATT
AATATTTTCTCCTTTCTCTTTATTTCCctttCTATATATTTATTAATGCTGTGTAAAACT
TTATCCCAATTTTCATTTCCAGTTTATAAATCGTTTTCCCATGATTTTTATAAAACCCTC
AATCAAAAAAACACTATAATGAAACTCACAAAAATAAACTTTCACTAAAATGATTTTTTT
AGAAGAGAAACATATTAAATATTTAAATTCATACACAACTGTTACCAATGTCGAAGAGCT
ACTATTTAATGAAACCCTTAAGATGTgtggggTGTTTTATTTCATCTGTTCTTGTGAAAT
ATTATCCCATGAAATCGATAAAAAAGAAGAATTGATTAATTTTATTTTAAAATGCCAAAA
TACAGATGGCGGGTTTGGAAATAATATAAATTACGATTCACATATTGTATCAACACATTA
TGCAATACTATCACTGTTAATTTTAAATTATTCATTTGATACAGTTAATACATATATATA
TAAAGATGAAAATAAACTAAATGATATAGATAAAGCAAATTGTAAGGATGAAAAAAGAGA
AATAGATTTAAATTATGGAAATTTGGTTAGTGACCAGTTTAATAATATTTCAAATGATAC
TAATCATAAAATAAATAAAAATATTCAAAATGAGCAAACAATTCGAGAAATGACTTCCCA
ATATATCTTAACTCTATTAAATACAGATGGTTCAGTTAGAGGAGATATATGGGGAGAAGT
TGATACACGTTTTGTTTATAGTGCTGTTAGTTGCTTAACGATATTAAATAAGATACACTT
AATTTCTATCGAAAAGATATCATCATATTTATTAACAAATTATTCTATTTGTGGAAATTC
ATTTTCATGGACACATGGAAATGAATATCATGCAGCTAGCGTTTTTTGTTGTATTGCAAC
TTTGGCATTAATACAAAAATTATATTTAATTAATGAAGAGAAAGTAGCTCATTGGCTAAG
TCTTAGGCAAACCAATAATGGCGGTTTTAATGGACGAGCTGAAAAATTGACTGATACATG
TTACTCATGGTGGATTTTTTCATCATTAATTATTTTAAAAAAATATAAATGGATTAATAA
AAATTCTTTAAAAAAATATATTCTTCTTTGTCAAGATATCAATAGTGGTGGAATCAGTGA
TAACCCTGATTGCCTTCCTGATATATGTCATACATTTTTTGGATTAGCAGCATTAAGTCT
GATAGATAATATTGGTGATTCAGAAAAACAATTCAATTTAAAGAAAATGCATCCAGTTTA
TGCCATTCCAATTGATACAGTCAAAAAAAGGAATTTACCGAGTTTCGGCATAGATACATT
ATAAGAATTATAGTAAAAAATATTATTATATATTATATTTTTTTTGTTAACATATACATT
CCTATACATAGGCATTATACGCATTAGCTCACATATGTGTCAACAAATTTTTATTTTAAA
A
>Py17XNL_0101284.1 gene=Py17XNL_0101284
TTCAGGTTAAATTCTTGAAGTGATAAATTATGAGCATTGAAAATATTACACAAGTAAAAA
AGGAAAAGTAAAACGAATGAGGTGATGAGATAAAGAAGTGATATATTTAAGAATAACATA
TCGAAATAAATTTTGGTTATGTGGCTGGAAAAATGAACGATTCAAGTAAAGACAAAAAGG
ACGATATAAATAAAAATATACACTATCAAAACAAAAATGAAGCAAAGCCTTTGTATAGTA
ATAGCTCCAATTCTGGAGTGGGAAATACACAAAATAATTTGATAAACAACAGTCACAATT
TTGATGGATATAATAATGCCCAAAACAACTATCAAAATAAAAACTATTATTATATGAACA
ATGATAATAAATATTACCAAAATATAAATAATAATAATCAAAACAAAGTAAATTATAATA
ATTATATGAATACATATGAAAATAATAGTAGCAACAAAGTAAATAATGAAAAGGATAATA
AAGGAGAACAAAATAAAAGTGAATTTCCATATTTTATGAACACTAATGAAAACTACGTAG
AATTATATATTAATAAAGTAAAGGAAATATATTACTTTCATGTTTTTTATCATTATTTAA
AATTAGGATATCCTGAAAAAGACGCAGCTATTGAATCTAAAAAATATATTTTTATAACGT
TAAATAGATATTTTTTACTTGTTAAAAATGCGATATTATCATCGCCTGAATCTATAAAAC
AAATTAATAATTGTGTATCATCTAATTTGCTATATTATCAGCAGCAAACAAATCTACAAG
AATTTTTATTGCATCagcaagcAAGCTTACAAAATGGTAATTTGCAAAAGTTAAATTTAT
ACGAACAAATGAATTTAAATAACTTGGGCAATTTGAGCAGTATAGGCATAAGCAATATTA
ATTTACCTTTAGCTAATAATGAAAATTTATCAGATTTATCTAAGATAAGTAATAGCGAAA
ATATTTCTGGTCGAAATGATGTGGCAGGGAATACAGCTACTTCTATTAGAGGTGGCAATG
TCAATTCTAGCAataataataaTAATCGTGGAAATAGTTTCCTTGATAAAAATAATACAT
ATGGTTATGATTCCAATAATAATAAAGAAAATAAATCCATGTATAATAATTACTATAATT
TGAAGCCAGACAAAATTAATAATATGATTGATTCAATTGAAGAGATGAAAAAATTAAATA
AAAATATTAATGATAAAAAAAATGATGATTACAATTTTACATCAGAACAAATGGGTAGTT
TTCAAAATAACATTTCAGGGAGTGGTAGTACTAGCTATATTAATAAAAACGAAAATATGG
CTAGTTTCGGTAataatgatgataaaaaaaaaaAAATAAGTTTTAGCTTAAATAAGTCTA
AAAATAAAATATTTCAATCATTTAATAATGCCTATAATGATACTAATCAAAGAAAAAATT
tgagtgaTGCGGTGAGTGAAGTAAGTGATTTGAGCGATGAAAATAAAGGTGGAAATGTCG
GAAATAATAATATTGGTGGTAATACTAGTGTGATTAATAATAGTGGATTGTATGGGTTCA
ATAACATTCAAAATGCAAATTATAGCCAAAATAATACTAATATCGGAGTAAATAAAGGCG
GATTATATAACCTGAAAGGGAATAATAACATAGATGGAAGAAATAAAATGAATTATGATA
ATTTTTATGGGAATATAAATAATTATAACTATAATACAAGTTATAATAATAACGAAAACA
GAAATAACAATTTCCCAGCTGGTAATACGATAAAATATGGTATTAAAGGAGGGGAGCAAG
AGAACAATTATGGTTTTAATAATAAAGGTATAAATAAAAATTTAGAAACAAATAATAATA
TGCATGATACCCAATATAATAATGTATTTTCTATGGATTATGGAACGAATAATGAAAATA
TTACAAATGAGATAAGAAGTGGTGGGCTTTATAATATGAATAGGATAAAAAATCGAGGAA
ATGAAAAGGACAATTTTATGCATGATAATAATAAATTAAATAAAAATAATGATTATAGAA
TGGGTGAAGAAAATTATAATTTTGAAAAATCTGGAAATGATTACAATTCAGATAAATCTG
AATATGCTGGCGGTGAAATTATAAACAATAATGATAATAATCTGAGTGTATACGGGAAGT
CAGTTAATAACAATAATAATTCAAAACTGAATAACTTGGAATTTTTTCAAAATTCTAGTG
AAATAACAAATAAATCGGATAGCTTTAAGGGTTATATAAATAATTTAAATGAGCATTTTA
GAGAACAGTGTAAAAATAAAGAGTTTTTTAAAAGCTTAAAATTTTTCATAAGTAAATTAT
TTGCATTAAAAAAGAAAAAATTATTAAAATCGACTTTATGGATAAATAATATTTTGCCAA
CAAAAGAAGAAGTTATAGCACTGGATATGCAATTTTATCTAAATAATAAAAGGTCGAAAC
GAAAAATTGGAAATAACATAGATATGGATATCGATTTAATAGGACTTAATTTAAATGACA
AGAAAATGAAATTAAGCATAGAAGAAATAGAAAAGAGAGAAAAACGAAAAGAAAGATGCT
TTGATATTGGAAAAAACAAGAAAAAGGAATTAGGAGGTGATAATCCTTTTTATCTTGATA
TATCTGGAGACAAGGGAAGTGAAGAATATAGAAATCTTGAAATTTTAATTGAAAAATATA
ATTATTCTAGTTGTTATAAGAATAAAAATTTTGTTGGAGAATGTAAAAATATTCAAAAAT
TTTTTTTCCGATTAACTTCCCTTCCGGAAAAGAAAAATGTACGAAGTTTCTCCGTTTTAA
AGTGCACATATGCATATATTTTATATAAATACAATATCGACAAAAATTATAAATACATAA
ATGAGCAATTTAGATCTATGCGGCAAGATCTAAATATACAAAATATTTTTCACCATGATG
TTATAAATATTTACGAAACGAATATTAGAATTTGCATTGTAAATAATGACTTGTTTCAAT
TTCTACAATGTATTAACAAATTGTTTGAATTATATCAAAGGCTTAACATAAAAAAATCAA
AGGTTGAATTTCTGTGCTATAAGCTGATTTATCTAACTCTTCAAAATATGCATCAAGAAT
TTATTATCGAATATTTAACTCTGAGTGAAGAAGAGAAAAATAATTCGAATATCCAATTAT
GTTATTATTTAAATGAGTGTATAAAAAACAAAATGTATTTAATTAATATCAATATGATAT
CACCCTTAAATGAAACAGAAAATCATGAATATATATATTATAGAGTGTTTGTGAATAATC
ATATATTAGCATATTTGCCTACTTTAATGTCAATAAATGAAAATGCTGATTTAAATGTAA
ATATTGATTCACTTTCCGCATTTGTTAATGAACATAGTGACCCAAGTAGGCTTGAGAATA
TTCAGAATGATGTTGCTATGACAGATAATAATCCAATTAAAATGCCTTATTTGACGAATT
ATTTAATTGTTTTGTTTTTGCCCAAATATAGGCTTTTGGCCCTTATAAATATATGCAAGA
CGAGCATAAAGGTAAATATATCAACTTTAACCAAATTGTTAAATTTTGAAAATGATCACG
AATGTTTAAAATTTTTAAACGAGGTTAACACAATTATAAATAATAATGAAGTATTAAGCA
AATCATCGCTTGTTAATCTTTTGAAATCACCATTGCTCAAAAATAAATATATAAATCATA
TAAGATAGGGTGAAATAAAAAAACATAAAAAATATGTACATGCACACTCGCATATGTAAC
TTTTTTTTGAAAACAATTTAAAACAACGGTTCTGCATTGAGCCATTTGTATATGTAAATG
CGTATGTATATATATATTGTTTTACTAATATTttttttattttttattttttattatttt
ttttTTATTATTTTTTTTGTCACTTTTGTTGTTAAACAGTAACTTTGATGTTACAAAATA
TAGTGATATACAAAAT
>Py17XNL_0101285.1 gene=Py17XNL_0101285
ATTGAAAAATAGGATATGAATATATATAGATATAGTTCTCGATTTTTTACATTTATTTAT
CGTACTACTATATGTAAAATTGACCTTAAAAATACAATATATATACATGCATATATCTCC
AATTTTCTGAAGGTAACATAATATTATAAAATTATTTAGAAGGAAAAAATTATTAATGAA
AaaAAAAAATGAATATATAAATTATTCTTCGCCAGTAAAGGGAGACGTGAAATATTGTAA
AAAAACTTCGAAAAGTGAGATAATAAATCGAAGACATAAAATAGATAAAGATGGGTATTT
TGAAAGTTTTAATCTTTGTATTGATAATAAAAAAAGAGAATGCAACCCTTGTATGATACC
GAATTCTTTTATATACAATAAAGCGAGCATTATAGGTTCTGGTCGAAATGAGAAAAATTA
TATAACATCATGGAAATCGAAAGTAAAAAATGTTGTTAGTCCGGATTTTATATATGATAA
TGGCGATTCATTGAATAGCTCCAACGAGGTATTGAAAATTTATCCAGAGGGTTTTGATTT
AGAAGAAAATTTGGTGATTAATAAATGTGAAGAAAGTATAATAAATAATGATAAGATAAA
CAGTAAACTAGTTGATATTATAATTTTAAAAAACATTTTAAATATATACTTTTTATTTGA
TAAggggAATGAGGGGTATATTAATCAGGAATATGCATGTTATGTGATTAAAATGATTTA
TGAAAATGATAAAAACTTTATGATAAAAAATGTTACATTAAATGGTAATGAAATAAATAA
AAAAATGAATAAGGTGTTTAGAAAAGAATTTGAAAAAAATGAAGTATTTTTTTGTACAAA
ACAATTTGCTAACTTTTTATTGGCTATTTTGCTAAAAGTATCAATTTTTCAAAAAAAAGA
CAATATTATAAGAAAACCATTTTTCATTAACATCATAAAAGAGTTTGTAGATACATGCAA
TCAAAATGATAGTAATGATTTATTTGGAGTGTTTAAATATCCTAGAAATATAATAAGGAA
ATTTTATGATTATGTATATTATTTAAAAACTATAAATGATGAAGAAACAATGAAAAAATC
TAGAATaaaaaaaaaaAATAAACAATTAGAAAACATATGTTTTTTAGATGGTAATTTAGT
TAATGCTAGTTTGGATACACATATAAACTATTTCAAAGAACAAACCAAAAAAAAACTCAA
AAAaaTAAAAatagaTATAGATAAGAAAGAAATGACAGAATGCACATTTTCTCCATCTAC
TAATAAAAAGCCATTATATTTATTAAAACAAAAATTCCAAGAAAATATTGATAATATATT
TAAAACAAAAGAAAGTATTAATAAAATATATGCTCCCATAAATACTAAATATGATATAGA
TAATTCAATTGAAAGAACAATGCTTTTACCTGATAATTCATTCTTGAAAGACTTAGATTC
AAGCACAGATAATGAAAAAAATAAATATAATATAAATATAGAAAATAATGATACCCCATT
AGTACAAATAAAGTATATAATTCACCAAGGATATAAATCGCCTAACAACATTTCATGGTA
TGATACATTACGAAATACATAGATATGCTATCTAAATTTTACAATAATATGCTAGCATGT
GCATTAAATGTATAAATTATGTACATGTGAAAAATTGTATTTTAAGGGTCTTGTACGATA
AGCTGCATATATATTAAAATAAAAACAATAAATGGTGCATCATATTGGCATTATTAATTT
TGGATAAGTGAAAAAAGTGTCTAACAAAGCGTTAGGGATATTGTTTCTTTTTCCAAAATG
GAAATTTTTTTGTAttttttgtttttttGTTTTTTTCCGCTTCTATTTTTTTTTGATTTA
GCAGAATTATGTAAATTTGCAAACATGTAAATTATTTAATGAAAATTTGATTTTATATTG
GACATTTGTTTACAGTGATATATAATAGAAATATTTATCTTAGCCATTGTTTTTGTTAAC
CACTTCTTAAACGAATTAAACTAATTTAAGATTT
>Py17XNL_0101286.1 gene=Py17XNL_0101286
ATTTTTAAAGACCATAAAAAAAATTGTAAAAGTTTATAATGGAGGGAAATATATGAAGGA
AAATTATGTCAAAAACAAAATGACTGATTATAATAATTTCCATAATTATTGTAAACTAAT
GAATAAAAAAATCGGCAGGATTAGCCGAGATGAAGTAGAAACAGCTAAACAATTTGAAAA
ATTGATAAAAAAATATAATATAAAAAAAGTAAAAAAGGTTTCTCTAGAAAAAATAAAAGA
TAAAACATGTCTACTATATAATAATGAATTCTATGATAATTATTATAAAAAAAAAGAGCC
AATTATTATTAAAAACTTAAAAAATAAAATAGGAAATTGTATAAACACTTTTGATAGTAA
TAATATTATTGACCACATAGGTGACACAAAAATAAGTATTCATGTAAGCACCTCTAAATA
TTTAAACAATGTAAACAAAAATTTCCATTACAGTTTATCAACCTTAAAAAATTTTATTCA
ATTAATTCATAAAGAAGATCAAaaaaaaaaaaaaTTTTCAGTTAATTATAATGGAAATAA
AAATCATATAACCCTAACATTCAAAGATGAAACAGATAAAATGTGTGTTGTTCCCCCAAA
GATAGATAATCCTATAAAAAATTATAAAAACAAAACTTTAGCTACTACTATTACCACTAA
TATAAGAGAAGATAATACAAATTCCCCTTTGAACGATACTCAAAATATAAATAATAACTG
TAAACAGCAAATATGCAATAATAGTAGTGGTAACAATACCAACTactattattattaTAG
GTCTCTAGGAATTAATCAATTTAAAGAGGTCTCCGATATTAAAAAGATGAATAAATTTAT
CAAAGATAATTTTTTTTTGCCACCTGAAATTTACCCATCTTATGAAAAATTCGAATTTTT
CTCTTCTGTTTTAAGAATAGGCCAACCCAATATTTTTATATGGTTACATTATGATATACC
TGATAATTTTTTAATTCAAATAAAAGGAAGAAAAAAAATTTTATTAATCCATCCAAAATA
CATAAAATATTTTAATATTTTAAATTCAtcatcatcTTACAACATATTTGATATACTACT
AAaaaaaaaaaACAGAAATAAAAAAGAGCAAATTATTAAAAAAATAATTATAAAGCATGC
TTATGTAGCAGATCTATATGAAGGAGAAATTCTACACATTCCTTCTTTATGGATGCATTA
TATTTATAATATGCCCTACCATACACATTTAAAAAAAAAATATAAATACAACCATCGATA
TTTATATATTACCCCAAGTAACAAATCATTTTATCGTATTAATAAAAGAAGAAAAATATA
TAACAAAaaaaaaaATTATATATTTCTTTTTTACAAAAATAAAAAATTTATAAATTGCTC
AATAAAAAAACAAAAAAGACAAAATAAAACACCGACATTCTTACATTTCCTAAATGGTGA
ACTAAAAATTAAAACAAAAAATGTTTATTTAAAAAAATTTAAAAATAAAAAGGCCAAAAA
TATATCTTTGCAATATATTTCAAATTTTTTATTTTCATGTAACCAAAAATATGATGAAAA
TAATGATAAAGCACTTATTTTTCCAAACTTAGATCAATCATTTGATAAAAATGAATTAAT
AAAACATTATAGTCATTTGGAAAATTCTGAAGAAATTTTAAAGAAAAATTTTAATATTGA
TAATATAAACCTTGTTACTAGTAATAGTACCCAAATTGGAAATGGACAGAATAGTCAAGG
AACTTATAATGCCGATACTAAAACCATCGACCAAAGCAACAGCTATAACACATTCTCAAA
TAATAACAAACAAATTACAGACTTCAAAAAAACTGATCATCATACTTCTAAAAATACTAA
TTTAAATATTAGTATTAATTACTTTTTTAGAAAAAAAAAAGAATTACATTTATTTAGTAA
AAAAGATCTATATGGAAACCAAGATATTAACACAGCTAATCAAATATTTAAGAAAATAGA
AAACGAAATAAAGCCATTAATGTCAATGCCATCTAAATATAAAAATTTTTATATTCAAAA
AATACAAGGATATCTCTATTCGCTTCTTGATACGAAATATTTATAATTTTTTTTTGTAAT
TATTACTTATACAAATATGTATAATATTTTAACGCACAAAAAAATATATGAAATGCCAAA
AT
>Py17XNL_0101287.1 gene=Py17XNL_0101287
ATCAAATAGTAGCAATGTAAACTTTGATAAATCAGACCCATTCGGAAATATGAAACTAGA
CggtggtgataataataaaataaTAATCGATGAAATTAATAAGGGCTCATTATATCATAA
AAATGCAAATACAAGTATAAAAGTCCCCAAAAATGTGAaaaaaaaAAAGAAAGGtaataa
taataataataaTAAAGAACAAAAAGTTTTAAATAGAGATTTTAATAATGATAATGCCAA
AGACGTTGAGAATAATATTAGAAATTCTCAATGTGATAAAGAAGGAGAAATAAATAAAAA
TGAAATAAATCCGAACAAGAATAATAATGATGTGAAAAGTAAAACACCATTAAATAAAAA
AAATTCAAATTATAGCGAAGaaaaaaaaaaacaAACAAGCTTACTAAATAATAATAAAAA
TAATAGTAAGCTAGTAAAATTAAAATCTGAGAATGATAATATTGATTTAAAAAAAAGTGA
ATCTTTTAAATATAAAACTAGCCTTAAGGCGAACTGTTCAAATAATGTTAAAAGTAAAAT
CAATAATGGTAACATTGAAAATAATTATTATAATGTAGACGATACTACTGATAAAAAAAA
AATGCATTTAAATGATCAGGTTAATACACACAATAAAAAAAGTAATAAAGGTTTATCTTC
TCCTTCAATTAGTAAACTTGATGATGTTGAAATAAATAAAGAAGATATTTTATTCCAATA
CGAAAAATGTATAAGTAGGAAACGAAAagaaaGaaaAAAAATAAAAATGAAATCAAAACT
ATTTAGAAAAAGTGTTAAATATTCAAAATATTATGGGGGTGATATATTAAACGTAGTTAA
TCAATTGAAGCTAAATTTGAGGTTCTACCAACGGGAGATGGATGACTTTTTAAGTGTCAT
ATGGAATCTTCAAAATATGGTTTCGATAGAACGAGAAAAATATAGAGAACTAAAAGATAT
GCTAAAATATACAACAGAAGAAATAGAGAAGGAGAACAACAAATTATATGACGAATTAAA
TTTATATAAACAAAAATATAACAACTTAAAGAGTGTTATATCAAATATTGGTTATGGAAT
GTTTTTAAATATTGAAAAAACAGAAATAAATAATCATAAACATTCTATTAAAAGTAATAA
TTCATTTATACATTCTGAAAAACTATATACAGATGAAATGTATGAAGAAAATGATGAATG
TGATTATGTCATGATTCATGAACCATTGAGTAAAGCGAGTGATTGCTATAGTAATCATCA
TATCACAAGAGGTGGAAGAAATCGTAATAATTCTTCCCTATTAAATTATCTTGACTTTTA
AATATCCAAATGCATATAATATATAACCCTTGAATAATGGCTATATATTAAGGTATATCC
CAAAGGAAAACATGTATAATTATGTTTTTTGTAATGATAAAAAGTAAAGTTTGTTAATAA
GAATATGGATTTAAA
>Py17XNL_0101288.1 gene=Py17XNL_0101288
ATAAAACCAATAAGCGTGAATAAAATTTATTAAAGCATGCTCACTCATATAATAAAAAAT
GACGTCCAACTATATAATTCATATGGGGAGTAACACCATAAATAAACGAATAAAAATTAA
AGAACTTTTGAGCAAGTATGAAATTAAAATATTAGAAAAAAATGCGAATGCATTTTTTTA
TATACTTATAAATTTAATATTTAACTTGCCAGTTGAAAGATTTCGATTAGCTATTAACAG
AAAGTACATATTCTTAAAAAAAAGGAAAAGAAATTATCTAGTATTTGATATAACAAAAAA
ATTATTAATAATGAACAACATTGATACAAATGAAAGGTTTATAAATCTTATTGAAAATAA
AAAACGATATTTTAATACAAAACCTTGGATGAATGATGCATCACCATGCCAAGCTAATAT
TACTTCAGAATCTTCCAATGTGTATAATGACAATTTTTCAAAACGTCCAATGTTTTATGA
TAATATTTTTAAAAATAATTTATCCACCAAATATAATAGTTTACAAATAAATGAACAAAA
AGACATTTCTTACTATAATATTTTTTATAATATCATAAGAAATGATCAAAAAGAATGTTT
TGAAAATAATAAAATATTTTGTGAAAATAATTTAGGAAAAAACAACATCATATGTAATTT
TTTAAGTAACACAAATTATCTCAAAACTGATTTAAATATTAATGAAAATAATTCTACTGT
AACTAATTCATCTTTGTTCTCTTCTAATAATGAAACCCCTAATACCACTATTATGCATAA
CACTAAAAATAAATATTCCAGTTTTTTCAAGAGCCAAAGTTTATTTCCATTAAATACAAT
AAATCTGAAAGATATACAGAATAAAATAAATGGATTAAAATTAAACAAATGCGAAGAGAA
CGATATAAATGACGTATGCTTATCATATAAAAGGGAGGTAATCGATTTTAATAACAATGA
ACATAATAATTCTGATACAAAAAAATGTATTATAAAAATAAAAGAAAACAAATCTACTAT
TAATATTTTTGATGAATTTCTTGACATTCATGTATTATTTCGATTAAAAGGAGGCaaagg
aggATTTGGAGCTAATTTAAGAAATAAAAAAAGAAaaaaaaagaaaaaaaaaAGTAACGA
CATTTTAAGTAATGCTTCAAGAAATATAAAAGGGCAAAGAGTTATATTAGATAATATAGT
TCAAACAACTGAAAAATTATTAACAAAaaaaaaaaACGAACAAACCATAGTTGACAAATT
AAATAATACAACTTCCCTATTAACTAATATTACCATTTCCAATGATAATTCAGATGAACA
AATATATAAGTATATTCCTCAAAATGAAGTGGAAACCGAAACAAACCATAAAACAGATTT
CTTACATAATCAAAAAAGCATCGTACATGAAATTGTAGAAAGCGGAATTCATTATGAAGC
AGAACAAAAaaaaaAATCACAAAAAATAAAAACGAAAAAAAATATTGACAaaaacgaaCA
AAATAATAATAAAAACAATATCTTGAAATCTTTGGATGATCTGTACACATGTTTGTGAAA
AACACAAATGCATTTTTATATTAATAAAAAAATAGGAGACAAAGAaagaaaaaaaaaATT
GTATATAATGTAGTTTCTCTGCTCCATATTTTATTTTCTTATGATCATATAGGCATATTA
TAATAAATTGTTTGCAATTTT
>Py17XNL_0101289.1 gene=Py17XNL_0101289
TTACTTTATTATTTAAAAAAATATATTTTTAAATAAAATGGAAAATGATAGAAGGAATAA
CCCTCAAGAACATGGTGATATGAACgggggGTTTAATAACTTGAACTATTATAATAACAA
TGCCAatggtatgaatagtggaaatgtcatgaatagtggaaatggtatgaatAGTGGAAA
TGGTATGAATGTGGGATATTACGGTGTATACGAAGAGCAAAATAATAATTTTAATATGAA
TACAAACAATACAGGAATGTATATTAATGCAGAAGAAAGTTTTAAGAATAATCAAAATAC
CAATAATAGCGCGATGTATAACAATTTTAATATGAATAATTCTAACTATAGTGAAAGtaa
ttataataattatAGTAATTATGGCGCCAATTACAACATGCCCAATAATatgaacaatgc
tagcaatatGAATaatattaacagcatgaacaataCTagcaatattaacagtaTGAGCAA
TATTAACAGTACTAACAATAGTGGGTATAACAACATGGGAAATATAACGCCAAATTATTA
CCAGAGTGACCAATATATATTAAATAAAAAAACCGCCAAAATATTGTATATATATAACGT
AACAAGTGAATATTCTGATGAGAATTTTATTTATAGCCTATGTTCTATTTATGGTAGTGT
TGACACAGTTAGCTATATAAAAGGGAAAAATGTATTTATAGTAAAATTTGGATCTGCAGA
TGATGCATTAAACGGATATAAAAATTTACCAACACATTTTAAAGACTTTCAATATGAACT
TCGTAATGAATCTAAAAAAATTAGTTATTTTAGTGAAAAGGCTAATAGCCATAAATATAT
TTCTCCTAACCTTTCTGAAAAAAAATTTTTATCATTAAGCTCAGAAAAACGAGAAAAAAT
TATGAGCATAAAACAAAAAGAGCTATTAAGAAAGTGTAAGGAAAAATTAAATGAATATAT
TAACATGTTCAATAACAAAAATATAACAGAAGATGAAAAAAATAAATTACAAGCTTTGAT
AGATCATATAAAAGCACGAATACATGTATTGAATAATCAATGTGATAATTCAAATTTCGG
AGGAATGCAAAATCAATATTTAACAAACAATTATAATAATACATATGAAAGTAACATAAA
CACTAATAATATAAGCGTAAGTGGCAATAATGCAAACATTTCTAATAATATAAACTataa
taataataataataaTAACATTTATGCAGAGGGTAGTACTACTATTAAAATTAATTCGTT
GAATAATATTCAAAATAACGAAGACTTAAGTAATTATATAATTCAAAACAATTCTATATT
TTTAAATGAGCATATTTCATATCTTTCGTTATTTACATTTGGTGAAAAATATGCAATAAT
TAAATATAGTAGCCAAAATGCAGCAAAAACTGTTTTCAACAATTGCAATATGTGTAATAT
TAATGTAGAATTTGTCCCCGATGATAACGGTAATCAGCAAGGTAACTAAAGTATGATGGC
TGAAAGATTTCCAAATTTTAAACAATTGCCGATTGGAAGATATATTTTTTTCGCAAAATT
TCCTATTTTGTATAGAATTGCATATATGTGTGATATATTTTAAAGCAAATGAACAAATAT
ATATAAACGTTTGCCTTTTTTATTATTTTTTTGCATGTTTTAGTTTTTTGTtgaTGATGT
TACTTTAACGCAACACAATGAATATTATTCCTCTTTCTAACTTTGCTTTTTTTTCAAAGA
AAAGGGCATAATAATA
>Py17XNL_0101290.1 gene=Py17XNL_0101290
ATAGAAAAAATATTCCCATAAAAATTATACATACATATTTATATTTACTTTTTTTTCTGG
TTGGCATATATTCATTTCATATGAATGTGCTTAGTTCTATTTAaaaaaaaaaaaaaaaGT
TTAAATAATTACGATAAAATATAAGTTGGGCATATAAAAATGAGGATACATAATTAAACA
AGAAAACAATGATAAAAAATATATCATATAGAAGAACGACTTAATCATACTGAAAAAACA
TTTTTTATCACATTTATTAGAGAATTAAAAGGTAGCCCATATTTATTACCTAAAAAACAC
ATACCAACTACCTATGTGTAAATTGATCATATAATTTTATTCCCAAAAAAAGTATTTCAT
TGATGTTATTACTTTCACAAATGTTCATCCACATGTCGAAATAATGCAAAAGCTGATGAT
GAACAAAAACTGCGAATTAAACGCAGAAAAAAATGCAAGTTTAGGATATACATTTGACGA
AAAAGATGGTTTTTTTGCGTCGATATTTAAAAATATAACAAAAAATGAATATTTTAGTGC
AGGTGTTGGTATAATATCTGTTGGTGCATTTGTCACCGTTGCTAATAGATTAAATAGCTA
CATGTATAGTGCTATAAAAAAAAATTTATTTACATCGCTAGAAATAACAATAAATGATAC
TTCCTATTATTGGATACTAGAATATATGGTAAAAAAGGGAATTATTAGTAGACATTTAAG
TTTAAAAACACAAATAATAAATGACAAAAATTGTAAAAATGCTATATTTTCATTTCTTCC
AAGTGTTGGTAATCATTTATTTATATATAATAATACATTTATATTTATTGAAAGAAATAG
AGATAAAAATATGATTTCTGAAACAAATAGATCATTGCCATTTGAAAATATAAAATTAAG
CACTTTTGTATGGTCTAAATATATATTTCAAGAATTATTAAAAGATGCAAAAATATATAT
AGATAAAAAGGAAGAAGGAAAAACATTATTATATAAAACTTTTGGCCATGAATGGAGACC
TTTTGGAGCACCAAAAAATAAAAGACCCATTAATTCAGTTATATTACCTGAAAATTTACG
TGAATATATAATTAGTGATATACAAACTTTTCTTAATTCAAGCAAGTGGTACATTGATAA
AGGTATACCATATAGAAGATGTTATTTATTACATGGCCCACCTGGATGTGGAAAAAGTAG
TCTAATCAGTGCATTAGCGGGATATTTTGATTTTAATATTTGCACTATAAATGTTAATGA
CATATATCTAACTGATGATAGATTCATACATCTACTAGCCACAGTTCCTCCAAAAACTAT
TCTAATTCTCGAAGATATTGATTTTATTTTTCTCAATTCAGCACTAGATAataatactac
tactaAAAATTCAACAAATAAATCTAATACCTCAACACAATCCTCAAATTCTATATTTAA
TAATGATTCTCATTCTATAAGAACATTAGGTGTATCATATAGTGGCCTTTTAAATGCATT
AGATGGTGTAGTTGCAACAGAAGAACGAATAATTTTTATGACAACTAATAATATTGAAAA
ACTTCCTAGTACTCTTATTAGACCTGGAAGAGTTGATATGAAAATATTTATTCCTTATGC
AAGCATGTATCAATATAAAAATATGTTTTTACGATTTTTTCCGAATCATAATGATTTGGC
TGATAAATTTTCTACGATTTTTCAAAATTTTAATTTAAGTATGGCTGAAATACAATCTTT
CTTTTTATTCTCAAAGCATGATCCATATAAGACCATAAAAAATGCTGAGGATTGGGTCAA
ATTATATGCCAAAAAAAAAGATGACTCTTAAATATTTTACCTACCCACTTAAACTCGAAT
CGTAAAACTTTACAGTAAAAATATATCTACGAATAATAAAATATGAAACAATAAAATAAT
CAAAAAATA
>Py17XNL_0101291.1 gene=Py17XNL_0101291
CCAATTTTATACTTTAGTGTGAACAAGGCATAATTGCTTTTGCGCCCATGTATATATATT
CGCGCAAAACACTTTGTtatatatatatatatatATACGAAAATTTTGTAAGGTTGTTTT
CCGATTTGTACTTTCAATAGTAAACGTTTTAATAGCCGTTGCTAGCGTGTTTTAGGATAT
TGATTGGTATGAAAGAAATTTTGAAAATAAAAAATTGGGAACATTCTACAAATATATTTT
GTGATTTTTATTAATAGTTATTATTTTTATTTAAGATGGCCTACGTTATTAGTTTATCTG
CATTGCCTGTACGTCCAAAAATGATAATGAAAAAAGGACTGGAGAGTTACATATCGAGAG
GAAATTCAAAGTTCGTTGAAAATTTATTAAAAAAATATGGAACATTGAACAATAAAAATA
GTACAATTAAATATAGGAATTATTATAATAGTTTGAATAATGTTTCCAAGAAGAATAGTT
TAGTATTATATGATAAATGGAGAATAATTGGATATAATGGTAATCGTTATTTTTCAAACA
TAAATGTCCGAAAGTATAGCagtagtAGTAATCCTTCAAATGGAGAATTTTTCGAGGATG
AAATGAAAAAATTTGATGAACGAATGAATAAAGAAAAATCCAAACATAAAAAAGTTTTAT
TTTTTATATTTAGTAGTATAGTAGGATTATATATGTATTTTGAATCATATAATCCCGAGT
TTTTTATGTATGATGTATTTTTAGATCTTTGTTTAAAATATGTAGATAGTGAAGTATGTC
ATGATTTATTCTTGTTATTAGGGAAATATGGATTATTACCATATGATACAAGTAATGATA
GTGTATATGCAACATCTGATATAAAAAATTTAAATTTTATAAATCCTTTTGGAGTTGCAG
CTGGTTTTGATAAAAATGGTATATGTATAGATAGTATATTAAAATTAGGGTTTTCATTTA
TAGAAATTGGTACAATAACACCGAAACCACAAAAAGGGAATGATAAACCTCGAATTTTTA
GAGATGTAGAAAATAAAAGTATAATAAATGCATGTGGATTTAATAATATAGGATGTGATA
AAGTTACTGAAAATTTAATTAGCTTTCGAAAAAAACaagaagAAGATAAACTATTAAGTA
AGCACATTGTTGGTGTAAGTATTGGAAAAAATAAATATACAGAAAATATTGTGGATGATT
TAAAATATTCTATTTATAAAATTGCTAGATATGCAGATTATATTGCAATTAATGTAAGTT
CTCCTAATACACCAGGATTAAGAGATAATCAAGAATCAAACAAGTTAAAAAATATTATTT
TATTTGTGAAGCAGGAAATAAATAAGATAGAGGAAAGTGGTCATAATGGTGAAAATTTTT
GGATGAACACAACAAAAAAGAAGCCTTTAGTTTTCGTTAAATTGGCTCCAGATCTAGAAA
ATAGCGAAAAGAAAAAAATCGCTCAAGTTTTATTAGATACAGGAATAGATGGTATGATTA
TTTCTAATACTACAATAAACAAAATGGATATAAAAAGTTTCGAAGATAAAAAAGGAGGAG
TCAGTGGAAAAAAGTTGAAAGACTTATCAACAAATTTAATATCAGATATGTATATATACA
CAAATAAACAAATTCCAATTATAGCATCTGGTGGTATACTTACAGGGGCAGATGCGCTGG
AAAAAATTGAAGCTGGTGCATCAGTTTGCCAACTATATTCTTGTTTAGTTTTTAACGGAG
TAAAATCCGCTATTCAAATTAAAAGAGAATTTAATAATGCGTTATATCAAAAAGGTTATT
ACAATTTGAGAGAAGCTATTGGAAAAAAACACAATAATGCAAAATCTTTGAAAGTGTAAA
AAAAATGTTCATTTATTTAAAGAGCAACATAACTCATGTACCACATCGTATGTATACTAT
AGATAATGATACAAGTGTTTTAGGAATTATATGATGTGTTACAATTTTTATGTAGTTACG
AAAAAAATGGATATTTTTAATTAGTATTTGATGCATCTGTTTGAGCATGTTTAATCTGTA
TATATTGCGTATGTTTGTATTTTTTAATTTTATCTTATTTAATTCTTTTATAATGATGGA
ATAATTTTTTTATTAACTTGAAACGGTAAAAAAAATTATGAATTTTT
>Py17XNL_0101292.1 gene=Py17XNL_0101292
GAAAATAGGATAGTTCGGCTTGTTAAACTTTTGAATGGATAAATATCCAATCCTATCACA
GAAATATAGCTCTATAATTGTTTATTTTGATGTATTTTTTTTGTTTTTTGTCATTATAAA
TCGCTTTTTCACACCCCATGTGTTTGTATGGTTCTGCATCTTCATTTATTATATATATTA
ACAATACTTAAATTAAAATAATGAATAATAAGAAAAGAAATAAATATGATAAACAAAATT
ATATGGCATTACCACTAGAAAAAACTGAAATAATTATCGAAAATATTTATAATTTAAAAC
ATTGTTTGAATTTATATCGAAAGGAATTGCAAGAAAAAAACAATTATATCGATAATGCAA
ATGAAGATTTGAAGTTTTATAAAAGTGTTTTAAGAAATATCAATGTAGTATGGAAAATAT
TTAACAGTGATTTATTAAATTTAATAAATAGTGATAAAGGGATTAACGTACGTGTAAAAG
AAGAAAATAATAGCAACAATGGAAATATTAAAGAGTGTAAGAAACGAGAAATAAAGGATG
AACAGAGTGGTAATGAGTACGAAAATATTATTGAATCTCCTTATTATAATATAGAAAAAT
TTCATGATTTATTTTTAAAATATGTGAATAAAAATGATGGAAATGAAAGTGAtgaagaAG
AGGACTCTGATTTTTTTAAATCATTATCAGAAGACGATATAGAAAATATAAAAGGAaaaa
ataaaaaAATAAAAATAAATGAACAAGATGGGCAAGAAAAATCATTTATAAAAAATGAAA
AAAATGGTGATAAAGAAAAAGGATATACTAATACAAAGCGAAAaaGGGATGAAAAAGGAG
AAGATAGAGAAAGCTTAGACAACACAAAACAATGTAATGGAGAAAAAAATTCCAAAACAA
TTTTTGAAGAAAAAATAAAATTTGAATTTTTAGAAAATATAAAAAAAACATTAAATTTTA
TAAATAATATTATTTGTTTAAAATCAAATATTAATATTGATTGCGATTTAGAATATATAA
GAAAAATAAATtatgaaaaAAATGTCTATTATGAAAAATATAAAGATGaaaaaaaaaata
ataataATACCAAAAATGAATATAATAATATAAAAATAGAATTAGAAAGATTGGAGAAAA
AAAAAGCATCTCTACTTTTTAAGCTATATAATTTAAATATATGTAAAACGATTATTGAAG
ATGGTAAAGTCGAAAAACCTGAGGATATTATGCAAAACGAATTAAAATTAGAAAATTTTG
ATGATGCTAAAAATAAAATAATATGCATTAATTGTGGTTATGAAAATTTATGTGAAAATG
GTGTTATTTTGAGCGCCCCTACTAGTGGAACGATTGCAAAAAATGAGAGTAATAGTTTAT
GTGTAGCTAACCAATTATCCACACCAGGAGATACAATTAATGGTAATAGTAATACTACAA
ATATGAATAGCACGATCGATAATTCAGGAAAAAATGAAAATGATAATATAGGTAATAAAG
TGGAATCAGAAATTTTGTTAAACTTTGAAAATTTAATTACAAAAGAAAAAATAATACAAA
GCGATCCGTTTAAAAACTTAGTGAAAGAAACGATGAATATTTATAATACGTTAAAGGAAA
GAGAAAAAGAAATAGTTCTTTTAAAAAAGGAGATATTAAGAATGGAAAATGATAAAGATG
AAGAATATGATAATTTATTAAATGAAACAATAAATAATAAAAAAACATTAGTTAATAAAA
TTAAAGAATTAGAAATAGAGATTGTTACATATAAATTAGATAAAGATAAAATTGAAAACA
AAATAAATGGTATGAAAAATGAAATTGATGTGTTAAAAAATATTGAAAACAATCAAACTA
TCCAATTAAAACAAAAAGAAAATGAGATTTTAAAAATGAAAAATAATATTGACACACTAA
AAATGTCTGAAAATAATTTAAAAGAGAAAATAGAGATCCTAAAGAAGGAGAAAGATGGCT
TATTAAGTTCAGAAGGATGTGTGATAAAAAATGTGAATATAAATAATGATAATGCAATTG
GTGATGACTTAAAAAATAAAACAAGTGTTGATATAGATAAATATAATGAGCTTCTTCGTG
AAAATGAAAATATGCGAAAAATTTTAGAAaaaaaAAAAGATGTTGAAGATAAGCTAATAA
ACTTAAAAAGTAGTTACGATTCTATGAGTGAAGAAATCGAAGAAATAACAAAAGAGTTTG
AAAAAAAACAAGAACAAGTTGATGAAATGATTTTACAAATAAAAAATAAAGAGATGGAAT
ATTTAAAAAAATATAATAATATGGTAAGCAAAGAATTTGCAGAAAATAATTTAAAACAAC
TCGAAAATAGTTATAAAGAGAAATTATCTTTGATAAATGATACATATGATAAATATAAAA
ATTTTTCAAATTTATATTTATCACTATTTTATCATGCTAGAGAAAATGCAGTTATATCAG
ATAGTGCAAAAGAAGAGCAAATGAATATAATTATAAAATTAAAAGAAAAATATGAATTAA
TTTTTCAaaaaaaaAAAGAATTGTCTGGAATATTAAAAAATTTGTATAATTGTAATAAAA
AATTAATTACACAATGTAATGATTTATATAAAGAAAATAAAAAGCTGCAAAATACTTTAT
GTTCTATGGAAAAAAATAAATATAAAAAAGATTTGTCACCAAATAATGAAGATAATAATT
TACTGATAGAAGAAAATAATGAATTGCGAAGAAGATTAATATGTAGTGTTTGTATGGAAA
ATTTTAGAAACTATATTATTATTAAATGTGGACATATATATTGTGAAACTTGTATTTTTA
ATAATCTTAAATCAAGGAATCGAAAGTGTCCACAATGTAAAATACCTTTTGACAAAAAGG
ATTTGCAAAAAATGTTTTTAGACTAACTTATGGTCCATTTTATTTCTCGTGATAGCACAA
ACAATGCACATATTGGATATGTGTTATAATATTGTGAAAGAAGATATATTTTTTTTTAAG
CTCATTATTCTATGTGCATAAGCACAGTAAATAATTTGTTATTCA
>Py17XNL_0101293.1 gene=Py17XNL_0101293
ATATTATTTTTTTATTCATAAAATAATTATTGGTTTCGCATACGATTTTATATTAACCAA
TCATATATTATTTATACCATATGAAACAACTCGAACAGTTCTAAACAAAATGGTTATGGG
ACGAGTGCGCGCAACGTCTTATATAAGACGTACCATTTCACAACCATTAAATAAAAATCA
TCCTGCAGGAAATATACAAAATTCTAGAGGTTTAAATGATACAAATTTAATAGGAAATAA
AAATTTACACTTACAATTATTATGTAATGGAAAAGAGCCATATAATGAATGTATTGAACA
TTTAGGAAATTATCGAGATTTTGATGAAACCAAACCATTTTATATGCCTAGAAAATCAGA
CCTTAATTCAATATATAGCATTTTAAATAACAAATTAAATATACTTTTATTATTTATTCC
TATTGGTATATTTAGTTATTTATTAGGAGCCTCAGATatatatatttttttttttAATTT
TATTGCCTTAATACCTTTATCAGCTTTAATGGGAAATGTAACAGAAGATTTAGCTTTACA
TACAGGAGAAATTATTGGAGGATTACTAAATGCAACATTTGGTAATTTAATGGAAATGAT
ATTTTCTATTCAAGCACTAAAAGCAGGATTAATTAATGTCGTTCAAGGAACATTATTAGG
AAGTATATTATCAAATTTATTATTGGTTTTAGGTATGTCATTTTTTGCAGGAGGGTTATA
TCATCATGTTCAAAAATTTAATGAAAAAGGAGCTACTTGTAGTACATCCTTATTATTATT
ATCAAGTTTAGCTATAACTATACCTTCAGTATcttcagTTACTACTAATAACAATACTGA
TGTATTATTAAAAGTTTCAAGAATAACAGCTGTTTTAATATTTATAACATATTGTTTATT
TTTATTATTCCAATTATATACACATATATCACTATTTCAAGATAAAGAAATGACTGAAGA
AACACCACAATTATCTGTAATTACAGGATCTATTTTTTTAATTCTAATAACTTTTCTTGT
TAGTGTTCATTCTGAATATCTTATTAATACTGTTGAATCTGTTGTTAGATATTATAATAT
TTCTGAAAATTTTATTGGGGTTATACTTTTACCTATTGTTGGTAATGCTACAGAACATTT
AACAGCTGTTACAGTTGCGATTAAAAATAAAGTCGATTTAACTATGGGGGTAGCTGTTGG
ATCATCTGCTCAAATTGCCCTTTTTGTTGTACCAATAACAGTTTTATTTGGATGGATTTT
AAATAAACCTATGACCTTAGCCTTTTCTCCTTTATCAAGTGTTATATTAGTTATCTCGGT
TATCGTTACAATGGCAATTGTACAAGATGGGGAAAGTAATTGGCTAGAAGGCGTTTTGTT
AATTACTGCTTATCTTATTGTTGGTGTTGTTTTTTGGTTCGATAGTTCATGAATTAATAT
AAAATATGTACGCTATc
>Py17XNL_0101294.1 gene=Py17XNL_0101294
ACATAAAATATATATGAACATTTTTCATACATATACAATGGAAAAAGAAGAATTTTATAG
AAAATATCAAGAGTATTATGGTGGAGACATAAATGAGATCCCTTATTTATTGGAAGGAAA
AGATATATGGTTATATGATTTATATTTAAGTGTATTGAAACATGGTGGATATTCATGTGT
AAGTCGAAATGCGAAATGGTTAAAAATTGGAAAAGAATTTGGACTAATAAATAAAGAAAA
AAATATTAGATTAATAGAAATAAAAAATATTAAAGAATATTATTTAAATTATCTTAGAGA
ATTTGAAAGAATACATGATAATTTAAAAAAAGGAAAAATATTAACAAAAAAATATAGATG
TCGTGTTGGAATAAATAATAATGATGTAAAAAATAAAAAAAAATCAGTAGTAAATATCAA
TGGAAATAATATACCAATATCTTCTAAAAGGATCAATAATAAAAGGAATGTTTCAAATAC
TGGGAATGGTAATACAAATATAATAATTAATGATTCTCATTTTAATGGAATGAATAAAAA
TTCTTTTTTTATTAAGGATGAAATATTTAGAGGAGAAAATGATTTAATTGTTGATAAAAA
TAAAATTAATACAGAAAATGAAATGTCTACTTTTAATTACCCAACTAATAATAATATAGA
TATAAATTGTAAGGCAAAAAAAGAAGTATATCATGATAGTTATACTAAAGAGAGTCGAAA
AAATGAAGGAAAATATAAGAAAAATCAAAGAGATCATATTTTTAGAAATTGCAATAATAT
TGGAATAGAAGTTAGTAATGGTAAtaatAatgATGATACTGTTCGAGGGATTGAAATTGC
TGACATTCAAAATAGTGAAGAGATAGGTAGGTATAGTAATGGTGTACATGTGAAAAAGGG
AAAAATAAATAATAACAAcaatagtagcaataGTAGCAATAACAATAATGACAAACAAAT
AGAAGATCAGATAATTAATAATGGAAATTTTTCGAATATAAATAATATGTCTTGTTATAA
TTTTACATATAATACAATAAATAATTATCAAAATAATTTAAATTACATGAATTATTTAAA
TATAAATAATTATGGAGATAATAGATATATAGGAAATCCCGATTACAACAATAATATATA
TTCTTCCAATTTTAATAATACTTCTATTTTTAATAGTCATATAAAAAATGAAAATAATAT
TAATAAATGTGAAAATAGTAATTATATAGGAATGTCCTATGTTAATAATAATTTTGTTGA
TACTAACTGTTCAACATTGAAGTTTCTAAATGAAAATAATTATACTGAATATAATGATTC
TCCAATTATTAACATAGGAAATAATACTTTCCCGACAAATACGGGATATATCAATTATGG
TTTTCTAAATGAAAATTATAAAAATAATAATATCGGTAATAATTATAACAACTTAAATGG
TGGGATTCTACACAATAATGGCTATGTTGATAATGTTGTaaattgtgaaaattacgaaaa
ttgtgaaaattgtgaaaattgtgaaaattgtgaaaataatgaaaattgtgaaaattatga
aaattgtgaaaatagtgaaaattgtgaaaataatgaaaattgtgaaaATAAtgaaaattg
tgaaaGTTGTGAAAATAATTTAAACGATTTGAAGAATGGTATGAATGTAATTTATGAAAA
AGAGAAAAATATTACAAATAACATGAAAGAAATAGATAACTATAAATATAATTTTGAAAA
TAATAAAGATATGATATTGTCTAAAATTGAAAGTGAAAAATGTATAGATATATATAGATT
ATTATTGGGATTATATAAAAGAAAAGAAAATGTTGGTGATTTTATATTATGCCTAAATAT
ACTTTATTCTATATCAAAAATGGAAAATATAATTTCCAAAAAACAAACTCGTATTGTTAT
ATGGTCACTTTTACATGTATTAGAAGATATACTTAAAATATTCTACGATGTATTTAATAG
TAAAAAACGATCAATATATATTTTGATGTTTTTTTTTAAAGATTGTTTATTAAGAACCAA
ATCAATCGAAAAAAGAGAAAAACATATTTTTTCAAATATGGAAAGTAACAATAGTCAATA
TATTTTGTCCCAAACTTTGAAAGACAATTCGAAAAAGAAGAAAATTGAAGGTGAAAATTG
TGAATCAGAAAAGAGAAATGAAAAAGATCTTAGATCGAACAATAACGACATTTTAGCAAA
TATTTTATTTTTAAACAAAAAAATAGAAATAAGGGAGATGCTCGATTTGCATTTATCTTA
TTATGAATATTGTGTAGaaaaaaaaaaaaaAATTAAACGAGTATATGAGCTAGGAGAAAA
ATGGATTGAACAAAAGGATAAAAGAAAAAAAATGAATAAAAAATATGATGATAAAAATGA
AGTATGTGCTGAAAATATTTGTAATAATGCAGATTCATCAACAAGTTCATACTATTGTAG
TAGTGTCCATAGTACAGACATAGAAAATATGAATATAATTCGAAGAGATAAAAATGGAAA
TAATTTGAAATGTAACTATTTTTATAAAGATAAAAAATATATGGAAAATATTTTAACAAA
AAAAAGTTCCATTGAGTTTGTTTTTATCATTTTGTATATACTTAATAATATGTTTCAAAT
TAGTAAATATAATTTCCATTTTTTCAATATGTCAACAAATTGTAAAGAGAGTAAAGAAAA
AGATAATGAAAATGTTTGTGATATAGATAAAAATAAAAAAATAAGCGAAAATTTGAATCT
ATCGAAAGATAAAAATGAAATGACAACTATGCTTACATCTTTGAATGAAGAAAATAAAAA
TATTTTGAAAAAAGAAGAATTGTTAAATAATCAAATTCCAAAAAATGATTTTTATGATCA
AAATTCGTCAGATGCatcATCATCGATTTGTAGTATGAACAGTTGCATAAATACTGATAT
AAATTTATTTTCCTCATTAAAAAGTGAGGGGAATATTATAGTAGATAATAGTAAAGATAT
ATTAGATTATAAAAATAATAACAATATGAATGAATATGAAAAGTTTGAGTTTGAAAAAAA
TAGATATAGTTTGTATAAATCTAGTTATAATAAAATCGATGGTCAAGATAATAATACATT
TTGTGGAGATAgtgaaggaaacgaaactaaaaaatatggcataacaaatggtgaaggaaa
tGAAACTAAAAAATGTGGCATAACAAATGGTGAAGGAAATAATGTTTGTACAGAAGTTTA
TGAGGAAAGTCATTCACCAAATTTGGCATGTGATGATACTGAAAAGTGGAATAAAAATGG
GACAGAAAATGAATCCGAAAAATGTGCGTTAAAAATTGATTCCACTAATTTGAATAATAA
CAATACAAGTAGTATAGACAGTTCTAAGGAGACAAAGAAGGTAAATAAAAATAAGGAAGA
AGTTAAAGAAATATACAAAAATCTACAAAATGAAATGTATAAGGATATGAAAAAAATATT
TATTAAAAAAAAAGGAAAAGAAACGAAATATAAATTAATACATTATTTTTATTTAAGCAA
ATTTCTTAGTATATTTGAAGCAATATTTTTAAAAAATTTTGAAAATATAATATATCATGA
AAAGGTTATTGAAAATGTATATATTAATATGTTTATTTGTATTGATATAATAAATAAGGA
ATTGGGGAAAAATATTTCTTTAAAATATATTTTTTTTCCATCACAATATTTAGAAAAAAT
GAACAAGATGAAAATTGTTGCACATTTTTCTTCCGATAACAAATTTTATTTATTTTCAAA
TAAAGAAAATCGAAAAGATAATAAGACAAAAAAAAATGATGAGATACATAAAGATGATGA
TTTTAGGAAAGACAATAAAAATGAGTCTATTGACTGTGGAAAAATAAATATAGAACCGTT
TTCTAAATTTATAAACAAAGATGAAAATTTAGAAGATAGAGGAAATGAAAGATGTGGAGA
AAACCAAAATGATCTTGATGATAATAATAAAGATGAAATTCAAAGAGGAAAAGAAGAGAA
GGATAATGTAAATATGAAAAGTGTTAACAGTGTAGAAAAAGATGGAGTAAAAATAAATGG
GGATAATAATAAAGAAATGGATGGAAAGAAATATAAAAAAAAAATGAGAAAATTATTTTT
AAAAATATTTCGAAAAAATAATAGAAAATATAATATTTATAAAAAAATAGATGATAAATA
TTTAAAGGAACATTATAATTATTTCGAAAGTTTTTGTTGTAAAGAGAAAGAAAAAATGGA
AAAAGATATTTTGTTAAATTTACATGAAATtataaaaaatataTTATTAAAAATATATAA
AAGAGTTAACAAATATTTAAATATTGGAATTTTATCATTAAATATATTAGCACATATATT
GTATTTAATTCCTAAAAAATTATTTTATGTGTCTATTATTCCATGGATATTAAATAATAT
TATAAATGTAAAATGTTGTTATACTTATGTGAATATACCTTTATGTATTTTAAATTATAA
TGGGTTTATATTTTTAGAAATATTTATGAAATTTATAATTCAAATGATTAGAAATAACCT
CCTATCAATTAAATCATATATTTTTTCATTCCTTCGTTTATCTTCTTTTCCGTTATATAT
TTATATACACTTTGATATCCCATTATCTCATAATCTTATTTTAACATCTCTGTCTTTAAT
ATATAAGTTAGTTACTTATGATCCGGATTATTTGGCAACAGGGTTTATTATAGAAAGAGA
ATTTCAGAATCAAACCTCATCTGCTTTCTACAATAAAGGGATTGAAGTAGGAAATAACAA
TCAAGATGATAATATTTATATTAAAAATAATCCAAAAAAAAGAAAAAATTTTCAAACAAG
CTATTTTAGTAGTAATACAACTAGTtcgtttggaaacgtggggaatggctcGTTTGAAAG
CATAGCGAATGGTTCATTCCGAATTTGTGAATCTATTAACAATGAGAAATCAGTAAAATG
TGAATTTAGTACAAACAAAAATACAGAAAAAGAAATAAAAAATGAAAAAAGAGAAGAAAG
ACAAAATTATGATCAAGATAATATTAGCGGAAAAAGAAATGAACTACTAGAGAAAACATT
TTTAAAAACGCTTTTTTTATTTTTAAAAAAATTTATTTATTTTAAAAGTATTTTGAATTG
TGCTAATATAAATGATATAGACGAAATGGTGGTAGATAGTAAAAGAGTTCAAGATATTTT
AAATAACTGGAACTTAAATAATAAAGATATAAAATTTAAGAGCAGCGAACATTATACTTC
TAATATTGAAAAGAAAATATTTTATTTACATGATAATTTAATTATATATGCTAAGGAAAA
TAAAATAAATTCAAATAGTGTTAAGAATATAAAAACATGTTATAATATAAGAAACCGTTA
TAAAAACCAAAACAATACACCTAACAATTATTCATATGAATATATGACATCCAATAACCA
AGAAACACAAAAGCTCAGTATTTATGCTCACTCGATAATTTCTATACTTTTATTTTTATC
GTCTCACCACAATTTATGGGAATCTTTATCTCCTTATATTCCATTGTTAGTTCATATGGC
ACTAATTCGGACGGACATCAGCTCGTCCTTGTGGATAATACTAAAAGAATACTACTTCCG
AAATTTTATGAGACAAAAAAGAAGcccccaaAAATGTAGGAAATATTCTAACTCAAAGAT
TGTGAGAATAGAAAAAGTAAAGTGATGTTGAAAGTTTTGCATGGTTTTTTTTGCTTTTTC
ATATTTCGAATTTATTTATATCTTTGGTGAAATTTGTTATTCCTCTTTAAAAATAAAAAA
TGGTTTTGTTGCAT
>Py17XNL_0101295.1 gene=Py17XNL_0101295
AATTAGTTAAAAGCCAAGTAAGGATATGGTCCTTATTGTTAGTGAAAATAAAAATATTAT
TGATAAACATTTTATGTATATAATATATGGAAAGAGGCAATGGCAAAATTGCCTAAAATA
ATTTTAACCAATGAAGGTAAAACCCTATACAATATTTTAAATCATCCAATAAGGACAGTA
AAATCTCGAATTGAATATTTTTTTAAGTTTGAAAATTTTGATAATTTGAATAATGAAATA
TCAGTAAAAGATAATTTTGATCATCTTTTTGTTCCTTTAAAACATCCTGTTCGAAATTTT
AAAGATACATTTTATTTAAATGAAAATTATATAAAAAATTATTCTTATATACAAAAATAT
TATTATGATATATATGAAAAATTAAATCCTTTTTATAAATATTATTTAGCTAATAAATTT
TTACATCATGATCAAATTAAATTAAAAAGAACACACATGACTACACATTTACCTGAACTG
TTAAGAACAAATCATAAACAGGTTATATATACAGGTACAGTATATAGAAGAGATCAAATA
GATAAATTGCATTTTCCTATTTTTCACCAAACAGATGGCTTTTTAATACATCATGATACT
TTTGATGTAGAATCCGAATTAAAGCTAAAATTGGAAAATTTAATTTCCCATTTGTTTGGG
TCAAAATCTATACAAATGCAATGGGACCATCAAACATCTTTTCCTTTTACAGAACCGTCC
TTCGAATTGTACATAAAACAAAATTTAGACAATAATaataataataataataataataat
aataataaaaataaaaataaTATTATTGTCTCAAATCCACAACTCGTAACATCACAACCT
AATGGGTGCACTACACAAGAAAATCATGACGACTCAAAAAACTGGGTCGAGGTTTTAGGT
TGTGGAAAAATAAAAAAAGAAGTAATTGCAATTTCATTATATGAAAATGAAATAAATAAA
ATTATAGAAAAAGAAATCTCTTTATTTGCACCAAATTTATTGAAAGATATTTTTAAATTT
TCAAATGAAAAAAATATTGACATTTCTTTACCATCTGTTCTTAATGTATCAAATAAATTG
TGTAACGATGATCTTAATAAAAAAATCGAAATTAAAATTAACGAATTTTTAAAAACAATC
AAATATAATGGATGGGCATTTGGGATAGGCCTTGAAAGATTGGCTATGTTATTATACGAT
ATTAATGATATACGATTATTTTGGAGCCAAGATAATAGATTTATAAATCAGTTTAAAGAA
AATGAAATCTCAAAATTTATACCATTCAGCAATTTTCCATCAATTCATAAAGATATATCA
TTTTATGCAAATGAAAATTTTGATGAAGCATTATTTTTTCAAATATGTCGAGATATAGCT
AATGAAAATATTGAACAAATCACATTTTCAAAACTTAACACATAAAAATATAAATGAAAC
ACAAAA
>Py17XNL_0101296.1 gene=Py17XNL_0101296
ATATTATGTAATATGTTTGGTAAATTTGAATAATAATACTTAACATTTTAATGTAAAAAA
ATGTATATAATTCAAAAGATAAAGGGAATACTATATGACAATGATGATGTAGCTAGTGTA
AAaaaagaaaaaaaaAATAAAAAGGTTCATATTAATGAACTAAAGGATGAAATTTGGTTA
TATAAAAATGAATATAATAAAGAAAATGTAAATGAGGAATATGACAGAGAAATTGAAGAT
GATAACGAATATTATGATGAAGAAAATGACAAACAACCATCAGATCATTTTTTAGAAGTT
CCATTATTTGATGAGGATGATTATGGAAAGAGTATAAAAAGACAAATGAAGGCTTTACCA
AATAAGAAAATTAATTCTATCAAAAGATATgaagaagaaGAAATGAGCGAGGAAACTTTA
AGTACAACAGATGACGATGAAGAAATAGAAGAGCCTTTTCTAGATTTATATGAAGAATTA
AAGAGGGAACAAAAAATAAGAGAATTCTATAATCCGATGTTAAAGCCACGATTATGGCGT
TTAGAATTTTTTATAAAATACATTCATAATTTGGAAAATAATATTCAGAAAAATTTTTAT
TTAATATCATTTGGAAATATCAAAAATATAAATCTTTATGGAGAATTGAAAAATGATGTC
TTATATACTCCGGGATATTCTATAAAACCAGGAGAAATTCAATATTTAAAGATTCCATTA
ACAATTTGGAGTGAAAAAGAATTAAGCATATCTTATGAAGATTTGAAAAAATTTGAAGTT
ACAATTGAAATGTGGTGCATAAAGGGACTTATATTTAATGATCTTTATGCTTCTTCTAAA
ATAAATTTAAAAGAAATAATTGAAAATGATCCAGATAGTAGCATAGTATTAAAAAGGAAA
ATTGAAAAAAATAAAATGACATTTGAAGCCCAACGTTTGGGGGTATATATGCAATTATCA
GAAATCTTCGAGTTTCATATGGCCTTAGACAGTTGGTGGTTTATAGCAAATTCTGAGATG
CCCAGTTATTTAAAACTATTACCAAAATTTTTAAGATTTAAATTTCCTTTAAGTGAAGGT
GAATGGGTAATTCATAGTTCAAATAAGTCTAGTAATAATTTTTGGCTTTATCCTGGATAT
TTTTGTTTTATTGGAACATATCGACAATTGGCAAATGCTTTTTTTATTCTCGCAGTATTA
TGCTATAATTCTAACTACAGATATAAACCACCTATTTTATTGGGTTCATGTATAGTATCT
CTAAAATCTGTGACTGAATATCCTTTTTTTAAGGGGACTGTAAAAAAACTAACATTGGAA
AAAAGAAAATTTAAGCAAGGAGAAATTGTAGGAAATATAAAATGCTTTGTTAATAGTTAT
GGAATACAAGAAGACGATACAAATATCCAAAGGCCTGTTCAACCATTAAGTGATGTTACA
TTAGTAAACCAGTTGTCTATAAACGATCATTATTTAGTAATAAGAATAATAAAATGCGAA
AACTTAGCTATAAGTAGTGTAGATCTAAACAATATTAACATAAATGTGTGGGTAAAATGG
GATGGAATAGTTAACAAAACAGATATTGTATCAAAAACTGTGTccccttttttTTATCAA
AATTTATATTATCCAATACGATTAGTTGACAAAAAAGAATTAACAAATGAAAAATTAATA
CATAATGTATTACCTATAGATTTAATTTCAAAAGGAGATATTTGTTTAGAAGTTCACAAT
AACAATGAAATATATTCATCAATTTTAGGGATTTTTGAATTGCCATTTTCGGATATATTT
AATTACGGAACATATGATTATAGAGGATTAGTTCAGGATAACAATGCGAGTTCAATATAT
AATGAAAACAAAAATTACGATTTTTATGACCAAGGGTTTGATAATCCAGATGAGAATTAT
GAGGATTATTATTCAAGACAGTATAAAACAATTGTTTATAAAAATACATTAGATTTAATG
TATTCTAGAGCACATTTAAAATCTTTAAATAAGGGAAATGCGCAAACAAAAAGAAAATCG
ACTATATCAATCGAAGCTTTTGTAATCCCTCCACTTCCAAGTGGATTGGTTTTTTTTAAG
GAAAATCAATCTCAAAATTCTTCTATAATATACAAAGCTATGTCAAAAAGATGGGATCAA
GATTTTAAAGGATTTAATGATATCTATTTGCAGTGGTTTCCAAAGGCTATTAAAAACAGA
AGCTTCCCTTGTATAAGTAAAAATGAATTTGACGATAACTACTATCCTCTTTGTAGTTTT
GTAACGCCTATTAATTTACCTGCCCAAGTTTCAACACCTGGTCCTTTATTTCACTGGCTA
AATAATATTGAGTATATAGAAAACGACGAAGAACCGATCAATTTGACTCCTCCACATTTT
TTCTTGTCTTATAAAAAAGGAACAATACAAGATCATGCCCTATTACTATGTTGTTGTTTG
AAGGGATTGGAATATGACGCATATGTATGTAAAGGCACTATAAATAACGGGAAAACGGAG
CATTACTGGGTAATGACTAGACATGAAAAAGGATGGGTATGTTTTTGGGAAGTAACAAAT
AAGTCTATTATACATTTAAAATATCGATGGAATAACAATAATTTTTTAAAAAATTCTGAT
ATATTAGCAGAAAATAAAATGATTAATAAAATGAATGAAAATGATAATGAAAAATATTAT
AATGGTGAATATTTAACAAATTATATAAAATATGGTTTAGAAGAATTAAAAAACCGTAAA
AATCAAATAATACAAGAATATGATATGAAAGAAGAAAACCAGTTATATACTATGGATTTA
TATGGAGAGCATCTTATGAAAGATGAGGAAGTAAATATTGATGAGGTTTTGTATAATGAT
GAAGAATTTTTTGATAATATATTTAAAGTAAAATATGAGAAAAATAAAACATATAGTTGT
AATAAAGCTATAAAATATGTATTAGAATCTTTTTCAAAATATATACCTATTGCccCCAAA
TTTGGTTTATTAAATTATGAAAATACATTGGCATATGTTCCATATACATCTATAGAAGTT
ATTTTTAATGATCAGCAATTATATGGTAATATGCAAAACCATCATCCTGCATGTATTCTA
TATGACTTGGAAAATAATTATCATTGGCGCCCCTTTTTAAATCATGAGCCACCACAAATA
AAAAGTGAAATAACAATTTCAACTCCATTAAGTGATAAACTTTCAATAAAATATATGAAT
GAACTGGAAGAAGAATTACAGGAAATGATTTTTTTTATTAGAAATGTTGAAGGGTTAGAA
ACAAATTTTGATCATTCAAAAGAAATAAAATATTTTTTAGAAATGTATATTGATATATGT
GAATATAAGCTAAACTTAGACAACAACTTTAACCCTAAACCAGAAAATTATGAATATAAA
AATGGAAAAGAAATCGAAAAAAATATGAATAATGGTTCAATGTCTGGAAATAAGGAAAAT
CATATGGAAAATATGAATAAAATAAATGATAATAATATTTATAATAATGAATCCAAAAAA
AGTTGGTCTCAATATAAAAACGATTTTTATCCAAATATCGAAGGACAATATATAAATAAA
GAAAATATAAATTTTCATAATTCTTATCATCCAGCTAAAAATGTAGAAATAATGAATAGT
GaaaaaaaaaaaAATTTATCTAATATTCCTCAAGATTATGTATATGGAATGAATAATGAA
ATATATAATGATGGAAAGGAGGAATATATAAAAAATTATGTTTTTAATAAAAATAGTACT
GATATATTAAATAATTATGATGaaaatatcaaacAAAAAAATATCAAACGTTTTAGCAAT
GTTCCTTTACACTATCAATATAACGAGGAAGAGAAAAATTGGCATTTAGATATTCCCAAT
TATATTTATAATTGTGATAATATTGAAAAAGAAAAAAATATAAATGATGATATAGATTGC
AATACTAATCAGAGAAAAGGAGACAACATACAGGTCGTAATAGATGATGAAAATGATTTa
aaaaaaaaaaatATATACAACGAATATtgtgtagAACATAATTGTGAAGAATATGAAGAG
GAAATATACAAAGAAATAAAAGAAAGATATTATCGTTGTGATGATAGTGAATTTTCTGAC
AATACAACTCATAAAAATATTCCAAAACAATATATGAAAaataataataataATATTCTT
AAATTAaaaaaaaaattaaaaaaatatgaaaaaaTTATGAAAAAAGAAATGATTGATATT
AAATTGGCGCGTAAAGGTGTACAAGACAAAAATAAAAAAAAAATATTTTCCAAATTTTTA
GATGCACAAGAATATTTGATGAATAAACTGGAAAATAAAAATTATTTGAATTGTGATGAT
AACATAAATGAGGTCAAAATTAGAAATGAAAATAATTCTGAAAATTATCACAGCAATCTT
AATTGTAAACAAAATAATAATTGTAATAAATATAATGCAGAAAATATAAAAGAAAAAAAC
AATGGTTATACAAAATATGGAAAAATGAAATATCCAATAAATGGGTATTTTATTATTCCT
TCAAAAAGTGATAAGAATGATATATATACTTTTGATGATGTAGAGGAAAATGAAaaaaaA
AATTATaaaaaaaaaagAGATAGAAAAAAAATAAAAGTGGACAAAAATGACAACCAATAT
GAGAAAAAAAACAGAAAAAATATTTTTCATAATATGTGTAAAAAATCATATAATATAAAA
TTAATAGATGATAAAAATTTAAACAaaaaatgggcaaTTAAAAAAAAATATAATAAAATA
AAAATGGGCAAATTTAGATTAGGAGGACGTATACACATTAGTGGAAGAAGAAAAAACAAA
TTATTTTGTGAAAATATTTCTTTTTTCATAAATTCAAATATAATCAAAAATAATATCGAA
TCGCAATTGTTAGTTGATAAAGAAACAACCAATTTTACCAAAAATAAAAAATTTGCATAT
GAAACTATTCACCAAATGCACAACATCTCAGAAGCAGAAGGAAATAATAACCATACTATT
GCGGGAGATCAGAGTTTGAAATTGGATACTCAAATAAATCAACCATGGGGTATGGATATG
TCAAATGAAGCTAATGATGAAAATATAATAATGAAAAATAAAACAATTCCAAAAAATTTT
GGTGAACTGTCAATGGGTAaaaaaattgaaaaaattgaaaaaaatgaaaaTGATGAAAAC
AAATCTGCAAAAAATATTTCAGAAATTCCGCCACCCAAAACATGGTCAAGATTAGATACG
ACATCTAAATATGCTGCTCATCAAATTTCACAATGGAACTGGTACTATTCCTTGGAgcaa
tatttcAATTGGCAATATTACAAATTTCCAGTTCCACCAAACCATACTTTTGTTGGATTC
CCCATCCATTTTTCGACATCCGATTTTTCCGAAATAAAAACCTTTTTGCTAAACTCCAAG
CGATTTGATAACATAATGAAGCTTTCGATAAGTAACATTTCATTTGTTATATATTGCAAG
TCTTATCCTTTAATTgggGGTGTAATGTCTAATTGGGTATTTTTAGGATGTTTGGTTCCT
TGGATGACTAATCAAGAAAGAGAAACAAATATGAAAAAAAAAGTTCATAGAAATCATAAT
GAAAGATAGGTTTAATTTATATTTTAAAATTTGTTATTATCACAATCTATCTAATGGTAA
TAAAACATTCCTTGGTTA
>Py17XNL_0101297.1 gene=Py17XNL_0101297
GTATTAATGTGTTTACGCTCTATTATAGAGTTGTATATGAACAAATATATTGTTTAACAT
ATGGAAATATTTATGTGAATTGTATATATAAACATATGATCATATTTATTCAGGGTTATC
TATATAATTGTAAATGATGGCTAATGAATATAATgaaaaagaAGTTGAAAAAGATGATTC
TGATAAATGTTTGACTGATATAGGGAAACAAAATGTAGAATCAGAAAACAGAATAGGAAA
TGATCAAGAAATGGCTAATGAGCTGCTACAAAAAAGATTTGAATGTTTAAATAATACTAT
TGAGAATATGAATACTCATTTTAATAATATATTAAAAGATAATGAAGAAAAATATATATT
AGCATTTAACACATATATGTATGATGTTCAAAAAGAAATTCGTATTTTGAAAAAGATAGT
GAAGCAAGAAAAAATAAAACAATTAAAGGATGAAAAAGTAAAAAAATTGCAAAAAGAGCT
TAAATGGTATATCAATGAATGTTTGAGATTAGACAATTTTTCTGAATTTTTAAAAAAAGA
AGCCGAAAAATGGAAGAGAAATAGTGAGCTTATGAAAAATCACATGATATATTTGGAAGA
AAAGTTATCAAAAACGTATGAGAAATTTATTAAAAAGGGGAGTATAAAAAAGGAGGTTTC
AAAAATaaaaaatgaaaaaaatgaaaaAAAAGAAAATATAAATAACATAACTAGTATGAA
TGAAGATTCTACTAAGGAGAGTATTTCTATCAAACaggatgaGGAACaaaaggatgaaag
caaaaaggatgaaaaaaaAAAAGATGAGAAAAATGATAAAATATATAAAGAATTGGATTA
TAAAATAAAAAATTTAGAAAAAAAATTAAAAAAACAAGTAACCTTAAATTGTAGTCTGCA
ACAAAAACTTACAAAACATTATATTGAAAAGTCAAAATATGAAAAATTATTTGTGGATTG
TGTCCAACAAATTAAAAAGGATTTAGGAAAATTAAATATGAGCAATGATAAAGAGAAATA
TATAGATGAGAATTTTTCATCATTAATAAATGAATCTAAATTTAGTTATTTTACTAAAGA
TGATAAAAAAAAGTTGTTAATTTCTTTTTTTTCATCTAACGATTTGATAAATTTAATGAA
AAAACAGGTTTTTAGTAAAGAACAAGAATCTTTTAATTTAAAACAAAAAAATAGTTATCC
AAGTACAAGAATAACAAATCAAAAACTGTCAGATATATCACCATTTATTTTGTAAATTTG
AGATATATGGATGCACACACTTTTATAAATATGAAATAATGTT
>Py17XNL_0101298.1 gene=Py17XNL_0101298
tgataaataaaatgatagataaaatgatAAATAAAATGATTTTGAAACATaataatAATA
ATGTGAAAGAGACAAAAAAGGAAATGAATAGCATTTTTGATGATATTAAAAAATATATAT
TATTTAATTTAAGTTCTAGAACAAATAAAAATAATTATAGTAACAATATTTCCATGAaaa
aaaaaaAATTTAAACAAATTTGGTATACATATTCAAAAATAAATCCAAATGTAGAAAAGG
AAAAAATAAAAGAAAAAGCAATATCATTCAATGATGGAAAAAAACATAGAAACATTTTTT
GCTCAAATAATATAAATTATTTGAATTCAAATTGTGTGGAAAAAATTCAAATTCGAAGAT
TTAcacacACAACTAATATATCACTAAAAAATGAAAATTTTGTGAATATTTCCAAATTAA
GTTTTATTGAATTGTTAGATTATTTAAATAAAAATTTGGAGAAAAATAATGATACAAAAA
TATGGGATAATATATTTATTCAAATTGATAAATTAATTTCAAAAAAAAATAAAAATGAAT
ATAAAGAAGAAATAAATTTATTTTTTCAAAAATTAAATAATTTTGATTATTATACTATTT
TAAATAATCTTAAAGATGTGGATGAAAATATAAAAAATGAAATTATAAAGGGATCATTTT
TTGAATCTTTTGTTTTAAATTTGTGGAAAAGAGATATAACATATTACTATGGAAGTGGCA
AAGTGGTATCTGACTATAGTTTGGAAAATGTTCaaaatgatgaaaaaaatgatgaaaaaa
atgatgataataatgatgataataatgatgataataATGGTGATAATAGCAACATACTGA
ATATCAAATTTGGTAAAAATAATGAAGTTAGTAAAGAGAACATGGAAAAACAAACAGGGG
AGAGgaaaatgaATGAAGAAAATGAAGACCAAAAAGGTGTAGAAAATTGTAAAAATGAAA
AAAATGTTAAAATAATAAAAAAATGGCTAATTTTGTCAGCCTCATTTTCAAGTAGCTGCG
AAAATATGGTAATGTTAAAAAATTATTTAAATAAAATATTTAGACAAAATATTGACAAAT
TAATTGAAATAGATTATTTTGCAAAAACAACAAAATATTTAGAAAATCAAATAAATAGCA
AAACTATACATTCAATTATATTTACATATGAAAATAAACTTGAATTATTGAAGCCTTGTG
ATTTAAGTTTTAGTTTATTTATTTTACAGAAATTTTTAATATCAAATAATAATATATTTA
ATAAGATTATTGATTATATAATTTATAATCCTTTAAATAAATTTCAAATACATAAAAAAT
TTATTAATTTTATCAAATGTGTTGAATCTTTTATTATAGGAAAACCTCAAACTATAGGGA
AATCGATTCAAGAGAACATGAATTTGTATCATATATCTAATCGAAATAAAGATGAAAATA
ATATTGTCTGTTCAGAAAAATTTCCAAATAATATGAACAGTATGAATAATTTTTATAGTA
CAAGTTTTTTAATTTTTATAAAAAAAATGAATTTAATTATGGATAATTATAGTTTAGAAA
ATCTTTTGTTTTTATCTGAATGTATGCAAAATATAATTTTTATGGCTAGTACACAAAATC
AAATTATGAATATGTTTATAAATAAGTTGAGATATAATATTAATAAATGTATAAATTGGA
ATGTTGTTGATAATTATACATTAATGCGTATTTACAAAATATATTCTGTATTTTCTTTTG
TTCCCGAAATTGAATTTTCTTCTCACACTCCATTTAAATATTATAAAATAAATCAAAAAA
ATTGTGATCTAAATATTGAGGACAATAATTATGTTAATAATAATGAAGGCGAAAAAATAA
ATAGTGAAATAAAAAATATATCAAAAGATAGAGAAAATATGTTATTAAATGAAAAAGATG
ATATAAATTATTTAAATACATTTATACGTGATTTTGATTTGATTCAAATATATGATAACA
CGATTAGTATAAATAAAGATCTATTGAATTATAATAAAAATTATAAAATAAATCGAAAAA
ATAGTTTGTTAAAAAATGTGGTAGCAATTCTTTCTTCAAGAATGGATAAAAATTTAGATG
AAATAAAAATAGAATTAAATAAAATAAAGATAAGTGATTCTAATCAAATAGATATGTTAT
TTCCAGACAAAAAAAATACAGAATTTTCTTTTGCAAAATCGGATATCAATTTGGACATTT
TAATAAATGAAATAAAAAAAATTAATGataataataataataataataatagtaataata
atAATGCAGATAAGGATATATATAGAGAAAATTCCAAAAACTATTTACAAAATGAATATT
TATTTTTTTATAATATAAAAATATTAAGTGATCTATTTAGGTTTTCTCAATTTTCTGCAA
ATACAAATATTCATACACATGATATAATAAAATGTATAAAAAAAAAGTTAGAAGAAATAG
CAATTTTGTATTCTATTAATAAAAGTGAAATAATAGAAAAGGAAAAAAATGAATGGCATG
AAAATAAAAAATCAAAAAGCTTAGGAGAAATTTATAAAATTGATAAAGATAAAATATGTA
ACGAAATAAAAAATATTTCGTTGTTTCATTTATATAATTTTTATTGTTGTTGTAAAAATT
ATAGTCCTACTTTTATTTTCAAATTTGTAAATTCATTATTAAAAATAACACCGAAAATTA
ATATTGTAAATTTAGATAATAATAATGTTATATCATTTAATGAACACAATGTATCCAAAA
TAGAGTATGCACATTTTTATGACAAAACAATAAATGACACAATTATGCCGTTTATTGTTC
CTCTATTACAAACTATTAAAATAATTATATCCTCAAATTTATTTCTTAAAAATAGTGAGT
TAAATGAATATATTAATATAATGGCGCAGTACTCTTATTTTGTATTATTttattattatt
atAATAGTAATAAATATGAGGAAAAAATAAAAAATTTAGGTGTACATATTGGAAATAATG
TACATGAAGAAAAACATATAATTAACAATTTAAAGACAGATAAATTAAATAAGAAATACA
CTGAAATAGGTGATTATAATAATGATAAACATGATAGAATAAATGATAAAGAGATTGACA
TTTTTAAAAATAGAGAAAATATTATAGATAGTCATAAAAATTATACAAAAAAAATATGCA
TTTTTGAAAACCTATATTTAGAAGACATGTGGAATATATATATTTGTTTATCTAGTTGTT
TACATTTTTTAAATAAAACAGAAGAAAAAATAAATGGAATACATCATTTAGCACATTTAG
AAAATAATTTTTTAGAAATAATTTCCAAAAAAAAGTATATGAAATATTTATCAGATAATT
TTATTTTTTATTTATTTAAAACACCTTCTACAAATAAATTAGAAGAAACTTTTGATAATG
CAATATCATCACTAAAAATTAATAATTTAAAAAAAAATATAAATAAAAATGATGATAATA
TTTCTTCACAATATTATTCACAAAATGAAAAGGTTTTAAGTTTACCTGCTTTCACAGCTT
TTTTTTTATGCAAAATAAAATTAGCTATGCAATGTAATAATATGGATAACCTCGAAAATG
TTGAAAGAATTGAAAATTGTAAAAAAATATTTGAAATGTTAATTAATGATTACAAAATGT
TGGAAAATTGTATTGAACATATATTTACTTCCCATAATAATCTGGATAAAAATGTGAACA
CTTATAATGATAGTGGGCAAATATTTAGCAGAACCAAAGGGGAAAATAAAAGAAATGAAA
AAGAAAATATATTTAATAATTTTTCCAACAAATCAAAATATTATTATTTGCCATATCTTG
TGTCTAATAAAGTTTGTGTAAATAAAAATATTTATTTTAGAACATTAATAAGTGATATGT
TTTTTGGTGCCCATAAAATTAAAACATTGTATAATCTTCAAAATACTTTATTAAAAACAG
TGAAATATATAGAAACAACACAAATTAACATAAATATAAATTATAAATTAAAAAAAATGC
AACCATTTCATAATAATATTTTATCGTATTTACTTGAACTTTCAAATATAGTAAAAAACT
GCTTATATTCAACATTTTTGTCACAACCATATATTCATAAATCACCAAAAAAATATGTTA
CAAAGGGATTAGTTAATTATTTTATTAATAATTGTAGACTTTTGAATGATGGTAATATAT
ATGAAAAAAATAATCCAAAGTTATTTAATGGGGTAAGAAATTATAAATATATGGTTAACA
AATTGGAGAACTAGCTAtttttttttttttttTTACAATTTTACATTTTAGCTAGATTTT
TTTAATTaaaaaaaaaaaaaaaATTTTGTTATTTATTGTATCATTTTATATATATATTTG
TATGAAATTACTTTTAGAGACAAACGTAGAATATTTGCATAATGTTTTATTATTGTCATC
CTTATTTAAATGATTATATTATTATATTTTTTTGTAATTTTTTTTGGAGGGGATAGAGAA
ATGTATATGGTTATGTATACAAATGATCAAACCCTTATATAAAGCTTTTTTAAAATTGCA
TATTTAATCTTTGAAACAAATTAAAAAATTACTAACTTCATTTTGATCTACTATTTTAAT
TGTATAATATTAATCTGTAATATATAGAAAGGTATGGTGTATTTTTTTTTTATGGAGAAT
ATTAATTATTGATAGTTATTTTTTTTAATGCAATATTCCTAAGTTTGGAATGTCCTATTT
TTAATGAATTTTTCACTAATTT
>Py17XNL_0101299.1 gene=Py17XNL_0101299
TAATTATCAAGATATTGAAAAAAAAGAAACAAATTTTAGACAAAGATTTGTAATTGATAT
GTCAAAGAGTGTGAATGATAAAGAAAGTAATATGAAAGAAGAAAATATATTTGAAAAAAA
TATCCTTACATCTGTAGAATCTATTAAAAATGGTAATACAGTACAAGTAGATAATGGTGT
GTCTGAAATAAAGATAAATAAAGAACCCGTTATTTTAATAGATAAAATTGAACGTTGTTT
AGTAGTAGAATGGTATGAAAATGATATAAGAAGAGAACAAAGAATATCATATAAAAAATA
TGGTAATGATAAAGCTAAACTAAGAGCAAAAGAATTAATAGAAAAGTTAAAATCAGGAAT
TACATTTGAACAATTATATCCAGATAAAGGGCCACCAATTGTAAAAGTATATGAAAATGT
AGGAGATTATAAAGTATCATTAATTAGAGATAGGATAGAAAGAgaatggaGAGTTGAATG
GATAGATAATGGTGAACATATGAAAGCTAGATGGTCATGTAAAAAAGTTGGAAATGATGA
AGCTCAAAAAAGAGCAGATGCATTTGCAAAAAGTATGATAAAAGGAATTTTTAATCCAAT
ATTATTACACAAAGCAACTGGAACAAGATTTTCAAGATCTGATCATACCGTTGTTAAAAT
AAATGTATATATGAAAAAAAATATAaaaagaaaaaaaaaAACAAAATCAACTATTGTGAA
AAATGAAAAGAATACACCAATTTCGACGGGAACAAGGGAAGGCTTGAGACGTTCCAGAAA
CAATAACGCtaatgctaatatcaataataatggaaatggtaatgacaataataatggaaa
tggtaatgacaATAGTAATGGAACTGGTAATGACATTGCCAACATAAATAATGGAAACAC
GGCGGGAAATAAACACAATTCTAATAATGAAGAGAATACAACATATTATATAAATACATG
TGAAATTATTAAACCCAAAGAAGATAATCCACCAAAAAAACGAACATATACATTTAGAGG
GAAAGGTGGTAGAAATACACGATTAAGAAAATTGTCTAAAAACAATAATAAGATATCTAC
TAATGTTAATAATGGAAATAAAaaaggaaAAGGaaataatcaatacaatgatccaaataa
tcaatacaatgatccgAATAATCAATACAATGATCCAAACATATATACAATTAAGAATCA
ACAAATTATAAATAATGGAACTAATTTATATGATATGTCTTTAGAAAAAAATGGTATTAT
ATGGAATAATAATAATGGTGAAGTAAATAATAATATAAAAGATATTTATTATAATATGCA
AAATATATGTGAACGATATCAAATAAATAACATCATACACAATGGTGTAGAAACAGATAT
GATAGATACCAATTTGGAAGGAACAAAATATTCTGTGCACATTCCTTATTTAGATAATTA
CAAcaataataataatggcaataataataatggaaataataatggaaataataatggaaa
taataatGGAAATaataataatggcaataataataGCAataataataaTAATGGTTATGG
GTTTTTAAATTATAATATTGAAAATAATTTACTAACTAACCAATATAATATAAAAAATAA
TTTAAGAAATTTATATCAATGTTCAAATTCAAACGGTTTTATAAATAATGGGTTATATGC
AATTGGGAATATGAATAAAGATATGAATTTGATTTGTGATTTTAACTTAGAAAATAAGAA
TTATTATCATATtaataataataataatAATGATAGATGTTTAGTtaataataataataa
TAACATAATAAATAAAAATTCCAAATTCGAAGATGGGAATCTTATAATAGTTTCTACTGA
ACATATTAACTGTGATATTATACAAAATGATAATAAAAATAATAATATTTTAAGTTCAGA
AATATATAGAAAAGATGTATTGAATgatgAAGGAATAAATGATGAAAATAAATTAGAAGC
TTCAAAAATAAATAATATAAAAAATTATAATTCTAAAAGAAATGAAATAATATCTGGGGA
AGGAAATAATGTAATAAATGTTATAGATGAAAAGAAAGATAACATAAATGATTTTTCTAT
TTTTCAAAATGAATCAGAAGTTAATTCTAGTTCTAAAATAGATTTACACACAAATAAAAT
AGTTACTCGAaatgaaagcaatgaaaatagtgaaaatagtaaaaatagtgaaaatagtaa
aaattgtaaaaatagtaaaaacagtaaaaacagtaaaaatagtaaaaatAGTAAACATAT
TTTGAATGAAGCTCCATTTTATTCTACAATACATAATGAAAATTTAAACCAATTTGAATA
TATTGTTAATAAAAATTATGATTTTTATGAATCTGATAATGTTAAAAAAAATGGTAAAAG
AATAAGTACAATTAGTAATGGACaaaatgaaAAAAATGAACAAATATATGAGTCATTAGA
AAATAACTTTTTTGATAATGGAAGTAAAACTAAAACATCTATTCAAAAAAGAAGAACCAG
ATATTCAAGTTTAAGTAGGCTAAATACAAATGATCATACAATATGTTCTAATGAGACTCT
AAATAATAATTATGATTATTTATTTAATAATGAGATAAATGAAAGTAAGGATATAAATAA
TTTTTATAATTATTCAGGACAAGATGATTATATGAACACATACATAATTAATAGTAATGA
TTCGAATTTAAGAATAGATGATAAAAATGAAAAAAAAAATATGAATGAACATATTGAAGA
AGGAAAAATATATCAAGGTTATAATGATATGTTAAGTATAGATGAAAAATTGAAAATAAA
TAATAGAAAAGataataataataatAATatatatataTATGATAAAGATTATAAATATGA
TAATAATTTAATATGTTATGAAAATATAGAATTAAAAAAATTAATTCCTCAAAATACTTC
GATCGAATTTGTACAAAACCCACGAGGATATAGAGTTCCATATATTTATCAATATAAAAT
GTTTTATGAATATTTTGAAATTCCTTTTAATGCACCCAAAAAATTAAAAATTCAACAAAT
TTATAATGCACTATTATTTTGTTTACATATATTATCAGTTGGTTGGAATGTTAATAAAAA
TGAATCTATCGAAAATTATTTAAATGCATTATCTAACCCATCTTTTAAAAATATAGTAAT
GAATAATTATATGACAGATTCTGTAGTTAATAATATATATAATGTCGGATACAATTTAtc
taattctaattataatTATAATAAAATGGGATCAATTAATGATCTTAATAGTAATTTATT
TTCTTATACATCTTTGAATAATATAAATATGTATAATCAGAAATATTTTACAAATAATTT
AGAAAATGTAAATATAGAATCAGGTTTAACTACTAGTACATCTAATATAGATGGAACTTA
TGTATTAATAGACAATGTAAATGATTCTGGAATGGTGAGTAACTCTAGTAGGATAAATAT
AAAAGACGAAGCTTGTTTgagcaaTAGCATGAGCAACAGTGTAAATATTCAGAATTATAG
CGAAAATAAAAAATTCGAAGAATTGAACAATGTAAGAAATGTAGTAGGTTTAAATAATAT
AAGAGATGGAAAATCAATTCCTGATATGATATATTTGAGAGATATGAATAATTTATATAA
AGGTTCAATTTTATATAATATAAATAATGGAGAATATGATATTAATAATATGAATAATAT
TAGTTTGTTTAATGATATAAACAATTCATTATATATAAATTATATTCCTAATAATAATTT
AGAAAATATTAATAATCAAAAAATGATTATATATTCAAATGAATTAAATAATATAACAAA
TAAAAATTATATAAAAAATGTGAAAAATAATGTTAATATATATCGAACTCATAATTTTGA
TGATATAAATTCTACTCCTAATACAGAATATAAATTAATAAATGGTCAAGACATATCAAA
AATAGATAATATGAATATTGGTTATAGTTTTAATTATGTGAAAGATAATATAAATTGTGT
AAATTTGAACAATTTGAGTGTAATGAATCGAATAGATATGGGTAATGTAAATGGTCAGCA
TCTACAAAATATAAATTATGGTGTAGAAATAAATAAAGGTTTTAATTATTTAAATAATGA
TGATAAAACAAATATAATTATGAACAATGATTTGGTAATTAAGGATGGGCAAATAGGTTC
TAAAGAAAACATATCAGATTCGTGTTATAAAACAATAAgcaataataatagtagtaataa
tagtagtagtaataatagtagtagtaataatagtagtagtaataataatagtagtaataa
taaTAATTTAATATATCATAATAATTACCAATTGGATGAATTAAGGGATAATTGTTTTGT
TGATTCGTCTTTATCTGGTTCTAATAAAAAAGAAGGAGACATAGATGCAACTGAAAATTC
AATTAATAATAAAAATGATTCTAAAACAGATGTAAAAGAAAACTATGATAAAGAAAATGT
AGATGTAATAAATCGAAATAATAATTCTTTGAATGAATCAAATTGTTATACTATGAAAAA
TTATAATGATTCTATGATCGATATGAATATAAATGATTATTATCCAAATTTGAGTATGAA
TGGGAATAATAAAATAGATGTGGGTTCAAATTTATCTAGAACCCATGAATCTAAAGATAA
TAATACAATGGGAAATAAGGAATATAATAATGTAAGTAAGGATGATATAAATTTATTAGA
GGAAAATATCAACAATACTATTGTCACAAAAAATAATGATTGCATAAATAAAATATATAT
AAATAAGCAAAATGAAGATAATGGAAATGATAGCAAAGAATGTTCTTTAAAAAAATGTTT
AGATCATGAGCATAAGCCTGATAGAGTTGGGAAAAATTGTAATAATGTTGGAGAGAATGA
TATTATAGTCATTCCAAATTTGATAATTaataataatggtgaaaatagtagtggtgGaaa
taataatggcgaaaATAATAGTGGTGAAAAAGAAAAAAAGATAGATGATAATATTATAAA
TATACAAACACAATTTAATGTTAATAATTCGTGTTATAATTTAAATATAAGGAATAATGA
AAATGCTCAAAATGTTATTAATAATAATATTAGATGCAACGATTTAGTAAACAATAATAA
TATTAATCAGAATATAGATAAATGTGATGAAATTATTTATAATGGATATATAAATGATTC
TAAAAATAATACAGATGTAGGATCTATATATTTATCATCAATAAATTTAATTAAAGATTC
TTATAATTATGAATTTTTTTCAAATAAAAAAATGGTTAATAAATTAAAATCTACTTCTAA
TTCTAGTATTACAAATACAGAATATTTATAAGTAATATTATGAACCCATATAGTATGAAT
CACCAGATGTATAATATATTAGATGCATAAGA
>Py17XNL_0101300.1 gene=Py17XNL_0101300
GTTTATCTGCATAACAAAataacaaaataacaaaataaATGTATAATCAACATGCAAAAG
TGCTATCAAATCATGCCATACACAAATGGAAATTATACACACATGCTATTTCATAAGCTA
ACAAGGTATTTATTAATCATGAATAAAATATTAATATTTTCACAAATTTTGATGAAAAAA
ATTCAAAGTTATTCTATGCTAGCTATTTATATGCTAGCCAAAATGGGCCCGAGTAAAGGA
AAAGGTCCACTAATAGCCAAATATGCACCTGCTGGTTTTAAGAAAGGATTTGGAGCTATT
GGATTAGGAAGGCATACTAAAAAAGGTTTTTTTATAATTAACAAAATGCTTGTACCAAAT
TTTCATGTCCCAGATTTAAGCGATTGCAATTTAAAACCATATGTTTCAAGAAAAACGCCA
TTAATTGTTATGAAAAAACAATTGGGTCCCAAAAGAAAAATTTTAAATTAAACAAAAAAG
AAAAATCGTTACACCTT
>Py17XNL_0101301.1 gene=Py17XNL_0101301
AAAATACAAATTGAAAAATAGCAAAAATTTAAACTCAAAAAATTATATATTGAATATATC
GACATGCACATATATCTAAACGAAGATATATATATAGCTATATAATCTACACATAAAAAG
TTGTGAAAAAAAAGTTATTTCACATATGAATGAGTCATATATAAAACTAATAATATCGAA
TAATAGTAAACACAAAAATATTGAAGATGCCTTTAATTATATGTGCCAAGAATTTTACAA
TAAACCCAATGATGAAATATCCAAAGAGCCATTGGGTGAACTTCTTTATATAGGAGTCAT
AATTCAAAAAAATGATAAAACATGTAATAATATAAAATATATAAAAAACTGGATTGACAC
TTGTAAAAATTTAAATATTCATCCAGATATTATTATTAATGAAAATAATTCGGAAATTTC
AACTTTGGCACATAAATTCAAACTACTACATGAACATATTTTGGATGATGAATTTAAGGT
TGTATCCAAGAGGCTGATAGTTAAAAGAAGAAAATGTGACGACCAAAATGGCGGAAaaaa
ttgcggaaaaaattgcgAGCAAAATGACCCCATTGAAATTGCCAATTCACACACTAATGA
TGTAGAAATAAAAGAAAGCAAATCTGGTGATATACAATTTATCAACATTGATAGTAACGC
AATCGAATTATGTCAAATAAAAGAAGAAAATAATAATATATGTTTTTTTATTAATAATGC
ATTTTATGATATAGAAGGAATAATATACCTTATAGAATTTCCCTTATCAATTTCTCAGAA
ATATATTAACAAAAAATTAAATTTAAAAATCCAAGTTAGCGAAAATAATACTATAGAAAA
ACAAAAACATAATTATTTTTTAACTGAAAAAAATGCAAATGATTTGAAAAATATTTTTAA
TTATCCTTCTCCATTATTAAATAATATAAATTGGTCTTCTACATTTACCTCTGGAATTTT
ACAAGAAAaaaaaaaaaataataataataataataataaAAGTAAAGAATATAATGATGA
TCAAAATTATAACCAATCCAATGATAataatgatgatgaagaAAATGATCATGAAAATAA
TTATATAGACACAGAAAAAAATTTCCCATTACATGTTAATTTATATAACATTTGTACATC
TTTACATAAATATGATGAATTTATGCAAAGTTCAAATAAAAGTAACAAAAGTTATAAACA
AATAATTTTACATAAGCCTATTATAATTATTAAACCATTAAATATAAAATGTAAAATTGT
AAATCATTATTTATATGTAGAAATTGAAAATATAACAAAAAATCATAAAATACAAATTTT
TGAATTATTTTCAAGATCAATTAATATTGATAATAATATATTTCCATTTTCATTAAACCC
TGAAGATACATATTCATTTTATTTTCCAATTATCAATTTTGTAGAAATTATTACATTAAA
TAATGTAAAGGTTGACAATAAACAATATAATAAAaaaaaaaACTCACAAGAAAATAACAA
TAAAAATATGATTAATTCAACTCTTTTTTCTTATAATGAAGATGAAAGAAATAACATTCA
CCATAAATATACCCAACCAAATGATGTTATACAAAAATATAAAAATGGAAATGAAATTTT
AACACTCCGAATGAATAATGATAAAACTATTGTTTCATTATCTTTAAAATGGTGTATTGA
TAATTCATTAAATAATTATATATGGTCACAATATTTTTTAGAAGAACAAATGCCTTCTCA
AAATTTATTCGATTTAGAAGTTTCATTTGTTAAAGAAATTAATTTTTCATCTATATTAAT
AGCTATTTTTAATTTTTATAATAATTCATATGAAGATATAGATTTAACTATTAAAATTCA
AGAAACAAATAATAATATTAACAATCAAATACAATCATCACTTATATCATTTAATTCCAT
AATCGAGGTTGGTATTATTAAACCTCAACAGAGAAAGTCAGTTAGTATTAAATTATTAGC
TATTATGTTGGGGGCTCATAATTTACCCTTTGCTAAAATATTTAACAAATTTAATGGAAA
AACATATTTTATCGATCTTGGCTCAATTATTGTAACGGAGTAACATTACACACATTTTCA
AATCAACTAGCTTATTTATCGaaatcaactagcctatttatcaaagtcaactagcttatt
tatcaaagtcaactagcttatttatcaaagtcaactagcttatttatcgaaaccaactag
cttatttatcaaaTCAAATTTAAATGACACACCGCTCGTAGAAATACTAACAAATCCGAA
AAAAACAAAATAGTAGTTAATAATAACAACTTTTGTACTATTTAACCTATTGTTATTATT
TAATTCTACTCTTATTTTATTTCTTTTTTTTGTAAATTTTGCATGAACAGCAATATTTTT
TATCGACTTTTATTAGCTCGCAATAAACTTATTTTAAAATA
>Py17XNL_0101302.1 gene=Py17XNL_0101302
CTACTAATAAAATACAAAAATTTTTATTTATAAAATTTAGTTAAATATGAATATATTATC
GTTGTGTATTTCATTTTTTATCCTCATTCAATTATTGAATAACTCTGGTATGTTTTCCTG
TTTAAGCAATGTTGATAAAAATGGTAATATTCTCTTATTGAAAGATATGAAAACAGGGAA
CACAAAAGAGACTTTACAAAATGAATTAATAAATAAAATAAaaaaaaAAGCAAATAATAT
TCGAATGTTATATAATATTCTAAATGAAAAAAATATAAGCAAGCCTATTTACATATTTAT
AAATGACCAAAATGAAaaaaaaaaaaaaTTCCTCAAAGATTTATATTTGCTAGGAAAATT
AGATTTTCTACAAGGTTTCAACACACCTATATCAAAATATTATATATCACTAAAAAACAA
AACCATATCTTATAGAATGCTGTTAGGAGACAAAATAAACAATGAAAGAAAATATATAAA
TGGTTTAAATTCCGAGGATAAAGATATATATGTAAAAGGTAAAATTGAAGAATACGAAAA
CCTAAGAGTTAGCGTTAATCAAATGTCCTCGAATATAGAAAAAAAGTTCAAATCAGTAGA
AGAATTAATGGCGTTTTTAAAAAATTAAAGCCCATAACATATAAAGGAACGCCAAATAAA
CGGAGTAAaatataaggagtaaaataaacggagtaaaataaacgggGCATATGATATAAA
TAACATTTAAATATTATAGATTGTCTTATAATATAATTTTAAAATATGT
>Py17XNL_0101303.1 gene=Py17XNL_0101303
AAATTATACAAGCTGTTAAATATATGTATTGCATTGTATATATCCATTAATGCCTATAAC
ATACACATGTATATATGATATTATATCCACTTTAAACAAGTTTGTTATGACATTTATTCA
TATGAATGTTACATAATTTGTTTATATATATTTTTAAATAAGCATAGATATTTTTGTGGC
TCATAAAAAAATATATATCTGAAAAAAATTGAGAAGAAACATATTTTACCCAAGTTTGAT
ACAAATTAATAATAAACCTAAATAGCAGTCATATATTTTGAAaaaaaaaaaaaaaaaaaa
aaaaaaaaaatatacatatatataTGCACATATTTACCGTAATTTATTATTAATAAGAGT
CTAATTAAAATGGAGAATAATGAAATTATAGAAAACGTTCCTGACTATACTATAACAGAT
GATTTGAAAAAAGATGAAAATGTATTAGTATATACAAAATACGAATTATTATATGCTTAT
ATAGAACTTATAATAAATGGAAAAGATCTAggaaaagatcATAATATACCATTATGTAGT
ACTTCATTTAAAATAGAAGATGTAGACGAAAATAAAAAAGAGATGATAGAATATGGTGAT
AATAATGAACTAATAAATaataatgaAATAGAAAAAGAAGGGCTTGATAAATTTGATCGA
TATAAAAATAAAAATGATTTTTATAATAGAGACAATTTTATAACCAGAAGTCAAATAAAT
GAATCATTTAATTCAAATAACACTTTAAATAATGTTAATAAAAGAAATAACAATTTATTA
AAAAATCAAAAatttattaaaaATAATGATTTAAAATATGTTGAAGCAAATATACCTCCT
ATGAACCAACAATTCAATAATAATGACCATGTTACAAATAACATGACCATATATGAAAAT
TTAGATAATAATAAAAATACGTTTTTTAAAAAAAATAATTTAAATaatgaaaatacgTAC
AATAATAATACCACAAATTCTAATCATTTAGGAAATAATAATAAAAAAATCATTTGGCGA
AAAAATGAAAGAGGAATAGGGGCTGGACCCGTATCTTGGCGATTCGGAAAAATAAACTCT
GATTCACAAATTGGAAATAATAACAATGTCAATAACAGTGGcagtggcaatggcaatgac
aatACCAGCACTAATGGCAACATTTCCAAAACCGACTTAAAAAATTCAAATAAAAGCTAC
AATAACGGGGCGGAGGAAAATTGCCAGATGAACGACACTTCTATGTATGCTAAAAAACAT
AACAATATTAAAGATAGAAATATAAATAATAATAAGAGAGAAGATATGTGTAACGATTTC
GATCTTGGCAATAATTTACCACACACTGAAAATAGTAATAGCAACAACATTGGAaacaac
attggaaacaCATTAAGTAGTGTCCAAAATTTAGGAACTGATTCAAATAATCGAATTATT
AACAATTTGACAGATAAATATAATAAAAAGAAACAAATATATCAAAACCCAGGAACAAAA
TATGGTAATAACAAAAATCAACATATTTTAAATAAAAATGGATATAATAATTTAGATGGT
TATATATCTCAAAATTATAACACAGAAGTAGATTATATGAATTTAACGAATGAAGAATCA
AAATATAAAAAATATAAAATGTTTGGAAATAATATGAATACAGTTAGTAATGATTCTATT
ATCCATGATGATAATAAAATAAAAAATGGATATGAATATTTATCTCCTAATATTACCAAC
AAAAATAATGATCCCACAAAATTAAACATGTATATTAATAAAAAGACGATAGATTCAAAT
AATAAATATCAACATAATCAGATTCATGCTCAACGACCAAATGAATGGGGTAATGGAACC
ACAAATGGAATGTATGGAAATAATAACAACTTTTATTATACAAACGGAAATGTAAATGCA
AAAGTAGGAACCGATTCTAACCAGATGCAAAATAGAACCACCAATAAAGAAAGAAAAGGA
GAATATAACAAtagcaataacaatagcaatagcaatagcaatagcaataataataataaa
aATTTAGGAAAAAATATTCAAGATGTAGAAAATATAAATAATGATAATAGAAAAAGTGGA
AAAAATAATTCAATTGCACAACAAAATTTATTTGATTCTGGAAAATTGCAAAATAATAAT
TTTTCAAATAATAATTCCTATTTTGTTAATAATAAACACTTAAAAAATGTTGAAAAAAAA
AATTCTAAAAATGTTATAGAAGATGATTGGAGTAATATTAGAAAAAAAAATATAGAAAAA
AATAAAAAGCTTACTGATGATTTAATATGGTATAAAATAAATGAACAATTTGATTTGAGT
AGTAATAAAGGAGGTTCTATTGGGCTAATAGGAGGAAGTGTTGGAATTAATAATTATTCT
CAAAATGAATTAAATAATTCTGAAATTTTAAAAAAGATTCCTAATCAATTAAAACAGAAT
GAAAATATAAAAACAAATGATGAAATGTCAAATAACATAGATGTAAATAAAAACAAAAAA
GAAGAAGCATCCACAAATAATAATCAGCTACTTACAAATATTGAAaaaaaaaaaaaaGGa
aaaaaaaaaggaaaaaaTGAAAAGGATAAAACATCTAACGAAACCGAGAAAATAAATAAA
ACAGATgatgataataataataatCAAAACATGAAAATAAAAAATTCCTTGGAAAATTTA
AATCCTAGGGAAACAAGTAATGATAACAAAATAAATAACATTCATAAATTGTTTGATAAT
AAAAAAAATTTAAATTATTTATTATCTGACAGTAATGTTAATAAGATGTTTATTAATGAT
AAAAATAATATCAGTAATATTAGCAATACTGTCAATTTTCACAATTTAAATAGATATAAT
AATTTTAGTGAAAAAAAGGAATATATTCTAAATAAATTATATAATAATACTAATAAAAAT
AATTTACAGGGATATCATAAGGATTTAAAAAATTCCCATATTCAAAATCGAAGTTATGGA
AATATGCCACACCCTTATTATCAATCATTGGAATATCCGAATTTTGAAAATAAATATGAT
ATAAAAAAATATATTGAAAAAACAAATTTTATGGATAAATCTACATCTACTAACATTCAT
TCTAATGATAATAATAATCATTTACATTTTGATTCAAATGATTCTTTAAATAATATTAGA
ACCCATCTTCCTAACAAATCTCACATAGATGTATCTACAATAATAAATTCTCAAACTAAC
AATCCAAATTTTAATTTTACAAAATTTAGGACCTCAAATACTACTACAGATATACCACAC
GAAAGTATATTGCAAAAAATAaaaaataaaaATAATAATTCTGAACAAAAATTTAATAAC
AATCATTCAAATGGTATATCATCATCACATCTATCTAACATAcatctatcACAAAATATT
CATGATAAATATTCTTATCCCTTTTCTAGAAACAATGAAATAAATGAAATATATAATAAT
ACAAACATTTCCTCAATGAAAAATAATGTATCTACATCTAACTTATCAAATTTTAATATA
AAACAAAATGCACAAAATATACAAATACATAATAATATTAACACTATTCCGGATTCAAAA
ATAATATATGATAATGTTAAAAATAGAGAAAATAAAATGTTTATAGATGATAATATATAT
ACAGATAATTTTGATAAACCATCTATGAATCAatcaaacaAAAATAATAACATTTTTATT
TTTAAAAAAATTATGCAAATATTTAATATAGATGAAAAAGCATTTAATAATTTAACTGAA
AATAAAAAAAGAGAATTAATTACTCAATTGATGTTAGAAAATTTTAATTTGGCTAGTTCA
GAAAAACAAATAAATGATAACCAAATGCAGATTCAAAACAATTTAAAACATCTTAACAAT
AATCCTCTTTATGTTAATAATATAAATGAAAATACTACAAATAAATTATCCTATATAGAT
AATAAAATAAATATAAATGATTTTGAAACAAAAGAATCTCAATTTAATTTGATAAATTCT
AACAATTCTACATCTATACCTTCAAAATGTGTTGAAAATAATAATATACAAGCAGATGTA
GAAAATaataataataaaaaaaaATCTTTAAATATAAATAAATGGTTAAATTTTATCGGC
ATTTCTAGTAATAAAAAAAATAAAGATGCATCTAAAAATATATCAGATATAAACAACACA
AATGTAGATGCAACTATTCAATGTTCTAATCAAAATGATATCAATAATTCGAAGAATCGA
ATCACAATTAACAAAGAAGAAATGGGTTCTGATTCTACACCTTTTGAAAATACTAATAGA
AGTAAAGATAATAATTCTAGTCTTCATAATCAAATGACAAATGCTCAAATTAATTATATT
AGAACCCATTACACATCTAAAGATAAAATAGAGGATTCTATTCTATTACCAAATGAACAA
CCAGATTCTGAAAAACATACTAATGAAACGAATCAAATTCCAAGCGATTCAAAACCGAGT
TTAAATAACAATGTTGATATCTCAAGATACATAGAAATAATAAACAAATTTAACAAAATA
AAAGGAGATGTATGGCAATATAAAGATTTGTCAGGAAATATACAAGGACCATTTTCATCT
GAACTTATGTTTTTTTGGTGGCATTCAAATTATTTTCCACATGATTTACCAGTAAGGTTT
AGTCAAAATATGCAATGGTTTAATTTTAATGATCTATTTCCTAAAGGTTCTATGCCTTTT
GTTATTCCTTTTATTTATTTAAAAGATAATTTATTTCAAAATGATAATAATAGTCAAAAT
AGTTCATATAATTTGCATATTAAAGAGAATAATATTGTTACAGAAAATGGTAACATACAG
AATCGTATGCAAAGTGAGCAAGGTTTTATAAATGAACAAGATAATGAACCCGTAGAAAAT
TATTCGAATAAACAATATAAACAATTTCTTATCAAACAAAAAACAGAAATAGAATCATTG
CTATTACAAGAAAAGAACCCACAACTAATTGAAGAAGTTAAAAAGCAGCTTCAAGAGGTA
AATAATTTGATAGAAAAGGAagaaaaggaagaaaaggaagaaaaggaagaaaaagaagaa
aaagaagaaaaaaaagataaaaaagataaaaaTAGAAATAAGAATAAAAGTGATGGtaaa
agtgttggtaaaagtgatggtaaaagtgttggtaaaagtgatggtaaaagtgatggtaaa
agtgatggtaaaagtgttggtaaaagtgttggtaaaagtgttggtaaaaatggtGACACC
GACAATTCTCTTGCATTTGAGCAAAACAATAATAATGAACCGACTTCGACCCCTAACCAT
TATGATAATTCTAACGATTTCTCAAATGTTAAATATAAAAAAATGTCTAAAAAATTAGAA
AACGAACAATCTAATACCCTCAAAACCAATAACACTAAATTTTCTGACCAATTAGATGTG
GATCAAAAAAAAAGAAACGAAACAATAATAGAAAATACAAATAATCAAAAAATTTTAGAT
AATAAAAGTGCTAAAAATAGCGGTGATAATAATACGCTAAATTATATTAAAAATTCTGCA
TCTAATCTCGATACATCTACGAACATAGAAAAACGAAACGTTCAAGCCAAAAATAAAAAT
CAGAAAAATGTGGCAAATCAAAATAGTGCAATAATATCGAGTACAAACAAAAAAACTGAA
AAAACAACAAAAAATAAAGTGAATAAAAAAAATGAAAATAAATCGGATAAGGGTGAGGAT
ATTGGTGATAAAAAGAGTGAAgataaaaaaggtgaagataaaaagggtgaagatgcaaag
ggtgatgataaaaaaggtgatgataaaaaaAAAACCGAAAAAATGAAATGGAGTACAACT
GGGGAAAGGAAAATTGAAAAACTTGTAGATATTATGAAAGGGGAAGAAACAAAAATAAAT
ATGCAAATTAAAATTGAAAATTCAAAAAAAAAACAAGAAAATGGAAATAATAATAAAaat
aataaAAAACTTGGATGGGATGTTAATAATATTCCAAAAAATAAAAAAAATACAGATAAC
CAAGAATTTCCAAATTTAACTCAAGGTATTTCATCCAAACAAAATAAAACAAAGCAACCA
AAAAATTCCACTCAAAATAATAATAACaataatagcaatagtagTaataacaataataat
aatagcaatagCAAAAAGGGAAAAAACAAAACCGAAGCTAacaaaaacgaaACGAATGAT
GAGACAAAATTCcccccAATTATTTCTCCAAAGGGAAATAAAAGTTCTAATAATAAAAAA
AAGTCAAACAACGCAGAACAAAAGGAAATAGCTGATCTGAAGCAATTAACGAATTTATGC
AAATTGCCACTTGATGAGTCCTTATTAAACTTTTTGAAAAATTTCAAAAAAGCAGAAGAA
ATAGTTGCATTCCTCCAACACAGTGTTGAGGACAAAAAAAAACTCACACTATTTTCAAAT
GAGTTTATTAAAATAAATAACAAAATTAATGCGAATAAAATAAATGACGTAAATAACAAA
AAAACGAAATAATAATCCCACAACTATTAATAAATAGTTCAAATTATT
>Py17XNL_0101304.1 gene=Py17XNL_0101304
TAATTTTAGtttttttttgtttttttttttgttttttttTTTGTTTTTTTTATCATGTTT
ATAAAAAAATATAATAACATTTTTGAAAAAaatggggaAAGAATAATGGGGACAATAATA
TTACGTAATAATTTTAGTTCAATTAGATTTTTTTTTTCCAAGTCTCTTTATAAAAATAAA
AAACCCTTGAACATCGATTATATAAATAAAATTCGAAAAAATAatgaacaaaacgaacaa
aatgaacaaaacgaacaaaacgaacaaaatgaacaaaATGAGCAAATCAAATGTAAGCAT
ATAGAAGGAGAAAATGTTTGTGGTCAGATTAATAAAGAATATAGATACAGACATAGATTT
AATTTTAATAGAGAAATATATAAAAAAAATGGAGAAGATAATAAAAGAATAACTAAAATA
TGCGAAGAGTTATATGAAAATATAAAAAAAAAAGAATATAATGATTTTGAAAATAAGTTA
GTATATTCTATTTCGCTAGCTGAAAATGCAATAGAAATTTCACAGCTAATAAATGTAATT
AGCAAATCGAATATTTTGGAAATATCTAAAAGGAATAAAGAATATGATGATAACAATAAA
ATAATATCTTCATATATAATCTTAATTAATAAAAGCTTAAAAATATTTGATAATATGCCA
ATAAGGAGTATAAGTTTAATTTTAAATAGTATGGTTAAATTAGGTAATTATCACACACAT
TTTATTGATCTATTTATtaaaaatataaaaaataTAATAAATAAAAGTAATAATATAGAC
ATATGTATATTTTATCATTTTTATGTTAATTCGTTAAATAATTTTTTAATTTTAAATGAA
AATATGGAAGATATGTTAAAATTATTTTTGGACAAAATAAATAATATTGCTTTAGAATTA
CAAATAAAAGGAATTTCATCAGTTTTACGGTGTAATAAAAAATTAGTAAAAAATATGAAC
AATTTGaataaaataaataaaatAAACAAAATGAGTACAGACTTAGAAAACCAAATAAAT
GATAATAATTCCATTTTAAATAAAGAAGATTTAAAAATTATTAACGAAATAAATTTAAAA
TTAAAAAATAATTTTTATATAAAAATGAACTATGGAAGTATACAACAATTATGTAACATA
TTAGAAGATTTCGAATTTTTTAATTTAATTGATAATGATATTTATTATGATATTTTAAAT
ATATTAAAAATTCCTAGTAATATTTATAAATTAAAAAATATAGATTTGATAAATATATTA
AATAATATAAAAAGTAGAAATAATAAATATAAAGATCTACTTCCATTGTCTTATTTTTCA
TTTATTTTTGATATTTTAAAAGAAAAAAATTATTCAGAATGTTTAACTAATGATTTAGCG
GAATTAATAAAATTAATACAATATTTTAAAAAAATGTATAATAATCTTAATTTTTGCATG
AACAAGTCAGAAATTATATTATTTAAAAGAAATTTAAATGATGTGTTATCAATATCAACA
CTTATTTATATTTTACATGATTATTCTATAATTAACAAACGTGATACTTTATTAAATTCA
TTTACTTTGAAATTATTTTACAGAATAATGGAATGTTTAAATAGTGAAATAATAGATGAT
AATAAAAATGTTTGTGAATATTTAACAAAAATTCAAACTAGCGAAAAGTATAAATTATTT
GATAATAATTTAGaaaaaaaaaaaAATAATATTCTTGATTTAAACACACATTTGTTACTA
ATAAAATCAATTGATATGCTTATAGATAAAAGTGTAATAAATAATAATGATTATATTTTT
TGTAAAAATTTTATTTATTTTAATTTTTGTAATAAATTGAAAATTTCAAATTGTATAAAA
TATGAGGAATATGATAAGTGTGAAAAATATATTCATTATTATTTATATATAATAGGTATA
TTTGGTAAAATAAAACATGATAATTTTTATTTTTTATTATATTTCATAAAAAATGCATTA
ATATTATCTGTTTATTTTACAACAAAAGATATAGTGATGTTATTAAgggggGTAAGTAAG
TGTTCTTATTTGATTGATAAAATTAATTATTTTTTTTTTGATTCGACACTAAATTATTTA
AGCTTTTTAATAATTAAAAAAAATGATATAAATTGTTTAGACTTGAATTTGAGTAGCAAT
AGTGGCAACATTAGCTTATTTGAAAATAGGCAGTTAGCTATAAATAAAGTTGAAAGCTGT
TTTGATTTTGaagagaaagaGAAAGATATGGTAAGCATAACAAATAATATGTATAGACAA
ATCGAAAATATAATTCAAATAAATTATAAATATATTAATACCTTGGAAATAAACCAATTA
AATAAAAACAAATTTAATAATTTGACACACTTATCCGAGTCTACATTAGATCAATTTGAG
AATAAAATGAAGTTTCAAATTTCTGAAAAATATGaaaaaaaaaaaaataataataataAT
ATTCTTGCATATAACGAAAAACAAATGTGTTATATGGATTGTTGTAATATATTATATTAT
ATGAATAAGCTGAACTATATAAATCATGATATTATAAAGTTAGTAATAAAAAATATGTAT
GTAAAAATTAATTATTTAAAAAATGAGCACATACTTAAGGCCATCAATTCGTTAGCTATG
ATAAAAAATATCGATAAAGAGCTTCCTTCTTTTAATTATTTTATCAAAAAATTGCTGTTT
CAATTTTGTTACAATATTGGTAATGTCAGtgaaaataatgaaaatggtgaaaatgataaa
aatggtaaaaatggtaaaaatagtaaacatGATAAACATTCCAATTGTGTGCATAAAATA
GACGAACTAATAAAAATGTTTTATATAATAAGTAAATTATCCACAAAAAATGAATATAAA
AATAATTTAATAAGAAAATATATTTTAATATTATTAGAAGAGTTATTCGAAAAAAATAAC
TATCATCATATAAACAACACTCTTATTCTTCTTACTATTAAAGCTTTTAAAAATATGTAT
CCATATCGCTATATAAAGCTAGTTAAAATGGTCATAAGCTGGATTAATGACGAAATTGGA
AATGAAGAAATTTTTAAGAATAAAAATAATAATTTAATTAATTTTGATTTTTTAAAAACT
TATTTTTCTGTGTTACCTACATTAGTTAATCCAACAACAAACATTTATTCTGATATAAAT
GACAAATATTTATTAACAAGTAAGAAATTATTTTCTATATTACATGAACAGTTCAGGCAA
AATAATTGCATAAAAAATGATGCTATATCGGTAATTGTGGATTTTATGAATATTTCTTTC
CATTATATGGATAATTTCTTTTTGGAAAATTATCCTAATTTAATTTTATACATAATTAAT
GAAAAAGAAATTTTATCAAAGGAACAATTTTGTTTATTTTTGTTAAATTTTAAATATTTA
TCAAATTGGGGACTCAAAATTAAAGACAATCAAATTAGCGAAGACAATTATAATATAGAC
AGTCAAAATAAATATACTGAATTATACAATTTGATTGAAAAAAGTTTTAACGAATTTTTG
AATAATGATAAAAATAAATATATGAATGAAATAATTTATGGAAATAATAATCCAAATGAT
GATGGAAATGGTAATTTGAATTATGACTTTAGTTTTAATAAAAAAAAGTTAACATTTTTA
GATACCGAAGATAATAATGAGGAAGAAATAATTTCTATGGAATATAACAGTGTTAATATA
AATGATTTATTTGATATAAAAAAGAATAATTTGAATAGTGATATTATAAATAAAaaagaa
aaaaaaaaAAATCTTTATAAATTTGTAGAAAATAATGAAAGAAAAGAGGGGAAACATGAA
TTGTGTGGaaaaaaaaaaAATAGATTAAACGAATTTGAAATTATTTTGAGGAAATATGCA
TATTGTCAAAATAATGCAAAAGATAAAATTGAAATTGTAAAAAATAAAAAAATATTTTTA
TTTGATATTAAATATATTGAATTGAAAAAAAATATTATTTTTGAATTTTTGGAGGAACAA
AATTATTTTAAGGAACCTGATGATTCAACTATAGAATTGTTACCACATATAAATTTGCGA
TTATTAATTTTAAATAAATTAAATTTTTATATTTTTATTATGCCTTTTTTTGAATGGGAT
AGTTATTATGGTAGACTAGAAAAAGCTAAAGCGATTTTCCACAAATTATTAAGCATTACA
AATAATACTAATTCATATCCTATACAAACAAATAGGGACAGTGTTTTTTCATCTATTGGT
CAATATAAAAAAAAGGAAAAATATAATTCTAAAAATTTAAAATGTAAAGTAGAAGGTATT
GAATATAAAGTTCAGAATGTAGACAATTCAATCGAATTTTATAATAATGTGTTGGGGTTT
CAAGTAGCAGAAAAGGGAGATAATTATGCTAAGCTTATTTTAGCAAATAACGAAGCATAC
ATTAAGTTGATAAAAAATGAGGAGGATAATTTTATTATAGGAGAACATTCATTCCTAGGG
TTAGGAGTACATTTGAAAGAATTCGATTTAAAAAAGGTCAATAAGTACAAAGGGCATATT
GAGGATGAATTGGATAAAAGGCCAATAACTGCTTGCATATTACCAGACGAAGATGCACAA
GTGCGAAGATTTTGGACAAATTGTTTTATAACGGATCCTGATGGATATGGTATAGAAGTG
GTAGTGGAGGAAAAAGAGGTTCCGAAATTGAATAGGATCCGACTTTATACAACATCGACG
AAAGATTCTCAGAAGTTTTATTCTGACATTTTAGGAATGGACTTAGTGAAAATCCAAAGT
CATTTAGAAGAAATTTCATATCCCTGGAATATTTATGGTGGTATGAGTTATTATTTTTCG
AATAAAAATAATtcaacTATACTTCAACTAGCTTATGCATATGATGAAAACAAACTGCAC
ATGGGGAATTCCTTAGGAAATTTAATTTTGAGTTTCCAAGATTTAAATATACTTGAAAAA
AGACTAAAAGAAAACGATATAAAAATTATTAAATCGAATGGGGAGATTATAGTGAAAGAT
TTGGATGGCTATATGCTAAAAAAATATGACTTGTTCATGCAAAAATGTCGTTATATGGAT
AATTATTATGCACATTCCTGAGGGTGTGTAAATATATTTTTGTGTTATTAAAACGTTATA
ATAAAGAATAAATATAGTTTAGTCTCATATAAATTGAAATAGTTTCAATGGATGTTTAAA
TATAAGTAAAAGATTAATGTGACATATATAAATGGTAATAATAAACAAATGTTTGTATAA
ATAATTAGCATTTATGTTACATGTATATTTTTTTTATTTTAAACGATTTGAATATTAGAA
TAAATTAAAGTCGATTtt
>Py17XNL_0101305.1 gene=Py17XNL_0101305
GACAAAAAATGCCACTATATTAATACTTTTAAAAGACGAATTTTGTTGTAAAATAAAATG
ATGAACAAATTGAAAAAATTTCTTTTTATTAGAAACGGAAAGTTTTCAGACAGCCAAATA
AAATTTTTGGCTTTTACGTCGTTTAGTATGTTAGTTTTGATGGTTACGGGGGATGGAATA
CAAACACCTATGAGTTATGTAAGAAATGTTAAAAAAGAAATACAAAACGAAAAAGaagaa
aAAATGACAATGGAAGAAAAATTAATAAAGGAATTGGGATACACAACGTACAATGAGTGG
AAAAAGGCGGGAATAATTCCATCAGGAGAAGATGACAACAAATAAGTTccaacttTAGcc
caaCCCAACTTTATAATAGCCATTTTATTTTTTCCGTATATATGTGACTAGTAGTATTAT
GTACACTTTTGTAAAGACATAATAATTCAATAAATATGTT
>Py17XNL_0101306.1 gene=Py17XNL_0101306
AATGTGGGTATTGtgtggttattgagtTATTATTCCCTGTTTTGGGTAAACTAGCAAATC
CTCATAAAAAAAAAGGAAAACATGAAAAATGTTTTCTTCGATTTTTTCAAGCCCAAATAA
AATATATTACTTATTGAACAATGTAAATAATTTATTTTTAAAATATGAACAAGTAAGGAA
TCATAAAATTATTAAGCCAAGGAATATTATTAAGATATGGAAAATAAAACCAGGAGATGA
AGTGAAAGTAATATCAGGAAAAGATAAAGGGAAAATAGGCGAAGTATTAAGTTGTGATAA
ATTTCGGAATATGGTTAAAGTAAAAGGATGTAATTTAAGGAAAATATTTATTGATAATAA
ATATGTTTATATTGAAAAAAAAATACACTATTCAAATGTTCAGTTAATAGATAACTTTTT
AAAAACAAATACAAAAGTTTCTATTAGATATACTGATGATAATCAAATAATAAGAATATC
AAAAAAATCGGGAATTGTTATACCATGGCCTATTGATAAAAAGGTAGAATCTGAATATGA
TCAGGAAGACGAAAACCCTTTAGACAcacacCCAGAGGAAGCTTTGAAGAAAACATATGA
CTATAAAACTGATGTAAAATTTATGAACATGTTAAGGCAAACAGTTAATAAATACAATAG
AGAGTTATCATAGTTATATATATCAACTTTTATATCTTAATTTATTCATATATTTTTTTC
TATATCTTATAATTCGAAATATATTAACAATACCAATTTGCAcacacatatatatTTAAC
GATCTCATTATGGATAAGCACAATCACCATTTTAGTGAAAATAAATAATCGCCATTCATT
AATGATATATTCAAATTGGTAGAAACTTAAATACCCTCTCCGAATATAGCACAAAATAAT
TGAAAGAAAAATATTAGGGCGATAAAATGGGAAAGGTCGTAAAATTAATTAAGTATATGA
AAAAATATTACGAGATAGCATAATAAAAATTAAATTAATAATTAACTT
>Py17XNL_0101307.1 gene=Py17XNL_0101307
TTTTGCATACacacacgcacacacatatatacatatatattatatattatatatatACAT
ATTTATACTTCATAAAATTATATCATCATGATTAAGCAAAAGCGGTCCTATTCACATATG
GAAAATGATGAAGGTATAGATCCAAATAACAATAATGAGGGTGATGTTTCGTTTAAAAGG
CAACGAAATAATAGTCATAGTAGCAACATGACGTATGGAAGTATGAACGAGGAATATGAA
AATGGTGATAAAAATAATAAAATAAATAATGGTAATATGGAAATGTTAATACCATATTGT
ATTTTATTGCCAAATAGGGCAATCGGTTATGTCATTGGTAAGTCAGGTAATAATGTACGT
GAAATTGAAAACATATGTGATGTTATAATAAAATGCCAAAAAGAATTTGATATATCTGTT
TACCCTCCTccCTCTGAAAAAATATTAACAGTATCTGGTAAAAAGGAAAATAAAAAGAAA
GCATTAGAATTGATATTAAATAAATCTAAAACTGTTATGGATTTTCAAGAAGAGGATGGA
AAGGAATCTATTGTTATTATTGTGCCTACTAGATCTATTCCAATTATTATTGGCCAAAAG
GGTTCTAAAATATCTTCATTATCTGAAAGATCGTTATGTGAAATTAACGTTCATAAGGAT
GATGTACCAGGAATAAAAGATAAAGCTATTTTTATAAAATCAAatcaaATAACAAAAATT
ATTGATTGTATAAGTATTATATATGATTTATTAGAAGAAGTTGCAGAAAATGGAATATTA
GAAATAGCAGAATTTCCTGGAATTTCGAAAAATTTCACATCTCCTACTAATAATATTGGT
TTGTGTGGTCCtcctcctATAAATGGTTCATCATCTTTTCATGAAAATTCTACTGCCAAT
AGTGTTAGTGGTTTTTCGAATCATTATAACGATACACATTCTATGAATTCCGGAACAAAC
CAATTTAGAGGATCTAGAAATAATAATAATATGAATTATaataataatATAGGAAATAAT
GGGTCAAAATTTTCTATGAAAAATAAAGAAAATAATTATTATGATAATTACAGTAATAAC
AATATGGATGACTATGATAACTTTTCTGTTCCACGCGAAAAAAATCTTTTATTACATAAA
TTTGGAAAAGAATCTAGTTCTTGTGTTATTCGTTTTGTTTTAGATGTAGAAACTACTGCA
TGGATTATAGGAAAAGCAGGGTGCCATATAAAAGAAATTCGAACAATAACCGGGGCAGGT
GCAGTAATTGTAGATGCTCCTGATAATATTGAAAATGTAAAAACATGTGATCGTATATTA
ACGTTATCGGGTTCTCCAGAAAATAAATATAATGCATTAAAATTAATAGTTAAACAAATG
GAAGAAAGAGAAAAAAATATTAATAATTCTATGCGTATGTTAGTTCCTGGTAAAGCAGCT
AGCTTTCTAATAGGTAGAAAAGGTTCTATAATTAAATACATTACTGAACAGTCTGGTTCT
CAAATTCAAGTAGCTAAAAATAAAGAAAGTGAAAATGAAAAATTAGTTTTAATAAGTGGA
TCACCAGAATCAAAAATTTTAGCTTCAGTTCTAATTTTACAAAAATTAGAAGAATATGAT
AATCCTATAATAGCAAGAGAAGGATTACTTATTCCATTAAATGATTTATATTATTCTAAt
aataataataataaAAATTCAAATATGAAAAAAAATAATAACTCTTCTATTCATGGAAAT
GGTAGTGGCCCAACAAGAATGATACAAAATAATGTAAGAGGTTCTATCAATAACAATAGT
GGTGGAAATAATAGTCGATATTATTCTAATTCAGTTCTAAACAATAATAACATAGGTAAT
AATATGAACAATCATATAGATAATATAAATAATGATAACAATAATAACCCGTCTAATTAC
CGTTATGACAATAataataataataataTGAACaatatgaacaatatgaaaaatAAAACA
GATGCAAAAGAACAAATTGAAAACATGTTTTTAAATGAAATTTATAAATCTATACCTATT
ACTTCATTACCTAAAATATTATCAGTTAAACAACCTTATACTATTGAATTAAATATGCCA
GATGTGTATTTAGAAACATTTGATTCACAAAATAAAGATGGAAAATCTTTAATTGAAGAA
ATAATTGAAAAATCAGGTTGTAATATATCTATATGTACTGATTCTAATGATTCATCTTCT
TACACATTTAATGTATCTCTTACAGGTTCTCCTTTAGCAAATTCTTTAGCTATTTTAATG
ATACAAGCAAAAATATTTCATTTTGACTGGTTTTAAATATAACTAATATTTTCTTTATAA
TAGTTATTCCTTATCCACATATCTATTTTCAGCTCATTTTGTACACACCTTTGTGTGTTA
TATATTACAGGAAATATACAAATTTTATAAAaatttataaaaatt
>Py17XNL_0101308.1 gene=Py17XNL_0101308
AATAaaagggggaaaaaaATATGTTATATATGATAGGCTTAAAAAATATAATTTTCTTCA
CACTTTTTCATTGAATTGCTAATTTTTATTTTTATTTCCATTATTTTGTATTTATTAAAT
TTAGTGTATTTTTCTATATTATATACCTTGGGGTCATTTCCTTTATTTTTACAAATTAAA
TGTGTATGTACTGTGTAAATGATACCGACGCCTGTTTCTAAAAAAATAAGAAGTCGATTG
AGCCTGTCCGTTCAGAAAAAACCTCACTTTCTATTTCGACAAAATTTATTACTCGAAAAA
AAAGACAAATGGGAGCCTAAATTAAGGAAAGGGCACCCTGAATTTGCTACGCAATTTGAT
ATTTTAAATAGGCAGGTTACAGGATTTCGCAAATATAAAccccCTCTCGTAAAAAAAGAG
GAAATAAAAAAAAATTATGATATAACGAATTTTCACGAAGTAAAATCAAAGTTTCGTTTT
GAAATTAATGGGATATTTGAAGATGGTGGATCTGTTTTTTGTGATGAATTGTACAAAACA
GCTAAGCGAATGTTTTTAGTAGGGTGGATAAAATGCAGAAGGAAATTTGTCATGGGTCAT
TTTCAAGGAGATTCATATTCTATTTCGTACATGAGACATTGGTTTGATATTTATTCTTCG
GAGTTTAACAAAATTCATAATTTGAAAATATTCGATGAAAATCATGGAATTCCTAAATTT
GATTACTACAATATTACAATAGTGAAAGATTATAGAAGCCCAGCGAAGAAAAAAATGCAC
CTCATTCAGGTATAAACAATAAGCTACTTATAAAATT
>Py17XNL_0101309.1 gene=Py17XNL_0101309
AATCAATTTACATATATGCACACATCCCTCGAAAAAAAAAATGAACGAATCAGCTAGTAG
TCCAATTAAGGCAACATGCAGAGACATGGCCTTAAAAAGTAGTTTGCATTCCTTTACATT
TAGTCTCAAAGATTTTGATATAGCAGGATTTCTGGGAGATGGAGCACATGGAAGTGTATT
CTTAGCATGTGAAAGACGAACAAATTTCATTTGTGTTTTAAAATGTATATCCAAATCACA
CCTAGTCAACTACATATCAGTTATACAGAAAAATAACACAAAATAACATAAACGAATAAA
CACCAATTAAAATATTGTTGATAAAATTATCGCAAACTATAATGCATATACACGAATATA
TACATATTCCGTGTGCAGGTAAAAAAAAACATAAATCGGTAATTCCATTTTGAAAAGAAT
AAAGGATTAATAAGTTT
>Py17XNL_0101310.1 gene=Py17XNL_0101310
TATTAACAAGTCATATATTTttattattatttttttttttTTTGTATTAATATAAAAAAA
TAGCTAGCTAAAAATGGATGAAAAGATAGATGATAAAAAAAGAGAAAGTAACTACAAATT
TTTAAACTCTGATGAAATAAACAATTTAGAGTATATTTTTAATAaaataaaaaaaaataa
aaatgAAAATGTACCTATACAAAATATAGAAAAATTCCTTCTTAAAAATCATAATGAAGA
ATTATGTGATGATCTAGTTAGCTATTTTCACATATATGGTAGTACAGTAACGCTAGACGA
TTTTATAAGTCATTTAAATTGTGATATTAATGAATTTAAATCAAAAGAAAAAATTAAAAA
TTTATTTGAAATACTTGATGAAAATAAAAAGGGATTTATAACATCGAAAGATTTTATTAA
TGCAGCTAAAGAATTTGACAACGAATTTAAGGAGGATATATTAAAAAATATATTCAAAAT
TATAGACTTGAataataataATAAAATAATTTTTGATGAATTTAAAAATGCTATATGGAA
TATTTAGAGATTATATATCTCATAATAATTTAATATAGATTGT
>Py17XNL_0101311.1 gene=Py17XNL_0101311
TACTTTGCCCTTAAAATTTGCATGAACATTCATACTAATTTATAATGACGGAAGAAAAAT
GTATTTTTATTATTCTACCTGATGTCACTAATAATTTTAAAGATGATGAAGTTATAGAAA
AATTAGAGGAAAAAAATTTTATAATTTTAAATAAAAAAAAAGTGCACTTAACAAAACTTG
ATATAAAAGAGATATTTACTTACAAGCCTGAACAATACAATAATATAGATGATTTCTATG
AATATATAGAAAGCGGCTTGAGTGTTATTTGTTTAATAGAGCACCGAGATGGAGAAGCAC
GCACAAAATTAAGACGTTTAATAAAGCATACGTCGATAATTATAAAGGACGAATCCTATT
TCGAATGCAAAAATGAGTGGTATTTTATTCGAGACATGAATTATTTTTTCCCTCCACTCG
ATAAAACTAATTTGGAAAGAAATTTAATAATAATAAAACCCGATGTTATAGAAAAAAACA
AAATAAGTGATGTAATAAATGACATATTGAATTTTAATTTATTAATTGTTTCTGTAAAAA
GAGAGATACTAACTATTGAGAAAGCAAAAAGACTTTATGAGGATATAGTGGATAAGGAAT
ATTATAGCAGCTTGATAGATTTCATGAGCTCAGACAAAGGAATAGTTTGTCTTATTGTAG
AGGGAATAAATTGTATAAGCCGATGTCGAATACTATGTGGTGAATCTTTATCAAAAATGA
ATTTTGAAGATATTCCAACTAGCTGTTTAAAAAGGAAATATGGGACTAACGAAATTATGA
ACGGAGTGCACCTTCCTGATGATTGCAAAATAGACAAAGAAATAAATATGTTTTTTTCTA
AAAGCCAATTTAAAAATGAAAATGTAATTTTAGTAATAAAAAAAAGTTTGGGAAATCCTG
AAAAATTAACAATGTTAAGAATGTATTTAAAGAATTATGGGTTTAAGATATTAGAAGAGA
AAATAGTTAAAAATGATAAAAATGTTTTAAAGGAGTTAGAAAAAGAAGGAATAAATAAAA
TAGCTAATTGGGATAAAGAGAAATTTATGATAATTATAATTTTATCTAGAATAAATTGTA
TTACTTGTTTATTTTATTTAATGGGATCAAAAAATGTAAATGAATCCAAAATAAAAAGAC
CAAATAGTATTAGAAGTATATTTTGTATAAATAATGATGATATTATTTTAGTAAAAAATA
TAAATAACATCAAATTTTTAACAAAAAAATTTTTTAATAATGGAAAATATAATGATATAA
TTACAGTAGAACAAATAAATAATttttttttTTGTAAAAATTTTAATTTTTTTAAAAATA
GACATGATAATATAAAATTAAAGAATGTTTTTATTGAATGCTTTCGAAATTTATGTCAAG
AAAAGCCAAATGCCAATATTGCAAACATGTGGATAAGTCAATGGATAGACAAATACATGA
ATTTAaatttagataatttagataaTTTAGATAAAAATGTAAAACGGCATAATGATATAT
GTTATAGTAACCAGCATGAGGGATATACATGTGAAGATATGGAGTCCaaaagcgaaaaaa
aAAGCGAAAAAAATGAAAAAAAGAATAAAAACTTTATAATAATACCAAATATAAATGAAA
CAAACGAAGTGAGCGAAATAAAAATAATAAAATATTTTGAAAAATTAAATTATATTAATT
TGAATCTTAATGAGTTATGTAATAATGAAGAAAAAAATAATTCTTTACTTGGAAAAAAAA
TTGAATATACAAAAAAAAAATATAAAAATTTAACTGTCGAATTAACAAAaagggttttaa
aaaaAACATTAGAAAAAAATAAATTATATAATAAATTTATTCTAACAAATTTTTCACATA
TTATTGATATTTCAAATTTAATAAAAAATGAAATAATTTCTGATTCTTTTTGTCTACTTG
GAAATTTTGCGAATAAAGTTGACTTAAAAAAAAATTTGAATAAAAATAATGACTATAACG
ATTTTTTTTTATTTTTAAAAGATAAAAATATAAATGGAATTGGACAATTTGAGTGTAATT
CTATAGGACAAGAATTTTTAAATAAAGGGAAAATACTTATATATAGAAATATAGATAATT
ATTATCTTGAATTTAAAAAAAAATTTAAAAATAATATAATAATTTTTTTGGGTGTTAAAA
CAAAAAAATTACAAAATATTATTAATTTTCTTATAGATAATTATAATTACATTTTTATAA
ATCATTTATCTTTGTCAAATGGTAAAACTAGATGCATAAACAAAAGAGGAGATGAAGAGA
ACCACTATGATTCCACTATTGGAGGAATACATTACAAACAAAACTATGAAAATAATGACG
ACACAGATGAATATTTTTTGTCTGAGACATATTCTCCTGACTCTTCATCTCTCATCTATT
CGAATATTATTGAAAAAATTATTAAATTGCAAAATGATAATTATAAAAATATGATTTTAT
GCAACCCTCCAATTAACGAAAAGTATATTAACTTGGTCATAAAAAAGACACACTCAAATA
TAAAATATTTTTATTTTGATTCTAAAAGGGATCTACAATTTAAAGAAGTGTTCACTAAAG
gggtggGTGGAAAAGAAAATTTGTCTAATAACTATAAGAGTATACTAAGTTACGAGTTTT
ATCAAAATGAAATAGCAAAAAAATTGAAAGATAATCCAAATTTTTTTAAATTCAATTTGA
ATGAAAAAGAAAATGATGTAACACAAAATTGTAATAATTATTTATATAATATTTTTGACA
TTTTaaaaaaaaaAATTATATTAATATGTAATACAACCAATATAGATGTTAGTTTTATTG
GGTTGTATTTGCAATATAAATATCCAGATATTATTTTTTGTGatatgaataatatgaata
atatgaataaTATGAATAAACATGACGAAGTTTCTTATAAAAATAAGAATACAAGAAAAT
TTGTAGATGACGTTTTCGATAATTTGAATTATGATAATGAAGAATATCAAAATAAAATAT
TAATAAATACAATAATAGATAAAATGTTATATTTTACTTCACAAACTAATTCTAATTATT
TTATATTTTCAGAATTTCCTACTAATTTAAAATTAATAGATTTACAAAAATTGAGTTTTT
TTTTTGAAATAAAATTATGTATATTTATAGGAAATGATATTTCTTATTTATCAAATTTCG
AATTTTCAAAAAGCTTCCAAACATCTTTTAGTTCAATTTTTTATTATTTTAAGATTACAG
ATTCATTATTAATATTAGATTTAAAAGATGAGAAATTTAAAATAAATAATGTTAGACATA
TAGAATCAGATTATGTTAATATTGACGAAATAAAAAATGATACTTGTTTGATTGAAAAGG
AGAATAAAATATTGGAAATAAATGAAGAATCTAAAGAGAAATCCAATTCTGTGGATTCAT
TTTTAGATGCAAATTTGATCAATATAAAAAATGAGACTCAAATTAATGATAATGTAAAAA
TCAAAATTTTGATGGAAATAGAAAAAAAAATAAAACCCAAATTAATTATTTATAATTGTC
CAGATACATATGATTTAAAAAAATATTTAAAAGAAAAAAATAATCAAAATAAAAATGACA
AATTTAAATTTATATTTTATGAAGACATTTTCAAAGATGTACATGCATCTATTGTAGAAA
ATGAATCAGACGAGTATTTGAAAAAGTTACTaaaaaaaaaaaAAGAGCAAATAAAAATTC
AAGTGTATATAAAATATTTAGAAGACAAATTAGGAAGCTCAACCAACTTCTTGTTCTCAA
ACATCGTTCTGCTCGATCTCCAAAATGaagaagcgaaagaaaaagagaaagaagaagagg
gagaaacgaaagaagaggaaacgaaagagggggaagtgaaagaAgTgaaagaaaaagaga
aagaagaagagggagaaaaggaagagggagaaatgaaagaagaggaagtgaaagaggagg
ggggcgaaatgaaagaagAGGAAACGAAAGAAgaagaggtagaaaaggaagggggcgaaG
TGAAAGAGGGCGAACTCTTCAAACTTGCTGAACTAAAAAAAATAATACACTTCATTTATT
TCAAAAAAGTTGAGGGATATCAAAAAGGAGAAGAGATAAATTTGCCAATTTTGAATGATT
ATAAAATAGTAAAATATCAAAGTTCGAAAAATGAGAAAGATAATATAGCTACCGAAATAT
CTAAGATGGATGATGATATTAAAAATGATCAAGtagaattagaattaAAATTAGAAAGTA
GTTTTAATTTGATTAGTGGTATAGAATATAatgaagaagaaaAGGAAGATGAAAATTTGT
CATATAAAAAAGAGGAAAAAAAATTGAGTTTGGAAAATAGCCAAGTCAATGACATAATAA
AAAATGAAGAAAAATTCAAGACAAAAAAATGTAGCgaagaagaaGAATATAATAAAAAAT
GGAAACATAAAATAAATTCACTTTTAAATAAGTATCCAAATATAGAACATAGTTGTATAT
ATTTAAACAGAAATTTGCCAAATAATTGTGATAATATATTTTGTCCAAAAATTATTATTT
TATTTATGCCACAAAATATACATTTACAATTTTATATATCATTTATGATATGTTCAGTTT
TAAAAAATTTTATTTCTATCAACATGGAGAATGTATATATAGAGGAATGTGTAAAAGGCA
AGATCAAAAATAAAATCAAAAgggggCGAAAAGGAGGACGAAAAAATaatggaaattgtg
gaaatggaaattgtggaaatggaaagtgcggaaatggagagtgcggaaatggagagtgcg
gaaatggagagtgcggaaatggagagtgcggaaatggagagtgtggaagtggagagtgtg
gATGTGGAGAGTGTGGGCATATAAAAAACCAATGGTTGGGGAATAATAATGGAATACAAA
ATTCAGATGATCCTATTGAAATAAAAACAATATTTGAAAGAGTAATTAATAAAATAAAAA
ATACAGAAAATAACATATTATTAACTGGTTTCCCAATTATTAAAAATAAATATAAGATTT
CTGATTATTTCTATCAATTTAATTTTTTAAAAAATTATAAAATTGATGGGATCATTTCTT
TTTATTTTAACACCTCATATTTTGGCAACTTAAATTGTGATGAAAATATTTCCATAGATA
AATATGAAGACTTTACAAAATTTATTAATAAGGAATTTGGATATAATCATAAATTATATT
TTAAAACCATAAATGATCAAAATGATATTACCAATGCTCTTACAAATGTTTATGATATTG
GGAAAATGAAAGATGGGGATTACTTTAATATTTATAATGATTTTTTTAAAGATGCTTACA
CATTTTTAAATACAATTATAGAAACCAAAAAGGATGGTGGTGAAATAagtagtagtAGTG
AGTCAGGCTCAGAAGaaaaaaaaaaaaaaaaaaaaaaaaaatATATAAATGAGAGTAGCA
TAAGTAAAGTGTGTGATAAAACTGaggaaaatataaaAAAGGAAAATAAAAAatatataT
ATTTTTATTTAAGCTCATATGATAAATATCTAAATGATAATATCAATACTCAAtatataa
aaaaaaaaaaataTATGAATCAAAGATCTAATAGTAGAATTATACATGGGATAAATCCTG
ATGATAGTTATGAAAAAAATAATAACATTCCAAACAATATAATTATCAATGTTCGAAAAT
TTAACAATAATAGTAGCGCAAGTTTGAGTCTaaaagaaaatggcacaaaGGAaaattatg
caaaaACAAATTATGCAAAAGAAAATGGcataaaaacaaatTACATAAAAACAAATGATG
AGGCTGATAATTCAATTATGAATCGAGGGTTTCCAAAAATTTTAATGTCTTATGAAAATG
ATTATAACATATGTTTGTCATATAATATGGGTCCTGGTATTGTATGGAATAATATAAATT
TTATAAATTATCAGATTTCGAATTATAaaaaaggggGTCATTTTTTTGGAGAAACGGGTA
GTGATATTGATTATGGAAGCATGAAAGAAGAATATAGCATAAACAaaaaagatgaaaaag
atgaaaaagatgaaaaatataaaaaagatgaaaaaTATAaaaaagatgaaaaagatgaaa
aaGATGAAAAAAATATTTTTAGTTTTTTATACAATTGGATATTATCAAACACTATACAAA
AAagacaaaaaaatgaaTTGATTAATTATAGACAAAAAAATGAAATACAAATTCAATATC
GAAATAAGCAAAGAACAGATGATTATACAAATAGAATTATTGATTTTTACGAAAATAAAG
ATGATATAATTGAAAATGGAGATAAAAAAGATGGACACAATTTATCATCCAATTCATACT
ATTTAGATAGCTATGAATATAATTACAATAATTTAAATATTGATAAAGATCATTTTGAAG
AAAATAAAAAATATAAAGAAAAAATTTATAAAAAAAATAACTTGAGTTTTAATACTACaa
aaaaaaaaaaaaaaAATAAAGGAATATCATATGAACATTTATTAACACCCAGCAAATATG
AATATGATGCTTTTTGTTTATTTAATCCTCGTTTTAAACAAGGAAAGCATCATACAGTTT
TATGTCTTCAAAGTTATAATGTATCAATTATTCCATTTGTTCAACATAAAAAATTAAAAG
AAGAAGTGAATGAATTATTTAGTGAAATAAATCCATGGATACATAAATCATTAACTTTAT
CTAAATTAAGAAATTTAAAAATTGATTTATTTAATTTAGTTAATCATATTCCTGAAATAG
ATATATCTACTATTTCATGTGCTTGGGTTTTTTTTGAAAGATTAGTAATAAAAGGATATG
TTCATAAAGGAAATCGAAAATTATATGCAGCTACCTGTCTTATTTTATCATTAAAATTTT
ATCAACATGATGATATACATATTTTAGAAAAATTACTTATATATATTCAAAAGTTAGACA
AAAAAGAAAATTTAACTCCTTCACTAATTTTTTCAGTGGAATTTACGCTTTACAAATTAC
TTGATTTTTCTCTTCAACATACATATGAGAATATACGTCTGCACATACATCAGTATTTAG
AATCTAAGGAGCTCAAGTTTGAGGACGTTTATGGCACCTCGGAAGACACCTACCTAGCTC
AAATGGAAAATGATAAACTTGATTAAcacacACTTTACTCACACATATAAGACTTTAttt
tttttttTCTCTTTTGAGAATGGAAAATAATAGAGATTGTAAAGG
>Py17XNL_0101312.1 gene=Py17XNL_0101312
ATTCAAAAAAATGTTGAAAATCGTTCCAACATGAATATTAATGAGCATAAAAATGGAACA
AGTATCAAGGATAAAATTATAAGATTATTTTCAAGCCAACATGAAAAAAATGAGAAAGAT
ATTCAACAAACCAAACTTAAATCAAATGAAAATACTTGTAAAAAAGAAGAAAATTATAAT
AGAATAAAAAACAATTCAGATGATTATGACCAAACTATAGAATGGCAACCAGTTTATCAT
GAAACTTGTAAAATAAAATTACCTGTAGAAAATTATAATAATACAAAAATATCATTGCCT
GAAGATGTTTTAGATGATTGGGTTAGTAATCAGAATAAAGTTTCTCAAAAAATGAATATT
CCCAAAACATTAAATAATAAATATGAGAATAATAACAGTGTTGATAAACAAATGGATTTA
AATTGTGATTTTATTTTTAATAAAAATATAGAAAACAAATTATGCACACAAGATAATAAT
GAACCATGTTCGAAATTTAAATCTTATTATAATTATTACTTAGTAGATGAGTACTTAGAA
AGTTTGGCAAAATCACAAAATAAAAATTTAGAAGCAACAGGATTAGATGAAAATGGACAA
TTATATGATAATGTAAGTTTACATATAAAACCTATAATCACATCAAAGCAACGATTAGAA
AATGGCGTCCCATATGACCCACAAAATCTATTGAATTAAACATAGTTCATTTAATCATTG
ATCATAATTAGAAGCTTGAAgaattaatcatagttcattta
>Py17XNL_0101313.1 gene=Py17XNL_0101313
TATGATATGTGAAAATATAGAGAACTATATGGTAGTGTGTATTTGTTAATTCCGTTTTTT
ACAAAATGACAACACTAGACAAAATAGGAATACAGGGAATAAGAAGTTATTGTGATGAAT
ATCCACAACAATTAGAATTTTCTTCGCCTATTACAATAATATATGGGAATAATGGAAGTG
GTAAATCAACTATTATAGAATGTTTGAAAGTAAATTGTACAGGAGATTTTCCACCAAATG
CCGAAAAAGGGAAATCTTTTATCCATGATCCACTAATATCTAATAAGATGAATGTTCGTG
GAAAAATTGACTTATTACTAAAAAATTATAATAATAAAAAGATTGGTATATCTAGATCTT
TTAGTTTATATTATTCTAAAGATAAACAGAATAGAATAAAACATACTTTTCGATCTTTAG
ATAATAATATTATAATTAAAAAAGACAAAGGTGATGATATTATAATAACAAATAAATGTG
TTGATATAAATTGTCATATACCTAAATTAATGGGTGTATCTAAAGCCCTTTTAGAAAATG
TCATTTTATGTCATCATGATGAAAGTTTATGGCCATTTAGTGAATCTACAAAAATAAAAA
AAAAATTTGATGAACTTTTTGGGGATGATAATTTTTCCAAAATATTAGAAGAACTTGTAA
AATGTAAAaaAAAAATGAATGAAATATTAaaaaaaaaaAATTATGAATTAATAAATATAA
AAGATTCTTATGaaaaaaaaaaaaATATTTTTTTAGAAATTGAAAAAAATCAAGCCGAAA
TAGAAAATGAGAAAATTTTTATACAACAAGAAAAAGAAGAGTTGAAAAAAAAAACGATTT
TATTAGATCAGTTTAAAAATAAAAATAATATTTTATACAAAATTAGCTCAGATATAGATA
CTTATTTTGTTTTATATGAAAGACATCAATCAGATATCCAACAATATAAAAATATGAAAG
AAATATATGAAGAAAGCTCCAGTGAACTTGAAAAATTTTCTGATCTTTTTAAAACCGATT
TAATTAAATGTAATGAATTAATTGAAAAAATAAATGACGAAATAATAAAATTAGAGGAGG
AAAGTGAAAATTGTCTAAATGCATATGCTTGTGGAAATTTAAAGGAATGTAGTGAAATAT
CTGATTCGATTTTTTGTTTGGAAAAAAAAGAAAAACAACTTTTAGATATGATAAAAAATA
TATATGATTTAGATATATGCATTTCAAACAATTTTAAATGTAAATGTGTTAGAAACATTC
TTTTAAAAGAACACAAAAAAATAATTTTACTTGCTCAAAATAGTTTTCATACATTAACTT
TTATTAAAAGTGTTGATATTTCAACAAGGAAAGATGAACTAATTTCAAGTTGTGATTGGA
ATGAAATTAGTAGTATGAAAAAAGAAGATTCTGGAAATAGTAAGAAGTGTATAACAAATA
GAGGAAGAATGATAAAAAAAATAGATTTGAATTTTTTAAAGGACCTTGATTTAAATTCCT
ATCAATCTTTTTTTGATGAATATAAAGAATTTGAGAAAAGACATAAAAAACGAATTAAAA
AAATTTATAATTTTATAAGACAAAAAAAAATTCAAAGTCGAGAAAATAAAATGGAGAAAA
ATAAAAATAAGAATATTTTAAAAATCAAAAAATATCAAGAAAAACTTCGAaaaatagatA
AAAAAATAGATCAAATAGAAAAATATAAAAAACAACTGATATTACTAAAATCTAATGATG
ATATTTATGATAAAAAATTTAAAAATTTAGAGAAAATGTTTCAATTAAAAAATATATATG
ACACTATAATATTGAATAGATATGATGGCTGCAatgatgataatgctgataatgatgatg
atgatgatgatgccgataatgatgatgatgccgataatgatgatGATGCTGATAATGATA
ATAATATTTGCACTTTTAAAGAACAAAATGAaaaaaatataaaaaaaaaaaAATTAAATG
AAATAGTCAATTTAAAAAATAAATTAAATAAGGTGTTAATCTACATCACAAATGTTAACT
TACTTTGTGAATATTTTTGTGATTTTGAAAAAATTAATAAAAAAATTATATTTTTTTTTA
GACACCTTTTTTTATATTTATCTCAAATGAAAATATTTTTAAAATTATGTAATGGAATAC
AAAAAAAGAAAAATTTATATGATTGTATTAAAAGATTAGGGATATTAGATTTTGAGGAAA
ATGAGTTTTATTCTAATTTTAAAAATGACAATTCTCAAATGAGTATAATTATGTCTAAAA
TTGGTGAAAAAAAAGAGACAGATAAAATGTTTATTCCAATGATACATAATAATTTGAATG
TAAAAAAGGAAGAAGACAATTTGCATACTTTTGAAGAAAAAACAGTAAAATTAGAGAATA
AAATCGAAAAAAATACAAAATTAAAAAATTTAATATCTTTAGAAAATATCACAAATTGTG
TAAATAAAAATGAAGATATTTTAAGTGACAATCTTATCAAATTGGAATCTAAAAAAAGAG
TAACAGCTCATTTTGAGGAACTTGAAAATGGAATGAAAAAAAAACGACAGGAACAAGACA
AGTTCGAAACAGTGCAGAAAATGAAAATAGAAaaaatcgaaaaaataagcaaaatagaaa
aAATAAACAAAATTGAAAAgggGGAGAATGAAACTGATTGTGAAACAAAGTTAGAGTGGA
GTCAAGAGATGGGGATAGTAgagaGAGGGTTATGCGAATATGCCGAAAAATACGAAAAAA
AAATCGAAGAATATAATATAGAGATTAAAAAAATAAAAGATAAAATTGTAGCTAAATCAA
ATGAGACTATAGAAGCAGATAAAGAAATGAAAAATTGTTTAGAAAATATAAAAAATTTTA
AAGGGATGTTAGAAAAGTTGGAAATAAAAAATGTAAGTAATTTTTTGGATATATTTTATC
AAACAATAAAAAAAATAAAAGAAAGCAAAAGAAATCTAAATTGGTTAACTCGAAAAAAGG
ATGAAAAAATTATAAATATAGACAAAATAAATGGAAGCAAATTTTGTAATATATGTAAAC
ATAATTTAGAAGAAAATGAAATGAATAAAATAAAGACAGATTTAAACAatgaaataaaag
aaATCGAAAATGAAATAGAAGAAGAAAACACAAAATTAAATAATTTaaaaaaaaataaaA
AAAAATATTTACCCTTACTAAAATATTACTATAATTATATTCATCCTATAAGTAATCAAA
TTAATAATTTATCAGAAAATAAAATAAATGAAATAAAAAATGATCTAACAAATCTTCAAG
AACATTTAAATATCTATTTAAATAAAATAAATAAAACTAATGAAAAATATAAAGTATTAC
ACAAAATTTTTAATATTTATCCTAATCTTATTAATTTTAAAAGAGAAATTGTTAAGCATG
CAAAAAAACTTTTTTTATGTAAAGACCAAATAAAAAATGTGTTGAATTTTTTTAAAGAGC
ATAATAGTGACAATTATGATACATTGTTTGGAAAAAACGAATTTTATAATTTAAGTGGCA
AGTTTGCAAAACTAATGGAAAATAGTGATGATAAAGATAGTTCAAAAGAAACTACAAATT
TAATAACAAAATTAAAAGAGGTCTTTGAAATGTTTATGAGAATAATTGATAAGAAAGAAT
ATTTTAAATATATTACTAATATTATTGAACATAATTATGATAACATTTTGTGTACCTTTT
CAATAAAAAATGCACTTTTATTTATTAATAATGATGATAATATCTATACAAAGAGTAACT
CTttttttTTTTCGAAATTTATGAAATTATTGTCAATAGAAATAAAAGAAAAAATTGAAC
AAACTATAATTAGTAATTCGGGTGTAGACACAAATGAAGATACCAGATTAGAGAATAAAG
AAGATGTAGAACGAGAAAAATTTAATTTGAAATATGGTGATAAAGAAAATGATTCAAAAG
ATTTTGAGATATTTTTTAATAATGAAGAAAGATATAGTCTTATAAACAAACTAATAGATG
TAGAAAAAAAAAATAAAACTATCGAAAAGTTATGTAACGAATTAATAGTATATATAAAGA
aagaagaaataAAAACAGAAGAAGAAATACAAATGTTATGTAGAATGGAATTTTTAATAA
ATGATAAAAAAATATATGTAAATAAAAAAATAAAAGAATTAGAAGATTTTATAAATAAAG
AAAATAAAATAAAAGAGTGTATAAAAAAAACAGATATATTTCTATCTTATTATTTAGAAa
aaaaaAAAGAAATAGACAAATTTATAAATTTTAATAATGTTTTAATAAAaaaatataata
aaaaaaataAAGATATAaaaaaaaaaataataaatAATAAATATGGAATACTATTTGAAA
ATAAAAATTATTTTCTAAAAAGTTGTATAATCAATACAATTTGTAATAACCTTAAATTAA
CAAAAAGTGAAAAAGAAAAACAAGAATCTAATTTGAAAAATATTAGAGAGCAAATTTCTA
ATAATGAATTAATAAAAAATGAATCAAATGAGATAATAAATAAAATTaaaaaaaaaaAAG
AACAAGTATTGTGTCTTAAGGAGGAAAAAATAAATATAGAAAAAATGCATCATAATGTAG
TTATAAATACAAATTTAAAAAAAATACATGAAACATTTTTAAAGCAGCAAGAACAATTTT
TGGAATTATTATCAGAATTTCGAGAGAATGTTTTGAGAAGAAAAAGAGATGTAGATGTTA
TTACACAAAATGAGATAAACAGTTCAGACAACATAGATGTAACAATTAAAAAAAAAATAG
AAACAGAGAAAAATATAATAAACAATCAAATTAATGAAATAGAATTTATAATAAAAACAT
TTCAAATAAATTATCAATCAAATGTTGATATTCACAAATTTTTAAGAGATACATTTGATT
ATCTAATGTATAAAAAAAAATTAGAAAAAATAATAAATACTGAAAAAGAAATATTAAAAA
GTAAAATAGAAGAATGTAAAAAATGTATTACAGATATTCAAATAAAAGAAGGAGAACTTC
AAGGAAAAATATGTTTACGAAATGAATATGTTGAAAAATTAAAAAAAGATATAAAATCTG
GGTCTTATGAAAATATAGATAATGAATACAAAAAAAAATTAATAGAAATATGTGTATATA
AAAATGTAATAAAAGATTTATCAAATTTTCATAACAGTTTTGATCAAGCAATTATTAAAT
TTCATTCTTTAAAAATGCAAGAAATAAATTTATCTATAAAAAATTTATGGAGAAGAGTGT
ATAATAATCCTGACATAGATTATATATATATAAAATCAGATTTAGAAATAGAAAATAATG
AAAAAATAAATCAAAGAAGATCCTATAATTATAGAGTTGTTATGGTAAAAGATAATTGTG
AATTAGATATGAAAGGTAGATGTTCGTCAGGACAAAAAGTTTTATCTTCAATAATAATTC
GATTAGCTTTAGCAGAATCTTTTTCTATTAAATGTGGTATATTAGCATTAGATGAACCTA
CTACAAATCTTGATAAATCTAATTCTAAAAATTTAGCTAATTTAATTGCTAATATTGTAG
ATCTAAGAAAAAACAGTTCATCATTTCAACTTATTCTAATTACACATGATACATATTTTG
TAGATGCTTTGTCACAATATGGATTAACAAACTGTTTTTATAAAGTAAGGAAAGATCGAA
ATGGGTATTCTCAAATAGTTAAAGTTGAAAAGTAATGCAAGCTTTTTTGCGCCTCTATTT
TTATCATTTACTTTCGCACATTTTAATTTTGCtttcatatgtttaaattttacttttCAT
GTGTTTAAATTTTACTTTTATGTTAAATATATCaaaaaaaaaaaaaaaaaaaACCTTGTC
TTATTTTTTTAAACACTTACCAATTAAAAGGTATAGAAATATAGAGAATACAATTTGTAT
GTAAAATTCACTATATAGTGACTTTTAAAAATTAATTAAATGTTTAAACAAATT
>Py17XNL_0101314.1 gene=Py17XNL_0101314
ATAATAACATATCCTCCAAAATGGCATTCAATATATTATTTTTAAATAATTTGGGAGAGA
GGATTTTACAATATTTTAATGCGTCGTTGAAACCGGGAAGAAGAAAAATCAATTAACCCC
CAACCTAAAGTTATGACAATACTCATATTTTGAAAAAATAAAAACCGTAAACAAATTAAA
ACAGTTGTTTAATGTTTTATTAAAAATAAGTGAAATATGAAATG
>Py17XNL_0101315.1 gene=Py17XNL_0101315
ATAAAGAATATGTCCTTTCCCTTTAAATTGGCTTTATTTCAAAGTTTGATACACTAAAAT
AATTACAAATTTGATGTCATAGAATAGAAACCAAAATTAATTTCTTAACATTTtgtatcc
ccctttttttttccctttttttttttctctttttttttttccctttttttttttcccttt
ttttttcccttttttttcctttTTTCTGTACCCATGTGATATAAAATGGAAATAAACGAA
AAtgatgatgaaaaaaAAAACTCAGATATTATATGGGAATCTTTGTATAATGATTTTGAA
GAGATAACTGACACAAATAAAAAACATTTTAATTATATTGAAAATAGTTTGTATAATTTT
TGCAAAGGAGTACAATTTTCAGAAAAAGATAGTTGCAATTTAAAAGATCGAAACCCTGAT
ATATTTGGAAAtgatgaaaataataAATTAGAAAAAGTTGAAAATTATAATATAAAAGAT
TCTGATGAAAATAATAATCAACTAGCCATAATAAATAATAATGATAGTAGCGATTATGAA
AATTTaaaaaaaaaaAATATTTTATATGGAAAAATTTATAAAAATGAATATTTAAAAAAT
AATTATATAGATAATGATAGTGATTATTTAAAGGCAGAGACACATATAAGCTACAACGAT
TTTATAAATAGTGATAAAACACGAAATTCGGAAAATTTAAATCTTTCCTTCTCAAATATG
AGCTCCGAATTAaaaaaaaaaACACGCACAATAAATAACGATCcgaatggtgcaatttat
ccgaacaatccAaacgatgcaaattattcgaacgatGCAAATTATccgAACAATCCGAAT
GGTATTCGCAAAAATGAGATCCCAAATGGGAATGTAAGAAATGTCGTATCATTTATGAGC
GAGTGTGGAAATACTAAACAAAATATTAACATTGCTAAAATGAGAACAGAATTTTTTAGA
AAAAGAGAAGAAGATTATAGATACTTGTTAAGTAATAAAAAAATTTATGATGATTCCAAA
AGTTGTGGAACTGAAATGTTATATTCATCACAATTTAGCACATTTGATGGTTATAAaaaa
aAAAATAGTGTACTTAATAAATTAAAAAATAATAAAAATTTTGATATAAATAGTGAATTT
aattataattataaTAATAATGCACTTAATGAaaaaaatggttcggatatatcaaaaaat
gttTCGGATATATCAAAAAATGTTAAGACAAATATAAATAATTTAAATTCTTTAGAAAAA
TTAGATATATTATTAaaaaaaaaAAATTATAATTTAGTTAATAATGAAAATCCAGAATTA
TTATCCCTTTTTTTAAATCATGAAAAAAATAATAATTTATCAAGAAAAGCTTTATCACAA
TGTTCAAATAATGATTATAAAACATATCCATGTATTTTAGAAAAATTTGaaaaaaaaaaa
aatcccCAATTAATAAACACTATTGAAGATAACGATCATAATGAACTAATAAATAGATCA
AAAAAATTATTAGAAATAAGTAAAAAATGTTTAAATGATGAAAAAAAATATAATAAAAAT
ACTTTCACTGATGTAAATTCAAACAATTTGAATAAAAAAAATCAAAATTTTATTTTATCA
AAATTGATTAGAAATTGTCATTCCActtctgttcctTCTGTTTCTGCCATTTCCACATTT
AGTGAAAAAGTTGGTCCTAATAataacataataaatgaatacgaatttggtaagctcaaa
aatgaatacgaatttgataacataaaaaatgaaTACGAATTTGGTAAGCTCAAAAATGAA
GTGGGCTTAATTAAACATGGTTCTTCTATACATGGGAGAGAACAAGATAGCTATAAATAT
TATGGAAAAAATTATATTCATCTTAAAAAAGGAAAAAATATAATATCAAGTGCTAGCCAA
ATAGATAAATTAAGTCAAATTGAGGATAAAGAAAAAGACAAAAGTGAAAAGGAATATAAT
AAATGTTTATATCATTTATTTGAAGCTTATGATAAAGAAAAAATAGATGATATGAATGAA
AATAATATTTTACATAGAGACAATAACATAATACATGCTGATTCGCATAATTTGAATAAA
AACAATAATCAAGATGTAACATATAATAATAAAAATGAAGATAATAAAATAAATATTACA
GATTGTAATGAATTATATATTTCTGATTTAAAAGGAAATAATAAAACTAATGTTGAAATT
AGTAATAATACATCCAATTTTGAAAATTTTGATGATAAAAAAAGTTATCTAGGTTTAAAT
TTTCTATTTAATGATGATACAAAAGGTAGCAAAATTGGTGATACTGTTGATAAAAATAAA
CAAAATATTAATAATATTGAACAGATTTATGATTTAAACAAACATGAATATAATTTAAAT
TATAAAAATTGTGAACAAAAAATAAGTGATGAAATAAAAATGTTAAAAAATAAATTCATT
GAAGAAAGAGCTGGAATAAatgatgatgataataataATAGTGTTAGTAGCATAATAAAT
TTCCGCGAAAATAATAAAGATAATGAGCTTTACACTGAAAAAATAAAAAAAGAAATTATT
GAATATAAAAATTTGGAACATATATCAGACGAATATTTTAATAAAAATTATAATGGTAAT
GATTTAAAACTTTTATTTAAAGAAAATTTATTTTTACAAGAATTATGTGAAAAAAGAAAA
ATTCGTTTACAAAAATATAAAATTGAAAAAGCTAAATTGTGTGTAGAAATGAAATCGCTT
TTAAGTTTTAACAATAATTTAAGTTGTGCATTAAAGGAaaaagaaACAGAAATTACTATT
TTAAAAAAAGAAAAAGAACAATTAGAAAATGATTTAATGAAACAATTAACTAATAATAGT
CATAATAAATATGATTTCCTAACAAATTTTAAATTACAAAATAATATAAATAAACAAGAA
AAAAACGCAAGTTTTAATACATGTAGTAGTAACAGTTATAATATGATGTTATGTGATAAA
AATGATGCACAATCACATTACACAAATGATAATAATTCGTCTGTGATAAAAAATTATGAA
AATAAAATTCAAGAACTTTTAATTCAAATTAAAATGTACCAAAAAAAAAATAGCGATTTG
CAAGAACAATTGAAAATATTTATGAACGAGTAAGGAAAAAATataaaaaaaaaaaaaata
aataaaaaaaaaaaaaaaATAAAAATAATTGGCTAGCTGTCGAAAAGACAAAATGTGGGC
ATTGTTGCCCAAACGTTATATCACATTCTATTGTGATACTATTATTTGAATTCTTTTAAA
TATGTGAGCATAtgtgtgtatgtatGTATAAGCATTATTTGATATTCGAATTAACAATAT
GATTATTTTTATTTTTGTAATAATTTTCATTTTTTTCCGCAAAATTTTTTATTTTTGTGT
ACATAAAAAATTTATTTATTATTTTTACAATGTCTTATGGATAAAAGTAAATGTCCTATA
ATTTT
>Py17XNL_0101316.1 gene=Py17XNL_0101316
TTTAAaaaaaaagagaaaatatatttatataaaaaaaaaaaaaaaaGTTTGTTTAAAATA
TGAGTTTAAATTTTAGCATAGCTAATGTGGTATATGTAAAAAACCTTTCTGCTAATGTAT
CAGAAGAAGATATAAGGGAAAAGTTCAAAGGATGTGATGAAATAATTAGTGTTGTATTTA
AAAAATTCCCTGGAAAAGATCAAAAATATTGTCAAGTCGAATTTAAAACTTCCAAAGGAA
TAACAAAAGCTTCAAGACTAAATGGGGAACTTTTGTTAAATATCCCAATGTATGTTACTG
TAATTGAACCAATTTTGCAATCACAATCTTTTAGTGAAACATCAAATATTAATGAATATG
ATAAAAATATAAATAACAATGATTACAATAATTCCCAATATCAGAACTTGCAAAATTTTC
TTGGGGAAAATCAAATTATTTCAGACCAAAAGAAAAAACTTGTTGATTTTCAAAATGAGT
TAAATGAAAAAAATAAAAAATTTGACGTATTTTCGAAAATTATCTATATGGAAAATATCC
CCGAAAAGTATACTGAAAATGATGTAGTGGAATTTTTTAAAAATGTTGGAAAAACTACAA
ATTACAAGTTTCTATATAATGAACAAATAAATAAGCATACAGTATATGTTGAATTTATAA
ATGAAGAAAATGCAAAAGCAGCTTTAAATTTAAATGGAACGAAAATAGAAGATAAAGAGG
TAATAATTAAAGATGCATATAGTATTCTGAATCAAAATGATAGCACATTAAAAACACAAT
TATCTATTTATAACAATTTAAATAAAACAATTAATAATGACAAAAATATAATAAATAAAA
AAAATACTGTAAATGAAAAAGTAGAAAAAGTTTTAGCTTTAAAAGAAAAATTAACACTTA
AATTATGTGCTATGTATAACCCTAATGTATTATTAATGAACAATCTTATGCAATCTAATC
AATTGCTATTAGCTAACCCACTAAATAATATTTCAAGCAATAATAATATAAAGAAAGAAA
AAGAAAAAAACGATAAAAATGAATCTGATTTAACAATTAGTCAAAAGGAATTCAAATCTG
ATGATAAAAAAAAtgatgataaaaaaactgatgTAGATATGAGTGATGACGAAaaaaaaa
aatatataaaaaaaaaacaaaaaaaaaaTACTAAATATAGTACCAATTCTCATTCTTCAC
ACACAACTGAGGAATCATACGAAAAAAAATCTGACCAAATTTCATCCAAAAGCCAAAGTA
GCAAAagcagaagcagTGGaagtagcagaagtagaagcagtagaagcagaagcagaagca
gtagaagtagaagcagtagaagtagtagtggtagGTCGAGGGTAAGGAGGAAAAGCATCG
ATAAAAGGCATAGTAGCAGAAAAAGAGACAAAATAAAAAAACGAAGCCCAAGTTcaagtt
cGAATTATAGCAAAAGTGATCCACCAAGTTCTTATGATTCTGGAAAACATACTGATAGAT
ATAAATATCAAAATCAAAGACACAAAAAAAAACGAAGAAAAAATTCAAAAGGAAATTATG
ATAGTTCTGATACTTGTAGCCATTCTTCAcattcttcaAAAAGAAAACAAAGAAAATCAA
ATAGTGACAAACCATGGTGGATAAAAGAGTCAGAAAAAATGGAAATGCGAAAAAGAATGA
AAGAAAAATATCGACGAGAAATGTTATATAGGCACAAACATAAAGAAAAATCAAGATACC
GACATAGAGATAGGGatagagatagggatagagatagggatagagatagagatagggata
gagatagagatagagatagggatagggatagagatagagatagagataggAGATAGAACA
ATTTATATTATCCCTCTATATATACAATATGTATGTTATAGATGTTTTATATACTATTCC
CAAATATTATGCATATATAGCAAATTTCTCcccccTTCTAAATTAAGAAGGAAAAAAAAA
ACATCCTGTATATATACATGAATATGATTGAGATTGTACAATTTTGTAAATGTTAAAAAT
AAAGGGAAATGAGAAGCATACGATTTTATGCATGGAATTATTATCTTTTTTAGTACTTGA
TATTTATTCCTATTTttgatatttattcctatttttgatatttattATTTATGAGAAGTG
TCAATTTAAAAATGGGGGAACAAATATGTAAACTAAATAATTATATATATGTATATGGAT
ATATTTACAAATAAAATAAGCGAATATTTTATTTGCCTATTTTTTATACTTATAAAATTG
AATTTGTTAA
>Py17XNL_0101317.1 gene=Py17XNL_0101317
AAAAAAATTATTATGTTTATTTAATTTTTTTTATTAAATAAATATATAATGGCGAAAAAT
CGACTTTTAATTGAGTCTCGGGAAGCTAAAAAGCAAAATGACCCTGACATTTTTTTGTCA
CATAGTGATTACAATTTATACGAATGGGAAGCAATAATAAAGGGCCCAAAGGACTCACCA
TATGAGGGAGGAAAATGGAAACTAAGTATAAAATGCAAAAGTACATACCCAATTGACCCA
CCTATGATAACATTTATAACGAAAGTATTTCATCCTAATGTAAATTTTACAACAGGAGCA
TTATGTATGGATATACTAAAAACAAATTGGAGTCCAGCTTGGACAATTCAATCTTTATGT
CGCGCTATTTTGTTTCTTTTAAATGAGccTAATgCCGAAAGCCCATTAAATTGTGATGCA
GGCAATTTAATACGGTTTGGGGATATAAAAGGTTTTAATTCCATGGCAAAAATGTATACT
AAGGAATATGCGATGTGATTGTGTTTTAGTAGTTTAAAAATAAAAGACAAAATGTGGAAA
AAAAATTTAGCGTTTTTTTCCCTATTCAAATGTTTATACAATATAGCAAAACCGTATATC
AATGCGAATTATTTATTTTTTTGATTATCTCATAAAAatgcatatgcaTATGCAACATGG
CCCATTTTTTTTGTTATAATTTAAGCTATTCATtatgtatgtatatatatatatatatat
atatttatttatttattttatttAttttatttttttatttTTTTATTTATTGATACTGGG
TTATTAACATGTTTATATTTCATAAATGAAGATTAAATCG
>Py17XNL_0101318.1 gene=Py17XNL_0101318
AAATTGTTTTTTTCAaaatctctccaaattttTCCAAATTTTACGTATATCATGGATTTT
ACTATTTTTAAAAATGATAAAAATTTATCATTAAATGGGATAAACAAAATAGTTGGCGAT
GTCTATAAGGACAACTTGGACTATTTAATGAGGAAAAATAAAAGTGAATTAGAAAGAAGA
GAGACCGATAAATTTAGCTACGAAATTGAACTATTTTTAAATTCTTTGGATAGCGAAGAA
ACACGATTATATGAAGAAAAAGACAAAATAAAGGAATCATTTCAAACTATTGCATTGCAG
TTAAAAAATGTGAAACGGTCTATCATTAAAACGGAGGAATATGTTGAGAATAAGGTAAAA
GGAGTGATGTTAAAAAATTCTCAAAAAATATTTGAAGTTTTTAAAAAGGATATTAACAAC
TTATAGTTTAATAATAAATAAATTGACAA
>Py17XNL_0101319.1 gene=Py17XNL_0101319
AAATTATACATTCATATTTTTACAATTTTTCACATAAATATATAATATTGCTAACCGTGT
AAATACCAACTCGGGAGTTTTAAATAAATTAAATTAATAAATTGGCAGAAACAAACGTGA
AATATTATAGTTATCAAGTTCAGTTATATACATGAATATAGATAAGTCATATCTATCAAT
AAGATGAATAAGAGAATGTTGCCAAATGGCGAAAACGATAATGATAATAAATCGGGAATT
AAGCAATATATGACGAGTCCCGAAGATCAATTAgaaaatgcgaatttggaaaatgaaaaT
TTGAAAAATGGAAATAATAGTTATAATTTAAATAATCCAGAAAATGAAACAAAAGAAGAA
AACTCTATTGAAGCAAACAACTCTGGTATTCCTAATAACATGAATTGTGATAAAAACGAT
AATTCAAATAATCATAATAATTATACAGGTCTTCTTAACATTGAATCGGGTAGTAATGCC
AATGCAAATTTGggccaaaataatgaccaaaatagtggccaaaataatgaccaaaatagt
ggccaaaataatggccaaaataatggccaaactaatgaccaaaataatgaccaaaataat
gACCAAAATAATGGGGAACATCATGTAAATAGTTTAATTGGAAAACATGGAATTGATGAT
AATCAAAATAAATGTTCATATTATACAAATGAaggaaagaaaaggAAAGGTAGTAGATAT
ACTATGCCATTTTTAAAAAAAGAAAAAAATAATGTTAACAATGTACTTATTTTAAAAAAT
ATTCCTTCTGATATTAGTGAAGAAGATATCAAATCTCTTATAAGACCATTTATAAATGGT
AAAATTCCGGAAATAATATTTAATGATGAAGGTGTAATAATAAAATTATATgatgATGAT
TTACAAGAAAATATTTTTAACTATTTCAAAGAGCATCCAACTCAAATAAAAGGGTCGTTT
TTTGAAATAAAATTAACAAAAATTAATGAGGATATATCAACTAAAGGAATTTTAGAAGAT
CATAAAAATGGTGatgtgaatgTGaatgcaagtagtggaaatgcaagtagtggcattaca
agtagtggcattgcaagtagtggAAATGCAAGTGGTGGCATTGGCAATAACAGTTTTTAC
GATATGCGTGGAGCAAATGAATCTTTGGATAGAGAAAATTTAAAAGATAAAATAAATGAT
AATGATAAGAAAAATAATAAATATAATAAAAATGAATGTTCAAAAGTAATTTTAGTATCT
GTTGTAAATATGCAATATCCTGTTGATATAGAATTAATATATTATTTATTTAGTAAATGT
GGAATAGTTGAAAAAATTATTACTATATCAAAAAAAACATCGATATTTCAAGCTTTAGTA
CAACTTGAATCAATTGAAGTAGCTAAAGAAGCAATAAAAACTTTGCATAATAGAAATATA
TATGATGGATGTAACACTTTGCAAATTCAATATTCATTTTTAAAAGAACTTATAATTAAA
AATAATAATTCACAAGCATGGGATTATACTATATCAAATCCTCAAAAAAATAAAAATAAT
TTTTCTTTTCAAATGTCTCATGGTGTTTTACCAACTCCACCAAGAAATATTAAAGAAACT
GAATTGTATAAATTGTTAGGAAGAAAATTTAAAATTGTCGATTTTGAAACAAAAAATGCA
TCAAAAACGCCTGTCCTAATTTGTTATAATATTCCAAAAGAATATAGTGACGTAAATAAA
CTATTTAACTTATTTAGTATATATGGATATGTATCACGAATTAAAATATTGCGTGAAAAA
CCAGATTCAGCTCTTATTCAATATTCAAATTATTTATTTTCTTCAATGGCTCAAGAGTGT
TTACAACATGCAAAGATTTGCCAAAACATTTTGGAATTACATTTTTCTAAAATATATGAT
ATAAAAATTTCTTATCAGGACAAAAGCAGAGATTCTTATAAAGCTAAATTTTTTAGTAAT
CATGATCAGCGATATGGGATATCTGACCAATTGAAATATGTTAAGGGAGCATGCAGGCCA
ACAAAAACTTTATTTATATCGAATGTCAGTGAAGAAGTAACAGAAGAATGTATAATAGCT
TTGTTCAATAAATACGATGAAATCAACAAGTTTAAATCTCAGCCTATAAAAGAGGGAAAA
AAAAACTTTACGGCAACTATTGAAATGAGTTCAGAGGATACGGCAACAAAAGCTTTAATG
GATCTTCACAATTTCCAACTGAAAGATCGATGTATGAAAGTTTCATTTACAAAAACTAAA
TTGCCATGATTGTAAAAAAAAACGAAATAACCATAAATATGCATTCATTGA
>Py17XNL_0101320.1 gene=Py17XNL_0101320
TTTTATTAAAGTTTAAGATTGTAGTTAATTTTGTTTTTTGTGTTCCTAGCGGTTTTAACG
ATCCAAGCCCGTGAAAACAGGTCATATTCTACAAATACCTGTAAAAGCATATACATGTTT
ATGTATGCACACAAATATTTTAAGATTAACaaaaaaaaaaaaaaaaaaTTTTAAACGTGA
AATTATCTTTTAAGTTGTTTTTGTGAAAATGGATGTACAAGAAATCGATGAAAAACTGGT
GACGAACGGTAATTATGTTAGGCATGCTTTTAACAATCGAAATATAAAAATAAAGGTGAT
GGATACTGTGGATAAAATTGAAGATTACAACATTTTTCAAAGTGAAGctagccaaaaTTG
TCAACTAGCCAAAAATAAAAATAAAAAATTTTTATCATTAAACGAAAATTTAATATCAAA
AATACGAAGTGAAAGTTCAGATATAATAAAAAAAGATGGACAAATTTTAGACGTAAATTC
TAGAAATGTATGTTATGCATTAAAAAGTGGAAAATTTCGATTAATAAATCAAAATGGAAT
AAATACTACAAGAATAAAATTATTATATGATAGCGAAGTTTTATATGTTAGTTTTAATCA
AGAAAATGGAAATTTATTATTAATTTTAGACACTAAAGGACATTTATATATATACAATAT
TAATGAATATATAGTTGAGTTAATTTTTTGTTTAAATTTTTCATCTGTTCAAAATGAAAA
ATCTTTTTCTGATCAATTGAAAAATATATTGCTTCCAAATGATATAGAAAATGAAAATAA
AAACATTGACAATGTTAATAAAAAAGAAGAATTAGaaaaaaaaaaaAATATTCCCAAAAT
AGCTAGCTGGATACCAAAAAATGATAAATTTTTTGTTACAGGTCATAATAGCTATTTATG
TGTGTGGAATATTAAAAAGTTATTAAATTTTATTACTACAAATAATATAAATTCAGAAAT
AAATGTAACACATGAACTTATTTCTAATTGTGGTTTTAAGATATCATTTGGAAAAATATT
TTATAAATATAATTATTTATTTAATGACATGTTTTTAGATAATAAATATAATCAAGACCA
AACTTATAATACATTTTTAAATTCATATTGTTTTAGCTTAGATGGAAAATATATGCATGC
TTTGGTTAATAATTATTATTCCTTAATTTGGAAAATTCAAAAAGAGGATCAAACACTTCA
ACTTCTTTTGGTTGGTTTCCGTTCCCTACAAGAGCAGTTAGCTAATGTTCGAAAATATTT
AAATTTAAATGAAATAAAACATGTTTTAAaaagggAAAAGGGTAACATTAAATTTCAAAT
TGGGGAAACATCCCAGCACAGAGGcaaagaaaatggcaacaaagaaaatggcatcaaaga
aaatggcatcaaagaaaatggcatcaaAGAAAATGGCAACAataatgatgataatgacga
taatggTgataatgacgataatgacgataatggcgataatggcgataaTGGCGATAACGA
AATATCTTCAGTTCACATAATCAACACCTTTATCCAAAATAAAGAAAATGAAGGAAAATT
AAGCGAATATTATTTGCTGGTATTTCATAATGGGTGCTGTATATCTCTTTTTTCATTTAA
AAAATATAATGAATGTTCAAGTGTGAAACATAATAATAATACAGAAGAGCGAACAGATAT
ATTAAATGAATATATCGAACAAAATATTTTTTTCGATAAAAGTGTTACAAATATAGAAAA
TGTAGAACTATTTTTAGATCCTTCTGAATTTTTTGTTTTTTTTAATATATCTTATAATGT
TTTAAATAAAAATCAAGAATATATAAATAAAAGTTTGTTATTTGTTATAGAAGTATTTAA
TAAAAAAAGACTAGAGTTTAACATTCATCCTAAATTTTTATTATTACAAAAAGATCATAC
AATATTACCATTATGTTCTATAAGAATATTAACAATAAATGAATTTATTAAATTTGCAAA
AGTATTAAATGTTTCAGTATCCTCAAATTCTATTAATCTTTTTATTTTTTCTATAACATT
TAACACTGCAAAAAAAAATATCAATGTCAAATCATTCTCTGTTCCGATTCCATTATTAAT
GGGTGATATATGTGATACCCAAAAAGATCATGAAAAAAAAATGAATTTGTATCGTTCAAA
AAGTGAGAAATTGAATGAGGATATTGAACGAGATAAATTTAATCATAATGACAATCGTGT
CGTTCTTCCATCTTTTTTGGATTCTCAAACCAATACTACTTTTGATAAAATTGATCCTTT
TCATATTAAAATGGGTTCTAAAAGATGTGCATCTGACATAAATGCTAGCCAACTAATTAA
AAGTGATGATACTAATACGCAATTGACTTTAATAAATAAAAAAGATGAAACTGTTAATAT
TGAATCATCATTTTTTGATACAAAGAAAGATAAAATAAATAAATGTGATGAAGAAAATAT
GGAACTTGAGTTGGTTAACACAGAAGAGAATAATCTTATCCATAAAGATTATGATCAATT
TAGCAATTCCAAATTAAATAACAATTATAAtgaaataaaacatggtgaaacaaaacatgg
tgaaataaaacatggtgaaataaaacatgatgagataaaacatgatgAAATAAAATATGA
TGTAAATTTTATCGACAATATTATTTCTAAAATGTCATTAATtgataataaattatgtga
aaaTAAATTATGCGAAAAAACAGAAGCAACTGAACCCATTATTAGTTACGAAATTTTAGA
TAATAAAAAAGAAGAAAATTCCCCAAAAAATAGATTATTAATTTCAGATTCGGTTGAAAT
AAATAAAGAAGAAACTCAAAATGATGCATATTTTAAGGAAACAAAACATATTGTTGATAT
AATATTTTCTAGTTCTTCAAATCAAAAGGATAATAAAATTTATGAGAATGATCGAATGTT
ATTATCATGTGCAGGTGAAAATGTTGAGAAAGAAAACCAAGGTGAACTAGCcaataataa
tgataccgataacaataataatgatACTGTTAACAataataatgatgataataatgatga
taataatgatgataataatgataataataatgctgataataatgatgataataatgatga
taataataataatgatgataatAATCCAATAGTTGGGAACAGTAATATAGATATAATCAT
GTCAACACATGAAGATGTATTAAAACGTTTTATGGATTTTAAATATGATCAGAGTCGGGA
AGAAGACGAAAGCGAAAttgaaaaggttgaaaaggttgaaaaggttgaaaaggttgaaaa
ggttgaaaaggttgagaagattgaGAAGATTgaaaaaagtggcgaaaaaggtgGCGAAAA
AGGTGAGCATATCGAATTGGTAAGCCAATTGGATACCAATCAAATAACCCTAAATGACCA
AACAAAATATTTTAAAAAAGAAGAAGGTCAGGAAAAAATGTTGTATCAATCAAAAGATAA
AAACAAAGCTAAATATGATAACGAAAAATCGAATGGAAATGTAGAAAATGAGGGTTTAAA
AAAAGAGAAAAACATAAATTCGTTTTTTCACAAATTAGGGTTTTTTAAAAACAATGTATC
AAACAAGTTGAAGAATGAAAATGATGATTGTCAAAAAGATGAAACGGTAAATGAAGAAAT
TGTAGAGGAAAAAATTAAAGAAGTTAATTGTGATTTTGAGAATAGCATAAATAATAAGAT
AAAACCGGAAAAAATAGAGAGTGAAGAAAATGATCACCATTTCAATAACAAATGTAATAA
TAGTGACACACAAATTTTAGATACAAATTTAAGAAAAGCTAATCaaaaagatgttgaaaa
tTGTATAAATGTGAAAAAAGATGTTGAAAATAATATACAACCATCTATTGGTGAATCAAA
AGAACTAAATAATTGTCCAATTTATATGAATGAAGATATTATGAAAAATATATGTAATAC
AATATGTAAAAAAATGAGTACAACGATATACAATACTGTTTATGATGAACTAAATAAAAT
ATGTCCACTAAAAAATATGAACAAGACAggtgaaaatggcgaaaatggtaaaaatggtga
aaatggtaaaaatggcgaaaatggtaAAAATGGCGAAAATGGTAGAACTTTTTTGGATGA
GTGTCGAGATAAAGAATATAATGAaatatgtgcaaTGTCAAATAAGTGCAATAAAAAAAT
AAACGAAATGAAAGAAGAAATTATAAATTTAAAAAATCAAAATAAAAATATGAGTCTAAA
ATTGGCATCAATAAATAATAGTATATGTAAAATATTTGAAAATATAAAACATTATGGAAA
TTATATGAAAAATTCAAAACAAAATATACAAGAAAATAAATTAGAAAAAATACAGACCGA
AATAAATACATTAAAGAAATCGGTTAATAATATGGTAAATAAAAGTTCAGAACATTTGCT
TACTTTTCTAGATGATTTTAAAACAAATATAGGTAAATTATTACGAGCTAATAATGATAA
TTTAAGAAAAACAATTCAACAAAATTTAGGAGATAATGAAAAAAATGATAGAAATATAAA
TAATATTAATACATTTTATAACGACCTAATTTATAATAAAGGAATAACCGATTTTTTAAA
TGAAGTTCATCAAAATGCTTTAAAAAAAATTATGCCATCAGTTATTTCATCAGAAATTCA
AGTTCAATTTTCAAAGAGTATAGTCCCAGGTATGAGAGAAGCATATAATACTGGGTTCCA
ATCTATAACAGAACCATTAAATGAATTATTGGTAGAAAATAAAAAATGGTTAAATAATAA
AGTGTGTATAATTGAAAAAGGTACATATGAAAAGAGTCAGAAAAATAATGAAGAATCTTT
AATTACTATAAATAATAAAATAGATGCATTAGATAAAGAATTTAAAATGTTTACTTACAG
TATTAATGAACAATTAATATATCTTAATGAAAATATAAAGGTTCTAAATAAAATAGTTAT
GAATCTAAATAGTAAAAAAAACGATAACCCAAAAATGGTAACATATAATGGAGAAATGGA
ATTTGAAAAAAAAGAACATAGAGAAATTGAAGATGATGTATCAAATATAAATAACATAAA
ATATACAAATAAAACAAATAATAATATGTCATATAATAATAAACGTGTATCTATAGTGGA
ATTAAAAAATAATTATGATATAgaagatgTTGAAGATGAAAAAAAAGATGAACAATCTCC
AAAAATTGAAAAAAAAATGGATAATTCAGATATTATAATAAAAGGAAGAATTAATCAATT
ATTAACTGAACATGAATATAATCAAGCATTTACATTAGCTTTATCAATAGATATAGAAAA
AAACACAAATGCTTTTTGGGTATTACAATTATGTCATAGATTTCATGAAAAAATGTTTTT
AAATGAAACATTAACTATAAGTCAACCAGCTTTATTAAGTATATGTAAAATATTATGTGA
ATCTTTAATAAAAACAACTAATTTATCTTTAGAAGAATCAGAATTTCGTCTTAAATGGAT
TCGTGCATGTATGCAGCAATTGGCTTTAAATCATTCCGATTTATTGAAAACTAATGCATT
TATATTTATGAAAAATATGCATAATAATATATCTGCATTTAGTTATTATGTAGAAAATGA
GTTAGCAAAAGTTATGGGAAACAATACTAATGataatgatgaTCATGaaGAAGAAAATAG
ATTAATAATAAAAAGACATCTCTTTAAAAATAAAATTATCTTTAATCAGAAACAAACTAC
AAATgacaaagaaaaagaaaATGAAATTAATTCACACAACCATTATAGCTTGAATAATAA
CCATTTAAATTCCGCTTCAGAACAAAATAATTATCAATATAACAAAAATATGCTTATCGC
TTTACAAGAAGAAATATACCACATTAGGAAGTTGCTCAAACGGATCATAAATAGTATGAG
CAAGAGCAGTGCATAAATAATATcacccacccaacCAACATTAACCAACATTTTGTACAT
CCATGGGTGTAGAAAATGTATACATCCTATATCTTTTTTTAAAATTCAATAATATTAGCA
AGCATTC
>Py17XNL_0101321.1 gene=Py17XNL_0101321
TTAATCAAATTGTGGAACTTAAAAAAAATGTTAGTAAAATGCGAAACTAAAAGTCAGCGT
GTGAAAAGTATTTCATTCCATCCAAAAATTGAGCTAGTGTTAGCTGGATTACATAATGGA
ACAATACAATTATGGGATTATAGAATAGGAATATTAATAAATAAATTTGAAGAACATGAT
GGGCCTGTAAGAGGTATCTGTTTTCATTCTGTTCAACCTCTTTTTGTTAGTGGAGCTGAT
GATTATTTAATAAAAGTTTGGAATATTCACTTAAAAAAATGTGTTTTTAATTTAACTGGG
CATTTAGATTATATAAGAACAGTACAATTTCATCCTAACTATCCATGGATATTATCTGCA
TCTGATGATCAAACTATTCGTATATGGAATTGGCAAAGTAGAGTCTGCATAGCTATATTA
ACAGGTCATAATCATTATGTAATGTCTGCTGAATTTCATCCAATATATGATATAATTATA
TCAGGTAGTTTAGATAAAACTATAAGAGTATGGGATATTAAATTATTACGTGAAAAAAAT
GTAATACATTCTAATAACAATATGAATAGTAATAATGGTGGTATATCTGGAATGGGTTCT
ATTTCAGAAAAACCATATGGTCTTGATGTATCTAATAGTTTATTAGGTATTAATGTAGAT
AATGGAATGAATAATCATTTGATGGGATCATCTTTTCATCATCAAAATAGTAATAATAAT
ATGTTTGGAGCTTCTGATGCTGTTTGTAAGTTTATATTAGATGGACATGAAAAAGGAATA
AATTGTTGTACATTTCATCATAATTTACCTATTATTGCATCTGGTTCAGATGATAAATTA
ATAAAATTGTGGAGATATAATGATAGTAAATGTTGGGAATTAGATACACTAAGAGGGCAT
TTTAATAATGTTTCAAGTTTGTTATTTCATAAAAATAATGATGATTTATTATTAAGTAAT
AGTGAAGATAGAACAATGCGTGTTTGGGATATAACAAAAAGAGTTTGTATTCATACATTT
AGAAGAGAAAATGATCGTTTTTGGGTTCTAGCATTTAAACCTAATTCTAATTTGATTGCA
TCTGGACATGATAGTGGAATGGTTATTTTTAAATTTGATAAAGAAAAATGTCCATATGAT
AAAAATGAGAGTTCACTTTTTTATTGTAAAAATAAACAAGTTATTATGTATAATATATTT
ACAAATGAATATATGAATTTGTTTCCAGTAAAAAAAAATCCAAATCCTATGATTTCTAAT
TATTATAAATTATTTGTTAATAATTTTTGTACAACACATATTGCTATCATATTTTTATAT
AAAGAAGAAGATCAACTTTTTTATGATTTAATAATTTGTAATGATACAAATAAATGTAAT
CAAAATAATTCACAAACATTTTCAAATTCACCATTAGGTGTATTCAAATCTTGGATTAAA
CGAGATAATATATCAGCAAATCAAACAGGTAGCGAAAATGATACAGGACTTAATACAGAA
TCTGTTAATTATATAATTAAAAATAAAAGTTGTTTATATGCTACTTTTTTTTCTAGAAAT
AAATATATTTTTGTCGAAAAAAAAAATGTAAATATTGGACATAATAATAATAACAATTCT
TTATATACAATAAATATACATAATTTTCCAGATGATAATTTATACAAACGAATAGAAGTG
CCTTTTAAAATAGAACATCTATATTCATTAAATAATAATAAAATTATTATATGTTCAGAA
AATAAAATATATTTATATGACATAAATTTAAAAACAATACTAAATGAAATGCATCATACA
GATGTAATTATATCTGTCGAAATTGTTAAGGAATATATCGCATTTGTGTTTAAATATAAC
ATTGTAATTACTACTATAAATTTGAATCATATATGTACAGTACATGAGAATATAAGAATA
AAAACAGGAACATGGGATAGTTGTGGAAATAAAAATGTTTTTATATATAATACACATACT
CATTTAAAATATCTTTTAACAAATAGTGAAAAAGGGTTAATAAAATATATGAATGAACCT
GTTTATTTATTTAAAGTTTATAATAATAAAATATATTATATAAATAGAAAATATAATATA
ATTAGTGATAAATTAAATGATACAGAATATATGTTTAAATTATCTCTAATTAATAATGAT
GAACCAATGGCTTATCACTATTTAGAAATGTATCGAAATTCTCAAAATAAAATTGAAAAT
AATAATGGAAAAAAGAGTGTTTATTTTAGTTATAATTTAATTGGATATATTAAAaaaaaa
ggGTTTGCAAATTTAGTTCTTCAAATGGTTAGTAACAATCATATAATTTTTAACATGTCT
ATACAATTAGGAAATATTGAAAATGCATTAAAAATtgcaaaaaaaattgataaaaAACAT
ATTTGGGAAATTTTAAGTAATCATGCATTATTGTTAGGAAATTATGAAATAGCAGAATAT
TCATTACAAAAAATTAAAGCATATGATAAGTTATCATTTTTATATTTTTTTAGTGGAAAT
ATAGAAAAATTAAAAAAAATGTTATCAGTTTCAATATTCCGTAAAGATTTTATATCAACA
TTTCTAAATTCTATATATATTGGAGATATAGAACAAAGAATAAATATATTTATACAACAG
GGTCAATATAATTTAGCTTTATTATGTTCACATCTTTATAACATTCCCATTAATTTATCA
GAAAAGGAATTTGGTTTTGATATCACTAATTGCAATTATATTCCTACGACATCTTTTTAT
TTATCccccccTATACCTTTAATTAAAATTAAGGAAAATGGAGAAAAAAGTGGAGACCCC
AATTTAACTTATTGGAATAGTTCATATAATTGGCCAGTTAAGGTTATAGAAAGCAAACAA
AATTATTATTATATTGATCATGAAAATAAAATAAAAAAAACGAACCAAATGAAATATAAA
GAAGAAATAGGAAATATGGATTCAAATAATGATCATTTATTAATTAACAGCCAAACGTAT
AGTAATAGTCGAATAAGCAAACTTGACAATACTCCAAATTGTAATGATAATAATTATAat
aatgatgataataatgatgataaaaATAGTAGTCTTGGTGATAACAATGATATTTGGAAA
GATGATTTAAACGATGATGATATAGATATCGATTTACCAGAAAATCATGATAATAATTTA
TTTAATTTGGGTAATAATAATAAAGGTGGAAAAATAGTTaagggggaaaATATGATATTA
AAACATTTAAAAAAAAATGGTAAAATTAATGATCATATAAAAGCAGGAAATATACAAATT
GCTTTAAAATTAATTTCAAAAAAATATGGAATTATAGATATGAAACCATTTAAACAAATT
ATAAAAAATGTTTATATTTCTACATATGCATATATAACACCTATTCAAAATTTTATTCCT
TTAAAAATTCCAATAAATATTAATGAATATAATTTACCTGAACATGTTCATAATAATATA
AATACAACATATATTACTAAAAATTTCCTTTTTAATCAAGTAAAAAAAGCACATAAATTA
GTAACTCAAGGAAAATTCTCATCAGCTTTATCTTTGTTTAGAAATATTTTATATAGTATG
ATTTTTGTTAATACAAATGAaaatgaaaaggaATTAAATGAATATCTTAGTATGTGTACA
AATTATATTTTGGCTATGAGATTAGAAGAAGAAAGAAATGCTACTTGTAATGATGATCCA
CGACGAAGTTTAGAATTGATGGCATATTTTACATCTTGTTCTTTACAAAATTCACATCTT
TAtcttgttctTAGAAGAGGAATGGGTTTAGCATGGAAAGCTCAAAATTATATTACAGCT
GGCTCGTTTGCTAAACGATTAATAAATGGAAATTATGAAAACATAAAAGGGTCAGACGAA
GAAATCATAAAAGCAAAAAAAATATTAATTGTTTGTGAACAGAAAAGCACAGAACAGTAT
AATATAGATTACGACCCGAACGACTACAACAATATCAAAATATGTAGCATGAGTCTCACT
AAAATTAATCCGAATGAGGAAATTGTTACATGCCCCTTTTGCCATTCCATTGCAAAAAAA
AGTTTTGCATCCAAGTTGTGTTCTAATTGTATAGTTGCCCAATTAGGAATAAAAGCTCTT
GGATTTGATTTTTTAAATAAAAATATTTAAGGACTTCCCAATATATTTTTTCCTATCATT
ATTATCCCTTTATTTCGTTAATTATTGAATTAACTTTTGAGCATTtt
>Py17XNL_0101322.1 gene=Py17XNL_0101322
TTATTATTTAAATTATAGTTCTTTCTATATATAAAACCTTCATTTTTCCAGCCAATACAT
ATTAttttttcccttttttttctcttttttttcCCTtttttttctcttatttttttctct
tattttttctcttattttttcTCTTAtttttccccccttttttttttttttttTGTTGGC
ATTATGAACTTTATAACGGAAGCAGATCGAGCTAATTTGGAAAAGTCTGAAGGACTAAAA
TTATTTTACACAAATtcaaatcaaagCAAAGAATATGAATCACACATAAATGTTTTGAAG
GAAATAGCTGATGATTATGAAAAAATAAAAATATATGTTATTAACATGAGTAGCAATAAT
AATAGTTATGGATTTGAATTTTATGATGATAGTAAATTATTAAAAGGTTTTACAAATTGT
CATATAGGAGCAATAACTTCATTTTTAAGAAAATATATGTCATCATGTAACTATGGAAAT
GGTGAAATGgaaaatgataatgaaAATGATGAAGAAAAAATAAATAAAAAAATTGAAAAC
TTATTAAAAAGTAATAAGATTATACTTTTTATGAAGGGAAGTAAAACATTTCCACAATGT
AAATTTAGTAATGCTGTTGTTTTTATGTTAAATAGCTTAAAAATTAAATATAATACATAT
GACATTTTACAAGATGAAGATATACGAAATAAATTAAAAATATATTCAAATTGGCCTACA
TATCCACAATTATATATTAATACTGAATTAATAGGTGGTCATGATATTATTAAAAGCATG
TACGATACAAATGAATTAAAAGAAATAATACCTTCAGATTGTTTCGAAGTATAATTACAT
AAATAGCTGTACATATTTTTTTTTTACAAAATTCCTTTATATAACTATATGCAATGTTAA
ATGTGTGTTTATCAAAAATTAAAACTTTTAATAATTACTTTAAAATATAATTGCGGCCTT
GAA
>Py17XNL_0101323.1 gene=Py17XNL_0101323
AAACTAACTCAAACTAGTAAATACATACGAAATAAAGTTATAAAAAATGAGCAAAAATAA
AAAAGGAAAAAAGAAGGAAGATTTAGATGCTATTTTAGCAGAATTAGGAATTGAAGAAAA
AAGAGAAGATCAAATTAATGAAAATGAAGGaggagaagaaAAAGCTGAAAATACACAAAT
ATCAAAATCAAAAAAAAGAaaagaaaAATTAaaacaaaaaaaagaaCAAATAAAATTAAA
AGAAAATGATGATACACCAATAGCACAAACAGAAGCTGTTAAAGAAgaagATGCGAAAGA
TGGCGAAaaagatggcgaaaaagatggagaacaagatggtgaaAATAATGAAGCAGCTAA
AGggaaaaaaaaaaaaaaaaaaaaaaaaaGAGAAAGAATCAAAAGCAGAAACTGGCTTCT
AAAAGAATTTGAGGAAAAACAAAAAGaagaagaACGAAAAAAAAGAGAAgaagaagagga
acgaattagaaaagaagaagaagaAAAAGaaaaaAAAAGATTAGCAAGATTAGAAAAAAA
AATGCAATTAAAAAAAGAAGGAAAATTATTAAGTGCAAAAGCTAAAGAAGaaaaaaaaaa
aaGAGAATTATATTTACAAACATTAAAAGAATCAGGAATGTTAATAGAACCTAAAGAAAa
agcaaaagcaGAAATTATAAATCTAGATATAAATAAAGCTAAGTTATTATTAAaaaaaaa
aaaaaaTAAACAAATATCAAGCGGTATAAATAATCAAAATAGTGATGATAaaaataaaga
tgacgaaaataaagaagacaaaaataaagataacgaaaataaagaagaAGAAAAAGAAAT
CGTTTTAGATGATTGGGAAGATTTTTTAAATATGGATAATGAAGAAaaaaaaaaaaCAGA
AAAAAATGATATCGATCAAAACACAAAAGAAAATAAACAAACTCAGATTGTGAAAAAAAG
TTCTATAAATGATAAAAAAGGAAAAAAACAAAAAAATAATAAAAATGGAGAATATAATGA
AGATAAAGATAATGAAAAAACAAAAGATGAAGAAGATATATATCGATCATCTATTGTTTG
TATTCTTGGTCATGTAGATACAGGAAAAACGAAATTATTAGATAAACTTAGACACACGAA
TGTACAAGATAATGAAGCAGGAGGTATTACTCAACAAATTGGAGCAACATTTTTTCCAAA
AGATGTTTTAGATAAAGAAATAAAAAAAATAGATAAAACAATTAAATGTTTATCAAAAGG
TATTATGATTATAGATACACCAGGTCATGAATCTTTTTATAATTTAAGAAAAAGAGGATC
TTCTTTATGTGATATTGCAATATTAGTTATTGATCTAATGCATGGGTTAGAACAACAAAC
AAAAGAATCTATTCAAATTTTGAAACAAAGAAATTGTCCATTTGTAATTGCATTAAATAA
AATAGATAGATTATATATGTGGGAAAAAAATGATTGGGAACCTTTTAATGATACATTTAA
AAATCAAAAAGAATATGTAAAAGAAGAGTTTAAGAATAGATTACAAACTATATTAAATGA
ATTATCAGAACAAGGATTAAATTGTCAATTATATTGGGAAAATAAAAATCCGAGAAAATT
TGTATCTATAGTTCCGACCAGTGCTATAACAGGGGAAGGTATAGCAGATCTAATTATGGT
CTTAGTTAAATTAACTCAAAGTTTTATGTTAAAAAATATTGAATATAATAATAAATTAGA
ATGTACTGTTTTAGAAGTTAAAAATATTGAAGGTTTAGGAACAACAATAGATGTAATATT
AACAAATGGGGTCTTAAAAGAATCAGATACTCTTGTTTTATGTGGAATGAATGGTCCTAT
AGTAACAGTAGCTAGAGCATTGTTAACTCCCCAACCTTTAAAAGAGTTAAGAATAAAAAA
TGAATATATTCATCATAAAAGTATTAAAGCATGTATTGGAGTTAAAATATCAGCAAATGG
TTTGGAAGAGGTTTTATGTGGTACATCTTTATTTGTAGCTAATAATAATGATGAAATCGA
AGAATATAAAAAAAAAGTTATGACAGATGTATCAGATGTTTTTAATCATGTTGATAAATC
CGGTGTTGGTTTATATGTTATGGCTAGTACATTAGGTTCTTTAGAAGCTTTACTTATATT
TTTAAATGATTCCAAAATTCCTGTTTTTTCAGTAAATATTGGAACTGTTCAAAAAAAAGA
TGTAAAAAAAGCTAGTATTATGAGAGAAAAAGGAAAACCAGAATATGCAGTTATATTAGC
ATTTGATGTTAAAATAGATCCAGAAGCAGAAAAAgaagcaCAAATATTAGGTGTTGAAAT
TATGCAAAAAGATATTATATATCATTTATTTGATGCATTTACTGCTTATTTAAAAAAAAT
AGAAGATGAAAAAAAACAAAGTAAAATGGCTGATGCTATTTTTCCATGTGAAGTATCTAT
TATAAATGATTGTGTATTTAATAAAAAAGATCCTATAGTTGTAGGTGTTAAGATTGAAGC
TGGAATTTTAAAAATAGGTACCCCTTTATATATACCAGAAAAAAACTTAAAAATTGGAAA
CGTTGTAAGTATTGAATCAAATAAAAAAAGTTGTAATAAAGCAAAAAAAGGTGAAGAAGT
TTGTGTAAAAATAGCTGGTGAACCAAATGTTACATATGGACGTCATTTTGATTTTAACCA
AAAAATATACAGTAAAATTACGAGAGAAAGTATTGATGTTTTAAAACAATATTTCAGAAA
TGAACTTACAATGGATGATTGGCGATTAGTTGTGCATCTTAAAAAAATTCTGAACATTTT
ATAATTTGAAATATGTGAAACCAACTGGGCAGCACATTTAACGCTCAACTTGCTTTGAAT
ATAAGCGACAGCGTGGC
>Py17XNL_0101324.1 gene=Py17XNL_0101324
agaatatagaatTGCTGGATATGTTTTCTACTAAATGGTTTGAATGTCATAAAAATGTAG
TTTTGATTAATGTATACTTACATAATAATAATGAATTAATAGATGTtgttggtgatgatA
AAATGAGTCATATTCTGACAAAGTTTGAAGTACTACTTAGAGAACTTATCACTACTTATT
TTATTCGATTCTTAAATTTCGAAGAAAAAATTAAAAAAAATAACAAAAAAACATTACAAA
TAGATGAATTAAAAAATAAAAATATAGATACAGAAAATTCCCATAACCATATTTATGACT
ATATATCACTTTATCATGAAATGGCCGTTTTAAACATATTTGAGTTAATCTTACTTTCTG
ATCATATATATGAACAAATAGACACATATATAATTAATCTCTTTGCTTATATTTATTCCA
ATTTAGTATCTTTCCTTAAAACGAGCTCTGATGAATATTTTGTCAAACCAATCACTGAAT
TGCCTATATCTGAAATATTAAAGGAAGAAAACGATAAAACACACAATATCGATAGACTAA
AAATATATATAAATGTAATAAATACATTGCGCAACATTATTGATAGAATCCATTTATTAA
ACAATACAATCGTTAATAAAATTGTGGATTATGATATTTTGCTAATATTAATTCCTCTTA
TTGAGAAAAAACCTTGGAAACATGATAATTATATTTTTGAACAGAATGAGTGGATAAAAA
ATGAAGATAACGCAATGGCAACTGTTGAAAAACAAGTATGGTTACTAAAAAATAGGTATG
AAATGACCAATTATAGAAGGAATAACATTTTGAAGCTCAGGAAATACATGAACGAAAATT
TATACGAACAGCTACCTCCCATGAAAACGCTCCATACATTTATAGAGCATTTATATATAT
CAAAAAGTGTTTTTCCTGAAAATAAAAATTCCTATCTAATCATTGATGTGGTTCCAGAAA
TATTTGATGAAATAAAAAATGATATACTAAAAAATAAAAAACAAGTATTATCCATGTTAA
ATAATATTACAATTTCAAAGGAAGTATTAGGAAGCATTTCAGAGGTTTATCTTTCTGTCT
ATGAATTTGATCACCAAATAAAAAAGTCAAAAAaaaaAACGAAAGAAATAAATCCCATCG
ATACAAATCATGGTGAAAAAGAAAAACCTATCGATAATCAGTACACTTGCAACAGTTGCA
AAGAAATGGCTGAATTACAATGCTCACAATGCAAgcaagcaTACTATTGCTCAAAAGAGT
GTCAAATGAAGGACTGGTTCAGCCATAGAGAAGTCTGCTCAAGTTACACATGAAATGGTT
TGTTTATTTTTTTTTCGAAAAATAAGAATAGAAATAAAAATTAATCTTAAGA
>Py17XNL_0101325.1 gene=Py17XNL_0101325
aaaaaaaaaaaaaaaaaaaaaaaaaaaaaaaaATTTAAAATGAATGAATATATGGATGAA
GTAAATAATGATGGTACAGATAGCTACATCGAAATGAGTAGCACAGAAGATGTTCTGTTT
CAGTATTTTGCAAAACTATTATATTTATTGATATTTAGTTGTATAGGATGTTTATTAATG
ATTATAATTTACTATTTTAAGGTCCCTTGCAAAGAATGTGATTTTATGAATCGAATATTA
GTTATATGTATATTGATTAAAAGTATAGGACATTTAAATTTGAGTTTGATTAGAATAAAA
AGAAGAGAAGAAATTGAAAATTCTGAAGAGTTTAAATATATTATAAAAAAAATATTAAGA
TTATTTAATTTATTAACAATTTTATTAGTAACAGCATCTTTATATTTATTACACTTTTAT
AAAAATGTTTGTTCTAAAAATACAATATCAATGCAAATTATAAGAATATATTATTATTTT
ACTATAGCACTTTATTTTTTACCATTATTATTTTATATATGTCTTGGATTATTTTTGTCA
ATCATTATATGTATTATGATATATTTTTCAGTAGATGAAAATGATAGAATTCCAACTCCA
AAAAATGTTATTAATAAATTAAAAGTTGTGAAATATAAAGATATTGATTATGTTCATAAA
AAAAATATAAATCaaaaaaaaaaaaaaaaaaaaaaATTTATTAAAAATTCATCACTTGAA
TTGATATTTGACAAAGTAACAAAAGTTATTAGAAATAAAGGAAATACAACCAAAGCTAAA
CAAAATATTCAATCAAGTTTCGAAAATAATATTGATAATCAAAAAGATGATAGCAACTCT
TGTTTTTCTGATATACATTTGAACGAAATATCTAAACCTCTcaaacaggatacacaaaaT
GGCTACACAAAAAGTGATAACAATTTAGATGACATGTACAGTCAAGATGATCAAGTTAAA
TTTACGAATGAAGAGATATTACCAGATAATGATGAAAATATAAACAAATTTAATAAGCAA
ACAAACGAAAACGAAGATATGTGCTCTATATGCATGGTTGATTATATGGAAAATGATAAT
ATTATGATCATGCCATGTGATAAACGTCATTTTTTTCATTCTAATTGTTTATCAAAATGG
TTAAATAAAAGTCAAGTATGCCCTATTTGTAGAACCAATATTGTTACTTGCCTTAATTCA
AAAACAGATATGGTTTAATATGCATGTAAATATTTTTTATGAAAATATCAATTTATTACT
ATTTCATTGTTTTAAGTGATGAATACAATTTTAGAATGTCG
>Py17XNL_0101326.1 gene=Py17XNL_0101326
AAAAATAAAAAAAATAAAATTCAAAATGCTAAAAATAAATACAGCTTCTTCATCACATTT
GGAAGATGAAATATATATTCGACCAGAAAATTATAAATATCAAAAATTTGGTAGGCCTTC
CAACGATCTTATATTACGAGTGATAGAAAAAAAGGATAGTGAAAGTGGCgaaaatggcga
aaataacgaaaGTTGTAAAGATGGcgaaagttgTGAGAATGAAATTCCATTTTGGATAAT
GAGGCAAGCAGGAAGATATTTGCCAGAATATAGAGAACTAAAAAAAAATTATAATTTTTT
TGATATGTGTTATAATCCTGAATTATCATCAAACATAACTATAATGCCATATAAAAGATT
TTTATGTGATATGGTTGTTATATTTTCTGACATATTAATAATATTTATAGCTATGGGAAT
AGATATACAATTTATTGAAAATGTTGGACCAATATTTAACAAAAAAATAAATAATTTGGA
TGATTTTAAAACGTTAAACTTAAATTTAAAAGAGATAATAAATAATTTACATTTTGTTTA
TGATTCAATAAATTTGACAAAAaaaaaAATTAATAATTCAGTTCCACTTCTTGGTTTTTG
TGGATCACCATTTACCTTATTTACATATTTAACAAAAGATAATACATCTAAATTAAGCCC
ATATGAAAATAGTTTAAAATTAATatatgaaaatagtGAAGATACACATCACATTTTAAA
TACTTTATGTAATATATGTATTAGTCATGTATTGAATCAAATAGATAGTGGAGCTAATTT
GATTCAGATTTTTGACAGTAATGCTGAAATTGTTGATAAAAATATATTTAAAAAATTTAG
TTTAAATTATATAAATAAAATAATTCAAGCTATTAAAAAATATAGACCTAATATTTATGT
TATTTTATTTATTAAAGATAATTTTCATGAAGATATTAAAAATCTTGATATAGATGTACT
ATCAATTACCCATAAACAGCTAATTAATAATGGCTCAAATTATTATTATAATTTATTTCA
AAATAAAATTATTTTACAAGGGGCATTAGACCCACATATACTACTATTGGATAATAAAAA
AAATGTTCAAAAATATGCCTCAGAAATGATACAACAAATTTCTCACAAAAATAAATATAT
AGCTAGTTTGGGTCATGGTATACTTCCCAATTCGAAAATTGAAAATGTCTATGCGTTTAT
TCAGGCAGTTAAATCTGTGAAATGAGCAAATAACTACAAATTCGGAAA
>Py17XNL_0101327.1 gene=Py17XNL_0101327
ATATAATTTAGTTGTTTGGCAATTTGTATATTTATCCGATATTTCTTCACATATGttttt
tttttgtttttttTAAAAATGAAATTCGCCGAAAAGCTGAAACACCTAAAGGTAAAATCA
TGGGATAATAAATATGTTAATTATAAATTCTTAaaaaaaataataaaaaaaaAAATAAAT
CCAGAAATAAAAGCTTTATATGATAGAATAGATAAAAATGATGAACAGATTCTTGAAGTT
TGTAAATTAGTAAATTTAGACAATACATTACTTAATCAAAAAGATAAAAAGAAAAAAAAT
GAGATCGAAAATGAAGAAATTGATTATACATATTTATTTTTTTATGTCTTACAAAATTAT
ATTAATATGGTTAAAGAACATTATGAAAGTGAATACAATTATTTATATGAAAAAATAGAT
GAGATTGTGTTTTTTTTAGAATCAGATAGAGTGAATTTAAAGGATATGGAAAGTTTAAAA
AATAAATGCTTAAATATTTATAATTTATTTGATATCTTAACAAATTATTTAAATATTAAT
GTATTGTCTGTATATAAAATTTTGAaaaaaaaaaCaaAAAAAGAAAGATTATCTACTTCT
TTAGATCTATATCAAAAATATTGCAACAATCTTCATCAGATTAGCCAAGAAGAACATTTC
AATGAAAAAATAAAATCCACATTTTTATTGATACAAAAAAAAATAGGAGATAATTGTGAA
AAAATTGATTTTTTAAATTTTAAAATTTATTTAAAAAGCAAAATAGAAAATCTTGGTCAA
CTAATATATGTTTTGAATTTTTTCTTTTTATTTATTTTTGGCTCCTTTCTTTTCATGCAG
TTGTATGGCGTCAATTTTACGTACATCCTCGATCTGAATAAAAAAATAGTGAATGAATAT
TACTATTTAATAAATTATGTCATATTTTTGCTTTTTTTAACAACGGTTTCGTTATTAATA
TTTTTATTAGACGTTTTATTTAACCTTAACATATTTTCGAACATTATACTTCATGTTGTT
ATTTTGTGTATATTATTAGTCTGTACTACTATTTTTCCTTTTAATTTTTACAAATATAAA
GAGAATAATTTTTTATTTTCTTCCCTTTCGCGTGTGCTTATGAGTGGGGTGTTCCTAGTA
AATAGCGTGAATCTACTCGACAATATAATGGGAGACATACTCACAAGTTTGTCAAAAACA
TTTTCAGATGTTCAgaatggaATGGATACTACTGCTCCTGCAAAATGTCCAATAATCGAG
TCATATGTTAACCCGATATTTGTTGGCTTGCCATTTTATTTAAGATTCTGTCAATGCTTA
ATCAGGGGATATCTTGGATTAGATATATATACAAGCAAAATTATTTTAATATGTGCATAT
GTTATTGGGTCTACATATATGTATATTTGGGATGTGTATTGTGATTGGGGCCTTTTAAAA
GAGTACAATTATTTGTTAAGGAAAAATGACAATTTGATGTACCCTCCACAATATTACTAT
TTTGCAGGGTTTTTTAATTTAATTTTCAGACTAACATGGGCCATTACAATTATGCCAATA
AATATATTTCCAAATAAGGAAATAAATTTTTTTTTAATTACCTTTTTTTTGATGTTTATT
GAGGTCTTAAGGAGATCAATATGGATATGCTTTCGATTAGAAAATGAACATGTTACCAAT
GCGTCACGATATCGAGCAATTTTATGGGTCCCTAAAATgacaaaGACAAAGGAGTTTTAA
ATATCCCCAATTTTATTCAATCAAATTATTACATTTTTATATCTCTTTTTTCTTTTCTAT
TAtttttttttttttttTTGTGACGCTATGTTTTTATTGAATTATTCTGCATTTTAgcta
gctgGTCAATTGGCTAGCTGAATTTTAAAAATATATCTACAAACAAACTGAACGTTTCGA
AACGTTTATAATTCAAATTATTAAGTATGTTTAAAAAATAAATATATTTGAAGAATACTT
AGCATAAAAAAGAAAGCGACATTAAAAAA
>Py17XNL_0101327.2 gene=Py17XNL_0101327
ATATAATTTAGTTGTTTGGCAATTTGTATATTTATCCGATATTTCTTCACATATGttttt
tttttgtttttttTAAAAATGAAATTCGCCGAAAAGCTGAAACACCTAAAGGTAAAATCA
TGGGATAATAAATATGTTAATTATAAATTCTTAaaaaaaataataaaaaaaaAAATAAAT
CCAGAAATAAAAGCTTTATATGATAGAATAGATAAAAATGATGAACAGATTCTTGAAGTT
TGTAAATTAGTAAATTTAGACAATACATTACTTAATCAAAAAGATAAAAAGAAAAAAAAT
GAGATCGAAAATGAAGAAATTGATTATACATATTTATTTTTTTATGTCTTACAAAATTAT
ATTAATATGGTTAAAGAACATTATGAAAGTGAATACAATTATTTATATGAAAAAATAGAT
GAGATTGTGTTTTTTTTAGAATCAGATAGAGTGAATTTAAAGGATATGGAAAGTTTAAAA
AATAAATGCTTAAATATTTATAATTTATTTGATATCTTAACAAATTATTTAAATATTAAT
GTATTGTCTGTATATAAAATTTTGAaaaaaaaaaCaaAAAAAGAAAGATTATCTACTTCT
TTAGATCTATATCAAAAATATTGCAACAATCTTCATCAGATTAGCCAAGAAGAACATTTC
AATGAAAAAATAAAATCCACATTTTTATTGATACAAAAAAAAATAGGAGATAATTGTGAA
AAAATTGATTTTTTAAATTTTAAAATTTATTTAAAAAGCAAAATAGAAAATCTTGGTCAA
CTAATATATGTTTTGAATTTTTTCTTTTTATTTATTTTTGGCTCCTTTCTTTTCATGCAG
TTGTATGGCGTCAATTTTACGTACATCCTCGATCTGAATAAAAAAATAGTGAATGAATAT
TACTATTTAATAAATTATGTCATATTTTTGCTTTTTTTAACAACGGTTTCGTTATTAATA
TTTTTATTAGACGTTTTATTTAACCTTAACATATTTTCGAACATTATACTTCATGTTGTT
ATTTTGTGTATATTATTAGTCTGTACTACTATTTTTCCTTTTAATTTTTACAAATATAAA
GAGAATAATTTTTTATTTTCTTCCCTTTCGCGTGTGCTTATGAGTGGGGTGTTCCTAGTA
AATAGCGTGAATCTACTCGACAATATAATGGGAGACATACTCACAAGTTTGTCAAAAACA
TTTTCAGATGTTCAgaatggaATGGATACTACTGCTCCTGCAAAATGTCCAATAATCGAG
TCATATGTTAACCCGATATTTGTTGGCTTGCCATTTTATTTAAGATTCTGTCAATGCTTA
ATCAGATATAATAATGAAAGGCAAACGATACATATATATAACATGCTCAAATATGTATCT
GGAATTTGTATTGTTATATGTACTTCATTTAATTGGGGATATCTTGGATTAGATATATAT
ACAAGCAAAATTATTTTAATATGTGCATATGTTATTGGGTCTACATATATGTATATTTGG
GATGTGTATTGTGATTGGGGCCTTTTAAAAGAGTACAATTATTTGTTAAGGAAAAATGAC
AATTTGATGTACCCTCCACAATATTACTATTTTGCAGGGTTTTTTAATTTAATTTTCAGA
CTAACATGGGCCATTACAATTATGCCAATAAATATATTTCCAAATAAGGAAATAAATTTT
TTTTTAATTACCTTTTTTTTGATGTTTATTGAGGTCTTAAGGAGATCAATATGGATATGC
TTTCGATTAGAAAATGAACATGTTACCAATGCGTCACGATATCGAGCAATTTTATGGGTC
CCTAAAATgacaaaGACAAAGGAGTTTTAAATATCCCCAATTTTATTCAATCAAATTATT
ACATTTTTATATCTCTTTTTTCTTTTCTATTAtttttttttttttttTTGTGACGCTATG
TTTTTATTGAATTATTCTGCATTTTAgctagctgGTCAATTGGCTAGCTGAATTTTAAAA
ATATATCTACAAACAAACTGAACGTTTCGAAACGTTTATAATTCAAATTATTAAGTATGT
TTAAAAAATAAATATATTTGAAGAATACTTAGCATAAAAAAGAAAGCGACATTAAAAAA
>Py17XNL_0101328.1 gene=Py17XNL_0101328
AAAAACAAAACTACCAATACATATCAATAAGTCTATGGGTTATTTATTTCGAAAGCTTAT
AAaaaaaaaaaaaaaaaaaaaaTTTAAGCATACACTACCAGATAAATAAACAATTTTAGA
GACAATATTAATGAGACGATATATTAATTTAAATAGTTATAAATATGTGGATAAAGAAAA
AAGGGGATATAAAAAAAATGAAAAAAAAAATTCAAATATATATATCCCCAATTTTATTAT
CTCTAACTACAACAATAGAATAAAGAATAATCAAGTTATTTTTGAAAATAAAATATTATC
ACAATTTGCAAAAATAAAAAATAAACTAACACACCATCTACAACTAGAAATTAGTCAACA
AAATGGAAATCCTCTAAAATATACGAAACCGGTTttaaaaaaaaaaaTTAAAAATATCAG
TAATAATAGAACCAAACCCAATACTTCCACTATCcccaccatttccactacccccaccat
ttccaccatttccAATGTTGGGCATGGTGGAAACAAATTAACAATTAAAATAAATGAACC
CAATTTGAAATCTTTACATTTGGGAAAATTGCATTACTCATCAAGTTTGGGTGATAACAG
CCAAGACAAAAGGAATACAAAAAATGAGAATACaaatgagaatacaaaagagaatacaaa
tgagaacacaaatgagaatacaaaagagaatacaaaaaataatacaaCCAAATTTAAAGA
AGTACTTAAAAAAAATATAAATGATTATGTTATTTTTTCACGGTTACACATTCCGACTGG
TACATATTTAACATTATATACATCCCTATGGGGATATTTATTAACATATGATGTTAATAA
ATTATTTTTATTAAATAATGAAATATATCCAAGTGAAATAAATATAGATGAAATTAAAAA
TATTATTAAAAATGTATCCTTATTTACTTTTGGGGCATATAATATTAGAGCTTTTGGATG
CATGATTAATGATTTTTTAGATAAAAATTATGATAAATATGTTGAAAGAACAAAGAATCG
ACCATTAGCAGATGGTTCTATAACTACTTCCAAAGCTTTAGTATATATGTTCATACATTC
TTCTTTATCCCTTTTAACATTATTTCAATTTAGCAATGAAACAATATATACTGGTTTATT
TTCTTCTATATTTATTATTACATACCCATTATTAAAAAGAATAACATATTATGCTCAAAT
TTATTTATCTTTTACATTCAACTTAGGTTTTTTTATAGCATCAAGTGTGAATATAAATAT
ATTAGATAATTTATTTCCATTAATTATAAGTTTTATTCCATTATGTTATCTGACAATTAT
TTACGATACAATATATGCACATCAAGATAAAGCTGATGATATTAAATTAAAGCTAAAATC
GCTAGCTATAAAATGGGATAAAAATACTATAAAATATTCAAAAATATTAATTATTAACAT
GATATATTTACTTTATATTTCAGCATATTTATTTGATATTCATTATTCTTATTATATATT
CTCAACATTTAATGTTTCTTATTTGTATTATCTGATTAGTCATGTTTCTATAGATGATAA
AGAAAAATGTATGAATTTTTTCAAAAAATCAAAAAATGTTTTATTCCTCTTTTTCTTAGC
TTCATTAACTGCAAAAACATTTGAAGCTTTGGAGAAAAGACATGATAAAGGAGACCAAAC
TGAAATTAAAAATGAAAATAAAGAAACAACATTGCTACTTTAATATTTTATAAATAATAA
AATTAAAA
>Py17XNL_0101329.1 gene=Py17XNL_0101329
ATTGATTGTTAATTTTTTCGGTCTTTTTGAAGAAGAGAAATTGAGCGCCACATAAAGACG
CCCAAGTGTACCTATGTATATTTAAAAAGGTTTAAAGATAATGAACTCGACACACAATTA
TATCGAATATTCTTTTTCAAATGTTGACAATTTGGATATGAATAAATGTGTTGCAAACAA
TTGTATCGAAAGTGTATATAGCTATGACGATGTTAATGAGAAAAGAGATTGTATCATAAA
TAAAACAACAACTATtagtgatagtaataatagtaatagtaatagtaatagtagtaatag
taatagtAGTAGTGTGGTTAAGCCAATTTACACGGGAAATATAAATGTGGTAGAAATCGA
TTATGTACAAGGCATAATAAAAAATAACTATGATGATATAAATGTTggggaaaaaAATGG
GATAATAAATCGAAATAGAAACACAGATGATGTATTAACAATTGTTGAATGTGGTAAAGG
AgggaatATAAATGGGAATAGAAACCAAAATAGAAATATTTGCATGAATCAAAATATATC
AAATTTAAAATTGTGTAATAACTTAGATATGAGTTTTATTTATAATACTTATGATAAAAA
TGGATTGTTGTATTGTAAAAAAATAAAATTTCATGTAAAAGGAGATAATATCAATGATCA
TATAACCCCTTTAGTTGTAAAAATAAATACTTTAAAAAATAATATGGGGAAACAATATAT
GAGATTAGAATTAAGTGATGATAAAAATGAGTCTTTTTTTTATTATCTAGATTTATTTGA
AGAAAATTATGAAAATATAAAAAAAGAACAAAAATTAGTTATCAATTTTAATTTATTTCC
ATTTAAATTTATTGATTTATTGGAAGAATGTGTTTTAGAAAATGAGCAATGTGAAGATAT
AGAAGATCAGCGTTTAAATGCAGTTCTAATATTGGAAAATATTGTAAAAGAGGTTAATAC
AAAAGGATATGGACGGGATGGATATATTTCTAGTTATATTAACAATAATAATGATAATAA
ATTTAGTGGTAGTACATATGAAAAAGGGGTTCTGAATCTAGTAGAAATAAATCAATTCAA
AGAACTAACACATCTATCATTAGTTCTAAAAAAAGCAGACAATGAAAATGTTATAAAATA
TTTATGTAATAATATAAAATATATAAAAGAATATAGTGAACATGTAATTAAAAAATTAAA
TGAAGAAATAATtaataataataatAATTGTATCGAAATAAAAACTTTACAAAAAACTAT
AGAAAATATGGATATAAAAATAAAAAATATAAAATGTAATTTCAATCATACCATGAATAA
TGAAATACAAAACTTAAAGGAAGACCATCAAAAAATAATTGAAAGAAAAGAAGAAATGTT
TATTTTAGAAAAAAATGAACTAAAAAAAGATGTCGAAATTTTAAAACAAAAATGTAATGA
ATATAATGAAATAAATAAAAATAATGAAGAAAATATAATCCATTTAAATAGTAAAATAAA
TAAACTAATAAATGAAATAAAAGAAAAAAATGATTATTTATCAAAATTAACAAAAGAAAA
GGAAATTATAGAATGTGAAAAATGTAAACTGGAAAAAGACAATAATTATTTTACTATCGA
ATTAAATAACTTAAAAACAAAATATGAAAAAGAATGTGAAAATAATATATCAAATAACAC
AAGTTATGAAAGTATAAAAATAAATAATAATAATCTTGAATCAGAATTAAAAAAATACAA
AGATAGAAATGGAAAATTAGAAAAAGAAATAAATATAGCTATTGATGAAATTAATAAGGG
AAATGATATTATTACAAAATTACAAACACAATTAAAAAAAATTAAAGATAAATTAAAAAA
TAAAACTCTAGAATATAATAATCTTGAAAAAAATCATTCTCAAAATATGATCGAAATGAC
TAAAATTCAATCACAGTTATCCGAAATACAAATTAAATTATCAGAAAAAGAAGCATCAGA
ATCTAACCTACGAAGAGATGTAGATACTTTACAAAGAAAAAATGATGAGCTCGTTAAAGA
TTTGAACATATCTCGAGAGGTCAATTTAAGACTAAATAAAGAGGTGGCAAATAATAATCT
GGATATATATTCAGTAAAAATGAACAATATCGGTGCAGCCCCGACTATTTCAACAGGGAC
AAACTTTCAAGTAGATACAAACCTTTTAGATAAAGACTTATTTACAAAATTAAAAGCCAA
TTTAAAAAATTCGTCAGGAATGGGTTACACACCAACATACACATCAGATAGCAATATGGC
CAACTTGAATTTAATAAGCGGAAAAATCGATGCGCTTGATATTAATGATAGATATAATAA
GCCCGTGAAATTTATTCCGCCCGGAATTTAGTTTCAAAGACATATTTCTCCTTTTTTTTT
AAATATAAATATATTGTTAGTGTGGTT
>Py17XNL_0101330.1 gene=Py17XNL_0101330
AAGAAAATATTAAATTGTTTTTGTCTTGTCTCTTACATTTTTATTTTTTATAACCATATT
ATTTACATTTTTATAATTGATAAGCGCTATATGCTAAAATTTTGGCAACATTTCGTTAGC
ACTTTTATTTATACACATATATCCTACCCTTTTATATTTTCATACCTACAGAATAAAGAC
ATGGATTACAAAGTGAATCAAAAAGAGGCATGTGATAAATATCTTATACAATATAACGAA
AATAATGATGAGGGTTCATATATAATTGGCAATTATAATAAATATAAGAAATTTTCTCAA
TTTAATGACATTGATATAAATTGTTATTCAAAAAATAATAACTATGATAATATGCATATG
TCAGGAAACAAATTTAATAGTAAAGAAGGAACATCTATTATTGGAAATGTTTATCAAAAG
TATAATGTGCATGTAGATAAAAATAATGAATTTGAAAATACCAAGAAAGGGTCGTATCTA
TTACGAAATGACATTTATTATAAATATAATAAAACAAATTGTTATGAAATTGAAAATAAG
CAAAATGAAAATATAAATTATACAAACATGGATCAAAATAAAAGCAAAAAAAAATGTATA
TTAGTTACTGATATGTCTAATCGAAATACAGACAATAATTTAGAAAATCGAAAAACAAAA
GAAATAATTAAAACTCCTTATGAAAAAAATAACACTAACATGAATAATTGCTCAAGAATT
GTTTATACAAATAATAATACAAATCTTGTAAATAAAGAATCATATAATAATATAAATTAT
TCTGATAAATATAAGAATATTAATAAAAAGACATATCGTTCAGAAAATCCGTTAAGTGAA
ATATTCACGAATGCTATATATTCTAATATGCAGAATAATTCTGTTAATAAAAATAAAGAA
ATGAAAAAAGAAAATTCTACTAAAAAAACAGATCACGAAATGAGTGATAAAACTGGTAAC
ATAAATACTAGTTTGATTAGGAATGAAACTTATTACAATCGGTCCGTTAATGCACACGAT
AATAACGAAAACGATGTAAATAataataataaTGGAAAAATGAAAAATATTTATAAAGGA
CAAAATTACGAGGATTACAATAACCGAAATCAAATGGTGACGGGATCTGGAATTCGAAAA
ATAAATTATGAAAATATAaaaaaaaaaaaaaaTTATAAAAATAATATTTATAATAATTTG
AATAAAGAAAATATAGCTTATTCAAAAAATGATCCCAATAATGTTAGTAgtagTATGCAT
CAAATGGCAACGATCTTAAATTCAGAGAATGAAGAAGATGGAACTTATTTATTTCAGAAA
CAAAAAATAAACAACAAATTACAAAAAAATGAAACGATAAAAACAGATTCTAAAAAATAT
AAGGGACCAAATTATCTAAATAGAAAATATAATGAAAATAGATTCATTAATGTGATACCC
ATACAAAAAGGGAATATTACGAAGAACTTTTCTGGTActggaacaggaTATACTAGTATA
TACAACGAAAATATAAATAATATTAATAATAATGGAGGATATAAATATAATGATATATAC
AAAAAATTGATTAATAATTATAATTCAATTCATAATAGCTATAACTCATTTCGAACTTTT
GATGGAAAAGATAGACATGAAAAAAATAGCATAAAAAACCAAAATAATAAATTTCTCAAT
ATTCCTACAAGTACAAAATCTGTTGAAAATATAAATAATTCTTTTAATTTAAAAAAAAAA
TCAAAaaaaAATAAATCGGGAAAAAGTCAAAATCATAACAAAAATAGTAACGAAAATTGT
ATCAAAATTACAAAACAGGAAGAAGACTCAATAATAGAATCAAATaataataaaaaaaaa
aacaataataatattattaataataTTGATAAAattaataataatgataaTGGAAATAGT
AGTAAAAAGAAAAATGCAAATAAGCATTTTAGTACAAATTTGTGTAATGCATGTTTAAAT
GTTAATGATGATGTTTATGTTAAACAAATTAAAGAAATAATCGATAGAGACATTAATTTA
TCAGAGGAAAATAGTAGAATCATATCTGAGTTAAAAAAAAATAATATTCTAAATTCGTAC
ATTTTTAAAAATATGAATTCTTTGGAAAATTTTAAAAAAGGAGGGCTAACATGGGTAGTG
TATCCAAACGACTTGGGCTCGCAAAATGGGAatggcaatagcaaCAATAATAATATCAAC
AATGGcaatagcaatggcaatggcagtggcaATACCAATTTACTGtggcAGTCTAGTGAC
ACATTTGATGTTGAAAATGTTTCCGAAAATGTGGAACTTCGTTTAAAAAATTCGAAACAT
ACAACGATAAATTATGACAAATTAGAAAAGGATAAAGGAAATAATAATGGTTATTTAAAT
GGTAATAATGAAACCGAATTTCCTTATGCAGATTTAATAAAAGATAATATTTTTTATAAT
GATAAATATATAATAGAACCCCTTATAGAGAATACATGGTTAAAACGGGTTCTATTAATA
ATTAAAAAAGAATCATTAGATTTAGATGCATTTGTATTTAAATTAAAATATTATTTTTAT
AAATCTGTTATTTTTTTATATCAAGAAGGTATTAAAGCATATTTAGGAGATGTAGCAAAT
CAAATGAAAATTTATATTAAATATAATTTTTGGTCTGCATCTGAAATTGCTTTTATTTTA
TTACAATTAACAAATATATGTAATATAAAAATAGAAGTAAGAATAAAAGGGGAGATTGGT
TGTGTTATATATCTAAATGAAGAACCTCCAAATTTTAAAGGATTTGTTGATAGTCATACT
TTAAATAATATATTTACTAAAAGAGATTGGATGTTATTAAATGATTTTGCAATACAAATG
ATGAGATATCAACAAAATGAAGATAATAATGATAATTGTAATTGTTTATCAAATATAAAT
ATAAATTCTCAAAATGGTATTTCCGAAATATTATGTTTAAAAGAATTAGAAAAAGATCTT
GAACCCGTTTTTAGTCCTGATTTAAATCAATTGATTTGTGATAAAAATATGAAAGAAAAA
AATAACACATCTGAATCTATTTTACAATTTAAAGAAAATCCAAAAATAGATACTCAAATG
AATCCCATTTCTACATCTAACAATATAGAAATAGGAAATAATGATAAAATGAGTAATGAT
TCTAAAAATGTTGTTACAACAGATAAAAATAATTGTGTAGAAACAAATACATGTATATTT
TGTTCTTCTCCAAATAAAAAAATAAAATCTTACATGTTTAATGGTGGTAGATATGCATTT
GCTGCTAAATTAAAAGAAAAAATTAATGAATTTAAATTTAAAAGATTAGGAGATATTATA
CATTTGGTTCAATTAGCAATACATAAAGGAATATTTGTATATTCCCAACGTATTTTATTA
CCAGTATCTGCTTGTGAAAAAAGTGCTGATGAATTATATCCAAAAATAAAAAGTTATAAT
TATGAAATTTGTAAAACCTTAAATGAAGTCATGGATATTATTTCATTATTAGTAGATCAT
AGACCAAATGGTTTGGTACTTGCTCAATTGAAACAACAATTTATTCTTCAATATAAAAAA
GAATTAAACAGTTTACATTTTGGTTATAAAAAATTACAGAATTTACTTTTATCTGACCCT
TTTAATAAATATTACAAGCTTTATATTCCTAATGCGAATTTACATCGAACTCATATTCAA
CATCGAAAATATCAAACTCCCGAAAATTGCAAAATATTTAAAAAAGAAGTTGATGGAATT
TTTACACATTTAAAATTTATTGAAGATAATGATTTTTATTATCATTATTATTCTGGATCT
GTTAATTTTGAGGAGGAATATGAAACTGAGTTGGACGAAAACGAAAAGgaaaacgaaaag
gaaaacgaaaaAGTAGATGCAATAAAAACGGACAAAAATACAAAGTTATCAAATTGTTTA
GAATCAAATAAaaaaaaaaaaaaaaGTGTAAATATTGATCTAAAATACAAAAATATAAAT
AAGCTACCTTTTTTTATACAAGAAAATATAAAAAATATATTTGATTTTAATGAAAAGGAA
AATGAGATAATTGAGTCTTTAGATAAAGAACATGAATTAAATGAAAATATGCGTTTGATT
TTGTTTACCATAAATAAAATAGAGCAGGAAGAAGATAACCCTAATTATGCTAATTGTGAt
aattatgctaaATTAGTAAAAGATGATCTTCAAAAAAGTGAAAATAATATAACCGATAAT
AATATTAACAAGAGAAACCATTTAGTTAACTATTTGTATCATATCGATTTTGATACCGAG
CATGATGGtgatggtaatggtaatagcaatagtagtagcaatggcaattgcagtagcaat
agTGAGTATGTGCTTTTATTTAAAAAAATAGAAAACATATTTAATAGTTCTTATGCAAAT
GATGAAACTGATgATGATATAAATAAGAGTAATAATTGTTGTAAGGATGAAGAAGGTGTA
GAAGAAAACTGGAACGATTCGAAATATAATATATGGAACTTTTTTTATAAAAaaaaaATA
AATAATTGTTTAGATATAAATAAAACATTTTATGTTTCTCCAATTCTGAATATTTATTCT
TTGATTAAAAAATATAAAATAaaaaaaaaaaaTAATGATAATCATCAAAAATATATAGAA
GATATAAATACTGAAAATACTAACTTTTCTACATTATTAATAAATAataataatCAACAT
CATGGTCTGTCTAATTATAAATATCAGAATAATTTTGGATATTTTGAAGATAATAAAAAT
GTTTCAATAAATTCTCAAAATGATTATTCGAATCTTGTCGACACAAAGTTGGCAAAAACG
GGCTCGGAAAAAACAACGAATCAAAATAATTTTATTAATAACCCTGATGACAAAAATCAA
CAATATCATAGTTATAATAGTGTAAATAAATCTGGAAATTGTGTTTTCCAAGAAAGGAAC
ACACCATCTTCTAATTTGGGTTCATATAACAATATAGATGCAAAGGTTAACAATAGCTGT
GTTAATAACAACCTGGTtagctgtgctaataaATTAACCAATAAGTATAATCAAAAAAAT
GGTAACAAATATTACAAAATTGAAAAAGAAGGAACTATTAATGTGCTTAAAGATAATTCT
ATTCAATCGGTGCCAGAAGATAACAATAATTATTTAGTTCAGAATAAATATAATATATAT
AATGAATATATGACCAATTCGTTGCAATTTGATGGTATTGAAAAGGAATCTAAGAATGTG
ACAATAAGTGTGTCTAATAATATGAAGAACAAATTTAATGCCTTTGAAACAAAATTAAAT
ACAAATAGTGGCAATAATTCCTTATATAATAATAGTAAGGTCGAGATCAATAATTTAGTG
CACTATGATAAAAATGAAAAAAATATTTATTTCGATACACAGCAAATGAATGTAGTAAAT
TCAAATAACAATTCGAACGTGTTTAACAGAAATAATGAAAATAACAATGATCTTCTTCTG
AATCATCTAAATGATGAAATGTATTACAAAAAAATTAACAAGACAAATATTATATTTGAA
CAAGAAGATGGTATTCAAAATGATTTAAAAAATTATATAGAAGAAATAAATGAATATGAA
CATGAAAATCATATTGATGTGAAATATCTAAATAATGATATAGATATAAAACTTAGTGAA
AATAAAAATAAGGATCATTTTATAGATAATTATCATGATGAAAATGATGTCAATTATTCT
GATGATTTATATAACGGAGATGATATAGTTAACTGTGTTCATAATAATGGATATTTTAGT
ATTGACGATCCAGATGATAATAATATGAATCCAAGTTTTGAAAATTTGTATAGCATTGAA
GATAGTAATTTTATTAACAATCCAGAATTTTCTTCATTCTTTATTGACACTACTGACAAT
AAATGTATGGATGAAATGGaTGGTGAAATTCATATGAGCAATTATAGTAATGATAATTTA
GATACTGATTCTCATTGTTTTAAAAAAATTAATCTTATAAATAACAATATTAATGGAATT
GAAGAAAATAACAATAATAGCAATTCTACAACCAcaacaacTAATACTATCGATATGGGT
AAAAATAAAATATTCATTAATaataataatgaaaaaaaaaaaaTAATCTCCAACAATTTG
atctccaacaatttaatcacaaacaatttaatcaccaacaatttaatcacaaacaattta
atcacaGAATGTGATGTTAATATATTTCGTAGCAGTGACTATTTAGATAATACAGTAAAT
AATTATTATGATAATACCACCAAAAATACAAAAATAAATAAATGTATGCTTTTTGAATAT
GAAAAAAACTCTAATTTATATCCGAAAACTGGTTATTTTAATAATATACACACTAATGAT
ACAAATGTTAAAAGTGAAAATGATATATGGAATCATAACTCTATATCAAGTACAAAATTA
TCTTTATTAAATAGTGCCATATGTAATGACAAAATAAATAGCTTTTCTTTTTATTCAAAT
AATATAGTATCCCCACAAAATAATTTCCTATTAAATAATCAGAGATATAATAATTCAAAG
GAATATATTGATTTTCTCTCATATAAAGATACACCCAATTAAATAGAAATTGAAAAAAAA
TCCAAAGAAATAAA
>Py17XNL_0101331.1 gene=Py17XNL_0101331
AATACACAAGCAAATTGTGTTACTCATTTTTGTATAATGCTTAAAAGCTAGCTCGTTTTG
AAATGATTAATAAATTTAAACAAATAAATGGAATATTAAAAAATAATACAATTTTTTGTG
AAGGCCGAATTTTTTCTAAAAGTATTTTTTTTTATAGCATAAAAATTATTAACAAAGAAA
ATAAAAATGATATTAAAACTTATGGACATAATAAAAATGGAaaaaaaaataaaaAAAATG
ATGAAGATGACTGTGATACCATAAATGTGTGTAAAAATATAGACCATAAAGAAGATTTAA
TAAAATCACAAAATAATTTAGTAAAATTTAGTAGGAATAAATCAATTTTTTATGAAAGTG
AAAGAATAATAAAATGTGAAAGTggagcaggagGAGATGGCGCTTTTAGTTTTAAAAAAT
TTAAAAGAAAAGTTTTTGGAAATTTAGGGATACCTAATggaggaaaaggggGAGATGGTG
GAAGTATATATTTGTGTTATTCATCTGTTAAAGGAAATATTAATCATAAAAATGTTGGAA
ATAAAAAAAATGATGATCAAAATAAACATATTTTTATTAACAACTTATCAGAGTTACCTT
GTGCTATATTAGCTACAAATGGAGGgaaagGAAAAGCAAATCAATTGAGAGGAAAAAATG
GTACCAATATTTTTTTATATTTAAACAAAGTTTGTCATGTTTATAAAATTTTACCAGATC
AAAATGATAAAGATAATAAGGGTAACATAAATGGGAATTATTTGTGTCATGATAATAAAG
TTGATAAGAATAAAAATTTTCCAAACAATTTGGATAATAACATAAAATTAGAAAAAAAAA
CAAATGAAGAGAATACAATAAATGGAAATTTATATGAAAAAAAAGAAAAAAATATAATTT
ATTATAAATCGAATTATGAAGAAAATGTTTATAACATTATAAAAAAAGAAGATCCTGTTT
ATCTTAAAAGAAATCAACATATTTTAAAACAAATAAAAACTATGGACCAAAACGTAAGAA
AAGAAACATATATTGGACTTTTGTGTGAAACAAATAATTGTATTTTACTATCAAAAGGTG
GAATAGGAGGTAAAGGGAATAATATGCAAAACACATTTTCATTTGAAAAAGGCCAAAGTG
GTGTTATTAATTATATACGTGTTGTATATAAATGTATTAGCGATATATGCTTTATAGGAT
ATGATGGAGTTGGGAAATCAACTCTCTTATCTTTAATTACGCATCAAATTCACACTGTTA
ATAATTTATACATATTGAAAAAAATATTTTTTAAAGACAATTACCAGATATCGGTGGCAG
ATTTTTTTAGTGAAAAAAGCGAAACTTCTCAAAATGACGAGAAAAATAATATAACTTTTA
ATATTAATCCCAATTTTATGAAATATATGGAGTTAACTCACCTTCTTGTAATAATTCTTG
ACATCAACATGGATGTATTTGCTCAGTTTTGCAGCATCAGGGACGAACTAAAGCGGAAAG
ATGACCATATATATCAAAAACCTTACATTGTCGTTATAAACAAATGTGACTTAAACTTCA
AAGAAAAAATGAATAAGGTGGAGGAAGCTTATAAAGGAATAAAAAATTATGATGATAATA
TTCCCATTTTTTTTGTCAGTGCAAAATACGGAATGGGAATAACAGAATTTGTCAATTGTC
TAAGGAATTGTGTACAAAAATTAAAGCATAATAATAGTTTTTTTTCAAGTTTATAAAAAT
AATATAAAATAGCATGCGCTATATATAGTTAGCATTATATAACTGCACACATTTGTGCAT
GAAATTTTATGAACGGAATGAACAATTTTGGCTAGTAAATGGAAAATGATGTCAAAATCG
CATGAACATATCAGGTTTTTATAATAAAAATTAGTATATTTATGAACAAAAACAATAATA
TAATGTGTCATAAAAAAAACAAATTAAATTCTATATATTATGAATAGTTATAGAAATGTA
TTAAAAAAAAATATATAATACGAACTATTTACGGTATTTTTTTTTTATCACAAATGATTA
AAATAGTGTAATATGAAAATATACACTTTTTGACAAAATTCGGAAATCTTATATATTTTA
TATTGTTTTATTTGATGAAAAATATATTATATACAAATTTAGAGATATATACTTAGGTGT
GTTAATTCGACACATTCTTTGTATATTTTTACGAACAAATATTTTTAATTTTGCATAATT
TTTTTCATATTTGTTGCTTCGTTCAGTAAATAATTATTATTTTCTGAAGTTTTAAAATAT
GTTTGTTTTTTGTAATATTTTTTTTTCTTTTTTTAAATTTTATTGATACATATCAAAGGT
GTTATGATTAGAATAATCGACATGCTTACTA
>Py17XNL_0101332.1 gene=Py17XNL_0101332
TATTTTACATTTTATTTCCTATTTTTTTGAAATGtttgaaatgtttgaaaAAATAACTAA
AAAATAACAACTTTAGCTAAAAGTTTTAATGAAAACACACATGACGTGTAATGTATTAAT
GGACTTTGTGATAAAATTTTTAAGTAGTCTTTATTTATATTCTTGTTCTATTATGCTATG
AAAATAATTTAAATtttttttttaatttttttttttGGAGAGTTGTTGCATTATCACATC
GTTCTTTAATCAACTGTTTTATCATCAATCTTAATGAAAAAGGTTTACTGTTTTTTATAT
TTTTGCAATGTATTTTTTAGTGGTACAAAATATAATAGAAAAACGATTTTCAATTTAAAT
ATAAAAAAAATTAAGAATATAGAAAACAAGCACAcacAAAATAATAACAATTTTAGTCAC
AAACTTTATAACACAaataataataattatagtcAATTTGACATAAATCGAGATAATGAA
TATAATGACATCTTAAATGATATAATATATGAATATGAGAAAGAACAAAAGGAAAAAAAT
AAAGGAGATAAAATATCTCAAATAAGTGGAAAAGGGAAAAACCAAAGCAAGGTCAGCCCC
AATAATGGGGACGATAAtattggtaatgataatattggtggtgataatatcggtggtgat
aatattggtggtgataGCATGTACATACCGAAACATAAAGAGCAAGCCAAGTCAGAAGAT
GAGAATAATACATCACTATGGGAAAAAGAAATTGAACGGATAAATAAACTTAAAAATAAT
AATTTGTTAAACTTATGTGACTTAAATTATGATCTTCATAGAGTGGCAATAAATAATTCG
AAAGTGGACGAAAATAACGAAGAGGAAAACTATAATAAAATTAGTTTATTTTTAGAATCA
CAAGTTTTGAATAAAAATAAAGGAGAATCAAATTTATGTATTGAAGACAGTATAGGTAGA
TATTTTTTTAAAATAAATGAAGAGTTTATTCAAACAATTTCAGAAAAAGAATTACATAAT
TTCAAAAATATAATACACAAAAAAATTATTTATCTTAAATATCAGTATCTTAAAAAATAT
AAAAGTGCCATTGAGCAAGTAAAAAAAGTTAGCAAAACAAAAACAGAAGAAATAAACAAA
CATGTATCATTAGTATATGAAGGGGATGAAAACGGCTCAACGGAAAAAGGTGATTCAAAT
TTATTAGGCACGGAAGAAAAAAATGGTAGCAAAATGggtggcaaaatgggtggcaaTAGT
GATaatggtgatgatgatgatggcgatggtgacgAACTGAGAAGGGGGCCAGAAGTGTCT
TTAGAAAAAATAAACGAAATGATAGATCTTAATCAGAAGCTTTCTAAATTGCAAAAAAAT
TTTGAAGACCTAAAAAAGTTTGACATATTTAAAGTTTTAAATGGAAATCGATTTTTAAAT
AATTTAAAAATAAACAAGTTTCAATTTTTTGAATATTCGTGTGCTTCTTTGAAAGAAGAG
ATGGACCAGTTCATAAAAAAAATCAGGATGAAAAAAAATGAAAAAGAAATTGAAGAAAAT
TATGTAAATAATTATTGTTATTTAAGTGTACCTAAAATCAATGATATGCATTTTTTAAAT
AACGAAAAAAAATCAATAATAATAAAAGTACCAAATGAAGAAAAAAaagaaaaaaaagaa
aaaaaagaaaaaaaaATATTCAATTATGTGAAAGAAATAAATATTGAAGCAGATAAAGCA
ATTCTATTATTAAGTCAAAATGATAAAAAATTAAATATTAGTGTTCGAAATATTTGTGAT
AAAATTGGATATCTAACACAAGGGTTGTGTATATATCCTCAATTAGACAATGAAATAAAT
AATGATGAATATGATAATAAAAAAAGTTATTTAAAAAATGAACAAATTATTAAGAGATTA
TTAATATTATTAATTTTTTATTTTAAGATAAAAAATGTTTATGTTATATGTATGGATGAT
ATAAGTTCAAAACTTTTTTACAATTTTATTAAAACTAATGATAATATTTTTAAGGACTTT
TACACATGGGATGTGGAAgaagaaaaagaagaaaaaaaaaaagAAAAGGATGACGAATAT
AATCCAAATTTGGAAAAAAGAAAATATGTAGATCTTGATAAAATAACGTTTTCTCATATT
TTCAACAAAAATTTTGTACCTTTATATTCAATAGAATCAATAATAAAAAATTATGTTTTT
TTATTGGATAAAGATGAAATATTTTATGATATTTCTTTTTTTAAAAGATCTTGTTTATTT
ATGTTTTTAAATAAAAATTTAAACAAACAGAGTCATGTTTTTTTTTCAAAAGTTCAACAT
TTTTTTTATTATAAAAAATTTGATTACCCATATATATATAATATTGATGGAAAATATTCA
CAAAGTACTTTACAATCTTTTAATGAAATTCTTTTATATCTAACAACATGGATTGAGATA
TTTAATACTAGCGAAACAGAAGATTTGGAATCACCAAATTGGATAAACGAAAATGAACAa
gaacatttggaatcaGATGTAAACAATTCAAAAACAAAAAGTGATGACAATTCAAACGAA
AGTTATGATCCAAATCGATTTGATAAAACCAACCAAAAATATTACGATGATTATGACACA
TCTATGGAAAATGAATATCCCGAATCTGACAATTCAGTCGAtacggacgatactgacgat
gctgacgatgctgacgaAAGGGAGTGTAGCGGTGAATATGGCGAGAGTCCATAAATGAAA
AAAAGAAGAAAAACAAaaaaaccaa
>Py17XNL_0101333.1 gene=Py17XNL_0101333
ATACAAATGGATACATATATGAATATATATTATTTGTTAACATAATATAGTGATAAAATT
ATAGAAACAATGATAGAGAAAAAATATAATTTGAAATACTGTTGTGATGATATTTGTGTT
TTTCCCAGCATAACATTATCAAATTATTGTGATTACAAACTTAGTGAGCATTTCGGTCTA
ACCGCTATATCAACATATCAGCTTAAAACGAATAAAGAGGAGCATAATAGTGAGCaaaaa
aaaaaaggGAAAGTTTATTTGTATAGACTCGTGGAAAATACAAATAATAACCAATTGGAA
AGAGAAAGTGACTATGCACTAATTTATGAGAAAAATATAAATTACCATAGCGGAGTTCTA
CAATCAAGCTACCTGTTCGCAAATGATAACTTAATGCTTGGCAGTATATGTGTCAATGGG
CTATATTTGTCAAATGTAAGGGATGGGAACTATGATAAAATAGTTGCAACTAAAGATGAA
AAAAATAACTCAGGCCTATCTTTTGATACACTAGAAAACAAAGTAGACAAAATATGTGTA
TCATTCAGTAATGGAGATATGTCTTTTATCTCAGATGGCAATCCAGTCAACTTTTGGAAA
GCCCATGAGTATCACGTATGGTCGTGTGCATTCGCAGGAGATGAAAATATAATTACCACT
GGTTCTGATGATTGCTCTTTTAAAATATGGGATATGAGATCTAAAAATTGTTCCCAAAAA
AATAATAGATCACATTCTCAAGGTGTTACAGTGGTTAAATTTGAATCTCTCAGCAAAACT
TTATATACTGGCTCATATGATAACAAAATTCGAATTTTCGATCTGAGAAATATTCAGGAT
CCATTACAAACAATTGATTTAAAATCAAGCATATGGAGAATTAAATTTGCATATAAAAAT
GGATCTCTAAATAAATTACTTGTAGCAATGTGTGACGGAGGAGCTCAAATAATAAAAAAA
ATAAAAAACGAATATATTTTCAAAGAAGGGATAAATAATAATAATGAATTAACCTACGGA
ATAGATGGGATACAAATTTTAGACAATCATGaaaaaaaaaaaaaaaaaaaaATTTATATG
TCTTGCTCTTTTTATAATAAAGAGGCTCAATTGTGGTTTGAGTGAAATGCAACTTGCaaa
aaaaccaaaaaaaacaaa
>Py17XNL_0101334.1 gene=Py17XNL_0101334
AATTAATATACGTGTGTATATATGTAAATATTAGTTACATTTTTAGAATGTATTATGAGT
ATATGTAATAGTTACTAAAATAAGAAGATATAGCTACACATTATTTTTAATGAACTCACG
ATTTCTTcttttttttttATTCTTAAAATTTTGTTTTTGTTACATTAAAAATATTAATAG
ATTTACAAATAGCAGTTTTTCAATCTTAAAAAGTGAAAAAGACCAAGGACAAAATAGAAA
AAAAAATAAAAAAATTTATTTAAATAATACTGGCCATTCTACATATGAATATAAAAATGT
TTTAAAAAATGGCGAGATTAATGATGTTGGTACTATAGAAAATATAACAGATAATTTTAG
TTGTGATGAAGATAAAAATATTAGTATAAAATTTCTAAATGCAAATAAAGAAGAGGATTA
TAACGACCTATATTTCTATCACATATTTAAAAAAATAAATATTAttaaaaaaaataaata
tATATACACACCAGCAAAATATGAAGCAATACGATCATATATAAAGAGAGAATTAAATGA
TTGTTTAGACATAAATACTACATCTTATATATTTAAACTTTCCGAATATTTTCCAAAAAA
TATTTTAGATGTATCCGTATATGTAAATGAAATTATAAATATTCTTAGTTTTTTTACATT
CAACAATGTTAATAATGTAAATAAAATAACTAGTTGTCATATTGATAATATAAAAGGAGA
AAAAAATAAATTAAATGAAAATTTGAACAATTTATCTGAACAAATTAATATTATTAATAA
TAATCAAAGAAACCATAATGTTGATACTAATAATTGTGATGGAATTATAAATACACACAT
TAGTTCTAATGTACTTATAGAAAAAAATCACATGAACAGTGTTCATAATTTTATGAACAA
ATCAGAAGAAAATTGTCCAAATTTGGTTTTAGAAGGAGATCAAAATAATTTATATGATGA
AGAAAAAATACAAATGATAAAAGAAGCATACATAAATAAACTAAAAGGGAAAAATGAAGA
GACTACCAAATTATGTAACTCTTACAACGATGTTGATAATACTAACAATATTACTAGCGA
TATTAAGGATGAAAATTTGTTTAAATCAATACAAAAAGAAAAAGATAGTACAAAAATTAG
CAAAGTAATAAGCAAGGATGAAAACTATAAATCATTTAGCTACTTTTTTTTTCGGCTAGT
TGATGCAATTAGTGGATTATTTTGTTGCATAGGAAAAAGGAACAAAAGAGAAGAAATTTA
TAATTATTTAAAAAATTTTAAATCTATTGAAAAAATAAAAAATTATAGTATAACCGATAT
TAAATTTAATACAGATTTTATGATATACATTATAAGATTAACAAAATATAAGCATGATAA
TTTTATTTGTTCTTTAAAAAAATTAAAAATGTATGACACTGAAACGATTAAAAAAATATT
TTTAAATTCAATATATGATAATATTTTAGATCTAGAATATATAAAAAATTTAGAACATGA
ATATATTATAAAGGAAGGAAAGGGAAAAAAAGTTTCCAACAAAATATTTAACGATTTAAA
TGAAAATAAAAATTGTGATAATAATATAAAGACAACACATAATTCAGGCAAGACAGAAAA
TGTTATAAGTAAAAATATAAACCAAACAAATCTTACAGAAATTGAAAAGAAATATAAATT
TTTATTACAAAATAAATTAGAAGAACAATCCATTAAAAAACAAGTTCCAAAAATAAATGA
AGGCGATTTAAAAAATTTAATAAAAGATATTATAGGTAAAAATGTTTTCACAaaaaaaaa
aaaaaaaaaaaaaaaaaaTGACAATAAAGTATTACCTGTATATATACACGAAATCGAGGA
AACTCATATAATGGAAATATTGTCAAAAAACAAATATAACCATATAAATATGGGCTCTAT
AACTGTGAAAAATCTCATAAAAAAAATTAATACCTTACTTCGTTCATACGATATTAACAT
TGCCGTTCAGGTGAAAAAGGGAAATATTACCATTTGTGATGAAAAAATTATGAACAGTTC
AGAAAAAAATGAAAAAACACCTGAACAAAATAGTAGCGATAATAATAGTGCCAATATTGA
GAGCGAACAAAATAATGGAGAAGTTAAACAAGAAGAAAGCGAAACGAAAAAAACAAAAAC
GGATTTATGTGTCGACTTAAGCGATATAACATTGTCAGATGTAAAAGATTATATACATGG
TGATGAACATAATGGAATAGAAAATATAAATAGTGATGGCCAAATTGTTCAAAATGGCGA
GatagaaaatgtaaatattgatggtcaacttgttcaaaatggcgagatggACGAAAAAAA
TGTTTTAAAATATTTTGACGTAACAGAAAATAAAAATTCAATAATATTTGAAATTAATGA
TTATATTTTGGAAAACGAAAATAAATCGACAGAAAAACAAATAGGGGAATCAATCAAATT
CGGAAATGTAGAAAAACTTAATGAAAATTATTTGACTCAGATTGAGAACGAAATAATAAA
TGGGTACGAAGAGGGAAGCAGCACCGACACAGCGGATCAAACCGAAAATAATGAACCCGA
TATGAACTTGCCAAAAAGGGCTGATAAAGTGGaagtggaagtggaaatggaagaggaaga
ggaaAACgaggcggaaaatgaggcggaaaatgaggcagaaaatgaggcggaaaatgaggc
ggaagaagaCGAAAACGAGATGAGCGGAGggaaaaaaaaaaaaaaaaTCAACAAGGAGAA
CAAAGAAATAGAAAAGCTAAAGGTGCATTTTCGATATATAAACAATAATAAACTAAAATA
CAATTTTGAAAATGTATATGCAAAAAATATCGAAGAAAAAATAGAATTATTATTATTTAT
TTTAAAGAATGAAAATAAAAAAAAAATTATTATATCTACTGATGAAAAAGAAACAAATTT
AATAAAAATGAAATGTAAAATTGAAAAGGTAGAATATGAAGATATTGTAAGTACTTTAAA
AAATATAAAATATTATTTTTTAAAAAACACAAACTCAAATAATTCATGTTTTATATTTAT
GAATGAAATTGAAAATACATTAGCTTTGCGAAAAATATTTCGAGGAATAAGAGAAAATGA
AAATGATGAAAAAAAAATGACAGTATATCATTTTTATAATAGTGAACATAAATCTTGTGT
CCTTAAAAAATTATTTTATTCTATAACAAATGATGAAGATATTTATTCAGCATATTTAGG
TAAAATAAAaaataaaaaaTCTACAAATAAGCATATCGAAAAAGGAAATATTATCGATAA
TAAAGCTGGGCCGATTTTTGGACAAACTTCTGACCGAAATATAAAaacacacacGTTTGG
AAAATGTAGTAAAAAAAATTATGTAaattataaaaatgataaaaatgatgtagatgatgt
AAaaaaaaggagggaaaaaggggggaaaaaaaaGTTGAAAACAGCTGAAAAAAATTGGTT
ATCGTTTAGAAGGCGAACTTTAAAAAAAATTGATGACATGAAAAAAAAAGCGGAACTTAT
AAaaaaaaaaaaaaCTGAAaaaagggataaaaaggttaaaagggttaTTGAAAAATTAAA
ATCGAAAgaaagaaagCGTGCTGGAAAATTGTCCAAAAAACaaacaaacaaaaaaaAGTa
aaaaaaagtaaaaaaaagcaaaaaaa
>Py17XNL_0101335.1 gene=Py17XNL_0101335
AAGAATGGAAACAATTTATGAATCCTAAAATAGATGGAACACGAATAAAAAAAATAAGGA
ATGTAAGTGAAAATGATATGATACATAAACATACAATCTTAAAATATCCATATTTTAAGA
TGAAAAAAATAGGACAATATTCAAAAATAAAACCAACTAGCCAAACTGTTTTTAATCGAG
ATATTGAAGTTGTTTATGATTATAGATATTGTGATATTTTTGAAAACTTAAAAGATATTA
TTTCATTAAATTTGAGAGGTATTACTATACGAGAAAAATGTACAGATAATTTGATATTCG
AAATATATGATTCTCTTCAAAATAAAACATTAATTAAaaaaaAAAATGAAGAGTTTGGTG
CAGAAGAGATATTCAAGGAACTTATTGACAAACTTCGAAATATAGACGAATAAAATTTAA
GAACTAATTTATTTAATTGTAGTCAATAATACATGCCCTATAAT
>Py17XNL_0101336.1 gene=Py17XNL_0101336
TAACAAAATTGGAAAGTCATATTTGGCAAGGCAATATAATGTTCAATTATTTTTTAAAAG
GCTTTAATAATTGCAAAAACAAAATCGATGTTGACCATTTAAGCAAACAATTTTTAAAAC
ACATTTATAATTTCAATACATACGAAATATCATTATGTTTAAATAAATTTTCGAAAATTA
ATTATCATGAAAAAGATTTCTGGAATCAAGTTTGTAAATTAATTACATCAAACGATGCGA
ACGTTTTGAGTCGCTTTGGGGTTTTAGGAAATAGACAGTTCCCAAAAAATGGCGAAAAAG
Gtggagaaaaaggcggagaaaaaggcggagaaaaaggcggagaaaaaggtggcgaaaaag
gtggcgaaaaaAATCTCCTAACCCTTTTTAATATCGAAGAACTGTGTTTAGTAGTGAATG
CAATAACAAAAGTTAACATAAAAAATGAAAAAATATTAAAATTAGCTTCTAACAAAATTA
TAAATGAAATAAATATTAATAAGCATACTATAAATATATTGAAACATATTTCTGAATATA
GTAAtaataataataataCAATAAATAAAAATATTCTATATGAAAAAATTAGAAACATTT
CAGAAAACTACAATGAAATAAATCAAAATTTAACGGAGAAAGATATAAGCACACTTATCC
AGTTCATATTAGACCAAAAAAATAAAAaaaaaaatgaaaaaaaaaatgaaaaaaaaaatg
aaaaaaaaaataataaCATAAATAATGCTAACaatgctaacaatgctaacaatgctaaca
atgctaaTAGCGTtaacaatgctaatagcgAACTTAAAAATGACGAAAACAGTATATTAA
ATAAATTAGAGACAAAACTGATTAGTAGCCTACAAAAAGTTAACTACATTAGTGAACAGA
GTATTGCTTTAATTTTAAATGCATGTAGTAAGGGTTGTGAAAAAAATAAAAAGCTATTAG
AAATTATAAAAATaataataataatGAAAATAAAAAatgaagataataaatGTTCAGATA
TATTTATAAGTAGTATCACACATTCTTATGCATCATTTTATTATAGAGACAAAATTTTAT
TTAATTTAATTTCAGAATATACTTGTAAAAATATAAATAACATAAATATAAAATCGTTAA
TAATTATTTTAAATAGTTTTATTAACATTAATATAATAAATTTACAATTATTTAACACAT
CTTTAAATAAGATATATGATAACAAAATTGTCCAAACCCTATCTAATCAATGCACATCAA
ATTTAGTTACAATATTAACAAAAACGTATAATTATTTAGATCATGAAAAAGTGGAATATA
TTTTAAAAAGCATCATaaaaagaatcaaaaaAGAATATATAAAATATGTTGAAATGAAaa
aaaaaaaaaaaaaaaaaaaaaaTATATCTAATTTTACTAAAAATTATCATGAAAAAACGG
AAAATTTATTTATTTTATCATTTTTAACTAAACACTTGACAAACATATTAAATAATCTTA
GTAAGCTAAACTATGCTGATAATGATTTGTTTGAAATATTTACATATTTAATTTTAAAAA
ATAAAAATTATATAAATAAACTCGATTTTATGAATATTGCAAGTGCATATTCTAGATATG
GATATATAAATAAAGAAATATATGACATTATAAAAAAAGAATCAAAAAAATATATAATTT
CTTATGATTTAAAATATGTAGAATTTATTAACATATTTACAAGTGTTGCTAACTTATATT
TGATTGAAAAAAATAGACAAAAAAAAAGTGAGAACATGATGGATGATCATTTGGTAAATG
GTTTCAAAGATATCCTAAGCATAATAATAAATATGCTTAAATATAAAAATGTTTCAAAAA
TAGAAATTATAAATTTTCAAAATTATGATAAAACAAATAAACCACATAATTATAATAATT
CTATTGTTAAAGATAAAAATATTATTGAAAATTTAAGCATAAATCATTTATGCACTATTT
TATCAGTACTAAGCAAAATAAATATTCATGATGATGTTATTTATAAACATATTTTAAATC
AATTAAAAaaaaaAATATTTAAAATAAACGCAAAATGTTTATCTATATATTTATTATATA
TAAGCAAATTTAACATAATGTTAGATAATTACATAAAATCAGTGTTATCAAATTGTTTTA
TAATTGCAAACAATTCTATGGTTTCTAAAAAAAAAAGCGAGTTAAATTGGGATATGTTAT
ATGGAAGTGGCAATAATGatggaaatggcaataatggtggaagtggtaataatgatgaac
gtggcaataatgatgaacgtggcaataatgatgaacgtggcaataatgatgaacgtggca
ataatggtggaaatggaaaTAGTTCGATTCTAAGCAAGATGGGCAAATTATATACCCAAT
TAAGAACAGCCGATTTGGTAAATAGTGTGTACATTATTAGATGTATAATAAAAAATGATT
GGGAATATAAAAAGAATACATTTATAATTTATAGATATTTAAATTATATTTATGAAACAA
TTTCAGAAAAaaataataataataatGataataataatgataaAAAGAAAGAATATTTAA
AAAATTTACCTAATGTTATAAAGTTAGATGATAATGATATAGATGAAAAACAAAATGTGA
AAAATAAAAAAATGAATATACATTGTTCATCTATTTTAGTAAATACATTAATAATTTTAA
ATACACATATATATAATAATTGTTATTATACAAAACTTATTATATATTTATTATTTTATA
CATTTAATAATATCTTTGAAATGTTGAATCTTGATTTTTCAATTAAAAAAGCAATACATA
CAAATTCAGATAAACAAATAAATAATATCAAAAATGTAATCAAAAATAAAATTGATCCTG
CTAGCATTCGGCAATTAAATATGTCTGCTTTAATCTTATGCCATTTTGTGCCTTTAAATA
AGAGCATGCCAAATGAAATTTCGCAtctaaacaagaacatgccaaatgaaatttcgcatc
taaacaagaacatgccaaatataatgtctcatctaaaTAAATACCCAACTATAATATTGT
CCTTTTTATTtttttttttAAAATATACACAATTTGTTCAATTTGAAAAATATAACTCTA
TATATAACTATACTACAAACGATAAAATTTTAGTTAATTATGATAATAATGATATATATT
CTAATTTGAATGAAGAACGAAAaaaaaaaaATATTGACTGTGACCCTTCTCTTATTCCCC
ATGTTTCCCATAACGAAATAAGCATCTACTCAAATATTTTGAGCATTTTAAAAAAATATA
aaaataaaaataaaaacaaaaataaaaataTAGAATACCAACTGGATGGTGTTGGAAACA
TGGAGATAGACCCTCAGCAAAAAATAACTGACGTAACAGTAAACTTGGAAGGAATTAATA
AAATTAAAAAAAGAAGATTAGAATTTATATTTAAAGAATTAAAAAAAAGTAAAAATATAG
AACAAGTTTTTTACAATATTGCACAATGTAATAACAAAATAGTTAATTTAAACATTTTTG
AAGACTATCCAATTGTTAAATTAAATAGCTTAATAAATAGTCATATAATAATAGATTATA
TATTTAAAGAAaaaaaaaaaaaTTATATTATTGGAACCAATGTTAATAATCGTGGTGAAA
TATCTGGAGATATCGAAATAAATTTACCATATATTTTTAAAACAATAAATAGTATTGAAC
TTAAAGCAAATATAAGTAGCTTATATACTAATAATTTTTCAATACGATATATATTACCAT
ATATAAAATATTGTAATAATTGGAAATTTATTTTTGAAACATATATATCAGCATTTAATA
ATATAAAATGTGGATCCTATACTATAAAAACAAATTctattaaaacaaatttaattaaaa
aaaaTCATTCAATAATTTGGGAAATAAATCTTAATAAAATATATCATGAAATAAATAAAA
ATTTTATCCCATCAGATAATATTCTTAAATTTAATGATAACCATATTAAAAATACCATAA
AATATGTATATAAAAAAGATGAACTAAATTATGGAAAAGACAATGAACAAAACCAAAGTA
ATTACACATTTTATCCAACTTCGGGATACTACTACGAAATAGAAAATGAAATATCTTTGC
CTTATTGTGAAGCAAATTTTTTTAAAAATCATTTAAATTTTTTATATGCTAAAAATATAT
TTAAAAACTTATATTCATATATACATTTTAGTAATGGAATAAAATATAATTATAATAAAA
ATAAACAATATTATTTAAATAAATTCAATTTCACTGGTAGTATAGGAAGTTCTTTAATTT
TTCGAGGGTTTGAATATAATTCTATTGGAACTACAGAAAAATGTTTTAATTTTAATGCAC
AAAATAAAAATTATGATATTTCTTATAACTATTTAGGTGCTAATTTTTTTACTAATATAC
AACTTATGTTTAAATACATATTAAATATTCAAAATATTAATCCTATGTTATTTTTTTATA
TACAATTAGGAAGATTAAGTGATCATTTTTATTTTTCTTTTAACCAATTAAAAAAAGATA
CTCGCCTTTCAGCAGGTTTTGGGCTTATGACATATGTTCAGAAAAACGTTGCTCTAGAAC
TTTCATTCAATTTTCCAATATTACATCAGCTTACTGACAAAACTAAGTTTTTCCAAGTTG
GCTTAAATTTCAAAGCTGCCTTGTAGTGACACACCATCTTAGTTTGCTCCCCATGCTTAG
TACtgcttagtattgATTTTT
>Py17XNL_0101337.1 gene=Py17XNL_0101337
ATTAATATGTCAAAATATTATTCCTGTTAATAAAAAAATAGTACAATATATATATTTACA
TATTATGAATATATATTTATTTATTGACCATTTTGATCGTACTAATACCAGAAACAATTT
TAAACTCGTTTTTGCACATTTGGGATATCCCCAGAATAATAAAGTATTTAAGTTAAAAAA
AATTGCACGAAAAAAATATATAATTTCCTTAGGGAAATAAAGAAGTTATTTTATAAGCAG
TTTGATATTTTATAAATAAAAGATGAATCGTGTTAAGACGACATTTTGTAACTATTACAA
AGGGATAGTAAATAAAAACAGCCTTTTTCAATTAAAGAATAATACTAATAATATGAATGG
ACGACACATAAGTACTAGCCATATAAATTTTAACAAAAATAATGAAGCACAAACTGCAAA
TAATTTACCTAAGGCAACCAGAGTGCCCATCATGCGTTTCTTTTACGGGATTATAGCTCT
TATGGCAATTGTTCCTATTTGTCAGTCTCTATATGAAACTGATAAATATTATAAAGAAAA
CAAGCACTTATATGAAAAAGGAGAGGCCTAAGAATGATAGGAAATTCAATTCCAACCCTT
TAGGTGCTATAAGTTATAGTTGCTATATCTTGGAACTCATTTTAATACAAAGCATGTAAA
TAAAACATATGAGAAGGT
>Py17XNL_0101338.1 gene=Py17XNL_0101338
TTCTaaaaaaaaataaagAAAAAAAAATAAAGCTATAGTAAACAAAATTTACCATTGATA
TATTTATTTTTTCTTAAGGAGGTTTATTTTTCTAAACGAGAAATTAAGTATATAAATATA
GTTGGCTCTTGATATtacatacataCATATATTAtatatatttgtttttttttctatata
tATAGTGAATAGGTACATATAATAAGCCTATTTATGTACAACTTTTCTTATGTTTGAATG
ATTGATACACCTTTTTAAAGTTATTTAAATTTAAAAAAAAATATATTTATAAATAAAAGA
AAAAATGGCTGATGGAGAATATAACTTTTCATTAACAACATTTAGCCCAACTGGAAAATT
AGTACAAATCGAATATGCTTTAAATAGAGTATCTAGTAGTTCTCCAGCCTTAGGAATCCG
GGCCAAAAACGGAGTCATAATTGCCACGGAAAAAAAGACCCCAAATGAATTGATCGAAGA
AACAAGTATTTACAAAATTCAACAAATCAGTGATCATATTGGTATAGTATATGCTGGTAT
GCCTGGTGATTTTCGAGTTTTATTAAAAAAAGCAAGAAAAGAAGCTATAAAATATTCTTT
ACAATATGGAAATGAAATATtagtaaaagaaCTAGTAAAAGAAATCGCATCAATTGTTCA
AGAATTTACACAAACAGGAGGTGTCAGACCATTTGGTTTGTCTTTATTAATTTGTGGCGT
TGATGCATATGGTTATCATTTATATCAAATTGATCCATCAGGATGTTATTTTAATTGGAT
GGCAACATGTATAGGTAAAGATTATCAAAATAATATTTCTTTTTTAGAAAAAAGATATAA
TAGTGATATAGAAGTTGAGGATGCTATACATACAGCCATATTAACCTTAAAGGAAAGTTA
TGAAGGTGTTATGAATGAAAAGAATATCGAAATAGGGGTTGTTTGTAATAACAATACATT
TAAAATATTAACCCCAAATGAAATTAAAGATTATTTAATAGAAATAGAATAATAAAAAGG
AACAAACAAAATTATAAATAGTAATAATTGGA
>Py17XNL_0101339.1 gene=Py17XNL_0101339
AATAAAAATATTAATTACATTTCAACTATTATTTAAATTATGGAAAATATAAATGGGACA
AGCATATCAGATGAAATAAATAATAGTTGGCAGAACGAGAAAGGAGACGGGCTTGATGGA
GggggaattggggaaaaGGAAAATTGCGAGAAAATGGTTAAACAGGAAGATGAaaaaagg
gttaaaaggggaaacaaaaaaagggttaaaaaggAGGATAAAaaaaaaAATATTGAAGGA
gatgaaaaaaaaaatattggaggagatgaaaaaaaaaatattggaggagatgaaaaaaaa
aatattggagaagaagataaaaaaagtgttgaagaagaagatgaaaaaaaaaatattgaa
agagaagatgaaaaaagtgttgaaaaGGGAAATGACGAGAAGAATGTTGAAGAGAGTGAC
gATAAGaatgacgaaaaaaatgttgaagagaatgacgaaaaaaatgttgaagagagtgaa
gataagaatgttgaagagaatgaagataagaatgttgaggagagtgacgataagaatgtt
gaagagaatgacAATTCTAAGTGTAACGATTGCGAGCTGCAAAATAAAAAATTAAGATCC
TGTGGAAATAACTGGAAAGGGAGTAACACATTTAGTAAATTATTTGAAAACGAAACAAAC
GATTATATAAAATATAATACAAGCCCAGGATTGTTAGAAAGAAGCGAAAATATAAATGAT
AAACAAAATAGtaaagaaaatagcaaaggaaataTTTGCTATCAGTTAAATAAAACAGAC
CAAATTAGTATGTATAATTTTAATCCTTATCAATTAGGATATCGACCAAATAATGGCTTA
AACCCATCACAAGGTTACGTATTTATATATCCCCATACAACTAAAAATTCTAAACCGCCA
AAAATAAGAAAAAAAAAATTATCATGTTGTTAAAAAGGAGAAAAATATACACAAATATAT
AACCCATCTTTAAAACTATTTTATGCACATGCATGTATTTGCGAATGAATGTTAGACGTT
GGGAAATATAAAAATTATATGAGCTT
>Py17XNL_0101340.1 gene=Py17XNL_0101340
ATAGGAGAAAATATTTTCATTTCtctctctatatatatTTCTACAATTTTTCcatttttt
ccattttttccattttttcAGtttttccattttttccagtttttccaatttttccagttt
ttccaatttttccagcttttccaatttttgcaCATTTATTTATATACATATCAAATGCTC
TCGTAAATATTTAACAGTTTGTAGTAAAAAAATAAGAAGAGACTGCGGCCTAAACTAAAC
ACATAAGAATAATTACGTGCTTCACCTCGTTTGAAAATGTCGGTTCACATGCTAAACAAA
AAGGCAGATAGCCTACGCTCTACAAATGTGTTGCTTACAAATATAAATGCAAGCAAGGGT
ATGTATGAAATAATAAAGAGTAATTTGGGTCCAAAAGGGAGTTACAAGATGCTAGTAAGT
GCATCAGGAGCTATAAAAATAACAAAAGATGGGAATGTGTTACTAAATGAAATGATGATA
CAACATCCAACAGCAACTATGTTAGGTAGAATCTGTTCAAGTATTGATGAGAATCTAGGA
GATGGGTCAAGTAGTAATTTAATAATAACAACAGGATTAATTTATTTATCAGAAAAATAT
ATATTATATGAAAATATACATCCTCGAATTATTACACAAGGGTTTGATACTATCAAAAAT
ATTTTATTTGATTTATTGGATACTATGAAAATTCCAATAAATATGGAAAATAGTTTTAAT
AAAGAAGTATTGTACAATGTTGCTAAAACATGTGTTAGAACTAAATTGCCAATTCAATTA
GCAGATAAATTATCAGAAGATTTGGTAGATAGTATTCAAATTGTTTATAATAAAAATAAA
CAAATCGATTTACATATGATCGAAATTATGGATATAAAAAGAAATATGAGCATAAATACA
AAACTTGTTAGAGGTATGGTACTAGATCATGGTTGCCGACATCCTAATATGCCTAATAGA
TTAACAAAATGTTTTATATTAGTTTTAAATACTAGTTTAGAATATGAAAAAAGTGAAGTA
TTTTCATCATTTGTTTATTCAAATGCTGAAGATCGAGATAAATTAGTTGAATCAGAAAGA
AAATTTACAGATGATAAAATAAAAAAAATTATTGAAATaaaaaaaaATATAATAGAAAAA
AAATTTAAAGAAACAGGAGAAATGTATAATTTTGCTGTTTTTAATCAAAAAGGTATCGAT
CCTATGAGTTTAGATTTATTAGCAAAAGAAAATATTATGGCATTAAGAAGAATAAAAAGA
AGAAATTTAGAACGTATTGTTTTATGTTGTGGTGGAAACCCATGTAATAATGTATATGAT
ATTGTTGAAGAAGATATTGGATATGCCGGATTAGTTTATGAAATATGTGTAAATGATGAA
AAATATACATTTATAGAAGATGTTTTAAACCCTAAAAGTTGTACTATATTTATACAAGCT
CCTAATGATTATACAATTAAACAAATTAAAGATGCAATCAGAGATGGATTACGAAGTATT
AAAAATGCAATAGATGATAATTGTGTTATATCTGGTGCAGGTGCTTTTGAAATTGCTGCT
TATAATAAATTAAAAGATGAAGAAAAAAAAATTAAAGGAAAACAAAAATTTTCATTTGAT
ATTTATGCTAACAGTTTGTTAAACATTCCAAAGGTATTACTAGAAAATAGTGGATTAGAT
ATACATCAATCATTGTTTAATGTTATAGACAAATATAATGAGAACCCAACAGAGCCTCTA
GGTGTTGACCTTGATTCTGgagaacccATAATACCCCACCTTCGAGGTATTTATGACAAT
TATTGCGTAAAGAAACAGATCATATCAATTTCAACTGCGATAGCACAACAAATTCTTTTA
GTTGACGAAATAATAAGAGCAGGAAAATCAATGGGAGGAGAAAAATAAATACAAACAAAA
CGATAGACATCCA
>Py17XNL_0101341.1 gene=Py17XNL_0101341
ATTTAAAAAGCAATTTTTAGATTGTTCAAAATGGAATTTGTCAAAGACTTAAAAACACCA
GAAGATTATATCAACAACGAATTGAAATATGGAGCTCACAATTATGATCCCATTCCTGTT
GTATTAAAAAGAGCTAAGGGTGTATTTGTTTATGATGTTAATGATAAAAGATACTACGAT
TTTTTATCTGCATATTCATCAGTTAACCAAGGACATTGTCACCCAAATATATTAAATGCT
ATGATAAATCAAGCTAAGAACTTAACAATTTGTAGTAGAGCCTTTTTTAGTGTACCTTTA
GGAATATGTGAAAGATATCTTACAAACTTACTTGGTTATGATAAAGTGTTAATGATGAAT
ACTGGAGCAGAAGCTAACGAAACTGCATATAAATTATGTAGAAAATGGGGATATGAAGTT
AAAAAGATTCCAGAAAATATGGCTAAAATTGTTGTATGTAAAAATAATTTTTCAGGAAGA
ACTTTAGGTTGTATATCTGCATCTACTACAAAAAAATGTACTTCTAATTTTGGTCCATTT
GCTCCACAATTTTCTAAGGTTCCTTATGATGACTTAGAAGCATTAGAAgaagaATTAAAA
GATCCAAATGTTTGTGCATTCATTGTTGAACCGATTCAAGGAGAAGCAGGTGTGATTGTA
CCATCAGATAATTATCTCCAAGGTGTATATGATATATGTAAAAAATATAATGTTTTATTT
GTTGCTGATGAAGTTCAAACCGGATTAGGTAGAACCGGTAAATTATTATGTGTACATCAC
TACAATGTTAAACCAGATGTAATCTTATTAGGTAAAGCATTATCAGGAGGACATTATCCT
ATATCCGCTGTTTTAGCAAATGATGATATTATGCTTGTTATAAAACCAGGAGAACATGGT
TCAACATATGGTGGGAACCCATTAGCTGCATCTATATGTGTTGAAGCATTGAATGTATTA
ATTAATGAGAAATTATGTGAAAATGCTGAAAAATTAGGTGGCCCATTTTTAGAAAATTTA
AAAAGAGAATTAAAAGATAGTAAAATTGTTAGAGATGTAAGAGGTAAAGGTTTATTATGT
GCTATTGAATTTAAAAATGAATTAGTTAATGTTTTAGATATTTGCTTAAAATTAAAAGAA
AATGGATTAATTACAAGAGATGTTCATGACAAAACAATTCGTTTAACACCACCTTTATGT
ATCACAAAAGAACAATTAGATGAATGTACAGAAATAATTGTTAAAACTGTTAAGTTTTTT
GATGAGAGGTTTTAAATTATTATCCcccAAAATGCACATTAAATAATATATGGAGATTAT
TAGT
>Py17XNL_0101342.1 gene=Py17XNL_0101342
TAATTGTTTTGTAAAAAAAATGAAAGAAGATCTAGATATGGACGAATATTATTTACATAA
AAAAGAAATAAAAAATATCTTTAAAAATGATGGTGAAGATATTAGTACATTTATTATTAC
TAAAAAAATGGGTTTAACAAAAGAAAAAAATGACAATATAAAAGATATGAAAAATTTAAT
TTCAATACATCCATATATCTTTGTTAAAAGTTCTATTTTTTACAAAGATCTTGAAAATAA
TGTAAACAATAAAAAAACAATAATTGAGGATGTAAATATAATATACAACAAAATTACAGA
ATTATTTCAAAGTGATGAATATAAAAAGGATGTAAAAGATTTAAATTATTTAACTAGCCA
AAATGTTTTACCAAATAATAATTTTTTTTCTGAAATTTTTAAAATACCATTACTAATTCA
TAAATATATTAATAGTAATGAACATGAGGAAAATTTACCCAATTGTATAAAATACATAAA
ACTATGTTATAATATAAAATTATGTCTTCAATATTATTATAATAATAAATTTAACAATGA
TTGTTTAGTTAATTATTTAAAAAGTTATGAACAAAGTGTAAATAAAGAAATtaaaaaaat
taaaaaaattCTTTGCAATTTAATTGTGAAAACTGATGATATAGCTAAATTAAAATTGTA
CATACAATATTTGTCCGATATATTTAATTATTTTAACACATTAAAATTTGATGAAAATAA
AATTGATCATAATTACACACCCCAAAATGTAGTGGAAAAACAAGATGAAATAAAAAACCT
TAACTGTTCAGAAAAAAGTAGTAAACTAGCCAATTATAATGACAATAACGACACTGGAAA
TGTTAGCAATAATGTAGATCATATTTTTGATAATCATCATGTAATAGACAAAAATGGTGA
GGAATACATCAAAAATAAATTCTTAAAACTTAAACATTATAATATATTAACAAAAATAAG
AGAACGATTATTTTCTTGTGAGAATAACAGAGATCAAGCAACACAAAAaaaAAATTTACA
CAGTTACGAAATATTACAGCTATTTTTAAATGAGATTATAAAATTAAAAAATATATATCA
AAAATTATTTAACGGAGTAGATACAAATTTATATAAACATATAGCATTTATATATTATTT
CGCTTTATCCTTAGTGCATATTAAAATAACACAAGGAGATTTGCCCCGTTTAAATAAAAA
TAATCATGGCCATGTGCACACAAGTAATATATCTTTGTTGAATAAGCTTAATGAGCAGGT
TGTTATGAAAAAAAACAAAAAAAATGAAACAAATAATAATAGAaatggaaatggaaatgg
aaatggtaatgaaaatggaaatggtaatgaaaatgACGATACCAATTCGGGTGACTGTTA
CAAACGAGACGACACAAGATTGTTTGATTCAAATTTAAAACTACCCCCTGAAATGGAAAA
TAATTACGATTTTATGTACAGTTCAGAAaaaaaaaaaaaaaTATTACATGATATAACGAA
ATTTATGGATGAATTTAATAAAAATATAAACGAAGAAAATATATTAGACAGTTATTTTTT
TTTTAGAAATAACAATATTTCAACTTGGAAATATCCCTTTTTAAATTTAAACACTTGCAT
ATTTAACTATATGTATTATTATGTGTTCTTTAAAAATAAAAAAGTTTTACTTTTTAAAAA
TAACGAAAAAGAAAACAGTTCAAAAAAAAAAGTAATAAATATTGAATTTCAAGAAAAGAG
GTCATTTAAAAATCACTATAATTTTGTTGAATATTTATATGAAGAGGAGGATAAAAAATA
TGACGATGTAATAAAAAATTGTCCACAAAATATAAAAAAGAATTTCAAAAAAAAAAGTAA
AAAGAAAAATATATTTCTTAATCATTACACCGAAATACAATCACTAATTCAAAACAACAA
AATTGAGGAAACTGTTCTGGATTTAAAAAAATATAGAAAATATAACATAAACAGTTTAGT
GTTAAAAGAAGAGAGTGATACCCCATGTATAAGTTTTTCCATTGTGATGAATAATTTTAT
AAACAAAATATTTGTAGCATATATCTATGATTTCCTTCAAACCAATAATAATATGTTTTA
TCAAAATGTTTTGTTCTTTGACAAAGACGACAAAAATGGAAgaaatggaaaaaatgaaag
aaatgaaagaaacgaaagaaacgagagaaatgATTCTAAAGAAGTATGGGGTGTTGAGAC
AAATCGATTACCCAATTCGTTAGATGATGAGCTAAAAAAACAAAGAGAATTTTTCATTAA
AAATGCTCAAATTTTTTTTGATTCCAATAAAAATAAGACAAAAAAAATTAATGAAAACGA
ATCAAATAATTCAATAAAATTTAGTCAAGAATATTACCAAGAAAAAATTGCTGAAAAATT
AAAATATTCCTTTTTAGTTTCCTATTTTTATAATATTATATTTATTTTAAAAAACATTAA
ATGTTATATTGATAAATCTTTGTTATACACCATTATCCATATGTTTGAAATTTCTTTTAA
AAATATTATTGAAAATTTAATAACTATGTTTTTGACAACCCAAAACATATTTTTTAAATA
TAATAATTTTCAATTTATTATCGAGGCTCTTTTAAAAAGCGTCTTCCCCTTTGCATTTTT
GTTTCTTTCGTGTATTTATCAAGTTGATGTTACCCGATCAACGGAAAAAATATTGAAGAT
CTTGAATAACTATTCGATTAGCATATGACATAAATTTGCTAATTCcct
>Py17XNL_0101343.1 gene=Py17XNL_0101343
AATTTTTCATTTGGAGATTTATGAATTGTCTCATGAAAAATATGAATATTTCAGAAATAA
ATGAAAAGCTAGTTGGGGGTGGAAAAGTTGAAGAATCAATACAAAAGGAAAATGACATAA
aaaaaaaaaaaGAACATAATACATCATTTTATTATGAGATATATAACAAAATTAATATTT
ATTATAAATATTCTATCAATGAAGAGGAAAGAAAAAATAAATGCTTTTTGAAAAATAAGA
ACCCATTGACTGAAATAACAAAAATTCAAGATGAGTTAGTAAATTTTTTTGATGAAAATG
TTGAATTATTTTCGAACCCATTTTATTTTTTAAATTATGAAGAAGATAACAATATAAATA
AAAATGATTTAAAAAATTATTTAGGAACAAAATATCCAAATTTATTAAGTATTATGGAAG
ATATAATAAAATGCTCATTAATAATAAATAGGAATGTTTATTATGTATGTGATTTGTTTA
ATGATGTTTACAAAAATCTTGAAAAAAATAATATACACACAGAAATAAGCAAAACAATAT
ATATCAATGAGGTATTAAAAGAATGTATAGAAAAAGAAAATTTAATTATTATGATATTTT
TGGAAATTTTAGGGTATATAAATAGGAATGAAAAAATTGGAGTAACATTAGATAATGATA
ACAAATTGATGAAACATGAATATTTTAGTGAAAAAGAAGATAATTATACAGATAATGAAT
TAAAAAAAAATGAAGAAATAAAATCATCAAGTGATAATAGTTCATTAAGTAATAATTCAT
TAGCTAGTTTGAATATTTCTAAAaaaaaaaaaaaaaaaaaTATTAATAATaaaaAAATAA
ATGGAGATAAATTTTCATATTATATATTAGTTAATCTAACAGAAAATGATTTGATTGAAA
ATATATTTTTAGAAATTGATAAAATAATTAAATTTTTAATAAAATTTGATGGTATTTGTG
ATAAATCTGAATATGTATTTAATTATAAAACACATAAAATAAATATATTATTTAATTTAT
TAGATATATTATTTTTATATTTTTCTAAATTTCATGCAAATATATATAACATCTCTTCTA
TTTTTAAATCAATAAATCATCTTGTTTCAACAAAATATTTTGATTTTATATCAACAGATT
ATTATGTCAAGGAATTAGACAATATTTTATTTTTAGAATCACAAAaaaaaaaTAAAAAAA
TTATTAAATATATAaaaaatattaaaaatagtaaaATTATATCACAAGCTGATGATTATT
ATAAGTTAGATATAAATATATCAGATTCGGGTTTAAATAAACTTGATGAGTTTGTTGAAA
ATGAATTAAACCCTTCTGTTTATAATTCTATTAATTTTGAAGAATCTAATACGTTGGCAA
AAATAAATAAACCGTTAATATCTGATATTGCAAATTCGCAAAGACAAAATTTAATAACTA
ATTCGGTTAATATTGGAAATATGAATAATGTGCCTAATATAATTATAACAGAATCTAATG
AAAATATGTCAAATATAAATCATAAAACTTCAAATTTATTAGATGTAAATTTATTAAACA
AATTTGGTAATAGTACTAAtagtagtaataataatATAGTAACGCCAAATCAAATAAATT
CTTCTAATTTTCATTCTGAAATAAATAATTTAGTAGGAAAAAATAGTGGAAATATTATGA
TGAACTCTCAAAATAAGTGTGGAATAAAAAATAATATATTTAATAAATGTTTAGATTCTA
CTGGATATTGGTATAACTGTAATTGTAGTCTGAATCATTTTGAAAAATCAACACTTACAT
TATCTACACAAATAAGTTTATTATTAATATTATGCTTACACCCAAATATAGATAAATATG
TATATGAAAAAAGGAAAAATATAAAAATAAATAATTCCTTATCTCCAGATGGTATTAACA
TTAGTGTACAATCTTCTGGTAAAGAAAATATAAATGAACTATTAGAATTAAAAAATAAAA
AAATAAATTTTGAAAATTTTCAAACACCAACAATATGGAAATACAATTGCATGACCACAG
AAAAAGATTATAAACATTTAATTGGAATCAAAAATAATTATATAATTAGTGAAAATTACa
ttagtgaaaatATATCATATTATTATTTATTCTTTAGTAAAATAAGTGAAGCAAaaaaaa
aaaaaaaaTATAATAAAATTGAAGAAAAAAATGTTGAAGAATTTTGGAATGACAAAAATT
TTCAAGATGCATCTAATGATGGAATCACGGGATCATGTTCATCTGATTCTAATATTTTGA
TGTTAAAATTTGTTATAGGTTTATTTATTAATAGTAAAGAAGATATACTATCATCTATTT
TTGATGATAATATATTTAAACTATTGCATAATTTTATTTTAAAAAAAGTTTCAAGTTATA
CCTTAATAGGAAATTTAATATTTCATTTATTTCATAGTATTTTTTTATCATCTTTCATAA
AAAATGGAAGAACAACAGATGTATGGAATACATTTATAGATAGTCATATTAAAAGAGATT
TTATTTTAAAACGCAAAAAAAAAATAGATAATAAAGATGGAAATATATCTAAAGATACTA
TTACCAATTTAAGTAAtaataataataataatGCTACATCTTTTATTCAAGATAATATAT
TACAAACTCGTCAAAATTTTGATGGAATTAATAAAAATACATCTCAAAATCGAATGGGTT
CAGATTCTTTAATAAATCGAACGATTCAGAATTCTTCTTCTGATTTATATATCCATCAAA
ATTCATATCGTAATTTACATAACAATATAATATACATATATAAAAAAAAAGGCGAATGTA
TAATAGATATATTAACATTTTTAAAGATATTATGTATAAATTATCCACGTTTAGTAACAA
AATATGTATGTATTCTGAAAAATATAATAAATAGATACCATTCAAGAATTATGGAATTTT
CTGAAATCGATGATACATTTTATCATCATAATTTAGAACAGATTCAAGAAGTAGATAATA
GTGGAAATAAAAATAGTGTTAACCGAAATTCAAAAAATGAATATGATAAACATTTGCAAT
TAAAAGAAAATAAATATTATAATATAAATGAAGAGAGACGGATGATAATAATGAAATATA
GAAGTTTAAAATTAATTGCAGAAGATAAAATGAAAATTTGTATCGATTTTTATTCAGATA
TTTTTGTTCAAATTTTAGATTTTGCATCTGTTTTATGTAATAATATATATGATTTAAAAA
TAATTGAAAGTGTTGTTATGTGTTTTAAAACCCCTTTAACAGCAAATTTAAATATTTTTA
ATTTAATAAAAAAGTTATTTAATCAATTTACTTGTGCTTTAAATGGAAAATTTAATGAAT
TTTCGAAAATCACAAATAAGCAGCATATATATGAAAAAACACGTGGAAATACAAAATCGg
ggggACCTTTAAATAACAATTTTAGCACAATAGATGATGAAATAAATGACATACCAAATG
GtgacataacaaatAATGCCCAAATTAATGGTAAAAATAGTAGAGATCTGTATCGAAACG
TATTCGGAAGAGGTGCAAATATTTCAAGTAGCCAAAATGCAATAACCGGTTCAAATAACA
ATGCAAATTTGGTTTCATCTTACAAAGGTGGAAATAGCAAAAATGGAAATGGTGAAGAAG
AATATGAaaatggaaATTACAATAATGTTTATGATGGAAATGATTACAGATATGatgatg
atgatgatgattattGTTCTAATGCATATTTTACATACATAAATTATTTTAAATTAAATT
TGTTAGAAAAATTATTTGAACAAAATAATTATCTTAAAGAAATTTTAAAAAATAATAATG
TTATGGAATATCTTGAAAAGAATAATGCATATTTAAGAAATTTGATAAAAGAAAATTATC
TTGTTGAAAAGCATATAAATGATAAAAAAATTTTTAAAAATTATGCATCTAATTTAGATG
CATATAATAAATTGCTTTCTTATGAAAATGATTACACAGCATCTGCTAGAGATGCAAATA
AGATATTACAAGACATTGAACAAAGTAATAATAAACTAAAATTATTTTTAAATTTCAAAG
GAGTAAATTCATTGTTTGGAACCCAAATAAATTCTATTTCAGATGTTGGTGGTTTGCAAA
ATAATTTAGATAATAATTCATTACAGATTCAAAATTCGATGTCTAATTTTTTAGAAAATT
TACTTGAAGAAAAAAATTGTATAAATTATTTATTAGCAGATAATAAAGTagcagaAAATT
TATTAAGAGAAAATAATATATTAAAACATGAATATAATAAATATAATTTGATAGATTTGT
TTTTTAAAAATATAACAGAAGAAAACCAATTAGATAATATAAAAAGTATAATGCTTACTG
AATATAATGTAAATAAAATATTATCATATGAAAAACGATTCAAAATATTAAAAACGAATT
TTGATGGATCATATAATAATAAAGAAGCTATAAAGATTTTTTTTGAAGataataaagaag
caataaaTTttttTAAAGATAAAAAATATGACCCACCAATATTTAAAGATGATGATTCAA
GTTCATTAAATGATAATATTATGAACAGAGCTAAAGTAATTTTAAAAAGAGAATTAGAAG
ATGATTCAAAAAGTTATATAGATGCAAGATATTTATTAAATAACATTTTTGAAAAAAGAT
TCTATCCATATAATTGTATAAAAATGTTAGAAAAATGTTTGCTTTTTTTATCATCAGTCA
ATAATAATAAATTATGTTATTATATGCCTTTAAATAAAAATCTATTAGTAGATTATATTT
TATTAGAACAATATGAAAATACGAATATAAATACAACAAATAATACATCTATAGATATAG
AAAATATGCATTTGCATGAAAATAATAATGTGAATAAACTATTTAATGATATAGATGAAA
AGAACCCTTTTAGAGTTAGAAATAAAAAATATAATAACATGATGTCTTTAATAGATACAC
AAAATTGTATAAACACAACTCAATTTAAAAATGTATTTATACATAATTTAAGTATGCATA
ATAATAAAATATCTAGAGACAAACATAAAATTGTTAAACATTATAAAACATTACATCTAT
TAGATATGTTATATGAAATAATTAAAACAAAAGGAAATTCTTCTTTAGATTTATTAAATT
TAAAATGTTTATCTCTTGAAATATTATGTTCTAGTTTTGTAAAAAATTCTTCATCTGCTT
TATCAGTACTTTGTATTATCACAAATATATTTCCTGATCTATTTATAGATGTTGTAAAAC
AATTTAAGGATCAAAATGATCAGCTAAAAAAAAAACTTGATTTTTTTGATAAAGAAGCAT
CTATTGGAAATTCAAAATATAAAAAAATAGAGCAATTAACAAATAATTTATCGGTTCCAA
AAATTAATCTTAAAATTATTATTATATTTATGAAGTGCGTTAACTTTTTGATATATATTA
TTGGAATAAAAAGAAAATTTAATATGTCTTTAACAAAAATATGGCATTTTTTTAATAATA
TAGATAAATTAGAAGAAATTGATTCTAAAATTAAATCAAAAAGATCAAAGAATATAAACA
CAAAAGCACAAAATTGTGCATTTATTGACATTTTTTATAATTTTGATGAATTTtttgatg
aTTTTGATATGGAAAAAAATAATGAAGATGTAGAAAATTGCCAAAATATAAATAATAATA
ATCAGCCATTTGATAATATTTTAAATATTGGTGAATCAACTCATGTTGGAAATAAAAATG
TTATAGAAAGAGATCGAGAAGAAAATTCTCAAAATGTTAAACATAATTTAGAACAAGGAA
TAAATAATAATAGTACTATCAGAAGTAATAACaataataataataataaAGAAGCAAATC
CAAACGATTTTGAAGATAATGAAAATAACGATATATATGAAAAATGTTTAAAAAAAAAAT
TAATGATAGAAGatgatgaTAAAAATATATGCAAACATTTAATAATTTTAACTAACTATA
TTGTTCAGAATATTTTTTATAATTTAATAAATAATTTTATTTTAAAAAAAATACGGGATC
AAAAATATGAGGCAGAAGATTTTTTAGATGAAAATATTAAGTTGGAAATTTTTATGAATA
AACAAGAAAATTCAATGTTTAAAAGAAGATATAATTATTATATTAATAAATCTAAAAATA
TTGAATCGCAAATTACTACAATGCAAAATGATGTAAATACTAATACATCTAACATATATC
AAATTGAGCAAGTTCTTAGACAGAACAATATAACTTTTGAACCATATATAAATTCTCAAA
AAATGTTTGATAAAGCTTTTTCACCAAATTTGAGTGGaaatttgagtggaaatttgagtg
gaaatttgggtggaaatttgggtggaaatttgagtggaaatttgggtggaaatttgagtg
gaaattttggtgCATCTATTTCTGCAAATTCTTTGAACCCGTTTTCAACCAATCTTGGGA
TCGGATCATCTACATCTCAACTAGCCACAACCCCAATACCTTTAGGAAATTCTACTAACA
TATCTTTGTTCAAACAAGATAACAAAGGAACGAATTTTTCAACCATGTTTAATAGTACCA
ATACACAAACTAATATATTAAGTGAAACATCAAGAACTAGTTTAAATAACACACCAACTC
TTAGTACATCTAATTTTAACAATTCTACTAATTTCTTGAATCCATCTCAAACAAACACtc
catctcaTTCCATTATGGATTCTCAAAGAACCATGTTTGCATCTACATCAAGGTTACTTT
CACCATCTCAAGAAACACTAGGATTAAATACTTCATCTAATAATAATACAATTCGTGATG
CATCTAATTCTTCTTTATTTAATGCACCCACTTCTTCCAATAATAATAATATGTTCAAGC
CACAAACTGGACTAAATATGTTTTCATCCTCCAATTCAGGAACAAATACATCTACTCTAT
TTTCAACTCCCCAGTCAAATACAACAGGACTGTTTGGCGGTTCGAGTTTGGGAAGTGCTG
GcttgggaagtgcagggtttggaaACAATAATTCTAATATTAATGATTCTAGAAgtagta
gtagCATATTTGGATCGAATATACAAGCTAACAAAAATAATTCAAGTGTGTCATCATTTG
GAAGCATGTTCAATCAAACATCAAGCACATCTAATACAGGTACTAATTCTTTAGGACTAA
GTGGTGGATTTGGTTTGGGTTCAAGACCAGGAATGAATACAAGTAATAATTTATTGTTAA
ATAATATGGATTCTAAAAATAGTCAATTAGGAGGAACACTTGGTGCATCTACCAGTACAT
CTCTTTTTGGAGCAAATAGAAGTAACTCAACCTTAACAAATAATACAGTATTTTCTAGCA
CCACAAATACAAATAGTTTATTGAATCCAACTAGCCAAAATAATAACAGTTCTAATATAT
TCAACAAGAACCCATTAGGTACATCTAACACGATTTCAAATAATAGTAATTTATTTTCGT
CACCAACTACATCTACCTCTTTATTTGGTTCAAATACAACcccccAAACATCATCATTTG
GAAGTGCAACAAACAATATGACTCAAGCTacatcatcatttggaaacgcaacaaataata
tgaatcaagctacatcatcatCTTTATTCAATAACTCTTTTGGATCTCAGCAAAACAATG
TTACATCTAGTAACAATTTGTTGGGTCTATCTTCAAATAATTTAACATTAACAGGACAGG
GAATGAATCAACACTCATCTCTATTTAGTAATAATAACATGGGTTTTTCAAATAACTTAA
TGGGAAGTAAAGGAAATAATTCTTATCTATTTGGAAATGAAACTAATCAAAATATTATGA
ACAATAATACAAGTTTATTTAGTACAGGAAATATTTATTCACATCTAGGAAATGAACAAA
ATAATTTACAAAATATATTAAATAGAGAAGGTATTAACAATATAAATAAATTAAAAGAAT
ATTATGAAAATTTAAAAATAAAAACAAATGTATTAAATGCTGAAATATATAAAAATAAAA
TAGAATTAAAAAAAAATGAATATAATTTACAAAAAGAAAAAAAAATCCAATTTATAAAAG
AAGCAAAATTAAGACATATGAAATCTAAATCAGATATAAATTTTAAAGAAAAAGAAATGT
ATATATTAATAATTTTAGTTTTTATGTATTTTAGGTTAATATTAAAAGGTCCATTGCCTT
TCACAAAAAATAATCAGAAACTAAATAAAATAATGAATGAAAGATTTGACTATTTATGTG
ATTTTAGATCAACTATGTATTTATTTGAACAGATTCTAGGAGAATCAAATAGATTTTTAA
ATATATTTTTTAATGTAATATTTTTAGATAATATATTACATGAATATAATAAAAATTTAG
AACAAATTATATCAAAATATAAAAATCATTCAGATTATATAACTATATGTAATAAGAAAA
AAACATTGTTTCGAACCGACATTGGTGAGGAAAATGCCGAGAAAGCTGGCGAAGCCACCA
TTTCAGCTCAATTTAAAAATGGAAAAGATTCAGCaaatggaaaagatgcaacagatgcAA
GCGCGACCGACAACTTATTTACCACACTGACACCCGAAGCTTATTATAAAAAAAAGATGG
AATATATAATTTGTTCATATTCCAAAGAAAGCTATAATAATGTACTTTTCCATAAAATCA
AATCTTTAGGGTTAAGCATTTTAAAGATATTATTTGAGCGTGATGTTTTATTTATACATA
TGTATAATCAGTGGAAAAATGAAAAAATATTATATGAAAAAATTAATAAATTTCATTTAA
ATTTTAATTCTATAAATGATAATGTAACGTTAATAAATAATATGACTAATACAAATGATT
CTACATCTGAATCTATTTTGAATAGTAACAATaataataataataataatTTTATTGCTT
CAAATTTTAATGACATAAATTCAAGAGGGACTGAACAAATAAGAGAAGGGTTAGATGCAG
GTACATCTACTGGTACAGATGGAAAAGATATAAATTTCACAGAATCATTATGTACACCTA
TATGTGTACATAATTTTTTGTTTAAAAATATTAATATAAATTCAAGTACTACTTATTTAA
TTTTATTATTAAAAAACTTTTTTCGAACTAGCGAAATTAACAAAATAATTATATATTTGA
TTTTACAAATTATTGTAAGAGATACCAAAACAACAATAAATATATTAAAAAGAGATTCTG
AATCATTTAATTATTTAAAATATGCATTAAAAATGATTTTTATATATAATTTAAATTACC
AAAAATTTAATAATTCATATATTATGTCAAATAGAGAAATAAAAATGCAAAATATTTTGA
ACAATTTTATTGACATTCCTTTAATGTATTATTTAAAAAAAAATAATAATATAAAAAGAA
GTGATTCTATGATAAATAGTCGAAAAAATCAAGAATTTTGTGAACGAAATAAAAAAAATT
CAATATCAGGAAATGAAGTTTTAAACACATCTAACTGGTTATCTTACATCAATAAGTATA
GCAATGGAAGTAATGAAGATGATATAACTTATCGAGATGGAAAAAACAAATCGAATCTGA
GCAAATCAGATATAaccaaatcagatataaccaaatcagatataaacaaatcagatataa
TTTTGAAAACGAAAAAAGATGGAAATTATTTATTTGATGGGATAATGGAAGAAGGAAAGA
ATAGCACAAATAGTTGCTCCGATAGTACATATAACAGTTATAGTAGTGATATAAATAATT
TAGAAAATACGAAAAATACAACATTAAATTATAATTTAAGAAATGAAATGATACTAAAAT
GTAAAAATTTCAAATTTAAAAATTCAAAAAAAAATAGATCAAAATATGTATATGATTACT
TATCATATAATGATGTAATAGATACGATAAAAAGTAAAAAAATTTGTGTTTTTTATGATA
ATAAAGAAAAAGATGaagataatgataATATAACATTTTATAATTTATCATCAGAAAATA
TAAATGATAATTATTCAAAAAATGATTATCATAATGAAATCAAATCAATTAATTATGATA
TAACAGGTTTTTGTAGCTGTTACAATTTTTTACCAATAAATAAATTTTATACAGAAAAAT
ATGATTTTATAGAAAATGAATTAGTTTATATTAGTGATTTGAAATTATATTTTTATGTCA
AATCGTTTAAAAGACATTCTTATTTTACTAAACTTTTGAATATCGAAAAGGTCAGTCCTA
CATCTGAAAATGGGAACGATAAtgaaaatgggaacgataatgaaaatgggaacgataatg
aaaaCGAAACAATACAAGATCGAAATCGTGAAGGAAAGGATACAAAATTTCGAACTAATA
ATAAAATAGAATCAGAAAATGAACAAACTGATATAAATAAAATTGTAGAAGATGAAATAA
AAGTATTCGATTTTTACAATAAATTAAATAAACTTAATGAGAATATGTTATTTCCTAACA
TCTTTTATGATAATAAAATAGATAAAATGAAATATATAGAATATATAAAACAGATTGGGG
AAATGGAACGAAAAGAAAATTATGGAAAATATAAAAAAAATTTAAACCCATTAAATAATA
TATTAAaaaaaaaaaaaaaTGAAATTGAAAAACAATTATCTATAGAATTACAAAAAAAAT
ATATACATATAAATAATGAATATTGTGAATGGATAGAATTAAGCCATTTATTAAATGTAG
ATATAGATTATAATGAAATAAGAGGTGGGTTATATAAAAATAATAATATTTTTAATAATT
ATAGTAGAATAACCATTACTAAATTAATTTTATATTTTTATGAAATTATGATTCGAAAAT
TTATATTCTTAAATGATTCAGATCCATTAATTGAAAGTTGTGTATTATCATTATTAGGTT
TATCTTTTACACCTTCCAAACAAATAGATAAAAAAAATATCATAACAAATATAGAAGAAT
CTTTAGAATTAGAAGAAAATTGTTTCTTAAATTTGCTGATAAAAAATATAGTTATAAATT
TTTCGAATTATGATCATATATCTGAAACCATTCAAATTGGTTACAATAATGATAGTGATA
ATGTTATTGAAAGTGGTGAAGAATATAGTCAAaaaaaaaaaaaaaaaCTATTAATAAATG
AAAAATTAAATAAATTCGAATTTGAAGatgaagaggaAAGCGTTTTAGGAAATTACACAA
ATGATAatgataatgaAaatgataatgaaaatgataatgataatgaaaatgataatgaaa
atgaaaatgataatgaaaatgaaaatAAATTTTTAAAAAATTCCAGTTTATATAAAATGG
GGTCCGGGTTAAGGAACGAAAATTCAAACATGATATTTTTGAATAAAaaaaaaaaAGATT
ATTATAAAAAAAATATATATTTAAATAATTGTAATAATTTAAAACAATATAATACATTTG
AAAAAAATATATATTTTATTAAAAGCTTAAATATTATATATATGTTATCTAAAAATAAAA
AAATAAAAGAGTATATAATAAATTTAATAAATACAATGTGGCATAATAAATATAATGTCT
TTTATTATATTACCCAAAATGTAAATATTGAAAAATTAAAAGATACAGAAAAAATTATTT
TTTTTAAAATTTCGTTACACATTTTAAATATTTTTATTCCAATATTAGATTATATACTAA
ATAATATAGATAAATATGTTGACAAATTTATTAATTTAAGTTTCCCAAACGAAAAAGAAG
ATAataataataaTGTAGTATCGAGTAGTTCCGAATTTGGAAATAAAAATATAGGTTCAC
AAACATATTGTAATATATTTCAAATAATAAATAAAGAAAATTTTGATGAAAAAAAAAATT
TATTTGAATTTTTAAATCCATTATTCACATTTGATAATGCTCAAAATTTTATAAATCATT
ATATTAATATTGTAAAAGATTATAACGATAACTATTTAAAACATTATATTTATCATTATT
ATTTATTTAATTATAATTTTGAGTTTCAAAAGATTTATAATTATTCAAATATAGAACATA
TACATTATATAAAAACCAATAAAATATATAACAATGTGAATAAAAACTGTTTTGACACTA
AGAGTAAAATAAATGAATATAATAAAAAGAATGTGCATTTGCTATATACAAATATAATAA
ATGTGTATGTTAATTTTTGCAAAATACTGAACAGTTATAAGGGTAGCAAACGTGGCGGTG
CAAATTTCAGTTATGTGGAAACTCGCGATAATGAAAAGGATGGTAATggcgatagtgata
gtaatagtgatagtgatagcgatggtgatagtgataAAATAGCAAAACCGACAGATGTAG
AAAACGAAAATGGATTCAATTTTGAAAATTTGCATGAAATAATAGGAAACAAATCTTATC
TATTAAAATTTTTAGACGATTATTATATAAATGATGAAATATCAAaaaaaaaaaaaaaaG
AATATCTTGAAAAAAATGTATATATTTATAATAGTATAAATTATTTAAACATAAATTATA
AAAATTGGCTACTTGTTTATAAAACATATATAGAAAAAATAACATATTTAGTAGATTTAA
TTTTAAAAATAAAAAATAATACCATAAAaaaaaaaaTATATTATTTGAAAAATTATTTTT
ATATAGTAAATAATATACAAAAACATTTAAAAAATATAACAAATATAATAAAATCATCAT
ATTATATAAATTTTAACATTCAGATTACTCCTATTCTTTTTATTGTCTATTTATTTATAA
CTATATTTTTTTTATCACATAATAATAAATTTGCTTTTAAATATTTTTCTTCTATTAACA
AAGGTTTTAATAATTTATTTAAAGGAAAAAATATGCTTCATTTTAGAGACGCTCAAAATG
GTGATGACGAAGATGGTGCAAATAATAAtgaaaaagatgatacaaataataatgaaaGag
atggtgcgaatgataatgaaagagatgatacaaataataatgaaaaagatggtgcgaatA
ATGTCAGTTTGGGTGCCGAAAAAAAAAGCGGTTCTAAAAAAGGAAACGAACCAGATGCAC
ATCTATATGATAATGACGAATTTAAGATTGATCATTTAAAATATAACAAAAAATTGAAAA
TGTCATCTGTTTTTTCTAAACAAATATTAACAAAAGAGTTTCAAAATAATATAATAAACA
TTCCAAAAACATATAACCAAATTTTTAATTCAAATATGGTTAATAATTTTGATAAAAAAA
CCAAAACAAGATATAACAACATTATTAGTTCATCTATACATCATAATGATCGAATAGATG
CATTTTCGAATCTACAAAAAGGAGAATTATATAGATCTGGTTTTTTTATTAACAATGTTT
ATAatgataataatgataGTAACAATGATCATGTGAAAAATTCAGATGAAGATAAAATAT
ATTATGATATACATAAAGAATATTATAAATTAATTTTAAAAAGTGGTGAGTTTTTTGGGA
ATATATTAAAACTGTTAATAGTTTTAATAACAAAAAAACATCCAGTTTTAAATAAATATA
CAATTATAtatatataTGAATGTTTATATACATTATTAAATATATATCATTATAGTTATA
ATTTTTCTGAAAAAGAATATAATTCCCAAAATAATAAAAATATGTTCATATCATTAATTA
AAAAAATAGATCAAAATATATTAAGCGAATTTATTAGTACACTATTTACCGATTCATATA
AGAACTTTTTTACAAATAACAATTCAACTATCCCAATATATTTTTATAATAATATATATA
AATTTATAGATTATAATACCGAAATATTTATGATAAAAAAGCGTGGAGAATTACCTGATA
ATGCATCTATTTTAGAATCACCAAATCAAATGAAAATGAATGATTTAATAGATTCAGATA
ATAGTGATATAGGAAACTATTTCATAAATAAAGAACAAATGTATATGAATCAAAaaaaac
aaaaaaaaaaaaaaaaaaaaGTTCATTTTGAAAATACAGAACCTACCAACATTATTAATG
TAAACACAAATGAAAAAGATTCAGGAATTATAAATTTAAAATTTAAAAATAATTTTGAAA
ATAAAATACAATTAAGTAGTACGAGTTTAAATCTATATGAAGAAATATATTGTAGTAATT
TTTTATATAATCAAAATGATTTGAATTTGCTTAGTATAAATTTATTAATATTTTTATTAA
CAAAAATAGGTATATATGAAATTGATATAAAATTTAATGAAAATAATATAAAAAATATAA
TAAAAGGAAATTTATTTATATATGGTGATAATTTTACAAATGAAaatgaaaatAAAATAT
TACATACATGTTTTTTATTAAGTGCATTATGTGACACATCATATATAAACGATTTTATTT
CTCATGATGATTTATTCAGTTTATTTTTAAATAGTAATATATTTAATAATTTACAAGAAT
ATAAATTTAATTATTTATCAAGCAGTATATCTTTTTTAACGTTTCCTACAAATTTTCTTG
AAAATAAAAATATATATATACCACTTCCAATGTTGGTTATATCATATATTACTGTTATAT
TAAAAGTTATAGATAAAAAAGGATTACACTTATTTAACATAATTGGAAAATGGATAAATA
TGAATATCAATATTTTTACAAACTATTTGATTGTTAATAATTATCTTATGAAATCAAatg
aaatcACACATGAAATAAATAATTTTACAACATATAATCACAATCTTGTATATAAATGTT
TGTGTTATGCATCTACCTGTAATTTTACGCGACAGTCCCCAAATAGGCCCGTAAATGTGT
CTAGTGCATCTAAAATGGGTGTGAATAAAAATAAAGAAAATAGTATGAACagtatgaacg
atgtgaacgatgcgaacgatgcgaacgatgcgGAAAACTTAATAaaccatgcgaacAATT
ATTTAAATTTAAAAAAATTAAAAATAGTTGAAAATATGAATAAAAGAAAAAATTTCAAGT
CAAAAAAAGTTAAAAAAAATTTAACATATATGGAAAAAAATATTATTAATAAAAAAGGAA
ATATTGAAGAAACAAATTTATCTAACAACATAAACAAATCTATTAACACAATTAGTGATG
GATATAATATATACAATACGATGCCGATACAAAAAGAAAATTATATTAGAAATAACGACG
GAAATAATAGCGAATTTGAAAATAACGAAAGTTCAGATGATGAtgaaaataacgaaagct
cagatgatgaAAATAGTgaaaattcagatgatgTAgatgtagatATTCGAGAAATGGGTT
CTATAAAAAATAATTTTTCTAATTTAATAAATTCTGTATATGAAAATAAAAATAGTCAAT
TTGGTATTGGAAATTATAATGATAAAAATGGTATTAATAATCATTTTGAAAATAGTGATA
AtaataataATGGGTTTGTTGGAAATAACAATTTTTATATAGATAAAGGAATCAACTTTG
AGTTTAACGAAATATCATTAAATATATGTAACATAATAAAAGAGCATACATATATACTCC
AATATGTTAAAGATCTTTTAAACATTTTATCTATCTTTGTTGTATATAATATAAGTTTGA
AAGATGAAAATGAATTAATAACAAATAATATGAATaataataataataaAGAATCACAAA
GAGACCATTACATACATCTTAAAAGCGATAataataataataataataataacaacCATG
TTGGAAataataaccatggtgATGAAAATAATTATAATTTTGATACAAAAGAAATGAAAA
GGAAAAATATAAGAACACATCGAATATTACAAAATATAATTCCAAAATATTCTATTAAAT
TTCATTGCATTAATTTATGTTTGGATATAATTGAATATGATATAGGACTATATGATGACT
ATATACAACAATATAAAACAAAATATTTCGATTATATTAAGATTGTTTTAAAAGTATTTA
TGAATGCATCTTTTTATTACATTAATGTGATTAAATATGATAATAGGCATATGTTAAAGA
GTGTATCTATGGCAATGAAAAAATTAACTAATATTATATTTTTTTTATTAAAAAATTTAA
CAAGAAAAGAAAAATCAAATGatgatgatgatAAAACAAAACATGCTTTAATAAATAAAT
TTTTATATGATAAAAATGGATTTAAAAAAAATGCACATGAAATAACAACAGAATTATTTA
ATTGTGATGATAATATTTTTAATGATAAAAAACCATCTTTAGATAATGTTAAAAAATTTT
TAGAAAACACAGAAATAGATATTCATGTTTTAAAAAAAATATTAACATGTATTATTTATT
TTACTTTTGCTATCTTAAATAATCAAAAGGTTAACAAAATTAATATCGAAAATATTAATC
TTAATCATATTAATAAAATTAACTTAAAAAAAATTGCAAATACATATTTGGAAAATAACA
ATATATTAAAAGTTTTCACATTTATATTACAAAGATCCACTCAAATTTATTATCTTTTGT
ATAACTATGCAACACAATCATAATTTTTATCCTGCATCTAAAAAGGGCGACGATGGGGCC
AGCGATAGTAATGACGATGTAGTGCCGATTTGGCTCTAGCCCATAACCTATTAAATTTTT
CACTTTTTT
>Py17XNL_0101344.1 gene=Py17XNL_0101344
CACGACTCGAAGAAAATTCCCTCTTGCAATATAGAGGCCTAAGTATTTCTTTAGCATAAA
AATGGATTTACTTTTGGCAAAAGCAAtttgcatttttgCATTTTTGTCAGTTGCAACAgg
ggggtGTGCAATACCTTATATTTTGGGTTTATTTGGAAAGAGGAACAGAAATAAATATGA
AAGCAAGGTGAAAAATATATTATCGAATTTAAATTGTTTTGGAGCCGGCTTTATTTTTTC
AATTGTTATGTTTCATTTGCTTCCAGAAACAATTATTATTGCAAGTTCGCATAAAGACAT
TACCATATTTAAGACCCATGATCCTGAAATGAAAATTTTATTTATATtttttttTGTTTT
TGTGGGGTTTTGTATGCAACTGGCTTTAGAATATGTTTTACCCACCGATGCTAAGCTATG
TTGTGTTGATCATGGGGCCGTGAGATTTACCGATGATAATAATCATATCCTAAATGTAAC
AAACCATACATTAGATAATCCAAATCCCGAGATCCCCAACGCGTCTATCAACGCAGATAT
ACATTATCACCCACACGAAGGTGACCATTCTAGTCACAAAAATCGATTAACAAAAATTTT
AGATGTATTAGCATTACAATCTTTTTTCTTAACAATTTCTTTGGCTATACATTCTGGAAT
TGAAGGAATGATTGTTGGGACATCGGATGATTCGCATTTCGTTTTTATAACCACATTTTG
CATTTTGTCGCATAAGTGGATAGCCGGAGTTACAGTTTCGCTTTCCTTAAATCGGAATCA
CATTAGCCAAAATCTCAAGATAATTCTACTTTTGATTTTTATTTTTTCATCGCCCCTTGG
GATAATTGTTGGGCATATGGTTCACTCATCAGGAGAAAAAGTTACATGTGTAATAAATGC
AGTATCTATAGGGACGCTGCTTTTCATCGGTTGCGAGGTAATACTTCTAAACGAGATCCA
AATGAAGTTTACGAGGAAACATTCACACGAATTGAATGTGGAAAGATAAAATTATCAAAT
ATATAAGCAAAGGGAAG
>Py17XNL_0101345.1 gene=Py17XNL_0101345
TTTttttttttttttttttttatTATTTTTGCATGAACAGGCAATGTATTTTATCGAGGA
CAGTGTTTACGAAGTTTGTGTGAAATGTCCACATTTGATGAAATAGTTTTTTTATTGTTA
TACAAAAGAATGCCAAACAAAACCGAACTTGATGAATATAAAAATTATTTAAAAAAAGAA
TATATTCGTTTTGTAGAAAATGAGAAAAATATTATAAAAATAATGAAGATATTAAAAAAT
AATAATTTATTAGAATTAATAAGAATATGTATATTAAATTTATCTTTATTTGAAGAAAAT
AATAAAGACATAAATTTAGATTATTACAAAATTTTAGCTATCTCACTAAGATTATTATCT
ATTTTTTATTCACAAAACAATTTATGTGAAAATATATTTACAAATAAAGAATATGACAAT
GTATGTTTATTTATTCTCCAAAATTATTCTAATAATAATATGTTAAAAAATAATTTCCCA
AAATTAAAATGTAATGAAAATAAGGATGTGGAAAAAGTTGACAAAATAATGGATAAAAGA
GAAGCTTTAAAAACAGATAAAGAAAAATTATTAAATGTTTTATTAACATTAATATGCGAA
AATAATATAAATGAAAACACATTTTTATTAAGATTAATATCAAATATGAATGAAAAAAAT
AATTATTTTAATATATATTTATGTGCTATTACTTTTTATATAGACATATTTAAAAATATT
AATTTTGATTTATCATTCAAATCGTTTTTAAATTTAGATATTTACTCAAAAGAGTATACA
GAAGATGATATAAATGATAAAATTATGAACATACCAAATGTTGATTTATTTTTTTATAAA
AATAATttttttttaaaaaaaaaaaaTATCTTAAAAAGATATTTAATAGATTATTGTAAT
AACCAATCACAACAAAATGTATATATACTAAACCACTTCACAAAAATTGAAGACTTTTTT
TTAAAATATAAAAATAAGCATCCTTCACCCTATTATTATTTTATGTTAACATTTTATTTA
TTGGATATTTCTATAGACTTATTACCAACAATATATTTTTTATCAAGATTGCCTAGTATT
ATTGCACACATAAATGAGCAAAAACAAAATAAGAAGATTGTAAAATATTCATCTGTATAT
GTTGGTAATATATCTACTGATATGTATAACCCATGATATAAAGTTAAAAGGAAGAC
>Py17XNL_0101346.1 gene=Py17XNL_0101346
AATTAATTATTATTAACTTTGTCTGTACATATTAAATACAGACATATTTCACAACAGCAT
ATTAACAAATAAACAATTATAAGCAGATACAAAcatatacaaacatataTTAGCATGTGA
ACAAAATTAGTATttttttttttttttttaaaaaaaaTATCAATAATAATGTTTAAATTT
ATAAATGATATAGACTTGACAAAGAAAAAAATACTCAACCAATTAAATAACAAATTAATA
ATTAATAACGAAAAAAAAGATTTTGTTTTTTTCGAACAAAATAAACACATAAATTTCAAC
ACAGACCCAAACAATAATATCTTATTAGATCATAATATAATTCAAAATGAATTTCCAAAA
AATGAATTAAACCCTTTACAAATGTGTACCAAACATATTAAGGCCACAGAAACTAATTTT
GTGAATCTTGAAATAAAAAAAGGGAAGAGTATCAACAATGATAAAAATGGAGAtgataaa
aatgATGGAgatggtgatgaTAAGCATTTGCAAATAAAAGATGGAACATGTTTAGTGGGA
AATATAAATGAAATGGAAAAAAATAAAGAACCTAATTTAGATGATAAAAATAATATAACA
ATCCAATCAAATAGTAGTGTTATAAAAAAAGGGTCTAAAAATGATCGAATAGAAAATAAT
TTGTTTTTTGACAATTCTAAACTAAGCGATTTGATACAAGATGTTATGGAAGATATAAAT
AAAAGCAGTTTTTGTgataaaaatgaaagcagtttttgtgataaaaatgaaagcagtttt
tgtgataaaaatgaaagcagtttttgtgataaaaatgaaagcagtttttgtgataaaaat
gaaagcagtttttgtgataaaaatgaaagcagtttttgtgataaaaatgGAGATATTGAA
AGAAGTGACGACACATTGACAAATCATTATAATTTCGAAAATATTGAAAACAAAATCGAA
CAAAATAAATGTTATAACAAAAAAGAGATACAAGATATTATTGAAAAATGTGTAACTACA
ACAATAGATAGGCTAGTAGATTATAAAGAATATATAACTGATGTTTATCATTTAAATAAT
ATAAATAAAAAATATATTGATCAAATAAATGAATTAAAAAAAAATGAAAAAATATTAACA
GATATTAATGAAAGGCAAACAAAACAGTTAATTCAAATTTCGGGACAAATAGGCAACATA
AACAATTTTGAAGAAAATATTAAAGAATTTGGAACagaatttggaacagaatttggaaca
gaatttggaacaaaatttggaaccgaatctagaaccgaatctagaaccgaatctagaacc
gaatctaATATAAGTTATTTAAAAGATAAATTAAAAAATTTGGAAAAAGAAAATAAAATT
TTAAAAGATGAAAAAATAAAATTACAAGATCTTCTTAATGATAAATTATATCACATAAAA
ACAAATTTTGAATTAAACTGTTATATTAAAAAACTAGAATATATAATAAATACAAAATCT
GACATGTATGCAAAATTAAAAAGAGAAAAAGAAATTAGTGATGAGAAAATAAATAAATAT
TATGAACGTATGCAACTAATAGCTGAAGAGTTGTATATACACAAAAGTATTTTATACAAC
ATTAAGCAAAATGAAAaaaaagaaaaaaaaaaaaTTATCAAATTTATTAACGGAAATAGT
CACAGGATACGTTCGCTTTGGGTCGGCAACGGGGAGACTCACGCCGAAGCGAACAAAATG
AAAAAAGAgaaaaaagagaaGaaaatgaaaaaagagaaaaaagagaagaaaatgaagaaA
ATAAAATTGTACAGCGATTGCCCATTGCattgcAGTAGGAATGCCACCATTAGTTGCGAT
GACAAAGATGCAGATAAAAACGTCTCCgataaaaacgccgccgatGTGGCTAGAAACCAA
GTTGAATCTAACCATCATGTTTCTAAAATAAAAAAAATTAAGACGTTTATAGATGACAGG
AAATGTCAAAGTGATTTCGATTGTCTTAGTCAATATGAAAAAAATAAATCCAGAAAAAAC
AACTCAGGAATAAAGTGGCAGGAACCGATAAAATTAAATGAAGTAGTATATGATATCAGA
AAACCAAATAAAATAAATAATTTAAATTTTAAGAAAATGAGCAAAGAAAAATTAATAGAA
ATCTTAAACGAATATAAAGTTATTTTTAATGATTATCAATCAAGTGAAaaaaaaaaaaaa
aaTTTGGATAAAAATTATAAATTAAAAGAACTAAAAAAATTATTGTTAAATGAAATAGAA
AAAAATAAAATAATTCATAAAAAATATCAAAATGTTTTAAAAAAAATAACAAATATAAAT
AAAGAAAATAATAAGTTACTATTTAATGATAACAAAATTTCTGAATGTAAAACATTTGAA
TATAAAACGTCAATAAAAATACAGGAGCTTTTAAATGAAATTATTTTTCTTACAAAAGAA
ATTGAAAAATTTAAAGACGATCAAATTTTGTTAAAACAAGAAATAAACACAAAGACGAAA
ATAATTTCGCACCTGATAAAAAGGAATGCCTTGGACGCCCAAAGGCACTTTAAAATCGAT
AGCAGCTTCGTCCTACTTAAGAAGAAGCTAACATATGATGACATGCAAAAGGTCATGGAA
GAAACCCTAATTGATAATATTCGATTACGAACCGATTTAATAACTATAGGAAGCATACGT
AACGATACAGAATTTTTAATTTGAGCTTGTTTAAATTTAAAGCTATTATATAATGGTAAA
TGTTAAATATGATTTTGCATTTTCTATTTGTGTACATACCCACTTTATTTTACATCTTTA
TTTGTTTCTTTCCTATTAATAAATATTTTCTGATATATATAATTTTCGATTTGGGAATTT
TTTTTCACCCATTTTTTCCTTTTTGTTTTTGTTTCTTGCCAATGGTTGTACTGCCCTGTT
TGTTCTTTAAATTTAAAAAAAATTATCAATTATAAAAATTTACAAGATTC
>Py17XNL_0101347.1 gene=Py17XNL_0101347
CATCGTTATGAACTGTACATGCAAAAAACGAGGAATTTATTTCCTACAAAGGATAAAAAA
AACGAAATAAATAAAGTAGATGTATAATATAGATGAATACATTTGGAGTCTTGACATTTT
GATATAAGATATATGAAAGTTGAAAACAAGTTAAGAGAAAAAATATATAAACATATTTTA
AATAAAAAAGGAGAAGAATGGAAAGAAGATGGAATAGATTTCACCAAGTTAGTTGACTCA
AATGTCGAAAAATTAAATTTAAATGAAAATGATAAAATATTGATAAAAAGAAAATGGGTT
AATATATTAAAAAGAAATGCCGAAAAATATGGAAAAGTATCAGAAGGAAATAAAATAAAA
ATATATAATACAGGATATGCATGTTTTAAAAATATAATAAAATCTATAGACAGATGTAAA
AAAAGAGTTTGGTTTGAATCTTATATATTTGATGATTCGAATTTTGCTGAACAAATAATA
AATAGCTTATGTAATGCATCTAAAAGAGGATGTGATGTTATTTTATTAGTTGATTATATT
GGAAGTTTAAAATTAAAAAATAAATGGGTTAATAAACTTAAAGAAAATAACGTTAATGTT
ATATTTTTTAATACATTTCTAAATTCCTTTTTAAATATATTACCTATATTTTTTCGAGAT
CATAGAAAAATTATTATTCTAGATGATTCGGCATATTGTGGATCTATGAATGTATCTGAA
AATGTTATTCCCAATTTTTTAAATATCGTTAAAAATGATAAAAATGAAAGATTACTTAAT
ATTGAAAAGGGATGTCAAAATTATAATTTATTAAATAAAAAAGAATCAGATAATATTGAA
GAAGATATATTTATAAATGATATGTTAGGAAAGAAAAATAATTGTTTAGAATATTATGAT
TTACATGTTAAATTAAAAGGTCCAGCAGTAAAAGATTTAGCTGATGTATTCCTTGATTCA
TTAAAAATGTCAAATGCAAATATTATACGTGAACCGATAGAAAATCAAAAAAAATATAAA
AAAAGTGATGGAGACAATTCTGGATGTTATATACAAGTATTAGAATCAAATGTATTAAGA
AAAATTAAATCTATTCAATCATCTTTTGAATATATTATAAAAAATGGAGCCACTAATAAT
ATTTATATCACAACTAGCTATTTCTTACCTCCAGGGTTTCTAAGACGAGCCTTATTTTAT
GCTTTATCAAATGGTGTAAATATTTCTTTCTTATTTTCTGGAAATTCAGATATTTTGGGT
GATGTGCCAGCTACATATTATATCATAAAAAAGTTTTTAAGAAAATATGGTCATGCTAAA
GATAAAATGGTGTGTGATAATATATCAAataatgatgatgatgatGATAAAATATTAAAT
TTTGAAAATAGATTAATAAATAATTATCATAATGTTTTATATTCAAAAAAAGATAAATTA
TTAAAATGGAAAAAAATATATTTTAAAGATTTAAAAAAACATGTAGAATACAAATTTGGA
GATAATTTATTATTAAGAAAGAAACATAAAGGAATTAGTGAATTTTATTTTTTTGAAAAA
AAACATTGTCATGCAAAAAATATAGTTATTGATAATTTATGGTGTTCTATTGGGTCATTT
AATTGGGATCGATTTTCATCACGACGAAATTTAGAAGTTATGATATCCATTTTTGATAAA
AATATATCTGATCAATTTATTAAAGAACATGAAGaaaaaaaaaaAAATAGTTCAAAACAA
ATAACACTATCAAATATAAATAATAGAAACGTTTTTCAAATTTTTTTTAGCTATTGTGCA
TATCATATTGGAAAATTATATGGGAAAAACATTTTTGATGGCTTATCTAATAATAATAAA
AAAACGATTCTTAGAAAAGCTATCATAAATAGATATCTTGCAGATAATTGCATTGATCAC
ATCTCTTTAAACATGATGTGGGGAACATAGCCTTGGCACTGCACAATTTAACCAAGGCT
>Py17XNL_0101348.1 gene=Py17XNL_0101348
AATCTACAAATTTTATCATTTAAAAAAAATGACGAACAAGAGATAATGTCGaatgtcgaa
ATCCATCACGATAGTTCCAAGATAAGTGGAAATGATAACTGTGATTATCTTATAACATCA
AAAATGTATTTATTAAAATTATCTAAAGAGGAATTGGAAATGTTTAACATATATACTTAC
AACTTTTCTAATAAAGATAATAATATGACCATGTCAGAAAAATATGAATATTcagaaaaA
TCATTAAAAACTTTTTTCCCTAACCAAGAAACAATTTACCCATCAAATTATTCTCTAAAG
ATTTCTGTCGAAGTTTCAAAAGAGGGTTTAGACACTGAAGGAGTCTGGATCTTCTCGATT
GGAGAGAAAAATAATTCCTTAGACAAAATCCAAGAGTGTACAATTCCATCCAGCACTTTA
AGCAAACTTTTTTTTCAGAAAACAGCATCTAACAATATTTTTTTGTTGTATTGCAATAGT
ATCACTAGCTCCGAGGTTTTAAATTTAATACCGGATATGAGAAAAAGTTTTAATATTAAT
GTGTCTACTAGCAAATATTTTATGGGAGCCCATGCTTCGATTTATTCAATTGAAATAGAT
TTAACTACAATAGATCTGGATATGCTATCTGATAAAATAAAAATTAGTATAAAAATCccc
ccATATTTTTGCTATTCCAATTATTGTTTTCACAAAAATTCAAAAAACCCTTGCTTGAAC
TTAAATACTGATAATACACCTTTTGATGGTTGTACATATATTTATCAAAATCATGAATTT
ATTCTCGAATCATCAAAAGATAAAATCACAGCTAAAAAGATTGTACTAAAAATAAAAAAC
ATAAACAACCCTCGTACCTCTTTAGAAAATAATAATAATTGGGTAGTTACCATTTTAAAT
GTTGATAATAACAATTTTGTGATCAAAAAGGAGCATAGAGAATTATTAGAAAAGGTATCT
CATGATATTTGCTCAAAAAAATTCATACTAAAACTTGTAGACAAATATTCAGAAAATGTA
AAGTGGGTAAAATCTCACATGGGAATTGCCTTAACACCGGAATTGTATTCAGTCAATGTT
CAGCCAATTAAAAAAAGTGAGCTAATAGAAAACCCTAATATAATTTACTTAAAACTTTAT
TTTTTGGATAGCCATGTTTTCAATAAATGTCTAGTTGAAATTAAGTCTCCTCAAAATATG
ATCTCAGTTATAACAAAAAGCGAAAAAAAAATAAATCCATATAATTATGAATTAATAGTT
CCATCTTCGATATATAAGCCAGTGGGAAATAATCAAGATAGTATAAAGATCGAAATAAAT
TCTATTAAAAATGAAGATATTATAGAATTTCCGATAAATATAAAAGAATATGAAAATAAA
GAATATTGGAATCTCTCATTAAATTGTATAAATTCGGAAAATGAATATGTGATAGAAGCA
CAAACAACATTTATATATCCTATAGGAAATAATAAAATATATATGAGCAATATATATTAT
AGGGAATCTATAATTAATGatgatgataataataTTAAGCATCTATTTTATTTAAATTTA
TTTTCTTATAGTGAAAAAGAAATGGATATAAGTATCTACATTGATCCAGAACCAATAGAT
GCAAATGTTGTAAAAAAAGAATCTATAGTTTCTGATAAAACAAAAAGTGTAGAATTAGTT
GATACATGTGATGCATTAGTACATACTTCATGTTATAATTTAGTTTTCCATGAATGTTAT
AATGTAAATAAAAAAATAATATATAAAATAAATTCACATAAAATATCTGATAAGCATTTT
ACTATTTTATATCCACTAATAATAAAAAAAGATGAGATAAATAACATCGATGGAAATGTA
ACAAAATTTAACATACATGTAGAAGTAGAAACTAAAAATATGAATaaaaatattaataaa
ATATTTCCAATAAATATGAACGAAATTTTAAATATGGGTGCAAAAAAACCGTGTATAAAT
AATTTAGTCTCTATTTTAAAAAATTATAAAAAATCTGATTCTCATTTATTTATTTTATTT
AAAGCAGTAAATTGTTATAAAATATATGAACCCTTTTTAATAAATTACAAAAATAATGAA
AATTTTTTTGTAAAAACAGATATATTAGACAAATATGAACATATTACATTTCAAAAATCA
TATAAAAATGTTTATCCACCAAATAATAATTCGATATCTCAGAAAATTTTTGATAAAAAT
ATAATTAGCATTATTACCATTATTTTTATTGATGATATTGTTTTTAAAAATCCATATTTA
TTTAAAGAAAAATTAAATATTCTCAATCAAATAAAAGCTAGTTCTATTTTTTCATATAAC
AAATATTATGTAGCTAATTATTTTAGTCAAAATTTGCTTATAAATTTTTATGACCGTATG
AATGATGGAAATGTAAAAATAACTATAGAACAAAAATTATCAAATATTTTAAATATTTCG
GATGCTTTAAAAAAAACGATTTCTTTTGCCCAGGATGTAAAGGAGAAAGAGAAAAATTAT
ATGAACAGTGAATATAGTATAATGTTGCTAACTGATATAGCTGGAATGGATATGATAAAA
CAAAACTCACAAAAATATGTACATAAAAATAAAATTAATGATATAAATTATGAAAATGAT
GATATGTTAAATAAAATAATTTCAAGGATATATTGTGTATCGTTTGAAAATGGGAATTAT
TTTAGTGAAGGTTCTTTTCATAAATCTATTAAAAATACAGATAATATatatatatACAAT
TATGATAAAAAAGACAATATTAATTTTATTTCATTTCATAAATATATTATTGATGAACAA
TTAATATCACATTATTTTAAATCAGTAATACAAGATTATATTTTTTTGCACACACAAATT
TATAAAACATCATGGTATTTAATAGGGGTATGCAGATATAATATTATAAAAAATAGCTCA
CCAAAAAGAACATTACACATATATTATGTTGACCAAAAAATTAAAACTATTCAGTATACA
ATATCCGAAGATGAAATAAAAAATGTTTTTGACAATTCTTCTATTTCTTCGTATCAAGAC
ATGTGTAACATTTTTACCCAACTAAAACTGTTGGGATATAATTAGTGAATTTGCCACAAA
TGGCTACAATCACAAGACCAAAAAGGGCAAAAGTAATGAAATgcaatgaaatac
>Py17XNL_0101349.1 gene=Py17XNL_0101349
AAATTGTGATAATTGTTATATGAATAAAAGAGTATTGAAAAATGCGAAAAATATTGCAAG
AGTAAGATTTTTGTAGATTGAGAAAATATATGCTCTTTAATTCTAAAATATTATAAATGG
GTTATATATAAGGAGTTTAATTTTTTTTTAATATTTTTTGACTATAAATATTATTATGTA
AATATATTCTTTTTGTATAATAAAATACCACAATATTTAAAACAAGAATAATAATGGAAa
aaaaaaaaaaaaaaaaaaaCATATCTTTAAAAGGTTATTTTAAAAATTCAGATGACTCTG
GAAATGATgatCatcATTATAGTATCAACACAATTAATCAAAATTATATGAATTCCGAGA
AAAGGAAAAATAGTCaaaatagtcaaaatTTATTTAGTAAATTTCCATTCGGGTTAGTTG
CCTATTATCGTTGTACAGAAGGTAAAAACAAAATTTTAGGAGACTCCTCGGGATGTGGTA
GAATAGCTCATATTCAAAATGATGGAAATGCCTTTGACGACTCTCCTTGGATGTTCAAAA
TAAAAAACAAAGAAATTCTTAATTTAGATAATTTAGGAAAAaaaaaCaaaaaaAATTATT
GTCTTGATGTAAGTGGGCAATCTAATTGCTATATTGAAATAGCATCAGATAATTGTGTAG
AAATTTTAGGGGGTAATTATAGTACTAATGAACAATGTATAAATATAAAAAAAGAAATAT
ATAAGAATATATCATCAAATGATATTAATGAAGGTTTTACATTTGAAATGTGGATAGGAA
TAGAAGATAAAAAAATaaaaaataaaaaagaaaaaaAAAGTTTTTGTCTAATTCAAAAGG
GAACAGAATATTCCGAATGGGGTATATATCTAATTATTGATGATTATGAAGAATGTAAAT
TTTTGATAAAATATAAAAATCAAAATTTTGAATTTGATAAATTTCCTATTTCTCATTTAA
AAACAATCAAATTTAATGATTATTATTGGAGTTATATATCTATAGTTTTTAATATTGGGA
TTGATCTTATATTTATAGTATTATCAGGAGATTATAATTATTTTTTAAACTTATACAAAA
ATAAATATGCAATTTTTTATAATAATTCATTATATCCTACTAATTTTTTTCCAGATTCTA
AAAACATTGTACCTTTATGCATAGGCAAATATAATTCCCATTTAAACAATTTAGGAGATA
TAATTAATAAaaaaaaaattaaaaaaaATAATAAGGAAGATTATGAAATTTGCTCTTTTT
TAGTAACAGAAATAAGATTGTTTGTTGTAAGCCGTTCAGCTGATCTTGTCATAGAACAGT
ATAATCAACCTCTTGAATTTTTTTCAAACATTTCGGTAAGAAGCGGAATTAAAAATGTAG
ATgatgatgatgatgatgatgatgGTgatgatgatgataatgatgatgatggtgataatg
aCgataatgacgataatgacgataatgatgatGGTAAAAAAATACTAAAATCAGATTCAA
ACAATTCAGAAAATAGTTACTATAAATTTAATTCATCAGATGATAGTCAATATTGCTATA
ATGATAAAAGAGAGAACAAAAAAAATAAAGAAAAAcaagaaaaaaaagaaaaaaTGAATA
TAGATGGAAACAAATTCAAAAACAACACACATATTAATGATGAAAATATTTATAAATCAG
GAGATTCATTTTTTGAAAATTACAATAAATATGATGACGAAAATGATAATAAAACGATAG
AATATAAATGCACTGAATTTAATAATGAAATTGAAGAAATGAAAAAAAAATTTAGTCAAT
TTAATGATGAAATAAAAGGGATGGATATTAATAATGAGAGGTTCAGTTTTGGTAGTGAAA
AAGATAAaaaaaaaaaaaGCaaaaaaaaaagaaaaaaaaaaaacaaaaaaCATGAATCAG
ATAATGATTCACATTATGAGAATTTCTCAAGTGATTCAAATCGAAAGTTTACAAATTTTG
AATTTGAAAATAATTCAGAATTTATAAAAAATGAGGATCCATCTAGTAATGATATTGATG
TATCTAAAAAATCTCAGACATTTTATGATgataataaaaaaAATAAGAAAGAAAAATGTG
AAAGTAGAAAAGAGATGAAAAAAAGTTCTAGGAAAAAAAATGTTCATATAGATGAAGTGA
TGTCACCCTATTTGAATGCAGAAAATTGTATCGATTTAAAAAATAACAATATATCATTTT
TTAATTTTTCCGACGAAGATATTGCTAAAAAAAATGGTGGAGATggttatgataatgata
atggtgatggtAACGATTGGGAGGGGAAGAAAGAGCGTAAAAGTAAGTTAAATTTGGAAA
AAAACAAAATCGAAGGGGGTGAGAATTTATTTCGAAGCTCTGGGAAGAGGCGTAAAAATC
ATGATGTAAATGATACAGATAATAAATTTGAAGATAAATTACAAAATAAAAAAAGTAACA
GCTTTCATAATATTGCAGAAAAAAATAAAGATGACAAAATaaatacggatgacaaaataa
atatgaatgaAATAATTAACGAAATAAATCAAACTTTTGAAAATAAGCTTTTTAATATGT
TTGCTGATAAGTGGGTTCAAAACTTAGGGGTGTCACAAAATGATCGTGATAAATTTTTGG
AAAATTTGAAAAAACAAAGAGATTTCATAGATTTAGAAAAAAAGAAACAAaaaaaaaaaC
ACATTTTTAATAATAGTGGCGAAAGTAAAAATAGTGATATAGATAAATATGAATATGATG
ATATAAAAAGAAAATATAATGAACTAATAGAAAAAAAAGAATTAGAAaaaaaaaaaaaaa
TTCAAGAAAATTTAAAAGAAGAAATAAAAAAAATAAGAGAACAATCACCTTCTGAAAAAG
AATTAAATAATTTTATTAAACAGAATAAAAAAATGAATAAATATTATGTAAAAAAATATC
GTATTCTAACTCCAAATTCGAGAGAATCAAATACATCTATTAATGATATTCAATCGGATA
GTGAAAAAAGTAATAACACAAATGAATCTAATACTGGTAATTCTGTGGATACAAATTTAA
AAAGAGAAGATAATATTCATGACTTTTTTAATTTTGAAAATGTGGAATATATGAATAAGA
AAAGTGAGCATTCTTTTGATAGTTGCGAGTTAGCATTTGGCAAAAATAACATGAAGGATG
AAGAGTttggcaaaATGGGTGGTAGCAATGTGAGTGGAAgcaaaatgggtggcaacaatg
tgagtggcagcaaaatgggtggcagcaatgtgagtggcagcaaaaCAGATCTCGAAATAA
ATATTGGTAAAAAATATTATCGATATATATGGCCATTGACACATTACGAAATATATATTA
TAAAAAACTTTCACAAATATGGAATAAATAAAGAATTAAAACAATTAAAAAGTGGTAGTA
TTAgtagtaATAATGATAAAGAAGAGAACCGATTAGCAAGAAACAGTATAAATATAAATT
ATATAAAAtataaaatATCAATGATGAGATATTTAAACAATTTATGTATAAAATATATTT
TAGAAAAAAAATATACAAAAGGTTTAAAAGCATGTTTAAAAAATAAAAAATATATTCATA
ATTTTATTAATAATTATTGTAGTATACAAAATTGTGTATTAAAAAAAAATTATAAAATTG
TAAATATATGTTTAAATGTAAATTATTTTAAGAATGTAACAATAGATGAATTAAAAATTA
TTATAAAAAATAATGTAATAAATATTATAGTGTGTAAAATTTTTATACTTATACATGAAT
ACAAAAGATATAAATATATAGAAAATTCATCTCGAATTTTAGTTTTATTATCTGTCTTAT
CTAAAATGTTATATACATCAAATGAATTAAATAATCGTTCTAATAATGTAGATAAATTAT
TCAAAAAAGTTTTTACCAAATTTATTATACGCTTATTTTTAAGAGGCTGTTTATATTATG
TAGAAAAATTATGTGAATATTTTTTTAAATTGTACCCCTCTTATTTTACAAAATTTGAAG
AAAATTATAAAAAGGAACAAGACGAAATAAATGAGGATCCCCTACAATCAAATATGTCAA
AACATGGCAAtggcaaTAATAGCagcagcaataataatatTATCCACGAAATATACCAAC
TCTCTAAAAACCCATTTCTTAAATATGCAATATCTTATAAAAGTAATAAATGTTCGTTAA
TAAATAATCAAGAGATGGATTTTGAAAATTCAATAAAAACATTTTCTCCTGAATGGGGTT
ATTATATATACTCGACCAGTAATTTTAACATATTTTCTTCTAGTATAAAATATAACGGTT
TTTTAAAACCGTCTCTTGATATTTCTGCTCTTATATCAGATCAAAAATATGAATCATTTT
TGAGCAACAACACAATGTGTATTCGTGATGTTAATGAATTAGAAGATGCTGATATCCCAA
ATTTAAATAAAATAAAAGAAGAGAAACCAAACGAGATGCTCAACACAAATCAAGACAATG
ATAAAAAAATATGTTTGTCAGAAATTTCTAATAGCATAGTGCCACTCGAAGAAAATGTGg
aaaatgcggaaaatgtggaaaacgtggaaaatgtggaaaatgtggaaaatatggaaaaCG
TAAAAAACATATTTAAAAAAAATAGTAACACATGTTTAATTGACTATTTAAAAAATTATG
AAAAAAAAATGAAAAATTATTATATTATTGATGAAACATTAAAAACAATAAAATTTAATA
GAAAACAAACAAATTATAATTTAGAAAAATTTTTTAATAATCATTATATAAGTAATAATA
TAAATTTTACAGATAAAACATATTTTCAAAATTTTATGAGAAAGCTTTTCAAATCTTTGT
GATTCATGCCATAACCCTATATATTTATGTTACTACTTTTTTGTCTATTGCACATACAAA
TATCGTTGCCAACTATGTGATGCAACCTATTCCGAAATGTGCATGAAGAAATTTAAAATG
GGGTT
>Py17XNL_0101350.1 gene=Py17XNL_0101350
AATAAACCACAACCAATATAAAAAATGACACATAAATATATGCAGATATCACACGGGCAA
CCAGAAAAGAAAAAAGGTGCATTTATATACATCGGATATACAGGAATAGTTTTAAGATCA
TGGTTTATTCCATATAGAAGTGGTTCATTGACAATAGCCATTGCTTTCCATATCTTTTTT
TGTTTATTTTTACTAAGTTTTATAAAATGCGCATCAACAGATCCAGGAAAAGTTCCGAGA
AATTggggGTTTTATGTTGGAGATGATGTGAAAAGAAGAAGATATTGTAAAATTTGCAAT
GTATGGAAGCCAGATAGAACACATCATTGTTCAGCTTGTAATAGATGTGTATTAAATATG
GATCATCATTGTCCATGGATAAATAATTGTGTTGGATTTTATAACAGAAGATTTTTTATA
CAATTATTGTTCTATGGTTTAATTTGCTTATTTATGGTTGCTACCCAAACTTTTCATTAT
ATATTTATAGATAATATTAATGCATATATGGATACTGGCTTTCAAGAAAATAGTTCTTTT
GTAGCTCTTGAATATACCTATGCTTCCATAGTTTTATTTttaacttttgTTTTAATTTTT
GCTTTAGTTCCATTTACAAAATTTCATTTAAAACTTATTTCAAAGAATTCAACAACCATT
GAAAATATGGATATATATCATCAAGACTATAATATTTATAATGTAGGATGTGAAGATAAT
GCCAAGCAGGTTTTTGGAAATAACATTTTATGCTGGATGTGCCCATGCCATTGTATTTCG
AATAGACCAGCAGGAGATGGAGTTCGCTGGAGACTTATAACATTTCATaaaatataaaaa
tataAAAATTTAATAAAAAT
>Py17XNL_0101351.1 gene=Py17XNL_0101351
ATACTACATTAATAGGAAAGTAGCTAGCGGATTTATACATACAGAATTCGTATATATAAC
GGGATGGATAATCGTAGCACAGAAAATAAACGGCGGCAATATGAAACAGGTTCTGATTAT
GAAAAAGAAAAGGTAGATGTAGACAGTGAATCCTCGGATTCACTCTTAGAAAATTTACTT
AATTTAAATAAAAATAATAATTTGAATGAATCTGAAAATATAGATGATATGTTTTATGCA
TCTATTCCAACAAACAATAAATTCAAAAACAGAAAAAAAAATAAACAGATTGAAAATGAT
GAATGGGAAGAGTTAGATTTGCATCATAGATATAGTTATGAACAGACTAGCGATATGAAC
GAAGAGGAAgaagaGAATGAAAGTGGCGAGTATGTTGGTAAAACTgaggaagagaatgaa
agcgacgaatctgttggtaaaaatgagaaagaggaagaaagcgaATATTCAGATTTGGGA
AGTGAtgatgatgTTTTGAAATATTATAATATGGTTAAAAGTAACAAAAGAAATGATGAA
AGTTTACAAAATAAAATTAACAAATTATTAAATTTGAAGAAAAAAGTTGAAACATATGAA
GAGAAACAAAAAAAAATATTACTAAATTCGGTAAATGATgatgaTATTGATACTTTATTA
TATGACACTGAGGAAGATGAAACATGTCTTTCTTATTTTTTGAATAATATAAATAAATTT
AAAAAAAAAACGCTATCTGAGTGTGAAGATGTAGGTAGTGGGGAGGTGACCACTTGCCAA
GAACAAAGTGGTATAGCAATGGAAAAAAAAGGCgaaaaaaagggagaaaaaaaaggagaa
aatgcagacgaaagggcaggcgaaaagacagacgaaaTATTCAACTCTATTAACAATAGA
AATATCATAATAGATGAAGAAAGGTTGCTAGATATTAATAATATAAACTTAAACAATATT
TTATATTTTTATTTTTATTCAAATCAGTCTTATATATTAAATTTAGGGAATGAAAAtaaa
aataaaaatataTATACATATGATTCATATATATTTGAAAATTATGACGAATTAGATGAT
GAACTAACTGACTCAAAATTAGATAATAGTTCAAATACAAGCATAAGTGATGAAGATTTA
TTATTATTAAAACATAATAATAACGAAAGTGAtgatgaTATTTTTGAGGATGAGAATGTA
TACATAGATAAGCAAAGgggtttgaaaaaaaaagggaaaaaaaaaaaaggaaaaaaaaaa
aaaggaaaaagagaaaaAATGATTACATCTACTGAACCATCAAAAATGAATAAAGAAGTT
GAAAATTTAATAAATAAAGCTAATAATAATTATATTAATCAAAATTATGAAGAATGTATA
AAATTATTAGAACAAGTTATAAAAATATCTCCCGATTTACATGACCCTTATCATTTATTG
GGTTTAATATATGAAAGAGAATATAATAATTTAAAAAAAGCGATAAATTATTATTTAATA
GCAGCACATCTAACTCGTAATGATTTTTTAACATGGTATAACATTTCGAATTTATGTAAA
ATTGAAAAGGAATATAATATATTGCTATATTGTTTATATAAAGCTATGAGATTATATAAG
AGAAAAAAAAAGGCAATATTACAAAAAAAAAATAAAGAAAATGAAAAAATTTCAAATTGC
AATGAAGATGAAGCTCAAATAGAGTTCAAAGAAATAAATTGTGACAATTTTGACAAAAAC
GAATTAtttgacaaaaacgaattatttgacaaaaaagaattgtttgacaaTTTTATGAAT
CATTTATATTTTAATATTGCATTTACATATATATTAATAGAAGATTATAAAAATTGTCTA
AAAAATTTATTAATAATAAAAGAAAATAATGATATAGATTCATATGAAATAATTGTGGAT
ATATatatatgtatatGTTTGGTAATTATAAATCGACCAGATGAATGTTATAGCTTTTTA
AAAGACATGTATATAAAAATAATGAAAAAaaaAAATCATTATAATTTGAGATATCACGAA
AAAAATATAATTTGTTTATTTATGCAAACACAAATATTAAATAATAAATACAATGAATGT
ATATTTGTTTATAAAAAACTGACAAAAAAATGTGAACATGTACATATTGATATATTTGCA
CAATTCATAAAATCTATAATAAGTATTGTAAATTTTAAATCTAACTATTTAATTAATACA
TTTTTTTTTCAATTATTAAAAAAAAATTATATTTTATATGAAGATATTATTTTTAATATT
GCCGAGTCATATTATTCTAAAGGAATGTATACATGTGCAATATTTTTTTATAAACTTATT
TATAAGCAAGGCAAACAAACAAATTGCAATGATATAACCCAAAGAGATGGCACCGAAAAT
GGCGATGAAAACGAAACCGCTTTTGACTATGCAATGGGTGAAAAAACGGCTTCAACTAAT
GATATCATATCTTTTGACAACAAAATAAATGTTACAAATTTTGTATATAAAATGGTAAAA
AGCTATTATTATATAGGAAATTATATAAAAGGAGAAAAGATAATATTAAAAATATTAAAT
AATGAAAATATCGAAAAAGACAATATAGAAATAGATATAAAAACATTGTATATTGATATT
TTATATAAATTAAAAAAATATAATAAATCAATTAATATACTATTAAGTATTAAAGAAAAA
AAATTAAGATCAACATTTTCTATACCTAAACCACTTAGTAATAAAGAAAGAGAAATATTA
TTATTAAAAATATTTAAAAaaaaaaATAAATTATTATTATACACATCACATAATAAATAT
ATTTTACACATATTTTATATATATCCTCAAAAAAAACAAAATTTTGATAAAACTTTTAAT
AATCATGTTTATTATATGTATGACAATTATGTATCTCATAAAAATATTAATAATATTATT
AAAATAAATTCAAATATATGTTTTTGTTATTTTTGTATAAAATATAATTTACCAATCTTA
AATTATTTTTATTTGTTTAACATTTTAGATATAATAAATTGTAAAAATAATGAAATAAAA
GAAATGGGAAAAAAGCATATTGCAGAATTATATAAGTATCGTGAATATTTGCTTTATTTA
ATTTATTCCTTTAATATATTTAAAAATaaaaataaaaaAGAAAACTATAATACTATTGTT
TATAAAAATTTGAAAATAGAAAAAAACAAATTATTTTACAAAGACATTATGATAATTGAT
ATTAACAAATTTATTCAAGAGAATTATTCAGATCAAAATGAAATATTTAATTATAATAAA
AAAAAAGAATTATTAAACACATTTTCCGATATCAATAATATACAAAAAGAGTTTTATTCT
AGTATCTATAAATATAAATATAATATTGAATCCGAAATATTAAATAATAGAATTGTTATG
AAGTTTTACAAATTTAGATATACTCTTTTTTATTTTTTATACGAATTGGAACATGATTTT
AGCAGAATATATGCATGTATGGAAAAAGAGACTATTCATTTTAAAAAATTAAAAAAAGAC
AATCATAAAAATGGAAAAACAAATTGTGATAACATAATTTATCAATCACATTCTGGTATT
GATTATGATGAAGATTATGAAaaaaaaaaaaaaaaaaaTTCAATTAATAACATTGATAAA
ATAAAAGAaaaaaaaaaaaaaaaaGGAGTTTCATTTTTGCAcacaaaaaaaaaaaTGAAC
TTTTTTTCTTTCGAAAGCTATTTAGGACTTTATTTTAGTATTCTATTTTTAGAAGAATGT
TTTTTTTTAGTAAGTATAATGAATTTATATGATGATTCTATTCATATGTTAAGTTTATAT
TTAAAGAATAGGAAATCCAGTAAAATAAAATTATTAACATATATAAATTTTATAAAAAAC
GAATTTAAAAAAAGACATGATACAAATATGTTTTCTAATATTCATTATTATTTTTTTGAC
AATATATATACTAATAGTATAAAGGAAAATATTAATAAATATTATAATAAAATCATAAAA
aataataataataatgatgTAAAGAACCGAGATTGTAGATATTATATTTTTCGAATTAAT
TTATTACTTAATAGATTGTATATATCCAGTGGGAATTATGAAAAACAAGTTAGATACTTA
AACGATTTGTATATATTTAATAAaaaaaaaaaaaaTGAATATAGAATTTTAAAATATTAT
AATGATATAGTTTTAACAGGAAACTTTTCTCAAAATTTTTTAGTATCagtatcaagatca
AAATATAAAAATATTCTAATTATATTTAGACTTTTTCTAGTTAGAAGTATACATTTTGAT
AAAACAAATCCATTTCTTATTTATTTAATTGCAAATGTTTGTAATATATCATCTATGGTT
ATTCATGCAATTCATGAGTTTACACGGGCTTATACCTTCTTGTTAAATTCAAGACGTGAA
AATAATCGTATATTGAATAAGGAGAATATAGATAATGTTCCAATTAAAAATAAAATGGAA
AAAATAAACATAAAGAATTTGAATGAGGGTGTAACAAGAGAATTGTGTGATAGTGCATTT
GATCAAAGTAATGATTCAGAAATCGAAATGGATGAAAAAACTGAAACAGAAGTTGAAAAA
TATCTATATATGAAAAATAAATTAGAAAACAAATTTGAAGGAATATCTGATAATATAAAT
TTTTTGTTTAGTTTGATGGCGTCTTATTTCAATTACTCAGGGGCATATAAAGTAGAGAAT
AGagAATCTGTTATTATGACTTCTTTTTGTATATTAAATGAATATATATTAAAAAGATAT
GAACAAAAAATaaaaaataaaaaaaaaaaaTATATAAAATATTCTCAATTTTATAAAATT
TATAAATATATATATTTAGCTGAAATATTATATAATTTAGGAAGAGCCTTACATTATTTA
TCTTATTTTAATGAATGTATAAAATTATATTTAAATGTTATAAAACTTATAAAAAAAGCA
GACAAAGAAATAAAAAAATTATTAAAATTTAACGAAAAATTTATATATGACTATGTTATT
AATATGAAAAAGTGTATGTGTTATACTTGTCTTAATTATCCATTTATTTATCAAAAAACA
GATTTAATAAAAATAAAgaaaaaaaaaataataAATAGAATAATGATAAAAAGATACATA
AGAACAAAAGTTATAACAAGTTTAAATAAATATAAGTGCTATAATATAAAAAATGAAAAG
ACGTCAAAGTACTGGCCTAATATAAATTGTATTGATAAAGATGAAGAAAATATAGAAAAG
AAATGTAAAGAGAAAGGAGAACAAAGCAAAAAAACAATACCTTACTATAAAAATTATATG
CATGATTTTTATAACAGGCAGTTAATGCACAATCTCCATTTAGTTGAAATGAACAAAATG
AATAAATTAAGAAATTTCAAAATGCCTAAAATACACACAGGAGATCTAATTGAAATCAAA
TACGAGTTGTCACGATCTCAGCAGACGTTTGCAATTTTTCAGGGCTACTGTGTTGACATC
CGCAGAAAAAGACTCGACTCTTCATTTATTGTAAAAAATATATTTGATGGTGTAGGGGTG
GAGCAATTGATACCATTTTATTCGCCACGAATTTTATATGTAAAAAACGTAAGAAGCTTA
TATAATATAAATGAGGAAAAACTTAAATCATATTATAAAATAAATAAACCAATAACAAGA
GATTATAGATATATGTGGCAATATAATGTAAGAGGAAAATATGAAAAACCTCGAGGACAA
CATAAACCGGGTATTAGATCTATTGAACCCAAAATTAGAAGACGACTAGCTAAATTAAAA
AAAAAATATATGAAAAGAAGAATAGAAAGTAATTTATCGTCTTACATATTTGGTGGTGTA
TATGCGCAATATACAAGAAAAAGGACAAGATTAGTTCGTGCAGAAATATATAGAAGAATG
CTTATATATGCATTAGATGAAGAAAATAGAAGAAAACAAAAATTAAATAAAAGACGAGAA
AAAGAACATTGGAATAATTTTAAAATTAATAAAAATAAAGGAGATAATGCTTTCATGTCT
TTACCCTCTAATCATCCTCTTGTGAATGCTTGATGATTAGTGGATTGGATAAAGTCATGT
TTCATAAAAAGGTTTGCGAAAA
>Py17XNL_0101352.1 gene=Py17XNL_0101352
TTTAAATTTATTTATACTTTTTGAGAAATAAATTATAATGTTAAAATAATGACATATATA
TAAAATGAATTCTAAAAATGAAACAAGAGAAGaaaaaaaaAAAGAAAGGGAGCTAAATGA
AGCTCGGAAAGCCGGAAAATTGGAAGCTCTAAAAGATGAAGATGGAAATGATATAAACCC
TCATATGCCACAATATATTCTCAAAGCCCCTTGGTATTTAAATCAAACACAACCAGGTCT
AAAACATCAAAGATATCGAGAAGCAGATAAAGTAAAAATAGAAGAAGAAAGAAATCGAAA
AATTTATGTTAAAAATATAAAAAATAAACAAGATTTTTGCAAAAATTGTGGAAGTGCTGC
ACATACAGAAAAATATTGTTTAGAAAGAACAAGaaaaaaaaaaaaaaATTTTATGAATAA
AGAAAATGATGAAGACTATTTATGTGTTACTCAAGATCtaggatatgatGGAAATAGAGA
TAGATGGGTAGGATATGATCCAAATAATTTCGATCATATATATAGAGAATATGAAAAAAT
AGTAGATGAGCAAAAAAAACGAAAAGCAGAAAAATTGAAAAAAAAATATGAAAAACAATC
AATaaaaaaaaaaaaagaagaaaatgaagaAAATgaagatgaagaagaaggagGAGATGC
TGAAGATAGCGAATTAAGTAGTGATAGTGAAAAAGATAACGATTTAAATGAtaataaaca
aaataataaaaaAAATAACAAAAATGAAAAAAATAAAACAATTGCTCGAAATTTAAGAAT
CAGAGAAGATACAGCAAAATATCTATATAACTTAAATTTAAACTCTGCTTTTTATGATCC
AAAAAGTAGAAGTATGAGAGAGGACCCATTAGCTAATATCAAAAATAATTTAGAAAATAG
TAATTATTATAAAGGTGAAAATTATTATAATAATACAGGAGATGCAATTGAATCGAAGAA
ATTAGAAATATTTGCATGGGAATCATATAAAAGAGGTGAAAATGTTCATTTCAATGCCCA
GCCTACCCAACTCGAATTAATGTATAAAGAATTTTTAGAaaaaaaaaatAAATTAATTAA
AAAAAAACAAGAAGATATATTAAAAACATATAAATGTGAAAATATAACAAAAGAAAATAA
TAATCAACAAGAACTTATACATTCTGAAGTTTACACAGAATATAAACCGGTCGATCAAAT
TGATAGTAAAAAAAATAATAAAATAAAAATATTAAGTAAATATGAAGAGGATATTTATAT
TTCAGATCATACATCAATTTTTGGTAGTTATTATGATCGGGAAACAAAAAAATGGGGTTA
TAAATGTTGCAAATGTACTGACAAGTTTCAACATTGTGTTCAATCATAATATTTTTTATT
TCTTCAAATTCTCACTTACAAACAAATTATAATTAATAAA
>Py17XNL_0101353.1 gene=Py17XNL_0101353
AAATAAAGTAACGGAATAGCTAACATACTAAATAATAAGCAGACAAATattcattcattc
atccatccatccatccatccatccatccatccaTCCACATTTTGAAAAAATAAAACTTGT
ATTTTTATATGATTAATAATAAGGCATTTTACACTAACTTGAAACTTGTAGTAAATAAGg
ACGAAGAAAAAAAGGAGGAATCCGAAAACCAAGGAAATGGAAATAATGTAGTTTATATAG
GAAATATAAGTAAATATGTTGAAGAGGAAAATATAATAAAAATATTAAAAATATTTGGTG
ATATAAATAATTGGCATAGACAAAGAAACCCATCAACAAATGAATTAATAAATTTTGGAT
TTTGTGAATACAAAGATATATATAATGTTTATTTATGTATAAATATATTAAATAATATAG
AATTATGTGAAAAAAAATTAAAAGTTAATTGTAATGATAATTTAAAAAAAAAATTTGATT
CAATTGTAGATATTTTATTTGAAAAAAGAGAAGTTACACTTTTTGAAAATGATACAAAAA
ATATCAACGAAGAAAATATTGCAAATAATTCATCTGAATTAAAAGAAATAAAAAATAAAA
TTTTAAACGATATAGAACAAGATTTAAAAAATAAAAAAATGGATGTTTTAAAAATTATTA
GCGATATTAATAATAATTATGAAAAAAGTGGAAAAAATAAagaaacagaAACAGATGAAT
ATAAAAATGTAAGTAATAACAATGTTACTCAAAATAATATGGATAATAAATCTGTATCAA
ATAAAAAAATATATGACCATGATAGAGGAATAAACTGCAatgataataataatgaaaaaa
ataacgaaaaaaataacgaaaaaaataacgaaaaaaataacgataataataatgaaaaaa
ataacgataaTAATAACGAAAAGAATAATGATAACAAATCAACTCAAGAAAGCGAAaaaa
aAAAATATGTTACTAATAATTATAAAACCCATTGGAGGGAAAGAGACCGAATTGAAAAAC
TTGATGCAAAagaaaaagaTCTAGAAAAAGATTTTTATAAAAGAGAAAAAGAATGGTTAC
AATTAGAAGAACAAATTAAAAAAGATACATATAGAGAATGGAATAAATTTATTCAAATAA
AAAAAAAAGATATTGCTAAACTTATCGAATTGGATCTAAAAGGAGAAAATGAAGATTCAA
ATATTTCAAGTtcaaaaagAAGAGAAAGTAGAAGGTCAAAAAGAGCAAAAGAAAAAAAAt
tagatgaACAAGATAGATTAGATGAAATAAAAGAATTGGAAGAAGCCAAAAAAAAAGCAG
AACAAATAAAGGACCTTGATGCGGCAATGAaagagaaggagagagaaaaagaggaagaaa
AAgagagagaaaaagaggaagaAATGTTAGAAAAACAGGACgaaaaaaatgaaaaaaatg
gACAAAATGGCGATactgcTACTGCTCAAGTTAAGGCAAAAAAGGgcggctttttcGCTG
CGGCTCTTTCATATGTATTTGACAGTAATAAAACAAACGAAAATGTTGAAAAAGGAGAGA
ATAAAAATCATGATACTAAACAGTTAAATAAAAATGAAGATGAAAAAAAACCTGAACAaa
tcgaaaATTCTGAAATCGAAAAGGAGCATGAAGAATCTAGCCAAGATAAAGATAATAATA
CCAATAAaaaaaAAAACTCAAAAAACAAGCGAAAAATAACAAACAGCGAAACGGAAAAGG
TAAATGACAAGAAAAAAAAAGTAACTAGCGAAAATGCACAAAGTgaagaagaagaagaag
aagGAGATGCTACTAATCAAAAAAGTGATAGTAATAAAAAATCAAATATAACAAATAATG
AACATACAGAGGAAATAGAATCTCTAAAAAACGATCCAATAATAGCATATGAACTAGAGA
TAGAATTAGGGAAAAaaaggAAAGGAAAAAATGATACATCTAAAACAATTAATATAATTG
AAAAATCAAAAAAAATATTAGAAAAGATACCTTTAGGAGAAGAAGATATTTTTAATTACC
CAATCGAATGGAATATATTAAAATTAAAAGATAATATTAGTACAAACTTGAAACCATGGA
TATATAAAAATATAACAGAATATATAGGGGAAGATGAAAAAGAAGTTATAGAAGAAATAA
GCAACTTTTTTATCGAGCAAATATTAAAAGAAACTGCACCAAAAGATATGCTTTCCGAAG
CGGAAAAGTTTTTAGATTCAGATGGAAAAAAATTCATTATTAATATGTATAGACTCATTA
TTTTTGAGCAACTCAAAataaaaaataatatATAATATAGAAAATATCTGCCATTTTTCG
ATAAAAAAAAATTATATCTTAAGTATCAAATATTACTAAAATTTTATACACACCCATGGT
ATAAATATGCATTATTTGTTTAACTTTTCCTCTTAACCGTTTTTATTGCCTTAACAGTAG
AGGCAGTtttttttcttcatttttttcttcattttttttttcattttttttttcattttt
tttttcattttttTTCATTTTTTTCTCACGCTCCATAAATGGAATAGTGTCTACAACACT
TTCTTCGCAAATTTTTAGATGTATGTATATGCGCATTTTAATTTTTGTGATTATTTTACA
TAAAATACAAGTGCAAAT
>Py17XNL_0101354.1 gene=Py17XNL_0101354
ACTACTATGCAATTCTAAATATTTCACCGAAATAAAAAAATAAACACTAATAATTTATTT
ATTTCTATTCATTTACAATGTTATTACATTTCATAGAACAAACTATATCATAATATAATT
AGCCAAAAAATATTACAACATATTAATCTAAAAACACAATACAAAATTATAATTCCTTTT
TCCATACTGAAAAGGAAAGGCCAATTTTTATTACAAATTTTTATTAAGAAAAAATGCAAG
AAGATCCAATTGTTCAATATATTTTAGTAAATAAAGAAATTTTGGATAAAAGATGGCCAC
TTGGGTCTATCATAGCACAGGGCTGTCATGCATGCGTTGCAGTAATAGCTGAAAATATGG
ACGATGCTATCGTAAAGGAATATTTATCACCGGAAAAAATAAACGCTATGCACAAAGTTA
TATTAAAAATTGATAGTACAGATGAAATGAAAAACTTATCAGAAACCCTCGATAAAAATA
ATTTGAAATATAGAATTTGGGCTGAGCAGCCAGAAAACATTTTAACAGCAATTGCAATAA
AACCATATTACAAAAACAGTATAAAGGATTATTTTAAAAAATATGCATTATTAAAAAAGT
TATAAACCTTATTTTTTCTATATCCATTTTTTATTACTTAAAATTTATAACATCATTGAA
AAATCAAATCATATGCATAAACATATATTCTTATTGAACATCATCATGTGACTTCTTACA
TTCGTGTGAGTGACCATGATTAATGAACCAATTATTACCTTACATGTACATATATTATGG
TTACATATTTTTAAATTAATTGTACAAAAACAAGTTTTTATGCTCTTTAAAAGAACATTG
TTTGTAAGTATCTAGTAATGGCTTCTAGTGAAGCCTCAAATATAATTTTATCATAAAAAC
TAAATAGTATATATGTATAAAAACGAATGCTATAAatatatatatatataTAAAAAGGAA
AAAAAGGGCACTAGTAAATAATATACATATATACACAAAAAGTGCACATATGTACTTTAA
AAACTAAAAAATTAAAATAAATCAACTAATATTATTATGATAATAATACTATGCTGACTA
TTTTAAGTCCCTTAAGATCTTTCTCCACGAATACGTCTGGCTAATTGAATATCTTTTGGC
ATAATGGTAACTCTCTTTGCATGAATAGCACATAAGTTAGTATCTTCGAAAAGACCAACT
AAGTATGCTTCTGCAGCTTCTTGAAGTGCCATAACTGCTGATGATTGAAACCTCAAATCA
GTTTTGTAATCTTGAGCAATTTCTCTTACTAATCTTTGGAATGGTAATTTTCTGATTAAT
AAATCAGTGGATTTTTGATATCTTCTAATTTCTCTTAATGCGACAGTTCCTGGTCTGTAT
CTGTGTGGTTTTTTAATACCTGCTGAAATTggagctgatttccttgctgCCTTTGAAGCT
AATTGCTTTCTTGGGGCTTTACCTGCAGTTGATTTTCTTGCTGTTTGTTTTGTTCGTGCC
ATTTTGATTATATGTGGTTTACAATTAATATAATtatatatatatataatatattgtgtg
CGTGTTTATAGTATTTACAGAAAATTTTATTTTATATTTTTTGTAAATGTATATGACAAG
TTTTGTTTAAATTATAATGTATAAAAAATAAAATTAAATTAA
>Py17XNL_0101355.1 gene=Py17XNL_0101355
AAGTTACATTTTTTTTAAGGTTTTATAATGGGTGAAAATTTCAGCACAATTACACACACA
ATAGAAGTTAATTGTTCGTCCGAAAAATATAGTAACATTTTATGCAAATGTTTATCAAGT
GATGAGTCTTTAAAACAAAATAGATTGTATAAAAATATAAATGTATCTGGAGAAACTATA
AAAATAGAATTACAAAGCAATACATACGAAGATATAAGATATAAAGCTAAAAACATTTAC
GATTATTTACATTTTTTTTTTAAAGCAATAGAAACATTTGCTTACACACCCCATGTTTAT
TTACCGTTTAATATGAATACCGAAATCGATATAAAATGTGTGAACGAAATTCGTATGTTA
GCTGCTGAATTGCCACTTGAAGCAAACAGTGGACATCAAGGAGCTCCAATTGGATGTGCT
CCTATAGCACATATATTATGGGGATATGTAATGAATTATTATAATGAGGATACAGAATGG
ATAAATAGAGATAGATTTGTATTATCGAATGGTCATACAAGTTCTTTATTATATACAATG
TTATATTTAACAGAACAAGGATTAAATTTAGATGATTTAAAAAAATTTCGTCAATTAGGA
AGTTTAACACCGGGTCATCCAGAAAATTATATTACAAAAGGAGTTGAAGTAACAACTGGA
CCATTAGGGCAAGGTGCTGCAAATGCTGTTGGTATGGCTATATGTGCTCATAATTTATCA
GAAAAATATAATACTAACGATTTTGAAATATTTAATAATTATATATATGCATTATGTGGA
GACGGATGTATGCAAGAAGGTGTATTTTGTGAAGCAGCATCATTAGCTGGTCATTTAGGC
TTAGGAAGATTAATACTAATTTATGATGATAATAAAATTACTATTGATGGTAATACAGAA
TTATCATTTACTGAAGATATTGGAAAAAAATTTGAATCTTTTAATTGGGAAGTTAAAATA
GTAAAAGATGGAAATACTGATTTTGAAAAAATATATAAAGAAATAGAAGAATGTAAAAAA
AATTTAAAACAACCATCATTAATTATTGTTCAAACATTATCTGGTTTTGGAACAAAAGTT
GAAGGAAGTCATAAATCTCATGGTTTAGCATTAAAAGATGATGATATAAAAAATGCAAAA
AAAAATTTGGGTCTTGATTCTGAAAAAAAATTTCATATTTCTGATAAAGTAAAGAATTTT
TATAAAAATGTTTTACAAAAAAATAAAGAAAATTATATGAAATGGAAAGAAACATTTGAT
AAATATATGTTAAAATATCCAGAAAAAGGACAAGAAATTTTAAGAAGATTTAAAAAAGAA
TTACCTAATAATTGGGAAAATGTTTTACCAAAATATACAGTAAGTGATTCACCTTTAGCA
ACTAGAAATTTATCAGGTATAGCATTAAATTGTATTAATAAAATATTACCTGAATTAATT
GGTGGAAGTGCTGATTTAACAGAATCTAATTGTACAGCTTTGAAAGATGAAAAAGATATA
ACTAAAAATTCATTTGCAAATAAATATATAAGATATGGTGTAAGAGAGCATGGTATGGTT
GCTATATCAAATGGTATATATGCATATGGTGGATTTGAACCATTTTGTGGAACTTTTTTG
AATTTTTATACAtatgcatttggtgCTTTAAGATTATCAGCCTTATCAAATCATCATGTT
TTATGTATAGCCACACATGATTCAATAGAATTAGGAGAAGATGGTCCTACACATCAACCT
ATTGAAGTGTTAGCATTATTAAGAGCAACCCCAAATATAAATATTATTAGACCAGCAGAT
GGAAATGAAGTATCAGGCTCTTATCTTTGTCATTTTAAAAATTCCAAAACCCCAACTGTT
TTAGCTTTATGTAGAAACAAAGTACCACATTTAAAAAATACATCAGCAGAAGGTGTATTA
AAAGGTGCTTATATATTAGAAGATTTTGAAAATAATAATGATAAACAAAAAGTTATTTTA
AGTGGATgtggatCTGAATTACATTTATGTTTTGAAGCCAAAGATATTTTAAAAAGTAAA
CATAATTTAAATGTTAGAATTGTAAGTTTTCCATCATGGACCATGTTTAAAAAACAAACG
AAAGAATATCAAACATCTATTATGATGCACAATGATCCCAAAATAGTTCGATTCTATATT
GAGCCTGCATCTACTTTTGGATTTGATACTTATTTTAATACATATATAGGTTTGGATCAA
TTTGGATATTCAGCTCCTAAAAATCAAATATGGAATCATTTAGGTTTTACATCTGATAAT
ATCGTTAAGAAGGTTTTGGATTTTATTCAAAATCAACTAAACTGAATACAGAAAAAAGCA
TGTTAAAAGTA
>Py17XNL_0101356.1 gene=Py17XNL_0101356
TATTATTAATTTGTGAAACGATCATGGAAAAAAATAGCgaagaagaAGAGGTTGGACTTT
TTAACGAGGAAGGGAATATGCCACATgaaaaagaacaagacgaagaagatgAagatggcg
aagtaaaagatggcgaagtaaaagatgatgaagTAAaagatgatgaagaagatgaagaag
gtgaagaAGGTGAAGATGAAGGAGTAAAAGATAGTGACGAAGATATATCTCAATcgaaaa
aaaaACGAAAAAAAACAAATAATACAGTATCCTATATAGATAatgaagcagatgaagaag
atGATGAATATAacgatgacgatGATGATATTGACTATGAAAAAATAACTGGAAATAGAA
CAGGGAACAAAAAAAGAAAAGTAGGAAAAAATAAATATGTTTCTACATTTTTAGATACAG
AAGCACAAGTAGGAgatgaagaagaagaagaaGAATATGCAAGTTCATATGTAGACGAAT
TTGAAGAAGCTAAAAGATTAGAAaaaaaAAAATTATATGAAACCAAATTAAAAAGTGGAA
CAAATCATTTAGCTCAAGCAATTAATAAATTATCACAAAGATATGAAAATGAAAAAGATC
TAAAAGATGGTGCaacagatgatgaaactttaacagatgaagaaATGTCAGAAGATGAAG
AATATTTTGATGAAACTGAAGGTTTAAATGCTTTTGATAGCCCTAAAATGTGGTTAATCA
AATTATTTAAAAATGGTGCTGAAAGACATCTAGCTATGGGCATATATTATAAATATATGA
AACTACAATCTAGCGAGTTTAATATTAAAGGTATATATGTATCTGATGATTTAAAGGGTT
ATATATATATAGAAGCTGATAGTTTATATATGTTAAAAAGATTTCTTTTAGGGTTTAAAT
TTATTAATTTAAATGATATTTCTATTGTTCCAGTACAAGAATTGACATCTATATTTGCTA
TGTCACATTCTAAAGTGGTTATACCAAAAGTTAATGAATATGTAAGAATAAAAAGGGGTG
TATATGCAAATGATATTGGTCAAATTTTTGAAGTTCATGAAAAAGGAATATATGCTATTG
TTCGTTTAATACCGAGAATATTATATGATAAATATAATAACTCAAAAAAAGATCAATATG
ACAATGTAGGTATATCCACATCTGTTAATAAAAATAATTCTACTATTCATTATGATAGTA
CAAATAATAATTTGGATCAAATATATCCATTAATGGATAAAATGAATACAAACAATCAAA
TGCATAATGTAAATAATGCAATTGTTCCTTTATCGGGTGAAAAATTAAGTGCTATAGATG
AAGCATTACAAATTCGAAGaaaaaaaaaaaaAGAAAGACCCCTTAAAAAATTATTTGATA
GAGATGAAATCGAACAAATAGGAGGAGTAATTGAACATGGACCATATCCTGGAACTATTA
AATATCAAAATAATATATTTGAAGAAAATGGATATTTATTAAAAAAAATGAATATAAAAT
ATTTAATTAGCGAAAATGCAAATATAACATTAACAGAAATACGAGACTTTAACAAAAATA
ATACAAATGAAGAAGATATAAATTTACATATAAGTAAATCTTTTATAAATAAAAATTCTT
TACATTTATTTAAAAAAGGAGAAAGAGTAAAAATTATGAAAGGTGAATTATTTAATTTAA
TAGGTACAATAACTAATATTAATGAAAATGTATTAAGTGTGAATCCAGATAATTTAGCTA
AAGAATTTAAATTTTTGCCAACAGATGTAACCAAATATTTTACAGAAGGAGATAATGTAA
CTGTTATAAATGGTTTACATAAAGGTAAAAGTGGGTTAATATCTTTATTAGATTATAAAG
AAAATATTGCTCTTATATTTTCACCTTCATTAAATACAGAGTTTCGGTCATCAATACAAG
ATTTGACAGGAACAATcagcagtagtaGTAATACTGTTGAAGGTTTAGGAGGTGTTAATA
CTTTAAATGGTTTCTCAATCGGAGATTTAATAGAATTAAATGATAGACaaattggtgtat
taacatatATAGATAAAAATAAGCATATTCGTGTATTAACAAATAGTAATAAAATTTTAC
ACACAACCATAGGATCAATTACATATAAAAGATCTGCTATTGGGCAAATATGTAAAGATG
AAAATGGGAATATTATTCAATCAAAAGATACTATACAATTAATTAAAGGTGCACATAAAA
ATAAAACAGCAATTGTTAGTTATATATGGAAAAATAAAATTTTTGCAAAAATAAATAAAA
AAATTGAAGATAATGGTTTTGTAGTTGTTGATTGTGAAAATTGTTTACTTAGTGGAAATG
TTAATGAaaaaaaaaaaATAATAACACAACATAATTTATTCAGAAATAATAATATGCAAA
GAAAAAATACTTTTCAATCATTTATTGGAAAAACAGTTAAAATATTATCAGGGGTATATA
AAGGTCTTTTAGCAGATGTTATAGATGCTGAAAGAGATGAATTTACCTTACTTTTAAAAA
TTAAACCCAAAACTATACGACAAAAAAGAATAGAATGTGCAATAGCAGATGCATATAAAG
ATGATAAACTTTTTGATGATAAAAATACAGAAAAGAAAAAAGATGGTATAAATAAAACAA
ATGATACTTATTTTAAAGGAAAATTTAATTATGAATCAAAATATGATAAAAATAAAACTT
TGgaagaagatgaagaaagAAGAAAAACGAGTTTTAATCTACCATTTTATAATGATGTTA
ATGAATATAAAAATTATGATAAAaaaaAAAATGACAGAAAATATGAAAAAAATTACAATG
ATGGATATAATAGCTATTCTAGTCATACAAATAAATCTAattattatgatgatgaaaaaa
aaaaaaaaAAACATGATAATTCAAATAAAAAATATCATCAGTATGATGAACATGAAAATA
ATAATTGGAAATATTCTTCACATAATAAAATACATGAAAATGATACATATCATAATAATT
CTAATGATAAAAATTATAAAAGTGGAGAAAATATGGATGATTATTATACATCAAATAAAA
ATGGAAATACTGAACAAAGAAATGTTAATCGATTTCATAACGAAAAAGATAAAAAATATG
AaaaaaaaaAAACAAGTCCAACCAATTCAGAATATAAAAAAAATGATAATTTACATGAAT
ATCATCAAACAGAAAGTCAAAATAATCTTAACAAAATAAATAATGAAAATAATTTTTATA
AAAATCAAACAGATGAAAAAAAAAATCAAAATAATAAAGGAAACTCAGATTGGATAATAT
CAGGTGTAATTATAAAAATTGTAACACCTGGATTATTTTATAATGAAATAGGAAGAATAT
CAGAAGTTATCAAAAAAGGTTCATATATTATACTCAAAATTGAAACAGATAAAACATCTT
TTAACATCGTTTCAGAAGCTGTGATTCCATTGAAACCTAGTAAGCCAAACGATGAAGTTA
TTGCCATTTTAGATGGAGGGAAAATTAGTCAAGGGACTGTTATTGATATATTAAATGATA
ATAAAGTGGAGATTTCCACTATAAATGGAAATATAAACTGCGACATGCAACATGTTTTTT
TGTATAAAAAGGTGTGACCATGAGATGGAAGCAGAGAACGCGcacataaatgaacacata
aatgaacaaataaatgaacacataaatgaacacataAATGAACACATACTTATATATATA
TTCATTtttctcatcattttctcatcatttctcaccattttctcGTCAtttctcaccatt
ttCTCACCATTTTTCTTTGATTTTATTTCTCATTCTTTACTTTTTTTTTGTTAAAATGAT
AAATATTGATTTGTACAATGTACATAAACTTACTACGTACATATATAAATATATGTTTTC
ACTTTTGCTCATAATTAAAAGACTATACACAAGCTCATTATATGcacacacatatatata
tgTGCCTACAAAAGTTGTTTAAAGGACGGAAAACATAGATATATAAACCCTGTTAGATAT
TATTAGTGATAAAAAGCGAGAATATTTTACTCatatatatatatatatATCTATGCATAA
GGCTATAATTAGATAAGATCAAATTACGCAATCTTTAGCGAaaaaaaaaataataaTAAA
ATAATCTCTGTTGTATGACATATTATATAATTATTTTTACAATATACTACCTTTTAAATT
TTAAAGGAAAGTATAAAAAAAACGAGTTTGAAATATTTGTTATTTCGCATATACGTATAA
ACGATGCGCAATGACGGTAACAAATGGTTACACTATAAACATAGCAAAAAAAAATATATt
atatatatgtatgtatatatataTAGATATGTGCATGTAGATATACAGGTTTAATTGCAA
TGAATATGCACGGTCTAG
>Py17XNL_0101357.1 gene=Py17XNL_0101357
ACATGCACATATATCAAGGGAAATATTTTTCAAGTAAAATTTCTAGATTATTAAGAATTA
TTTTTTTTGTGAATTTAGttttttttttttggggGTGTATGCTGTAAAGGTTTCGAATAA
TCTTTAGGACGAAAAAATGAAAAAAGAAAAACACAAAATAACTCCCCATGAAATAAAATA
TATTTCCGATTCAAAAATAAAAAACAACAATGTTAAAATAAACCTTTTTTATATTATATT
GATATTTTTAATATATATCTTAGGAGTCGTATTATATATATGTGTAATGCCAGGCCTGAA
TGTAGACAGTAAAAATAAGCTAAAAGTATTGATTCCCAAAAATTTTAAAGATTTAACAAA
TATATTAAATGTCGGTAAAATAAAAATTTTATATGAAGCTTTAATATCATATAGAAATGA
ACATGGTGTAATATTGTTGATTCTTTTATCATTATTTTACATTTCTTATAATTCATTTCC
ACTATTTTTATGGTGGATGACAGGAGCTGGTAGTGGCATAACAATATTAATAGGAGCATT
TTATAATTATACATTTTCTATAATATATTGTACAATACTATCCATAATATCCTCTTTAAT
TGCTTATGTTGTTTATAGTATGTATGGCAAATCAGTGATAGAATATTTTTTAAAAGATCC
ACTTGCAAAATTTAATGAACAAATAAATAAAAGAGTGAAAACTACTTTTGATTTGTTTTC
ATATATAGCAATTTTAAGATTAACTCCGATTTTTCCAAATACCTTAATAAACATACTTGC
ACCATGTTTATCTCTACCTATTATTCCACTTGTATTTGCTACATTTGTTGGGAATCTTCC
TAATATCATTATATTAGGCCAAACCATTAATAGATTGTCATCTATTGATATGACACACCA
GTTTTATGTGCCCATAGCTTTTATAATATTGTTGATACTTTTTCAGAGAATAATGAAATA
TACATATATCGAAACAAAAAAGGATAAAGAATTATAACATTTGTACCAATCATAGTGATG
ATAAAAGATATAGTATTTTATTCAATATATCTAAAAAAAGAAA
>Py17XNL_0101358.1 gene=Py17XNL_0101358
TAGTATATACATATGTGTGTTATATTTCTAAGTAATAGGATTAAGGTGAAGTAGTTTTTC
CATTTTGGCATATTAAGAGAGATAATTGAAGGATTATAAATCGATATTTAAACATGCTAG
AACATATACAGAAAATAGAATAAACACATTCATACACATTTGCAAGTATATATATATAAT
CTTTATTCATATAAAAATAAAAATACGATAATAATAAAAACATGCCTAAAAAGTTCATAA
GAAAAGATGCATTTTATTTACCGGCTTTGTTTTTGGGAGGAGCGTCTTTAAGTCATTACT
TTGCATCAAAAGAATTGGATGAACTCGAAAAAGAAACTACAAAATCAATTTGGGGTTTTT
CAACTGGTGTAGTAATAGGACTAATAATAGGTATATGTATAGGGACCAACTATTATTATA
TTTTTAATAAAATATTTTCATTTTTTGATTATTTTATGAAAGACGATTCAGAAGAAAAAA
GAAATTAAAAAGAAAAATGCATTTTTATAAGCTTCCGAAATATATATAGAATAGTGATCA
ATACATTATCATATGGGGA
>Py17XNL_0101359.1 gene=Py17XNL_0101359
ATAAAATTTTTTTTTAATCTATAAAATGCTTAGAAGATATTTGATGAATAACAAACCTTA
TAATAAATCCACATACATAATTATTAATCATGCTACCAACTTAGAAATATTGAATAAGAA
CTTTTCCACATTTGTTCAATGCAAAATTAACCCACCTTCATTATTTGGTCTAACTTTTTC
TTATGACAAAAAATTTTTTGGAGTAAAAAGAGTGGTTCAAAAGAGAAAGTACATGTTAAA
ATTGATACAACCCCATCAAGAATGTTTCGATGCAGAAAAATACAAAAAATATTTAGAAAA
AGAAAGGTTAAGAGAAAAAATCGATATAAATAATATAAATATTGATAATGAGAAAGAAGT
GGAATTATATGAAGATTATTTATTAAATTATAAATATAATAAAAGAGAGGTTGAAAAGAA
TGCGATTCTCCCCTTATCATTattatcatcctccttCATAAGAAGAGCTATTTATTCAAA
TAGAGAAAATATTTTAAAAAATTTAAAAAACATCAACTGGAAAAAGTATTGTTGTAATGT
TAAAGGCGTAAGATGGCATGCTAGTGGGGCATGGCGTGTCTATTTTTGCAAAAGAAATTA
TCAACACAATTTTTTTGTTAAATGTGATTGCTATTTTCGTGTAAGTATATATGGGTTTGA
AAAAAGCAAAGAGCTAGCTGTTCTTTATAGGAAAAGGCTCGAATATGAATATATACTACT
AATGAAAAGATGGAAAGAAATCGAAATGGAAAATGCTAAAAAAAGAAAAATTATTAAGGA
GTCAGCAAAAAATTATAATAACTCTGATGAAGAACAAGAAGACAATGAACAAATAATTAA
TTCAACTTACAATAATGAGAATTAAAAATATTAAAGCGGAAATTATTATTTCCACACGTT
AATAATTTTATACTATTTTATAATAAATTTGCAATTAAAAA
>Py17XNL_0101360.1 gene=Py17XNL_0101360
AAATACACAAATAAATCAAATATATATGTTCAGGCCTTAAAGTGTAATGTGAATATTTTG
TGAATTATGTTGCGATTAAATAATGTGAGGTTTTTTTTTAAAAGTAAGATTCGGTTAAGC
GGTGGTAAGCAGCATCCAAAATGGGTTGTAAAGGATAAAGAAAAGTATAATATATACACA
TATGACAATTCATATTATGGGGAGAATTTCAGATATAATAATTTTATACTGCATATAAGA
TCATACAAATATTATATTGATTATATAATAGAAAATGTTTATAGAAGTCTTAAGAATGGT
TGTAACTTTTTCATTTTGCCACTAAAAAATATTATTTTAAAACACAATCCAGATGTTCGT
TATCAGTTAGTAGCCCTTATGGCTTTTTTCGGAACCACCTCCGCTATTACTTGCTATCAC
AATTCCATTTATCAAAATATTATTGATGTTACAAATATGTTAGAATTAGGAGTAGTTGAT
GATATGAAAGATAATAATTTCTTTGATACACAAAGTGAATTGCAAAACAAAAATATTAAT
GATTATAGCCAAGATCATGAAAGGCTAAATGAGTTATGGGAAAAGGCATTGAGAGATTCA
ACAGAAAAAAACAGTTTCAATGAAATGTGCAATTATTTATCCATTAAAGATGATGAACAA
ATTGCAAGTTTTAAACCAAAGCATATATGGAGATACAACATGATACCTTATGGAGAAAAC
AATCCAGACACACAAACATTCCCTATCCCATCATATGAAAAACCCTTCAGATCATTTGCT
TTAAATTTTACATATAATAATTTATCCGGAAACTGGGGAGATTATATTGATAGAAGAGAT
AATAAAGGATCCTTATTAAGACCATCAAGATACATGTTTACAGATGTATTAATACCCGCA
ACGAAATAGGAGTGAACAGAATGAGAGCAAACTCATGGATATatatataTGTGCATTTTT
ATGTATATATAAATATtattattattattattattattattattattattattGTTTAGT
TTTTTTAATGTATTCATTAAACTAAAATAAATAAAAAATTATGAAAAATTCAATAATATT
CAATAAATCTAAACAAAATta
>Py17XNL_0101361.1 gene=Py17XNL_0101361
GAAATGATACTATATTTTTATGTTTTTTTGTAaaaaaaaaaAAGCAAAAATAAATGTAAA
AATACATCAATAGGAAGTAATGCTGCTCTTATAATATAAGTATAATTCTAGTAACATTAT
TAATTTAAAAAAGTAAAAAAAGTGATAAATTTTTAATATATGGAACCCATTGATAACTTA
AATCCAAATAATGCATTTGTTGACAATTGTTTCGAGAAAGAAGATGTAATAAAAAAATTG
TATAACTCAGTTTTAACAAGGACAATTAAGGAAATCGATGAAAAAAAGTTCAATTTAATA
GAAACATCAATAAAATATGAAAATGAAATAAATAAATGTATTGATATAAGTAATTATTAT
ATAAATGAAGCATTTTCATCTGCATTAAAGACAGAGGAATTAAGGCGAAAATTACGGATT
CACATATATACAGTCTTTAATGATGGAGATAAAGAAATAAATTATCCTGTTGATGTAAAA
ATTGAAAATTCTGAGAATATATATAAATATGCAATACCATCATCATTTACTTTTAATATT
CATGGTTATATTTTAAATAAAGATGAAAATGATTACGATTCATCGGAATCTGAAAATGTA
CGTTCAAAAAAAGTTAAATTTGAAAATGTATATGGTAATAATTTAATAACACCTAAAGAA
GATGATTGTAAATACTCAGGTACAGAAATTGATGACATATCTGAAAACAATGAGAAAATT
GATTATTGTAATACGAATGTTATGAAATTTACATCTTTTTTTTCAACAATAATGGTTGTG
AGAGATAAAGAAACAATTATATATGATAAAAAAAATAAAAATTATTATGATTGTGATAAA
TTAACATTTACACGTATAATAAATGAAAGAAAAAAAGAGACAATAAAAATATTTTTATTT
TTGGATCAAAAAATACCATTTTTTGAGCTTTCATCTGATTTAAAAAATTTAATGAAATCA
TCTGAAGAGACAATGCCTGAAATCATAAAACGTATATATGAATATAGTTTAGAAAACGAT
TTAGTTGGTTCTAACTGTGTTATGAAAACTGATGAAGTGTTAAAACCAATATTAGAGGTT
GATGAATATGAGTTTTCTGATTTACCCAATCTTTTGCAAAAGCACTTATCCATACAAAAA
CCAATAGTTTTAGAACATATTGTCGACTTAGAAAACGAAGATGAATCTGAAAGCATATAT
GATGTTGTCATTGATATTTTTGAACCTTATATGACTTTAGATGAAGGCAAATATAAGAAA
TTTTTACTTGATTCTCATCATTTAAATAATTTAGTAAATTTTTTAAAAATGAATGAAATA
AATGATAACAAACAATCTGAATTAAACGAAGGGAAAGACTCTAACAAATCTACTAAGTAT
ACAAATAATGCGGATCATTCTTGTAAAATAGAATCACATGAAGATTTAGTTACAGAAGGA
GCAGATGAAATAAATAAAAACGaaaatgatgaaaaTGTAAATTCGAAGGAAGAGAATGAT
GAAAATACGAATGTCAATGTAAACAATGATAACAAAAGTGAATACACACAATCGATTAAA
GAAGAATCTTTTGATAGCGATATAAATGAATTACATAATAATAAAATAAAAAACCCACAA
AAAAATAATATGCCTTCTTGTATTTCAATTTCAATATTTGAAAAAATTAATGATATACAA
AATGAAATAAATAGTATTGATGATGATATTATAAATATATTATGTAAAATAAAACAAAAA
AATAGTTTAAGGTTACGATATACAAATTTTTATGAAAATCCATGTGCATTTATTGATCAT
GTTATGAATAGTAAATTTCCAAATAATATGGAAAATTTAAGCGATCACAATTATATATAT
GATCAATCAGCTAATATTAATGATGATAACTATTATACTTTGCCATGGGTTCATAGAGGA
ATTTCAAAATATTTATTAATTAAAAATAAAAATATTGACGATGTTCTTAAATCTGTTTTA
AATTCAATGAATTTAGATTATAAGAGAAAAATTGATGATACAAATTCAAACGGAAATACA
AAGAAAAAAGTAAACTTTGGTACAGAAAATTTTAATCAACGCTTTAAAGAACATATGAAT
TATAATTACAATAATTCTGAAGTAAACAATAATCATATTAACAATAACGttaacaacATT
AACCACAATAATATTAATGGATATGATTATTTTGGAAATAAAAATATGAACTATAACCCA
TCTGATTTTTTAAAACAAcctatgcaaaattatccatATAATAATATGAGTTATGAAAAC
AATATCCCAGCCCCTATGGATAATTATCCATCTTCGGGTTTTAATAATAATATGCAACCT
AATCAATTCATAGGAAATATGAATCCCGAAAATAATTATATGCAAAATAATGATAATAAT
TTTAATGTATATAATAATCAGCAAATTCCACCATATCAACCACAATATATGAACTTTCCT
TTTAATGGGATAAACCCTCAAAACAATTTTAATCCAATGTATGACGGTAATATGCCCATG
GATATATATTCAAATAATAACTTTTATAATTCAAATAATTTGGGCTCATAAAATGAAAAG
TTATTTTAATG
>Py17XNL_0101362.1 gene=Py17XNL_0101362
GTACAGTTTCATGCTATTAAAACATATTGCAGACATGTATAAAACAGCAATCCAAAAGTA
TTAATTTTCACAAACTTAAATTCCTTAATTTATACTGTCTTATTGTATTTTTCAGGATAT
ATTTGTGTTTTATATGTATAATTTTCAATAAAATGGTAAATGACAAGAACTGCATCAATT
ATGACAACAATTTTGATTTACTAATAAAACTATTTTGTGCTGAGTTAAAAAAAAAAGATA
AAAATAAAAATGGTTTAATTACACATAAAACTTTTATTGAAGTGTTGGATATGTTCCAAA
TTGAATATGATACCCCTATTATAGATTATTTAATGAAATATTGTGTTGTAACTGAGGACG
GTTTTATAAATTATAAAAATTTATTGCTTATTCATGATCCTTCAAAAGCACTTAAAAATA
TTTCCGAATGTGTACAAGAAATTTTTAATCCCCAATTTATGTATATGCAAgataaatatG
AAGATAATGATAAATATGTACAAGAAAAAAATGAAATTATAAGAAAATTATATTCTCAAT
GGGATAAATGCTTATTAAAGGATGATGAATTCAAAGCTAAATTAATTAATAACAATGTTG
ACATAACACCTGAATTCGAAAGGTCTTTATACTTATATGGTCCAAGTAGGTCTTTAAGTT
TTGTAAATGTAATGAAGACATTATATATTAATAATAGTAAAaacagaAAGAACAGAACCA
CATTTTTAAATAAAATGGAAGATGATAAATCGTCAAAATTAAGTGTTGATGAAAATTCAC
AGGAATGTTTTAAACAAATACATAGAAATCCTATAACATGGGATCAATCACGTATTAAAG
ATTCTGATAAGGTAGTTGAAAGCGTTGAAATTATTTCAAATCACTTAATGAataataatA
ATAACACTACAAATAAAGAAATGCTTCCAAGAGATTTTATTAATGACACAATTAAAAATA
TAATAAAAAAATACATAGCTAATAAAATTTCGGATTGTGAATTTTGTGAATACTTGAGTA
AATTAAATATATCAGTAACGCCTGAACTAAGCAATTTAATTAAATATCATGAATTAGACA
ATAATGGGAAATTTAAAGATTTTGTTACAGCAATAAATAGATGTATGAAGAAAAATGTTT
CTCATTGTTTAGAAAGAAATAAAGCACTGAACACAATTAAACAGGACAGTGAAAAAGGTA
ACTTAAATTATACCTTTAATAAATTACAAAAAAATGATTTATTGTACAGTGATATTAATA
ATAATTAAAATTTTTGTGATAATTTCGATAATTATTATTAAGATAAAATCTTAAACAAAA
C
>Py17XNL_0101363.1 gene=Py17XNL_0101363
AAAATATACAAAAGATAACTTTTGTTGTGTGCTTAGAAATGGATAACATTACGGTTAACA
TAAATAATAGTAATGACTTTAATGAAATTATACATGAAATAAAATCAAAACAACTTTACA
ATGAAAGTAGAAAAGATTCAAAAATAGCAAAATTAAAATTAACCACACAAAAGGTTAATG
GTAGTGATAATgatGATATAAAGATGATAAATGAATTCGAGGCATATATGAATAAAAGAG
TTCCTaataaaaataaaaaTAAAAAAGAAACAACTCTACACAAATTAAAAAGTGAGCAAA
GTTTAAAGAAACGGAATTTGTCAGATACCCCAATTTTCCCACGTATTACTTCATTAATTT
TAGATCATGAAAAAGACAACAGTAATTCAGATTATTCTTATAAAACAAAAAATACAAAAG
ATTATAAAATAAATAAATATGTTTCTAATAATAAATTTGAGAAAAGTAGCATATATGATA
TTTATGCGAAAACATTGAAAAAACTTTCAATTGAAGGAGAAAATAATGAAGAAAGTTATT
ACAATGATAATAGTAATATAACCCAAGAAAAAATAAATAAAAATAAATCAGATATGCATA
CTAATGATTCGGATACATCATTACATAATTCCACTTCAATATATGAAAACCCAAATTCGA
GTATTGAAAAAAATAGGAACTATCTAAAAGAAAAAGCTATACGAAATAAAGATAGAAATA
TAAAAGGACGaaaaaaaaaaaaAAGTGATTTAATTCATCGATATAATATGAATGATTCAG
AGAATGTCAATTTTAATACTTCAAGGGGAAATGATACAAAAGACTCATATTACAACTCTT
TTGAAAATTCAAACTTAAGTAATGAGGAATATACTTATAAAAACAGTGATAGAAGATATA
AACAGAAAAACATAAACCAAAATAAAAAAGAAAATACATTTTATTATACAAATGAAgaga
gaGATAAAACTTATTCCAATAAATCATCTTTTTCTCAGGAAAATCTTAGTGTAAAAGGAA
ATGGAAATTATAGAAAAGGtgatgatgataataataataataataataataaTAACGAAA
TAAATAATATACCTGAAAATGGAAATAATTTAAATGATCATAGTTCTTTATCGATTGAAA
ATCATAAAGATAAAAAAGAGGAAGCAAAAAATGATAATTTAATTaaaaaaaaaaaaaaaa
aaaaaACCTTAAGTCATTCTGACAACCATTCCGAAAGAGACGGTTCCGCAAAATCATTAA
AAATTGGTAATGAAATGAATATGTATCATTCATTAAATGATAAAATATATAAAAAGAGAA
GCACAATATATTCGAAAGAGAGTTTAAAATATGATAAATCCGACATTACTACAACTGATT
CAGAATATTATATGAATGATAAATATCAAAAATATATTAAAAAACAAATACCTTCTATTG
AAGATGATTATAAACACAAAGAAAAATTATTAAAAATCGTAAATAGTAAAAATATTTTAA
GTATTAGGAAAATTCTAATAATAATGAGAGAATTTTATATTGGATTTATAGGATTACAGC
TTATTTATTTTATAACATATCTTTTGTTTGGAAATAATAGTGTATATTTAATACAAATCA
TTTCAATATCATGTACCTTTTTTTCACTATTAGATGCTAATTATCATGGATATTTATTAA
ACGGATTCATTGATATGTGTATAGCAATTTTTTTAAATATAGCCATTATAGAAAATATTG
CTGGTTTTATAACCTTACAATCTAACAGTGTGCTAAAAAATATAACTATATCAAATGTAG
TTTTCCTCTATTTCTTTTCAATATTTTCATTTTTAAACAGCTATTTTATATATAAATTAC
ATTCCCTTGAAAGGAAAAATATTAAATACGTTATAGAAAGCATTGAATCAAAGGTAGACA
ATGATATTAAAAATAAAGCATAGTTTCCACATATGAATAGTTATTAAAAGAATATATATT
TTTTTAATTATTAATAAAATTGAACTTGTAAAAAAAAACATATATTTAATAATATAAATG
ATTAGTATTTTACATTTTCCTTTTTCTGATAATGCTTATAATTTTTTTTCATTATACATA
TTCTAGCATTAAAAAACAATTTTTTTTACATGTAACATCATATGTTAGAATTAATAACTA
AAAACTTTGTTGTTTTATCTTGTCAAAAGTTTTTTTGTGATATTTATAACTTTATATTTT
TCATTTAATAAATCAAGAATGAAAAA
>Py17XNL_0101364.1 gene=Py17XNL_0101364
AATAAAAAAGATACTTTTATAAATTAAAAAAAAAATGGAAAGAAATTTTCATGATGTAAA
TAGCAATAATGAAGATATAAGAAAAAGGAATTATAATGGGAACGAGCAAATGGAAATTAA
TAATATATatatgaatagcagtatgaataatatgaacaataatatgaatagcagtaTGaa
taatatgaacaataatatgaatagcaatattaATAGCAATATGAACAGTTGTAATGGGCC
AAATCCAAATGCCCTAGAAAATATGAAATATAACCAAAATATATTCAATGAAAATGATAT
AAATCTTTATAAATATAATTTAATGTTAAAAAGAAATAATTTAGGTATTCAGGATAATAG
GAAAAATATCAacaacatTATTACACAGATAAACAACATTACCCCTAataataataaaaa
taataaaaataataaaaataataataataataataataacaataataataacaataataa
taacaataataataacaataataataaCaataataataataataataacAACTTAATAAA
TGGCGATTTTTATAACAATTCAGGTACCTATAATACAGTAAATTTGAGTAacccaaaTTA
TATGCAAAACCCAAATGTACATTTAAATGAATGTGAAAATGTTATTTATAAAAATTCCAA
ACAATTAAATAATACAATACATTGTCATAATGACAATAATATGAACAATACATATTTAAA
TAAAAACTTATATGAAAATTCAGATATCCAAAATAATATCCACTTTTCTAATTATACTAG
AAATATAAATACTGAAAATAAATATCCATATAACCCTTTGAATAATGATAACCATACAAT
TGTTCAATTTCAAATGGATAATTATATGgatgaagatgatgataataatAATGAAACCAA
ACAAGTGATAAGAAATATAAacacacaCAACAATAATAATTTGACACATATAAGAGAAAG
AGAAATTATGAACAGTGCATGTAATAATAACTTAGTAAAAGCCCATGAAGAAAATTTTTT
AAATTCAAACCAAAATATGGTAAATAATAAAATAAAGATAAACCAAGGAAATCAAAATTT
AAATAATGATAATATAACAAATAAAATACATTTTATAAATAATTCATTAAATGAAAATAT
TGGAAataataattataatagtagtaGTATCGGTCATGTAATAAAAAGTCAAGACGATAA
AGGAATGCAAAATTATATGAACGTTCATGAAAATCAATATATAAATAATAATGGTATATA
TGGAAATAGTAATGATCATTTAAGTAGTAATTTATTTAATAATAATTTATATTTTCCAAA
TATGCAAATTAATAATAAAATTGAAATAAATGGAAAAAATAATAAACTTGATAATAAAAT
AAATGAATTAAATAATACTACCCCAAATAACTATGACTCACTAATTAAAGTAGGAATAAA
ACATATTAATGGAAATAAAAATTCCACAGAACTAAAAAATAATTCGAACTTAAATAAAAT
AAATTTAAATGGTTCGAGTGCATTATGCTCACCAATAAATGGTAATAAAAATAATATAAA
ATTTTCCAAATGTGTAAAAGAAAATAATGATTATATTGTAATTTCGACAAATAACAATAA
TTTTAGAAATATTGCAAATAATAACAATTTTGAAAACATAAAAAATATTCCCAATATTGT
TAATAGTTCTGATATTATtaatactgatAATACTGATGAAAATGAATATTTAAATAATAT
TGAATCTATTGGGAATGTTGAAAGCAATTCATTATTGGTTCGTAAAAAAAAAGTCAATAT
TAATAATAAGTTTCCTTTAAATATTTACATAAATAATaatagcaatagcaatagcaacaa
gagcaatagTAAcaatagcaacaagAGCAATAGCAATAAGGATATTGAAAATagtagTGA
TAGTAGTAATGATCATATAATTCTGACCAATAATCATACACATTCTAGTGTTAATGATAA
AATAATTGAGCTTTCAAATGTGACCAATACTAACAAAATAAATTTTAATAATACCATAAA
CACGATAAATCATTTTTCCAAAAATAATAACCAAAGAAGCTTTAGCAATAGTAGTAATAG
CAGTCGCAATAATAACACTATACAAATTATTGAGTGTGAATCTAAAAAAGGTCATGCTAA
TTTTAACAACATTCGAAGAAATAAAATCGTGAATAATGCCAAtgctgctactactactaa
taataatatagaatcgtatgacaataataataacaatatagaatcgtatgacaataataa
caatatagaatcgtatgacaataataacaATATAGAATCGTATGACAATAATAATAATTC
CTTTCCATATGCAAAATATATCATAAATAATTCGCTAAAAATGAAAAACATAGGCCATAA
TAATAGCAATGGAAAAAATTTTAATAATAATGGAATGTATGTAGAAAATGTTAATATACA
TGAAAAAGATGGTAAGTTATATAATAATTTGAGCAATTTTCATAATAATTTAAATATTAA
TAATTCACAAAATTTAAGAAAAATAGATAATAATAACAATTATATACatggttataatac
cttttcaaataatggtaataatgccttttcaaataatggtaataatgccttttcaaataa
tggtaataataCCTTTTCAAATAATGGTAATAATATATATAATAGTATAAACCCAAACAA
TAATGGATATTTAAAACAAAAAAATAAAGAAATTATAATGAATAATCAAAATGATAGAAC
AAATTTAAATAATGATGTATTTATAAACTTAGACAATTCAGCAAATACGCCACTAtcaaa
ttctgcagcattggggaccatttcaaattCTTCAACATTTGGGACAGTTTCAAATTTCCA
TTTAAATAATCTTCAAAATAATTCTAACTCAATAAATGCAGATATCCTTATTAATAATGG
AATCAACCCTAATCATATACCAAATATAATAAATAACGGAAATAAACATAATCCGAATTA
TATGACAAAGGGTTTGCGAAATGGTaacaataataataataacaataataataatcataa
tcataatcataatcataatcataatcataataataataataatcataataataatcataa
tAATAATATATTAATAAGCGATGTAGCGAATATAAATTCTCAAAAAACAGGGAAACATGT
AAATAATTTTATTAACAATTTAACTAATAATAGCGGTTTTAATTTATATAATAATATAGA
TATGAGTATAAATAAAAATGCAGAAAATAATAATggaaatatcggaaatgtcggaaatGT
CGGAAATATTAATAAAATGTATCCAATGCATACAAATATAAATACCGATTTAAAAAATAC
AATAAATAATTTAAATGATAATAACAAATCAATGTCAATAAAATCATCAATAACAAATTT
TCCTCCCATGCATCAAACGCCAAATAATTATGATATAAAAAAATATGTATATGCATCAAA
TATAAATAAAAATATGGATGGGTATTCTCCTAAATTATTAGAATATTCTTTAAAAAATGA
TAATGTAAAAGGAATAAATTATAATATAAAAGATAGATCTTTAACAGATGAAAATGTAAT
AAATGTTATGAGAAGAAATGGAATGAATGACCATTTTGTAAATAAAAATATGGTACATAA
TTTACCAAACAATGGAAATGAAATTGAAAATATAACAAACTTACAAATAATAAATAACAA
TATTCCAATTAGTCGTTCTAGTGATATAAATAAATATAAAAACGAATTATTAAATAATTT
AAATGATTTCTCAAATAGAAATGATGGTGACAGTTTAATTCTAAATCGTGAACATCCAGA
AATGTTCGGTGACAGAAATGGTAGAAATTTTTACAACATgaatgcgaatgcgaatgtgaa
tgtgaaTGTAAatatgggtccgaatgtgggtccgaatgtgaatgcgaatatgaatgcgaa
tatgggtccgaaTATGGGTCCAAATTGTGGAAATAACATTTCAGTCAATGCCATGCAAAG
CAATGTGGCGCTAAGTGGGAATTATGATTTATTGAAAATTATGAACATGGCTAATGATGA
CAATAAAATAAACTCAATAGATGTAAAAAATAATTTAAGCAATTTAAAAAATATGGATAA
TTTTCAAAATAAAATTCAATTAAGACAAAAAACACATGCATGTTCAGAAAATGGAGGTCT
CAATAACAGAGCAAGAAATAATAGTGCAGGCATGAATAATCGAACTAATTCCAATTTAAG
TGGAGTGTTAAATATCGGAAATATTAATTATAATAAATTTTATGATACAACACAACGAAA
TCCATGTATCCAAACAAATAATAGTCGGCAAaatcatccaaatataaaccatccaaatat
aaatcatccaaatataaaCCATCCAAAtataaatggggcatctataaatggggcatctat
aaatggggcatccataaatggggcatccataaatgGAGCATCCATAAATGATACTTCGAT
TATGTATCCAAAGGTAAATCATTTAAGTGGTAATATGAATAGAAGCAATTTAAATGTTAA
TGAAGTTGGAAATAATAATAAAATACATTTATTAAATAATAATGTAGCTAAACAAACAAT
TGACGGGTTAATATTAATGCGAAATAAATGTGCATCTAACGATATAAAATATTTTCAAAA
TGAATATGAAAATGGAATGaataaaataggGCATGCTTCTAGTAATGGTAATAATAAAAT
AGGAAAATATGAATTAAATTTAAAAAATAAAGGCACATTATCTCGATCCAATACTGCTGA
ATTTCCTCCACTTTTTAATAAAAATGAATATTTATATCACACTCAAAATAACAATAATAA
CAAATATCCTGACATGTATAATCATGTCGAAAATCACAAAAATCAAATAATTAGTCCAAA
CAATAATGGATATGTGAAAAATGGAATTAATAATATAAACAAAAATAATTTATTTAAGGT
GGAAAATGTAAATAGGATAaataataataataataataATATTGCCTATAAAGGAAATTA
TACCAATGTGATCAAACACAATGGAGGACCTAATATAGATGCAGAAATGAATAGCAGTGC
TAAGGATTCTAGcaatctagccaacccagccaatctagccaacccagccaatctagccaa
tCCGGCCAATCTAGCCAATTATAATGATCTAAGAAAAAATGGTTACCAAATCCTTAGCGA
TAATAATAGAGGATTTAATGAAAGTGAAAAAGGAAGCCCATCAAATTATGTTTTTGAAAA
TAATGAAAGAATTCGAAATTGTATATATGATGTCGAATCAGATAAACTAGTAAAAAATGA
AAATGATAAAAAAAATAATAGAGTATTAGATTATATGAATAATAATTTTAATAATGGTTA
TAATACAATAATTGAAAATTATAATAGAAACAATTTTGCTAAATATGAATTTAATAAAAT
AATGAATATAATATCAAAAGGAGATTTAAACAATTCTTTAAATTTAAAAAATCTAACTAA
TATTAATAAAAACTTTAACATTCTAATGAATAATTTGGATTCACAAAATGGAGGAAATTA
TATAAATCAGGACCCTAAAGGAAAATGTAATATTAATTTTGGTGACAATAATAATAAAGG
TAGTTATAATAatggaaataATATTATGGAAATAAATATGCAtaacaaaaaTAACAAAAA
AAATAATATGATAGTTGAAAATATAAATTTAGATGATCTTGCTTTCAAGATGCAAATGCA
AAAAAATGGATATATAAATAATGATAATAATATATCTGGAATTTCAGATATGGCAAATTA
TGCTAATCAAGATAATTTGATGTATATTGTAAATCGCAATAATAACATTTTAATGAAAAA
TGGAAATAACGCAAATGGAAAAGTAGGATATATAAATAATACACCATTAAATAGTGATGG
AATTATAGGATTAAATAGTCATATAAATTTTAACACAATACATAATaataataatatgaa
aaatAACATGAAAAATATTAATAACAACAATGTAGATAATTTAATTATTAACAATATCTC
ACAAGGAACGAATAATAAGGATCAGTCAAAATTTAACATGAATCCACATTTTCAGgaaat
aAAAAATGGATACCAAAAAATAGGAAATAAAAGAAAACAAATAGAAACTTCAAAAACAAT
TGATTTATCAAATATTGATGGAAATCAATTTTTAAATAATGGAAaaaaAAATGTAAGaaa
aaaaaaaaaAGAAAGTGTTAATACatcatctggATCATCTGGTAATGATATTTTATTGTC
AAACTCAAAAAATAAAATACTTGGAAAAATTTCACAAAATATTACAAAATTACCAATTAA
TATGAATAATTCTGAATTAGATAAAAATCAACCATCACCTCACATATCCCTTGataataa
taataataaTAACTTACTAAATTGTGGAACAGCATCTAAACAATTTATTGAACAACAGTT
AACAAATTCAGAAGCAAATCTATTAAATAATAACATAAAGGGAAATATGTATAATAGTGA
CATAGGAAAATCAGAAAATATGCAAATAGTTGATcataataataataataaTTATATAAT
TCAtaataataattataaTAATACTATTGGAACTATCAATTACACAGCTCTCACAGGAAA
TAATGTTTCTATGAATGGAAATTTGAAAAATAACAATAATAATATAATTTACAAAGAAAA
TGGTTCTGGAAACAATAAAAATAATGCATCTAATACAAAAGATATGAACATAATGATGAT
GGGTTCTGGTAACGAATTTTATCATAAAATAAAAACATCTGATAATGATGTAAATACATG
GAATAATAAAAATGGTGCTATGGCCAGAAAAAATGATCAATATCAATTTTCTTCATATTA
TAATAATGTGAAATTGAATGAAGTTGAAAATGGACAAAAGGTTTATCATCAAGATGGGTC
ATTTCCAAATATAAAAATATCAGAAAATTCAGTAACAGAATCAACTATCTCAGATTATAA
AAATGAAGAAAATGATTTAAAAGAAAACCAAGCTCAAAAATCATTCGAATGTATAGATAA
GCATATAGCCAATTATGAAAATTTAATTACTAATATTTCTTTTATTAATGATAAAGgaaa
taaagaaATAAAAAAAGAAAATGATAAAATATATAATGGAGCTATGAATTCTATTCCTAC
TAACATAAATATAGAAAATTCAACAGAAAAAAAAAATGCTATTGAATATGGTTCTACATC
TATTTGTAAAAATATAAATGAATTATTTGATAATAAGCCAGAAAATGAAAAAATAAACAC
AAAATCAAATGCTGATATAAATATATCCAACTTATCAAATAATATGTTACTCCAAAGTAA
TAACAAAACTGAAACTGTAATAAACAATTTAACTATTAAGGAAAACAAACAAAATACAAA
TTTATTAAATGTGCCACAACATTCAAATGAAGCAAATAAGCCGGAGGATAATCTCAATTG
tgaaaaaaaagaagatgaaaaaaaagttgaaaaaaaagaagttgaaAAAAAAgaagttga
agttgaaGTTGAAAGGGGAGATGAAAAAGGGTTTgaaaacgaatttgaagaAAGCGAATT
CGAAGATAATATTAACAAACACGCTTTTTTCAAAAATAAAAAACAATATGAAACATTTAT
AATGTTTAATGATATAAATGTTGGTAAGGATAATATAAATTTATTCATGTCAATGAATAT
TTCATCATATAATAAAAGTTGTAGAAAACAGAATGAAGCATATAACTTATATTTAAAAAA
TGAAGAAGGAAATAAAATTGAAAATGTAAATACATCAAATATACAAAATGATAATCCTGT
TATATTATATAATTATCTCACTTCTGAAAAATGTGATTTAATTAATGATAAAATAAATGG
ACAAATCTTAGAAAAATTTATTGGAAAAAAAATAGAATCCAACGAAAATATAAATACAAG
TGAAAATGAAATCATAAAAAATAATATGTTAAGAAGTTTATTAAGTATAAATTCTAAGGA
AGAAATTAAAAAAATCATAGAAAATAAAATATTTGGAAAAAATAATGAAAATAAAAAAAT
TGTTTTTAGTGTTGTTAAACAAATTGATGATGCAAAATTTTTGTATATATTAAAAATTAT
ATTAAAAGAACAAAATATAAATTGCAATCAAAATAAAATAAAAGTTTTAAAAGTACAaaa
aaaaaAAATTCTTTATAAAACATTTTATCAAAAAGATAATAAATCAAAAGCTTTGACCCT
TGAATACTTTCTTAAACCAGATCACAATGCTATAGGGGAAATGAACTGCTTAGTGAGATC
TGAAGAATGCTTACTTGAAAGTGATCGAGAAAAGAGAAACATTGAAAAAATAATAAATGC
AAATTTTGAAATaacaacaacAACTGTATCTATGGCTACTCCTACAATTATCAACTTATT
TAAGAATGACTACATGTTGCAAAACTCGTATTATTGCGATATCTGGTCTTTTTATCTTTG
CCTAAATAACCAGTTTAATGCTACTATCGAATTTCACCAAAATATGAATAAAACCAATGG
AAATAAATTGTATAAACTGAGCATACGGGCACATTGTGAAAATTACGAGACATTTTTTGA
GAATTTTATAGAATTTTTGGTTTAATTTTTTTCTTTTTTATTGTTTTGTCTTTTTTTTTT
GTTAAGATAAATGTGTTAATTTAGA
>Py17XNL_0101365.1 gene=Py17XNL_0101365
TTTATACATGATAATATTGTACAGTGTAAATAAGCTTGTTTTCATAGATTGTGGAAAAAA
TGTTTGTaaaaatacatgaacaattCATAAAATTGAACTATGGTTAAAAACAACATTGAT
CCATCGTTATATTTTGGTCATATAATAGCTACAAAAACAACCAGTGGGGATATATTTGAA
GGAGAATTATATTGCTATGATACCTGTTTAAATTTTATTATATTAAAAGATGATAATAAA
AATGGTACAGCAAATTTCTACATAATTAGGATGCATACTATTGTAGATATAGAAACAAAG
CAAAAATTAAAAACCTTATATGAAGTATTACCAAAAATTGATAAAGCTATTGTTGAAAAA
ATTGAAAGAAAATCAATAGAAAATTTTGAAAAaaaaaAATCAAGGATTGGTATTAGGGTT
ACACATGAAGCTCAGGAGCTGTTTGATTTTATATGGAAAACCCATCCAGATTGCACATGG
AATAACAGAGATATTCTTGTCTTAAATGGGGAGGTTAGAATTAAACATCCTTATGGCCCT
GATAATTGCACAGCTAAAAATGAAAAATTAAGAGAGCGTTTCATTACAGTGATATCAAGA
TTTCGCCAAAAGAAAGCTATGGCTAATAAAAAATGATAAAGAAAATTAATGTCATTCT
>Py17XNL_0101366.1 gene=Py17XNL_0101366
tagaagCATAAAAATATAGAAGCATAGAAGTATCGTGTTTAAAATGAATCCAGTGCAAGC
AGAAAATAATGCCGTAGAGGAACGAATAGTAAGTTTCGAGGAAGAAGTTGAAACGTTTTT
AATTAATTTGCATGACTTTGTATATCATCGTAATGCTGAAGCTATAAAGAAATTGTTCGA
TACAGATTTTTACACAATATCTGATTTATATTTTAAAAACATTCGTTGGCCATCTATAAA
ATTAGTTGATTTGTTTTATAAACAAAAAAATAGATACCACAATTTAATTCACTCTTTATA
TGAAGAATTATATTATCGTCATGTATTTATAATAAATGATGTAACATTAGAAGATCGTAA
AAATACATGGGAAAATTATAAATGTTTATTAAATTTTATATCAAGTATATGTACTGATAA
TGATGGAAATGATAATGTATTAGTTATGCCAAATGTATGGATTTATGATTTTTTATCAGA
ATATATTTATCAATTCCAATCTATGTGTCATTTTAAAATAGAATTATTAAATTTCCCAGA
AGAAAATACAAAAGGAATCGAATTTGTTGTAAATAATCCAGATGTATTTGAAAGTAATAT
AGTATTAGAAGTATTACATAGTTTATTATTAAAAGGCGAGTTTACCACTTTACCTGAAGA
TGAAAAGATTACATATGTTAATAATATATTTAATATAAATAATGAAGAACTAACAAGTAA
ATATCAATTTTCTTATTTTTCATGTTGTATATTATTGAATGTATATGTATTATTAGGTGA
TTATTATAGTGCATTAAAAATAATATCAAATATACAATTAAATCATAAACAGTTATATTG
GAAAGTAATATTATGTCATATTAATATATATTATAATATTGCATTTTGTTATATGATGTT
AAAAAGATATAATGATAGTATAAAAATTTTATCTCAAATATTAATTTATTTATCAAAACA
AAAAGCACATATATCGAACCAACAAAAATATCAACAATCTTTAATAAATAAATTAATAGA
TAAAATGTATTTAATTGCTATCATATGTCATTCTTTATGTAATACAAGATTAGATGAAAC
AATATTACAAAATATTAAAGAAAATTATTCTAGTAAATTCTATTCATTACAATCAGCTAA
TGAACAAGCATATACAGATTTATTTTATAGAGTTGCTCCAAAATTTATAGATCCTGTATC
TAATATTAGTTTTCAATTATTAACTAATTTTGAAAATACTCAAAATCAACCATATAATTC
AAATCCAACACTAAGGCAATTATCTATTTTTTTAAAAAATGTAACATATCAAAAAAAAAC
ATACCATTTAATGTCTTATGTTAAATTATATCATAATATTCAAATTAATAAATTAGGAAA
TTTAATGAATTATCAAGAAGAAGATAATGATAATGTTTATTGTGATATTATGTGTGTTAA
AAATTATAATAGACAATTAATTTGGAAAGAAGGACCTTTATATTCTGGAGAAATAACAAC
TTCTATTTTTGGAAACACTTTTGATTTTTATATTGATATAGATATTTTAAATATTAAAAC
AAGAGCACAACAAAAATTTTTTATAGATTATTTTATCCATCAAATTGGTATGTGTAAAAA
TCTTACAAACAATTTACATGGAAATAATTCTGGCCATCTTTATAAGATTAAATATGATAA
CTAtaaaagaaaaaatAAAGGAAAAAATAGAAACAAACATGCAAATCACCAAATTCCGGT
TATGCAATAAATTCATGTTCAAAATGTTCCAAAATGGATTCTATTTTAATTACCACCTAA
TAAGATGCATTCACAAATATTTTGAACAAAATTGGAATAACTACCCTACCATTTATTCAT
ATACTAAAATAAAATATATTTGTTGATACTTGTAAAAAATGCTGAAAATTATTATTGAAT
TGCTGTCACATTGTTGTGATAAAACAAAAATGGTCATAATATTTTCTAACTACATATATA
AAATTCCTATACATTTTTAATAGCACTATGTGTATACATATTTCTGTAATTGGACCAAAT
GCTTACATTCTTTCACGTGTGTCAATATGCTTGTTTTATTATTCtcacaatttttacctt
tttcaccatttttacctttttcatcattttcaCAATTTTCACCATTTTCATTTTTCTAAA
AAATATGCAAAATAAATTTTGAAAACTAAC
>Py17XNL_0101367.1 gene=Py17XNL_0101367
TATATGAATGTATCTATGTAATTTTTTTTTGTGTATTTTAAAATGTTGCTCGATTTATCT
AGATGTAAACTAAAAAGTTTAGAAGATAGTGATGTGATCCTTGAAAAATTGATAGAACTA
AATTGTGATTATACAAGTATAACATATTTAGATGTTTCATATAATAATATAAAATCTATT
AAAGGGTTAAGACATTTTGAAAATTTAAAAATATTAAATATATCGAATAATGAATTAACT
TCATTAGATGGAGATTATATTCCTTGTTCAACTGAGAAGATAATTTGTGATAATAATAAT
CTTAGTGACATTTATTTTAAGGGTATAACAAATGAAAGAGAAgaatccgaagccgaaacc
gaaactgaaTCAGAACCCAAATATGAAACTGATGAAGAAACGGGTTCAGATGATAATAGA
AAAAATAATTGTATAAATAAAATATATAGTTATAAAAATGATAATAATATTTCTTCAAAT
TATTCAAATGATTTAAAAAGTTATAATATGCATGATAAATATAATAATAGTTTTTTTTAT
GATAAAATATATTACACAAATAATAATTTCCCATTAAGTAATTTAAAATATTTAGATGTA
AGCTACAATAATATTAAAAGGTTAGCAACATTTGAAAAATATTTACATATCTTAAATAAA
AGAAATAAATTAAATAATTCTAATGAAACAAACATATCAAAGAGTCTCAAATCTGAAAGT
TTAGAAAGTGATGCAGATGATGTACATATAAATAATTTTATTTCGAGTAAAACTGAAAAA
GATGTTATGATTCTATTTTTTAACTCTTTAGAAACTCTGCATCTAAGAGGAAATAAATTA
ACTAATTTAAAAGGATTAAGTGTTTTAAAAAATTTAAAAGTTTTAGATCTTAGATCAAAT
TTAATTAGCCATCCAGTACAACTCTTTTATATTCTGGATAATAAAAATTGGCTAAAAAAA
TATCATGATAAAaaaaataaaaataaaaataAAAATACTTATTATTCTTATTTTTCACAT
ATATTAAAaaaatataAAAATATAAATTTACAAAATATATCCTTGCTAGGCAATAACAAA
ATATTCAAACCTAAACGATTGCTTGCATCTGTATTTAACGTATTAAAAAATGTTAATAGA
AAAAAAGAACTTATAACTGATTTTTCTGACCGTGTTTCGATAAATGAAAATAATGATATT
CTTGAACGTGAGTTTTGTGATGCAgatgatgaggaagaagaTGATTCAGATCCTTCTTAT
GATATAGATTCAGACATGGGTTCAGAAGCAGATGTAGAAGTCGAGGAAAATTCAAACTTA
ATAGAAAACAATACATATATTTCTAAAAATAAACATGATAATTTTGTAAAAAAAAGTAAC
GAAATAAATATTCTTAATGACATTGAACAAATTACATCTAAACCAAAGGATTTGATTGAA
TTAAATGATTCTGGGTTCTATGATAAAAATATAAATAAAAATGAAAGTGATTATGCTGAG
AGTACCCAAGGGGAAAGAAATGAGGATAGAGATATTCCAACTTCTTTAAGTCGAAAGGAG
ATAGATGTAGAATCAAGTGATACTGAGGAGGGTACACATGGACAAGTAGAAAGTGTGGTG
GATTCTCAAAGCGAATCAGAAAATGAAAAAGAAGATGGTGTAAGTGATATAGAGCATGAA
TCTGCAAGCGAAGAGGAAATCGAACCAAGAAAAGTAAAACATAATgagatagatgcaggc
accataaagaatcaaAGtgatagtgaaattgaaagtgaagaggaggaaatagctcaaagc
gagatagatgtagaatccataaagaatcaacatgatgctgagagtgaaagtgaaagtgaa
gaagaggaaATAGCTCAAAGCGagatagatgtagaatccataaagaatcaaaatgatact
gaaagtgaaagtgaaATTGAAgaagatgaagaaataactagaaccaaggtggatgtaggt
agcataaagaatcaaAGtgatAAtgaaattgaaagtgaagaggaggaaatggctaggagc
gagatagatgtagaatccataaagaatcaacatgaTGCtgagagtgaaagtgaaAGTgaa
gaagaggaaatagctcaaagcgagatagatgtagatagcatagagaatcaaagtgatagt
gaaattgaagaagaagaagAAGAAATAACTAGAACCAAGGtagatgtaaacaccattaag
aatcaaagtgatactgaaagtgaagaagaagaaggaataattagaagtgaaatagatgca
gatagcataaagaatcaaagtgatagtgaaattgaagaagaGGaagaaataattagaacc
aaggtagatgtaaacaccattaagaatcaaagtgataatggaattgaaGAGgaaatagct
agaagcaagataaatgtaggtagtgtaaagaatcaaagtgatagtgaaattgaaagtgaa
GAGGGAgaaatagataggagcgagatagatatagatagcataaagaatcaaaatgatact
gaaagtgaaagtgaaagtgaaagtgaagaggaaatagctagaagcaagataaatgtagaa
tccataaagaataaaaatgatgctgaaagtgaaaatgAAAGTgaagaggaaatagctaga
agcaagatagatgtaggcaccataaagaatcaaaattatgctgaaagtgaagaagaagaa
gaagaagaagaagaagaaatagctagaagtgaaatagatgtaggtagtataaagaatcaa
agtgatgctgaaagtgaagaagaagaagaagaaataactagaaccaaggtggatgtaggt
agcataaagaatcaaagtgataatgaaattgaaagtgaaGAGgaggaaatggctaggatc
gagatagatgtagaatccataaagaatcaacatgatgctgagagtgaaagtgaaaatgaA
AGTgaagaagaaatagctagaagcaagatagatacagccaccataaagaatcaaaatgat
actgaaagtgaaagtgaaagtgaggaagaagaaataactagaagtgaaataaatgtaagc
agcataaagaatcaaaatgatagtgaaagtgaaaatgaagaagaggaagaaatagctaga
agcgaagtaaatgtagaatccataaagaatcaaaattatgctgaaagtgaaagtgaagag
aaggaaatagctagaaatgaaatagatgtaaacagcattaagaatcaaagtgataatgaa
attgaaagtgaagaggaAAAAATAATTAGAACCAAGGTATATGTAAGTAGGAtaaagagt
caaagttattatgaaagtgaaagtgaaGAAGAGGAAGAAATAGCTAGAAGTGATATCGAT
GCAGCCACCATAAAGAATCAAAATTATGCtgaaaatgaaagtgaaaatgaaagtgaaaat
gaaagtgaaagtgaaaatgaaagtgaaaatgaaagtgaaaatgaaagtgaaaatgaaagt
gaaAAtgaaagtgaagaagaagaaatagctagaagcaagatagatgtaggcaccataaag
aatcaaaattatgctgaaagtgaagaagaaggaataactagaaatgaaatagatgtaaac
agcataaagaatcaaaatgataatgaaagtgaaaatgaAgaagaggaagaaatagctaga
agcgaagtaaatgtagaatccataaagaatcaacatgatGCTGAGagtgataatgaaatt
gaagaagaggaaatagctcaaagcgagatagatgtagatagcatagagaatcaaagtgat
agtgaaaTTgaagaagaagaagaagaaGAAATAACTAGAACCAAGGTAGATGTAAACACC
ATTAagaatcaaaatgatactgaaagtgaaAATGAAAGTgaagaggaagaaatagataga
aatgaaatagatgtaggtagtatacagaatcaaagtgatgctgaaagtgaAgaagaggaa
gaaatagctagaagtgatatcgatgcagccaccacaaagaatcaaaattatgctgaaagt
gaAAAtgaaagtgaagaagaagaaatagataaaagtgaaatagatgtaggtagtatacag
aatcaaagtaatgctgaaagtgaGAAAgaagaaataactagaagtgaaataaatgtaaac
agcataaagaatcaaaatgatagtgaaagtgaaaatgaagaagaGgaagaaatagctaga
agcgaagtaaatgtagaatccataaagaatcaaaatgatactgaaagtgaaagtgaagaa
gaagaaAtagctagatatgaaatagctgtaggtagtataaagaagcaaagtgataatgaa
attgaaagtgaagaagaagaagaaggaataactagaaatgaaatagatgtaagtagtata
aagaatcaaagtgatgttgaaagtgaAAATGAAAGTGAAGAAAAAGGAATAACTAAAAGT
GAAATAGatgtaaacagcattaagaatcaaagttattatgaaagtgacgaggaaaaaata
attagaaccaaggtatatgtaagtaggataaagaatcaaagtTATTAtgaaagtgaagag
gaagaaataactagaagcgaggtagaTGTAAGTAGAATACAGAATCAAAgtgaaAGTGAA
GAGGGAGAAATAGCTAGAAGTGATATAGATACAGCCACCATAAATAATCAAAATGATACt
gaaagtgaagatgaaagtgaaaatgaaagtgaAAAtgaaagtgaggaagaagaaataact
agaaGTGAAATAGCCGTAGGTAGTATAAAGAAGCAAAGTGATAATGAAATtgaaagtgaa
gaagaagaaataactagaaccaagataaatgtagaatccataaagaataaaaatgatgct
gaaagtgaagaagaagaaatagctagaagcgaggtaaatgtagaatccataaagaatcaa
aatgatactgaaagtgaaagtgaagaagacgaaataactagaaccaagctagatgtaaac
agcataaagaatcaaaatgatactgaaagtgaaagtAAAgaagaggaagaaatagctaga
agcgaagtaaatgtagatcccataaagaatcaaagtgataatgaaaTtgaaagtgaagag
gaaaaaataattagaaccaaggtatatgtaagtagaataaagaatcaaagttattatgaa
agTgaagaggaagaaataactagaaccaagatagatgtagatcccataaagaatcaAAAT
TATGCTGAAAGCGAAAGTGAAgaagaggaagaaataactagaagcgaGGTAAATGTAAGT
AGAATACAGAATCAaagtgaaagtgaagagggagaaatagctagaagtgatatggatgca
gccaccataaagaatcaaaatgatactgaaagtgaaaatgaaagtgaagaagaagaagta
gCTAAaagtgaaatagatgtaagtagtataaagaagcaaagtgataatgaaattgaaagt
gaagaagaagaAgaagaagaaggaataactagaaatgaagtagatgtaagtagtataaag
aatcaaagtgatagtgaaaAtgaaagtgaagaagaagaaatagctagaagcgaggtaaat
gtagaatccataaagaatcaaaatgatactgaaagtgaagaagacgaaataactagaaat
gaaatagatgtaagtagtataaagaatcaaagtgaaagtgaaagtgaggaagaagaaata
actagaaGTGAAATAGCCGTAGGTAGTATAAAGAAGCAAAGTGATAATGAAATTgaagaa
gaggaaatagctagaaccaagataaatgcagaatccataaagaataaaaatgatgctgaa
agtgaagaagaagaagagggaataactagaagtgaaatagatgtaaacaacataaagaat
caaaatgatactgaaagtgaagaagaagaggaaatagctcaaagcgagatagatgtaggt
agtataaagaatcaaagtgatgctgaaagtgaAgaagaagaagaaataactagaaccaag
gtagatgtaaacaccattaaaaatcaaagtgataatgaaattgaaagtgaagaggaaaAA
ATAATTAGAACCAAGGTATatgtaaataggataaagaatcaaagttattatgaaagtgaa
aGTgaagaagaaataactagaagtgaaatagatgtaagtagtataaagaatcaaaatgat
actgaaagtgaaAAtgaaagtgaaagtgaaagtgaaagtgaggaagaagaaataactaga
agtgaaatagatgtaggtagtataaagaagcaaagtgataatgaaagtgaagaaaaagaa
ATAACTAGAACCAAGATAAATGTAGAATCCataaagaataaaaatgatgctgaaagtgaa
GAAgaagaagaaggaataactagaaatgaaatagatgtaagtagtataaagaatcaaaat
gatactgaaagtgaaAATgaaagtgaaagtgaaagtgaggaagaagaaatagctagaagt
gaaatagatgtaggtagtataaagaagcaaagtgataatgaaagtgaagaaaaagaaATA
ACTAGAACCAAGATAAATGTAGAATCCataaagaataaaaatgatgctgaaagtgaagaa
gaagaagaagaaggaataactagaaatgaaatagatgtaagtagtataaagaatcaaaat
gatactgaaagtgaaaatgaaaatgaaagtgaAAGTGAGGAAGAAGAAATAACTAGaagt
gaaatagatgtaggtagtataaagaatcaaagtgatgctgaaagtgaAATAGATGTAAAC
AGCATAAAGAATCAAAATGatagtgaaagtgGAAATgaagAGGAAGAAATAGATAGTATA
AAAAATTAtggcgGTGATGGCGAAGATACAGAAAGTGaagaAGAGGAAAAAGAAGAAAGC
GAATCTgaagatgtaGATGTAAATCTAGAAATGgaaagaaaggaaGGAATAAAAATAATT
GACACAAAAGAAGGTGAACAAATGCATAAATCACAAATAGAATTAATGGATTTAGAAAAA
GAAGAAATAGGTAGCGTTGAAAACAACAAATTAACTATTAAAGGAAAAGAACCAGAATAT
ATAAATTCTCATGAAATTAGAAAAGAAGTATGTGCATCTAATAAAGAACCCAAAATGAAT
AGTGAAATAAAAGTAAGTAACTCAAATGATCAAAAAAAAACTTATAGAGATAATCAGAAT
AGTTTGTGTACCTTTGATTATAATAAACAAAAATATTTTCCAATATTAAAAGAAAAAATA
AAAAAACTAAATAATAAAATAGATGAATATTCGATAAGAAAACAAGTcaaaaaaaatgac
gaaaaaaatgaagaggaaaatgacgaagaaaatgacgaagaaaatgacgaaaaaaatgac
gAAAAAAATGAAGGAGAAAAATCAAAAAATGTGATTTCTTTTTATAATAATTTAAAAAAA
AATATGCTTAAAGAAAATTATCATAATAAAAACTGTGAAGAAAATGAATCCATAAAATCA
AATAAACAAATAGCTAACTTGAGAAATGTAATTAAAAAAAAGAATCTATTAAATGGTTAT
AATTTTAGTGAAATAAAAATAGACAATGATAAAAAAGAAATATATAATAAAAATGATATT
TCTTTGAAAAGAaaaaaaaatatatATAACAAAAATAACTATTATTGTAACTCTCATAAA
AATGATTCTATTCCTATCCAAATTaataaaaataaaaatataaatataaaAATAAATTCT
AACAACTTTGATAATAACATAGATAATATAATAaataataataataataataataatgat
tataataataatgattataaagataatGATTATAAAGATAATAAATTGTATAATATAAAA
AATGAAAAATATATCAACATTGAAGAACATGAAACAATTTGTTCTTTTTCTTCCATCTTA
ACAGATAAAAAAAACAACAAAATATTTAAAGAAACTAAAACTAATGATAAATATTCAGAT
ATTTCAAATTTTGGAAATTATACATTTATAGGGAATGACATAATTAATAAAAACGCCACT
TTTGAAAAAAATAACAACACTACAAATTATATTCACCAATCtgaaaaagttggaaatgtt
gaaaatgttgaaaaagttgaaaatgttgaaaaagttggaaaagttgGaaaTgttgaaaaa
gttgaaaaagttgaaaaagttggaaaAGTTGAAAAACCAGATTCAGACAAACATTTCGAT
ATAATAGAAGGTATTATAAATAGAAAATGTTTAAATCATGGTTATTCAAAATATTTCGAT
ACAGAAAATGGAAACATAAATGACAATGTTTGTGataataataataatAATCGTGCTAAA
CAAAATTTAAACTTGAATTTTAAATTTGAAAAGGGAAATAATAATGAATGTCTTGAATCG
TTGAAAAAGAAAAACAACGATCCTAAATCAGATGTGTTAGAAAAAAAAGGGCCTCAAATA
GATGCAGCATACTCTATGCACAATGGGAATCAAAATATAGTAGACAAACTCGAAAGTAAA
AATGCATGCAAAAAAGGTGACAAAaagttgggaaaaaataaggtggaaaaaaataaggtg
gaacaaaataaggtagaacaaaataaggtggaaaaaaataagatagaaaaaaataaggta
gaaaaaaataaggtagaacaaaataaggtggaaaaaaataaggtagaacaaaataaggtg
gaacaaaataaggtggaacaaaataaggtggaacaaaataaggtagaacaaaataaggta
gaacaaaataagatggaacaaaataagatagaaaaaaataaggtggaaaaaaataaggtg
gaaaaaaataaggtggaaaaaaataaggtggaacaaaataaggtagaacaaaacaaggtg
gaacaaaataagatagaaaaaaataaggtggaaaaaaataaggtggaacaaaataaggta
gaacaaaacaaggtggaacaaaataagatggaacaaaataagatggaaaaaaataaggtg
gaacaaaataaggtagaacaaaataaggtagaacaaaataagatggaaCAAAATAAGATG
GAAAAATTATGTAAAATTAAAAGTTTGGAAACTCATAATTTGCCATATAATAAATTGTTA
AATGATATGTGCGTCTCAAAATCTAAACCATCTTCTGACTTGTTTGAAATAAGCGAAACG
GACAAAATTAGTAAAGCGAGTGAAACATGTTTGAAGTTGGTTGAAATAAAACAATTGGAA
AGTAAGATAAGTAAAGATTCTGTACATGATAATACAAAAATGTTAATGTGTAATAATAAA
ATAAATGATTATAATAGCAAAATTTGTGAAAATAGTAACAACCATAAATTAAATAAAAAT
TTAATATTATATATAAAAGAAACATATTTAAAATTGAAAAAAGAAAAGCAATACAATAAT
ATGTTATTTAAAGAAAATAAAAAGCTTGAAAATAAAGTAAGATTATTAAATCAAAGTAAA
AAAATATATAAGAAAAAAATTAAAAATTTGGAAAAAAATTGTGATGAACAAAATAAAATT
ACAAACAAATTTGAAAATATCATGAATAATTTTAATTTATTGAAAAACTCAAAAATGGAA
ATTCCTATGGATGATGTCAAAATGCAAAACGCATATATTGAGAACACAATAGGCCAATTA
TATAGCACATTCTTAGACACTTTAGGAGAAAACCACACGATAACAAAAAGAATCGAAAAT
TTGGGTTCCGTATATGCAAAAAGGGAGAAAGGAATAGAATTACAACTGAATAATCAAATT
AAGAATTTGAATTTGTTAAAAAAATATGAAGAAACGACACAAACAAAAAATGAATATTTC
AAAGAGTTACAAAAAAAAGAAAAAGATATTATCAACTTAAATAAAAATTTAGAAGACATA
ATGAAAAACACAAATGACATGAAACAAATGTTAGTAGAAAATGATGATAAATTAAAAAAT
TTGAAGATGGAATTATCTCAAAAAAATACAATAATTAAAGAATTGGAAGAAAAAAACAAC
AAACTGATGGAAAATGAAAAAGTAATGCAAACCGAAAAAGAAAATTTATTGGAATTATTA
TATGGAAAAGAGGAAAAATTGGCAACCGCTAAAGAATACAAAGACGAAATTAAAGAATTG
CAACAAAAAATAAAAAACTATTTACATAAAAATGTTCACAAAGTACAAGATAAAATATAT
GAACAAATTTTAGATAAGTTATATGAAGAACAAATTAAAATACAATCATCTTTAGTAGAA
AAAGATCAAGCTATAATTCAAaaaaatacaaaaATACAAAATCTTCAAATTCAATTACAT
TCATGGGCAAAAGAAGCATCTAAATGGGTATCAATTGCAGATAAGCACACAAAACTTATC
ACTAATCATAATACATTAAAGAAAAATTATGAAGAACTAAAGTATAAATATATAATGGAT
TTGAAACATTTGCAAACAAACAAAAATGAAAAGATAAAAGAGCTTATAAGGAAATTTTCG
TAAATTTGTATAATTTTGTAAAAAATAAACATAAAGCTG
>Py17XNL_0101368.1 gene=Py17XNL_0101368
AATTATGTACATATATACAAATGATCGAACAAAATAAAATTTTAATTGGTTTAGGAAATG
AAATAAAAAATAAAATAGCTAGTAACTTTAAAAAAGGAGATATTAGTAGAATGTATTTAG
ATTTTCTGAACAATAAATATAAATATGATGCATGGATATATTTAAGTAATATAAAATCTT
ATATATGCGAAAAAAATAATATAATACTAGTTAAGCCAATAAAGGAAATAAATAACCAAA
GTGGAATTACTATAAAAAATATATTAAATTATTTAAAATGTGAAGATACAAATAATGTGT
GCATAATTATACCTGACATGTACAGACCAATTGGTAAATATAAATACAAAGAGTATATTA
AAATTCATACAAAATTGGGATCAGATTTTTATAATTTATTAAATATAGATATATTAAAAA
ATTTAAATAACAAAAATTATTTACAACTATGTTTTGGTACAAACAATTTACAAAACGAAA
AAATTCTGTCTGTTCATTCAAATTTTCAACAAGATATAAAAGAAAATGAACATAAAATTT
TATTAAATACATTTAAATTAGCTGATGAATATTTTAATAAAATAATTCTTAATTCAAATT
ATATATCTACAAATTATATTCATTTTAAAAAAAAATATCCAGCAATGGAACACCAAAAAA
ATTTTAAAATTAACACTTCAAAAAGACGATATATTTTAGACATATATAAGCATATATATA
AATAAATATTCtctttttttttttttttttttttttttttttgtgtgtgtgtTTATGTCT
AGCCATAATGGCTAgcTAGAATATTTTTATAATTTATTCATTGAATTTATATTATTATGT
TTTATTTATAACAATTTTTTGAGATTATGTGCATTTGGTGTTTGTAAAATTAATTTGAAT
CTTTTTATAGATTAAACTTTTTCCAAACAA
>Py17XNL_0101369.1 gene=Py17XNL_0101369
TTGCAGATTGTCCATATAAGACAAAACAGCTAAAAAAAATATTTTGCACACACAAATTTT
TATTCGATTTTAAgagtagccaaaatgagaAACCAAAACGAGAGTACAATAAATAGAATT
TACGAATCGTCACTAAAAAAACTTGAAGAAAATATAGAGAaaggaaaaatagttttaaaa
gTGGAAAAGGAAAGAAAAATAGATTTTAAAGGAATTGAACTTAATTTAAAAAAACACATG
AACGAAATGGCAAAACTTGTAAAAGAAGCTAAAAATATAAAAACATTATCAAGTAATAAT
ATAAAAGATTTTTATAATTCTCTAATTAAATGTGATGAATTATGCGATAAATTTACAACA
GATGAAATAAATAAAAAAATAAATGACATTTTTGATACAATGTTAGTAGAAATAAATACT
AAATGTAAAACAGTAGTTTTATAATTATTGATCCATATCCTTTTGAGATATAGAAATTGT
GTTGTTTCAATTTTAGTGAAAACTTATAAAACATTTCCCAAATTAATAAAATAAATTTAA
ACAA
>Py17XNL_0101370.1 gene=Py17XNL_0101370
AAAAAAATTATATATATGCATATTATGCTAAATAAGCCAATGTATAGCGAAAATTCCAAA
TGCAGAAAAAAAAAGAAAAAGGCATAAGGTAGCTAATTTTTTACTAAACACTTGAAAGAA
ACTaaaaaaaaaaaaaaAATTAAAATATGTTATGCGAACAGTGTAATAAAAATAATGTTT
GTATGTTAAAACCCTCGAATAAGGAAAAATTATGCAAACACTGTTTTTTAGAAAGCTTTG
AAGATGAAGTACATACAACTATTTTGAAAAAAAAAATGTTTGAAGACAATGACAAAATTT
GTATTGCTGTGTCAGGTGGAAAAGACTCTAGCGTATTAACACATGTACTTGTTAATATAA
AAAAAAAATATAATTATAATTGGAATTTATTTTTATTAGCTATTGATGAAGGAATTAAGG
GTTATCGTGATGATTCATTAAAAGTTGTTTATAAATTAGAAAAATTATATAATTTACCAT
TATCAGTTTTAAAATTCCAAGATATTTTTTCTTATACTATGGATGATGTTGTCAGTTATA
TAGGAAAAAAAAATAATTGTACtgtgtgtggGGTTTTTAGAAGGCAAGCTATGGAAAAAG
GGGCTTTATTATTTAATGCCACAAAATTAGTAACAGGTCATAATGCAGATGATTTAGCAG
AAACTATTTTAATGAACATGTGCAgggggGATATTGATAAGCTAGCTAAAAATATAAATG
ATGTTATCCAAAAAAAAAataatactaataatagcaataATAGCAATAGTAATGGCTCAC
TGGCTAGCTATTCAGAAAATAGTAACGCAAATATATTTCCAAATTGTAACAATATTTTGG
ATAAAAATGAAATTGGAAGTTCATCTTGCGGGTGCAAAGAGAAAATCAATATAGAAAATA
ACAAAGAAATGGAAAAAAAAAATGAATGCAATAATGATGTAGCCAAAATTAGTAATGATA
ATATAAAGTATGAAAATAAAGGTGATGGTTTTATTCCACGATTAAAACCATTAATGTGGT
CATATGAAAAAGAGATTGTTTTATATGCCTATCATTTGAAACTTGATTTTTTTAGCACTG
AATGTACATATTCTCCGAATTCTTTTCGTGGAAATTTAAGAAGTTTTATTAAAGATTTAG
AAATTATTAATCCACAAATTATTTTAAATATAATCCATTCATCTGAATTTTTTTATTTTA
ACACAAACATAAAAAAAAAACTTAATACATGTATAAAATGTGGGGCTTATACATCAAATG
TAGTATGTAAAGCTTGTCTAATAGTTGATGGGTTAAATAATTATACAGATAACTCTTTTC
TATATGCAAACaaaaaaaaaaaaaaaaaaAATAGCAAAAAGAAGATATCCATAGAATATG
AAGCAGAGAATGTAGAAAAATGATGTTCATAttttactgtaaaatttgctatttttTACT
GGAAAATGTGGAATTTTTTGATTTTATCTTGTTTTGTTCCCACCGCTATCTTATTAATTT
TTTTTAAAAATTATTCATTTGTATCATATAGCTTTTTATTTTATATTTGTCCAAATAACT
TTTGAATATTTTCATTTATTATTTTTTGTGTATATACCCTATAATTTATttttttTTATT
TTATTTAAACAATTTGTATAAGCATACATTGTCACTATTTCACATAAAATGTGTAATTAT
TTTATTTTGAGGATAACATATTATTGACAATATAAATAAAGTCAAATAATATTA
>Py17XNL_0101371.1 gene=Py17XNL_0101371
ATTCATTATTATTATtatatatatatatataTACAAGATGGTACAGATAAAAAAAAGCAT
TCTAATATACACTATATTATCCTACTTATTGTATACAATTAAAGGGCTTGAACATCTATG
TGATTTTAACGAAAACCACACTATAGAAGTAACAGATACAGAAAACCATGATATAGATAA
TAATTGTACATTACAACCAAAGCTTTTTGATAAAGTTAGTATAATATGTGGATCCAAAAC
AATAAATTATAAATTACATCCAGAAAATTGTTTCGAAAATGTATATGATAGCCCAACATC
GATTATTTCAAAACCAATAAATGAAATATTACCAGGTTCAGTAAATATAACTAATAATGA
TGATCCAGAAACAGGTAATAAAATTGTTTCAATGAGAATACCACCAAATTTTGAAGAAAA
TAAAGTAATATATTGTTATTGTGATAATAGAAAAAATGATACATCATATTCTAGAACAAT
TTATGAACAAGACATAAAAGATTTGGGTACAGTTAAAATAACAATACCAGTAATGAAAAC
AAAAGTTGATGGATGTGATTTTAAAAAAGAAGAATCTGAAATATTTACAAAAGGTATTAA
TATTAACAGTTCAGAATATTATAATGTAGATGATATTCTTTGTAATGTTGAAGCAGAACC
AAATAAATTAATTGGTTTTAGATGCCCAGATGATTATGAAGTTTCACCTCCTGATTGTTT
TATTAATGCTTATAATTTTGACGGAAAAACAGAATATATAAAAAATAAAATAATGCTAAA
TTCATTAATAATGGATAGTCATAAAAAAATTTATTATTCGAGGGTACCAAATACTGTTTA
TGGAAATCCAAACTTTTTCTGTATGTGTGTAAAAGATAATAAAAAGCTTATAGCACATTT
TAATTTTATTTCATCTCCAAAATATAAACCATGGGGTAATTATGCAAATCAATTATATGC
AACTAGTAATTCAAATTATTATGAAAAAACTACATCTATTATGATTGTACTATTTTTTAT
TTTTTCGTATTTTATGCTATAACATTTTTATAGAAAATAAACAAACTATTTTGTAGCATa
tacatacatatatatATATTCACGTATCAATAATTATATCTTGAATAG
>Py17XNL_0101372.1 gene=Py17XNL_0101372
ACATTGTTCAGTTATgtgtgtcTCTATATTATAATAATACTATgtgcaTGTGTGCATATT
AACAGTCAGAAAAAAAACAATTTTTTCCTTGCCGAGTCATAAAAAAATTGGAATAAATAA
TGATGAGGATATATTTTTGGCTAGCTATGCATATTTTTTCCAGTTTTTGGATGATACAAA
ATATAGAAATATGTGATTTTTCAAGGGATTCTCTAGACGTGACACTTATGAATAACAAAA
TTGTGATTGATAATAATTTGAAGGAAGAAAATTATAATGATAATAATATAAAACATTGCG
TAAAATTTACAAAAGGGCTTGAAATATTTACATTTATATGTCCAAAAGGAAATAATAATG
ATAATTATAAAGGTATAGAAATTCGACCTGAACAATGTTTTGAAAAAGTTCGAATAAATG
GAAAAGAAGAAAATTTAAAAGACATTTTAAAAGGTGTTATAATAGAAAAAAAAgaaacag
ATACAGAAATAATAAGAAAAGCATTTATTCCACCAACTATATATCAAGATATGTCTTTTG
AATGTTCTTGTGATAATAGTTTAACAATTAAAGATAATTATATTGGAGCAAGAGGAATTA
TGAAAGTACATTTAAAAAAAAATATTATTTTTGGATGTGATTTTAATTATGATACTAATG
AACCCAAACATTCTAATGGGAAAAGTGCATTTGCACGATTTTATGATAAAAAAATAATTG
TAAATTCAAATAAAAATATTATTTGTAATACACAAGTTAATAGTAAAGAAGTTTATCTTG
GGTTAGTATGcccagaAGGATATGAAATATACCCAGAAAATTGTTTTGAAAATATTTTAT
TTGAAAACAAGGTTATAAAAATTAGTGAATTAATTAAACATGATATTAAATTACATATTG
AAAAAAATAAAAATATATCTTTTGCATCATTTATACTAAATTCAAATGAAAATCCCAAAA
GTTTTTCATGCCATTGTATTAAAAATAATGATAATTCTTTTCCCCTTATTGCAAATATTA
CTTTTGCCAATTATGAATCTTATTCTTTTAATTTTTATGCCACTTATTTTATTCTGATTT
TTATTTTTTTGATATCATATATATAAGCACAACAGATAAAAAGTGGAAACTGTCTATGCA
TTTCGCCTATTTACATAAATGTGAATATTTGCAAATAAATCCAGTTTGTTATC
>Py17XNL_0101373.1 gene=Py17XNL_0101373
aaaaggctgaaaaggttgaGAAAAgctgataaagttgaaaaggctgaaaaggttgagaaa
agctgataaagttgaaaaggctgaaaaagttgagaaaagctAAaaaagctgataaagttg
ataaagctgaaaaaagctgaaaaaaTTGCGAAACATACCTTTTCTTATTTATTTAATCTG
ATATATATAACATTTTCAAAATGAAGGAAACTAATTTATATCGATTCAAAGATATCAAGC
CCGTGGTAAGTGCCAAGGAATTGGTAGATGTTGTTTTGTCAAGGACACAAAGAAAAACGC
CAACAGAAATACATAAGGGGTTTAAAATAACAAGAATAAGAAATTTTTATATGAGAAAAG
TTAAAATGTGCCAAGAATTATTTAAAGATAAATTACAAACAATAATAAATGATTTCCCAA
AATTAGATGATATACATCCATTTTATTCTGACCTAGCAAATATATTATATGATAGAGATC
ATTATAAATTAGCATTAGGTCAATGTAGTTATGCAAGTAAATTAGTTACAAAGATATGTC
ATGATTATATTAAGTTATTAAAGTTTAGTTCTTCTTTATATAAATGTAAAATGCTTAAAA
TTAGTGCATTAGGAAGAATGTGCAAACTTATAAAAAAATTACAACCTAGTTTATTATATT
TAGAAGAAGTAAGACAAAATTTATCTCGGCTTCCATCAATAAACCCTCATAAAAAAACAA
TTTTATTGGCTGGGGCTCCAAATGTTGGTAAATCATCTTTTATTAATTATGTATCTAGAG
CCAATGTTGAAGTACAGCCATATTCTTTTACAACAAAAAATTTATATGTAGGCCATTTTG
ATCATAATTTAAATAGATATCAAATTATAGATACACCGGGTCTATTAGATAGATCTCTAG
AAAATCGTAATACCATAGAAATGACAACTATAACAGCATTAGCTCATATTAATGGTGTTA
TACTTTTTATTATTGATATTAGTGAAGAATGTGGAATGACAATAAAAGAACAAATAAATT
TACTTTATTCTATCAAATCTCTTTTTTCAAATAAATCAATTGTTATTGGATTAAATAAAA
TTGATAAAGGAAGTTTAGATAATGTTTCTGTTGAAAATAAATTATTAATTAAAAAAATTG
TAGATGATATAAAAAAAACAGTCAAATTTTGTTCTTTTAGTACATTAACTGGAGTAGGTG
TTGAAGAAGCTAAAACAGCAGCTTGTGAATTATTAAAGTTAGATCAAGGTTCAAATATTC
TTTTAGATGAACAAAATATTATCAATAAAAAGCTAGCTGAGAATAAGGCTATTGTTAATA
GAGCACCATTTATACCTGAATCAGTCATAATTGAAaaaaaaaaaaaaaaaCTCGAACAAG
AAAAACAAATAAAAGAACAAATTGGTATAAATCCAGAAAATCAAGGAAAAATATCCGAAA
ACACATTAACAGATGAACAAAATAATAATGCACCAATTACAATGCGTGAAATGAAATTTA
AAaaaaaaaATAAAACTAGACAAAGTTATTTAAGTAATAGAACAGATGATAGAAAATTGG
AAATCGATTTACAAAATGAAAATGGAGGTGCAGGAGTATATTCAGTAGATATACGAAAAA
ACTATGATATAGATGAAGAATATAAATATGATGTTATTCCAGAAATATATAATGGAAAAA
ATATAAGTGATTTTATCGACATAGATATTGAACAAAAATTATTAGAATTAGAAAAGGAAG
AAGAAATGATGTTTGACAATgatGTTCAAATTGATCCATTATGGTTTAAGACAAAAAAAG
TATTAGAAAAAATGGCTATGAAATTAAAAGAATTAAAATTAAATGCAaaattaaatgAAG
AAAAACAACCTATATATCACAAACGAAATAAAACTGTTGAAGAAATAGAAAAGAAATTAG
ATGAATTAAATATTGACAAGAAAAAAGTACTTAAAAGTATGACTGAAAAATCAAGAAAAT
CTGCAACTAAAACAATCAAAAAAGATAAAGTTAAAAAATTTATATCTAAAAGAAAACTAC
TTAAAGATAATATATATAATGATCCAACACAAAGATCGAAAATATATCAAAGCACATCAA
CCGAAATACAGAGAAGAAAAGCATTTAAATTAAATAAAGCTGCTTATAAAAAAGTTGAAA
AAGGAACAAAAGGAGAGGCAGATCGATCTATCCCTTCCACAAAACCAAAACATTTATTTT
CAGGAAAAAGACCAATGGGAACAACATCAAGAAGATAATTTTAAATAACCAATAAAATAC
AATCGAATATCTGTGGTTTCATTTTTCCTTTTTTATATTAACATTTGTATATATAATTTT
AATTCATTAAATTTAtaattcgttaaatttataatccattaaatttgtaactcattATTT
TCGTTTATTAACTTTGCTTTATTTTTATTTTTTTAATTAAAAAATTAACTTTTTAGTATA
TGTTTTTTAAAAGGTTTTTATTTTTATATAAAATAATGTTATATTTAAAAAAGTGAGGAA
TATAGTGCATACAAAATTGTATATATTTTTGTATGAATAATAGAATAAAATATTTAAATA
TATTATCATTGTTGTTTGTCTTGAAAAAATGATTTCCCTCGAGGATAGATTCTCATTCGC
ATAGATATTTGTCGTGTGATATTTTTATCGAGTCAGCTATTTAACATAGCTAGCTATTtt
tttttatttttttttttCATCGATTTTAGCTATTTTGTTAAGAATTTGAATGTAAGTAAA
CTAGCCATTGCCAAATTTCTAGTGATAAATTGCCTGATAAAAAAAAAATTATTAAATGAT
AAATGCAAAAAAGCTGATTGTGTGCATGTTTTTAAGTCAATAAATTCTATATGTTCATGT
TGTGTGCAAAaaaaaaaaaaaataataataaATAAATAAAAAGCATACCACCAAATAAGT
ATATAGACAATatatatatatatatatatCGTCCCTCTTTATATATCTCTTCTCACAATG
GCATTTAAATATTTAGATAAATATAGCATAAAAAACATGATAACGAAATGAAGGTATATA
TAATGTTTGGTTTTTAATTGCATTAGTTTATATCATCAATGACATAAAACAACTAATTAA
CAAGGTTAGTTATAACTTTTTATAAAATCCAAATTAAAATTTATGGAAAAAGTAGTATAA
ATTAATATTGTTTATTCTTTCAAAAATTTTATTGTAATTTCTTTATTCATGTATAAAATA
GTGTTGACTATCCAATGCTCCTAATGGAAAACCAACTGCTTTTGTTTGAAAaaaaaaaAT
ATGTGTTAATAAAATTGGGAATAAAAATAGTAAGAAATTATTATGTATTTATGCATATAC
ATATGTATATATAATAAGCTATTTGAATGTTTGCTTTGAAATAGGATCCCCATATAGAAT
ATATACGTGTTCATACGCACATAAATatatatatatatTTGCATAAATTTTTACATAAGT
ATATATGCAAATAATAAATATATGGCTAGCACAACATAAAATATATAGTGTGCAAGTTTA
ATAATAgatagtgtacAAACTTATTTTGCGCGCTTTTTTGTTTTTCTCAATTTAACCGTA
TTGTGGTCATATTTACGCATGATAGCATTACTACATAAAAAAGGGAAGAAAAATATAGCA
TGAATGTATTTTGTAATTTTAATTAAAGGGGTATGCACACACATGTGcatgtgcatAAAT
GTGTACATATAAACGGGGACGTAAATATATAGATATAAATtgtacatataaatgggtaca
taaatatatagatataaattgtacatataaatgggtatatACAAATGTGCACATGTGTAA
ATATAATTTTAAGCGTATTTTGTTGTTACTATAAAAAAAAGAAAAGGAGGAACAAAATTC
AATGAATAATAACTGTGGATGCAAAGACTTATCATATTATAATTACATAAAATGAAATGG
ATAGCTATAAAATCATTAAAATAAA
>Py17XNL_0101374.1 gene=Py17XNL_0101374
TAAAACCGATGTTAATAAAAAGAAAGATAAAATGAAATACACAGCTTTTAAAAACTCTTT
GAGATTTGCAAGCAAGTTTTGCCAAAACAACAATTACAAATTATATATGAACAGCGTGCC
TCAGTTTTCAACGTATGCATATGGGAAGTACTTAAAAACAAACCCTCTTACGAATAGACT
TGATGATTTATTAAAAAAAAATTCAAATTTAATCAGTATAATTAGCTTAAATGGATTGGA
CGATTTAATTACCCAATCTTCAAAAATAGAGTCTGTTTCTATTGCGGATTGGCTACTAAA
CCTAGTTGAAGAGTATCAATCTCAAGAAAGATGTGTACATATTATGAGCGTATACAATAT
ATTTTATAATTATATATTTCAGAAAATACTAAGAAATTTGTACTTATTTTATTTTGAATA
TTTATATGTTCAAAGTTGATACAATAATTATACATATGTTAC
>Py17XNL_0101375.1 gene=Py17XNL_0101375
ATTACTGAAAACAAAATTATACTATTTGAAAATATATAGGAGGGAAAATGTTTTTTTTGT
TTTTATATAACATAATATTAAGCTTGTGTTTTGCTTCAGCCCAGACAGCTGTAGTATATG
ATGAAAACCAGACAAGTACGCAGTTTCACATTATACTTTGGATTTCGATAACCTTTGTTG
TCGCGTTTCTTTCAGGAATCTATGGCATTTTCCAAGTTGCAAATACCAAGGACTCACTGC
TATATTCCAAAATCGGGACGTCAAACAGCACAAACTGAGGTGCCCAAGAGAAAAGGGTTT
ATGTAATTCGCTTTATATTTTTTTTTAAAGTATATTTATTCATTATTGTCAGAAATAAAG
CTAAAATTATTTC
>Py17XNL_0101376.1 gene=Py17XNL_0101376
TAAATTTTTATCATTAATTCTTTTTTCCCTCATTCATATTTATTCATTTTGTGTTATTAC
CAAGCTAGTTAGACGTGAATGCACACAAATTAATAAAAAAAACACAAAAAATAAAATGGA
TGATGACTTTAGAGACCCAACCAAACTTATGATTAACAGTAAAGAAATAGATAAAGTTAA
AGCATTTTCTAAAATAAAAAATAGTATAAACAATATTTTCAAACAAATATTTTACAATGA
taataataaTAATTCTTACATATATAAAGTAAAGGGTATTGAATCAACATTTTGGTGTTC
TCAAATTATATATACTCGAATAGTGTTATTGGCTTGTTTTTTTTCATTTGTTGTCTCATG
GAAACAGAATGCAGCTTTAATAGGAGAAAATGGATTAACCCCAGCAAAGGAATTCTTAGA
AAACTTATTTGACGAATTAAAGAATTATGATTTATGGACAAAATTTCAAAAATTTCATTC
CCTTTTTTGGTTTATCCCAACAACGGATCTTGCCATAAATTTGTTGGCAATTTTAGGAAT
GGTATTAAGTGCAGGGGCTTTATTACTAAATTGTATAAACGTAATTAGTGTATTGATTAT
ATATATATTGCTACAAAGTATTTACAGTATAGGAAATGTATGGTTTAATTATTCATTTGA
AATCGAGCTATTAGAATTAGTCTTCCTTTGTCTATTTATAGTCCCATTAACCCAAAATTC
AGTGAAAAATAAATATTCGACAACATTTTTAATAAAGTATGTGTGCCGTTTTTTTGTTTT
TAAAGTGTTATTAGGAACTAGCTTAATAAGATTTCGAAATACCGATGTATGGGGAAAATT
AGAAGGAAAATATTATTTATATGAAACACAACCATTACCAACAATAATATCTTATTTTTT
TCATTCATATAAATTTTTGAGCAAATGTGATAATTTATTTTGTATATTATGTGAATGCGT
ATTTTCATTTTTTCTTTTATTTCCAATAAGATCATTTAGAATAATAGGAGGTACATTAAT
ATTTTTTTATTGTATTCTTAATTTTCTAAATCAAAATTCTTATCTTTTTTATTTCCTACT
TTTAGCACCATTGATGTATTGTTTTGATGATAAAATATTATTACATTTTTTTTTTAAATC
GAAAAAAAATAAAATAATAAATATTATTATAGACAAAATTAAGAATAAACACAAAAGTAG
ACGATATTTCAAAAGTTTTGATATTTTTTATTTTATGGGACTAAATGAAGATGAAATATA
TAACATGTACGATTCTTATTTTAATATAGATTATATAAATAGCCAAAATGGGTTAAATAT
AACACAAAAAAATAATATTCAAGATTCTgatgaagaaGATGAAAAAGGGAATGGAGAATA
TGATTATAATGATGAAGAAAAAGTATTCTTAAAATATGACAATTCACAAAAAAATGGTAT
TTATTTTAATAACAAaaaAAAATataataataataataataacAACTTTTTTCAAGATAT
AAAAAAAGATATATATAACATTTACAACTGGATATTCAAACAAAAGGGTTTAAGTTATAT
ATTAATAAGTTATAATATTTCTAAAGATGTTTTTATTAATATTGTAGGTTCTTTAGTTAT
TTTTATATTTAATTGTCTAGCTGTATGCTTAATCAAAATATATAATAATATTGATTCACA
TGAAGATGGAATTCAAATGGGGATCTCAATATTGTTCATCACTTATTTCAGTCTTTTATT
AATTTATTCATTATATTTATTTTTATTTACAAAAAATTATATAGCTCATTTTATAAGTCA
GATAAGCTTATTATTATCAACAGTATTAATTTATTCTTATAAAATATTTATAGATGGTTT
TTCAGATAAATACTACTCATTTTTGTTTCTATTTCAGTTATTATTTTTATTTATATTATC
TGCTTTTTATTTAAATAATAAAAAATTTATATATAAATACTTATCACAATATTTCTATTT
TATTTTATTTGCACATTTTATTTATTCATTTCTCCAAAATATTTTATCTCCTAATCAAAT
TATGAACGAAACCATAAACAATTTTGAGCTCATGAATATTTATGGCTCCTTTGGTCAAAT
AAATAAAACAAGACATGAAATAATTATACAAGGAACTAATACAAAAAAAATAGATAATAA
TACGATATGGGAAAATATCGAATTTAACTGTAAACCTGATAATAATATAAAAAATTTATG
TTTCCCTATTAAATTTATTTATGGATTTATACCTATTATATATATCGATAGACTTGATTG
GCATTTTAATTCATTGGGATATCAAAATAATAAAAATATTTTAGAAAATAAATGGTTTAA
AACATTTTTAATTAAATTATCACAAAATGATAAACAAATTAATTCTTTACTTTACAAGAA
TCCACTTAATTTTAATGATAATAATAATTTAGAAACTACAATTTCTTTGAAAGTTTTAAA
TGCAGTATATAATTTTTCTCACAAAAAAGGATCTGAATGGTGGGACGTATCTTCTTCTGA
TACAATAATTGAACCCAAAGATATTCCATATAAAGAATTAGACACAAAAAGTAAAAAAAA
TAATAAATTGACAGCTAGCTTAATATCCTTTGATAATAAATATAATGACAATATaaaaaa
tgaagaaaaaaaaAATGAAGAAAAAAAAGAAACAAATTATATGTTACGCCAAAATATTCG
AGATATACAAACAAAATATCAAAAAGCGATAGAAAAAAATCATGaaaaaaaaaaaaaaAA
TTACTTAAACAAAATAAAAAAAAACAACCAAAATAATAATCAAGATTTTTTAGCTAGCCA
AATAAATAAACAAATAAGAAGACATATATTATTACCACAAATTTCGAAAAATAAAAATGT
GTATTTAAAAAATGGTATAATGAATAATAAAGTAAATAATATTTTGAATCACTATTCACC
TAGTTTGCTAAAAATACAAACAGCTAGCGAATTTTACGACCCTATAAAAAATATAaaata
ttatgaccattcagGTAAATTTGGAAATAAAAAATATAAATTTTATAAACCAAATATAGA
AAAAAATACGATAGAAGAAAATGTAAATTATTTTAAAGATAATTTAAATGATCAAAATTT
GGAAATAGCAGATACATTAAAAAAAACAATAGACAATGCTATTAATAGTTCTTATGCTAA
TTTTGATGCATTGAATTATTATTCAGATAAAATAAATAAATTGGGTATGTTGGAAAATTA
CAATGATCAAAATAAATTAATTCCGAATTATATTTTTCAAGAAAATACTCTTATGAATCA
TCCTCAAAATAATGCAAATGATGATGGAGTTTATTTAATCGAAGCTATTTCAGAAAATAT
TGATAAAGATGGTATACAAAACTTTTTTTGATTTCAATTTCCCAACATAATAAAAATAAA
CCCCATAA
>Py17XNL_0101377.1 gene=Py17XNL_0101377
AATATTTTGTAGCTTTTTGTGAAGTTATACACATAAATATATATATGGCTATTTGATTGT
CCTTTAAATGTTTATAATATTTTGAAGATACATATTACAATTATTATAAGGTAGCCAAAT
AATTCCAACCAAATTCTAGTTCCATAATAAAAAACGATGAAAATTGTTTGTGTTTGATAC
TTAAAATATAATTTTTTTTTAAGTTtttttttttatgtttttttttttatgttttttttt
ttatgtttttttttttGAAAAGATAAATAATAAAGTAATAATATGCGTATTTCAGTTTTG
CTAGTTCCTATATTCTTATATTTTATTTGTGCAATAAAATGTTTCACAATTAATAAAAAA
CCACCATTATACAAAAGCTTTTTAATCGGTTTATCCTTAAAAACAAAAaaacaAAATTCA
GAAACAAACATACCAACACGCGCCAAACGCAAGGATCGTAGACGCGTAAAAAATGAAATA
TTACAACAATTAATAGATGAACATGTTGCAAATAAAAATGTCGAAAAAGATGAAGATACA
AAGAGAGGAATAATAAATAACTTAGATGTTGATAAAGAAATATTAGAAGGAAAAAGAATA
CCAAGAATGCGAATAAAAAACACAAATAATCATATATATGCATCTATTATAGATGATTAT
AAAAAACATATATTATGCTTTATTTGTTCTAGAGATCCTAATTTATCAAGCATACTAGGA
ACTTATATTAATAAGAAAACGAATAGAATAATAAATGATGGAAAAAGTATAAAATCTGCA
TGGGAAATTGGAAAAATTAttggaaaaAAAGCATTAAATAAAGGAATATATCGAGTAAAA
TTTGATCGAGGAATATATAAATATGAAGGTAAAGTTGAAGCATTAGCTGAGGGAGCAAGA
GCTATTGGTCTTATTTTATAGAACCCCTTGATTTATCGATATAGTAAATTTTTTttTCTT
tttTTTACAAATAAACTAGTACGAATTTG
>Py17XNL_0101378.1 gene=Py17XNL_0101378
AAATAAATTCTTTTCCAACCTTCCCAACATTTTTCTAATTGCTAATGTACGTACAAAACT
TCCAAGTTTGGCAGACTATAAAAATAAATTTCAAAATCGCATAAAATGTGAAAATTAGGA
ATATATGTATCATGACATATTCGGCTTGACAGCGTTAttttgcttctctttcttttgctt
cgtttgcttttgctTCGTttgcttttcctTTTCCTGCACAAACAAAATGGAAAGCCTCAA
ATTAAATATAAAACTGCCTTTAATTGAAAAGGCATCTCTAAATATAAAAGATATTATAGA
TCATATGAAGTTAAATGAGGGTATATATTTTGAAAAAATAAAATTTGATAATAATGAAAT
ATTAAATAATTTAGAAAATAACAATGTATATAAAAAGATTGAAGCCATGAAACATATACT
AATTGGACACATTTTAAAAAAAGATGTTTCTTGTTTTTTTTTTAATGTTTTAACAAACAT
ATCAATAAATAATATAATATTAAAAAAATTAATTTATAATTATTTAATTTTATATGCTAA
TGGAAATACAGATTTGACATTATTATCAATCAATTCTTTTAAAAAAGATCTAAATAATAG
TAATTATCAAATAAGGTCATATGCATTAAGAGCAATCACATCAATAAGATCTCTTGATAT
TATTAATTTATTAATAGGAATGTTAAAAAAATTTTCAAATGATGACTCACCAAATGTACG
TAAAACATGTGCAGATGTTATACCATCTATATATTTTGTTGATAAAGATCAATTTATTTT
CTTAAGAAATGTTTTATTAAAATTAATTACAGATAATGAAATAAATGTTGTATCATCAGC
TATTATCTCTTATAGTACAATATGTATTCATAACTATACTCAACTTTCTTATCTTTACGG
AATCAAACATAAAACAAAATTTAATTCGACTCAAGCTGTGCcacacactgacgaagagtc
tcacactgacgaagagtctcacactggcgaagagtctcaCACTGGCGAAGATTCTCAGAT
ATACACATCGCTATCATTTTTGCATCCACATTATTATAAGTTGTGTAAATATTTATTATg
catGCATCCATATAGCCAAACCTACTTAATTGATTTGTTACTACGCTATTGTAGGATGTT
TTATACAAACCCCTTGgaaagtgagaaaaatGAAagtgagcaaaatagaagtggtggaaa
aaagagtgaccaaaATAGAAGTGGTGTAAAACTGAGTGACCAAACGTATGACGCATTTTG
TGAGTACAGAAATTATGCAATCGATATCGAAATATTTATTGACAAATTGTTATTATTATT
GTCATCAAACAGTTATAGTGTTGTCCTAATAGCAATATCAGCTTTATACAAATTAACAAA
ATTTACATACAAAGAAAATATGATTCAGGCTATATTATTTTGTTTATTAAAAAGTAATGT
CGAAAAAAATGATGAAATATATGAAATATTTATTAAAAGCGTAAAACCAATTATAAAATC
TTTAAAGGATGAATTTGATCCATATCTATCTTATTTTTTTATTAATAATCAAGATAGTAC
AATAAAAAAATCATTAAAAATTGATATATTATACATATTAAATAATAAAAATAACCAAAT
TATTATAATAAACGAATTACTACATACATTGTATATACCAAATAATAATAAATTTATCAT
TAATAAGTTATTTAGATATATAACAGAGATTTCTTTACAGAATCCAAAATGTTTATCTAA
ATTTGTTAATGAAATTATGATAATGTTAAGTTCAAATATAAAAATATATTCATATGAATC
AATTTTATCATTAAGAAAAATATTACAAAAAAATGATAATAAaaaaATTAAAAAAATTAT
TTTTTTTTTGATCAAAATATTATCACAAATTCGACCAAATAATGTTAAAATATCAATTTT
ATGGATATTAGCAAATTATCAAAAACATATTGATCATCTTCTCATTTTTGACTTATCAAG
AATATTAGTGAAATTTTTTAAAACTTCAGATAACGCTTTCAAAATACATATAATACATTT
CCTCTTTAAAATATGGATATACCAATTTGGTAATATAATTCAAAACCACTCTCACGAAGA
TGCTTCAAAAGAAGATTACTCATCGcgCggtgctaattctcagcatggtgctaattctca
gaatgaacagcatgGTGCTAATTCtcaacatgatcagcatgaacagcatgaACAACGTGA
CTCCATTTGCCATAGTGAATGCGAAAAAATGAAAAGCGAATTTCTGCTATTCGACCAATT
GTGCAAAAGTTGTTTTTTACTGGCATCACAAGAAAACCATTTTGATATCAAAGACACTAC
CAAATTTTACTACCATATAATGTACACATTAACAAAATTCAAATCACAAAATTTATTAGA
TTATAAATTCTTACAAACAAATATATTTAATCACCCAATTTCAGATATAACATTATCTTT
ATCTTATTTAAAATTTTTTTATTTATATTCTGGAAAATCGATAATTTCAAATTCACTACA
ACTAGGATCAAATAATTTATTTTCGGATAAATTAGATGCATCTTCATCTCAATTTAAACA
AAATAAAAATATTAATAATAAACAAAAAAAAATACATATATATCAATTAAATACTATATC
TAATTTGATAGGTTTTAAAATACCATTATATGTTGACTTGCCAAATTTCTCTTCATCTGA
TTTACCAAATATTGAACATGTTAATAATCTTGAAAAAGaaaaaaaaAAACCTATATCTTT
TTCATCATTTGATTTACATTATAATAAAAATATGAACAATTATATTAATTCTCATATTTT
TTTAAATGTTGATGATTTTTATAAAGAAGAAAATATTGAATATGATAAAAATAAAattcc
aaacatttcaaacattccaaacgtttcAAACGTTTCGGATACGCCATTTTTAATCAATAA
AGGAACAAACATTCAaggcgaagaCGAAGAGTCAGACGATAACCAACAATCTCAAAAAAT
AAATAAATTAGATAAATATGAAAAAGTGGGAAATTCAAAAGATTTTATATATGAAGAAAT
TGAAGATATAGAAAAGTTCTTTTTTAACAATAATGAATAATCAAAATATTGCCCAAACTA
GTCAAAATGGTCCATAATAtttttttttttttttttttttTTCAATTCACACAATCATGC
AATCGTATAATCATGTTTGACCATATTTGACTATGCTTCAATTGATTCAATCTAATTCGA
CTTTATttttttattattttTTATTATTTTCAAACACTATGAACAGGTGTAGGAATAACA
ATATTTAAAGTGT
>Py17XNL_0101379.1 gene=Py17XNL_0101379
TGAATATGAACAAGTTTACACAAATTCTAAAGACATTTTTAAATCGCCAAAGATGAGCAT
TTCAAGTATTGAAACGATATATCCTTATTTTGTTAGCGAAAAAAAAGgcgaaaaaaaaga
AGTGGaaaaagagggcgaaaaagagggcgaaaaaaaagaagtggaaaaagagggggaaaa
aaaggaagtggaaaaagagggggaaaaaGGTGGAGGTGACCATTTTTTAAAGATTAAGTC
AAATAGCAATGTTAACAAAATTTGTAGACAACTCATGGTAAATAATGACACAAATTTATT
TTCAAAATGtgacacaaatttattttcaaagagtgatagcaatacattttcaaagagtga
tcgcaatacattttcaaagagtgatagcaatacattttcaaagagtgaACATTTTCCTGA
TTTAAAAAAAAATAATAAATATGATATAAATTATGTGGATGAAAATAAATATAACGATTA
TCTTAGTGGGCACTTAACCCAAATCGATGTTAAACAAAATTCAGAAATAAAAATAAAAGA
TGTGAAAATGAATCAGACACATGAAATAACACCTCTAGATAAAGTTGTCGAATCAAATTG
TTTCGAAAAAAAGGCAGAAGCATGCGAAAAAAGcgaaaaaaaagcagaagcatgcgaaaa
atgggaaaaaaaagcagaagcatgTGGCGATGATTCAAAAAGGGTGGGAAACCTTTGTAA
TGTTCAAAGTAATATACAAAATGATGATCATAAGGAAAGTATTGTAACAAATAATAATAA
TAGTCTTGTTTATAATGAACAAGATGTAAATGGTGAATTTggtgAAAATTATAAATCCAG
TCTACTTATGGAAGATAAAAAAAAAGTTATAATAAATGATATTAAAAATGATAACAACAT
TCCTGAAAACTTTAATTATTTATATGATATTTTAGAAAAAAAATATAAAGAGAATATAAA
TTTAGATGGTTCTGAATATGTATATATTTATGATATATGCCCAAAAAATGATAAATATAA
TTCAGATAAGATTTGTTATTATGTTTCAAATTCTGATAAATCAAGAGAAGTTGATTCAAA
TAATCTTGAACATTATCAAAATTGTAATAACAAAAATACGTATTTAAATTTTTTTAACAA
TTTTTCAAATAAATTTATTAACATAAAAAAAATGTTTTCAGCAAATGAAATGGTAAACTT
AACAAAATTTTATTTTAATGATAGTGAATCAGAAATTTGCAATTTAGAATCTGTTTTAAA
TAGCCAAAATAAAAAAGCGGCTTTTGAAATGGGAGATAAAATAAACGAAATTGATGTGCA
AACAACAACCGATTCAACAAGATCGGAAAGTTCAAATAACACAGAATGCAATAATGTCAA
AAGATCAAAATTTATAGACAAAATTAATTACATCTTCTATACAGTTATTAAAAAAAATGA
TAATGAAAAGAGTGAACAGaatgaaaagagtgaaaagaatgaacagaatgaTGATTGGAG
TGAAAAAACGATGTCAAATAACATATTGAACATATGTGATTATCAAAAAAATAAAAAAAT
ATATGAATTAAAAAAAATAAATATGGATAAAATAAATAGTAATATGAAATTAAATATTAA
CCGAAGAGTATCCGAAACAGACATATACGATATTGAAATAAAAAAAAAAGGATATACaca
tatatatataGATAAAAATGATTGGAAAAGATATTATTGTATCCTTTTTTATTTAAACAA
CAATTTAATTCATAAAGATAATCTAATTTTAAAACATTATTATAAAATATACGAAGGAGA
ATATTTATATAATAATAACAATAATATTAACAATTCAGGGTTATATACAAATTGCTTTTT
AGCTTTTTTTAATGATCATAATTTCGATTTTGCAAAAAAAAATAATATAGATCTATCCAT
ATTTATAAGGAAAAATATGTACGATCTTATTTTTGAAATTTCTAATAAACATCAAACTGA
AATAGTAAATAATGGCCATTTTGAGACGTCGGGAAAAGCAAATAAATGTATAGTTATCTT
TGATATATATTCAATACCATATTATTTGATACCTTTTGATTATATTTCACAAAATTTATT
AAATAACAAAAATGTTGATTCACTAATTTTAGATAAAAAATGTGAAAATTCATTTAATTT
TATCTATAATGGAAATATTCTAAATAGCTGGATATACTATATAAATATGTTAACACAAAA
ATATATAAAAATAAATTCTATAAATAAaaataaaaataaACCGATAAAAAGGATACATGA
TGTAAACAAAAAATTTAATCAATGGATCGAAGTTTTTAAGCAAGAGAGGAATATAAAAAA
ATGTGGACAAATTTATTAAATTGGTCAAaaaaaaaaaaaaaaaaaa
>Py17XNL_0101380.1 gene=Py17XNL_0101380
CATCGATTTTTTCATTTTTTCGTTTCGATATTTCTTCGTTTTTTTTCACTTTCCTTGTTT
ATCAAAAATAATTTAAAAATATTATCCAATTTTATTCTTTCTAACGAAATAAAAAAAACT
GTTCATATTTTATTTCCCATTTTTTGGCTTGTTCCTCCCACATCCATACATATAATTTTA
CTTTAAAATGATCAAAGAATAATAAAATGTCGTTGAGAGAAAATTGCAGGAACAGAATTT
TTACTGTAATTACTAAAATAACCCAAGTGAGTAAATATGTTGTTATGGTTGTAGATCAAA
ATGCTTACAAAATATTATCAATGATATGCAAAAATGAAGAACTATTAGAAAAAGGAGTAT
CATTAATTGAATTAATAAATACACAAAGAAATAATTTACAAGATTTTGATTGTATATATT
TATTAAGTAATAATATTGAAAGCGTTAATATAATGTTAAATGATTTTATAGATGAAAAAA
ATCCAAAATATAAAAATATTCATATATTATTTACATCAAATGCTTGTAAAAAAAATGAAA
TATTAAATTTAATAGCTACAAGCGATTTTATGTTAAAAAGGATTAAGTCTTGTGCTTGTA
TAAATTTAAATTTTTATCCTTATGAAAGTAGAATTTTTTATTTTGAAAATAAAATAAATT
TATATCATTTATTTCCTTTAAAAAATTTGGAAATATTAAATATTTCAGCCTCGGAACTAG
TTTCTGTTTGTTCTTGTTTAAAAACATATCCAAATATACGATATCAAAATACCGAGTTAT
GTTATAAATTTGCAGAAATTGTTCAAAACTATTTAACCACAGAAATTTCCAAAAATAATA
ATGAAGTGTTAGAAGAAGACACCGAATCTGTTTTATTAATTTTGGATAGATCCATTGATA
GCTCTATTTTATTTATACATGATTATACATATCAAAGTTTGTGTTATGATCTTTTAAAAA
TTAATACAGAATTTGACGATAATGGAAAAGATAACTATCCTCATCAAGTTACATTTATAA
TGCCTAATAATGAAAAAAAGAATGAAGAAAAAAAATCAATATTATCAGAAAATGATGATT
TATGGAAAAAATatagacacacacatATACAAGAAGTAAATGAAAATATAAAAAATGAAA
TAATTGAATTTACTGAAAAAAATTCAGTAGCAAAAATTCaaaaaaaaaaaAACTTTTATA
ATCCAAATGAAGCATTAGAAGCAATCAGATTTTTACCAAAACATGAACATATGTTAGAAC
AATATTGGCTACATATATATTTATGTGAAGAAAGCTTTAAAATATTAGAAAGTAAAAATG
TAGTAGATATAGGCTTAATTGAACAAGATATTTGTTGTAATGTAGATAAATTTGGTAAAA
AACTTAATCATATAACTAATTTAAATAATTTACAAAATATTTTAGCTAGTTGTGAATATC
AACAAGAAGAAAAAGCTAGATtattatTATTATATTTTATTAATTATATAAATATAAATA
AACAAGATGAAATAAAACTTATTGAATCAGCACAACTTAGTTTATTTATGAATAAAATTA
TAAATAATTTTTTAAAATTAAAATTACAAAAAAATATTTCCCTTTTTATTGATACTGATG
ATGGTGTGTCAGCACCAAATCATGTTTCCCATATATTCGAAAAAAATaaaaaaAAAATTA
AATATTATAAAGATATTGCAAAAGATTCAAATTATGAATTAACAAGATATGAACCAAATA
TAAAAGAAATTATTCAAGAACTATATAACGAAACATTAGATAAAACATATTTTCCACATC
TATCAAATGTTAATACTATACAAAATAATAACAATAATGATAATACATCTAACGAATTAA
AAGTAACAATAAATTTTCCTGATAAaaaaAAAAATGTATCAAGAGGAACTGTATGGGAAT
ATAAAAAAGATATAATAAAAAAAGAAACAGAAAATCATaaaaaaaaaaaaaaAATTATTA
TATTCATATTTGGTGGTATAACATTTCCTGAAATTAAAATTATATATCAACTTTCAAAAC
AAATAAATGTAGATTTATATTTGGGTGGGACTTCGATATTAACACCAAATACTATATTTA
ACCAATTTAAAACACATTCCGATTTCTAGCAGTTTCAAAATGTTTATTAATTTATATTAC
ACATCACAATAATATGTCATCTTTCATGTTTAACGTACTTTTTTTACATTATAAATAGGT
TTATTTGGT
>Py17XNL_0101381.1 gene=Py17XNL_0101381
GTTTGAATAAAAATATTTTTTAATGTGTTTTATATATATGTATATATGATTGATAGCTGT
TGCTATTATATATATAATTTTTTTAATTTTTAAAAAAATAATAAATTATATGCTAAAATG
GATAAATATTTTAAGCCGGAAAATTATAAATTAAATCCCAAActggaaaattataaaCAT
GATGTGGACCAAATAAAAAAAACATACAATTTGTATAAAAACAAAAGCATGGACACATTT
GCATCTAATTCAACAATAGATGAAAATAAAATCGTAAATATAAACGACATTTGCAATACA
TGTATTCTACAAAATAATGAAAAGAATCCAGAAAAAAATGCATCTTTTTTAGATGAAAAT
AAAAGTAATAATATGATAGATTTTTTAAAAACGCCATTAATAGATGAAAATAATTATATT
AATGAAATAAACAAAGAAATAAAGAATAGTGAAAATATGAACACATATATAGATAATTAT
AATAACCAAGGAAATAAATTTAACAAAATATGTATGAATTGTTCATATAATAATGATAGT
TATATTTGTAAAGATATGAATTGTACAATAGATCCTGAAAATTATGAATATAATAATTAT
AATCAAAATGATATATCTAAATTATTAAAAATGTATGTTAATAAAATATTTCAAGATGGT
AATATTAAAGATAAGACAGAAAAAAATACAAACTATAATGGTTATTCTGAAAATGTGCAA
CCATCCAATTTTTTAAATAATAATAATATAGTATCAGAAATAGTGAAAGAGATGAATATA
GCAAATTGTGAaaatggtgaaagtggcgaaagtggtgaaaATTGTAATGGAAGAGATAAT
AATGTTATTGCAAAAAATCTTGTTAATAAAATTCAGAATTATTTAAAAAATTCCAATTCA
ATTTCTAGTAATATAGAAAATGAAAATAATATACAAAAAATGATAACTAACGAAATTAGA
AAAACAGATGTAGAAACGAATGATTGTCGTTCATGTCAAATATGTGAAAATAATAAAATA
TCAAAAAAGTTAGAAAAGAAACCAAATATCTCAATACCTCCAATTCTAGTTTATATTTCT
ACAAAACATTTAAACAATAATATATTCCCAATAATAAATAACAATGGATTATTTAAACAT
ATACATAATGAATTAGTTTTAGGAATATTTAATTTAGATTCTAATAAATATATAGAACAA
TTAATATATAGTATTAAAATGTGTTTAATAGAAATTCTTGACTATTTAAAAAATATAAAT
CATATGTATATATATAATATAAATGATGAGGAATATTTTTACCATTTTAGAGAAATTATG
TCTATTGAATTTTCAGAAATCGATATAAATTCTATAATTTATTATTCAAATATTTATAAA
CAAATTTATGACCAATCTGAAAAAGAAAAaaaaaacaaaaaaaacaaaaaaaataaaaaa
aaCAATCGGAATATAATTCGTGCGGCGTCTAAAATATTCCTGCCTTATTTAAATCGACAC
AAAATGAGCAAAAAAAATGAAAACGAAAAaagcgaaaataacgaaaataacgaaaaAAAT
GGTGAAAaaaaaaatgatgaaaaaaaaaatggtgaCGAATTTGAAGAGTGTTCAATACAT
GATAACGAAATAGACGAAAAAAATAAAACAAGTTTTCGAATTTTAAAAAGAAGACATAGT
TTAATAGATGAAAAAAGTATTCATGAAAATGGTCACAAACAAATAAAAACTGAAATAGCA
TCTATAGATTTAAATAATAGAAATGATTCTGAAAATCCAAATTTATTAGATGTAGATAGG
GATACATTAACCAAACAAAATTGTATTGAAAAAAGTGATAAAGAGGTTAGCGATTTTTGC
GAAAATAAGACAAATGAGAAATCGGCGGAGGACAGACACGATTCTACAGAGGTcgattct
acagaagttgaatctacagaagttgaacccacaaaagttgaacccacaaaagttgatccc
acaaaagttgataccacaaaagttgataccacaaatgttgaccccacaaatgttgaTTAT
GTTTGCTCTAATTTTAAGGAAAGTGAAGAGACGAAGGATAAGTCTTGTGATGCATCTAAT
AACGATATTGATAATAACAAAATGGAAGATGTAAAAGAAGAAAAGAATATGATTGAATCT
GGAAAAGTTGAAAAAGATATAACTAATGATTCTAGtgagaaagatataactaatgattct
agtgagaaagacataactaatgattctagtgagGATTGTATAAAAATTTATGAAAAAGAT
GAATTATTTTTTAATAAGACAGAAACATATAAAGATAAAACAAGTACAATTGATAAATTA
GAAACAGATGATATAGATGCATCTTATAAGAGTACATTTTCCTCTAATGATATTTTAATT
AAAAATAGTGAAACTATTTCTGAAAATTTAGAAAATAAATGTAAAGAAAAAATGAGTCCA
GAAAATTGTGTAAATTTAAAAAAAGATACTTCTTTTACATCTGATAATCATGATAGATAT
AAATCAGTATTAAATAATAATGTTAATAAAAAATATGGAATAAAAAAAACATCACAAAAT
AAGGAAATAATTAATGGAAAAATAATAAAAAAAATAAAAATAGGATATATAAATAAAATA
ATTAGTATAATCTTTTGTAGAAATATATTAAAATATTCAATAATTTTCTCTCCAATATTA
AAAAATGAAGGAATAATATCAAATATGAATATTTCCATATTTAATAACATTATTTTAAAA
TTAAAAAATATAAGAACAATAGATATAGAAAATTCAAGAATACGTTCTTTTTATATGCCA
AAAAATAATTACTTACCATTTAAAAATTATACAAATACAAACAATGGTATAATAAATTAT
CAATTTTATCAAACTTCACAAAATGAAAACAAAACATTAAATAATTTATATGATTCATAT
AATACAGAAGATGATGTAATTAATAAATTTTTATCTTTAATTCCAGAAAAAATAAAATCT
CAATTTGTGGATAATATTACTGAAGGTATATCAGAAAATAAGAGTTCTTATAATGTTAAT
AAAATAAAAAAGTTTGTTGAAAATTATTTAAAAATAAAAAATGTAAGTTCTACAtctaca
tctgcatctgcatctgcttctAATGCATTTTCTGAATTGTGTGGTGGTATTGAAAACGTT
GATTCAGATAACATATTTGTTGAAAATGATGGAAATATTATTAAAATACTTCGAGAATTA
ATAATAAAATATGAAGAACAAAGAAATAAAAATGAAACAAATAATGGAAGTAAAATTTCT
GTAAATAATATAAATTTAGAAAAAGTTGAATCAAATGTAGAACCCGAATTTGAAAATCCA
AAAGATGAAAATTCAAATGTAAAAGAAACAGAAAAAAATGATAATATGATTTCAAATAAT
TCTCAATTTAATAAATCAGATAAAAAAGAATCATTTATAAACTTCTTAAAATCAGAGTTG
TCAGAAAAAAAAATATATAATAAAGATAACATAAATAATTGTATGAATTATGAATATAAT
GAAAATATGAATTATTATCAAGTTTTAAATATGTGTAACGAATTGAAATGTTTAAATAAT
TTAAATTTGGAAAATgaaaatggaaatacaaattcaaatgcaaatgcaaatgcaaatgaa
aatgaaaatggaaatacaaatTTATATTACGCTTTTAAAGAAATTATAGGAAACAAAATT
GGTAATATTGTAGTTAATAATTCTAATATCTTAAATAAATTAATATCAATAATTTTGAAT
GAACAATCTGTTAATAACAATCGTTTAAATATAAAAAATGATCATAAATCAAATTGTAAT
GTTGATGGGAATCATTTAGAAAATTTGTCTAAAATATCTAGACAAAATATAAACGATATT
TATAACATATTTGATTTAAATAATATGTTAAATAATATAAAAAATAAAAATAAAGATTTA
TTAAATAATTATGAATATTTATTGATTCCTAACAATTGTTTAGATTATAGAAATGGAAAT
AATTTTTATAGTAACTGTTTTTCATGTTATAATAAAAATTATCACAATTTGAATAAACAA
GAAGGAAATGATTATAAAGATAATAATATTGAAAATGCTAATAATTCTAATTTTTTTAAC
AAGAATAAAAATTGTTATTACACATTACAATGTGAAAATAGATGTAAAATTGGGTTAAAT
AATAGAGATAATGATTCTATGGTTTTTCAAAATATTTTGAAACAAATTGTAGAAAAAAAT
AAATCAAAAGAAGTGAATAATAATAAAGTTTATTCTGAATTATTAAATTGTTTGCAAAAA
TTATGTGATAAAAATAATGGAGAAAATATGACAAATAATTATGAACCTATTTATAATAAT
ATTGAATTAAACTCTATGGGAATGAATCAGACTACTAATGATGTAAACATAAATAATAAA
AATATAAATTTTAGAGAAATTCAAAATATGTTTTTAAAAATAAAAGAAGAATTATCACGA
GGATCTGTTAGAAATGACAATAATAAATATGAACAAGATGTTTATGAAAATTATAATATT
AGAGAAACAGATAATTTAAATATATTAGGAGTTGGTAATAAATTAGAAGAAGAAAATAAC
AATGGAAATAATTTAGAATCTGTTTATAAAGATTCTATATTTAAAAGATATAATAATCAG
ATGCAATCAAATATTGAAAATCGAAATaataataataatgatgaAAATAAAACAAAAAAT
GATTTATCATCATTATATAGTTATGCAGCATATAAATATTGGTTATCTAATATGGAAAAT
GgaaaaAAAAATAAAAAAAATTATAGTAACAATAGTTATATAATTGGTAATAACATTTAT
AGTACATGTTTATGTACTGGAAAATGTGTATGTTATAGTAATGATTATAGAATAATTGAT
AGTTATGATATAAAAGATTATTTATCTAATTTATCTTATTCAAATATGATTGCAGATACA
AATAATGATAAAGTGGGAAATATAGATGAACTTGGAAAATTTTTATTAGTATCTGTTGAT
AATAAAAGAAACAATATACATAATTGTTTAAATGTTAATCAAAATGATGAAAAGATGGGA
GGAAATATAAGTAACAATTCTTCTAATTTATTTTTTAATTCTAAAAATAATAATAGTGAT
AATATATTAGGTAATACAACAAATTTTGATAATTTGAATCTACAAGAAAATATAGATGCT
ACATCATTTGAAATAAATATGTTAAATAACAATCATGATAATTTAAATATTATGAAAGAA
TTATATGGTAATGATAAAAATAATATGTACATATCATGTAGAAATAATAATACAAATATT
TTAAGGTCTAGTAAAAATAAATTTGGAAAAAAAAACAATTATAATAATTTGAATGATGAT
GAAAATAATGAATCTCACACAAATACAGATAACCAAAAAATCGGAATGAAGACCGATAAG
AATAACAAAAATGGAAACATGTCTATCAACGGCATGTTTGGAACTTACGGGCGTGGCCAA
AGAACAAAAGGGTTAGAAAAAAATAAGAACACAGGGGATAGTGGAACTTCGAATAAAAAt
agtggaAACACAAAAGTAAATACATCTAAAAGAGGAAATGGAAAAGATAAACAAAATGGT
GGATGCTATATAGATATTGGTGAAAATTATGAACTTAAATATACAGTTGCTGAATTAAAA
CCTCAAAGAGGAGTTTATTTTGATAAATCTCAAAAAGCATGGATAGGAAGTTGGTATGAA
GAAGGAAAACAAATTAAACGTCGATTTAAAATTAAATATTATGGTTGGGATGAAGCTAAA
GAATTAGCAACAAAAGCTAGATTTTCTTTTGAAAATAGAATAAAAAATTTAGAAGGAAAT
AATGGAAAAGGTAATTCTAGTACATCTAAAAATAATACAAATTCAGGAGAAAAAAGTGGA
ACAAAACTTACAGTAATTAATAATAAAAAAAATGGAGTCCAAGATGTAGAAAATAGTAAt
aataataataatGATAGAATAAAAACAAGAAACAGTTCTAAAGATGTAGGAGAAAAAAAT
AATAATGAAAATAGTGGATTTGGTGAAAATAATTTGAATGATATAGATAATTCAAACGAA
AAAAATAATTCTGATgataaaaaaaaaaaaaataataataTAGATGAAGATGAAATATGG
AATAATCAAGAATCTCAAAATTATGATAAAGATGAATATAATAAAAATATAGGAAATGTA
AAAATTAATTTAACAAATGAATATAAATCAGGAGTAAATACTAGAAGTGGATATTTTACA
AAAAAAAATCATTTTAATAATAAAAATAATACCAATTGGTTAGAAGAAAGACATACTGAT
TATAATAATTTAGATGTAAATATTTCTGGACAAAGATCATTTTATAATACATATGATAGT
GGAAATGGTTGTGAAATAGATGAAGTTAAAAATTGTTCAAATAAATTATATGATTATGAA
GAAATTGAGTTAGATAATAGAAATAGTAATGGAATAAATTCAGGAAAAAAAGGATATACA
AAAGATAGTAAtaataataataataataaCCATTTTAATAATGGACAAATAAAATATCAA
AATAATAAATATAATGATGGAAATAATACTATTACATATGCTAAATCTAATACAAAAAAA
GGATGTGATAATAATATAATTGATAATTCTGTTATATTACCTCAAGGTGTGTTTTATCAA
GATTCTAAAAAAGCTTTTTGTGCTAATTGGTATTCAAATGGAAAACAAGAAAAAAGATAT
TTTTCTATTAATAAGTTTGGTGAAGAAAGAGCTAGAAGTTTAGCAATAGCAGCAAGAAAA
AAATTTGAAAACTTGTATAAAAAAAATACTAAAAGAGATTATGTTTCGGGAATTAATAAT
ATACAACAAATTGAAAATGATAATTCTGAAATACTAATTTCTAAAAAAAATGATAATTTA
AATGAAGAACATATGAATCTTGAAAAAAATGAATCTATTATTGATTACACAAAAAAAGAA
AAAGAAATAAATGATGATAAAGATTCAGAAGGTAATAATAATGATGAAAATATTATTGTT
AAAAAAAATAATTATATAAATGTAAATAATATGGGGATAAGTAATAGATGTAATACACGA
AATGGTTCTAAAAATATTAACTTCGATTATAATAATGACCATGGTTTTGAAAATGAAAAT
AATTATGATGATAATAAAACAGAAGATGAAAATAGTTTTGTACAAAATTTGAATAAAAAT
GAGCATGAACAAAAAAAAATAATTAATCAAGTAAATTCTAATATTACTACTGATGTAATA
AAGGAACATATTATTGATAATTTTGTAAACCCTCAAGAATCAAAATCTAATGAAGAATAT
CATATTGATTCCAATGAAGGAAATAGTAAGATCAACCATTTTAAAAATAATAATTTAGAG
ATGAATGATAGCAAAGAAAATATTATAATAAATTTAGAAAATGATAATTATGATGAAAAT
TGTCTAAAAAATGATACAATACCGAAAGTATGTAATAATGATCATAATAATATAGAAGAT
AATCATTTTGATGTAAATAAAATGACAGAAAAAAATATGCCTTCACATTTATTTTTACAA
ACAAATGGTAGCGAAAATAAAGAAATGTCAGTAAAAGATATGAACATAAATGATTATAAT
ATGGAAAATGACTCTAACTATATGAATAGCaatagcaatagcaatCGTAGTAGCAATAAA
CAATCGGAAGAAGATATGTTTGCAAAAAATTCTCAAAAAGATAATTTGAGTCCATATAAT
AAATCAGATAAATCTGTATCAACACCAGCTGGTGTTTATGTTATTAGAATCAATGGAGTA
GTACAAGCATGGAGAGCTGAATGGAAAAGCTCAAATGGTTGTAAAAAAACCAAAAATTTT
GGAATAAGCACATATGGATATGATTTAAGTAAAAAATTGGCAATTGAAATGAGAGCTAGA
ATGTCTGGGGAATGCTTAGTTGCAGATGATGGAACCATTTTTGATTATAGAAATAAAATA
GAATCTAAAGATGAATAATAAAATAAAAGAATATAATTATAATATCAAC
>Py17XNL_0101382.1 gene=Py17XNL_0101382
TGAAAACATATGCAATCACTTCTTAACAAAGTTCGTGATATTATTTTAGAATGTCCATAA
TGCGTAACTCCAATTACGACCAAAGTTTCAAGGAAGGAGATTTGGTGTGGTGTAAGAACA
CATCGTCCACAAATGACCAAATCAATATGATGTACAATTTATGTCGTGTAATTGACGTAA
AATGTGATAATCAAATATTATTATCTAAATATAATGATTACAGTGATTATGTGTTTCTTG
CTGACTCTGAAAATTTAAGTAAAGCGAATTATTTATTTTCATTAGATCAAAATGATATGA
TGAAATTAAGATATATTAATGAACCATCAGTATTATATCACTTAAAAGAAAGGTTTAAGA
ACAATAAATATTATACAAAAATGGGACCATTATTAATTTTTATTAATCCTAAAATTAGCA
ATAATATTAATAATGAAGAAACAATTGAAAAATATAAATGTATAGATTGTATAGAAGATT
TAAGCTTAAATGAATACCACGTTGTACATAATGCCTTAAAAAATTTAAATGAATTAAAAA
GAAATCAGTCTATTATTATATCTGGAGAATCTGGGTCAGGGAAATCTGAAATAGCTAAAA
ACATCATAGATTTTATTGCTTACCGAGTAAAAGGTAGCCGACGACTTCCAACCATGTTCC
CTATGATAGACAAAAATGAAGTAATAGAAGAAAATGAAACTGATGCTTATGAGAATAATG
TAAACGATCAAGAAGAAGACAATATCCATAACGAAGAAAATACAATATATCAATTTAACA
TGTCTGAAATGCTCAAACACGTAAACGTAGTGATGGAAGCCTTTGGAAATGCTGTCACTG
TAGATAACAAAAATTCAAGTCGATTTTCTAAATTTTGTACAATACATATAGAAAATGAAG
AAATAAAATCATTTCATATAAAGAAATTTTTATTAGATAAAGAAAGGTTAATAAATAGAA
AAGCAAATGAAAATTCATTTAATATATTTTATTACATGATAAATGGATCAAGTGATAAAT
TTAAGAAGATGTATTTTTTAAAAAGTATAGAAAATTATTCTATGTTAAATAATGAAAAGG
GCTTTGAAAAATTTTCTGATTATTCAGGAAAAATTTTAGAATTATTAAAATCATTGAATT
ATATATTTGATGATGATAAAGAAATCGATTTTATTTTCTCAGTACTATCTGCATTATTAT
TATTAGGAAATACAGAAATTGTAAAAGCATTCCGTAAAAAGTCTTTACTTATGGGAAAAA
ATTCATGTGGACAAAATATAAACTATGAGACCATATTAAATGAATTAGGAAATTCAGAAG
ATATTGGATTAGATGAAAATGTTAAAAATTTATTATTAGCATGCAAATTATTAAGTTTTG
ATATAGAAACCTTTGTAAAATACTTTACAACTAATTATATATTTAATGATTCTATACTTA
TAAAGGTGCATAATGAAACAAAAATTCAAAAAAAATTAGAAAATTTTATAAAAACATGCT
ACGAAGAATTATTTAATTGGATTATATATAAAATCAACGAAAAATGTACACAATTAGAAA
ATATAAATACAAATACCAATTACATAAATATATTAGACATGGCATATTTTGAAAATTCCA
AAGATAACTCATTAGAACAATTATTAATTAATACGACAAATGAAGAAATAATTAAAATTA
AAAACAATTGTCTCTACAAACAAGTAGTGCTTTCATATAATGAGGATGGAATATTTTGTG
AATACAATATGGAAAATATAGACAATGAACCTTTATACGATTTATTGGTTGGTCCAACAG
AAGGATCCTTATTCTCACTTTTGGAAAATGTTTCCACAAAAACAATATATGACAAAAGTA
ATTTACACGCGTCTATAATACGAAAATTTAGCCGTAATTCAAAATATATTAAAAAAAATG
ATATAACTGGAAATAAAAAAACATTTGTCATCACCCATTCTTGTGGAGATATAATATACA
ATGCAGAAAATTTTGTTGAAAAAAATATAGACATATTAACAAAACGTTTTATTGATATGG
TTAAACAATCAGAAAATGAATATATGCGACAATTTTGTATGTTTTATAATTATGACAATT
CAGGAAATATTGTAGAAGAAAAAAGAAGATATAGTATACAATCTGCTCTTAAATTATTTA
AAAGGGGATATGATACCAAAAACCAAATGGCTGTTAGTTTATTAAGAAATAATTTAACAG
AATTAGAAAAACTTCAACATACCACTTTTTGCCATTTTATTGTTTGCATGAAACCTAACG
AAAGTAAAAGAGAATTATGTTCATTTGATGCTAACATAGTATTGCGACAAGTTAGAAATT
TTAGCATTGTTGAAGCTTCACAATTAAAGGTCGGATATTATCCTCACAAATTCACCTTAA
ACGAGTTTCTCTCCATTTTTGACATAAAAACAAAAACCATTGATGAAgaaaatgcagaag
atcaatgtgaagttgtcgatgtgaaaAATGAAAATGCAGaagatcaatatgaagttgtcg
atgtgaaagttgagcaagatgaagatgcagatgtagaagagaaagttgagcaagatgaAG
atgtgaatgtagaagagaacgtcgaccaatatgagaatgtggaagagaacgtcgaacaat
atgagaatgaagaagaaaacgtcgaacaatatgagaatgaagaagaaaacgtcgaacaat
atgagaatgtggaagagaacgtcgaacaatatgagaatgaagaagagaaAGTTGAACAAT
CTGAGGATGTAGAAGAAAAATCAAATGAATATCTCAAAGAAAAAGTTGAAGCTCTAATAA
AATCATATCAAATAAACAACTACGAATGGATGATAGGAAATAATATGGTTTTCATTAGCA
ATTATTGCTTAAGATTATTAATTATTAATATCTTTCCTAAATATGAACATTTTAATATTT
CTTATGAACAACATATTGAACATATGAAAAAATCAGCACTATATAATCTAAATGATGTAT
CTAATTTAGAATGTGTAAAATTTGATGATGAATATATCGAACAAGAAATTGATACTCCAA
ATAATGATAAAACATGCTCTGGAAATATTTTAAGAGACGATATTCAGTCAAATAAAGAAG
ACAAACCAAAAAAAGGAAGTAAAAATAGGCTTAGTCAATTATATCAATTTTTTGGATTCA
AAAAATCCAGCAAATCTGAAGAAAAGAAAAATTCTATTAAAAAAGTGGTTGAAGAACAAA
TAGTTTTGAAAGAAGATGAAAACGATACCAATCCCATTGACGATAAATGCAATGAAAATA
TAGATAAAAATTCTAATAAAAATAATTTTGAAATATTAGATATTGTAAATAAAAACAAAA
TCAAGATAAATGAATCCATAAAGCAATTCTTTAATTTTTATAATTGTTGTAAGCCATATG
CTATTTGTACTAAAGGATATGAAAATTTATGCTACACCAGCTTTGCCAAGAGGCTGACCA
TGGGAAGTGACATTTTTCAGAGTATCGAAACGGAAAAATACCAAGCCATCCAAGATCTCT
TTGGTGAAAAAGTTAGTGAACAAGAGAATGCAGCTAGCGAAGCGGttgaaaaggttgaag
TtgaagaagttaaagaacttgaaaaggttgaagaatttgaaaaagttgaagAATttgaaa
aagttgaaggagctaaagaaCttgaaaaagttgaaaaagttgaagaagttgaagaaattg
acgatgttgaagaagtcgAAGAAATTGAATTTACAAAGGAAGCTTCTGAGGGCCCTGTCG
AGGGAATTGAAAcggcgAACGCCGAAACAATTGGAGAGGATATTTGTGAGGACATCGAAC
CTATGAATGAAGAATCTAATAAAAACCAAAAAAATAACGGGCAAAATaaaaaaaaaaaac
gaagaagaagacgaaaaaGAAAAAGCACTTCAACTGTGAAGAGCGAACCGATAGACCAAA
AGGAAGAACTTCCTGTAGGGGCTATACCAAATGAAACTGAAGACAAAGAAGTTTCCgtag
aaacagaacctgtagtagaagtagaaaatgtaggagaagaagaaaatgcagttgaagtag
aatccgtaataaaagtagaaaatgtatttgaagtagaatccgtagtagaagtagaaagtg
cagtagacgtagaaaatgcagtagaagtagaaaatgcagtagacgtagaaaatgcagtag
aagtagaaaatgtagctgaagtagaatccgtagtagaagtagaaagtgcagtagaagtag
aaaatgcagtagaagtagaaaatgtagctgaagtagaatccgtagtagaagaagaaaatg
cagttaaagtagaaaatgtagctgaagtagaatccgtagtagaagaagaaaatgcagtta
aagtagaatctgtagaagaagtagaaaatgtaGGagaagacgaaaatgcagttgaagtag
aatccgtaatagaagtagaaaatgtatttgaagtagaatccgtagtagaagaagaaaatg
cagttgaagtagaatcagtaggagaagaagaaaatgcagtagaagtagaaaatgtagctg
aagtagaatccgtagtagaagaagaaaatgcagttaaagtagaatctgtagaagaagtag
aaaatgtaggagaagaagaaaatgcagTCgaagtagaaaatgtatttgaagtagaatccg
tagtagaagtagaaaatgcagctgaagtagaatccgtagtagaagaagaaaaTGcagttg
aagTAGAATCTGTAGGAGAAGAAAAACAAACCGTTACAGTAGAGGATGTAACCAATGAAA
TCAAAgaagatgATGGTGAAGTAAGCATGGAACAGAATGTGATGATATATGTAGAAGAAG
TTGGAACAAAGGAAAATATAAACGAAATAGAAATAAACGAGAATGAAGAAATTTCAATCG
ATGAAAATGAAAATTTAAAAGTCATAAATTGTGAATTAAATGAAATGAGCGAAACAGAAG
AATCTATAGAAAAAGAAAATCCAAATGAAAATAATTGtgatgatgaTGAAAATAAATTAT
TTGAAAATAATAAAGAGACACAACAAGATATAAATAATACATTAAATGACGAAACTAAAG
TTTCtgatgatgaTGAAAGTCGTAGAAACAGTGCAACAGATTACCTTAAAATGATATTAT
CAATAGAAAAGGAAGATTTTAATAATGTTATAAATTTTAATAATTATGAAAATGGAAAAT
TCAAACAATTTATATCTTGTTATAATAATTTAAATAATGTAAGTTTTGAAGAATATTTTA
AAAATGTAAATTTATCTAATTATATAGATCACATAGAAGCTTTACGTAAATATGGACCAG
AATTTGCACAATCTACAAATAAAGATATATTATTAAATAATTTAAATGATTTATTTGTAT
ATAAATCTAAAGAAAAGGAAAGTTTTATGACAATATTAAAAAATATGGCTACAGTTATGG
AAAATGTCCATGGAAAAAAATGGAACATATTAATGACTGGATCAGATTACTATTTTAAAT
CATATTTATATAATGAGGATAAAATTATTTATGCTAATAGTAATAACGATTTTAGTGATA
AAATAACTTATAATTATGAAGAGGATAAATATGACAATGAAATTAAAAATAATGATATCA
ATAAAACAGATGAAAATAAAAGACATAGTTTGAGTTACACACCAATAGTTGAATACTTGT
CTTTATCAGGTGTAAATAAAAATATACATGAAATATGTATATCTAATAATTTAGATAAAA
AATATTTTAATGAAAAATATGAAATATTATGTTTTAGATCAAAAACTGTTAGTAGATTAG
ATTATATGAATGCTAAATCATTTTATACATCTATTAATTACAAAAAAGTAAAGACAAGAT
GTTTAACATTAACACATATAGATTTCACATATATGGAAGATCAAATGAAAACTAATTTTA
AGCAGCATGTTATTAATGAATTTATAAATAACCCCAATATAAGTATGGATGATTTATCTG
ACAGTTTACTGAAATTAGCTACTTATTTCTATCCTAGCAATAAAGGTACATGGTGTGTAT
TCATATCAAAAAGACGATCTTTTACTGGATCCATTAATGTTGTTAAAAATAGATATTTAA
GAATGACTGTTAAAAATAAAAACAGAAAATATAACATTATCATATTCGAGACTCCTGTAT
GAGAAACATTTACATCTCATCTTCATTAATTTTCATGTTTCTCTtttttatttttttttT
TATTTTTCCATTTATCTGTCACTCGTTGGAGCGACTTTTTCCTAATTTTGTGTTCGTAAA
GTGTGGAAATAAAAATGATGCAAAATTaaaaaaaaaaaaAAGTTGAGCGTGTTGAAAAGT
TTTTAAACTTATAAAATTATTTAAACGAATATTTGATTGATGATACAATAATATTTTTCT
GGTTGTAAACAATATAAAAAAAATTTAAGACAAAAACGACCAAATAAAAAACAAACAAaa
taacaaaTAACAAATCCACCAAATAAAACCAAACGAGTAAATAAAGAAAAAAAGAACAAA
ATT
>Py17XNL_0101383.1 gene=Py17XNL_0101383
TTATTTTTCAAATTCGCTAGTTCAATTTTTACCACATTTTCAGCACATGATCGATACTAA
AGCCATTGGAAAACTTAACAGCATATTAAAATGCAACCAAAGAAATCACCAAAAAAGTGG
AAAGAAAAATAACACACCACATAGGGTAGAAAATGAAAAATACTTTTCCCGAACAAATTT
GATAAGAGAAAAATATATTAAAAAAATAATAAATGAATATGGAGATGATTTAACACATAT
TATTGATACTTCAAGCGATAAAAATAATAAAGAAAAATTAAAACGTATTCAAAATAAAAA
CCAAAATAACGATATTGAATTTACACATTTAAATAACTTTGAAATAGATCGCCAATTATG
CAAAATTAAAGGAAAAAATATATATGAAGGAACAGCAGGAAAAATTAATGAAGTAATAAT
TGAAACATTAAATAAATCAGGACAATGTATATATGTGGAAAATTCTATATTTGAAGCAta
tataaaaaaaaaaaaaAATGTAGATAAATTAAATTATATAAGGGAATATCCAAAGGAAGA
AGATGGATATGACACATTCATACATAATAATTTATATAATGATCATTTATACAAAAAACA
TGAATCGTTAATAAATTTTGATTACAATAGATATAATGTTAATTCTATATTTTCAAATTA
TAAAAATATAAAAAAAAAGGAACTAAATAGTGATAATAATACCATCTTTGATGAAAACAA
TGAATATAATAATCTATATAAAAATTATGAAACACAAAATCAATTTAATAACAATTATGT
CTATAAAACAAATATTAATAAATCATCAAAAAAAAATAAAAACAATTATAATGACGAAAA
TAGTCACTATAATGAAACTATAAAGACTGCTTACATTTTTGATCCTTTTGAATATGATGA
TCAAAATATAAAACTAACAGCAAATTCAATCAAATGTAATGTACGTGATTTAAAAAATGG
TACATATGTAATATCTTATACTATTAGAAAAAGTGGTCAATATTATCTCTCCATATTTTA
TAAAAAAAAACCTGTAGCAAATACTCCTTACAGTATTAccatcaAACCATCAACACCATA
TCCTCCAAATTGTCTAGTGTATAAATATATAAACCACAGGCTAATCACCCCTATCAAtaa
aacaggcaaaaatgaagcaagcgaaaatgaaacaagcaaaaatgaagcaagcgaaaatga
aGCAAGCAAAAATGAACACAATTGGAAAACAAGAAATGAAAAAAATGATATAGAAAATAT
TGGGTCAAAAAACATATTCCATCAAACAATTGAAACACAATCAAATACTTCTAACAATTA
CAGTAATAATGAAAATGATACATTTTATGATTCATCACAAAGTGGGGGATACAATTCTGA
ATGTAACGAAGATTCAAATAATTGTAAAAATATGCATGTATTAAAATTTgaagatgaaga
agataaTGAAGAAAATAAAAAATTCAACAACTTTTTCATTCAATGTTACGATGCATATAA
AAATAAAATAAAAGACGGAAATGAAACATTTGAAGTAACAGGATTAGGTGATGTCAAAAT
CACAAAAGTAAACAACTTATCAAATGGAATATACGAAGTTATATATAAATATGTAAAAAA
AAATTATCAAAAATATAACAAAGACGATTTTGTTACACCACCCAACTATAACACTTATAG
AGAAATAAAAGTAAAATTAAATGGATGTCATGTTAAAGGCTCACCATTTCAAATAATTTT
AAAAAATGATAAAAAATATGAATATTTAAATAAAATAAGAAATTTATTACCTATTAATAA
TATTAATGTGTTTAACCCTATCGCTAGCTTAAATAACATAATTAATTCATATAAATATAT
AAAAACAAATTATTTTACAAATGAAAATGGAAATATATTTATGAATATAAATCCATATTA
CAAAAATAAAGAACTTGATAAAATTTTGAAAAAAGTTGATGCTAATCTTATATCTATTAT
GTCTATACCTATGAAAGAACAATTATTTAATTATATACGACATATTAATCGTGATAAACA
TATAATTAAATTAAAAAGTATATTATTTAAAGAATTAATTACTTCTCTTTATAAAATTAT
TAACTGTTCAGAACAAATTTATCAGGGATTAGAAGAAGATGAACAAAGTTTAGTCAAACT
TCGCCAAATACAAAATGATACTATTAGTGATGTAAATACTATGTACCAATCTTTGAAAGA
TAAAAATGTACACACATTACCATTTGATTTTTCAATTAATGATATGAAATTATATGAACA
AAAATTAAAAGAAACAAAAAAAAAACTATTAGAAAAGCAAAAAGAATTAATAGATAAATA
TACAAACATCAAAAATAAAGAACATCAATTCTATAAAGACAGAGAAGATATAACTAAACA
ACTGGTTGATAAATATGAATTACATCAAATTATGTATGATCAATCAAAAAATGCTTTAAT
GCAAACAAATGCTAATTTGAAAAAAAAAACTCTAACCAGTATTAACCAAGCATACAAACG
AGAAAAAAAAATGATTATGTTTAAAGGGACTAATAATTTAGATGGAATTTAAAAAATCAA
ATATCCATATATTATACACTTTTTATATCATTAATTAAAGTGAAGGAGATATAAATATAC
AATCAATTTTAAA
>Py17XNL_0101384.1 gene=Py17XNL_0101384
ATATTTATTTTTATCCAAATTGTGATATATTATTttttttattttttATTTTTTCTCTTA
TTCCCACCCACAATGATGTCTCAACTATTTTGAGGAAAAATATTGTCGTTCATGATGGCA
AAATAAATAATGCCTATTTTGGCCTTTTTTTTATTTTCATTTTTACAAAAAAAAACAATA
TTTTAACAACTTAATGTTTTACAAAATATCCACATTAATATTTATTCTTCGCGTTTCAGG
CCAAACGCAATTATATATTTTTATTTTTAATTTGTAGGAATCGGGAAAATAAAATTTAAA
TGGTAACAAAATAATAGCTGTAATAATACGTTATAATATATATTtttttttattttttat
ttttttatttatttttttttTATTttTTTTTTCGCCATTACTCTCCCATTTAAATTTCAC
CAAAAATAATAAATGAAATAAAATGGGATTGATATTTGATAAAAAATAAATAACAAAATA
AACCAaaaaaatgaccaaaaaatgaccaaaaaatgacCaaaaaataacaaaaaaaataac
aaacaaaataaccaaaaaaaTAACAAAAAAAAATGTTTTCAAATGCAATAAAATTAGAAA
ACTTGAATGATTATTTGAACGATGCTGAAGAATGTATAAAGCCATTTTTATATACGTCAA
ATGTTAATGAAAATAAAATAGAGAAACCTAATTTGATTAATATTAATAAGAAAaaaaatA
TaaAAAATGTAAAAAACAAAAACAATAATGAGAGAGGTGAAATTTCATTAACTGATTGTT
TGGCATGTAGTGGATGTGTTACTAATGAAGAAACAAATTTTTTAAAAAATCAAAATGCCA
TTGAGATATTAAATAATTTaaaaaaaaaaaaAATTAACATTATTTCGTTATCATTACAAA
GTTTAACAGCCTTGTCTGTATATTATAAATTGCCAATTTATACAACTCAAAAAAAATTAT
GTTTTTTTTTTAAATCACTAAATTTTGACTATGTTTATGATTCATCTTTAAGTGAATTAA
TTGCATTAGATCAAGCAAAACAAGAATTCCTTTCATATTTTTATAAAAAAAATCCAGAAT
TATATGAACAGACAAATTCTAAAATTGATACcacacacaCATTTAGGAATGATGCCAAAT
TGGGGGATAAACCATTTGAAGGAGTCTTAAAAAAAATTAAAAATAAAGTAATAAATAATG
AAAAAAAAAGAGAAAAAGATAATACTAATCAATCTCAATATAATCAAAAAAATAAACCCA
TAAAACTTAATAATGACAAGGAAATATTAAATGATTATGAATCTTCGCCTGATAATAAAT
GGGATGAAAGATATCCAGTAATATGTTCACATTGTACTGGTAGTGTTATATATGGAGAAA
AAAAACTTGATGATAATTTATTAAACGCATTTAGTAAATTAAGAAGTAGTCAAGATATAC
AAGGAATCATTTTAAAACTGTTACATGTTCAGAATAATTTGTATACATATCCTTTACTCA
AAAAACAACTTATTAACACATTCTTTGATACGTATAAGTATAAATTAAAATTTATAAAAA
GCTTCGAGAAATATTACCTAAAAAATAGCAAGCTATTAAAAAGTGCaaaagaaaacgaaa
aggaaaaagaaaacgaaaaGGGAaaagaaaacgaAAACGACCCAACAAATTCAACCCAAA
CTTACGAACATGCCCCTGTCTCAATTTATGAAATAAACCACGTTTATTTGTTATATTGCT
TTGATAAAAAATTGGAATCACAAAGAAATCATATTTCACAAAAAGATGCTATTGATAAAA
ATATAGCAAAATatttgaactactttaatttgaactgctttaatttgaacTGCTTTAATA
TGAACGATGTAGATAATCGTGGGGATATAAATAATTTTTATAACAAAACTACGAAAACAA
ATTTAGCAAACGATTTTTATTCTGTGGATTCAGTTTTAACCACTATAGAACTTGTTGAAT
TAATTAATAAATTGCAAATAAATTTTTATGCATTACCTGAAATAAATATTGATAATATTT
ATTCCCTTTTTGAAAAAATAAACAAATTTCAATTATCAAATAATAATATAAATATTGATA
TCACAAATACTATGGATATAAAAAATTTTAAAGaaaaaaaaaaaaaaaaaaaAATACAAA
ATAATTTTGATGAAAATACTGTATTAAATAAAGATACAAATTTTAGCGAATCTCTACATT
TTATTTATAAAAATATGTCTGATAAAATAATTCGATGTAGTAATAAAAATAATATTTCAA
TGGGTTATGGAGAAGAAATATTCAAATATGTATGTAATGAAATTTATGGTTTTAATATAA
ATGAAAATAATTTTATTTTCAAATATAATGACATAATTGTATTTTCTTTATATGAAAACG
ATATTTGTGTGTTCAGAGTTGTTTTATCATATGGTTTTAAAAGTATGTATAGTGTTTTAA
AAAAAATAAAAGAAGAAAAATATATAAAGAGAAAAGAAATAAAAAAAAATGTTGAAAAAA
TATACAATATCAAAATTACATATAATCTTCATTTTAATGGTCAAATTGATTATGTCGAAT
TAATGGCTTGTGAAAAAGGATGCCTTTTTGGATGTGCACAAAATATTTTCGATGAATATA
GTATTCCTGATTTTTCTACATGTTCATGTTATAATCTTAATATTTTTAAAAAAGTTGCTG
AGCAAACTATCATACAAAATTTTGATTTTCTTTCCATAGAAAATACTAATAAAAATTCAT
TTTCAAAAAATGACGAAATACCAAATTATATATCCTGTTCAAGTAGCCAACATAAAACAT
CTTATATAAATAAATTACCATCTACCCAAATTAAATATAATGAAAATAAAAAAACTGATA
AAGAAAAATTATTTCAAGTTTTATATAACCAAATTCATAATGACGAATATACAAAATATG
TTAATTCAAAAGAATCCACAAAAAATTTAACTGTTAACTCATTTTTAAACAATCTTTTTA
ACATTTTTAACACAAAAACTTTTCATATATTTAAAACCACTTTAACTTCAAAAAAGAAAA
TGGACATAATTAATTGGTAGTTGCGATAATGATCAATTTTCCACATGCCACGCAATTTGT
CTATACATAATACGTAATACATACATTGTTTTTATTTATTCATTTTTAAATAATAAGCAT
ACTTGTTTTGTCTTTATACAAATTATGTGATATTTATTCTTGTTTATTATTGCTTTATTT
GCATTCTTACTTCTTTAATTTGTTCGTTTTTATTTTAATTCATTCTATTATAACACTTAA
TTAACCGCTTAtttattttattttATTTTTTTGTAACATTTTTAATACGTACATAAATTC
ATGTACATATgtgTGTGCAATCAACATCCTACCCTATTTTGTAATCCTCATTAATGTTTC
AAATTTATTAAGAAAAATTTTACCAAAGA
>Py17XNL_0101385.1 gene=Py17XNL_0101385
AATATATAACAAGTCTATTCATTTTTATGCAATTTTTAATGAaaaaaaaaAAATGAATCA
ATATTAATTATCTCATGTAAAATTGATAAATGTAAGCAAACATAACATATATATATTTAT
AGAAAAAAAATGAAAAATAAACAAAATGAAGATATAAATTACCATATAAATAATGAAAAG
AATCAATATAAAATTGGAAAAAAATCAACACTAAAAATGGAAGTATATGAACAAAAATGT
ATAAGCAATAATAATAAATTTTCAAAACATGCAAATATTTTATTAAATGCTGAAAATTAT
ATTAATAAATTACGAAATAAAGCAAATAATTTTTATTTTATTTATGTAATAGTTACAACA
ATACATTTATTAATATATGCAAATAGAGGAATATTATCAGGATCATATGATTATTTATCA
TCATATTTTAAACAAATATATCCACAAGGAAATGTAGATGTGCATATAGGCTTTTTAGTA
TCTGTATTTATATATGGCATAAGTATAAATTCAATCATATCTGGATCTTTAGCATATAAA
AATGATCCCTTTAAAATAACCACACTATTTTTATTTCAAACTGCAATCGCATTAACATTA
ACTAGTATATTTTTTGTTATCAAATCATATTATGGTTTAATTTTTAGTAGATTTTTTTGT
GGTTTTAGTGAAGCCGCATTTGTTACTATTATACCACCATTGATATTTTCATATTCTAAA
CATAAAGCTGGAGCATGGATTAGCATATTTTATATGATGTGCCCATTAGGTACATGTTTA
GGTTATTTATTAGCTCCTATATTATCAATTATAAAAATAACTATTCCTCACATATTTGCA
TCATCAAGTATATTTTTAATAGGACTATCATTTATTTGTTGCCTTTTTAATGAAAAAATT
TTaaaaaaAAATGAATATGAAAAAAATAAAAACAATACAAATATTATTAAAGATCACGAT
ATTAATTTGGAACATGATGGTTCATCAACAAATGGAAATTCAGACAAATATAATGAACAA
AAAAatattacggaaaataatttaaacattacaGAAAATAGTTTAAACATCACAACTAAT
AAAAATGATAATATCAACAATAAATATCTAGAAATTGAATTAGATAATTGTATTGAAGCA
TTAGATGATGAACAAACAGAATCAAATTTATATTCCCTATTATATAATAATTTATCTAAT
ATTGCTTTTTTATTAGCAGTTCTTGCTTTAACTGCTCATATGGATATAACATCATGCCAT
TTGGTACAATATTGGGAGGATATTTAGTTGATTACAATAATTTAAATATACATGATATTG
ATAAAAATTATGAACATATTAAAAATAATAAAAATATAAATAAACTATATAAAAGAGATT
TTCTTGTTTATAAATTTATCAAGTTAATATCATTTTCTCTTTTAATTGTTACAATTATTG
GAAGTATATGTATGATGGTTGCCCCATTTATTAAAAACGCATACATATTTACAACTCTCT
TATTTGTTGGATATACTTCTTTATTCGCATTATCGCCAGGACAACATATATTAGTTATGG
CTGCTTTCCCTAAAAACTTGAGACCATTTTCTGTTGGATTGTCTTCATTTTTATCACATA
TATTGGGTGATATACCATGGGTTATTATCATCGGGAAAATCAAGGGAACGCTCGCTCCAG
ATTGTGTTGTTACCATCAATAGCGAAGTTACAGATGCTTGCCGTAGCCAAAGTAGTGGTT
TATTAATAACATTGATGATCATGT
>Py17XNL_0101386.1 gene=Py17XNL_0101386
TGAAAAATAGATATAATTATATTAGGATATAAAAATTCCATCATTCCAACAATTTTTATG
TATATATGTTATTCAATGAATAGATAAAATTAAAAATGGAACCATTTAATATTTTAAAAA
AAATTGTGATATTTCAGGTTATTATTTGTTCCTTTGAATATCCAAAAAATATTTTATACG
ATATAAGAAAAGGACAAAATGTATATTCTCAAACAAATTCAACAGTTTTTAGAAATGATA
GAATATTAAAAGGTTCAAAACATGAATTAGATGTAAATTATTTTTACGAATCCGTTATGA
GTATTGCATCTATGAAAGATGAACATGAAGAATGCGGTGAAACACAGGGTGAAAAATATA
ACGAACATATTGTAAAGTTGCGTGAAAATAACGAAAAATATAGAAATAAAaataaatata
aaGAAACAGAAATATGTGAAGATGATTTGGATTATACAGATATTGATAACTATGTAGATG
ATGGGCAAGCAAGTGAAATTGATGAAATAACAAGCGTagatgatgaactactaagtgtat
atgatAAAAGAGCAGATGTAAGCAATAAAAGGGCAAGCATAGatggtaaaggatcagatg
taagcaataaaagagcaagcatagatggtaaaggatcagatgtaagcaataaaagggcaa
gcataTATAATGAACTAGCAAAAGTCGGTAATAAAAGAGCAGATGTAAATGATAAAAAAC
CAAGTATAGATGGtaaaggagcagatgtgagcaataaaagagcaagtatagatggtaaag
gagcagatgtaagcaataaaagagcaagtatagatggtaaaggagcaAGTATATATAATG
AAATAGCAAAAGTCGATAAtaaaagagcaaatgtaagcaataaaagagcaagtatagatg
gtaaaggagcaagtatatataatgaaatagcaaaagtcgataataaaagagcagatgtaa
ATGataaaaggacagatgtaaatgataaaaaggcagatgtaaatgataaaaaggcagatg
taaatgataaaagggcagatgtaaatgataaaaaggcagatgtaaatgataaaagggcag
atgtaaatgataaaaaggcagatgtaaatggtaaaaagacagatgtaaatgataaaaagg
cagatgtaaatgataaaagggcagatgtaaatgataaaaaggcagatgtaaatgataaaa
gggcagatgtaaatgataaaaaggcagatgtaaatggtaaaaagacagatgtaaatgata
aaaaggcagatgtaaatgataaaagggcagatgtaaatgataaaaaggcagatgtaaatg
ataaaaaggaagatgtaaatgataaaggagcaaatgtCGATAATAAAAGATTATGTATAG
ATGATGTCATattatatatagatgatgGTCATGTAAgtatagatgatgatatattatata
tagatgacgatactgcaagtatagatgatgatGACATAAGTATATATGCTAATGTAAATA
TAGATGATTTtaatgtaaatacaaatgatgctagtgtaaatacaaatgatgctaatgtaa
atacaaatgatgctaatgtaaatacaaatgatgctagtgtaaatataaatgatgctagtg
taaatacaaatgatgctaatgtaaatacaaatgatgctaatgtaaatacaaatgatgcta
gtgtaaatatagatgatgctaAAGACTGTGTATTTGATTCTAAAATGAgtatatttgatt
ctaaaaacagtctatttggttctaaaatgagtatattcgattctaaaatgagcatattcg
attctaaaatgagtatatttaattctaaaaacagtatatttaaatttaaaaacaatatat
ttaaatttaaaaacagtatatttgattctaaaaacagtatatttgattctaaaaacagta
tatttgattctaaaaagagtttatttggttctaaaaagagtttatttggttctaaaaaga
gtttatttggttctagaaagagtttatttgattctaaaaggagtttatttaattctaaaa
ggagtttatttaattctaaaaggagtttatttaattctaaaaggagtttatttgattcta
aaatgagtttatttgattctaaaatgagtatatttaattctaaaGATTGTATATTTGACG
ATAAAGCAAATACATATGATAATAAAGTAAGTATGTTTGATGATAAAACGGgtatattta
atggtaaagcgattatatttaatgacaaggcgagtatatttaatgGtaaaacgggtatag
ttaatggcaaagcgaatatatttaatgacaaggagagtgaatttgatgATACAGTATACA
TATTTAACGATAAATCAAGTatatttaatgataaagcaaatatatttgattataaagtat
atatatttaatgataaagATGACATAGAtgataatgacagtatatttgatgatagagtat
gtatattggaagataaCGAAAATATAAATGatgatgatgatgatgaAAGCATAgatgatg
atCAAGTATGGGTATTTGATGATAAATTACATAtatttaatgataaagtaaatatatttg
atgaGGAGAATAATGTAAAtgatgataaggaaaatgtaaaggatgatagggagaatgcaa
aggatgataaggacaaTATAGATGAAAATAGAGTATGTGTATTGGATGATATTACGGATA
AATTTGAATCATCAAGAGAGAAAAATCATAATAAAATAAAATGTAAGCGAGATTTGGTTA
TACCTTCAGATAATCCAGTAAAAAAAAGAACAAGTTTTTCATCAGAATATGATCATTTTA
AACGAGTAATAAATAATAGAAATATCTTGGTTATTGATTTCAATAATTATGAAAGAGAAT
ATAATAGAATTATTTTCACAGATTATAAAACTCCCAAATATAATGGTCGTATCAATACTA
CGTTAAAAaaaaaaaTAATAAATATGGCTGTAAATATAATAATTGGTATTTTAGTTATTG
GGACTATTGGTCCTTCACTTCCTTTTATGTTTACAAAGAAAGAAACTTTTGGTAGTCAAA
TAAAAAAAATGTGGAAATTTTACAAAAAAAAAGTTCCAATAAAATtccaaAAAAAATAAC
CAACTTTTATTATTTTATATGTTTAAATATGATTTTTTTGGCTATATTATTTGAATTTTT
AGACAATTAGATATACATTAAATGTGTGATGAATTA
>Py17XNL_0101387.1 gene=Py17XNL_0101387
ATAATAGATAATGAGGCATAAGGGTTTATTCAAATATAATTACCCTTATGATAAAAAAAG
TAAAAATAAAAGATATATCGATTTTGAAAAAAATTACGAAAGAATTAACACAGTTGGTAG
ATATTTATATTACAAATTAAATAAAATTGATAAAAATGTAAAAGATGATGAAAATAATGA
TCATCAGTATATCACTTCAGATAAGACCATATTCTATGAGCTATTTTACCAAATATGTAA
TAAAATTCATGAATATAACACAAATGGTGGTACAATAAATGATATTGGAAATATTACCAC
CAAATGTTCTCAAGCATATACAAAAATATATAATAAGGTTGATAAATATGAATGTAAACA
AGTTTATTCAAAAAGTGCAAAGAGTAATACAGATGATGCATCTAATTTATTACAAAAGCA
TGGTCCAAAATATAGTACAGATTCATCAGACATAGAGAATGGAAACACACATCCTGGAAC
TGACATTAAAATGAACAAAAAAACATCAACTGGTGTATAGTAACAAACAATAAATTTGAT
G
>Py17XNL_0101388.1 gene=Py17XNL_0101388
TAGTTCATTTATTTGATAAATAAAGCTAAAAATGAGTCAGTATTTTTAAATATGTTTTTT
TTTCAATTGTTGTTTGTTCTTTTGAATATCCCCAAAATTCGGGGATTATACTTTGTAAAC
GAGGGAAGCATATTCCTGAAAAATAATATAACAAATTTTAGAAATAATAGAATATTAGTA
GATGCAGACAATCAATTCGATTTAAATGAATTTTATCAATCAATTTTGAGTGTTGCAGAT
CAATTTGATGAATGCAATTGTAATGACAAAGAAATACAATATATTCGAACCATTATAGAT
TCACAATTAAAGAATCATAAAGCAAATAATACATTACCGAAATTAAATAATATAAATAAG
AAAACGAGAAAAACAATTAATGAAATTCAAAAAGAATTAGAAGAAGTAAAAAAAGAGCTT
GATAGTAAAAGAGATAGTGAAATAGGAATACAACCGATACATGATAAAGTAACAATAATA
AAAGATGAAAATAGTTATGTATCAGAACAAGAAGACTTTAAAAAATTGGAAAATTCTGAA
AATATTTTGAAGACCGAAGATGGTAAAATTATAGATAATAAATTGGATGATAAagataac
aaattggacgataaagataacaaattggacgataaagataataAAACTACATCAATTAAT
AATTATAAGGAGCCCAAAGTAAAACGAAGGTTTAAAAAAATAATAAAAAAATTATTTAAG
ATAATGATGACAAGTTCAACTTTTTTGGCAATAATACTATCATCAGGACTTATAATTCCA
TTTATGCTTTTAATTACACGGGGCTTATTTGATGGAATTAAGAAATGGTGGAAAGTTTAT
GAATTAAACATTAAAAAATCAAAAAAATTAGAATAATAGCTTTTCATTATTTTGTTTTAT
TATATTTGTTTAATTGGCTAAAAATAATATATTTAATATTTTATG
>Py17XNL_0101389.1 gene=Py17XNL_0101389
AAATAATAATTTGTATTATTTTAAAATAAATATTTGTTTTTTACACTTTATTGGATAAAA
TTATTTACTTCAATTTTAATTGTGTTGTACAACTTTTCGAGTTGTTAATTTTTAATTAAA
AAAAATACTAATATATATTTTAATGTTTTGTTTGTAAACTTCAAAAATGAATAAATTTTA
TATTCAAGTTGTTTTTTTCCTTTTAACCATCTTCGTATATGTGAACAATAAAACCCTTGC
AACCGAGCGTGCTCCAAGAAAATGCACAACACTCAAATCAAAAAATAATTGTTCTATTTC
AGAAAAAATATATGCACAAAACAAGGATCGATTATGTATCAATCCGGAAGAAACTATAAA
CGCAGAGGAACTTATGAACGAGGCTGTAACACATTTAGAATATCATGCTACAAGTAATGA
TGGTTATAAATTATGTAGAAAAAATCCTGGTAATAGTATGTTTTTTTATAAAAAAAAACA
TCAAAACCATACAGATGTTAAAAAAATTCAATTTAAATTTTATGATTCCGATAAGTATAA
TGAAATAATAAACGAGTTATGGAATCCTAATCGTAGCAATTTTTTCAATAATGGCTATGT
TAAAATTACCCGTGTGTATAATCCAAATTTAGTAATGATACAACAACGTTACAAAAAAAA
ATTTGGACGCCGTCAAAAATATTTTTATGCTTTAGCTAAAAAGGTTGAAATATCAGAAGA
CAAAGCTATAATTGTCATGTCTTCAGCAAATATAAATGATCACAACCCTTCCAATAAAGA
ATATAAAAACACAATAATAGAAAACGCAAATTTATTCACAACAGAAATTGATTCTGAAGA
TGATATTAGAAAAGGAAAATTAAAAAAAACTTTTGTTAACATAGCTGGATACCTCATTGA
AAAAGGAAAAAGATCTGTTGATGTCATTTATATCGAATCTATTGATGGACATTCTTCCTT
TTAACAAAAATGCATTATTGGAAATGTTGTAAATGATTTTTCCCCTAACAAATAAGcaca
tatatatatatatacaCATTTCAGCACTGTAATATTATAATGTTTATGTTAATAAAACTA
TTTGTTTCCATGCATAATGGTTGCTTTAAATTACCATCATAAATTGTTCTTTTGTTTTAA
AAATGTTTTTTTTGTACATGATTTGTTTATATCTTTTAATATTAGGATGCATCTATATAT
ATTCATTTTGTGAATACTACAAATATAAATGTTATTACTTATGAAGATCTTTTATTTATG
ATACACCTTTCATTTAATACTTATCATCCTTTTTTTGTTTACAAACATAGACATCATCCC
AAGACTAAACATATAGGGATGATATATATATTTAATCACCATTTATAGAAAAATAAATAT
AATAAAATGTTAAACAAATTAATAAAAATATAGTTCTACACCAAAACAAAGATTCCATAG
AACAAAATTATAACACACAGTACAAAACCCTAAATACTATATATACCTTATAATCTTATT
AATAAATGTATCTAAATTTATTTAAAATTATTATAAATATTAAGTAAAAATGAGTAAATT
CAAAATCCATCA
>Py17XNL_0101390.1 gene=Py17XNL_0101390
TATAGTTCAAAAATAATTTTCCAATATGGCAATTAGTAAAGTGTGTAGTGAGTTTACTAC
TTTTTGGAAGCTTTTTCCCGATGGATTGAATGATTCTAAAGAATATAAAATTAATCCTGG
ATCGTTCAAGAAATACTGCCCTGATGGAAACTGCAATAACGATATCGATAAGATTAATGC
TGGATGTTTACGGTTAATTTATGATTTTTTCATTAAATCTGGTTTTTCAGCTGATCCCGA
TACTCTTAAGAGTGATACAGTATGCATTATAATATGGCTAGGTTATATTTTAAGCCTAAA
GTCACATGAAGGAATCAAGACAATAAACGATTTTTATTCTAGTCATATAAAAGATAACGC
GGAATACTCTAAGCATAAAATTGGTGATAAAAAATATACCGATTATAAGAAGATCATAGA
AGAAACAAAGGAATATATGGATATTAatattaatattaatGATATGTCTAAATTTTATGA
ATTACTTAAATTGTTATGTAATATGTATACTTCTTATGATAataataatagtAGCCAAGC
TTCAGAACATGCTGAGAAATTTGCTAATGGATATACAGAACTCTTTGATAATGATAATAA
TAATGAGGGCAATTCATTCAATAAAATATTAAATGTTTTATCCAATTATTATAATAATAT
GGGAAAAGGTACTCGCTTTAATAATACATCAATAAATCGTCCTTCATTACCAACAGAAAA
AACACCCAAAAAAGATAATACAGAAGGTACCAAAGTAACTAAAGCAACTGGATCATCGAG
TGAACCAGATAGATCAAATATTGCAACGACACCACAAATTTCTAACATTACATTATCAGA
ATCATCACTAGTAAATAAATTAGTTATAGTTTTACCGATATTAGCTGCAATACCAATTTT
TTTGGGAATTGCTTATAAGTATTCGTTATTTGGATTTCGGAAACGATCAAAAAAACAACA
TTTAAGAGAAAAACTAAAAAAATAAAGAAAAAAACTGATCATTAATA
>Py17XNL_0101391.1 gene=Py17XNL_0101391
ATTTTGATGCAATATATATGAAATTAATATGATGTACTTAATTTATAGTTCAAAGATAAT
TTTCCAATATGTCAATTAGTAAAGTGTGTGGAGATTTTGCTACTTTTTGGAAGTTTTTTC
CCGATGAATTGAAAGAATCTAAATATGATTTTAAAAGTACATTTTTTAAAGATTACTGCC
CTAATAAAAACTGCAATAACGATATTGAAAAGATTAATGCTGGCTGTTTATGGTTAATTT
ATGAATTTTTCGTTAAATTGGGTTTTTCAGCTGGTCAAGATGTTCTTAAGTATGATTCTG
TATGTATTATAATATGGCTAGGTTATATTTTAAGCCTAAAGTCACAAGATGGAATCAATA
AGTTAAGCGATTATTATTCTAAGCATATAAAAGATAACGTGGAGTACTCTAACCATAAAA
TTGTTGATGATAAATATGACAATTATAAGAAAATCATAGACGAAACAAAGGAATATATGA
ATATTGATATTAATATTATGCCTAAATTTTATAAATTACTTAAATTGTTATGTAATATGT
ATACTGCTTATAATAATCAAAATAGTAGCCAAGTTTCAGAATATGCTAAGACATTTGCTG
ATGGATATACAGAACTCTTTGAtgatgataataatgatgaGGGCAATTCATACAATAAAA
TATTAAATGTTTTATCCATTTATTATAATAATTTGGTAAAAGGTAATAAATTTAATACTA
CATCAGTAGATCGTCCTTCATTACCAACGCAAAAAACACCCAAAAAAGATAATCCAGGTC
CTAAAGTAACtaaagcaaCTGACATATCGAGTGAAACAGATAATTCAGATATTGCAACGG
CAACCCCAAGTTCTGACATTACATTATCAGACTCATCATTAGTAAATAAATTAGTTATAG
TTTTGCCGATATTAGCTGCAATATCAATTTTTTGGGGAATTTCTTATAAGTATTCGTTAT
TTAGATTTCGGAAACGGTCTCAAAAACAAAAATTAAGAGAAAAGCTAAAAAAATAAAGAA
AATGGATCATTAATATATGATTCTAAGAAAG
>Py17XNL_0101392.1 gene=Py17XNL_0101392
AACTCATAAAAATGGATTAAGAATTTATCTACATTCATTAAAACAATATAAATTTATGTA
ATTTGCATAGAAAATGGAGTATGTAACTTAATTTGAAAATATTATAATTTTAATAAAACA
GTTCATGGGTATAAATTTATTTATTAAAGAATTAGAAACAAATTTGTATTTTTCTATATT
GAGACATAAGGGGATGTATTTTAAACTCATTACAAAATTACTTACAATTTTATAATAAAA
TTAGAATGGATATTATTAATCATCATGCATTTAAGGATAAATTATGTTATACTTATGACC
AAAATAAATATCTCCAATTTAAGGCAGTTTATCTAATTTCTATATATTATATAGAAATTT
ACTATGAGTTTACTATTATATTATTACTTTACATTAATTTTAAATTAATACTAAAAATAA
AATGTGTTTACTACATATAATTGTTATATAGAAAATCCAAGTTTATGTCCCCTATTTTGA
TGTAGTATATATGAAATTAATATGATGTACTTAATTTATAGTCCAAAAATAAATTTCCAA
TATGTCAATTAGTAAAGTGTGTAGTGAGTTTACTACTTTTTGGAAGTTTTTTCCCGATAA
ATTGAAAGAATCTAAATATGAATTTAAAAGTACATTTTTTAAAGATTACTGCCCTGAACA
AAAATGCAATAACGATATTGAAAAGATTAATGCTGGCTGTTTACGGTTAATTCATGATTT
TTTCATTAAATCTGGTTTTTCAGCTGGTCAACATGTTCTTAAGAATGATTCTATATGTAT
TATAATATGGCTAGGTTATATTTTAAGCCTAAAGTCACATGAAGGAATCAAGACAATAAA
CGATTTTTATTCTAGTCATATACAAGATAACGCGGAGTACTCTAAGCATAAAATTGATCA
TGATACATATACCGATTATAAGAAAATCATAGATAACATAAAGGAATATATGAATATTAG
TATTAATGATATGTCTAAATTTTATGAATTACTTAAATTGTTATGTAATATGCATACTGC
TTATAATAATAAAGATAGTAGCCAAATTTCAGAACATGCTAAGGCATTTGCTGATGAATA
TCAAAAACTTTTTGAtgatgataataataatGTCGGAAATTCATACAATAAAATATTACT
TGTTTTATCCAATTATTATAATAATATTGAAACAGGTACTCGCTTTAATAATACATCAAT
AACTCGTCCTAAATTACCAACAGAAAAAACACCCAAAAAAGATAATTCAGAAGGTCATGA
AGTAACTAAAgtaaCTGAACAACCGAGTGAAACAGGTAAATTAGGTATTACAACGGCAAC
CCCAAGTTCTGACATTACAGTATCAAACTCATCACTAGTAAATAAATTAGTTATAGTTTT
ACCGATATTAGCTGCAATACCATTTTTTTTGGGAATTGCTTACAAGTATTCATTATTTGG
ATTTCGGAAACGATCAAAAAAACAACATTTAAGAGAAAAACTAAAAAAATAAAGAAAATG
GATCATTAATATATGATTCGAAGAGTAATGATTATTCCAGGAATAGTAATAATGATTGAT
ATATGTTAAGAAACTGTCTAGTTGGAA
>Py17XNL_0101393.1 gene=Py17XNL_0101393
CTCATAAAAATGGATTATGAATTTTTCTACATTCATTAAAAACAATATTAAAATTATGTA
TATGTAATAATAAAATGGAACAATATAATTTATTTTGAAAATGCTATAATTTTAATAAAA
CAGTGGTTCAAAGATATAAATATATTTATTAAAACATGAGAAACAAATTTGTATTTTTCT
ATATCGAAACATAAATATAAGGGGATGTATTTTAAACTCATTACAAAATTCCTTACATTT
TTATAATAAAATTATAATGGATATCATTAATAATCACAAATTTAGCATAAATTATGTTAT
ACATATGACCAAACTATATTAATATCTTCAATTTAAGGCAGTTTAGCTAATTCCCATAAA
AAATATATAAACTTACTATGGTGTTATTATCATATTATTACTTTACATTAATTTTAAATT
AATAATAAAACAAAATGTGTTTAACTACAGATAATTGTTATATAGAAAATCCAAGTTTAT
GTCTCTTATTTTGATGCAGTATATATGAAATTAATATAATGTACTTAATTTATAGTTCAA
AAATAAATTTCCATTATGTCAATTAGTAAAGTGTGTGGAGATTTTGGTACTTTTTGGAAG
TTTTTTCCCGATGAATTGAAAGATTCTGGAGAATATGATTTTAAAAATAGTTTATTTAAG
AAATACTGCCCTAAAGGAAGTTGCAATAACGATATCGATAAAATTAATGCTGGCTGTTTA
TGGTTAATTTATGAACTTTTCGTTAAATTGGGTTTTTCAGCTGGTCAACATGTTCTTAAG
TATGATTCTGTATGTATTATAATATGGCTAGGTTATATTATAAGCCTAAAGCCACAAGAC
GGAATCAATAAATTAAGCGATTATTATTCTAAGCATATAAAAGATAACGCGGAATACTCT
AAGCATGAAATTGGTAATGAAAAATATAACAATTATAAGAACATCATAGATGAAATACAG
GAATATATGGATATTGATATTAATGATATGCCTAAATTTTATAAATTACTTAAATTGTTA
TGTAATATGAATACTGCTTATACGGAAGGTAAAAGTACCGAAGTTTTACAACATGCTAAT
GATTTTGTTGATGAATATGGAAAACTCCTTAATGATGATAATAATATTAAAGATAGTTCA
TACAATAAAATATTAAATGTTTTATCCATTTATTATGATAAATTTGGAAAAGGTACTCGC
TTTAATAATACACCAATAACTCGTCCTTCATTACCAACACAAAAAACACCAAAAAAAGAT
ATTGTAGGAGATCCTAAAGTAACTAAAGCAACCGAAATATCGAGTGAACAAGATAAATCA
GATATTGCAACGACAACCCCAAGTTCTAACATGACATTATCAGAATCATCACTAGTAAAT
AAATTAGTTATAGTTTTACCGATATTAGCTGCAATACCAATTTTTTTAGGAATTTCTTAT
AAGTATTCATTATTTGGATTTCGAAAACGATCAAAAAAACAACACTTAAGAGAAAAACTA
AAAAAATAAAGAAAATAGATCATTAATATATGATTCGAAGAGAGCGACTATTTCATAAAT
AGTAATGATGATT
>Py17XNL_0101394.1 gene=Py17XNL_0101394
TTCAAAAATAAAATTTCAATATGGCAATTAATAAAGTGTGTGGAGACTTTACTACTTTTT
GGAAGTTTTTTTCCGATGAATTGAATGAATCTAAAGAATATGATTTTAAAAGTAGATTTT
TTAATGAATACTGCCCTGATGGAAACTGCAATAACGATAATGAAAAGATTAACGCTGGAT
GTTTACGGTTAATTAATTATTTTTTCATTAAATTGGGTTTTTCAGCTGATTCCAATACTC
TTAAGAGTGATGCAGTATGCATTATAATATGGCTAGGTTATATTTTAAGCCTAAAGTCAC
AAGACGGAATCAACACAATAAACGATTTTTATTCTAGTCATATAGAAAATAACAAGGAGT
ACTCTAAGCATAAAATTAATCATGAAACATATAACAATTATAAGAAAATCATAGACGAAA
CAAGGGAATATATGAATATTAATATTAGTAATATGCCTAAATTTTATGAATTACTTAAAT
TGTTATGTAATATGAATACTGCTTATACGACAGGTAAAAGTAACGATTTTTCAGAATCTG
CTAAGAAATTTGCTGATGAATATCAAAAACTTTTTGATCATGATAATAATATTGAAAACA
GTTCATACAGTAAAGTATTACTTGTTTTATCCAATTATTATAATAATTTTGGCAAAGGCA
CTGATTATAATAATACATCAATAACTCGTCCTAAATTACCAACAGAAAAAACACCCAAAC
AAGATAATGTAGGAGGTCTTAAAGTAACtaaagtaactaaagcaactGAAATATTGAGTG
AACAAGGTAAATCAGATATTGCAACGGCAACCCCAAGTTCTGACATTACATTATCAGAAT
CATCACTAGTAAATAAATTAGTTATAGCTTTGCCGATATTAGCTGCAATACCAATTTTTT
TGGGAATTGCTTATAAGTATTCGTTATTTGGATTTCGGAAACGATCACAAAAACAACATT
TAAGAAAACAGCTAAAAAAATAAAGAAAATGGATCATTAATATATGATTCGAAGAGTA
>Py17XNL_0101395.1 gene=Py17XNL_0101395
CAAATTAAAAATGAAATTTCATTATAATGGCTGATCGTTTGTGCAATCAGTTTGATACTT
TAAGGAAGCTTTTTCAAGATGAATTAGAAGAATCTGGAAAATATAAATTTCAAAAGGGAA
CATTTAATAAATATTGTCCCAATAGAGAATGCAGTGCTGATACGGATATAGTTAACGCTG
GATGTTTATGGTTATTTAATGCATTTTTCGGTACATCTggtacatcACATTATCATGATG
TTTATAAGGATGTGGCTGTATGTATTATGATATGGTTAAGTTATAAATTAAGCCTAAAGC
CACCTGAAAAGATCACCACATTAAAAGAATTTTATTCTAATTATATAGAAAATAACACGG
AGTACATTAACCATAAATCTGAAGATTCAGATTATGAAAGTCATAAGAAGGTCATAGATG
AAATAAAGGGATATATGGATATTAATATTAGTCATATGGCTAAATTTGATGAATTACTTA
AATTATTATGTAATATGAATACTTCTTATACGAAAGGTAATAGTAACGATTTTTCAAAAC
ATGCTAATAACTTTGTTAATAAATATAATGAACTCCTTAATGAtgataataatcatgatg
atAGTTCATACAGTAAAGTATTACTTGTTTTATCCAATTATTATAGTAATTTTGAAAAAA
GCAGAGCTATTCATAATACACAAATGAAATTTTCACCATTACCAACACAAAAAACACCCA
AAAAAGATAATTCAGAAGGTCCTGAAGTAActaaagcaactaaaggaactGAAATGTCGA
GTGAAGAAGATAAATCAGATATTGAAACAATTCAGAGTTATGACACTATATTATCAGATT
CATCACTAGTAAATAAATTAGTTATAGTTTTGCCGATATTAGCTGCAATAGCAATTTTTT
TAGGAATTTCTTATAAGTATTCGTTATTTGGATTTCGGAAACGGTCTCAAAAACAAAAAT
TAAGAAAAAAACTAAaaaaataaagaagaaaactGATCATTAATA
>Py17XNL_0101396.1 gene=Py17XNL_0101396
TAGTTTAAAAATAATATTTAAATATGGCAGTTAGTAAAATGTGTGGAGAGTTTACTACTT
TGTGGAAGCTTTTTCCCGATGGATTAAAAGATTCTGGAGAATATCATTTTACAAATAGTT
TATTTAAGAATTACTGCCCTGATGGAAACTGCAATAACGATATCGATAAAATTAATGCTG
GCTGTTTACGGTTATTTAATGATTTGTTCGGTAAATCTGGTTTTTCAATTGATTCCAATG
CTCTTAAGAATGATGCTGTATGTATTATGATATGGCTAGGTTATATTTTAAGCCTAAAGT
CACATCCTGGAATCAATACATTAAACGATTTTTATTCTAGCCATATCCAAAATAACACGA
AATACACTGAACATAAAATTGATGATCAAAAATATAACAATTATAAGAATATAATAGATG
AAATAAAGGAATATATGGATATTAATATTAGTCATATGGCTAAATTTTATGAATTACTTA
AATTGTTATGTAGTATGAATACTGCTTATACGAATAAAAATAGTAACCAAGCTTCAGAAC
AAGCTAAGAAATTTGCTGATGAATATACAGAACTGTTTAATGATAatgataATATTGACG
GCAGTTCATACAGTAAAGTATTAGATGTTTTATCTAAATATTATAATAACTTTGAAAATG
GAAGAACTATTAAATATATAACAATAAATCTTACTTCATTACCAACACAAAAAACACCCC
AAAAAGGTAATCCAGAAGGTCCTGAAGTAACTAAAATAACTGAACCATCGAGTGAAACAG
ATAAATTAGATACTGAAACTATAATTCAGGGTTATGACACTACATTATCAGACTCATCAC
TAGTTAATAAATTAGTTATAGTTTTGCCGATATTAGCTGCAATACCAATTTGTTTGGGAA
TTGCTTATAAGTATTCGTTATTTGGATTTCGGAAACGATCAAAAAAACAACATTTAAGAG
AAAAACTAAAAAAATAAAGAAAATGGATCATTAATTTATAATTCGAAGAGTAATGCTTAT
TCCAGGAATAGTAATAATGATTGATATATGTTAAGAAATTGTCTAGTTGGAA
>Py17XNL_0101397.1 gene=Py17XNL_0101397
TTTGATGCAATATATATGAAATTAATATGATGTACTTAATTTATAGTTCAAAGATAATTT
TCCAATATGTCAATTAGTAAAGTGTGTAGAGAGCTTACTACTTTTTGGAGGCTTTTCCCC
GATGGATTGAAAGATTCTGGAGAATATAAAATTAATACTGGATCGTTCAAGAAATACTGC
CCTGAACAAAAATGCAATAGCGATATTGAAAAGATTAATGCTGGATGTTTACGGTTAATT
TATGATTTTTTCATTAAATCTGGTTTTTCAGCTGACCCCGATACTCTTAAGAATGATGCA
GTATGCATTATAATATGGTTAGGTTATATTTTAAGCCTAAAGCCACCTAATGACATCAAC
ACAATAAACGATTTTTATTATAGTCATATAGAAAATAACGAAGAGTACTCTAACCATAAA
AATGTTGATACAACATATACCGATTATAAGAAGATCATAGACGAAACAAAGGAATATATG
GATATTAATATTAGTAATATGTCTAAATTTTATCAATTACTTAAATTGTTATGTAATATG
TATACTGCTTATGCGGCAGGTAAAAGTACCGATGTTTCACAATATGCTAATAATTTTTTT
GATGAATATAAAAAACTTTTTGAtgatgataataataataaCGGGAATTCATACAATAAA
ATATTAAATGTTTTATCCAATTATTATAATAATATTGAAACAGGTATTCGCTTTAATAAT
ACACCAATAACTCGTCCTAAATTACCAACAGAAAAAGCACCCAAAAAGGATAATGTAGAA
GGTATTAAAGTAACTAAAGAAACTGAAACATCGGGTGAAACAGATAAATTAGATACTGAA
ACGCCAACCCCAAGTTCTAACATTACATTATCAGAATCACCACTAGTAAATAAATTAGTT
ATAGTTTTACCGATATTAGCTGCAATACCATTTTTTTTGGGAATTGCTTACAAGTATTCG
TTATTTGGATTTCGGAAGCGATCTAAAAAACATTTAAGAGAAAAACTAAACAAATAAAGA
AAATGGATCATTAATATGTGATTCGAAGAGTAGTGACTATTTCCGGAATAGTAATAATGA
TTGATATATTTTAAGAAACTGTCTATTCCGAAATAATGTTTGATCATGGTT
>Py17XNL_0101398.1 gene=Py17XNL_0101398
AATCTACAAATTAAAAATGGAATTCCATTATAATGGCTGATCGTTTGTGCAATCAGTTTG
ATACATTAAGGAAGCTTTTTCAAGATGAATTGAAAGCATCTGGAGAATATAATTTTCAAA
AGGCAACATTTAATAAATATTGTCCCAATGGAGAATGCAGTGCTGATACGGATATAGTTA
ACGCTGGGTGTTTATGGTTATTTAATCAATTTTTTGGTACATCtggtacatcACATTACC
ATGATGTTTATAAGGATGTGACTGTATGTATTATGATATGGTTAAGTTATAAATTAAGCC
TAAAGCCACCTGAAAACATCAACACATTAAAAGAATTTTATTATAATTATATAGAAAATA
ACACGGAGTACACTAAGAATAAACTTAATGATGGGAAATTTAAAAGTTATAAGGAAATCA
TAGATGAAATAAAGGGATATATGGATATTAATATTAGTTATATGTCTAAATTTGATGAAT
TACTTAAATTACTATGTAAGATGAATACTTCTTATACGAAAGGTAAAAGTACCATTTTTT
CAGAAGATGCTAATAAATTTGTTGATAAATATAAAGACCTCCTTAATGATAATATTAATA
TTGACAACAGTCCATACAGTAAAATATTACTTATTTTATCCAATTATTATAGTAATTTTG
AAAAAAACAGAGCTATTCGTAATACACAAATGAAATTTCCACCATTACCAACAGAAAAAA
TACCCAAAAAAGATCATGTAGAAGGTATTAAAGTAACTAAAGAAACTGAACCATCGAGTG
AAACAGATCAGTCATATATTGCAACGACAAACCTGATTGCTAACACTACATTATCAGACT
CATCACTAGTAAATAAATTAATTATAGTTTTATCGATATTAGCTGCAATAGCATTTTTTT
TAGGAATTTCATATAAGTATTCATTATTTGGATTTCGGAAACGATCTCAAAAACAAAAAT
TAAGAGAAAAGCTAAAAAAATAAAGAAGAAAATGGATCATTAATA
>Py17XNL_0101399.1 gene=Py17XNL_0101399
AGTTCAAAAATAAAATTTCATTATGGCAATTAGTAAAATGTGTGACGATTTTGATACTTT
TAGGAAGTTTTTTCGCGATGAATTGAAGGGTTCTGGAGAATATGATTTTAATTCTAGAAC
GTTCAAGAAATATTGCCCTAAAGAAAGTTGCAATAACGATATTGACAAGATTAATGCTGG
ATGTTTATGGTTAATTTATGAACTTTTCGTTAAATTGAGTTTTTCAGCTGATCCCAATAC
TCTTAAGAATGATTCTGTAAGCATTATAATATGGCTAGGTTATATTTTAAACCTAAAGCC
ACATGAAGGAATCAACACAATAAACGATTTTTATTCTAAGCATATACAAGATAACGCGGA
GTACtctaagcatAAAATTGATGATAAAACCTATACCGATTATAAGAAGATCATAGATAA
AGTAGAGGAATATATGAATATTAATATTGATAATATGCCTAAATTTTATGAATCACTTAA
ATTGTTATGTAATATGTATACTGCTTATACGAAAAAAAATAATAGCGATTTTTCAAAATA
TACTAATAAATTTATTGATAAATATAAAGAACTCTTTGATGATGATAAAAATATTAAAGA
CAGTTCATACAATAAAATATTAAATGTTTTATCAAATTAttattattatTTTGGAAAAGG
TATTCGCTTTAATGATATGCCAATAGATCGTCCTTCATTACCAACAGAAAAAACACTCAA
AAAAGATAATCCAGAAGATCCTAAAGTAActaaagcaactaaaggaactGAAATATCGAG
TGAAGAAGATAAATCAGATATTGAAACAATTCAGAGTTATGACACTATATTATCAGGCTC
ATCACTAGTAAATAAATTAGTTATAGTTTTGCCGATATTAGCTGCAATAGCAATTTTTTG
GGGAATTGCTTACAAGTATTCATTATTTGGATTTCGAAAACGATCAAAAAAACAACACTT
AAGAGAAAAACTAAAAAAATAAAGAAAATAGATCATTAATATATGATTCGAAGAGAGCGA
CTATTTCATAAATAGTAATGATGATT
>Py17XNL_0101400.1 gene=Py17XNL_0101400
ATATTAACTAATAGCATTATTGTTTTACAATAATAATAGATAAAAATTAGACTGAAAAGA
ATAAAACATATTTATTATTTAAACCATACTGATTTAAAACACTTTTTATCAATAAGAAAA
TGAATAAAAGAATATTTAGTTTAGTTTGTGTTGCCTTATATACCATTTTGGCTATATCAA
TACAATGTTCCGAACAGAAAGCATCTGATGTAGGAAATAAAACCTTTCGTGGTACCAGAG
GAATAACAATAAATAATAGGAAAATTTATATAGATTCTAAACAAGAAACACAATTAAAGA
ATAAAAATCCTAAATATGATAAAGGAGTTAGTTGTTTTAATATATTTAAAAGAGATAAAA
AAAATCAAAAATCTTCATATAACTATCAACGTCTTCCTAATGTAACATTGGAGTATGAAA
CTGCTCAGCGTGATGTTACcccccAAAGTAAAGAACATTTAAATTCTTTATTACTTTTAA
AAGAAAAATTAGAAAAGGAACCTTCAAATGATAAACCAAGTGAATAATCTTCGTATAATA
ATTATATTAAAGTGATATCGAACTAAAAAATGAACAAAATAATTATTTTTAATTATTACT
TAAATTACAAGATTGTTCGTGTGATACCTATAGACGAATGAATTGTGCTGATATTTTCTA
CATTTATGAGCTCATATTTTAAGTTTATAATTTTATGTAATTATTAAAATAAATGTGATA
TTATTTTGATTATATATTTGAATAAAACGATAACATATATATTTATATGAATTTTTTCGT
TATTTATAGTATAAAATTTGTGAAAGAATGTTCCGAAAATAATTAATAATTGGAATGCGA
TTGA
>Py17XNL_0101401.1 gene=Py17XNL_0101401
TTTAGTATGGTATATTTGTTTGTGTTAATAATATATATACATATATTTGAAAAGCAAAAT
ATTAATTATATGTGTATGTAGATATATATATTTTATGCAAAAAAACAAAGACATTTAATA
TTAAAAATGCCTTATTAAAAGGAAATGTAATATATAAATATATATTTTTTTAGTTGTATC
ATATATTATTATATTCCATAATATTGGAGATGGAACAAATTGAATTGAATAATGATGAAT
TAAGAAATATAAAATGTAATTTAGATGGTTATCCTAAGACAGATTGGTTCCGTAATAAAA
ATGGTTTACTTTTAAAAACATATGCGTGGATTGTTAAAAATGCTATAGGAATTATATTGT
TAATACATGGATTAAAAGCTCATACTCGACTAAATTTTATGAAAATAAATTTAAAAATGC
AAAATAACAATGTAGGCTTAGTAGTAGACAATAATTGCTATATTTATAAAGATAGTTGGA
TTGAAAAATTTAATCAAAATGGTTATTCAGTATATGCGCTAGATTTGCAAGGACATGGCG
AATCACAATCATGGAAAAATATAAAAGGCGATTTTAGTTGTTTTGGTGATCTAGTTGATG
ATGTAATACAATATATGAATCAAATTCAAGATGAAATTTCAAATGACAATCAAATGGATG
ATGCATCTAACAATATAGTAACAACTAAAAAAAAAAGACTTCCTATGTATATTATTGGGT
ATTCAATGGGAGGAAATATTGCTTTAAGAATATTACAATTATTAAACaaaaaaaaaaaaa
aaaaAATTAAGGCTGGAAATTCAAATAACTATAAAAATTGTAAAATCATGTTAAACAATT
TTACTAATATTAATGAAGTTGACAATGATATGAATAATTATGATTCCGATAATTCCTGTG
CTAGTACCTCTGCTACGACAAATACTATTACTAGTGATAAAGACAAAGGATTCTATAATT
ATTTAGATAAATTAAATATTAAAGGTTGCGTATCTTTATCTGGTATgatggaatTTAAAA
CAGGATGGAATTCTGAAACCAATTCACTTAAGTATTTTTATTTGCCTATATTAAAATTTC
TGTCTTATGTCGCGCCTCATTTACAAATTTCGTTAGAATTTTGTTATAAAGGCCCAAAAT
ATGTTGCTAATATATCTAATCATGATAATTTTCGAAATAATAGTGGAATAAAATTAAAAT
ATATATATGAACTTATAAACGCATCGGTTAAATTGAATTGTAATATTAATTATATGCCAA
AAGATATTCCTTTATTATTTGTGCATTCAACAGATGATAGTATTTGTTCTTATGAAGGGG
CTGTTTCGTTTTATAATAAAGCAAATGTTAAGAAAAAAGAATTACATACTGTTGATAATA
TGAATCATTCTACaaCAACAAAACCAGGAAATGAAGAAATTTTAAAAAAAATTATTGAAT
GGATTTCTAATTTAAGAAGGAATGATTAAGATGAAAAGAAAAATTAAATATAAAA
>Py17XNL_0101402.1 gene=Py17XNL_0101402
TTTAATTAGGCTTTTTAACCATTAAAATATTTAAAATGAATACAAAATTATACAGCTTGT
TTGTTTTCATATATTTAATAGTAGTTTATTGTGCTACTGTTCAAGGAAATAAAAATGGAA
AAAATGACGTACATGAACCAAATGGGATTAACAAGAAATCAAACAAAAAAGACAATAAAC
ACGTGCAAAAAACTGATGGTATAGATTATGAAAATTTTGATAAAAATTGTGAACCTAATA
AAGAATCTATGAATTCAGTTAAAGAAGAAGATATAGAATCCGAGGCTATTCGTGCATCGA
AAAAAAAAGAAGCTTACATTGTTGGTATTTCTTCATTAGCTACTGTGCTCACTTTATCCA
TGCTCAGAGGATGTGCTTTGGCGGTTGTTGTAAATTCTAATTCTTGTAAGATCTAATAAA
TACAGAAAAAAGCACATG
>Py17XNL_0101402.2 gene=Py17XNL_0101402
TTTAATTAGGCTTTTTAACCATTAAAATATTTAAAATGAATACAAAATTATACAGCTTGT
TTGTTTTCATATATTTAATAGTAGTTTATTGTGCTACTGTTCAAGGAAATAAAAATGGAA
AAAATGACGTACATGAACCAAATGGGATTAACAAGAAATCAAACAAAAAAGACAATAAAC
ACGTGCAAAAAACTGATGGTATAGAAGATTATGAAAATTTTGATAAAAATTGTGAACCTA
ATAAAGAATCTATGAATTCAGTTAAAGAAGAAGATATAGAATCCGAGGCTATTCGTGCAT
CGAAAAAAAAAGAAGCTTACATTGTTGGTATTTCTTCATTAGCTACTGTGCTCACTTTAT
CCATGCTCAGAGGATGTGCTTTGGCGGTTGTTGTAAATTCTAATTCTTGTAAGATCTAAT
AAATACAGAAAAAAGCACATG
>Py17XNL_0101403.1 gene=Py17XNL_0101403
AATATATAAGAGTAAATTTTACATACATGTAAAGTACTCAAATATATATTGCTTATTTAA
ACAATTATTAGCCATGAAATAAATATCACATAAAAAATAATAATAAATAGTGAAAAACAA
ACATAGGTTTAGGGTTCAGAGTTAGGGGCTGGAATTAGAGATTCACCAAGCATAACTACC
AATGAAACTGATACACCAGGAAATAAAAATATTGTATCATGCAGTATTAAAAACGAAGAA
GATCCCAAATGGAGTGAATAAAAATAAAACGAATCTCTCAAGGGATTCAAGCAATCATCT
CTTAACTTCAGATACCAATCAAGGAGATTCAGGAGGATCAATAGATTCGGAATGTGAATC
ATGTAGTGAAGAAGGTGCCACATATAATGTTCCAGGAGCAAAAGAAACTCAAAGTACACC
AGAGACACCTTTTAATATTAGAGCATACATTTTTAGGATCTCATTAAATGGGATGAACCG
ACTAAATAACAATTTCATGTTTTTTGGAACATATAAGGAAAAAATTATAAATATATCTAA
TGTAATCCATGATATATATAATACAACTTTATCTAATATAAAAAATGGTTTCGATAAATA
TATTAATTTTTTTAATGATATTATTGATAATATAAGTAGCGGTTTTAAAAAAGTAGAAAC
ATATGCTATTTCGGGGATAAAAAATATGGATTAAGCTGCACATGGGACGAAATGGCCACA
TCTAATGACCCATCAACGACGCAAAACATACACCTCAAACTTCACTATCATCAAGTTCTA
AGGAACAAATTATAATAATGTAATTGTATCAGGAATCATCTGAAAAAAAATATTAATCAA
AAAAACGATCAAGAGAGATCTAAAAAATCATTGCCATTTCCAGTGATTAAGCAAGAAAAT
CCAGTAACTGAAGTAAAAGGAAATGGAGAAAGAATAAATGATAATGCACTCAAATAGTAC
AAACAAATTGTAATTTCAATTATAGTTCTTTTAATTCCGATTACTTTAGCTATTATGTAC
AAGTATTTGTCATTTGGATGGAGAAAGAAATTGAAGAGAAAAAAAGGATGAAACAGGTTA
TAAATTTATTTGGTGTAAATAAAACGATAAAAACAGATATAAACTCAAATGGTGGAAAAA
ACAAATACAAATAATTATAAATTCATCTACTCAAA
>Py17XNL_0101404.1 gene=Py17XNL_0101404
AAATATATATTTTTTATTTTTTAAATAAATTTTATTTTTATTATTTTTTCGAATATTTGT
TGCTTCGATTTCAATTTTATTTACACAACTTTTCGAATTCCTAATTTATAGTTTTTAATC
TAAAAAAAATATAAATAAATTTATTAATATTTTATTTATTAAAATCGAAAATGAGTAAAG
GATATATTAAAATAATTTTTTCTCTTTTGATCTCATCCGTATATATGAGCAATAAAGCCC
TTGCAAGTGAGGTTGATTCAAATATTGAAGCTTTACAAACATTGATTCAATTATATAGCA
CAAGGTTTAGTTTCCTCAATGATTATTTAAAAGAAACACCCGAACAACCCTCCTTCGACG
TATGTATGGATCCTAAAGAAACTAAAGAAGCAGAAAATTTTATGAATGAAGCTGAACTCT
TATTACAACAGCATGCTGCAAATACGGATGATTACAAATTGTATCATAAACACGATGAGG
ATTCAATTGAATATTCTAAGAAACAAGGAAATACAACCATTTATAAACTTAATCATAAAG
TCAAAAATCCCGATAAGTATAATTATATAATAAGCATGCTATGGAATTCAAATACCAAAT
ATTTTGGTGATAAAATTGTTAAAGAAAAAGTTGTACGTGCATACTCTCCAAATTTAATGA
TGATCCAACACCGTTACAAAAATGATGATATATCGTTCCATGGATATTACTATGCTTTAG
CTAAAAAAGTTCAAGTATCAGACGACACAACTATAATTGTCTATGCGTCATCAGATATAA
ATGACTACAACCTTGGTGATGAAACAAAATATAAAAACACTATTGTAGAAAGTGCAAACT
TATTCAGACCAACAATTAATTCAGAATATGATGTTATAAGTGGAAAATTGACAAAAATGT
TTGTTAACTTATCTGGATTTATAATTCAAAAAAAAAACGATTGCGTTGATATCACCTATC
TCAACTCTATGAATATTAATACCGCTATTTTTGAAGATTTATTAATTAGAATAATTCATT
CATCAGAAATACTAAATATTCTGAGATCAACCGCCATAATTTCCAAGAAATAAATGTGCA
TTCCCATAATGTCTTTGATCATTTTAATGCTGTAATACATTATTAATAAAATA
>Py17XNL_0101405.1 gene=Py17XNL_0101405
TTATTAAAAAATACTAATATATATTTTAATATTTTATTTCTAAAATTCAAAAATGAATAA
GTTTTATATTCAAATTGTTTTTTTTCTTTTAAGCATTTCCGTATATGTGAATAATAAAAT
CCTTGCAACTGAAGCTGATCCAGGAGAAGATACAACATCCAAATTaacactcgaatcagc
accCGAATCAACACCGAAATATCTTACTTCAGAAGAAATATATGAAAAAAACAAGCATCT
ATTATGTACTAACCCCGAAGAAACTATAAACGCAGAAAATGTTATGAAAGAAGCTGTAAC
ACATTTAAAATCTCATGCTGCAGATATGCATACGTATAAATTATGTAAAACGTGTATTGA
TTATCATATGGATTTTCATAAAAGAAAGCATGAAGACCATATAAGTGGTGAAAAAATTGA
ATATATGGTTCGTGATTCGAATAAGTATAATGAAGTAATAAACGAGTTATGGGACCCCGA
TCATCCCAATTTTTTAAATACTGGCTCTGTTAAAATTGTCCGTGTGTACAATCCAAATTT
AGTAATGATACAACAACGTTACAAAAAAAAGTTTGGACGCCGTCAGAAATATTTTTATGC
TTTAGCTGCAAAGGTTGAAGTATCAGAAGACACAACTATAATTGTCATGACTTCAGCAAA
TATAAATGATCACAACCCTTCCAATAAAACATATAAAAACGAAATTGTAAAAAGCGCAAA
TTCATTCAAAACTGAGGTTGATTCTGAAGATGATATTAAACAAGGAAAATTAAAAAAAGC
GTTTGTTAACCTAGCTGGATATATCATTCAAAAATACAGAGCTGTTAGTGTCACCTATAT
CGAATCTATTGATGGACACGCTTCCTTTAAAAAACCCTGCATTATTGGAAAGTGTTTTAA
ATATTATTACCTTCATAAATAAAAATATATTTCATATATATTTTTCAGCACCCTAATATT
AGGATATTTATGTTAATAAAGCAATTTATTTCCA
>Py17XNL_0101406.1 gene=Py17XNL_0101406
TATTATATTATTATTCAACATTAATTTTAAATTTAAATTAAGAATAATAAAAATATTTTT
ATCTACAAATAATTGCTATATATAGGGGTAAATAATTGTATTACCTTTTTTAGTATATAT
ATGATACCCCTTTAACATAGAGATTATAAATAATATTCCATCATAATGGATGATGATATA
TGTGGAAACTTTGATTTTTTGAGGATGTATTTACATGATGATTTGGAAAAAAGTACACTT
GATTTTCATAAAAATGATAATATTAAGAAATATTGCTCTAATGACGGTTCAGGAGAAAAA
AAATGCAATACTGATCTCGATAAAATTAAGGCTGGATTTTTGTGGTTACTTGAAAAAAAT
TGTTCTATATCCAAAAAGACATATTCTGATGAAAGTATTAATGCAATTTTTCTATATATT
ATTTCATGGTTAAGTTACAAATTAAATCAAAACTCAGAGCACTATTTCACCAAAATAAAC
GATTTTTTTACTGAATATGTAAATAATAATCAAGAGTATGATAAAATTATACAAAATTCC
CAAGGTTGTAAAAATCTTAAGGAAATAATAAATAAAAAAAGTGATTTATTGAATATTGAT
ATTCAAGATATGTCTAATTTTTATGATGTATTTAAATCATTATGTAATATATATGGTGAT
GTTGCAAAGAATACAAATAACACCAACTTGTCAGCTAGTGCAACTATTTTTGTTAACAAA
TATACAAATCTCAACGATTATTATAATATTGAAAATACCTCATATAGTAAAATATTGTCT
AATATATTAACTTATTATAATAAATTAAAAAATAAATGTGCTGAAAGAATTACTGATCCT
GTACAATTACCAAGTCTTCCAACAGGAAGAGCAACAAAAAAATTTTTACGAAATTCATCA
ATACAAATTTCATTAATCCCAATGACATTTATTTTCTTTGCATTACTTATATATTTAGGA
ATTGTGTATAAGCGTTCATCATTTGACTTTCGGAAAAAGCTTCAAAAACTCAATTTAAGA
ATCAAAAAAATAAAGAGGAAAATAAATCATTAATATATAATTCGAAGAGTAGTGACTATT
TCAGGAATAGCAGTAATGATTGATATATTTTAAGAGACTGTCTATTTGAAAATAAATAAT
TTTTTCAtaatttt
>Py17XNL_0101407.1 gene=Py17XNL_0101407
TTAGTTCATTTATTTAATAAATAAAGCTAAAAATGAGAGTCAGTATTTTAAAATATGTTC
TTTTTTCAATTGTTATTTGTTCTTTTGAATATGCCAAAAATGAATTATACTTTGTAAACG
ATAGAGGGATATACCTTGAAAGGAATGTAATAAACTTTAGAAATAATAGGATATTATCAG
ATGCAGATAACCACTTTGATTTAAATGAATTTTATCAATCAACTTTGAATCTTGCAAATC
AATTTAATGAGTACAATGATGATGACAAAGAAATTGTATATATTCGAAATGCTATAAATT
CACATATAAAGAAGTGTAAAGAAAGTAACACATTACTTAATTTAAAAAATGTAGATATTA
AGGCAAAAAAAATAATTAATAAGTTTCGAAAAGAATTAGAAAAATTAACAAAAGAGCTTG
ATAATAAAATAAACGATGAATTAGGAATACAATCGATACATGATAAAATAATAATAAAAA
AAGATGAAAATAGTTCTGTATCAAAACATGAAGACTTTAAACAATTTGAAAATGATAAAT
ATAATGAAATTACATCAAGTAGTAATTATAAGAAATTAAAAACTAATCGAAATTTAAAAA
AAAAAGTAATCAAATGTATCTTGGCGTGTTTGGCATCTATAGTAATTGTTTTAGCGGTAA
TACCAGGACCGGTGTACTTAATGACTCTATATATATTATTGTTGTGATTTAATACTATAA
TTTGATTATTTGTTTGAATTATATTTGAAAATATGTGTATTTTATATGATTTTAATAGAA
ATAATATATTTAATATTTGATGGTATAAAAGTTACACTTTTTACATTTTATATAACAATG
AAATGTAATTTAATTG
>Py17XNL_0101408.1 gene=Py17XNL_0101408
TTAATCGGGTAACATATTTGATTACAATATATCCCTTATGTACAAAATAGTATTATGACA
AATTGGTTACAGATTAAAAATAAAGTCTAGCATAATGACTCTCAATTTGTGTGAAGCATT
TAAAAAAATTGATGATGATTGGACTAATAATATTCTTTTCGAGAACAATCATATCGGTGG
TCAGATAAACGAGAAATATTGCCATACTGACAGTGAAACATGGAATGAAAAATGTAAAAC
TACCGGTGAAACAGTTAGGAATGCTACTGTATCATTACTTAATAATTTGTTCACCGGAGA
TAAATATATAGAATCTGAGAATGAAAATAACGAATATATCACGTATATTATGCTATGGCT
GAGTAATAAAATGAAACTAATTAAAACAGAGAACTATGGAAGTGTAGCAGAATTTTATGC
CGCGTTTATAAGAGATAATAAAGAGTATAAAGCATATATTACTCAAATCGATAAGAATCA
AAAAATAATGAATCTTAAAATTGATAGAACGCGTAAACTTTATGCGTTACTTAATGATCT
GTGTAATGCAATTATTATATATAACAAAGATTCTTCAAGTTGCCGAAATATTtcaaattg
ccccaatttttTAAATTTTGTTGATAATTGGGAAAAACAATCCAAACAACTTCTTGAGAA
AAAAACTAAGGTTTTTGAAGATGAGGATTATTGTGATGTGTTGTTGACTTTAAAAAATTC
TTATGAGAAATTTAAAAAAGATAATAAAATGCAAAAAAAACTTCCGGAATTTGAAGAGAT
AGAAGAATTACATGATTGTAAAAAATTCCATAAAGAAGCAAAAAACTCATTGAAAGTTAA
AGTTTTAATGCCCCAATATGTATCGAGATATATAAATATTGTTAAAATTGGATTTAAAAA
GTATAACTCATTTTTTGGTAATATGTTTACTAATAATGTCAATTACTTATATGAACAGGC
GTTCCCAACCTTAAAAAATGTTCGCTGTAAGTTTATAAATTTTGCTGACACCACGATTGG
TCATATGAACGACCAACTTAAAAAAGCAATAGAAGCTTATGTATTAGATAATTGTAAACC
TGAGAAAAAAGGTCCAGATGGCGAATCACcaccaccatcAAGTTCTGATGAACCAAATAA
AACACAGCAATCGTCTCTGGACCCATCTGAAGGAGGTTCTGATCAAAAGGATCAAGaagg
ttcTAAAAAAACAGTGCCAAGTCGGTTAGTTAAACGAGAAATTCCAGTATACAAAGTAAC
AGGAAATGAAACAACAGAAATAAGTGATAATTCACTCAACGTATACAAGAAAATTGGAAT
TTCAATTCTAATTCTTTTAATACCCATTGCTTTAACTATTATGTACAAGTATTTGCCATT
TGGATGGAGAAAGAAATCGAAGAAAaaaaaaaAGATGAAAAAGGCTATAAATATGTTTGG
TACAAATGAAATGACAGAAAATGTTATAAACCCAACTGATCGAAAAAAACAAATGCAAAT
AATTATAAATTTATCTACTCAAAACAAACAGGATTCTTTGGATCTGACTTAAAAATTCAA
TATAAGTATTAAAAAAAA
>Py17XNL_0101409.1 gene=Py17XNL_0101409
TTATAAAAATATAAAACTAGCGTATTCATAATTCTATATATTAAAAATATCATATATATA
ATATAACTAAAATTATTTATTTTTAGACATTATAATATTAATGATATTTTTGATATTCAT
TATTTATGAATGCTTCTGTTATTGATATCGTTTTGTGTTTAATTAATTAAATAAAAAATA
CATTAAACCTATAAATCTGATAAAAACATACATTTTACCGTTTGAATAATAGTTTTTTAT
ACTTTATTGGAGAAAATGATTAGCTTCAATTTTAATTATACTTGTCCAGATTTTCAAGTT
GTTAACTTTTAACTAAAAAAATGCTGATATATATTTTAATATTTTGTTTGTAAAGTTCCA
AAATGAATAAGTTTTATATTCAAATTGTTTTGTTTCTTTTAAGCACCTCCCTATATATGA
ATAATAAAACCCTTGCAATTGAACCTGCTCCAGGAGAAGATGTAACACCCGAATCAACAT
ATCATTATCTTACTCCAGAAGAAATATATGAAAAAACAAGCACTTATTATGTACCAATTC
AGAAGAAATTATACAAGCAGGTGAATAGTATGCCTTTTTATAACAAAAAACATCAAAGCT
ATATAAATATTGAAAAAATTCATTTTAAAGTTGATGATCCCGATGATTATAATGAAGTAA
TAAACATGTTATGGGATCCCGATTATGCCATTTTTTTCAATACTGACTTTGTTAAAACTA
CCCGTGTGTACAATCCAAATTTAGTAATGATACAACAACGTTACAAAAAAAAATTCGGAC
GCCGTCAGAGATATTTTTATGCTTTAGCTACAAAGGTTGAAATATCAGAAAACAAAACTA
TAGTAGTCATGACTTCAGCAAATATAAATGATCACAATCCTTCCAATAAAAAATATAAAA
ACGAAATTGTAAAAAGCGCAAATTTATTCAAAACTGACATTGATTCTGAAGAAGATATTA
GAAAAGGAAAATTAAAAAAAAACGTTTGTTAACTTAATTGGATACCTCATTGAAAAAAAA
GACAGATATATTAATATCACCTATGTCGACTCTGTAAGTGATATACACATTTGAATTACA
TAATAATTAATTTCAACAATTGTTAAAACAAATATTATTTTAAATAAGTGTACATATTTA
TGATTTGCAAAAAATCTAAACATTTTATATATTCATCCATTTATTTTTTTTTCTTAGATT
GAAGGACATAGCTACGGTTTCCTAAATGTATTATTGGAAAAGTTTTAGACTATTTTTCCT
TCATATATAAACATATATATTTTTCACCACCGTAATATTAGAAAATTTATGTTAATAAAA
CGATGCATTTTCATGAATGAAATTTATTTATTGTTTCTATTGCTTTCATTTTTCTTATAA
AATTCAAAATTTAAA
>Py17XNL_0101410.1 gene=Py17XNL_0101410
ATAAAGAACAAAATTTTATTACAATGGAGGACGATTTAGCGTGTGAGTTATTTCTTGAAG
CTGATAAGCTTTTGAATGGTAGTATTTACTTACAGAAGGCAATTAACAAATCCCAAGAAT
ACCGTGAATATTGCCCCAATAATAAACAATGCTCAACTAGGGCTGAGAGTATTGGTGCAT
TGAGCGTGTATTTATTTACGAATTTTTACAATAAAGAAAGCGGTTATTATGAACATTTTA
TTATGTGGTTAGCTCATACTTTATTTAAGATAGCCAAAAAAAGAAACAATGAAAATGCCC
ATAATATTACTTTAAGTTCGGCTTATGACAAATATTTAGATAAATCTATGGGTCATCTTA
GACAATGGGATATTTTAAATGATGTAAGGGGTGCGAAAGATCCTAATCTTAGGTATATGA
GCGAATTGTATACGTTACTTAATCATATATGTAATACAATTGCATATTATAAAAAAAATC
ATGAAAGACCTGTGAAACTTCGTCAGCATTCTGTAAAATGTTTTAATCAATATAGAAACC
TTTATGAGGTTTTTTCTGGAAATGATTCATATCTATCTCTATTGGAAAAATTAAAAAAAA
TATATGACGACTTTAGAACCGCTGCTATTAAGAATGATATTGGTAAAAAAAATAATATAG
AAAGTCGTCTTCTAGAACTTACAGAAATTAAAAAAAAAGAATCACATTCTACGAACAATT
TTAAAATATTAGACTCCAATGGTCCAGAGGATCAATTGGAAGATGAGAAGGACCCCGAAA
TTCCAAAGGAAAAGAGCACTCAAGAGGAGCAAACATATCATAAAGCCGAAGGGAAGAATA
TTGTAGAACCCACCAAATTACAAAATACAGTGGATCAAAGATCAATCCAAAGAGAGGAAC
CATCAGTTTCAGGAGGTACATTAAAAACTTCAGGAAATGAATCAGAAAATAGTGGAAAAT
CCCAAGGAGTGTCTATAGAAGAATCAACAAAAGAAAATTTAATACCGAAAGATCAAACAC
TACAACAAGAACTACATCCaatacaaccaaaactacaGCTAGAATCACACAATAAAGAGA
ATGAGACACTACAGAAAGCACTATCTGAAATAAAACCAcaaccaccaccaacaacaGTAC
CATCACAACAGccacagccaccacATCATCACCAATCaccacaacaaccacaAATACATC
AAGCGATACAAGAATcactacaaccacaaCATACACCGAAAAATGGAATCGATTCACATT
TTGTATTAAAAAATGACGAATTTAACTCCAATGATTCAAAGGATCAATTGGAACATGAGA
AGCAACCCGAAATTCCAAAGGAAAACAGCACTCAAGAGATGGAAAAATATCATAAAATCG
AAGGGAATAATATTGTGCAACCCATCAAACTCCAAAATACAGTGGATCAAATACCAAACC
CAAGAGATAAACCATCAGTTTCAGAAGGTGCATCAAAAATTTCAAGAAATGAACAAGAAA
GTAATGGAAAATTCCAAGGAATGTTTATAGAACCAACAAAAGAAAATTTATCACCTAAAT
CGAAAGATCAAACACTACCTCAAGAactaccTTCAATAATACCACAGCCAGAACAAAAAC
CAGATTCGCAACCGGGaccagaaccacaaccagaaccacagccaaagccagagccagagc
cagaATCACAACATATAGACAATGGGGCCCAACCTGCATCTACACAAGAAAAATCATTGA
CGAGCTATGAAACGATAAAAAAAATCACAGAAACGGAATTTTTATATGATTTCTATAAAC
TACATTTTTCATCTTTTTATAAAAACCTTACTAAGTATGGAAATCGTTTATATGAAAGTA
CATCGACTAGCTTAACAAAAGGTTATTCTGCATTTAATAATTTTGCTAATGATTTAATTA
CTCAACCAAATAAAATAAATGTTACATCTCAATCAGTTGACAATAGCATTCAAACAAAAG
ATTCGGGAAGTGATTCGTCTCCCCCTGATGATACATCAGAAATGCTCTTGCCTTCATCAA
CACAATCTATTGACAAAAAAATTGAAGGTGAAAAACACGAAATAAATCCTAAAGATGGAA
GCCAAAAAATAGATTCTGAAGGTCaaggtcaagTAATTGAAGGtgaaagtaaagggcaaa
taagtgaaactgaaggTGGAACCCAAGAAGCAAATCctgaagatggaatccacgaaacaa
gtcctaaagatgaaagccacgaaacaaatcttgaaggtgaaacccaagaaaaagaacttg
aagATAAAGGGAAAATAAGTGAAAATGGAAGTAAAGACGAAATAATTGAAGCTGAAGAAT
CAATACCAATTTCAACTCCTAACGAGCCATCAGGCGATTCAATCAATATAACACTTTATC
GAGAAATTGAACAACTTCCTTCTGGAATCAAGGTACAAAATGGCATATTTGAAAAAGGAT
TTCCAGGAAATTTATTTAAAGAAAGCAAATTTATTTTATATCCATTTATAGTTATTGCAA
TACTCGTTATGTTAGCAGTTATATATAAGTGTTTAGGATTTGGGCGGAGAAAAAAGGAga
aaaaaaaaaaaaaaaTGAAAAAGGTCAGAAAATTGTGTGATGAAAATAATACCGAAAAGT
TGAAATGCATTCATCGAAAATAACCAATGGGATAATTATAAATTGAGGTGATAAGA
>Py17XNL_0101411.1 gene=Py17XNL_0101411
AATATATAATACATCTTGTTCCCATATGTAAACCTACAAACACAATGATATATATTATTA
TTCCGAGATTATATAGACATGTGTAATGATTTTATGGGTATGATCAAAGGTTTTCAAAAA
AATGAAAAATTTAGAAGTGGTAAATACATTATTTTTAAATAAAAACGATCACCTTAAATT
TTATATGATATATTGCCTGTACATTATTATTAAACTTTATTTTAATAAATTTTCTTACTG
TATGATATTTCAAAATATTGATCATCTTTTTAATAAAGACAAATTTTATTTGGATACAAT
ACGTTCGAAAAATGGACATTACATTCAGTATTACCCTAATGATGATTCATCAAAAAAATA
TAAATGTAACAGCATTTTTGATAAACTTAATCCTCTGTGTATGCATTTATTTATTGAAGC
ATACAAAATTCCTGGAAACATAATGAATTTTAAAAATAACAATAAGGAGTATGTTGGATA
CATTCTGATGTTGGTAGGATGTATGTTAAGCCTAAAGAATAATGATGGAACCAACAATCT
AAAATATTTTTATAGTACATTTATAAATAGTGATGAAAAGTATAATAAGGCTATAAAAGA
TGCTACTGATTATAAGAGTTATAAGGATCTTATAGATAAAAAACAAGATTTGATGAATAT
GAGAATTATATTTAAATTTTATGATGCATTTAAAATATTATGTAATATGTATAGTGAGTA
TAAAAAAGAAAATACAGATTGCAAAAATTATTTAAAAAAATCTAAATAATTTGTTGAAAA
ATATGAAGAACTTAACAAAGATCCCAATATTACTGAAGATCGTTCATGTTATCAAGTATT
GTTTACTTAATCAACTGATTATAATAGTTTTAAAAAGAAATGTGACGATACTTTATCCCT
TCCAGCGATAAAAACATTTCTTCACAAACATCTGGAATTATATCATCAAGTTCGTCGATA
GCAAACAAATTATTTATAGTTTTATCAATATTTAGTGCAATAGTAATTTTTTAAGGAATT
TCTTATAAGATAAATAATAAGTCAATTAAAAAATATATTCAGCATTGGTTT
>Py17XNL_0101412.1 gene=Py17XNL_0101412
AATAAAAAATAAAATTCCATTATAATGAATGACAACATGTGTAGAAGATTATTTCTTGTG
AGGAACTCGTTTCCCGATAAATTGGACAAAGATGAAAACTATCAATTTAAAGTTGATTTC
TTCGAAACCTATTGCGACAATAATTGTAAGACTGACATCGATAAAATTAAGGCTGGATGC
TTATTTTGGTTTAGTGAATTATTTGGGAGTTCTTCTTCGTTTAAAAATCATGCAAAGAGT
AATATGAACGTTGTTGCATACATTTGGGCGTGGTTAAGTTATAAGTTAAATCAAAAACCA
CAAAATGCAATCACTACATTAAATGATTTCTATACTATGTATATAGAAACTAGCAAAAAG
TATAAAACGTCTATAGAGAATGTTAAGGAATATAATACTTATATTGAGCTAATAAATAAA
AATAAGGATTTGTTGAATATTAATTTTAAAGATATGTCTAATTTTTATAATTCATTTACA
TTATTATGTGACATACATAATGGACTTGGTGGAAACTCAAGTTGTGATCATTATTTAGAT
AAATCTAAAGAATTTGCTAAAAAATATGATGAACTTAATGAAAATTATAATAATACTAAA
GGTAGTCCCTATAATCAAGTATTGTCTACATTATCAAATGATTATAATAATTTAAAAAAA
AGATGTAATAAATTTCCAACTCTTCCAACATATTCACGAAGATCAGTAATAAAAAAAGCA
CTAATTTCCATTTCATTTACATTTGTTGCAGTATCAATTTttttgggGATTGCTTATAAG
TATTCGTTATTTGGATTTCGGAAACGGTCTCAAAAACAACATTTAAGAAAAAAACTAAAA
AAATAAAGAAGAAAATGGATCATTGATA
>Py17XNL_0101413.1 gene=Py17XNL_0101413
TACAAATATAAAATGAAATATAATCACAATGGATAAGCAAGTGTGTAAAAGGTTCAAGAA
TGTAAGGGAATGGATTTCCGATGAATTGATTAAAGGAAATGACCAATTTAACGATTTTGT
GCTTTTAAATAATGGTTGTAATCGTGATAATTTTttaaataattcttgtaatAATAATAA
TTTCCAAAGTGAATTGGATAGAATAAGTGCTGGATGTTTATATTTGTTGGATCAATTCTA
TAAGGATTGTGGTGTGGTTCCCCGTCCTTCAAAAAATAACCCCAATATTGTTGATTACAT
TTTGATATGGTTAAGTTATATGTTAAACCTGGGCAAAAGTGAAGATGAAGACAATATAAC
GGGTTTTTATAGTGAATACATATTTAATTGTAATAAGTATAACACGGAAATAAATGAATT
AACTGATTATAAGAGTTATAAGGGTCTTATAGATACAAAAATGGAAGTGTTAAATATGGA
TAGTAATAATGTATCTAAATTTTATAAAGCATTTAAATCATTATGTGAAATGTATAATGA
ACTTGATGATGACAAAACAAAATGCAAGAAATATTTGGAAGATGATAATGAATTTGATCA
AAAATATAAAGAACTTAAGAATGATTCTGATATTGCTGATAAAAGTCCATATAAAGAAAT
ATTGTCTACTTTATCAACTGATTATGAGAATTTTAAAAAGGAATGTAACGATACTTCATC
CTCTACATTGGCAGAAACATTAAAAAATCCTGAACAAAGTTCTGTAGACAGTTATAAACA
ATTGTTTGGAGGAAATtttgaaggagattttggaggagattttggaggagattttgCACA
CGATTCTGAACCGAGTTCTGATGTTGCATCATCAAGTTCATCGATATTAAGCAAATTAAT
TCCAGTTTTATTGATATTTGGTGCAATACCAATTTTTTTTGGAATTTCTTATAAGTATTC
GTTATTTGGATTTCGGAAACGAACCCCAAAACAACATTTAAGAGAAAAGTTAAAAAAATA
AAGAAGAAAACTGATCATTAATA
>Py17XNL_0101414.1 gene=Py17XNL_0101414
TTCAGTGTATATGGAATTAATATGATGTACTTAATTTATAGTTCAAAAATAAAATTTCAA
TATGTCAATTAATAAAGTGTGTGATCAGTTTGATACTTTTTGGAGGTTTTTTCCCGATGA
ATTGAATGATTCTGGAAATTATAAAATTCAAAGTGGAACATTTAAGAAATATTGTCATAA
TAGTAATTGTGATGCtgatgccgaTATAGTTAACGCTGGTTCCTTATGGTTATTTAATGC
ATTTTTCGATAAATATGGTATTTCAAATTATGGTAATAGTTATAAGGATGTAGCTGTATA
TATTATGATATGGTTAAGTTATAGATTAAGCCTAAAGCCACTTGATCAAATTAGCACATT
AAATGATTTTTTTTCTAAGCATATAAAAAATAACACGAAGTACACTGACCATAAATTTAA
TGATTCAGATTATGACAGTTATAAGATCATAGATGAAATAAAGGAGTATATGAATATTGA
TATTAATAATATGTCTAAATTTTATGAATTACTTAAATTATTATGTGATATGAATACTGC
TTATACGAAAAGTAAAAGTAACAATTTTTCAGAGGATGCTAAGAAATTTGTTGATAAATA
TCAAGAACGACTTGAtgatgataataataCTGACGGTAGTACATACAGTAAAGTATTACT
TGTTTTATCCAAATGTTATGAGGAATTTGGAAATTACACAGTTCTTAATAGTACACCAAA
AGATCGTCCATCATTACCAACAAAAAGGACAGCTAAAGATGGTAGTATATTGGGTTCTAA
AGGAATAAAAACAATTGAATCTTCGAGTGAAGCAGAACAATCAATTCATATAACGCCAAC
CCCGAGTTTTAACACTACATTGTCAGGCTCAACACTAGCAAGCAAATTAATTCCAATTTT
ATTGATATTTGCTGCAATAccaattttcttgggaattgCTTATAAGTATTCGTTATTTGG
ATTTCGGAAACGATCTCAAAAACAAAATTTAAGAGAAAATGTAAAAAAATGAAGAAGAAA
CTGATCATTAATAT
>Py17XNL_0101415.1 gene=Py17XNL_0101415
AAATGATAGCAGAATTACATTATAATGTCTAAAGAATTGTTCTCCACAATTAAAAAGCTT
GACGATTGTTTTTCCAGTGAACTATTACTTAATGGAGGAAACTGTTGTGATGAAGTATTA
TACACAGCATATTGTCCTACCAAGAATGggggggaaaaaGGAGAATGTAACACAAATGGT
GAAAAAATTAATGCTGGGCTTATATGGTTGTTAGAGATGTTCAAGAATCATTGTAGTGAT
AATAGTTCTGGAAATGAAAATGTAAAATATCCTGAATATGCTATTTTATGGTTAAGTAAT
ATGGTAAATAAAACGCCAGGTGAAGGAATCACCACATTAAATGATTTTTATACTAAATAT
ATAAAAAATAATACGGATTATAATGATTCCAATACTGATAGTAAAGATTGTAGTAATTCG
TTAAAAGATGGAACGGGATATACAAATTTTAAGAAATTCATAGAAACAAACGGAGATTTC
ATGAATAtgaatatgCACACTATGGCTATGTTGTATGATGCATTTAAAATCTTATGTAAT
ATGTATACTGAATTTGACGAAAAAACGTCAGATTGCGAGAAATATATGAAATATGCTGAT
GATTTTTTTAAAAAATATGAATTTCTTAATAATATTGATGATATCACTGAAGGTAGTCCA
TATCATCAAGTATTGTCTACTTTATTAAATGATTATAATAATTTTAAAAATAAATATAAT
AATACTCAATGTTGCAAATCTTCACCCCTCCAAACTATAGAAAAAATGCAAGCTTCTGCA
CGAAGTTCTGAATTTACATTATCAAATTTGTCGATAGAAAAAAAATTATCTATAGTTTTA
TCGACATTTGGTGCAATGGTATTTTTTTTTGGAATTTCTTATAAGTATTCGTTATTTGGA
TTTCGGAAACGATCTCAAAAACAATATTTAAGAAAAAAGCTAAAAAAATTAAGAAAATGG
ATAGTTAATATATGATTCGAAGAATAATGACTATTTCAGGAA
>Py17XNL_0101416.1 gene=Py17XNL_0101416
GATTATAAATTATATTACATCATAATGGATGATACTCTATGTGGAAAGTTTGATTTTTTG
AGGGAGTATTTACCCGATGATTTAGGTGCAACTACAAAACTCGATTTGAATGATAATTCG
GAAATTAAGAAATATTGCCCTGAAAACGGTTTAGGAGACAACACATGCAATACTAATCTC
GATAAAATTACGGCTGGATTTTTATGGTTACTTGGAGAATGTTATTCTACATTAACAACT
AATGGTTATGATCAAAATAATACTAATGCATTTTTTATACATATGATTTCATGGTTTAGT
TACAAATTAAATCAACACGAAGGGAAAAAATTTAACACAATAAATGATTTTTTTAATGAA
TATGTAAAAAGTAGTGGTAATTATAAAAGTTTTATAACTGATGCCAACAGAATTGGAAAT
CTTAAGGAATTCATGGATAAACGAGATTATTTGTTGAATATTAATATTGACGATCTGTCT
AAATTTTATGATGCATCCAAATTAATATGTAGTATGTATATTAATGCTGAAAAACATACA
AAAGAAAGCACAGTGCCAAATGATGCGAAAAATTTTGTTATAAAATATACAGACCTCAAC
GAAAGCTATAATATTGAAGATACAGCACGAAGAAAAATATTGCCTTTTTTATTAACTGAT
TATAATAATTTAATAAATAAATGTAAAAGTTTTACATCCCTTCCCGACATAACAACAAAA
TTTTCTGCACAAATGTCTGGAGTTATATCATCAAGTTCGTCGACAGCAAATAAATTATTC
ACAGTTTTATCGATATTTGGTGCAATAGCATTTTTTTTAGGAATTTCTTATAAGTATTCG
CTATTTGGATTTCGTAAACGAGTTCAAAAACAATATTTAAGAGAAAAAATAAAAAAAATA
AAGAAGAGAATGAATCAATAATATATGATTCGAAGAGAGTGACTATTTCAGGAATAGTAA
TAATTATTTATATATTTTAAGAAACTGTCTATTTGGAA
>Py17XNL_0101417.1 gene=Py17XNL_0101417
ATAAACAAAATAAAATTATAATGGATTATACCCTGTGTATGAGGTTTAATAACTTGAGAA
CCTATTTACCCGATGATTTAAGCAAACATCCAACTAGTGATATTAATAATTTAGGGAACA
TTAAGAATTATTGCTCTAATGGAGAATCAGATGGAACAGGATGTAAGACTGATCTCGATA
AGATAAATGGTGCATGTCTATGGTTGTTCGAGCAATTGTTTGTAAGAAATAAAAAAAATA
TAAACATGGCTGAATACATTATTATATGGTTAAGTTATATGTTAAACCTAAAAAAAGAAA
GCGAAATCACCAAATTAAACGATTTTTATAGTAAGTATATAGAAAATAATACGCATTATA
CTAATTGTGATAATGATGTTAAAGATTGTAGTGATACATTAAAAAAAATAACAGGATACA
CAAATTATAAGGAAATCATAGATAATAAAATAAATGTTATCACTATTGATATTAATGATA
TGTCTAAATTTTATGATGCATTTAAATCATTATGTAACATGTATACTGAACTTGTTGCAG
GAGAGTCAAAATGTGAGAAATGTTTAGAAAATGCTAATGAATTTGTTAAAATATATGATG
AACTTAACAAAAATCCTAATATTACTAAAGAATGTCCCTATTATCAAGTATTGTCTACAT
TATCAAATGATTATGATAATTTTAAAAATTATTGTAGTATGAATCAAGTTGATTGTAGCA
[truncated: 13,286,843 more chars]
