# Supplementary material for: Long-read genome assembly and gene model annotations for the rodent malaria parasite Plasmodium yoelii 17XNL
Source: J Biol Chem. 2023 May 27;299(7):104871. doi: 10.1016/j.jbc.2023.104871 (PMC10320607; doi:10.1016/j.jbc.2023.104871)
Supplement: Supporting File S2 [file mmc8.zip › assembly/Py17XNL_2_hybrid_transcripts.fa]

>Py17XNL_0104638.1 gene=Py17XNL_0104638
CTAAAACAGAAGATATAAATATATTCCTTTTCTATGTTCAAAAATACGTTAAATTCATTA
TAAAAGTATATCCATTTTTATAATAAAGTTATCCAGATGCTAGTAAGAATAGCATTTTTG
TATAAAATGCATCATATCTATATTTAATCAAAAATGTATTAAGCAACCCTCTATTTAAGA
CAGTTGTTATATATAGGGTTAAAGTATTTGCGTCACATATTGGGGACAACGTATATAAAG
CAGCATGATTCTACTCAATTTACAAATTAAAAATAAAATCCCATTATAATGGATGCCGAA
ATATGTAAGAACTTCCTTTTAGTAAGGGAGAAATTCCCCGATCAATTGAACAGTGACGGA
AAGTATACATTTAAAGATGAATATTTCAAAGATTATTGTACTGGTGGTTGTGATAATGAT
TTCAAAAAAATTAATGCTGGGTGCTTATATTTTTTTGATGCATTTTTTAAGGATTCTTCT
TTGTTTGAGAAGGTTGCAAAAAATAACATCAATATTGTTGATTACATTATTATATGGTTA
AGTTATATGTTAAGCCTAATGGAAAGTGAATTAAAAGAAAAAAAAGCTAAAGAATTTGTT
AAAAAATACGAACAGCTTAATGGAAATTATAGTATTACTGGGAACAGTTCATATAATAAA
ATGTTGTCTAGTTTATCAACTGATTATAATAAATTAAAAGATAAATATAAAGATAGTTCA
TCCCTTCCAGCGATAAAATCAACACAAATTACATCAAGTTCGTCGATAGCAAACAATTTA
TTACTAGTTTTATCTATATTTGGTGCAATaggaattTTTTTAGGAATTTCTTATAAGTAT
TCATTATTTGGATTTCGGAAACGATTTAAAAAACAACAAATAAGAGAAAAACTAAAAAAT
ATAAAGAAGAAATGAATCAATAATATATAATTCGAAGATTAATAATGATTAATATATGTT
AAGAAGTTGTCTATTGGGAAATAATTTTTGCATAATTTTTATATAGTTTTTATGTTATGG
GTCAGGGTTGTATTGTGGAACCCATATTCGGGTTGGGGCTAAGTATTATATATTTATTTA
ATTTTTATAATTAAACACTAATTTAATATGTGTACTATACTCGTATTTTTAATCACAAGA
TGAAACCAAAAGTCTAAATATGCAACCAAGAAGGGGCATAAGCTAATATTTAATGAATTG
CGCAACCTGTTTTATAAGTTATAATATATATAATTGAGTGTTCATGCCGATTTAATATGA
TTAAAATAAAATGTCTATATTGCATATATTAATATAGATATCTGCTATATATGAATTCAT
ATTATATAAATCTTTTTATCAGAGACTATATTGAATTATC
>Py17XNL_0104639.1 gene=Py17XNL_0104639
TTTAAACCGTGGGAAATATGTGCAAAATATATTATAAAATTATATAATAAGAGATTATAA
ATTATATTCCATTATAATGAATGATGAATTGTGTGGAAAATTAGATCTTTTGAGGAAATA
TTTATCCGATGAATTAGATAAAGCGGCAGATTTTGAATTAGAAGAAATTACAGATTACAA
AAATTACTGCCCTGGTAATAACTGCAATAGTGAAACCGAAAAAATTACGGTTGGATTTTT
ATGGTTACTTGGACATTATTATTCTATGCTCCAAAATAAAAGTTATGATGAAAATAATAC
TAATGCATTTTTTCTATATATTATTTCATGGTTTAGTTATCAATTAAATCAAagcacaaA
ACACAATACCACAAAAATATACGACTTTTATAATAGTCATGTAAAAAATAATGATAAATA
TGAAAAATTTATAAATGATTCTGGTAGATATACAGGTCTTAATGATTTTATAGATAAACA
AAAAGATTTATTGAATATTAATATTAAAGATCTGTCTAAATTTTATGATGCATCCAAATT
AATATGTAGTATGTATGGTAATGTTGCACAGAGTCAAACAGGCGAAATACTGTCAAATAA
TGTGAAAGAGTTTGTTAAAAAATATACAGAGCTAAAAAATACATATAATGATGAAGGTTC
CCCGCATAGTAAAATATTGTCTGTTTTATCAACTGATTATAATAATTTAAAAAATAGATG
TAAACATATTCAATCCCTTCCAGAGATAACAGAATTTTCTGCATTAGCATCTACATATGA
ATTTACATCATCAAGTTCGTCGACAGGAAACAAATTATTTACAGTTTTATCGATATTTGG
TGCAATAGCATTTTTTTTAGGAATATCTTATAAGTATTCGTTATTTGGATTTCGGAAACG
ATTTAAAAAACAACAAATAAGAGAAAAAATAAAAAATATAAAGAAGAAAATGAATCGTTA
ATATATGATTCGAAGAGAATGTCTATTTCAGGAATAGTATTAATGATTTAAATATTTTAA
GAAACTGTCTATTGGGAAGCAATTTTTGCATAATTTTTATATAGTTTTTATGTTGCGGAA
CCCATATTCGGGTTAGAGCTAAGTATTATATCTTTATTTAATTTTTTATAATTTGAACAC
TAATTTAATATATGTTTCATTCCGCATGTTTAATCACAAGATGAAATCAAAAGTCCAAAT
ATGcccccCAAGGAACATATCCATTAATATGAAATGTGTCGCATAATATTTTTTCATATG
TTATAATATATTAAATTGAGTGTTCATGTCAATTTAATATGATTAAAATAAAATGTCTAT
ATTGATTATATATGAATTCATATTATGCTATGTCATAATTGCCTATTATATAAAACTTGT
TAATCAGGGGCTATATTTAATTATGTATAAAATAAAATGTTTCTTTGGTTTATGAAACAT
TTTATTTAGCAAAACTTATTATTTGTATCATATTTATTTAGATTCAAATCGTATTTTTAT
AACCGAACAGTATAATACTT
>Py17XNL_0104640.1 gene=Py17XNL_0104640
TAGTAAGAATAGTATTTATTGTATAAAATGCATCATATATTTAATAAAAAGTTTATTAAG
CATCCCTCTATTTAAGGTAGCTTAGCTAATTAGTATAAACACAAATAAAACCTTTTTTTA
GTAATAATATTATTTTATTATTCCATATTAATTTATTGAAAAACTTATAATATATTTAAC
TACAGACAGCTGTAATATATTGAGTTAAAACATTTGCATCACATATTTGGTGCAGTACAT
ATAAAAGAATATGCCTCTACTCAATTTACAAATCAAAAATAAAACCCCATTATAATGAAT
AAGGAAGTGTGTAAAAGGTTCAATAATGTATGGGAGTGGATTTCCGATGGATTGGTTGTA
GGAATTAATACAAATATTAATAAAAATTTGGAAAAATATTGTGATAATGGATCATGTGAT
GATCCTTTCGGAAAAGTTAATGCTGGATGTTTATATTTGTTTGATGAGTTCTTTGCGGGT
TTTACCCAGTTTAATTCTGTTGCAAAAAGAAAGATCAATATTGTTGATTACATTTTGATA
TGGTTAGGGTATATGTTAAACCGTATCAAAAATAATGAAAACGGCACTATAGGCCTTTTT
TATGAAACATATATAAATAATGATGATAAAGATAATAAGTATAATCAGAAAATAAAAGAG
GTTACTGGTTATCAGACTTATAATGAACTTATAGATATAAAAGAAGATTTGATGAGTATT
GATATTAAAGTTATGTCTAGATTTTATGATGCGTTTATATTATTATGTGACATTTGTACT
GGGGTTAATGAAAACAACTCAAATTGCGATAATAATTTAGGAAAAGCTGAAGAATTTGTT
GAAAAATATGATGAACTTAATGAAGATTATTATAATGGTATAAACAGCCCCTATAATCAA
TTATTATCTACATTATCAGATGATTATTATAATTTAAAAAGTATATGTTATGATTTTCCA
TTACTTCCAACATATTCACGAAAATATGTAATAAAAAGCACACTAATTTCAATTGGATTT
ATATTTGTTGCCGTATCAATATTCTTGGGAATTGCATATAAGTATTCGTTACTTGGATTT
CGGAAACGATCTCAAAAACAATGTTTAAGAGAAAGAATAAAAAATATAAAGAAGAAACTG
ATCATTAATAAATTATTCTGAATATGACGATTGATGTATTTTAAGAAACTATCTATTTGG
AAATATATAAGTTTTTATCATAATTTTTGCATAATTTTGATGTTGTGGAACCCACATTCG
GGTCAAGGTTAAATATTATATTGTATTCATTTTTTATAATTTGAACACTAATTCAATATA
TGTATCATTCCGTATGTTTAATTTCGAGATGAAGTTAAAAATATGTACTCCCAAAGGAGC
ATTGCCATTAATATG
>Py17XNL_0104641.1 gene=Py17XNL_0104641
AAAAAGTAGTAAATATTACTATTTTGTGAATAAATATGAAGTTACCATCATTATTTTAAA
CTAATTTATTATTTCAATTATTTAATAAATAAAGATAAAAATGAGAGTCAATATTTTAAA
ATACGTTCTTTTTTCAATTATTATTTGTTTTTTTGAATATGGCAAAAATGAAATATGGGA
TGAAAGGAATATAATAAAATTTAGAAGCAATAGAATATTAGGAGATGTAGAAAAGGAGTT
CGATTTAAATGATTTTTATGAATCAACTTTTAGTCTTACAAAACAACTTAATGAGTACAA
TGATGATAACGAAGAAATTATACATATTCGAAATGGTATAAATTCATATATAAAGAATCA
TAAAGACAACAGTACATTACCCGATTTAAATAAGTTAGATAAAAGAACTAAAAAGTTAAT
TTATAAAATTCGAGAAGAATTAAAAGAAGTAAAAAAAGAGATTGATAATATGGGGGATAG
TGGAATAACAACAAAAGTGATAGAAAATAAAAGAATAAGAAAAAAAGATGAAAATAATTA
TGTATCAGAAGGTGAAGACTATAACCAATTGAAAAACGAAGTAAATTTCTTGGAGAGAGA
ATATAGACAGCCCAATTTAAGTAGTGTTAATACTTATAAAAataaacgaAAGATAAACGA
ATTGTACGAAGGATTAAAATTGAGGTCAATATTGTTGGTTTTTCTTTCTTTGGTGATAAT
AATATCAGGAACCGTTCCTATCGCATTTACTGTTTTATGTTCCGTGGTTTCATTTGAAAC
ATTTATTAGGTCTTATCAATACATTAAATTAATCATGAAAGTATATAaaaaacccaaaaa
atcaaaaACATCAAAATAATCACTCTTTATTATTATGTTTTATTATACCTGTTTAAATGA
TTAAAAATAGTATATTTAATATTTTTTGGCATAAAAGTTACATTTGTTTACGTTATATAG
AATAATGAAATATGATTTAAT
>Py17XNL_0104642.1 gene=Py17XNL_0104642
AACTCTCTATTTAAGGTAACATAGCTAATTATCATAAACACAAATAAAACCTTTTTTTAG
TAATAATATTATTTTATTATTCTATATTAATTTAATTATTGAAAAACATATAATATATTT
AACTACAGACAGCTGTTATATATTGGGATAAAACATTTGCGTCACATATTTGGTGCAGTA
CATATAAAAGAACATGCCTATATTCAATTTACAAATCAAAAATAAAACCCCATTATAATG
AATAAGGAAGTGTGTATAAGGTTCAAGAATGTAAGGGAATGGATTCCCGATGAATTGGAC
AGTAGTGGAAATTATCAATTTAAAGATTATaaatttttaaataatGATTGTAATCATAAT
AATTTTTTAAATAATTATTCTTGTAATAATTTTCAAAGTGATTTGGGTAGAATAAGTGCT
GGATGTTTATATTTGTTGGATCAATTATATAAGGATTGTGGTGTGACTCCCTCTCCTGCA
AGAAATAACATCAATATTGTTGATTACATTTTGATATGGTTAAGTTACATGTTAAACCTG
GGCGAAACTAAAAAAAACAAGAATATAAATGATTTTTATAGTACATATATAAATAGTTGT
GATAAGTATAAGATGCAAATAAGTGAATTAACTGATTATGATAATTATAAGGGTCTTATA
AATGCAAGAAATTATTTGTTGCATATGAATAGTGATATTGTATCTAAATTTTATAAAGCA
TTTAAATCATTATGTGAAATGTATAATGAACTTGATGATGAAAATAATGATTGCGAGAAA
TATTCGGAAGATAATAATGAATTTTTAAATAAATATTATGAACTTAACAATGATTCTTAT
ATTAATAATAAAGATTCATACCGTCAACTATCGTCTACTTTATTAGCTGATTATTATAAT
TTTAAAAAGGAATGTAAAAGTGCTCAAGAAAGAAAACATAAAGACACTACAGAAACAATT
AAACAAACATATCCTGCAGGTGCTgaactagctaaagaatatggactagctgaaggatat
ggactagctgaaggatatggactagctgaaggatatggactagctgaaggatatggacta
gctgaaggatatgaactacctgaaGGAAAtgaactaactgaacaatctggaGAAACTGGA
CATATTTCTGAAGTTACATCAAATTCGTCGATAGTAAGCAAATTAATTCCAGTTGTGTCG
ATATTTGCTGCAATATCAATTTTTTTAGGAATTTCTTATAAGTATTCATTATTTGGATTT
CGGAAAAGAGTTCAAAAACATTTAAGAAAAATGCTAAAAAAATAAAGAAGAAAACTGATC
ATTAATATGTGATTCAAAGAGTATTGA
>Py17XNL_0104643.1 gene=Py17XNL_0104643
TTATTTATGAAAGATTCTTTTATTGATGTCGTTTTGTGGTTGAATTATTTATATTAAAAA
TATATTAAACTTATGAATCTGATAAAAGAACACATTTACCGTTTAAATAATAGTTTTTAT
ATTTTATTGGAGAAAATTATTTGCTTCAATTTTAATTACACATCCCCAATTTTCCGAGTT
AATTTTTAATTAAAAAAATACTAATGTATATTTTAATATTTTGTATGTAAACTTCAAAAA
TGAATATATTTTTTGTTCAAATTGTTTTATTTCTTTTAATAATCTCCCTATGTGTGAATA
AGAACACCCTTGCAACTGAGCTTATTCCAAAAAAAGATAAAAAACACAAATCAAACAAAT
TTAcaaaacacaaaccaaaaaaAAATAAAAAATGTTATCCTACCTATGATAATACAAAAG
AAATATATCAAAAAAACAAGCACCTGTTATATATCGATACCGAAGAAACTATAAAAGCGT
GCAAATTTATGAATGACGCTTTAAAACAGTTAGAACATCATGCTACAAGTAAAGGTTATA
CAATTTGTGGCGGAATTCCTTCTGAGAATAAAGTTTTTTATAAAAAAAAACATCGAGGTC
ATACAAAAATTCTAAAAGCTGAATATACAGTTGATGATCCGAATGAGTATAATGAACTAT
TAAACAAAATATGGAATCCCGATAGTGACCTATATTTAAATAATTCCGCTGTTAAAAAAA
AAATTGTCCGTGTGTACAGTCCAAATTTAGTAATGATACAACAACGTTGCAAAAAACACC
CGTGGTCTCTTCGTAAATATTTTTATGCTTTAGCTGCAAAATTTAAAATATCAGAAAACA
AAGCTATAGTTGTCATGGCTTCAGCAAATATAATTGATCACAACCGTAAAAATAAAAAAT
ATTTTGAAAACACAATAGTAGAAAGTGCAAATTTATTCCAAGCTGAAGTTGATTctgaag
atgaTATTAGAAATGGAAAAATAAAAAAAGCGTTTGTTAACTTAATTGGATACATTGTTG
AAAAAAGAAAGGACCATATTTATATCATCTATATCGAATCTATGACCAGTTGATGAACAT
GGTTCCATTTAATAAAAATGCATTGTCGAAAACCTTTAGATTATTTCTCACTTCATAAAT
AAACATATATTTTTCATCACCATAACACTAGAAGATTTATTTCCATGCATAATATCCGCT
TTAAATTACCGTCAT
>Py17XNL_0104644.1 gene=Py17XNL_0104644
CCACGATAATTTATCTAACTACCGTAAAGTTATTATATTGTTCCATATTATCTTTAAATT
AATATTAAAAATGATAATAACATGATCAATTACAGATAATTTTATATTATAGTTCAATTA
TTTTGTCATTTATTAAGCATAAAATATATAAAATATGATGTTACATAATCTACATATTAT
AAACAAAATAAAATTGCAATGGATAAAACCCTGTGTGAACAGTTTGATATATTGAGAAAC
TATTTACCCGATGAATTAGAAAACCATACATCAGTCAATTTTAATAAAAATGAGAATATT
AAGTATTACTGCTCTAATGGAGAATCAAAGGAAACAGAATGTAAGACAGATCTCGATCAA
ATTAAGGCTGGATGTTTATGGTTGTTTGAGCAATTGTTTGTGAAAAATGGAAAAAATATC
AATAATGTTCAATACATTATCATATGGTTAAGTTATAAACTAAATCAAAAGACGTATGAC
GGAATCACGAATCTAAATGATTTTTACACTAATTGTATAAACAATAATACGCATTATACT
GATTGTAAACAAAATGGTCAAGATTGTAGTGGTTCATTAAATAGTAATACAGGATATAAC
AATTATAAGGAAATCATAAATGGAAGAAAGAATTTGTTGAGTACTAATATTAAAAATATG
TCTAAAATTTATGATGCATTTAAAGCATTATGTAACATGTATATTGAAATTGTTGGAAGC
AACACAATATCTGATAAATCTATACAAAATGCTAACAAATTTGTTGAAAAATATAATGAA
CTTAATAACGATTCTGATAATGCTAAAGATGAAGTCTATTGTCAAGTATTGTCTACATTA
TCAAATGATTATAATAATTTAAAAGATTATTGTGATAGTAATAGCATTGATTGTAGAAAT
ATTCCATTCTTTACATCGACAAAAACAGAAGAACACGGTGTGCAAAGTTCTGAAGAGATT
TGTGATGATACACCAAGCTTCTCGATAGTAAAAAAATTAATTCTAGCTTTATTAATATTC
AGTACAATATCAATCTTTTTGGGAATTTTTTTTAAGTGTTCGTTATTTGTATTACGGAAA
AGAGCTCAAAAACAATATTTAAGAGAAAAGGTAAAAAAATAAAGAAAATGGATCATTAAT
ATATTATTCGAAGAGTATTGACTATTTCAGAAATAGTAACAATGATTGATATATTTAAGA
AACTGCCTATTTGGAAGTAATTTTTGCATAATTTTTATATAGTTTTTATGTTCTCGAACT
CATATTGgggtTAGGGTTAAGTATTATATTGTATTTAATTTGAATAATTTTATAATATTT
ATTAGTTTAAGGAATTGTTTTAAAGGTTTAGGGTTATATTGAATTATATATATCATAAAA
TGGTCATGTTATGAATATTTTTATTTAACGAAACTGCTTATTTTCATTCTAAATTTATGT
TATATTTTATTTTTTCTATGAATGTATATGAATTATTTTTAAAGGAAAGAATGTTTTAGT
TGGTTTATTATAATAT
>Py17XNL_0104645.1 gene=Py17XNL_0104645
CTTTTTATTTTTTAGATATATACAATATTTAAGTTTTAGAAGGACAATCATTAAAACATA
AGATATAAATATATTCCTTTCCTATATTCAAACATACTTTAAATTGTTTATAAAGGTATA
TCCATTTTTATAATAAATGTATACCAAATTTTAATAAAAATATCATTTTTGTATAAAATG
CATCATATCTATATTTAATCAAAATTTTATTAAACCCTCTATTTAAGACAGTTGTTATAT
ATAGGGCCAAAGTATTTGCGTCACATATTGGGGACATCGTATATGAAATAGCATGATTCT
ACTCAATTTACAAATATAAAATGAAATTTCATCACAATGGATAAGGACGTGTGTGAAAAG
TTCGAGAATGTATGGGATAAATTTCCCGATAAATTGACCAGTGATAATGAGTATGATTTT
AAAAAAGAAAATTTCTTAGAAGGTTATTGTGATGATTATGAATGTAGTACTAATTACGGA
AAACTTAATGCTGGATTTTTTTATTTGCTTAATCAATTCATTGGGAGTTCTGGGTCATTG
TATAATGTGGAAAATAATATAAATGTTGTTGAATATATTATTCTATGGTTAAGTTATATG
TTAAACCTAAAGAGTACTCAAGATGATACCATTACCAATCTAAATAATTTTTATATAGTA
AATGTAAATAAACACGAAAAGTATAATAGTTTCATTGATCTTATAAATAATAAAAAAAAA
TTGATGAATATTTCTAGTGATAAAGTGTCTAAACTTTATAAGTTATTTAAAATTTTATGT
GAAATGTATACTAAAATTGATTATGGCAATAAAACATGCAATAACTATTTGAAAGATGCT
AATAAATTTGTTGATGAATATCAAAAACTCCTtaatgataatgatactGATAATGGAAAC
AATTTATACAATCAACTATTGTGTAGTTTATCAACTGATTATGATAATTTAAAAAGTAAA
TGTAGCGATAGTTCATCCTTTCGAGAGATAAAAACACCAACAAATTGTGTAAAAAGATCC
AAACAAAGTTCTCAACTAATTTCTGCACAAAATTCTGAAGATATATCAAGTTCGTCAATA
GGAAACAAATTGTTTACAGTTTTATCGATATTTGGTGCAATAGCATTTCTTTTAGGAATT
TCTTATAAGTATTCGTTATTTGGATTTCGGAAACGATTTCAAAAACAAAAATTAAGAGAA
AAGCTAAAAAATATAAAGAAGAGAATGAATCATTAATATATGATTCGAAGAGTAATGATT
ATTTCAGGAATAATAATAATGATTGATATACGATAATAAACTGTCTATTGAGGAGTAATT
TTTATATAATTTTTATGTTGTggGTTAGGGTTAAAGTTGTGGTTCCCATATTCGGGTTAG
AGCTAAGTATTATATCTTTACTTAATTTTGTATAATTTGAACACTAATTTAATATATGTA
CCATCCATGTATGTTTAATCTCAAGCTGAAGTCTAAATATGCAACAAAAAATGGGTACTG
CCATTAATATGAAAAGGcccCCATAGCATTTTTCTCATAAATTATAATATATACATTTGT
GTGTTTATGCCGATTTAATATGATTAAAATTAAATGTCTATATTGACTATATATGAATTC
ATATTATGCTTTATCATAATTGCCTATTATATAAGTATTGATAACCCAGAGCTATATCGA
ATTACC
>Py17XNL_0104646.1 gene=Py17XNL_0104646
ATATTGGGGGCAGTGTATATAAAACAACATGATTATACTCAATTTACAAATCAAAAATAA
TATCCCATTATAATGGATGCCGAAGTGTGTAAAAGGTTCGAGAATGTAAGGAAATGGATT
TCCGATGAATTGATTGATGGAAATTATCAATTTAatgataataattctttaaataataag
tgtaataatgataattattcagatAATTATTGTAATAATGATGATTTTTCAGATTTTGTA
TGTAATAATATTTCTTTAAGTGATTTGAATAAAATAAGTGCTGGATGTTTATATTTGTTG
GATGAATTCATTAAGGATTGTGGTATGGTTCCCCCTCCTGCAAGAAATAACATTAATATT
GTTGATTACATTTTGATATGGTTAAGTTATATGTTAAACCTAAAGGAAAGTGAAAAAGAC
AATACAACATGTTTTTATAGTACATGCATATATGATTGTGATAAGTATAATACGGAAATA
AATAAATTAACTGATTATAAGAGTTATAAGGGTCTTATAGATACAAAAATCGATGTGTTG
AATATGGATAGTAAAATTGTATCTAAATTTTATAAAGCATTTAAATTATTATGTGAAATG
TATACTGAATTTGATGAAAAAAAGAATGATTGCACAAAATGTTTGGGAAAATCTGAAGAA
TTTGTTAAAATATATAAAGAACTTAATGATCCTGATAATACTAACTATGAAGGCTATTGT
CAAGCATGGTCTACATTATCAAATGATTATAAGAATTTAAAAAATAAATATAAAAATTAT
GATTTCCTTCCAGAGATAGATACAACACAAAGTGATGCAAAATGTTCTGAACAAACTTCT
AAAAAAACTGATGTAGCAGGATATGAACAATTTTCTGAAGATACATCATCAAGTTCGTCG
ATAGCAAGCAAATTAATTCCGGTTTTATTGATATTTCCTGCAATACCAATTTTCTTGGGA
ATTGCTTATAAGTATTCGTTATTTGGATTTCGGAAACGATTTCAAAAACAAAAATTAAGA
GAAAAGCTAAAAAATGTAAAGAAGAGAATGAATCATTAATAAATTATTCTGAATATGACG
ATTGATTTATTTTAAGAAACTGTCTATTTCGAAGTAATTTTTGATCATAg
>Py17XNL_0104647.1 gene=Py17XNL_0104647
AAATGTTATTAAGAATAGTATTTTTTGTATAAAATGCATCATATATACATATGGCAAAAG
TGTATAAGCAACTCTCTATTTAAGATAATTTAGCTAAATGTCATAAAATAAGTATAATAT
AATTTTAGTAATACTAATGTATTATTATTTTACATGAAGTTAAAATTAAGAATAATATGC
CTAACGAAAGATAATTGCTATGTAAAGAGATTAAGTAAATATATCATATATTTTATACAA
TATATATAAATAACGTCACCCCGAATAATCTCCAAATTATAACAGAATTTCATTATAATG
AATTCTAAAGTGTGTGAATCAATTAATACGATCGATAAGTATTTTGATGATGATTCGAAA
AACCCGGGTGAATATAATTTTATGGAATTATTAAATAAATTTTCCTTTGATTGTAACTAT
AGTAGTGATGAAGAAAAGATTATCTCTGGTTTTATAATGTTACTAAATATGATTGGTGAG
GAATATATAGATAGTGATAAACTTGTTGAATACGCTATTTTATGGTTAAGTTATAAACTA
AATCAAAAAAAAGAAAATGGAACGATCATATTAAATGATTTTCTTACTGAACATATAATA
ACAAATAGTTGCTATATTAAGCATATAgatggtgatagtgatagTGATAATAATATTAAA
AAGGGTGTTATAGAAAAAAAAATAAGATCGATGGATATTGATATTAAAGATATATCTAAT
TTTTATGATGCATTTAAATCATTATGTAACATGTATAGTGAAGTTGATATAGACAACTAC
CAATGCAAGACATGTTTAGAAAATGCTGGAGAATTGTTTGAAAAATATGAAAAACTTAAA
AATGCTTTAGATATTAATAAAGGAAGTTCTTATTATAAACTATTGTCTAGTTTATCAAAA
GATTATAAAGAATTTGAAAATAATTATAAAACTTTTAGGTGTGAAAATAGCTTACTACTT
GTAGCTTGTCCACGAAGTTCAGTAACAAAAAATATACTAATTACAATTGGAATTATATTT
GTTGCAGCATCAATTTTATTGGGAGTTTCTTATAAGTATTCGTTATTTGGATTTCGGAAA
CGATCTAAAAAACAACAAATAAGAGAAAAACTAAAAAAATAAAGAAGAAACTGATCATTA
ATATATTATTCTAAGAGTACTGATTATTCCAGGAATAGTAATAAAGGTTGATATATTTTA
AGAAATTGTCTATTTCGAAGTAATTTTTGCATAATTTTTATATAGTTTTTATGTTGTGGT
ACCCATATTGGGGTTAGGGCTAAGTATTATATTGCATCTAATTTTTTATAATTTGAAAAC
TAATTAAATATATGTATCATTCCGTATGTGTTAATCACAAGATGATGTTCAAAAT
>Py17XNL_0104648.1 gene=Py17XNL_0104648
TATATTTGGTGCAGTTTATATAAAATAGCATGATTCTACTCAATTTATAAATCAAAAATA
AAATTCCATTATAATGAATAAAGAAGTGTGTGAAAAGTTCAAGACTGTAACGACGAATTT
AGAATATGATTCGAATACTAAAAATTATAAATTTAAAGATAATACAGATTTCAAAGAGTA
CTGTACTGATGACAATTGTGATAATGATCTCGATAATATTAGTGCTGGATGTTTATTTTT
GTTTAATGAAATCTTTGGGAATTCTACCTCGTTTAGTTTTATTGCAAAAGGAAACACCAA
TATTGTTGAATACATTATGATATGGTTAAGTTATATGTTAAACTTTAAGAAAATTGAAGA
AAATGACACTATAAAGAATTTTTATGAAGCATATATAAATAGTGATAATAGGTATATTAC
GGATATAAATAATGTTAGTGGCTATAAGAACTATAAGGATCTTATAGATAAAAAAGAAGA
TTTGATGAGTATTTATGTTAAAGATATGTCTAAATTTTAttatgtATTTACATTATTatg
tatgatgTATGTTGAATTTGATGAAGAAAGGCCAAATTGCTATAAATTTTCGGAAATAGC
TAATGATTTTGCTAAAAAATATGATGAACTTAATGAAAATTATAATAATGGTAAAGATAG
TCCCTATAATAAATTATTATCTACATTATCAAATGATTATAATAATTTTAAAAATAAATG
TAATGATCCTGAATTTAGCAACTTTCCATCACTTCCAACATATTCACGAAGATTAGTAAT
AAAAAACACACTTATTTCAATTGGATTTATATTTATTGCCGTATCAATTTTCTTGGGAAT
TGCATATAAGTATTCGTTATTTGGATTTCGGAAACGATTTCAAAAGCAATGTTTAAGAGA
AAGAATAAAAAATATAAAGAAGAAACTGATCATTAATAAATTATTCTGAATATGAAGATT
GATGTATTTTA
>Py17XNL_0104649.1 gene=Py17XNL_0104649
TTTACCAGATGTTAGTAAGAATAGCATTTTTTTTATAAAATGCATCGTATTTATATTTAA
CTAAAATGTATTAAGCAACCCTCTATTTAAGACAATTTTTATATATAGGGTTAAAGTATT
TGCGTCACATATTGGGGACAGTGTATATAAAGCAGGATTATTTTACCCAATTTACGAATC
AAAAATAAGATTCCATTATAATGAATAAACAAGTGTCTGAAAAGTTCGAGAATCTATGGG
AGTTTTTTCCCGATAAATTGACCAGTGATAAAAAGTATCAAATTAATAAAGGAAATTTCT
TAGATGGTTAttgtgatagtTATCGTTGTGATAGTGATTTCGAAAAAATTAGTGCTGGAT
TATTTTATTTGCTTAATCAATTCTTTGGGCCTTCTGGTTTGCTTAAGAATAATGCAAAAA
ATAAAAACGATATTTTTGATTACATTATGATATGGTTAAGTTATATGTTAAACCTAAAGG
AAAATGAATCAAACGACAGTCTAAAATATTTTTATAATACAGATATAAAACATAATCAAA
AGTATACAAATTCTATAGCGGGTTTTACGGAGTATAATAATTATAAGGAACTTTTAGACG
ATAAACAAATTGTGAATATTGATATTAATAATATGTCTAAATTTTATGTTCCATTTAAAT
CATTATGTACCATGTATAATGGATTTAATGATAGCACGTCAGATTGTACAAAATATTTGA
ATGATGTTAATGAATTTGCTAATAAATATAAAGAACTTAGTGAAGATTCTAGTATTGCTA
ATGATAGTTTCTGTAATAAAATATTGTGTACTTTATCAAATGATTATGATAATTTTAAAA
AGAAATGCAAAGACAGTTCATCCTTTCCAACGATAAAAAAACCAAATATTATTCCAAAAT
GTCctgaacaaaTTTCTGAACAAAATTTAAGAAGTTCTGGAGTAATTTCTGAAGATGTGG
CATCAAGTTCGTCGATAACAAGCAAATTATTTACAGTTTTATCGATATTTGGTGCAATAG
CATTTTTTTTAGGAATTTCTTATAAGTATTCATTATTTGGATTTCGGAAACGATTTAAAA
AACAACAAATAAGAGAAAAAATAAAAAATATAAAGAAGAGAATGAATCATTAATATATGA
TTCGAAGAGAGTGACAATTTCAGGAATAGTAATAATTATTGATATATGTTAAGAAACTGT
CTATTGTGAAGTAATTTTTGCATAATTTTTATATAGTTTTTATGTTGTGGAACACATATT
CGGGTTAGGGTTATATATTATATTGTAATTTAATTTTTTATAACTTGAACAGTAATTAAA
TATATGTACCACCCCGTATGTTTAATCAA
>Py17XNL_0104650.1 gene=Py17XNL_0104650
AATAATATGATTTTGTTATTCAATATTAATTTAATTATTGAAAAAAATATAATATATTTA
ACTATAGACGATTGTTATATATAGGATTAAAGTATTTGCGTTACATATTTGGTGCATCGT
ATATAAAACAGCATGATTTTACTCAATTTGCAAATCAAAAATAAAATTTCGGAACAATGG
CTGGATTTATGTGTAAAAGGTTCGAGAATATATGGATTGCTTTTCCCGATACATTGAGTA
ATGGAAACTATCAATTTAAAGATTATGAAATTATCAATTCATATTGTAATAATAATTGTA
CGAATGAGCTCGATAAAGTTAATGCAATATGTTTATGGTTGTttgagaaAAATTTTGAGA
ATAATTCTTCGTTTGTGAATAATGCAAAAAGTAATATCGACATTGTTGAATACATTATCA
TATGGTTAAGTTATATGTTAAGCCTAAAATCACATGAGGAAATCACCAATATAAATGATT
TTTATGTAAAATATATAAAGGATGATGCGAAGTATAATAAGAAAATAGATGGTGTTAATG
CTTATAATAGTTATAAGGATCTTATAGATAAAAAACAATATTTGATGAACATAAATAAGA
ACGTTATATATAAATTTTATAATGCATTAAAATCATTATGTAACATGTATAATGAATTTA
ATGATGACAATCCAGATTGCAAGACATATTCAGAAAAAGCTAAAGAATTTGTTGAAAAAT
ATAAAGAACTTAATGAATATTATAATAATACTAAAGGAAGTCCCTATGATCATGTATTGT
CTACATTATCAAATGATTATAATATTTTAAAAAGCAAATGTGATTCTGATAAATCTATCA
ATTTCCCATCTCTTCCAACTTTTTCACGAAGATCAGTAATAAAAAGCACACTAACTTCAA
TTACATTTATATTTGTTGCAGTATCAATTTTATTTGGAATTTCTTATAAGTATTCGTTAT
TTGGATTTCGGAAACAATCTCAAAAACAACATTTAAGAAAAAAGCTAAAAAAATAAAGAA
GAGAATAGATCATTAATATATGATTCGAAGAATAGTAACTATTTCAGGAGTAGTAATAAT
GATTACATATTTAAGAAACTATCTATTTGGAAATAAATAATTTTTATATAGTTTTTATGT
TGTGGGTCAGGATTGAGATTAT
>Py17XNL_0104651.1 gene=Py17XNL_0104651
TTATTAAGCGTAAAATATATAAAATAATATGATATTACATAATCTACATATTATAAACAA
AATAAAATTACAATGGACAATACCATGTGTCGAAGGTTTGATACATTGAGAAGCTATCTC
CCCGATGAATTAGGCAAAGCCGCACTTGATCTAAAAACTCTTAAAAGTTTCAATAATTAT
TGTCCTATTGCAGGTTCAGAAAATAAATGTGAAACTGAGCTCGATAAAATAAATGGTGGA
TGTTTATGGTTGTTTGACCAATTGTTTGTGAAAAATAAAAAAAATGATATCAATATTGCT
GAATACATTATCATATGGTTAAGTTATAAACTAAACCAAAAGACGTATGAAGGAATCAAC
AATCTAAATGATTTTTATGTTAAATATATACAGAATAATACATATTATAATAAGTGTGAT
AATGGTGGTCAAGATTGTAGTGATACATTAACAGAAATAACGGGATATACAAATTATAAG
GAAATAATAGATAAAAAAAAGGAATTGTTGAGTATTAATTTTGGGCTTATGTCTAAATTT
TATGATGCATTTAAACCATTATGTAACATGTATACTGAGCTTGATGCAAACGACACATCA
AATAAGAACTATTTAGATTGTGCTAAAGAATTTGTTGGAAAATATAATGAACTTAATGAG
GTTTCTGATATTACTGAAGATAGTCCTTATTATCAAGTATTGTCTACATTATCAAATGAT
TATAATAATTTTAAAGGATTTTGTAATAGAATTAGCGTTGATTGTAACGATATTCCATCC
CTTTCACCGATAAAAATAAAAGAAAATGGTgtACAAGGTTCTGTACATAATGATGTACAA
AATTTTGGAGTTACATCATCAAGTTCGTCGATAACAAACAAATTAATTCCAGTTGTATCG
ATATTTGTTGCAATATCATTTTTTTTGGGAATTTCTTATAAGTATTCGTTATTTGGATTT
CGGAAACGATCTCAAAAACAACATTTAAGAGAAAAGCTAAAAAAATAAATAAGAAAATGG
ATAATTAATATAAGATTTGAAGAGTAATGGCTATCTCAGGAATAGTAATAATGATTGATA
TATGTTAAGAAATTGTCTAGTTTAAAATAAATATTTTTTTACCataaTTTTTGAACATAA
TTATTGGGTCTATAATAATAATTAAATAATATAATCAATATATATATTGTTatatatata
TATTTATAACATTTTTATACTGTTTTTGTATAATTTTTAAACAATTTTTATGTTGTGGGT
CAGGGTTAAGTGTCATATTGCATTTAATTTTGAATATTTTTTTATAATTTGATAACATCT
ATTAGTTTAAAGAATTGTTTTAAATATATATAGGAAATAAATTATTAAAAATATGTATAA
GATAGGTTATAATTATTAAG
>Py17XNL_0104652.1 gene=Py17XNL_0104652
AACCTCCAAATTATAACGGAATTTCATTATAATGGTTTCTAATGTGTGTGGTATAATTAA
TACGGTTGATAAATATGttgTTGATGATCCGAACAACCCGGGAGAATATCATTCTACGCA
TTTGTTAAAAGTAGCTTTCCCTAAAAATGACTGTAGTAATGATGACCGAAAACTTAGCTC
TTTTTTTATAGCATTGCTATCTTTACTTAATGATAATAATAAAAATGAAAATTTAGCGGG
TGATAAACTTGTGGAATATGCTATTTTATGGTTAAGTTATAAACTAAATCAAAAAAAAGA
AAATGGAACGATCATATTAAACGATTTTTATAATAATATTGTAGTAACAAATAGTTGTTA
TTATCAGAAAATAAATGCTAatagtgataGTGATAATAAGATTAGTAAGGATGTTATAAa
aaaaAAAATAGAATCGATGGATATCGATATTAAAGATATATCTAATTTTTATGATGCATT
TAAATCATTATGTAACATGTATAATGAAATTGTTGCAGATGACGACCAATGCAATAAATG
TTTAAAAAGTGCTGGAGAATTGTTTGAAAAATATGAAAAACTTAAAAATGCTTTAGATGT
TAATAAAGGAAGTTCTTATTATCAACTATTGTCTAGTTTATCAAATGATTATAAAATTTT
TGAAAATAAATATAGTGATAAATGTAGTAATATCTCACTTGTAGCTTGTCCACGAAGTTC
AGTAACAAAAAATATACTAATTACAATTGCAATTATATTTGTTGCAGCATCAATTTTCTT
GGGTATTGCTTATAAGTATTCGTTACTTGGATTTCGGAACCGATTTCAAAAACAAAAATT
AAGAGAAAAGCTAAAAAAATAAAGAAGAAACTGATCATTAATATATTATTCGAATATTAA
TAATGATTAATATATGTTAAGAATCTGTCTATTGGGAAGTAATTTTTGCATAATTTTTAT
ATAGTTTTTATGTTATGGAACCCATgttcgggttaGGGTTAAGTATTATATTGTATTAAT
TTTTTACAATTTGAACACTAATTAAATATATATATCATCTCATATATTTAATCACTAGAT
GAAGTTAAAAAT
>Py17XNL_0104653.1 gene=Py17XNL_0104653
AATTATAACAGAATTTCATTATAATGTCTTATAAAGAGTGTGATGCAATTAATACGATTG
ATAAATATTTTGATGATAATACGGAAAACCCGGAAGAATATGATGTGAATATATTACATA
TGTATTGCCCTGGCAATAAATgtagtagtgatgaagaaGAAATTGTCGCTGGTTTTATAA
TGTTACTAAATATGATTGGTGAGGAAGGTATAGATGGTGAAAAACTTGTTGAATACGCTA
TTTTATGGTTAAGTTATAAACTAAATCAAAAAACGCAAAATGGAACTACTACATTAAACG
AGTTTTATACTAATCGTGTAGTAAAAAATAATAAATATGAGGAGAATATATCTACTAAta
ATAATATTAATAAGGATGTTATAGAAAATAAAATAAAATCGATGAATATGAATATTAAAG
ATGTATCTAATTTTTATGATGCATTTAAATCATTATGTAACATGTGTAGTGAAATTAGTG
CAGAAGCAAATACTGAATGCAAGAAATGTTTAGAAAATGCTGGAGAATTTTTTGAAAAAT
GTGAAAAAGTTAAAAATGCTTTAGATATTACTAAAGAAAATTCTTATTCTCAACTATGGT
TAAGTTTATCAAAAGATTATAAAAATTTTGAAGGTAATTATAATAGTATTTGGTGTAATA
ATGTTCCATCAGTTGTAGCTTGTCCACGAAGTTCAGTAACAAAAAATACCCTAattgcaa
ttGCAATTATATTTGTTGTAGCATCAATTTTATTGGGAGTTTCTTATAAGTATTCGTTAT
TTGGATTTCAGAAAAGATCTCAAAAACAACATTTAAGAGAAAAGCTAAAAAAATAAAGAA
GAAACTGATCATTAATATATTATTCGAAGAGTAGTGATTATTCCAGGAATAGTAATAATG
ATTGATATATTTTAAGAAATTGTCTATTTCGAAGTAATTTTTGCATAATTTTTATATAGC
TTTTATGTTGTGGAACCCATATCCGGGTTAGGGCTAAGTAT
>Py17XNL_0104654.1 gene=Py17XNL_0104654
TATTATAAACAAAATAAAATTATAATGGATTATACCCTGTGTATGAGGTTTAATAACTTG
AGAACCTATTTACCCGATGACTTAAGCAAACATCCAACTAGTGATATTAATAATTTAGGG
AACATTAAGAATTATTGCTCTAATGGAGAATCAGATGGAACAGGATGTAAGACTGATCTC
GATAAGATAAATGGTGCATGTCTATGGTTGTTCGAGCAATTGTTTGTAAGAAATAAAAAA
AATATAAACATGGCTGAATACATTATTATATGGTTAAGTTATATGTTAAACCTAAAAAAA
GAAAGCGAAATCACCAAATTAAACGATTTTTATAGTAAGTATATAGAAAATAATACGCAT
TATACTAATTGTGATAATGATGTTAAAGATTGTAGTGATACATTAAAAAAAATAACAGGA
TACACAAATTATAAGGAAATCATAGATAATAAAATAAATGTTATCACTATTGATATTAAT
GATATGTCTAAATTTTATGATGCATTTAAATCATTATGTAACATGTATACTGAACTTGTT
GCAGGAGAGTTAAAATGTGAGAAATGTTTAGAAAATGCTAAAGAATTTGTTAAAACATAT
GATGAACTTAACAAAAATTCTAATATTACTAAAGATAGTCCCTATTATCAAGTATTGTCT
ACATTATCAAATGATTATCATAATTTTAAAAATTATTGTAGTATGAATAATGTTGATTGT
AGCAATATGCCACACCTTTCACCGATAAACATAAAAGAAAATGGTGTACAAAATTCTGGA
AAAATATTTGAACAGAATGGACAGGGTTTTGAACAAATTTCTGAAGTTCCATCATCAAGT
TCGTCGATAACAAGCAAATTAATTCCAGTTTTATCGATAATTGGTGTAATAGGATTTCTT
TTAGGAATTTCTTATAAGTATTCGTTATTTGGATTTCGGAAACGAACCCAAAAACAACAT
TTAAGAGAAAAGTTAAAAAAATAAAGAAAATGAACTATTAATATGTGATTTGAAGAGTAG
TGATTATTTCAGGA
>Py17XNL_0104655.1 gene=Py17XNL_0104655
CAAAAATAAAATTTTATCACAATGGATAAGCAAGTGtgTGAAAGCTTTCTGAGTGTATGG
GAGGATTTTCCCGATACATTGACCGAAACTAATGAATATCATGAATTTAAAGATGGTAAT
TTTTTAAATAGTTATTGTTTTAAAGATAAATGTGATCATGATCATCCTCTCGATAAAATT
AATGCTGGATGTTTATTTTTGTTTAATAAATTCTTTGGAAGTTCTGGTGTGTTTAAGGAT
AATGCAAAAAATTATATCAATGCTGTTGAATACATTATCATATGGTTAAGTCATATGTTA
AACCTAAAGGATAAAAAAGGAAACATTCTAAAAAATTTTTATGAAATATATATAAAAAAT
CAAGATAAGTATAAAAATACTATAGATGGTGTTGATGGTTGTAATTATGATGATCTTATA
TATAAAAAAAATGATTTGATGAATATTACTAATGAAAAATTGTCTAAATTTTATGCTCCA
TTTAAATCATTATGTAACATGTATAATGCATTTaacgaaacgaAACCAAATTGTGATAAA
TGTTTGAATTATGCTGATGAATTTGTTAAAAAATATAATGAACTTAATGGAGATTCTAGT
ATTACTAATGACAGTTCCCGTAATAAACTATTGTGTACTTTATCAAATGATTATGATGAT
TTTAAAAAGAAACATAGTGATGTTAAATGTTCCAATTTATCCTTCCAAGCGATAGAAAAA
CCCAAAAATTGTGTAGAAAATTCTAAACAAAATCCTGAACAACCTTTACAAAGATTAGAA
CAAATTTCTCAAGATGTATCATCAAGCTCATCGATAGGAAACAAATTATTTACAGTTTTA
TCGATATTTGGTGCAATAGCATTTTTTTTAGGAATTTCTTATAAGTATTCGTTGTTTGGA
TTTCGGAAACGATTTCAAAAGCAAAAATTAAGAGAAAAACTAAAAAATATAAAGAAGAGA
GTGAATCATTAATATATTTTAAGAAATTGTCTATTTGGAAGTAATTTTTACATAATTTTA
TATAATTTTTATATTGTgggtcagggttGTGTTTGTGAACCCATATTCgggtTAGGGTTA
AGTAATATATCTTTAATTTTTATAATTTGAACACGAATTAAATATATGTATCATTTCGTA
TGTTTAATCACAAGATAAAGTTCGAAAGCCCAAATATGCAACCAAAAAGGGGAATAAGCT
AATATGTAATGAATTGCGTAACATATTTTATAAGTTATAATATATATAATTGAGTGTTCA
TGCCGATTCAATATGATT
>Py17XNL_0104656.1 gene=Py17XNL_0104656
ATTAAGCATCCCTCTATTTAAGACAATTGTCATATAAAGGGTTAAAGTATTTGCGTCACA
TATTAGGAGCAATGTATATAAAATAGCATGATTCTACTCAATTTACAAATATAAAATGAA
ATATAATCACAATGGATAAGCAAGTGTGTGAAAAGTTCCAGGAAGTAAGGAACTCGATTT
CCGATGAATTGAAAGGTAATGGAATCCCTGAATTTGACGATGATGATATTTTAAATAATT
ATTGTGATAGTAAGAAATGTATTAGTGATTACGATAGAATAAGTGCTGGATGTTTATATT
TGTTGTATCAATTCTATAACGATTCTGGTATATTCCCCTCTCCAAAAAATAATAACCGCT
ATATTGTTGATTACATTTTGATATGGTTAAGTTATATGTTAAACCTGAACAAAAGTGAAA
GAGATGACAGCATAAAGAGTTTTTATAATTATCAAATAGATAGTTGTGATAAATATAAGA
CGCAAATAAATAATTTAGCTGGTTATGATAATTATAAGGAACTTATAGATGAAAGAAAGT
ATTTGTTGGATATGGATAGTAATATTGTATCTAAATTTTATCAAGCACTTAAATTATTAT
GTAACTTGTATAATGAACTTGGTGATGACAATAAAAATTGCAAGAATTATTTGGATGATA
ATAATGAATTTTATAAAAAATATGAAGAACTTAAGAATGATTCTGATATTACTGGAAATG
AACTATATAACAAACTATTGTCCACTTTATTAAAAGATTATAACAATTTTAAAACGGAAT
GTAACGTTATTTTATCCCCTCCACCGGAAGAAACAAAACAAAATCATGGTCAAATTCCTG
TAGATagttctggacaaTTTTTTACAGAAGATTCTGAATTTAATTCTGAACCGAGTTCTG
GACAAATATCTGAAGTTACACCATCAAGTTCATCGATAGTAAGCAAATTAATTCCAGTTT
TATTGATATTTGGTGCAATAGCATTTTTTTTAGGAATTTCATATAAGTATTCATTATTTG
GATTTCGGAAACGATTTCAAAAACAAAAATTAAGAGAAAAGCTAAAAAAATAAAGAAGAA
AACTGATCATTAATAAATTATTCTGAATATGACGATTGATTTATTTTAAGAAAGTGTCTA
TTTCGAAGTAATTTTTTATCATAgtttttatattgTTTTTATGTTGTGGGTCATAGTTGT
GTTTGTGGAACCCATATTCGGGTTAGGGCTAAGTATTATATTGCATTTATTTTTTATAAT
TTGAGCAATAATTAAATATATGACCATTCACATATTTTTAATCACGCGGTAAAGCCTAAA
TATGCAACCAAAAAAGGGGTACTACCATTAATATGAAAAGAGTCACATAAATTTTTTTCA
TAAATTATAATATATATAATTTAGTGTTCATATCGATTTAATATGATTAAAAAAATGGCT
ATATTGGATATATTAA
>Py17XNL_0104657.1 gene=Py17XNL_0104657
CAAATTATAACGGAATTTCATTATAATGCCTACTAATCTGTGTGATGGACTTACAACGGC
CGATAATGGTCTTGTCTTCGATCGAAATTCTCAAAATTATACGTTAGAAGGAAGTTATAC
CAATATTTATTGTCCTGATAATAATTGTGATAATGATGATAACAAAAAAATTAGTTCTGC
TTTTATAGGATTGCTAGGTTTCTATAAGGAAGTTGTTGATATGCAAAATATAGAGAGTGA
TGAAATTGCTGAATACGCTATTTTATGGTTAGGTCACATACTGAATCAAAAAACAGAAAA
TAGAACCACCACATTAAATGATTTTTATACCAAATACATAAAAACAAATAGTTATTATAA
TCAGGAAAAAATTGGTGATAGTAATAATAAGATTAAGATAGATGTTATAGATGCAAAAAT
AAAATCGATGAATATGAATATTAAAGATATATCAAATTTTTATGATGCATTTAAATTATT
ATGTAAGATGAATAATGAAATTGGTACAAAAAAAATCCAATGCAATACATGTTTAAAAAA
TGCTGGAGAATTTTATGAACAATATGAAAAACTTAAAAATGATTTAGATATTAATAAAGG
AAGTTCTTATTTTCAACTATGGTTAAGTTTATCAAAGGATTATGACAAATTTAAAGAGAA
ATATAATACACGTGGATGTAGTGATATCAAATTCCTTGAATCTTGTTCACaaagttcagt
gaaaaaaagtcaagtgacaaatagtccagttacagaatgttcagtgacaAAAATtcaagt
gacaaatagtccagtgacagaatgttcagtgacagaatgttcagtgacagaatgttcAGT
GACAAAAAGTACACTAATTCCAATTGCAATTATATTTGTTGCAGCATCAATTTTATTGGG
AGTTTCTTATAAGTATTCGTTATTTGGATTTCGGAAACAATCTCAAAAACAACATTTAAG
AGAAAAGCTAAAAAAATAAAGAAGAAAACTGATCATTAATATGTGATTCGAAGAGCATTG
GTTATTCCAGGAATAGTAATAATGGT
>Py17XNL_0104658.1 gene=Py17XNL_0104658
GTCATTAAAACATAAAATATAAATATATTCCTTTTCTATGTTCAAACATAATTTAAATTC
ATAATAAAAGTATATTAATTTTTATAATAAAGTTATAGCAGATGCTAGTAAGAATAGCAT
TTATTGTATAAAATGCATCATATCTATATTTAATCAAAAATGTATTAAGCAACCCTCAAT
TTAAGTTGTTATTTATAGGGTTAAATTATTTGCGTCACATATTGGGAGCAGTGTATATAA
AACAGCATGATTTTATTAAATTTACAAATCAAAAATAAGATTCCATTATAATGAATAAGA
AAGTGTGTGAAAAGTTCGAGAATGTATGGGGTAAATTTCCCGATAAATTAACCAGTGATA
ATAAGTACCAATTTAAAACAGAAAATTTCTTAGATGGTTATTGTGATAGTTATAGTTGTG
ATACTGATGCCGAAAAAATTAATGGTGGATGTTTATATCTTTTTAATCAAATATTTGGGA
CTTCTCAATTGTTTAAGTCTGTTGCAAATAGTAACATCAATATTGTTGAGTACATTATGA
TATGGTTAAGTTATATGTTAAACCTAAAGGAACAAACAGGAAATGATACCAATCTAGAAT
ATTTTTATAGTACAACTATAGATAATGATAGGTATAAAAATTCTATAGCTGATGTTAAAG
AGTATAAAAATTATAAGGATCTTATAGATAAAAAAAAAGAATTCATGGATATTTCTAATG
AAAAAATATCTAAACTTTATGATTTATTTAAAAGTTTATGTAATATGTATTTTTATTTGG
ATGAAAACAATCCAGATTGCACGAAATATATATCAAACGCTAAACAATTTGTTAACAATT
ATAAAGAACTTTATGGAGATTCTAGTAATAATGATAATAGTTTATATAGACAAATATTAT
CTAATTTATCAACTGATTATGGTAATTTAAAAAAGAAATGTAAAAATAGTTCGTCCTTTC
CATCGATAGAAATAACAGACAATTCTGCACACACTTCTGAAGTTGCATCATCAAGTTCGT
CGATATCAAAGAACTTATTTATAGTTTTATCGATATTTGGTGCAATAGGATTTTTTTTAG
GAATTTCTTATAAGTATTCGTTATTTGGATTTCGGAAAAGAGTTCAAAAACAAAAATTAA
GAGAAAAAATAAAAAATATAAAGAAGAGAATGAATCAATAATATATGATTCGAAGAGAGT
GACAATTTCAGGAATAGTAATAATGGTTTATATATTTTAAGAAACTGTTTATTTGGAAGT
AATTTTTGATCAtagtttttaTATAGTTTTTATGTTATGGGTCAGGGTTGTATTGTGGAA
CCCATATTCGGGTTAGAGCTAAGTATTATATATTTATTTAATTTTTATAATTAAACACTA
ATTTAATATATGTACTATACTCGTATTTTTAATCACAAGATGAAATCAAAAG
>Py17XNL_0104659.1 gene=Py17XNL_0104659
TATAAATTATATTCCATCATAATGAAAGATGATATATGTGGAAATTTTGATTATTTGAGG
AAGCATTTATCCGATGAATTAAATGTAAACGCAGAATTTGGCTTAGAACAAATTAGTGAT
TACAGTAATTACTGCCCTAATGGAGACTGTAACACTGAGCTCGAAAAAATTACGATTGGA
TTTTTATGGTTACTTGGAAAATATTTTACTGAATACCCAAATAAAGGTAATACTATAAAT
AGTGCTAAACCATTTTTTCTATATATTATTTTATGGTTAAGTTACAAATTAAATCAAAAT
TCAGACAAAAAACCCACCAACATATACGATTTTTATACTGAAAATGTAATTGGTAATAAT
AAATATAGTAAATTTATAGAAGATTCAAACAAATTTACAAATATTAAGGGATTCATAGAC
AAACAAAAAGATTTTATGAATATTAATATTAAAGATTTGTCTAAACTTTATGATGCATTT
AAACTATTATGTAGTATGCATGATAATGGTGCAATGAGTAAAGATAGCAACATACTGTTA
AATAGTGCGAATGAATTTGTTAGCAAATATCAAGAACTTTGTGAAGATTCTAATAATACT
GATGGTAGTTCGTATAAACAAATATTGTCTGCTTTATCAACTGATTATAACAATTTAAAA
AATAAACATAGCAGTAATACACCTCTTCcagacataacagcagacatgtctGCATACATT
TCTAGAGTTACATCATCAAGTTCGTCGACAGGAAACAAATTATTTACAATTTTATCGATA
TTTGGTGCAATAGCATTTTTTTTAGGAATTTCTTATAAGTATTCGTTATTTGGATTTCGG
AAACGATTTCAAAAACAAAAATTAAGAGAAAAACTAAAAAATGTAAAGAAGAGAATGAAT
CATTAATATATGATTCGAAGAGAGTGACTATTTCAGGAATAGTAATAATGATTTATATAT
GTTAACAAACTGTCTATTTCGAAGTAATTTTTGCATAATTTTTATATAGTTTTTATGTTG
TGGGACCCATGTTCGGGTTAGGGCTAAGTATTATATCTTTATTTAATTTTTTATAATTTG
AACACTAATTTAATATATGTATAATTCCGTATGTTTAATCACGAGATTAAATTCAAAAGT
CAAATATGccccccAAAGGAACATATTCATTAATATGAAATGTGTCGCATAATATTTTTT
CATATGTTATAATATATTAAATTGAGTGTTCATGTCAATTTAATATGATTAAAATAAAAT
TTCTATATTGTATATATTAATATAGATATCGATTATATATGAATTCATATTATGATATAT
CATAATTTTCTATTATATAAAACTTGTTAATCAGGGGCTATATTGAATTATCC
>Py17XNL_0104660.1 gene=Py17XNL_0104660
TTTATATATTTTAAGGATTATAGCAATAATATAATTTTTAATTTTTTATATTTATACAGT
ATTTAAGTTTTTGAAAGACAATCATTAAAACAGAAAATATAAATATATTCCTTTTCTATC
TTAAAACATACTTTAAATTCTTTATAAACGTATATCCGTTTTTATAATAAAGTTATACCA
TATTTTATTAATAATAGTCATTTTTGTATAAAATGCATCATATATACATATGGAAAAGGT
GTATTAAGAAACCCTATATTTAAGGTAATTTAGCTAATTGTCATAAAATAAGTATAATAT
GATTTTAGTAATAATATTATTTTATTATTCTATATTAATTTAATTAATGAAAAACATATA
ATATATTTAACTATAGGAAATTGTTATATATAGGGTTAATGTATTTGCGTCGTATATTTG
GTGCAGTGTATATAAAACAGCATGATTCTATTCAATTTATAAATATAAAATGAAATTCTA
TCACAATGAATAGGCAAATGTGTGAAAAGTTCCAGGAGGTAAGGAACTCGCTTCCCGATC
AATTGAACAGTAGTGGATATTATCAATTTAAAGATGAAGAATTTTTAAATAATTATTGTA
ATAGTAATCAATGTCAAAGTGATTACGATAGAATAAGTGCTGGATGTTTATATTTGTTGG
ATCAATTATATAAGGATTCTGGTGTGTTACCCTCTCCAAAAGATAGTAACCCCTATATTG
TTGATTACATTTTGATATGGTTAAGTTATATGTTAAACCTGACCAATAGTAAAGGAGACA
ATATAAAGAGTTTTTATAGTGCATACATAAATAGCTGTGATAAGTATAAGACGGAAATAA
GTGAATTAAAAGATCATGATAATTATAAGGATCTTATAGATAAAAGAAAGGAATTTTTAT
ATATGGATAGTAATATTGTATCTAAATTTTATGAAGCATTTAAATTATTATGTAACTTGT
ATAATGAACTTGATTATGAAAAAAAAAATTGCAAAAATTATTTGGAAGATAATAATGAAT
TTTTTAAAAAATCTGAAGAACTTAAGAAAGATACTAGTATTACTGGAAATGATTCATATA
ATCAACTATTGTCCACTTTATCAACTGATTATAATGATTTTAAAAAGGAATGTAAAGAAA
TTTTATCCCCTCCACCGAAAGAAACAAAAGATAATCCCGGACAAACTCTTGTAGGTATTT
CTGGACAAGGTATAGATgatttgggacaaaatgtacatagttctgaACAATattttgcac
aagatTCTGGACAAGATGCACATAATTCTGATGTTGCATTATCAAGCTCATCGATAGTAA
GCAAATTAATTCCAGTTTTATTGATATTTGGTGCAATACCAATTTTTTTGGGAATTTCTT
ATAAGTATTCGTTATTTGGGTTTCGGAAACGATTTCAAAAACAAAAATTAAGAGAAAAGC
TAAAAAAATAAAGAAGAAAACTGATAATTAATAAATTATTCTGAATATGACGATTGATTT
ATTTTAAGAAAGTGTCTATTTCGAAGTAATTTTTGATCATAGTTTTTATATTG
>Py17XNL_0104661.1 gene=Py17XNL_0104661
TTTAAGGCAGTTTAGCTAATTTTCATAAATATATATAAACTTACTATGATGTTACTATTG
TATTATTACTTTACATTAATTTTAAATTAACATTAAAAATAAAATGTGATTAACTACAGA
TAATTGTTATATAGAGAATCCAATTTTACGTCCCTATTTTGATGCAGTATATATTAAATT
AATATGATGTACTTAATTTATAGTTCAAAAATAATTTTCCAATATGTTGACTAGTAAAAT
GTGTGATCAGTTTGATACTATGTGGAGGGCTTTTCCCGATGAATTGAATTCTGGAGAATA
TGATTTTAAAGGTGGATCGCTCAATATCTATTGCTCTAATAGAAAATGTGAAAATGATAT
CGATAAGATTAATGCTGGATCTTTATGGTTATTTAAACAATTTTATGGAAGTTCATATAA
TTTTTCGAGTAATGCAAATGGAAATATGAATATTGTTACATACATTATGACATGGATAAG
TTATAAGTTAAATCAAAAACCACAAAAGGAAATCACCAAGTTTAACGATTTTTATAGTAA
GCATATGGAAAATGTTGAGGAGTATAAAAAGACTATAGATGGTGCTACGGGATATAAAAA
TTATATTGATCTTATAAATCAAAATAAATTGATGGATATTGATATTAGTGTTATGTCTAA
ATTTTATGATTTATTTAAAAACATATGCAGCATGTATATCAATATTGGTAAAAAAAACAA
GGGCGAGATGTATTTAGAATACGCTAAAAAATTTGCTAATGAATACAAACAACTTTTTaa
tgataatGATAATAATGAAGGGAATTCATATAATAAAATATTGTCGGCATTATCAAGTGA
TTATTATAATTTTGAAAAAAACAAAGTTGATGGTAAACCAATAAATCTTCCTTCGCTACC
AACAAAAAAAACAGTTGAAAATGTTGACATATCAAATCCTAAAGAAACACAAGATGTCTC
CTTGAGTGAAACGCCAGCATCAAGTTATGAAGCTAAAGTATCAGATTCTGATTCAACATT
ACCAAGTCCATCACAAGTAAATAAATTAATTTTAATTCCAATTATATTTGTTGCAACATT
AATTTTATTAGGAATTGCATATAAGTATTCATTATTTGGATTTCGGAAACGATCTCAAAA
ACAATATTTAAGAGaaaagataaaaagataaaAAAATAAAGAAGAAAATGGATCATTAAT
ATATGATTTGAAGAGTAGTGAATATTTCAGGAATAGTAATAATAATTAATAAATTTTAAG
AAACTGTCTATTTGGAAATAAGTATTTTTTTGTCATAATTTTTATATAGTTTTTATATTG
TGGGAACCATATTGGGTTAGGGTTATACATTATATTGCATTTATTTTTGTATAATTTTAA
AATTAATTAAATATATGTATCATCCCGTATGTTTAATCTCGAAATGATGCCTAAATATGC
AACCAAAAGGGGCACTGCCATTAATAT
>Py17XNL_0104662.1 gene=Py17XNL_0104662
TACAAATATAAAATGAAATTCTATCACAATGAATAAGCAAGTGTGTGAAAAGTTCGAGAG
TGTATGGGATAAATTTCCTGATGAATTGGACAGTGATAATAAGTATCAATTTAAAACAGA
AAATTTCTTAGATAGTTATTGTTTTAATAATGAATGTAAAGGTGATCTCGATAAAATTAA
TGCCGGATTTTTTTATTTCCTTAATCAATTCATTGGGAGTTCTTGGTCATCGTATTATGC
GCAAAATAATATAAATATTGTTGATTATATTATTCTATGGTTAAGTTATATGTTAAACCT
AAAACCACAAGTAGGAAATGTGAAGAATCTAGAATATTTTTATAGTACAACTATAAATAA
TGATAGGTATAAAAATTCTATACCTGATGTTACAGATTATAAAAATTATAAGGATCTTAT
AGATCAAAAAAAATATTTTTTGGGTATGGATAAAAATATTATATTTAATTTTTATGAAGT
ATTTAAATTAATATGTGAAATGTATACTAATTTTAATGAAACGAGATCACATTGCTCAAT
CTGTTCGCAAAATGCTAATAAATTTGTTAATAAATATAAAGAAATGAATAAAAACTCTGT
TATTACTAGTAATAGTTCCTATAATAAACTATTGTCTACTTTATCAAATGAATATATTAA
TTTTAAAAATTATTATACTAGTAAATGTAGTAGTTGTAAGGATATTCCATCCCTTCCATC
AGTAGAAAAAATACAAAGTCCTGAGCAATTTTCTGGACAAGGTTCTGAAGATACACCATC
AAGTTCGTCGATAACAAGCAAATTATTTACAGTTTTATCGATATTTGGTGCAATAGGATT
TTTTTTAGGAATTTCTTATAAGTATTCGTTATTTGGATTTCGGAAACGATTTCAAAAACA
AAAATTAAGAGAAAAAATAAAAAATATAAAGAAGAAAATGAATCATTAATATATGATTCG
AGGAGAGTGACAATTTAGGAATAATAATAATTATTTATATATTTTAGGAAACTGTCTGTT
AGGAAGTAATTT
>Py17XNL_0104663.1 gene=Py17XNL_0104663
CTTAAGTAAATATAACATATATTTATGCAATATATATAAATAACATCATCCCACATAATC
TCCAAATTATAACGGAATTTCATTATAATGGGTGCTAATCTGTGTGATGGACTTAAAATG
GCCGATAATGGTCTTGTCTTCGATCGAGATTCTCAAAATTATAAGTTCACAGGAATTCAT
ACCAATCTGCATTGTCCTGGTAATAATTGTGATAATGATGATAACAAAAAAATTAGTTCT
GCTTTTATAGCATTTTTAGTTTTCTTTAAGGATTTTGGTGATATGAAAAATTTAGAGAGT
GATAAACTTGCTGAATACGCTATTTTATGGTTAAGTCACAAACTGAATCAAAAAGCACAA
AATGGAACCACCACATTAAACGATTTTTATACTAAACATATAGAAACAAATAGTAAATAT
GATCAGAAAACAATTGGTGATAGTTATAATAAGATTAATATCGATATAAAACAAAAAATA
AAATCGATGAATATTGATATTAAAGATATATCTAATTTTTATGAAGTATTTAAATTATTA
TGTAAGATGGATAGTGAAGTTGATAAAACAAAAACCCAATGCAATAAATGTTTAATAAAT
GCTGGAGAATTTTATGAAAAATATGAAAAACTTAAAAATGGTTTAGATATTAATAAAGGA
AGTTCTTATTTTCAACTATGGTTAAGTTTATCAAAAGATTATGACAAATTTAAAGAGAAA
TATAATGCACGTGGATGTAATAATATCAAATTCCTTGAAACTTGTCCACGAagttcagtg
acaaatagtccagtgacagaatgttcagtgacaaaaagtcaagtgacaaatagtccagtg
acaaatagtccagtgacaGAATGTTCAGTAACAAAAAATACACTAATTACAATTGGAATT
ATATTTATTGCAGCATCAATTTTATTGGGAGTTTCTTATAAGTATTCGTTATTTGGTTTT
CGGAAACGATCTCAAAAACCCCATTTAAGAGAAAAGCTAAAAAAGTAAAGAAGAAACTGA
TCATTAATATATTATT
>Py17XNL_0104664.1 gene=Py17XNL_0104664
TATTTGGTATAGTATATATAAAAACAGCATGATTTTATTCAATTTACAAACCAAAAATAA
AATCCCATTATAATGAATAAGCAAATGTGTGAAAAGTTCCAGGAGGTAAGGAGCTCGCTT
CCCGATCAATTGAACAGTAGTGGATATTATCAATTTAAAGATGAAGATTTTTTAAATAAT
TATTGTGATAGTAATCAATGTCATAGTGATTACGATAAAATAAGTGCTGGATGTTTATAT
TTGTTGGATCAATTATATAAGGATTCTGGTGTGTTACCCTCTCCAAAAGATAGTAACCCC
TATATTGTTGATTACATTTTGATATGGTTAAGTTATATGTTAAACCTGGGCAAAAGTGAA
AACAAAATTATGGATGATTTTTATAATCCATACATAAATAGTTGTGATAAGTATAAGACA
GAAATAAgtgaattaaaagAGCATGTGAATTATAAGGGTCTTATAGATAAAAGAAAGGAA
TTTTTGTATATGGATAGTAATATTGTACCTAAATTTTATGAAGCATTTAAATCATTATGT
AACTTGTATAATGAACTTGATTATGAAACAAAAAATTGCAAGAATTATTTGGAAGGTGAT
AATGAATTTGATAAAAAATATAAAGAACTTAAAGATTCTGATATTACTAATAGCAGTCCA
TATAAAGAAATATTGTCTACTTTATTAAAGGATTATAATGATTTTAAAAAGGAATGTAAA
GAAATTTTATCCTCTCCACCGGAAAAAACAAAAGAAAATAttggacaAATTCttggacaa
gattatgaacTTACTTTTGAACAAGATTCTGAACAAAATATAGATAATTCTGATGTTGCA
TTATCAAGTTCATCGATAGTAAGCAAATTAATTCCAGTTTTATTGATATTTGGTGCAATA
CCAATttttttgggGATTTCTTATAAGTATTCGTTATTTGGATTTCGGAAACGATTTCAA
AAACAACAAATAAGAGAAAAACTAAAAAATAAAGAATAAAATGGATTATTAATATATGAT
TCGAAGAGTAGTGACTATTCAAGGAATAAAATAATGGTTGATATATGTTAAGAAACTGTT
TATTTGGAGATAAGTAATTTTTTCATAATTTTTATATAGTTTTTATGTTGTGAGTCAGAG
TTATGTCTGTGGACCACATATTTgggtTAGGGTTAAGTATTATATTGCATTTAATTTTGT
ATAATTTGAACAATAATTAAATACATGTACCATCCTGTATGTTTAATCATGCGGTAAAGC
CTAAATA
>Py17XNL_0104665.1 gene=Py17XNL_0104665
TTAAGGCAGCTTAGTAGTTATCAAAAAAAGGAATAGACCGTTTCTTTAGTAATAATATTA
TTCTATATTAATTTAATTAGTGAAAAACTTATAATATATTTAACTATAGATCGTTGTTAT
ATATAGGGTTAAAGTATTTGCGTCGCATATTTGGTGCATTGTATATAAAACAGCATGCTT
TTACTCAATTTAGAAATCAAAAATAAAATTCGATCACAATGGATAAGGATGTGTGTGAAA
AGTTCAAGAATGTATGGACAAATTTAGAATATGATTCGAGTACTGAAAGCTATAAATTTA
AAGATGATAATGATTTCAAAGAGTACTGTACTGATGTAAATTGTGAAGAGGATATCAATA
AAATTAATGCTGCATGTTTATTTTTGTTTAATGAACTCTTTGGGAGTTCTGACTCGTTTA
ATTCTGTTGCAAAAGGTAACATCAATATTGTTGAGTACATTATGATATGGTTAAGTTATA
TGCTAAACTTTACCACAATTGATGAAAGTGGCAGTATAGAGCTTTTTTATGAAATATATA
TAAAGGATTGTGATAAGTATAACAACAAAATAGATGGTGTTACTGCTTATAATAGTTATA
AGGATCTTATAGATAAAAAAGAAGATTTGATAAGTATTTATGTTAAAGATATATCTAAAT
TTCATGATGCATTTAATACATTATGTATGATGTATATTGAATTTGATTCAGAAAATGCAG
ATTGCAAGAATTATTTAGAAAAAGCTAAAAAGTTTGTTGAAATATATGATGAACTTAATG
AATATTATAATAATGGTAAAGGCAGCCCCTATAATCAATTATTATCTACATTATCAAATG
ATTATAATAGGTTTAAAAATAAATGTAATAATCTTCCATCACTTTCAACATATTCACGAA
AATTAGTAATAAAAAGGGCACTAATTCCAATTGCATTTATATTTGTTGCCGTATTAATTT
TCTTGGGAATTGCATATAAGTATTCGTTACTTGGATTTCGGAAACGATCTCAAAAGCAAT
GTTTAAGAGAAAGAATAAAAAATATAAAGAAGAAACTGATCATTAATAAATTATTCTGAA
TATGACGATTGATGTATTTTAAGAAACTGTCTATTTCGAAGTAATTTTTGCATAATTTTT
ATATAGTTTTTATGTTGTTGAACCCATATTCGGGTTAGGGCTAACTATTATATTGCATTT
AATTTTTTATAATTTAAACACTAATTTAATATATGTATCATCCCGTATGTTTAATTTC
>Py17XNL_0104666.1 gene=Py17XNL_0104666
CATTAAAACATAAAATATAAATATATACCTTTTCTATGTTCAAACATACTTTAAATTATT
TATAAAAGTATATCTATTCTTATAATAAAGTTATACCATATTTTATTAATAATAGTCATT
TTTTGTATAAAATTCATTATATATATATTTAACTAAAATGTATTAAGCAACCCTCTATTT
AAGGTAATTTAGCTAATTATGATAAATAGATATAGAACGTTTCTTTACTAATAATATTAT
TATATTATTCTATATTAATTTAATTATTGAAAAACATATAATATATTTAACTACAGACAG
TTTTTATTTATAGGGTTAAATTATTTTCGTCACATATTGGGAGCAGTGTATATAAAACAG
CATGATTTTATTAAATTTACAAATCAAAAATAAAATTCCATTATAATGAATAAGAAAGTG
TGTGAAAAGTTCGATAATGTATGGGAGGTTTTTTCCGATACATTGACCAGTGATAAAAAG
TATGAATTTAAAACAGGAAATTTCTTAGATAGTTATTGTGGTGATAATAATTGTAGTACT
GATTACGGAAAAATTAGTGCTGGATTTTTATATTTGTTTAATGGACTCTTTGGGGTTTCT
GGTTTGTTTAATTCTCGCGAAACAAGTAACATCAATGTTGTTGAATACATTATGATATGG
TTATGTTATATGTTAAACCTGAAGAGTACTCAAGATGGCAGCTTCACCAATCTAAATAAT
TTTTATAAAGCAAATATAGAAAATCACAACAAGTATAATAGTTTCATTGAGCTTATaaaa
aaaaaaaAAGAATTGATGAATATTTCTAATGATAAAGTGTCTAAACTTTATAAGTTATTT
AAAATTTTATGTGAAATGTATACTAAAGTTGATGAAGACAATAACAATTGCAATAACTAT
TTGAAAGATGATAATCAATTTACTAAAATATATAAAGAACTTAATAATGGTCATGATGTT
ACTAATGATAGTTCCTATAATCAACTATTGTCTACTTTATCAACTGATTATGATAAATTA
AAAAATGAATGTAAAAATATTTTGTCCTCTCAACCGAAAGGAACAGAACAAATTCTTGTA
CAAAGTTCTGTAGATACATCATCAAGTTCATCGATAGGAAACAAATTAATTTCAGTTTTA
TCGATATTTGGTGCAATAGGATTTCTTTTGGGAATTTCTTATAAGTATTCGTTATTTGGA
TTTCGGAAACGATTTCAAAAACAAAAATTAAGAGAAAAAATAAAAAATATAAAGAAGAAA
ATGAATCAATAAAATATGATTCAAAGAGAGTGACTATTTCAGGAATAGTAATAATGGTTG
ATATATCTAAGAATCTATCTATTTAAAAATAATTTTTGATCAAAATATGTGAATAATTTT
TATATAGTTTTTATGTCATGGCGGTTGAAGTTATGTTTGTAGAACCCACATTCGGGTTAG
GGCTATGTATTACATTGCATTTAATTTTTTATAATTTTAATACTAATTTAATATATGTAT
CATCACGTATATTTAATCAGAAGATGAAGTTAAAAAGTTAAAATATGCAACCAAAAGGGG
AATAATCTAACATGAAAGGTATCAATAGCATAT
>Py17XNL_0104667.1 gene=Py17XNL_0104667
GAGATTATAAATTATATTCCATCATAATGGATGATACTCTATGTGGAAAATTAGATTACT
TGAGGAAGCATTTATCCGATGAATTAAGAGGAAAGGCAGAAACTGAATTTAAAAAGATTG
CAAATTACAAAAATTACTGCCCTAGTGAAAACTGCGATACTAATCTCGATCAAATTACGA
TTGGATTTTTATGGTTACTTGAACAATATTTTACTAAATATCCAATTAAAGGTGATAATG
AATATAATATTGAACCATTTTTTATATATATTATTTTATGGTTAAGTTACAAATTAAATC
AAAGCTCAGAGAACAGTACCACCAAAATATACGATTTTTATACTAAAAATGTAATTAATA
ATACTAAATATGGTAATTTTATAAGTGATTCCAATAGATATACTAATCTTAAGGATTTCA
TAGATAAACAAAAAGATTTGCTGAATATTAATATTAAAGATTTGTCTAATTTTTATGATG
CATCCAAATTAATATGTAGTATGTATTCTAATAAAGCAACGAATATAAATAAGGATGCAC
TGTTAAATAATGCGAATGAATTTGTTAAAAAATATCAAGAACTTAATAGAGATTCTAATA
ATATTGATGGCAGTTCATATAAACAAATATTGTCTGTTTTATCAACTGATTATGATAATA
TAAAAAATATAAGTACCAATATTACATCTCTTCCAGAGATAACAGCAAACGTTTCTGCAC
TATCATCTGGAGATACATCAAGTTCTTCGATAGGAACCAAATTATTTACAGTTTTATCGA
TATTTGGCGCAATAGCATTTTTTTTAGGAATTTCTTATAAGTATTCGTTATTTGGATTTC
GGAAACAATTTCAAAAACAAAAATTAAGAGAAAAACTAAAAAATGTAAAGAAGAGAATGA
ATCATTAATATATGATTCGAAGAGAGTGACTATTTCAGGAATAGTAATAATGATTTATAT
ATTTTAAGAAACTGTCTATTGGGGAATaatttttGCATAAttttTATATAGTTTTTATGT
TGTGGAACCCATATTGGGGTTATGACTAAGTATTACATTGCATTTAATTTTTTATAATTT
GAGCACTAATTTAATATGTGTCATTCCGTATGTTTAATCACAAGATGAAATCAAAAGTCC
AAATGGATGACCAAAAATGGGCATAAGTTAATATTAAAGGGGTCACATAACATCTTGTCC
ATAAGTTATAACATATATAATTGAGTTTCATGTCGATTTAATATGATTAAAATAAATGTC
TATATTGCATATATTAATTCATATTATGCTATATCATAATTGGCTATTATATAAGTCTTG
ATAACCCAAAGCTATATTGAAGTATTCACATCATAATATACAATGCATTTCTTTGTTTGG
TGAAGATATTTATTTAGTAAAACTTATTGTTTGTGTCATTATTATTTTGATTTAAATTGT
ATTTTAATAACCGAACTGTAATAATAGATA
>Py17XNL_0104668.1 gene=Py17XNL_0104668
TTAATTATTTTAATATTTAAAAATAGATATACATGTTTTATATAAAAAACGGTGCATTAT
CAAAGAAATTTTGTAAAACAAATAGAAGAAAATAGGAAAATAATTATTTTAATATAATTA
TTAATGTAAAAACAACATTGTTTTTTTCTATTATATATAAATATAAGTATATATGTAGTT
CCATACGTAACGGGATGTTTTATAAATTTTAATTTGAGTTTAGTCAATTATAAAAATATA
AAACTTATGTATTCGTAATTCTATATGTTAAAAATATCATTTATATAATATAATTAAAAT
TATTTATTTTTAGATATTATAATATTATGAATAATAGTATTTTGATGTTCATTATTTATG
AAACCTTCTATTATTGACATTATCTTGTGATTGAATTATTTAAATAAAAATACATTAAAC
TTATAAATCTGATAAAATATTCATTTTATCTTTTAAATAATAGTTGTTTGTACTTGATTA
GAAAAAGTTATTTGCTTCAATTTTAATTATACTTGTCCAGGTTTTCGAGTTATTAATTTT
TAACTAAAAAATACTGATATATATTTTAATATTTTGTTTGCAAAGTTCAAAAATGAATAA
ACTTTGTATTCAAATTGTTTTATTTCTTTTAAGCATCTCCGTATGCGTGAATACTAAACC
CCTTGCAACTGAACCTGCTCCAAAAAAAAATACAAAACTCAAATcaaaaaaaaatacaga
acccaaatcaaaaaaaaatatagaacccaaaccagaaaaaCTTTGTCCTACTCCAGAAGA
AATATATGAAAAAAACAAGCACTTATTATGTAACAATCCCGAAGAAATTAAAAATGCAGA
AAAACTTATGAACGATGCTTTAGAAGGTTTAAAATATCATGCTACAAATAAATATGGTTA
TATTTTCTATGGAGCATATAGTCATTATAACATGTTGTCTTATAAAAAATTATATCACGA
TTTTACATGTATTGAAAAAGTTGAATATACAATTAATGATCCAAATAAGTATAATAAAAT
AATAAACAAGTTATGGGATCCAGATAGTAAAAATTTTTTATATAAAGGCTCGGTTAAAAG
AAAAATTACCCGTGTGTACACTCCAAATTTAGTAATTATACAACAACGTTACAAAAATCG
TCGTTTGGAGCGTCAGAAATATTTTTATGCTTTAGCTGCAAAATTTGAAATATCAGAAGA
CAAAACTATAATTGTCATGACTTCGGCAAATATAAATGATCACAACAGTAAAAATAAGAA
ACCCTTTGAAAACACAATAATAAAAAGCGCAAATTTATTCAAAACTAACATTGATTCTGA
AGATGATATTAGAAAAGGAAAATTAAAAAAAACAATTGTTAACATAGCTGGATACATCAT
TAAAAAAAAAGACAAATATCTTGATATCACCTATGTCGAATCTATTGATCGCTATGTTCC
CAATTGGCTAAACCGCATTATTATAGAAGCTTCAAAATGTTGTTCCCCTCATAAATAAAC
ATATACTTCATATACATTTTTCACCGCCTAACATTAGAAAATTT
>Py17XNL_0104669.1 gene=Py17XNL_0104669
TTAAGAATAATAATGACAGGTTTAACCACAGACAATTATATATTATGGTTCAATTATTTC
GTCATTTATTAAGCGTAAATAATATGATGTTACATAATTTCATATTATAAACAAAATAAA
ACTACAATGGATCATTTCCTGTGTATAAGGTTTAGTACATTAAGGACATATTATCCCGAT
GAATTAGACAAATCTAAAACAACCAATTTTTATGCTTTAGGGACTATTAAGGATTACTGC
TCTAATGGAGATTCAGGAAACATACAAGAATGTAAGACTGAGCTCGATAAAATAAATGCT
GCATGCCTATGGTTATTTAATCAAATTATTTCTAATAAGGTTAATAGTTTAAATAAAGAA
CAGCTTAAAATTATTATTATATACATTATGATATGGTTAAGTTATAAACTAAAAATATCA
GATGTAGGTATCACCACATTAAAAGATTTTTATACTAAATATATAAAAAATCATACGGAT
TCTACTAACTGTAAAAAAAGTGGTATAAATTGTAGTGATACATTAAAAAATAAAACGGGC
TATAAGAATTTTAAGGAGTTCATAGAAAAAAACGAATATTTCATAAATATGGATATGAAC
ATTATGTCTAATTTTTATGATCCATTTAAATTATTATGTAGCATGCATACTGAATTTGAT
GCAAACAATCCAGATTGCAAAAATTATATAGAAAAAGCTCAAGAATTTGTTAAAAAATAT
GAAAAACTTAATGGAGATTCTAATAATACTGAGGGTAGTTTATATAGCCAAATATTGTCT
ACATTATCAAATGATTATGATAATTATAAAAAGGAATGTAATGGTGTTAATTGTATGGAT
ATTCCATCCCTTCCTGAAATACCAAAAAAAAATTATGAACAAAGATCTGAAGTTACATCA
TCAAGTTCGTCGATAGCAAACAAATTAATTATAGTTTTATCGATATTTGGTGCAATATCA
ATTTTTTTGGGAATTTCTTATAAGTATTCGTTATTTGGATTTCGGAAACGATCTCAAAAA
CATTTAAGAGAAAAGCTAAAAAAATAAAGAAAGAAATGGATCATTAATATGTGATTCGAA
GAGAATGTCTATTTC
>Py17XNL_0104670.1 gene=Py17XNL_0104670
TTCATTAATTAGACCGCTGTAGTATACAATAATAAAATAGTAGTAATAATAAGTAAATAA
ATAAACATAATTTTCATGGGTGTGTAATTGGCGAATAAACTATTACTTGATCGGTGTGTA
TATTATTACATTTATATATTTTTTTTCTCCAAAGTTTGCGTATATTTTCAATTAAAACTG
GAAGCAATGGAAATATTAACAAATTTACATACATTTGCATGATATGACTACACTAGAAAA
TATTTTTATTTTATGGTTTATTATATTTTTCCATTTTGTTTTTTTGTGGTTTATCAAAAA
TTGTTAAATAAAATTGTAAAAACACATTCAAAAGACAACAACAAAGAAAAATAAATATAA
ATGATTAACTTAATTTTGAAAAGTACCCTTATAACTAAAATAATACTTAAGACTATTAAA
AAACAAACGTGCATACATATAATGTTTTTATTATTTTCATATTCAAGTAATGTTCAATTA
TACTTTCTAATTTGAGGAGATAGATATAATCGCCCTCAATTATTAAATTTTTTGTTAATT
CATAAAATAAAGGTTAAAAATGAAAAATAGTTTATAAGTTATTTTATTCTATCCCACTTG
AAGCTGCTACTATTGGAAAATCGTGATACAATAGTGAAAGAGCAAATACGAAATACAATG
TTTAAGAAGTGTGAAGATAGAAACCTAGGAACAAGCGACGATGATATTTTAAAAATAAAT
ATATGCTAGTTGGTAATTTTAGTTCCACTATAAGAGAAGAAGTTAATTCACAAAAATAAA
AAGACATAAAGGAGAATAACATTCAGAAGTAAAAGATGAAGTACACCAAAAAATATAGAC
AGTTAACTAAAGAATATAAAAAGCAAATAGTTTTAATAAAAATGCATTAAACTAAGTTAA
AAAATAGTTGATATTGTTAGTAATGTAAAACAATTTTTAGAATATCCATGCATGACAATT
TTCCATTATTTAAATTTATTTTACTTGTTAAAAAGTTTTAATATGAATTCTGATAAGAAA
TCGCAATAAAATGAATAAATTGACCATTATTTTTTTGAAAATGTTTTATATTCATGGAAC
GAAAAAAGAGAACCAATGTTAAGGGATAGTAATGGAATGCAAATAAATAAAAAGGTTAAT
TTGTTGAGAACCATTTTTTTCAACACGGTTGTCGTAATTGTATCGTATTATGAAGTATTA
ACTTAAATTTTTATTGTCAAAATAGGAGTTAGGTATTTTTCTAAAGATGAGAGTCAGTAT
TTTAAAATATGTTTTTTTTTCAATTATTATTTGTTCTTTTGAATATGCCAAAAATGAACT
ATACTTTGCAAACGATAGAGGGATATACCTTGAAAGGAATGTAATAAACTTTAGAAATGA
TAGGATATTAGCAGATGTAGATGATCAATTTGATTTAAATGGATTTTATAAATCAACTTT
GAGTCTTGCAAGTCAACTTAGTGATTGTACTGAAGGTAACAAAGAAATAGCACACCTTCA
AAATATTATAGATTCATATATAAAGAAGCATAAAGAAAGTAATACACTACCCGATTTAAA
TAATTTAGATAAGAAAACTAAAAAGTTAGTTAATGAACTTCGAACAGAATTAGAAAAAAT
AAAAAAAGAGCTTGATAATAAAATGAATGGTGAATTAGCAATGCAGCCGATACATGATAA
AAGAATAATAAAAAAAGATGAAAATAGTTCTGTATCAGAACATGAAGACTTTAAACAATT
GGAAAGTTTTGAAAAAAAATTGAGGACTAAAAATGATAAATTTAAAGTTGAATATTGTGA
AATTAAATTCAGTAAAAAGTATATGGGGTTAAAAATTAATAAAAAATTGACGAAAAAAGA
AGAAAAATTATTTAAGAGTTTGATGGTGTTCTCTGTTATAATTttgttgttgaTGATAGC
ATCCGGAACAATGAAATTACTATTACTATTTGCACCGGCGGTGCTTTTAATATTTAGGAG
CTGTCGGAGAATCAGGAAATATTGCTTTAAATTATGGGAAATATAAATATAACCATTCTT
TATTATTGTTTTTTATTATACTTGCTTAAATGATTAAAAATAGTATATTTAATATTTTGT
GACATAAAAGTTACACTTTTTTACGTTCTATAGAATAATGAAATTTGATTTAATTGTTTG
TTTTATTATTATATATTTTTTAATTTAATATATAATCATGTTATATAATTAATTTGTCTT
TGTTTAGTGTTTGTTAAAAACTCATTTGTCCTTATTTCCATGTATATACATTATGTATTA
ATTTAAATCCATTTATTAATAAACTTATAAGCTATGTTGAGGGGTTAGGTTCAGGTTTAT
AGTACATTTTTGGAAACTCGTATTTTGGATCAGGG
>Py17XNL_0104671.1 gene=Py17XNL_0104671
TTCTTATATATCTCTCCTGTGTCCAAAATTTTGTCTTTATCTAGAGGTTAAAAATTCAGG
TTGTAGAGATTTTTTTTATAATTTTTACTTATATTTAAACAATTTATTATTTATATATAT
TGTTTAATAAATATTATCAAATTCTACATATTTGATTAAAACAAAACTCTACACACGGAA
CCTGGGTACCATCTTAATTTTGGTTCTATATACATGACACTAATTATTTATTCTAAAACC
GAAACATGGAGAATTTTTAATTAAAATTTCCATTGATTTTCTGCATGCATAAAAAGTAAA
ATAAAAAGGTCTTTATTTTGAATCACTATTTCCCTTTATTTGGAAATTATTATAATATTT
TTTTAATTAATATGTGTAAGTGTTTTGGTGTTTTCCAATTTTTGTCGGTACACATTTATC
TTAAAAAAAAGTTATAATGCAATTATTAAATTTTTTATTTATATAAATTAAAAAAAAATG
AGAGCATAATTATTAATTCCCTTTTTTTATCTACACACCAATAAATAATTTGTTAATTTT
TAATTTAAAAATTTTATTTAATGGAAAATTATTTGTTTTATATACTTACACAAATATTTT
TTATTTATATATAAAAATGAAGAATATTATCTTTAAATAAAATGATCGACAATTTGGCTG
CATTTTTTATTTCCTTCGATATAATTTGTGCAACCAAAATTGAGGAAAATAAAAACAAGA
ATGCCACAAAGTTAAACAATTATAATCCATACCATAATTTAGAAGAAAGTGATTTTGATA
ATTCAAACTTTTTAAATGAAAAAAAATATGATAATAAAAATAATTCCATTAATAATGAAA
AATATATACAGCCACATTCAATAAATAACAATTTCCTTCAAAATAAAAAAGATATAAACA
ATACAAAAATCACATTGTATAATGAATATAATAAGACAAATAATATTGATAATTTTAGAA
ATTTTAATCATGAACATGAAAAAACAAATAACATATTAATTGAAAATAATAATTCCTTTT
TACAAATAACCGCTATATCTGAAATAAATAAAGATACGTTagatacggtcgatacTATAT
ATGGTGTAAATGATAATGAAAGCGTATTGTGGTTTTTTTATAAACTTCTATATTCTGTTG
AATATATTAAAAAAATGTTAAGTAACTTAAATATAGGTCTATCCAGTGAGCAAACTAAAA
TAAAGACAGATCAAAATGTTGTTATTAATGACGTCAGACAAACAAACGCGTCATGTTATT
CTGAAAAAAATGAATTAATAAATAAATTGGGCAATATACACAATCCTTTTTATAATTTTC
ATAATGATCGTTCGATAGATGATTATAATTTATATACATCATCAAAAAATAATTTTGTAA
ATTGTTTAAAAAAAGGATTTGAAAATATAAAaaaaaaaACAAATGATATTATTTCATATG
AAGAAAAATTATATACAGATAAATGTAAAAATAGCTCCAAACTCAAGAATACTACTAAGA
AACCTTCTGAATTTTGTAAAAATGTGATGAATCTCAATGTATCTCGTAAAAATAGTTGGG
AAGTTCCCAAAAATAACGAAATAATTTCATTTATAGATTTTCTAATAGAAAAATTAAAAT
CAAACAATTACCCAATGACTCTTGTAACAAAACTAGATTTTATAAAAAAACAATTCGAGG
ATATTAAAAATAAACACaataaacacaTAAAAATATGTAAACAAGAAGAGATTGTTGTGA
ACAAATGTACCAACAACATTGATAATAATAATTGTGATAAACATTTTAATGAAATTAAAA
AAATAGCCGAATCATATAGCATTATATTTTATAATTATACAATTTTAGAAAATTTAGAAT
CAGTAAATATTACATATAAGGAGTCCTTAGATTACTTTTTTAATTCACTAGGGAAATTAT
TAATAAACAAAGTAGATTCCGATGGAAATATAATAGAAGAAAATGATATTGATAATTTTG
ATTTGTCTAAACCCAAAAATAATTTTAAATTATTAGAAGGTGAATTAAATGGAGTATTTG
AAAATAAATGGAATGATTATAAAAATAATAAAAATCTTGATCAATTCAAAGATACAATGA
AAAAAATAATATTATTAATTATACAATATATGAACGAATTTAAAGGCTTGAATGACGCTA
TGACAAAACTAAAAAATGAAGGTATTTCACAAAAATTTGTGATTAATAATCAAATAAAAC
AAAAATTCGATAAATCAACTTATGATGAAAAAAAAGAAGGGTTTGAAAGTTCTCTTGAAT
TAGCAAAaaattgggaaaaaaaaaaaCTCGAAATAATAACGGAATTAAaaaaaaaaaATG
AAGAAACTGTTCAATTGGATATAAAAATTAGAGAACTAATTAAACAAATCAAAGATATTA
TAGAGGAACAAAAAATAGTGAACGATTTAAAATTAGAATTAAACAAAAAAATAAAAGAAA
TAACTGAGAAAATTGAATATATTAAAAAAGCAGTTGACTTAAAGAAAGAAATAGAAAAAG
ACAACGTATATATTGATGAATTAGCTAAGGAACCACCATATCAAATTACAAAATATATAG
AAAAAAAAAATGAAATATATAATACAATAAAATCAGATTTTGACAAAATTTATGTAGGCG
ATATTGAACAACTTTACAATGAAATGTTTTCTGTAGTTCAAGAAAGTAACATTGAGCATA
TAGAAAATAAAACAGAAATTCTAACTTTAAAAACGAAAATAGATAATGTATATAATAAAA
TCCAAAACATGGAAACTGAAACAGTTAAATCACATCTAAAGAATATAGAAACTAACAACA
AACTATCAGAAACAATTTTGGATATAATAAAATATATATATGGAGAGATTACCAACGAGC
TAAATAAAACATTAGAAGACTTTAAAAATAAAGAAAAAGGACTATCAAATAAAATAGATG
AATACGCTAAGGAAAATGTCCAATTAAATGTATATAAATCTAACATATTAGAAATCAGAA
AGCATTATAATGATCAAATTAATATAGACAATATAAAGGAAAAAGAAGCAAAACAAAACT
ATGATCAATTCAAAGAACATATGAAAACAATACCACCTAACGAAAATGAAATATCAAAAA
CCATCAATGAGATAAAAATTATGAAAGACGAATTCTTGAGTAAAGTAAATAAATATAATG
ATTTTGACAAAGTTTATAAAGAAAAGGTTGAATCAGAACACAATAAATTTACTGAATTAA
CAAATAAAATAAAAACAGAAGTTTCGGATGAAGAAATAAAAAAATATGAAAACAAATTTA
ATGATAGCAAATCTTTAATTAATGAAACAAAAAAATCCATTGAAGAGGAATATCAAAACA
TTAATACACTTAAAAAGGTAGATGATTATATAAAAGTATGTCTAAATACAAATGAATTAA
TAACAAATTGTCATAATAAACAAACTACATTAAAAGACAAATTAAATCAAAATATTAAAA
CCATAAAAGAAACTAATTCAATAGATAAAATTTATACAGACAAGTTTGAAAATATATTAA
CAGATAAAAAGACAGAATTAGAAACAAAATTCACAGGATTGTCTTTAAATAATCACGAAT
CGAATAACAAAGAATTGCTAACATATTTTTATGATTTAAAGGCAAATTTAGGAAAAAATA
AAGAAAACATGTTATATAAACAATTCAATGAAAAAGAAAAAGCTGTTGAAGATATTAAGA
AAAAAAATGTAGATATAAATAAAATTGTTTCAAATATTGAAATAACAATTTATACATCCA
TTTATAATATTAATGAAGATACAGAAAATGAAATTGGAAAAAGTATAGAATTACTAAATA
CCAAAGTACTTGAAAAGGTAAAAGCAAACGTAACCAATTTGAATGAAATAAAGGAAAAAT
TAAAAGATTATGATTTTCAGGATTTTGGAAAAGAGAAAAATATTAAATATCCTGATGAAA
ACAAAATTAAAAATGATATTGATACATTAAACCAAAAAATCGATAAAAGTATAGAGACAT
TAACGGAAATAAAAAAAAATTCAGAGAACCATATTGATGAAATAAAAGGACAAATAGATA
AATTAAAAAAAGTACCAAATAAAACAATGTTTAACGAGGATCCAAAGGAAATTGAAAAAA
AAATAgaaaatatagtagaaaaaatagACAAaaaaaaaaatatatataAAGAAATAGATA
AATTATTAAATGAAATATCAAAAATAGAAAATGATAAAACTTCGTTAGAAAAATTAAAAA
ATATAAATTTATCATATGGAAAAAGTTTAGGCAACTTATTTTTGCAACAAATTGATGAAG
AAaaaaaaaAGGCTGAACATACGATAAAAGCAATGGAAGCATATATTGATGATCTTGATA
ATATAAAAAAAAAATCACAAGAAATAGAAAAAGAAATGAACATAAACatggacataaaaa
tggacatacataaggAAATGAAAGCGCTTAATATATCACATGACGACTACAAAATATATC
ATACTACAAGTAAGAATCATGAAGAAAAAATTTCTGACATTCGTAAAAATTCTTTAAAAA
TAATACAAGATTTTTCTGAGGAATCATATATAAATGATATTAAAAAGGAATTAGAGAAAA
ATGTTTTAGAATCCCAAAATAATAATACTGATATTAATCAATATTTAAGCAAAATTGAAA
ACATATATAATATCTTAAAATTAAATAAAATTAAAAAGATTATTGATAAAGTAAAAGAAT
ATACTGATGAAATCGAAAAGAATAATAAAAAGATAAATGCTGAATTAAGTAATTCAGAAA
AAATAATTACACAACTAAAAGAAAATTCAAGTTTAAAAGAATGCCAATCAAAAATAAAAT
CAACTATAGATGATAATTATGTTAGTGAATGTATAAAGAATATTACAAATTTAAAAACTT
ATATTGTAAACGAAAAAAATAACATCAACACTTATTTTAAAAATGCCGAAGAGTATAATC
AAAATGTATCATTAAACTTTAATAATATAGAAATGGCGGATACTAAATCACAATATATAT
TAAACATTAAAAAAAATAATGGCACTAATAACACTGATTATAATATCAAAGAATTGAAAG
AACACAAGAAGAAGTCTAATGTTTATAAAGATGAGGCTGGTAAAAATACACAAGAAATCA
AAAAAAATAAGGAATTATTTGAAAAATATGAACAAGAAGTAACTGTACTTTTAAATAAAT
ATTATGCGGTAGAATTAAAAAATAAATTTGATAAAACAAAAAATTATTCAGAACAAATCA
TAAAGGAAATAAAAGACGCACACAACACTTTTACATCCCAAGCAGACAAATCTGAAAAAA
AAATGAATGAAATAAAAAACGAACAGATTCGTATTGAAGACGAAGTCGCTAAAAATAATA
AATCTAATAAAGCAATACTAGATATTCAACTATCCGTAGAGCCATTCAAAATAAAATTCT
TAAAAATAAAGGATCTAAGAACAAAATCAGATGATTGTTTAAAAGAGACCAAAGACATag
agaccaaaATATCAAATTTATCTATAGATACTCAAGAAACAAAACTAATAGAGAACAAGA
ACATATTAAATACCCTTGAGAAACTTTTAGAATCTCTCAAAAACCAAaaaaaaAATATTG
AAGaccaaaaaaaaGAATTAGATGAAGTTAATTCCAAAATTAAAAATATAGAAAGCAATG
TAAACCAGCATAAAAAAAATTACGAAATTGGAATTGTAGAAAAAATAAATGAAATCGCCA
AAGCAAATAAAGACCAAATTGAATCAACACAAAAATTAATAATACCAACAATAAAAAATT
TAATATCTCCTTTTAAAGCTAATGATTTAGAAGGTATTGACACTAATAAAAACTTGGGAA
AATATAATACAGAAATGAATAATATATATGAAGAATTTATTAAATCATACGATCTAATAA
CACATTATTTAGAAACGGTTTCAAAAGAACCCATAACATATGAACAAATTAAAAATAAGC
GAATCACCGCACAAAATGAACTCTTAACAAATATAAAAAATGTAAATAAAGCCAAATCCT
ATTTAGATGATATAGAAGCAAATGAATTTGATAGAATAGTCACACATTTTAAAAACAAAT
TAAATGATGTGAATGATAAATTTACAAACGAATATTCAAAAGTTAACAAAGGGTTTGATA
ATATTTCAAACTCTATTAATAATGTTAAAAAATCAACTGATGAAAATTTATTATTAAATA
TACTAAACCAAACAAAAGAAATGTATGCAAATATTGTCAGTAAAAAATATTATAGTTATA
AATATGAGGCAGAAAACATATTTATAAATATTCCGAAATTAGCAAATTCTTTAAATATTC
AAATAAAAAGCAGTTCAGGAATAGATTTATTTAAGAACATTAATATAGCTATATTACCTT
ACTTGGATTCCCAAAAAAAAGATACGCTAACCTTTATTCCATCTCCAGAAAAAACATCAG
AAACATATACAAAAATAAGCGATTCTTACAATACTCTTCTTGATATATTAAAAAGAAGTC
AAGAATTGCAGAAAAAAGAACAACAAGCATTAAATCTTATATTCGAAAACCGACTTTTAC
ATGACAAAGTCCAAGCAACCAACGAATTAAAAGACACATTAAGTGATTTAAAAAATAAAA
AAGAACAAATATTAAATAAAGTTAAACTACTTTTACATAAATCTAATGAATTAAACAAAT
TATCATGCAATTCTCAAAATTATGATACCATTTTAGAATCATCAAAGTATGATAAAATAA
AAGAAAAAAGCAATAATTATGAAAAGGAAAAAGAAAACCTTGGGATAAATTTTGATGTAA
AAGCTATGGAAGAACAATTTAATAATGATATTAAAGATATAGAAAAATTAGAAAATAATT
ACAAACATTCAGAGAAAGataattacaatttttcagaggaaaataatAATATTTTACAAT
CTAAAAAAAAACTAAAAGAACTAACTAACGCATTTAATGCTGAAATAAAAAAAATTGAGG
ATAAAATAATAGAAAAAAATGGTTTAATTAATAAATTAATAGAAACGAGAAAAGATTGCA
TGCTTTTTACATATAAAACATTAGTCGAGACTCTTAAAATAAAAACAACTGATTACTCGA
AATTCATAACGTCTGCAACTAAATTTTCAAAAGAATTTTTAAAATACATTGATGCTACTT
CCAATTCTTTAAATGATGACATCAACACGTTGCAAACAAAATATGATTTAAATCAAATAA
ACAAGCATGTAGCAAGTATGGTTGCAGATGCAACTAATGATAATAATAATTTAATAGAAA
AGgaaaaggaaGCAACTAAGACAATCAACAATTTGACCGAGCTATTTACAATAGATTCAA
ATAAGATCGATGCCGATGGATTACATAATAATAAAATACAAATTATTTATTTCAATTCTG
AACTTCATAAATCAATCGACTCCATAAAACAACTTTATAAAAAAATGCATGCCTTTAAAT
TATTAAATATAGGTCACATTAATAAAAAATATTTTGATATATCCAAAGAATTTGATAATA
TTTTACAGCTGCAGGAAAGTGAATTAACAGCAAATTTAAATGATTTAAAGGAAATTGGTC
AAAAGATTTCTGATAAAAAAAAGCAATTCCTTCATGCACTAAGTGAAACTCCAATTCCCA
ACTTCAATACACTTAAAGAGATATATCATGATATTGTTAAGTATAAAAATCAGATAGATG
AAATAGAAAATATTACTAACGAAGAAAACGAAAATATAACTTTATATATGGATATAATTA
CTAAATTAATGAAAAAAGTACAAAGTATTTTAAATTTTGTTACAACTTATGAAAATGATA
GTAATATAATCAAGCAACATATTCAAGACAATAATGAAAATGATGTATCAAAAATTAAAG
AATCTTTAGAAACCACAATTCAATCATTTCAGAAAATTCTAAATAAACTAAATGAAATCA
AAGCTCAATTTTATGATAATAACAATATAAATAATGTTATATCTACCATATCACAAGATG
TAAATGATGTTAAAAAACATATTTCTAAAGATTTAACTATAGAAAACGAACTTATCCAAA
TACAAAAGAGTTTAGAAGATATTAAAAAATCTACTTATGATATCAGAAGCGAACAAATAA
CTAAATATGTCAATCCTATACACGATTATGTTGAGCAACAAACTAAAAAAATTCAAAATA
ATCCAAATAAAGACGAAATAGACGATCTAATACAAGAAATCGTCAATTATAATAAAGAAT
CAGAACTAAAATTACCCACCATTATAAATAATAAAGATAACGTTACACCAATAATCTCTC
GTATTGACAAAGTCATTAATTTAATAAAATCAGAATATAATAACAATGATAATGTATCAT
ATAATGTTGCCAAAAAACTTGAAGAAGATGCCAATAACATAATTCGTGATTTAGATACGA
GTCATAACATGCTTAATGATTTAATACAGAAAAATTTTAAAATTATAGACGATTTAAAAA
ATAAAAAACAGGAGATAGAAAATCGTAATAATTTACAGACTATTAATAGGGAACAAGAAA
TAACGCAAACAGAACATGTTAACAATACATATCATCATGATATTAatgacattaatgatg
ttattgatattaatgatattaatgatacaaacgatATAAATCAAAATCACCAAAACTCAA
GCTCAGATAAAAAGGACTCTTCCAAAACAAGAAATACAGGGAATACGATTAGATATGCCG
GAGCAATTGCATTTGGTTTAGTAACATTTTATGTAATTATAAGAATAAAAGAAAAAAAGG
ATAAAGATGAAATGGAATTCGATAAATCTAAAGGTTTTTATGATGGCGGTGAAAGTACGC
TTTTTGAAAGAGAAGATGAAGTTATAGAAATAGATATGAACGAGGATTTATCATTTAATT
AAAAAACATTTGTTTATAAAAGTTAATATTATAGGGAATTTACAACTACAAATAACAAAA
AGTATTTTATATGGATATTTACCATATTAATGCAACAATTCTATGTTTAAAATATTTTTT
GTGTTGCGCATACAAATCCTAATTCCCGAATGTTATATATTTAAACATATTTATAAAATT
GTAATTTATAATACCAAATTAATATGTCA
>Py17XNL_0104672.1 gene=Py17XNL_0104672
AGAACAAAAGACGAGTAAATATGAAGTTATCGTCATTATTTCATTTATTTAATAATTAAA
GTTAAAAATGAGAGTCTGTATTTTTAAATATGTTTTTTTTTCAATTATTATTTGTTTTTT
TGAATATGCCAAAAATGAATTAtaccttgTAAACGAGAGAAGTGTATACCTTGAAAGGAA
TGTAATAAACTTTAGAAATAATAGGATATTAGCAAATGCAGAAAATCAATTCAATTTAAA
TGATTTTTATCAATCAACTTTGAGCCTTGTAAATCAATTTAATGATAACGACGAATTGAT
ATATATTAGAAATACTATAAATTCACAAATAAGGAAGCATAAAAAAAAGAATACATTACC
CAATTTAAATAATGTAGATAAGAAAACTAAAAAGTTAATTGATGAACTTCAAAAAGAACT
AGAAGTAAAAAAAGAGCTTGGTAATAAAAGGGATTATAAATTAATAATACAACCGATATA
TGATAAAAGGATAATAAAAAAAGATGAAAATAATTCTGTATCAGAACATGAAAATTTTAG
AGAATTGGAAAATTATGAAAATAATTTGGGGAGTGAAAATTATAATTTTGATAGTGAATA
TATTGATGTTACATTAAGTAATGATTATAAGAAATTAAAAATTAAACGAAAGTTAaaaaa
aaaaAATATAAGTTTACTTAAGAAGTTTGCGATATTTATGTTATCTCATATTGTGGTAGT
GGCATCAGGAgggggGTACTTAATATTACTAGCTATACCGTGTACGATTTCCTTGTTTAA
GAAATGTTGGGAAATTTTAAAATTAGCCATTAaacaatcaaaaCTATCAAAATAATCACT
CTGTATTATTATGTTTTATTCTGCTTGTTTAAATGATTAAAAAAGATACATTTAATATTT
TATGGCATAAAAGTTACACTTTTTACATTTTATAGAATAATGAAATTTGATTTAATTGTT
TGTTTTATTATTACACATATTTTAATTTAATATATAATCACGTTATATAATTAATTTATA
TTTTTTTAGTATTTATCAAAAACACATTTATTCATATTTCCATCCACATATACCAATGAA
CATTAAATTTAATCATTTTTAGTTAATATTTATAATTATTTTATATAAAATAATTTAAAC
ACACTTATTAATAAAATTATAGGCTATATTGAGGGCTTAGATTTATGTTTATAGTTTTGT
TCTATGGAATCTATGTTTGGGGTTAGAGTTGTATTCTTACTAAATTTTTTATAATTTGAA
CACTAATTAAATATGTGTCGTCCCGTATGTTTAATCA
>Py17XNL_0104673.1 gene=Py17XNL_0104673
TTATTTTTTCATTGACCATACTTAAGATATTTTGTATCATTTTATTACTATAAGGCAATT
GTAAAATGTCAAAACACAATTTATGCAACTCAGTGAAGACATTGTTTAAAATATATTTTT
TATTTGATTATTAATGCACAAAAAACCGTTGCACAATCGAGCAATCAACTTAAAGGTTTA
TTCCTTTTTTCAGAGAGTGGGTTATATTTTTATTTAATTTTTTATAATTTGATCACATTT
ATTTGTCTTTGAATACTAATTAAATATATGTACAATCACATATTTTTAATCAAGAGATGG
GATTCAAAAGTCCAAATATGCAACAAAAaagggggcACAATAATTAATATGAAGGGGGCT
GTATAACATTTTTCATGAGTTATATATAATTGAGTGCTAATATTGATTTAATATGGTTAA
AATATATCATTTATTCATAAATTTTAGAACACAAAACTAATAAATATTACTATTTTGGGA
ATAAATATCAAGTTATCAACATTATTTCAAACTACATATATTATTTCTTTTATTTAATAA
ATAAAGCTAAAGATGAGAGTCAGTATTTTAAAATATGTTTTTTTTTCAATTATTATTTGT
TCTTTTGAATATGCCAAAAATGAACTATACTTTGCAAACGATAGAGGGATATACCTTGAA
AGGAATGTAATAAACTTTAGAAATGATAGGATATTAGCAGATGTAGATGATCAATTTGAT
TTAAATGGATTTTATAAATCAACTTTGAGTCTTGCAAGTCAACTTAGTGATTGTACTGAA
GGTAACAAAGAAATAGCACACCTTCAAAATATTATAGATTCATATATAAAGAAGCATAAA
GAAAGTAATACACTACCCGATTTAAATAATTTAGATAAGAAAACTAAAAAGTTAGTTAAT
GAACTTCGAACAGAATTAGAAAAAATAAAAAAAGAGCTTGATAATAAAATGAATGGTGAA
TTAGCAATGCAGCCGATACATGATAAAAGAATAATAAAAAAAGATGAAAATAGTTCTGTA
TCAGAACATGAAGACTTTGAACAATTGGAAAATGAAGGAAATTTCTTGGAGATTGCCGAT
GATAATTTTGAAGATGAATATAATGAAATTACATCAGGTAATAAATATAAGAAATTCGAA
ATTGATCGAAAGTTAAAAAAAGCAAATATAAAATTATTTGCGAAGTTTATGCTGTTTATG
GCATCGCATTTTGTGATAGGAGCATTAGGAGGTGGGTACTTACTATTACTAACTATACCG
TCTACGATTTCCGTAATTAAGCAATGTTGGAAAAACTTTAAATTATCCTTTAAACAATCA
GAAATATAAAAATAACCACTCTTTATTGTTATGTTTTATTTTGCTTGTTTAAATGATTAA
AAAAAATATATTTAATATTTTATGGCATAAAAGTTACACTTTTTACATTTTATAGAATAA
TGAAATTTGATTTAATT
>Py17XNL_0104674.1 gene=Py17XNL_0104674
TTTAAAGAGCAAAAATGAAGTTTAATTATAATGTCTATGTATGTGGTATATACATTTTTA
ATAAAATCCACTTTACCTTACATTTTTGGATGATGAATTAATTGCGTGCAAATTATCATT
AATTTTTATTTTAATACAATTTTCGTTAATAAATATTTTTTTATTATTTATGTATAAGTA
TTTATCATTTGGATGGAAAAAACAGTCGAATAAAAAAAATCATAAAAAGATTACAAACAT
GATATATAGAAATAAAATTGCAAAGACAGTTATAAATCCAGTTGATGAGAAAGACCAATG
GAAATAATTATAAATTCGGGTTATAGGAAAAAAAATAAGGAAGAATTCATAAATTATGTT
TATGAAGGAAAAACTTTATTATTAAATATATATAAACTTGTTCAAGCTGGCTCTACGTCA
TTTATTAATTTATTTTTTTCGTTTATAAAAGAAAATGTGACTCATTAGAATGATAAATTT
AATTGGCTTATATTTGGAGGTTCAGAGGTTATATCTTTGAATTTAAAAATTATATAAATT
TAAGCAGTTGTAAATCAAGCACATTCGTTTATTCGTATAAATAATTAATGTTATTATATA
TAGATAATGTTGAAGTTTTATTTTTCCGTTTTGTATATAAAAATATAAGAATGAATATAA
TGAATTTTCTATATGATAAAATTCCCTATCATAACTGATTTATTATATTTTACTTCATTA
ATTGGTGTTATAAAAATAAAGACATATAGTGATTAACTATTAAAGTGTGGTAATATATTC
TCAGCGAGTATGATGAAAATAAAAGTTGCTAGATTAAATGAATTATATTTAAAAGTTTGG
AAATAATGATAAATAGAATAGCAAAAAGCTGTAAAGATAGTTATTTTTTGAATAAATATC
AAGTTATCATTATCATATTTATCTCTTCTATATAATGGCATTTATTTAATAAATAAACAA
GCTAAAAATGAAGGAATTCAATATTTTAAAAAAAATTGTATTTTTTTCGATTTGTATATG
TTGTTTTGATCATACAAAAAATGGTTTATATGATGCAAATGCAGATAGAGTTCGATATTT
TCAAAAAAAATCAATAAATTTTAAAAATAACAGATTATTAGAATGTGCAAGCAGTAATGA
ATTTATTTCAAATATTGAATATTATAATGGTGAAAACTATTTTgatgaTGAAGAAATAGA
ATATTATCTAACAAATAATGGTTCAAATAAAAGGAATCACCAATATAATAATGTATCACA
TGATTTAAAAGGTATAAATGGGGAAATGACTATTTTAATTGATGAGAGTATGGATTCATT
GGCATGTATACCAAAACAAAAATATAGTATAAGGAGTGATGAACTAACATTGCAAAAAAT
ACCTAATAATAGCGTAAACAAAAAAAAATCAAAATCTGCACTATCGAAAAATAAAAATCA
TACATCATTGAAGACTAGTAATAATTTCTTGAGCATTGATGATAATCATTTTGAAAGGGA
ATATAATAGAATTACATCAAAGGTTCGTTATCGGAAACTAGAAGATGATAATATATATAC
AAAAATATTAAAACGCGTATTTAAGTACTTAGGATTAAACCCATATTCTATTTTATGATT
TTAACACCACGGAGGATCGTAATTACGTTTCTATTTGTGAGTTCATGGAATTTGAGTTTC
AAATTAAGATAACTTATAAGTTTACAAAATTTGAGAATAAAACTAAATCAAGACAATTTC
TCTTTGCTATTACTTTTTATTATATACGTTTAAATAATTAAAAATAATATTATGTATAAT
TTAATAGTAATACTACCAAGCGTTATAAAAATAA
>Py17XNL_0104675.1 gene=Py17XNL_0104675
TTGAGAAATTATAATATAAAAAAAAATATTATATACAAATAAAATGTTTTGTTAAACAAA
ACGGTCATCAAATAAAGTAAACATATTGTATATTCTGATATATATAATTCAATATAATCA
CAAATATAATGACCAGATGTTTAAAATAAATAAGCAATTGTAATATAGCGTAAGGTTCTT
ATATATGGATAACCAATATTTAATATTAAAAAATCAAGCATCAATATTAACTTTAATCAT
ATTTAATAAGTGTTAACATTGCAAAAAATGCATTATAATTTATGCGACATCTTTCATATT
AATGTCTATTCCCCTTTTGTGGGTCACATCTTAGATCCCATATAGAGGTTAAAAATCATT
GTTATGATAAATATATCTTTTTATTTTAATGATATATTTCTTATTTATGTTTAATGAACT
TGCATAACCCAATGAATATTATCATCAATAAAAAAATAAATCAAAACAAAACCACGAATC
TAAGCCACTAAATTTGAACCAGTAATTTGTAAATAAATTCAAATTGTTTTATCTATTATA
AAACCAAAATAAAAGCATCAAACaacaacaataataataaATAATAAGTGTGTATATAAT
GGAAATATTATATAGGTTAAATGGTTAATATACATACAATAGTAACACTTTTATGTAAGA
GGACTTATGTGCATGCAAATTTtgcatgcaTTGATTATCTAAAATATTTACTCCTTCACC
ATGAAATTACGTATATAATAAATTATTATGGACAACATATATCTAATATTATAATGGTTT
TACAGCATTTTTCTTATTTGACCACTAGCCAAAATATACAAATTAATTAATTAACAATGT
ATTAATAATTTGCATATTTGTCATTAAATAGTTATTTAATTTTTATAATTCAAAAATAAA
AAATATTTTTTATAATAAAATTGTAATAAAACATTTTCTATGTAAATATTATCAGTTTTA
TTTTTGTTATTTTACCATAGGCTTGTATCCATTTATCATATATATATGTTAATAAATAAA
ATTTTTAAAAGAATATTACCGTGGTTTTAAGTTTCAAAATATATTTAATATTTAAAATTC
TTTAATTAGCCTTTTTAACCATTAAAATATTTAAAATGAATACAAAATTATACAGCTTGT
TTGTTTTCATATGTTTAATAATAGTTTATTGTGCTACTGTTCAGGGAAGTAAGGACAATG
GAAAAAATGGGGTATATGAATTAAAGATGATTAAAAAGAAACATAAAAAAAACAATAAAG
acaataaACACGTACAAAGAGCTGGTGAGGAtgaggacgaagatgATAATATAGAATTTT
ATATAAATTATAAATCTAATAAAGATTATACAAATTTAGTTAAAGAagaagaAAAGAGAA
ATGAAGAGGTCAAACGTTTATCGAAAATGCATAAAGCTTACACCCTTGGCATGTCCACAA
TAATTTTTTTAAGTACGTTATTCTTAATTAGAGATTGCGTTCTGGAAAGTATTTCACGTC
CGGATTCTTATATTAGCCAATTCATAAAAAAAAGAATAGATAATAAGTATAAAAAGGCAT
AATATTTATTTAAAATATTAAAAAATATATCCCCCATTACAGCTTCAAACTGAAGTATAT
ATATGAATCATATTCATATATTTCTATTACATATACAGACAATTTTGTAGAAAAAACAAA
ACATAAAAATGGATGCATATCTCATGGATTAATTTTTTTGTGATAAAGAAAAGAAGTGTG
ATTTTTAAATATATTTTAATGCATAGTATTTCTTTTATTGTATGTTCACAATATTCCAGT
ACGTTTATTTATATATATTCCATTTTTGTAAGGTGATAAAATGTTACGAGAACATGATTG
AAAGATTTAACCTTTTTATAAACAACATTGTgtgtatgcgtgtgtgtgtgAATTGTATTT
TTTAAGAAATAATAATTTTGTTCATATAATTATAAAAATTGAATAAACTGTATTTATATT
TGATGCGATGTAAATCGAACCTATATGTTTCATGTCATTGCTTTTGTTGCTTGTAAAAAT
ATTTATTAGTTTTTGATTTTAATTATTTTTAAGAACGACTCTAACATTGCTATAACTTA
>Py17XNL_0104675.2 gene=Py17XNL_0104675
TTGAGAAATTATAATATAAAAAAAAATATTATATACAAATAAAATGTTTTGTTAAACAAA
ACGGTCATCAAATAAAGTAAACATATTGTATATTCTGATATATATAATTCAATATAATCA
CAAATATAATGACCAGATGTTTAAAATAAATAAGCAATTGTAATATAGCGTAAGGTTCTT
ATATATGGATAACCAATATTTAATATTAAAAAATCAAGCATCAATATTAACTTTAATCAT
ATTTAATAAGTGTTAACATTGCAAAAAATGCATTATAATTTATGCGACATCTTTCATATT
AATGTCTATTCCCCTTTTGTGGGTCACATCTTAGATCCCATATAGAGGTTAAAAATCATT
GTTATGATAAATATATCTTTTTATTTTAATGATATATTTCTTATTTATGTTTAATGAACT
TGCATAACCCAATGAATATTATCATCAATAAAAAAATAAATCAAAACAAAACCACGAATC
TAAGCCACTAAATTTGAACCAGTAATTTGTAAATAAATTCAAATTGTTTTATCTATTATA
AAACCAAAATAAAAGCATCAAACaacaacaataataataaATAATAAGTGTGTATATAAT
GGAAATATTATATAGGTTAAATGGTTAATATACATACAATAGTAACACTTTTATGTAAGA
GGACTTATGTGCATGCAAATTTtgcatgcaTTGATTATCTAAAATATTTACTCCTTCACC
ATGAAATTACGTATATAATAAATTATTATGGACAACATATATCTAATATTATAATGGTTT
TACAGCATTTTTCTTATTTGACCACTAGCCAAAATATACAAATTAATTAATTAACAATGT
ATTAATAATTTGCATATTTGTCATTAAATAGTTATTTAATTTTTATAATTCAAAAATAAA
AAATATTTTTTATAATAAAATTGTAATAAAACATTTTCTATGTAAATATTATCAGTTTTA
TTTTTGTTATTTTACCATAGGCTTGTATCCATTTATCATATATATATGTTAATAAATAAA
ATTTTTAAAAGAATATTACCGTGGTTTTAAGTTTCAAAATATATTTAATATTTAAAATTC
TTTAATTAGCCTTTTTAACCATTAAAATATTTAAAATGAATACAAAATTATACAGCTTGT
TTGTTTTCATATGTTTAATAATAGTTTATTGTGCTACTGTTCAGGGAAGTAAGGACAATG
GAAAAAATGGGGTATATGAATTAAAGATGATTAAAAAGAAACATAAAAAAAACAATAAAG
acaataaACACGTACAAAGAGCTGGTGAGGAtgaggacgaagatgATAATATAGGTAATT
TTAATATTAAATATTTATATAAATGTGTCTATTTATGCCTATATAAAAATTGTCCAAAAT
TGTGTAAATATAAAAGATTGTATACGATGTAAATGTTTATCATAATATTACTTCACCGTT
TCCGCATTATTCTTGTTTTATTATATAAGAGTATTTAAATTGTTTTTAATGTCTTTCTAT
GTCTATAAATACATGTATTATATATTTTTTTTAACCTTAATATTATTTCTTAATTGATAT
CCCTATAAAATATAATGAAGAATTTTATATAAATTATAAATCTAATAAAGATTATACAAA
TTTAGTTAAAGAagaagaAAAGAGAAATGAAGAGGTCAAACGTTTATCGAAAATGCATAA
AGCTTACACCCTTGGCATGTCCACAATAATTTTTTTAAGTACGTTATTCTTAATTAGAGA
TTGCGTTCTGGAAAGTATTTCACGTCCGGATTCTTATATTAGCCAATTCATAAAAAAAAG
AATAGATAATAAGTATAAAAAGGCATAATATTTATTTAAAATATTAAAAAATATATCCCC
CATTACAGCTTCAAACTGAAGTATATATATGAATCATATTCATATATTTCTATTACATAT
ACAGACAATTTTGTAGAAAAAACAAAACATAAAAATGGATGCATATCTCATGGATTAATT
TTTTTGTGATAAAGAAAAGAAGTGTGATTTTTAAATATATTTTAATGCATAGTATTTCTT
TTATTGTATGTTCACAATATTCCAGTACGTTTATTTATATATATTCCATTTTTGTAAGGT
GATAAAATGTTACGAGAACATGATTGAAAGATTTAACCTTTTTATAAACAACATTGTgtg
tatgcgtgtgtgtgtgAATTGTATTTTTTAAGAAATAATAATTTTGTTCATATAATTATA
AAAATTGAATAAACTGTATTTATATTTGATGCGATGTAAATCGAACCTATATGTTTCATG
TCATTGCTTTTGTTGCTTGTAAAAATATTTATTAGTTTTTGATTTTAATTATTTTTAAGA
ACGACTCTAACATTGCTATAACTTA
>Py17XNL_0104676.1 gene=Py17XNL_0104676
TAAGAACATATTGCTAATAAATGTAATATTAAATAATAGCATTATTGCTTTACAATAATA
ATAGATAAACAGAAAACTGGAAACGAATAAAACATATATATATTATTTAAAGCGTAATAT
AGGCAACGCTTTTTATTAATAAGAACATGAATAAAAAAATATATAATTTAGTTACCGTTG
TTTCCTTTATCCTTCTGATTGTAACAATACAATCTTTTACAAATAATGAGGATTTAAATA
AATATGTCAAGAAAAATAAGAACGTACATGATGAATATGAACTAAACAGTATATATATAA
ATAATAATGAAAAATTTAGACATAGAAGTCTTTCAGAATATAGTTTAGAAGATGATTACA
CTTTCGGTTCCGATACAATTAAAGAACTTTCAAATAACAAAAAGTCtaattgttttaatT
GTTTTAATATATTtaaaagaaataaaaaAAATAAAAAATCTTCAAATACCAATGGATTTC
CTTCTAAGGTAACATTACTAGTTGGAAATGTTCCGCATAGCTTTCCTGTACAAAGTCCAG
AACATTATCAGTTTTTATTAAATTTAAAAAACAGATTAGATAATCACCCTTCAAATTTAA
AACTAAATGAATAATGTTCATATAATAATTACATTCAAATTGTATTGAACTAAAAAACGA
AGTAATTCTTTCTAATTATCACTTAAACTACAATATTTGATATGTGATACCTCTAGACGA
ATGGATTATGCTAGAATTTTATACATTACGAGCTCGTATTTTAAGCTTATAATTTTATGT
AATTATTAAAATAAATATATGTTTTGATTATATATTTGAATAAAACGATAACATATATAT
TTATATGGATTTTTTCGCTACTTATACTTATTTATAGTATAAAATTTGTGAAAGAATGCT
CCGAAAATAATTAATAATTGGAATACGATTTATCCGTTTGCTATAATCATAGTATTTATT
ATTTGTATGCATATAATTTTATATTATATACATATGTTTATATGTTATATAATGAAAGTC
AAATTTGACGAAGTTTCATCTTTTGAAGTTTATTAATATAATAATACTCTATAAACAATT
TCATAGATACATTATATTTATTTAATTGATTCAATAGTATTGTGATAATATATATGTGTG
AAAGAATATTTGAGTCCATTATACATTTGTTTTTTATTCATAGTTTTCTTTCATCATTTT
TTTTGTAAAATTAGAACAAAATGTTAATATATATAACATTTATAAATCCGATTAAATGAA
ATTAAATATTCTTTATACATATATTATTTGTTCTCTCTAATTTACTCTTAGTGTTTGAAA
AATGTAATTCAAAATGATTGTCTCTAAAAGTTAATACAATCGAAAGAAAGAGGATAAAAT
GCGTCGAAAAAATATGAATAAAAGAAAAATATATGAAATAGAAACGCCAAAATATAAAAA
AAATATGTCAATAAATAATGGTGCATTGTGTTTAATTGTAAATTTAAACAAAAATATCGT
TATAAAAGTATTATAGAAAATAAAAATAAAACTAATATTAATTTAGTGTTCCAAATTATA
GAGATTCAATACATGGAAAAATAATTATTATAGAAAGAAGAAATAATTGGGTGCTAATAA
AAAGCTATATTTATAATAAGTAAATTCTACGAGATAAAACTAAACAGAATAAAAAAGGTA
TCATCAAATGGATATATTAACTTTAAACCTTTATCGGGCCTAATTTTGGTATATGAATTT
CATCATAACAAAATATAATATGCAAATTGTAAATGGTGAAATAAATACATAATATAATCA
CTGTTTTTTGAACTAAAAAAACAGCATCCCTATTTTTGTTTGACGTTTTAAATAATGAAA
T
>Py17XNL_0104677.1 gene=Py17XNL_0104677
TGTTAATTAGCGCTTAACCAATTATTTTTATTTTTTTAAATGAATATTAGTTTTTTATAA
TTTTCTTAGAAAATTCTTTTGCTTTGATTATACTTTACATTTTCTACTTGTTGATTTTTA
ATATTTAAAACACTATTATCTATATTTTTTAGTGTTTTGTTTATCAAATTTGAAAATGAG
TAAATGGTACACAAAATTATTTTTTTTTGTTTTAATCGTATTTGCATATGTGAACAACAA
AATTCTTGCAAGTACTCCTTCTCCATATCCCCCTACCCTTATTCCGGTTAATAATAATGT
GAATCAAGGGAATGACTCAGAACccccccTATTATGTAGAGATCCTGAAGAAATTAGGAG
AGCAACAGAACTTATGAATGAAGCTGTTATACATTTACAACATCATGCTACAAGTACAGA
GGAATACAGATTAATTTCTAATTTCGATAATGGTACAAGTGCATATTTTAAGAATCATGG
AGGTCATACAATAATTGAAAAATTAAATAATAAAATCCCTGATTCCAATAAGTATAATGC
CATAGTAAAGACGCTATCTAATTTAAATCGTGTAAAAATTGCCGATGGAAACGTTATTAC
AATAAAAGTTGTTCGTGTATACACTCCAAATTTAGTAATGATACAACAACGTTACATAAA
CCTTTCTGGATCATCTCAAAAATATTTTTATGCTTTAGTCACAAAAGTTGAAACATCAGA
AAACACAACAGTAATTGCCTATACATCAGCAAATATAAACGACTACAACCGTGCTGATAA
AAAATTTTATAAAAACACTATCTTAGAAAATGCAAATTTATTTAAAACTGAAGTAGATTC
TGAAATCGATATTAGAAATGGTGAATTAAGAAAATTGTTTGTTAACTTATTCGGATTTCT
CATTAAAAAAGAAGATGAACAAGTTGATCTTACATGTGTCAGCTCTATTTATGATAATGT
TTCAAATGCCAGAAATCCGTTTACTAAAATGTGCAGAGCATAAAATTGTAAATTATTACC
CGTTTAGTATAAATCATTAATATTAAATAAACTATATTCCGTATATTAGTTTTTTAACAA
TTTGACGTTGAATACGCATATTAATAAATAAAATTGTTTTCATACATTATTTCTATTTGA
AGTTACCATAATAAAATA
>Py17XNL_0104677.2 gene=Py17XNL_0104677
TGTTAATTAGCGCTTAACCAATTATTTTTATTTTTTTAAATGAATATTAGTTTTTTATAA
TTTTCTTAGAAAATTCTTTTGCTTTGATTATACTTTACATTTTCTACTTGTTGATTTTTA
ATATTTAAAACACTATTATCTATATTTTTTAGTGTTTTGTTTATCAAATTTGAAAATGAG
TAAATGGTACACAAAATTATTTTTTTTTGTTTTAATCGTATTTGCATATGTGAACAACAA
AATTCTTGCAAGTACTCCTTCTCCATATCCCCCTACTAGCCTTATTCCGGTTAATAATAA
TGTGAATCAAGGGAATGACTCAGAACccccccTATTATGTAGAGATCCTGAAGAAATTAG
GAGAGCAACAGAACTTATGAATGAAGCTGTTATACATTTACAACATCATGCTACAAGTAC
AGAGGAATACAGATTAATTTCTAATTTCGATAATGGTACAAGTGCATATTTTAAGAATCA
TGGAGGTCATACAATAATTGAAAAATTAAATAATAAAATCCCTGATTCCAATAAGTATAA
TGCCATAGTAAAGACGCTATCTAATTTAAATCGTGTAAAAATTGCCGATGGAAACGTTAT
TACAATAAAAGTTGTTCGTGTATACACTCCAAATTTAGTAATGATACAACAACGTTACAT
AAACCTTTCTGGATCATCTCAAAAATATTTTTATGCTTTAGTCACAAAAGTTGAAACATC
AGAAAACACAACAGTAATTGCCTATACATCAGCAAATATAAACGACTACAACCGTGCTGA
TAAAAAATTTTATAAAAACACTATCTTAGAAAATGCAAATTTATTTAAAACTGAAGTAGA
TTCTGAAATCGATATTAGAAATGGTGAATTAAGAAAATTGTTTGTTAACTTATTCGGATT
TCTCATTAAAAAAGAAGATGAACAAGTTGATCTTACATGTGTCAGCTCTATTTATGATAA
TGTTTCAAATGCCAGAAATCCGTTTACTAAAATGTGCAGAGCATAAAATTGTAAATTATT
ACCCGTTTAGTATAAATCATTAATATTAAATAAACTATATTCCGTATATTAGTTTTTTAA
CAATTTGACGTTGAATACGCATATTAATAAATAAAATTGTTTTCATACATTATTTCTATT
TGAAGTTACCATAATAAAATA
>Py17XNL_0104678.1 gene=Py17XNL_0104678
ATTTTAAGAATTGCGTCTGCTTTTCAATCCGTTGCTCATAATATAAAAATGCCTAATTAG
ATGTTTTATATTTATTCTATATTCGAAAAATGTATAGATATAAATATACCTAATTTGTAT
ATAATTTTACTATACTTCCAAAATATCAAAAATAAAATTTATAAAATAATAATGAGAAAA
TAAAAAAACACTTAAACAAATTCAAACTCATTTATTAGCATTATGTGGAATATAACCAAT
ATATATATTGAGTTATTTGTATAATATATAATATAAATTTTAATATGGTAGCCAAAATAA
ATGATTTTCTATCGTTATTCAAAATATTTATATTTACTTTATTAATATGGATTACATATT
TTTCCAATCAATCCTCTATTTTGAGAATTTCACGGAACAAGAATGACCAGTTCACTACCC
CATTCACACTTAAAGTTACAAGGGTATTAAGTGAATTTCGTCACCCATCAAGACAATCAG
AAGTATTGAATAATCAAAAAGTTGATATTATTCAGGATAAATCTGATATACCGAAGGAAA
ATGAAAAaaaaaAATTAATCAATGCATCATCCGAAGCCTCAAAATCATCACAAAACATAA
AGGACTCATACAACATAAAAACAAAAATTAAAGCCGTCAAATATGGTATTAGTATCAAAA
AACTCATTCAAAAATTAGAAGGGATTCTTCATGTTGATTATGTAATTAATGAATTAAAAG
GGGATTACAGCATTAGAGAATTAATTGATGAATTAGAGGATTTTAATGGATTTCACGATT
TAATTATTGTACTAAAATATTCAAACGATCCCGAATTAATTAAACTGCTATATACTTCTA
ACAATTTGGAAAAAGTACTTTTTGTATTAAATTATTTCAATAATGTTTGTAAAAATGTAA
ATGGTGAATGTACTTCAGATAATGAACAAAATAAAACAAATTCAATGCccaaaaaaaaaa
aaaTTCCAGTATTATCTTTTTTATTTAAAATAATAGATAATTTTTATGATAAAATCATGG
TAAACGCTTCCCTAAAATTATATAAAGCATATAAGCTGGGAAATTGGTTTAATAAAGTGA
TTTCAACTATTGCTTTTTTCTCTAAAATGATAATTCCTATAACAATAGGGATTGCGTTAG
TAACATTATTATCTTATTTAAAAGGAATCGTATATTACGTAACATCCATTGTTATCATAA
TATTATCACTTGCATACATCCAAGATAAAACTGTAAAATCCTATAATTACGTCGTAGATA
AATACGAGTTTATACCTTTGGAGCTTCAGATCGAATTAAAAATGGAATAATTCGATTAGT
CAATATATATATCAAAATGTGTTTATATACTCAGAATAACTGATTTTTTAGTCTTTTATG
GAATATTCAGTGCTTGATAATTATGCAGAATATATATTGTAAGCACATTCCTTAATGTTA
AATTTTAACATTTCCACCATTTTTAAACAGTTCAAGCTCTTATTCCTTATATTATATATA
AACAATGTATACACCGCAATACATATatatttttttttTAAGTTGCTGGACCCCTTATTT
TTTCATAAAGTATATAAACATGTCTATGCAACAATCATATTAGTATATAACAAGTTTTAA
AAATGTATCCACATCACAACAAATATATATATAGCATTTATATTTTTTTGAATTTGTGTT
TCTCTTGTTATGCATATTATTTTTTCTATTATATGGCATTTCTAAAATTACGTAAAAAAA
ATAAAAAATGCCGAAATATTTCCTATATATAAATACTATAATAAAAAATTATTGTTTTGT
TACTTATTTATAATAATTGTTAATGTTGGTTTTTTAAAACGTAAAAATCCGTTTTATCAA
AATATTAAATTTGTTATTAAATTAAATTATTAAAATAATTTAAGGCCGTTTATAATTTTA
ATAATTCTACGCTTATTTAAAAAAGTAAAAAAGAGAAGAACCTAGAAATTCACACAAAAA
TGCAAAATATATGGAAGAAACAACGTTGTATAATAATAAACAAAAAATATAAAATACAAC
AATGCATATATCTATAATTATCCCCAATATATCTTATTTCATCACTCTTCCAACATAAAC
AATAAGGATAGTATAAATCATCTTCATTTACGTCATATTTTCATATAAAATATTAAAAAC
ACAATATGTATGTATCTGCGTTTCGTCAGTGCGGAATAACGATGCTACTTTTTTATGCAA
AAACAATATGCCATTAAAAATATGTTAACTACCTATAAATTACAAACAAGTGTTTACTTT
CTTTTAAATGGTCATGATTTGAGTTGAAAACATATATAATATTGTATTTATAAAAAGTAA
AAGCATTTGGGGGATATAGTGAAAATCATACACCATATTATCAGCAGTTTTTAACATTTT
GTGTAAGTCATAAATAGTTATTGATGCCAAATTCATATGCAAAGTAATAATGTTTTATAA
TTATTTAAATATAACTCGTATGTATCACACATCACCATTATCCTATTGGTTATATACATT
TAATAAACTTGGATAGGCAACCAAATGTTATTAAATATAACAAATTAAATAAAAACCAAA
CCAAGAGTACAAAGCATAGAGAAAAAACATTTAATAAGCATTTTATTTACTATTTTATGC
CTAATTATCTTCGTTCATAATTAACAGCATTCCTCAAATCGAATTCAATGTATTTTATAT
AATAGTTCAAATATATTTTTAAGAAGTTTATTTTTTTGGATATTCTATATAACGCACATT
TTTATGAACAAATATAACATAATGTTTTTTAGGGCTTATAATATATCGACAAATATAAAT
AATAAAATGTATTAAACACATTTATTTTTCACGGCTTGATAATTTAGAATAT
>Py17XNL_0104679.1 gene=Py17XNL_0104679
AATCATTAACAATTCTAAAGTATTATATCTATTAGTAATACTTATTTCTAGGAAATGATT
ATATTTTATACTTATTATAATTAAAAAATTATATTAATAATAATATATATAATTTTTTTT
ATTTATACCAACTTAAATATACTTGTTATTATATCGAAACACAATTTCAACTACCGAAAT
TAAGAAAATTAAATAAAACAAAAATAGATTAACGGAAAGCAAACAATATATAATAATCTG
TATTAATCTTATTATATTAATTTCAATTTCATCTGATTGCATGAAATACTAGAAAAAGTT
TCAAAATAAGATAAAGAACTATAATTATACATTTTTTTCCATTTCTTATAATTTATTTAT
GATGTGTCATTATTGTAATATACATGCAATTCTATTAATATTATTTGATAGTAATTTAGT
ATGTATATAGAGTTTATATAAAGCAATAATATGACTTAGTATAGTGTAATTTTTTGTGTT
AATAATATATATACATATATTTGAAAAGTAAAATATTAATTATATATGTATGTATATTAC
CCGTTTTATGCAAAAAACAAACATTTACTATTAAAAATGCCTTATTAAAAGGAAATGTAA
TATATAAATATATATTTTTTTAGTTGTAACATATATTATTATATTACATAATATTGGAGA
TGGAACAAATTGAATTGAATAATCCTGAATTAAGAAATACAAAATGTAATTTAGATGGTG
ATCCTAAGACAGATTGGTTCCGTAATAAAAATGGTTTACTTTTAAAAACATATGGGTGGA
TTGTTAAAAATGCTATAGGAATTATATTGTTAATACATGGATTCAAATCTCATGCTCGAT
TAACATTTATGAAAATAAATTTAAAAATGCCAAATAAAAATAGAGGCTTAGTAGTAGACA
CTAATAATTACTATATTTATAAAGATAGTTGGATTGAAAATTTTAATCAAAATGGTTATT
CAGTATATGCGCTAGATTTGCAAGGTCATGGAGAATCACAATCATTGGAAAATATAAGAG
GTCATATTAATTGTTTTGATGACCTAGTTGATGATGTAATACAATATATGAATCACATTC
AAGATGAAATATCAAATGAAAATAAAATGGATGATGAATCTCATGATATAGTAACAACTA
AAAAAAAAAGGCTTCCTATGTATATTATTGGGCATTCGATGGGAGGAAATATTGCTTTAA
GACTATTGCAATTATTAAAGAAAGAACAAGAAAATAAAATTAATTCTGGAGATGCAAATG
ACAATAATATGATAGAAGATATTATTAATGATATGGATAACTCTAATGATCATGCTATAG
AAGATATGAATAATACGCATTTAATTACCAATTCTAATGATTGTGATTCCGATAATCCCT
GTGCTAGTACATCTTCTACGACAAATTCTATTGATAGTGCTAGTGATAAAAATGAAGGAT
ACTATAATTATTTTGATAAATTAAATATTAAAGGTTGCATATCTTTATCTGGTATGATGA
GAATAAAATCAATATTTAATGATGGAAACAATTCATTTAAGAATGTTTATTTACCTATAG
TAAACTTCATGTCTCGTGTTGCACCTAATGTACTAATTCCGTCAGGAATTCGTTATAGTA
TATCCAAGTATGTTGGTAGTATATATAAACATGATAAATTTCGAAATAATAATGGAATCA
AATTTAAATGTATGTCTGAACTTATAAAGGCAACGATCACATTGGATTGTGATATTAATT
ATATGCCAAATGATATTCCTTTATTATTTGTGCATTCAACAGGTGATAGTGTTTGTTCTT
ATGATGGGACAGTTTCGTTTTATAATAAAGCAAGTGTTAGTAAAAAAAATTTACATCATG
TTGATGATATGGATCATGATATAACGATAGAGCCAGGAAATGAAGAAATTTTAAAAAAAA
TTATTGAATGGATTTCTAATTTAAGAAAGAATGATGAAGATAAAAAGGAAAATTAAATAT
AAAATGTCCCTTAATAATGTTTATATTTTATTGTATTGTTTTTTTATAAACATAAATGTA
ACTTTTCCGATTAATTTTTTAAGTTAAAACAAGAAAAGATGATAATAAATATATTATATC
TTTTTACTATATATATATTTTCTTTGTTATTTAAAATCTTTTTTTAAATTAAAATTGTAT
ATAATTATTATATTTGTAATTTTAAGTATGTATATATAAATGTGTAATTATATATAATAT
TAATTTGTGAATTAATACGAATTAAAATCAATTATTAATAACTTTACTTATAATTACCTT
TTATGTTCTTATAATTAATAAAAGATTAATTAAAATAATAATCATTTACAATTATTATTT
GCTGTTTATTTATATGTAAGACGATTTTAAGGACAACCAAACGAAGAATAAAATTTAGCA
TTAAAATATAATT
>Py17XNL_0104680.1 gene=Py17XNL_0104680
GATTTTTATATTTGCACTATAATTTAGAACAATTCTAAACATAATATAGATGCAATATTC
AATCTACACACATATAAGCTTAAATTTATATTTCGTATATATAACAGTTTCTTTTGAATA
AAAAAACACATAATATAAAAATTGGAAAATCAAATTTCATTCAAAAACGCAATTAAAATT
AGATTATTGTCAGTGAACAAACAAATTTATTTATTTCATTTAAAATATGGGGAAATGTGT
ATATTTAAAACCAATATTTATTGTTCTATTAATCTCTACAGGTATAATATATAGGAAAAA
TGTCTGGTCATATGCCCATAAAAATGATTTAGAAACAACTCCTTTTTTATTTGACGATAA
TATAAGTCTAAATGCAAACTCAAAAAATCATCAAACAAATGAAACAAATTTAAACAATCC
ACCAATTTTAGATGAAAAGTTCCATGATATCGAAAATAAAAGTATAAATCAAAATGATAG
TAATACAAATAATTCATCATATAATAACCACATGTCAGAAACTGTTCCAAATCATATAAA
CGATTTAAATAATGACAAAAATAAAGATAAACAGTTAATTAATACTACGATTTCTTTTAT
TGATCGTCCAAATACATTTATGTTAGATGACAATATACTAAATAACATAGATATCATATA
TGATGGAGACAGCAAAATGTCGTTATATAATTATTATAAACCAATACACTATTCTATTCT
GTTGAATCATCTTCTATATCAATTTACATTTTTTAATGGTCATATAAAATATATATGGGA
ATTATATGATAAAGTTAAAAAAAAAATTATAAATGTAAAAGAAGAGTGTGTAGATAAGAG
GAAAAAATTAGCACAAAAAATAGACCAATTACAGGACGTCGTTTATAATTATGAAAATAA
ATCATATCAAAATGATTATAACAGCTTAAAACCAATAACAACTGAATTTATTCGTTGTAT
GAATGATAAATTCAAATCAGTTTCCTACAGTATCTCCCAAATGAGTAACTACGCTGATTA
CGTATATAAGTATGGAAAATTGGGGCATCATCATTACATGAACGATAATTATTTAATTCG
TCATAAAATAGTTACAACACAATTTGAAAATAAACTACATCAAATTAAAAAGTCAGATAT
TCTGAAATCAGGTAACTATGTGAAATTCATAGATAAAGTAATAGATATTGCAAAAAAAGA
CGAAGAATTAAAGAATGTTATAGATACACTTAATTTCATTAAAAAATACATTGAAGATAT
AACAAAAAAATTTAAATTTTACTTAAACAAATGCAATGGGGCACAAAGTCAATTAATTGA
AATTGAAATGAAAGCTAAAAAAAATAAATATACTAGATATGAAGTCATAAATAAAATACA
ATCTTTAGCAAATGTTTATGGTCATTTTAATGTAAATTATGAAAATATGATTGATCTAGA
AACTGTATATAATAATAAAATTCAAGCATTTAAAAATGTTCTTAATTTTATACCACATAT
TTTAATTGGAAAAGTAGATACATGTACAAACCATGTGGTTCCAAACGATAATTATGATTT
CAAAATAATAAAGCCTATATCTATATTAAATAAATTAGAAGATGTTTTTTTTCAAGCATT
TGGTTTTAATTTCAGTGAAAAATATGACAgtgAAACTTTAAAAACATCTAATAGTGAAAT
TAACCATATAATATCAGAAACAATAAATAGTATGAAAACGTTAAGGGATTTAATTAAAGA
CATGAAAGATACATATAAAACAGATAATACAAGACAGCATATCGAAAATACAATTAAACA
ACTAACTATTAATGTGGATTTAAATCAAGAAGAAAATGGATTTACAAAAGCAATAGACGA
AGCTAAAAAATGGAGATCTTTAAAAATCGCTACTAAAAAAATATTAGACGAAGAATTTAA
AACTGTTCTTAGTTTGGAAGCGAAAATTAAAGATTTATGCAAACAATTTACAGATAAACT
TAAGAATTTACAATATATGAAAGAATATAAAGACGTGCTAATAAAAAAGTATATTATATT
GGAAACTCCCACAAGTATTTAAATTTCAATATATTTATAGTTAAAGAAAATGCTATTAAT
TGACCATAAAAAACTGCACATAATACGTTCCTTTAATTAATAATAAAAAATAATAAACCA
ATAGTATTAGATTTGATATAATTTAAAATCTCTTAAGTTCCATGTAAATGTAATAAAAAA
TTAATTTAAGCTCATATCAAATTGTATGAAACAACGCATATACGTGGGGAATTAAAGATT
TAACAAATGTATCAAATAATCTTCAAAATATTCACATATAATTATTTCTACAAAAAATAT
GATTGCATGAATAACCATAAATTATAAAAATATAATGAAAAAGTATTCAAAATATAATTT
TTGGGTACTATAGGTATTTTATATAAATAGTGATGAACTTTTAATCAAATAAAACATGTG
TGTGATATAAATAAAATCAGCATTTAACTAAATATTAAAGTTCTATATTAATTGAAAAAT
AAAGATTTTGTTAAAAAAACTATAGAAATAAACATGTTTCAACTTATATATTTATCATTT
ATATTCCACACCAAATATGTGTCGAACTCCTAAATAAATTAATTTACTTGTTACTAACAT
TTCCGTTTTTACTTTTTAAATTGTATAGCATTACGAATTTGGCTATTATTCATTTACCAG
CAAAACTTGCTTATATATTTTTTAattttttaattttttaatttattaAAAAAAAACTTA
TGAGTTTATATGATTAACATTGTATGTGTTAAAAGAA
>Py17XNL_0104681.1 gene=Py17XNL_0104681
AATTGTCCTCTTTTCTTTTATTAATAATACTTTACAATATTGTACTTCTGTTACCCATTT
TATTATATAATAAATTTTTATATCTATAAattattattataatattattactattattaT
TAAAATTTTTATTTGTACTATATTAAAAaAAAATAATAATATTTTATATTAACTTGCCGA
ATATACTATAACTATTTGTTACTAAAATAGTTTATAGTTTAATAACTTAGTAATAACTTT
TTTTGAGAAATATATATACAATTAAGCAAAGGAATTTTATTTATAAATGGAGGAAGAGGA
GAGATATGAGCATTTACCTTCATATGAGTTTTACAACAAACTTAATGAAAATGTACCCGA
CGAAGATAAAGAAAAGCCTAATAAATATTGGAAGAGAATAGAGCCAATATTTGAACCGTC
AGAATGGGTTCGTGAGATTGTTTATAAATTACAGAGAAATGTGACATTTTTAAATGAAAA
TCGTGATGGTGATAAATTATATGGAAAGCATTGTTATGATTTGAATTATTGGCTATACGA
ACAAGTGTATAAAAATTCAGGTTTAAATGATAATAGTTTAAGTTTTTTTATAACATTAGA
CATACTTTTAAATAGCTGGGAGAATATGAATGCTGATAAATTTAATGGTAATAAAGATAT
ATGTCAACCAGATAATACATTAGTAGATATAAACTATTTAAAAGAAATTAAATATTTAGC
TGATTATGTTGAAAATTTTGAGACTATTAAATCTGCGGCTATAGAAGATACTAATAAAGC
TTGTAATGTATATATTGATTATTTACGATCTGCAATTCCAGCTTATTATGAATGGAATAC
AGTATGTACAATAGACGAGGAAAATCTATGTAATAAATACATTCGAGATTATGAAAAATA
CAACCCTAAAGGTGTATTATGCAATTTATCTGTCACTGGACTTGCATTTGCACAGTTATT
TAATCAATGCTATAAGAGCATTGTAAATATATTCATAAATGTAAATAACGCGCCTGTACG
AACAACAATAAAACTTAGAAATGGATTAGAAACTATATCTTATGGAATTACAGAAAATAA
AGGAAGAACATTATCTGAAGTTGAAACTGCTATTCAAGAACCAGCTGATTTTCTTGCTTA
TCTAATATATATTCTTAAATCAGTATATAATACAATTAGCGAAATATATATCAATAACTA
TAATGATATAATATTATTAATTGTATTATTTTCTGGAATCCTAATAACCTGTTTTGGAGT
ATACAAAATTTCTAAGATTGTAAAATCCACATCCAATGTACAAAATAGGAGCCAAAACAC
ACAGGCAGAAATACCCTTATAGTATTTAACATATTAAAGGGTATTTATAAGAGTTTTTAA
TTTATAATTATGGTCAGAGAATAATAATCATATTTAATGTCATATCATGGTCATCAATCC
TAATATTACAGATTATTATACAACTATAAAAGAGAGACAAATCGGAATGGTACGCTGGTA
TTGCAAAGATATGAAACGTTAAGAGACCATTTACGCTAAAAATGAACCGAATATTTATAC
ATTTGATAAGCTTTGTGGTTCATACAATAATCAAATGTTGCCATTTTAGTGAAACTAATT
AAAATGTAACCAGTTATTATCTTTATTTTAATAAGAAAAGATGATTATTAAAAGTAATTA
GTTTCATAGAATTGCTCATTGATTATTTTATGCTATATTTGTAAAATCAATAAATTCATT
TTAATTTGGTATTTTATTTGAGTAGTAACATTTATGCTTTATTTTTTGACTAATGTAATC
TACTCACGACCAAAAGGT
>Py17XNL_0104682.1 gene=Py17XNL_0104682
CTTTTAACAAACAGCACACATAATATTGGCAACATTGTGAATATAAAATGAAATACTTAA
CGCATATATTTTTTTTTATTACACTTTTCCAATTTATAATTGATAAATACGATAACAATG
GTAAATCATTGGACAAATTTTTAAATATAAGAAATGGGAGGTTTCTAGTAGAATATTATT
ATGATCCTAACACTGATCAATATAATGACAATcaatcaaaaaaaataaataaAATACATG
CATATGAATCAAATGGTATTTCACAAAACAATACCGCGTTTCCAAATACTAGTAATACCC
AAAACGCATCGCCAAGTTGTTATGCACTGTCTGCCCGCGACAAATATAAATACCATCACA
ATAATAAATATACTACCTCTGAAGAGTCCAATTTTTATAATAGTATGTTCATGAAAAAGC
TAAGACGTAATTCTAAGATTCTTATGGGATCATCTGCAGCGGCCTTTTTTCTTGTCGATG
ATTTAGGAATTAGAGCTATTATATTTTTAATATTTTCTGCTGCCGCACTTGCTTATTTCA
CTTCCATATAAATTAAAAATAACAAGCACATATTTATATATTAAAAGAATAATAATTTTA
TTTTACTATTATTGAGTTAAATATGAAATTATACATATTTAACTAATAAACAATACGCAG
TGCGTATTATAAATA
>Py17XNL_0104683.1 gene=Py17XNL_0104683
ATTAAAGTTTATTACGTTTTATTAACAACGCTAAATATTTTTTTAATTTTAATAATTATT
TCTAATAAAAACATTTAAAAAATAATTTAATAataaataatttaataataaacaatttaa
tattAATTTGACAATACTAATCTATTTAAAAAAAATTAACATACTAAAAAACCCAACAAA
AATAAATaataataataataataaaataataataataataataataataaCAGAACAAAA
ATGGCAAATTGTTCTCGAGTTTCTGGGAAGCTATTCCTTTTATCTATTATATTATTATTA
CCATATATTATTAATTATGCAAATAACAAGGGAAACAATCACAATGTATCATTTGCAACA
AATAACGAATTAAAAAGATTATTAGCAGAACCAGCAAATGATCTCGAGGCCAATAACAAC
CCCCAATATGGTGCTGTCAATTATAAACCAGTTAATgccgccaatgctagcccagttaat
gccgccaatgctagcccagttaatgccgccaatgctagcccagttaatgccgccaatgct
aacccagttaatgctgccgatgctaacccagttaatgctgccgatgctaacccaaatgat
gatgccgaatatgacccagatgaagatTACTATTCTGATGCAGAATCTTTCCTTGGATCC
GACTCAGAATATGAAATGTTttctgacccagaatctagccttgaatccgaatctgaatcc
gaacccgaaTTTATTAATGAAGTCAGCCATGAAGAAAGACCTAAGTTCTTTAGAAAGTCA
AAACAAAATAATGATGAATCACAAACAGAAGAGAATGATGTTGAATCCAACCAAGGAGCC
GCAGGAGGAATGCCATTAAATAATTTATTCCAAGGTGTTAATCAAGACGAAATTCAAAAA
ATGTTTGCAACAATGCCATTCCATATATCAAATATCATAAATTTCAAAGGAATGCTAAAC
AACGATGTATCGAATGATGAAGAAGTCgatgaagaAAAAAAGGCACATATGGATGCAAAA
ATAGGTAAAATCGGAAATATGTTAACCGAGTTTATATCAAAATTCAATTTAGGAGACTCT
ATACAACAAAATATGGATGAGATTATAGGCCTCACTCAAAATTGTGATTTGGACTCAGAT
CCTATGTCTTTCTTAAAATTTATAAGTGTTGCTACAACCTTAGCTAGTTCATTCGCTGAC
ACATTCAAGGATGAAAATGGAAAACCTGATAAACGTAAAATGCAGGAACAAGGTAAATTA
ATGAGCGAACACATGCAACATATAATTAAAGAAGTAAGCAAACCATTGCCAGAAGCACAA
ACAAAAAAcaaaCCATCCAAAAATTAACAAAAATTAAACGCTTTTAATTATCCTTAAGAT
AACATTTAATAATAAATTTATTATCTTCATCATGATGTATATTTTATATATGAAATACAT
ATCATAATACAGTTATATATATTCGAATCAAAACATTATATATATGCATTTTACGCATAT
ATTATTTCTATTTATTTTGTTTCCAATATTTTTTTAATAGATGCAATTATATAATGTAAT
TTTAATTGTATGCATAAAGTTTGAGT
>Py17XNL_0104684.1 gene=Py17XNL_0104684
TGTATAAAATAAAATATAATTGGAAAAAGGAGGCTTACCTATATTTATTATGTTACTAAA
AAGGTTTATGCATGTGTAACTTATGCCACCACGTAACGGCATTATTATATGGTTGTATTG
TTATATTATTATTTATGGTTATATGTTTATATTTCATATTTATTTTGTGTGTTATTATTT
TTTTTTGTTTTCCTTCATTTTATATACATATATATTACAACTTGTTTAATAATTTTTTAC
ATACATCACAAAGTTTCAATAATTTAATTTCACAATTTTTTATGTTTATGATCGTGAATT
AAAAGATACAAGAAAAGAAAAAATAAACAAAATGAGTATCGGTGTCCCTGTAACAAAATC
TTTTAACAAGCTGAAAAAGTACCCATATGAAATAAATAAATTTGATAGAAGAGAAACAAA
TGAATATTTTTATTTGCCAGTTGATTGTCCTCGTATGAAAAAATGTGACGATGCATATTg
cccaTTAGCCCATACAAAATTAGAGAAAATATTTCACCCAATAGTTTATAAAACACAAGC
TTGCCAAATGGCTAAAGATGGGGCATGTGATTATTTTCAAAAATGCGCTTTTTATCATGA
TTCAAATGATAAAAATGAAGCTCATTTGAATTGGACTATTTGGGAAAAAAAATGGGATAA
ATGGAGGAATAATATCGATAGTATTTTAACACAACATAATAAAAATGATAAAGAAATTCG
AAGAAAAGTAGAAAGTATATTAAAAATTCGTATGCCACATTTTAATTATGGTACGAATAA
AAATAACTTATTTTTGAATAAAAGTGCATCCTTTCACACTACATGGCCTAGTATGAATAA
TAATAATTCTGGAATTCCTAACATGGAAAGTGTCGACATaggaaatatggggagtatagg
GACTATCGGCAGTATTGGACAAACTGGAAACACAAACATTGGAAGTAACATTATGGAAAG
TGGTAGCATTGGAAATACCAGCAAATTGAGCAATATAAATAACCTTTTATGTAAATCTAT
GAATTCTGCATTGTTTCAATATTCAAGTTCTATATTTAATAATACATggaataaaggAAT
AAAGGGGAATAAAAAACATATAAAAAATAATAACGATAATAAAAATAGTAACATGTGGTG
GCTTAATCAAATTAATGAAATTGAAATTGTGAACTTAGACAAAAACATGCATAACATAAA
TGAAAATAATATAAATAAAAGTAACATTTATTGTGACGAAACTTTAAGTTATAATAGCAA
TAACGGAACAGAATGTGGAGTAAATTATGATATTTTAGATAATAATGCGTATAAAATTGT
TGAATTTTGTTTTACTGATTATGataataacaacaatagtaataataataataacaataa
taataataatAATAGCAATAAGAACAAAATTAAATGGAAAGATACCGCAGATGGTTCAAA
TGGACAATCACTGAATTCCTTTTTTTCACAAAGCACAAAGGGTTTGAGTAATGATATAAA
CTATTTACAAAATACCaataataataataataatAATTATAACAATCAAAGAAATAACAT
TTTTCAATGTATAAATTATAATAAAACATGCGAATATATACCAAATATACAAGAAGGTAT
TGATGATAATAAAAATAAAAAATATAATACCTTGGAAACTAATTACAGAGACAATTTTCT
AGCAGATATGAATAATTCTAATAAAAGTTTTGATTTTATAAATTCCACCTTTTTTTCAAA
CAGTTCAAATGATATAACTGGGGCAGAAAACTATGTAAACTTTCCTACTATGTTAGAGAT
CATTGATGATGACAATAATGCTGTTAGGAATAATGTTTTTTCCACTGGTGATGGAACTGC
GACTAATAATTATaataatgaaaatgataatgGTGGTATTAAAAATAATGAGAATGATAA
TGACTGTAGTGGTAATATTACTAATACTACATATACTGATGGTTTTTCTACATTCTACAA
TAATAATACTAGCATTACTATCGATAATAATATAAAAGGTTTTCCTAACCTTGATAATTG
CAAAACTTTTGATAATTTCAATTTTGATGACACAATTAAAAATAACATAAGCAATTTAAT
ATTTTCTGGTGAAGATAAAGAACACATAAAAGGGATGAAAATTAAAAAAGAAGACGAAAA
TATAGGCAATGAAAATGCAAATGGCGACATGAAAAGCATAGAAAAGGAGTTAGAAGAAAA
CAATGAGACAGAAGACAAGGAAATAAAAGGAGATGCAGGAATCAATACAGGTAATATTTT
AGGATCTGGAAATAGCAACAAAGGTATAAATAAGTCTCTGAAAaaaaacaaaaACAAAAA
AGGTGCAATAAATAGTGCAaataataataataataacagtagtaatAATACTGAATCAAT
GTTTTCTAACAATATCGGAGATGAAGAATCTAAAAATTCAAGCACAATAAACAGCAATGA
AGTAAAAACTGATATAAATGATAAaaaaaAAAACTCTAAAAAGGAAAACCGAAACTTGAA
AAATAGTAATAATGAAAAAGATCAATACGAAAAAGGTGGAAGTAAAAAGATTCAAAGTTC
CGTTAGCAAAATTGGAAACAATAATGGTAATGTAAGTGTGAATGAAAATGTGTGCCTAGA
AAATGAAAAAAATAAAAGTGTAAAATGTAAAAATAATGAAaataataataaTAAAAAAGG
TGCATATTCGAAAAATATCAACGTTAATGGTGATAAGAATATGAGCAAAGTTGGAAAGAA
AAATATTACTGAAAACTTTGTTagcagcaacaatgatgatgctgatAATAAAAATACTGA
TAAGAAGAATGTGGaaaaaaataAAACAAAAAATATTGAAAAAAATAAATTTGATAATAA
GGACAATACAGGGTCTATACAACTAAATAGAAAATATAGTGACGTTTTAGGAGAAAATAT
AATAAACGGTAGCGAATGGAATAATACTATTAAAGGTTTGGATAAAAGTAAGGGGAACGA
CAATTTGATCAATAATAATGGGAAAGCTGATAAAAGGAAAACGAATAACAATAATGCATT
TAGTAACAGTATAGATAAAAGAGAACTTGAAAATGATATAAACAATGATGATAATATTAT
AGTAGAGAATTCTGGTTTAAGCTTAATATATAACAGTTATTATAACGAAAAGGAATCCAA
AAAGGTAAAATTAGAAAATAaaaaaaaAAATATAATCGTCGATATCGAAAATGTGAATAA
TATAGAAAATAATAACATTATTGTGAATGAAAAAGGGGATAACAATATTACAGAACGTTG
TAAAAACAATACGGATGTATTATGCTCGAATACACCAAACAATAATAACCTTTTTAAATA
TGACCAAAACTTATTGATAAATAGAGGTGATAATAAAAATGAAAATGTAGATAGAAATAT
GAGTAGCCATATGAAGGAATCATTTTGTGATTATACTAGCAATAATGAAAACAAATATGA
TGAAAATAGCATTTTAACAAAAAGGGTTAATACAGAATATATTTTCAATAATGCCAACAA
TATTGGAATGAACAATATTAAAAATAGTAGTGATAACAAATATAATGATATCAATTATAT
AAATAGTAAAGATAATTTGTTTGCTTTAAAAACAATAGAATATAATAAACCGAATAATGA
AACAATTGAGGATAGTAATAGAGGTATTTATAATAATTATATAATAAATGATATTAATAG
CTCCATAAATGTAGAAAATAAATCAGTACATCTTGGAAATATTAATAACAATAATACTAA
TTCTACGGATATAAAAGAGGATATAAATAGAAATAATTTAATGGAAAATATCAGCAGTAA
TAATAGTGAAATAATAAATGATACATTAACTGGTGCGTTAAACAATGCATTAAATGACAT
ATTAAATGGGACATTAGACAAAACTATGGATAGTATTTTTAAAATAGATGCCACGTCTGA
CGATACATATAATGAGTTGTTTAATACATTAACAAGTAATAGTAATAACAACAATTTTAG
CAATGGCAATAATAGTGGTCAGAACAACACACAAAATGATGAAATTAAGGAAAATGTTAC
GAATAATGGGCAAACTAATGAATCATGCGATTATACAAATAATTTATTAAATATATTTTT
ATCATGTAATAGCATAAATGAAAACTTTGATATAACAAATTCAGTTAACACTAATTTTTA
TGAAAATAATAAAAGCGATACAATAACATTTAATAATAGTGATAAATATACACCAGAAAT
ATACGGAGTACTTAATAACTCTTCGAATTATTTCAATATTTTTGGAAATTATAATTTGTA
TGGAAGCACATGCTTGCAATGTAAACATTATAAAAATGAAATTAAAAATTTAATATCTCA
AATAAAAGTTTTAAGAGAAGAAATTATTAAATATAAACAAGTTATTATCACATATGGAAT
AAATGCAAATAAAGATAATACGCTTAACCCTTGTAATTATAAATGGGATAATTCAAAAAA
ATTTAATAATATATATGAAAAAAATTATATATCTTCGGTTGAAGCAAACGACTAATATAA
AAACCAAATTAAatgtaaacaaaagATAGACAAATATAAACAAAAGGAATATATAAAATT
TTTATACACTTTTTTTATATTTTTTAAAGTTTGTGAATAACATCAGTAACATTATATTAT
TAttttttTTTCTTTTCCTTCTCATACTTAAAAAATGGGATATATTCATGCTTAGGtgta
tgtatgtctatgtatgtatgtatatataTACATATTATTATGATACAACTTTTGTACATT
TTTTGTTAATTTGTGTAATTGTTAAATTGATTAAAGCCTAAAAATAAAGCATGCATGTAA
ATTTTTTATACATATATTTTACAAGTGAAAAAAAAGCATATTAGGTTCAATTTAATTGTT
TGTTAATTTATATGTTTTATGATTAGTTAAATAATATGCCTAAACTTAGACCTATTTTCT
TTATACACATTTACCCTATATAAATTTATATCTATATATTGATTATTCCAAAACATGCAT
AATATTAACATTTCGCCACAAAAAACAGAAGGGCGATTTAATAAGGATTTGGTATATACC
TTAGTAAAAGGTGATCAAATAATGAATCATAAAAACAAATTTGTAAGTTTGTTTTTCTAT
ATAATATATGTAAACAAATATTTAAGTTAAAAACCAAAACTATTAATATGTAATATTTCA
AAACTTAATGATTGCGAATTAAAGTACAAAATTTACGCATACATTTATAGTTAACAGAGA
AGTATTATATACTTTTTCTTATTCGAAGCGATAAATCCAAAGCTTATGTTATTTTAAAAT
AATAAGCATGGACATGAAATCACGCAAAAG
>Py17XNL_0104685.2 gene=Py17XNL_0104685
ACTTTTTTTATATATATTTTTGCTACATATTTGTATAGAGCTTTACAAAAAATATATACA
TTCCTTTTATTTTATTATTATTTTTTAATTATGCTTATAAAACAATCGTGATATTATATT
TTCACACGTATGTACATATATTTCAAGATCCATAGTTCAATCTACACACATCTATGTATA
CTGGAACAAATGAAAAAAATTATGCACATATACACAAACAATGCACGAATATACAAATCC
TATGAATATAACCTCGATATCTAAATATCTGCATCTATTGAATACACCTTTTAAAGTATA
ATGTAGTATACAAAGAATCATCAAAATAATATGCTTATAATAATGAGAAAATACTGTAGC
AATTTATTGTATATTTATAGCCCTCCTACAACATTTTATATATAACCTGTTTTTTCCCGA
ACATGGGGAGTACACATGTAAATAAAATAATAAATAATTATAATACATAAGTCCTATCAA
ATTCCAAGTATACACATAAACTTGCCTTTTTTTCATTCATGTAACTTTGAATAAACACAA
CATAAAGAATATGTTTAAATCTTAAGATAGTCATTCAAAACTTTATAAAATGATATTATA
ATAAAAAATCTAGCCTTTTAATTTTAATATTATTTCATAGTATATTACTAAAATCGGGGG
AAAGTGTATATATGCAAATTACATATatatatgcaACCAAGTTCCTATATTTTCTTGTGA
ATGCAAAAATAATGACATATATACAGTTTTAATAAGCGTATTATTCAAATATTATCTATA
TATCATAATTATGATATACAATTGTTTTGTATTTAGGAATAAAATTTAACAATTTAATAC
ATTGGGCCAAAATATATGAAATAAAAAATTCTTTATTCCCATATTCACAGGTCCGTCGCC
ATAAGAAAAAGCTATATTTTATTTTTTttAtttTTTCTTTACATAAGTAAAATTATGTAT
TTAATGAAATATATAATTACATTTACTTAAAAATCATGGCTATTAATTTATCATCATATA
TATAGTTGTAATATTATATACAAAAAAAAAGAAAAAAATATACAATCGCTCCCTTTTTTT
TTACGTAAAATAATTATAGTATAACTCGAAAAAACGACTATAATATTAAAATAGCATATA
TCATATAAAGTATCGCTAATTATTTTATATTAAAAAAAATAATAAATAaataAAAAATAT
ATCTAATTTACAAATTGTTGAAAAaaaaaacaacAAAATAATGTGAAAAATAAAAATGGC
AATTCTATAGAAATCATGTTTTAAAATATAATTTGTTTCGATTTTTCATCATCTATGCAA
GATTAAAGACCATGTTTGTTTTTCTATCTTTTTTATTGAACGGGAAAAAAGAAATACTTA
AATTTGTTTTCAATGATCGTTGATAAAATAAATTCGGAGAAATATATATACAATAATTAA
CCAATAAATAAAGTAATACAGTGGGGAAgaagaaaaaaaaaaGAACATAATAAATATATG
AAAAAAATATTTAAGTATAAAtaaataaataATAAAAAATatatataTACTTATCCATTT
GTATGTTTACATGCACATTTTTCGGATATGCGCTTATGAGAATTACGAAAAATTGTGTTT
CTGATAAGGAAATATTTTCATCATAAATTAAAAATGTCTGAAAACATTGATGACTTATTT
AATGTTTTTGAGGAGGATGAGACAAAAAAAAATCTACCAAATAATAGCAAAGCCCCCGAT
CATTTAAATGCTATTGTAGAAGAACAAAATGGCCAAGACAATATAGCCTATCCAAACGAA
GGGTATATAATGAAAAATGAACAGACTATAAATAACAAAACAACAAAGGCCGAAATTAAG
GAAAATgaaattgaaatggaaatAAATTACGAAAGCCCCGAATATAATgccccAATAGAC
TACAAGATAAACATTAACAATATAATAAGTAATCATAAAAgtaataatAAAATAAAAGAG
CAAATTAAAGAAGAAATATATAATGAGGCAGGAAGTATAAATAGAAGTAATAATCTTTTT
AATAATAAAATAAGAAAAACGAATGGAGAAAATAGTCAAACAAAAACTGAAATAAGAACG
AACACATATAAAGAACCTGTTCGGGAAATGCTAATTGAAAATAGCAAGACAATAAATAAT
GATGATGTTTTAGTTTTAGAAGAATTTGGTAGCGATGTGAATTGCATACATAAATGTGTT
AGGCCTCAAAGTTATGTACATAATAAATTAAGTGAATCTATAACACCTGCTAGAACATAT
AAATTTGAGTTAGATACTTTTCAAAAAAAATCAATAGAATGTTTAGAAAGAAATGAAAGT
GTTCTAGTATCTGCTCACACATCTGCTGGGAAAACCGTTATAGCAGAATATGCAATAGCA
TTAGGATTGAGAGATAAACAAAGAGTAATTTATACAAGTCCTATAAAAGCATTAAGCAAT
CAAAAATATAGAGACTTGAGTGAAGAATTTAAAGATGTAGGATTAATTACAGGTGATATA
TCAATAAATCCAGAAGCATCTATAATAGTTATGACAACAGAAATTCTGAGATCTATGCTA
TATCGAGGATCTTCATTAACAAAAGAAGTGAAATGGGTCATATTTGATGAAATTCATTAT
ATGAGAGATagagatagagGTGTTATATGGGAAGAGACTATTATATTGCTCCCATTAATG
GTTCGATTCATTTTCTTAAGTGCTACCATACCAAATGGTATACAGTTCGCTGAATGGGTT
AGTAGTATTAAAAACCAAGCATGTCATATTGTTTATACAGATTATAGGCCTACACCTCTT
CAACATTATATTTATCCTACATCTAGTGAAAGTGTATTTTTAATATGTGATGAAAATAAA
AATTTTAAAAAAGATAATTTTATAAAGGCTGTTAACGCACTGAAAGATAGAAGCATGTTA
GATGAAAATAACCAAAGCGGTGGAAATAATAAATTTAATAAACGAATGAGAAAAAATACA
TATGATATTGAAAAAATCGTTCAAATGTGTCACTCTCGTAATTACACTCCTTTAATTATT
TTTGCATTTTCAAAGAAAGAATGCGAAGTTAATGCTACAACATTGCATAAGGTTAATTTA
ACTGATGATTCAGAAAAAGAAGTCATAAAAGAATTATATGAAAATGCTATTCAAATATTA
GCAGATGATGATAGAGCATTGCCACAGGTCCAATTTATTTTACCACTATTATTAAGAGGG
ATTGGTATTCATCATGGAGGATTATTACCAATAATTAAAGAAattatagaaattaTGTTT
CAAGAATCATTATTAAAAGTTTTATTTAGTACTGAAACATTTTCTATGGGTATAAATATG
CCAGCCAAAACAGTCGTATTTACATCACTAAAAAAATTTGATGGGTTAGAAAAAAGATTA
ATCACATCAGGTGAATATATTCAAATGGCAGGAAGAgctggaagaAGAGGATTAGATGAT
AGAGGGATTGTTATTATTATGCTAGATAGTCCATTACATTGGAAAGATGCTGAAAAACTG
TTTGTAGGCGAAGCTAATCGATTAGTGAGCCAATTTCATTTAGGTTATAATATGATATTA
AATTTATTAAGAATCGAAGGTATTACACCAGAATTTATGATTGAAAGATCTTTTATTCAA
TATCAAATGAAAAAAAATCTTTTCGAACAAATTTTTGCATCAAAAAAAGTTGAACAAAAA
AGTCAAGAAATTTTAAATATATTGACAAATATTTATTTAGGTCAAAATGGGGAAGAATTT
ACTAAAGCATATTTATTAAATCAAGTTAAAACAAACGATGTGGAAACAATTTTAAAAAAT
AAAAATGTAAAAAATGAAGGAACACATATTTTACTTGAAAATAACGATCCAAATGACCCC
AAAACAATAGATGATTATAATAATAGTGAAACTTCAAACACGGTACTCAAAAATTATATT
ACTACATTTTCTGAAATATCTAATTACTACATAACACGAAATAAACTTGTTGAACTGGGG
GAAACTTATAGATCATTATTAACATCTAAAAAAAATATAACTCAATATTTGACCATGGGT
AGATTACTATATGCTGTTGAGGACGACTTGAAGTGGGGATGGTGTATTTGTATTGAAGGG
AGAATTGCTGAAGAAAAATATAACAATAATCATAAAAATAATAGTACAGGAAATAATCGT
AAtacaggaaatGATAATAATATCATTGGCTATGATACCAACCACACCAATAGTTCCAAC
GATACAAAATTTAATAAAAAAAACTCTGTAGAAAATAATAGAAATAATACAAATATATTA
GTCGTAGAATGCTTAGTTCCCTATGTTCAAAACAAAAAACGAAAGTTTCCTCAAAATAat
gatgatgatgatgataataaAAATTCCCAAAAAAGAGATTTAGAATTTTTACCAGCTCAT
GATAGATTAAAAGCTCAATGGAAAGTCATGACATTTTATATAAAATGCATATATCAAATA
TCAGCAGTTGTTTTAAATATAGAAAAACCATTTGATAAATCTTCTGAAGAAGAAATTGAA
AAAGTTAAAAATAAATATAATACTATGGTGAGCTGCTTAAAGGGAGAACAAAATATACCA
GTTATTGGTTCAAATCAAATGAATATTAAAGATGATGAGTTTTTTAAAATTGTTAAAAAT
ATTTATTATTATGAAAATATATTAAATAAAAATAAATTATTAAATAATAAAAATTTAAAT
AAATATTATCAATTATATAGTAAATATGTTGCTTTGCAATGTGAAAAAAACATACTTGAT
TGCAATATTGAACAATGTAAATTTATTGTATTAAAAAAGGAATTAAATAATATGCTCATA
TTACTAGAAAGCTTAAACTATATTGAAATTACATATAAAACCCATGAAAAAAATCAAACA
AATAATGatcaaacaaaTCGTTCCGATGGCGAAAATGACCAAAAACAAATTGATACTATT
AACGAAAAATTGCTTACACAAAGTGACACTCATAATGACATCACTAATAAAAATAATAAT
GATGAAAAAAACTATGTTGTTACAATGAAAGGACAAATAGCTAGTGCAATTTTAAGTGTG
GATGAATTAGTTATATCTGAATTATTTTTTTCAAATTTTTTCAGTAAATATACTTATGAT
TATATATGCGCATTCTTATCATGTTTTGTATATGATGAATCAACAAATAAAGAAATTACC
ATTAACGACCCTATACTAATCGAAGGATATCAGCAAATAACTAAAACAGCAACAATAATA
GCTAATAAAATGAATCAATGTGGAATGAATATAAATGTAAAAGATTATTTGGAAAAATTT
AAATCAGCTATTATGCCTATTGTTTTGTTATGGGCTCGTGGTCATTCCTTCATGGAAATT
CTCGCGGATTCACAAATATATGAAGGATCAATAATAAGAACATTAAGGTAGGCATACGTA
TATATGTGCTCGTGAGCAGTATATATATTGATGCATACATATAGAAATTATATATATGTT
CCCATCTTTTTACTAATTTTTGTAAACATTTTTTTTATTTTTATAGACGTTTGGATGAAC
TACTAAGACAAATGATTTGCGCATTTAGAGGAATTAATAATGATAATATGTGTGAAATCT
TAACCACCGCTACAAAAAAGTTGCGCCGGGGAATTCCATTTTCACCTTCCCTCTATTTAT
AATGAATACAATTTTCATATTCATTTTTTTttcatttttttttTAAATATTCTTTTATTT
GTAATATATTATTTTATCTTATGTTTATTTAATATTATCCTAACCGTTGGTAATCACATT
GTTTTTTCTTTAACACTTTAAAAACTCACTAATTCGTTAAATTTGT
>Py17XNL_0104685.1 gene=Py17XNL_0104685
ACTTTTTTTATATATATTTTTGCTACATATTTGTATAGAGCTTTACAAAAAATATATACA
TTCCTTTTATTTTATTATTATTTTTTAATTATGCTTATAAAACAATCGTGATATTATATT
TTCACACGTATGTACATATATTTCAAGATCCATAGTTCAATCTACACACATCTATGTATA
CTGGAACAAATGAAAAAAATTATGCACATATACACAAACAATGCACGAATATACAAATCC
TATGAATATAACCTCGATATCTAAATATCTGCATCTATTGAATACACCTTTTAAAGTATA
ATGTAGTATACAAAGAATCATCAAAATAATATGCTTATAATAATGAGAAAATACTGTAGC
AATTTATTGTATATTTATAGCCCTCCTACAACATTTTATATATAACCTGTTTTTTCCCGA
ACATGGGGAGTACACATGTAAATAAAATAATAAATAATTATAATACATAAGTCCTATCAA
ATTCCAAGTATACACATAAACTTGCCTTTTTTTCATTCATGTAACTTTGAATAAACACAA
CATAAAGAATATGTTTAAATCTTAAGATAGTCATTCAAAACTTTATAAAATGATATTATA
ATAAAAAATCTAGCCTTTTAATTTTAATATTATTTCATAGTATATTACTAAAATCGGGGG
AAAGTGTATATATGCAAATTACATATatatatgcaACCAAGTTCCTATATTTTCTTGTGA
ATGCAAAAATAATGACATATATACAGTTTTAATAAGCGTATTATTCAAATATTATCTATA
TATCATAATTATGATATACAATTGTTTTGTATTTAGGAATAAAATTTAACAATTTAATAC
ATTGGGCCAAAATATATGAAATAAAAAATTCTTTATTCCCATATTCACAGGTCCGTCGCC
ATAAGAAAAAGCTATATTTTATTTTTTttAtttTTTCTTTACATAAGTAAAATTATGTAT
TTAATGAAATATATAATTACATTTACTTAAAAATCATGGCTATTAATTTATCATCATATA
TATAGTTGTAATATTATATACAAAAAAAAAGAAAAAAATATACAATCGCTCCCTTTTTTT
TTACGTAAAATAATTATAGTATAACTCGAAAAAACGACTATAATATTAAAATAGCATATA
TCATATAAAGTATCGCTAATTATTTTATATTAAAAAAAATAATAAATAaataAAAAATAT
ATCTAATTTACAAATTGTTGAAAAaaaaaacaacAAAATAATGTGAAAAATAAAAATGGC
AATTCTATAGAAATCATGTTTTAAAATATAATTTGTTTCGATTTTTCATCATCTATGCAA
GATTAAAGACCATGTTTGTTTTTCTATCTTTTTTATTGAACGGGAAAAAAGAAATACTTA
AATTTGTTTTCAATGATCGTTGATAAAATAAATTCGGAGAAATATATATACAATAATTAA
CCAATAAATAAAGTAATACAGTGGGGAAgaagaaaaaaaaaaGAACATAATAAATATATG
AAAAAAATATTTAAGTATAAAtaaataaataATAAAAAATatatataTACTTATCCATTT
GTATGTTTACATGCACATTTTTCGGATATGCGCTTATGAGAATTACGAAAAATTGTGTTT
CTGATAAGGAAATATTTTCATCATAAATTAAAAATGTCTGAAAACATTGATGACTTATTT
AATGTTTTTGAGGAGGATGAGACAAAAAAAAATCTACCAAATAATAGCAAAGCCCCCGAT
CATTTAAATGCTATTGTAGAAGAACAAAATGGCCAAGACAATATAGCCTATCCAAACGAA
GGGTATATAATGAAAAATGAACAGACTATAAATAACAAAACAACAAAGGCCGAAATTAAG
GAAAATgaaattgaaatggaaatAAATTACGAAAGCCCCGAATATAATgccccAATAGAC
TACAAGATAAACATTAACAATATAATAAGTAATCATAAAAgtaataatAAAATAAAAGAG
CAAATTAAAGAAGAAATATATAATGAGGCAGGAAGTATAAATAGAAGTAATAATCTTTTT
AATAATAAAATAAGAAAAACGAATGGAGAAAATAGTCAAACAAAAACTGAAATAAGAACG
AACACATATAAAGAACCTGTTCGGGAAATGCTAATTGAAAATAGCAAGACAATAAATAAT
GATGATGTTTTAGTTTTAGAAGAATTTGGTAGCGATGTGAATTGCATACATAAATGTGTT
AGGCCTCAAAGTTATGTACATAATAAATTAAGTGAATCTATAACACCTGCTAGAACATAT
AAATTTGAGTTAGATACTTTTCAAAAAAAATCAATAGAATGTTTAGAAAGAAATGAAAGT
GTTCTAGTATCTGCTCACACATCTGCTGGGAAAACCGTTATAGCAGAATATGCAATAGCA
TTAGGATTGAGAGATAAACAAAGAGTAATTTATACAAGTCCTATAAAAGCATTAAGCAAT
CAAAAATATAGAGACTTGAGTGAAGAATTTAAAGATGTAGGATTAATTACAGGTGATATA
TCAATAAATCCAGAAGCATCTATAATAGTTATGACAACAGAAATTCTGAGATCTATGCTA
TATCGAGGATCTTCATTAACAAAAGAAGTGAAATGGGTCATATTTGATGAAATTCATTAT
ATGAGAGATagagatagagGTGTTATATGGGAAGAGACTATTATATTGCTCCCATTAATG
GTTCGATTCATTTTCTTAAGTGCTACCATACCAAATGGTATACAGTTCGCTGAATGGGTT
AGTAGTATTAAAAACCAAGCATGTCATATTGTTTATACAGATTATAGGCCTACACCTCTT
CAACATTATATTTATCCTACATCTAGTGAAAGTGTATTTTTAATATGTGATGAAAATAAA
AATTTTAAAAAAGATAATTTTATAAAGGCTGTTAACGCACTGAAAGATAGAAGCATGTTA
GATGAAAATAACCAAAGCGGTGGAAATAATAAATTTAATAAACGAATGAGAAAAAATACA
TATGATATTGAAAAAATCGTTCAAATGTGTCACTCTCGTAATTACACTCCTTTAATTATT
TTTGCATTTTCAAAGAAAGAATGCGAAGTTAATGCTACAACATTGCATAAGGTTAATTTA
ACTGATGATTCAGAAAAAGAAGTCATAAAAGAATTATATGAAAATGCTATTCAAATATTA
GCAGATGATGATAGAGCATTGCCACAGGTCCAATTTATTTTACCACTATTATTAAGAGGG
ATTGGTATTCATCATGGAGGATTATTACCAATAATTAAAGAAattatagaaattaTGTTT
CAAGAATCATTATTAAAAGTTTTATTTAGTACTGAAACATTTTCTATGGGTATAAATATG
CCAGCCAAAACAGTCGTATTTACATCACTAAAAAAATTTGATGGGTTAGAAAAAAGATTA
ATCACATCAGGTGAATATATTCAAATGGCAGGAAGAgctggaagaAGAGGATTAGATGAT
AGAGGGATTGTTATTATTATGCTAGATAGTCCATTACATTGGAAAGATGCTGAAAAACTG
TTTGTAGGCGAAGCTAATCGATTAGTGAGCCAATTTCATTTAGGTTATAATATGATATTA
AATTTATTAAGAATCGAAGGTATTACACCAGAATTTATGATTGAAAGATCTTTTATTCAA
TATCAAATGAAAAAAAATCTTTTCGAACAAATTTTTGCATCAAAAAAAGTTGAACAAAAA
AGTCAAGAAATTTTAAATATATTGACAAATATTTATTTAGGTCAAAATGGGGAAGAATTT
ACTAAAGCATATTTATTAAATCAAGTTAAAACAAACGATGTGGAAACAATTTTAAAAAAT
AAAAATGTAAAAAATGAAGGAACACATATTTTACTTGAAAATAACGATCCAAATGACCCC
AAAACAATAGATGATTATAATAATAGTGAAACTTCAAACACGGTACTCAAAAATTATATT
ACTACATTTTCTGAAATATCTAATTACTACATAACACGAAATAAACTTGTTGAACTGGGG
GAAACTTATAGATCATTATTAACATCTAAAAAAAATATAACTCAATATTTGACCATGGGT
AGATTACTATATGCTGTTGAGGACGACTTGAAGTGGGGATGGTGTATTTGTATTGAAGGG
AGAATTGCTGAAGAAAAATATAACAATAATCATAAAAATAATAGTACAGGAAATAATCGT
AAtacaggaaatGATAATAATATCATTGGCTATGATACCAACCACACCAATAGTTCCAAC
GATACAAAATTTAATAAAAAAAACTCTGTAGAAAATAATAGAAATAATACAAATATATTA
GTCGTAGAATGCTTAGTTCCCTATGTTCAAAACAAAAAACGAAAGTTTCCTCAAAATAat
gatgatgatgatgataataaAAATTCCCAAAAAAGAGATTTAGAATTTTTACCAGCTCAT
GATAGATTAAAAGCTCAATGGAAAGTCATGACATTTTATATAAAATGCATATATCAAATA
TCAGCAGTTGTTTTAAATATAGAAAAACCATTTGATAAATCTTCTGAAGAAGAAATTGAA
AAAGTTAAAAATAAATATAATACTATGGTGAGCTGCTTAAAGGGAGAACAAAATATACCA
GTTATTGGTTCAAATCAAATGAATATTAAAGATGATGAGTTTTTTAAAATTGTTAAAAAT
ATTTATTATTATGAAAATATATTAAATAAAAATAAATTATTAAATAATAAAAATTTAAAT
AAATATTATCAATTATATAGTAAATATGTTGCTTTGCAATGTGAAAAAAACATACTTGAT
TGCAATATTGAACAATGTAAATTTATTGTATTAAAAAAGGAATTAAATAATATGCTCATA
TTACTAGAAAGCTTAAACTATATTGAAATTACATATAAAACCCATGAAAAAAATCAAACA
AATAATGatcaaacaaaTCGTTCCGATGGCGAAAATGACCAAAAACAAATTGATACTATT
AACGAAAAATTGCTTACACAAAGTGACACTCATAATGACATCACTAATAAAAATAATAAT
GATGAAAAAAACTATGTTGTTACAATGAAAGGACAAATAGCTAGTGCAATTTTAAGTGTG
GATGAATTAGTTATATCTGAATTATTTTTTTCAAATTTTTTCAGTAAATATACTTATGAT
TATATATGCGCATTCTTATCATGTTTTGTATATGATGAATCAACAAATAAAGAAATTACC
ATTAACGACCCTATACTAATCGAAGGATATCAGCAAATAACTAAAACAGCAACAATAATA
GCTAATAAAATGAATCAATGTGGAATGAATATAAATGTAAAAGATTATTTGGAAAAATTT
AAATCAGCTATTATGCCTATTGTTTTGTTATGGGCTCGTGGTCATTCCTTCATGGAAATT
CTCGCGGATTCACAAATATATGAAGGATCAATAATAAGAACATTAAGACGTTTGGATGAA
CTACTAAGACAAATGATTTGCGCATTTAGAGGAATTAATAATGATAATATGTGTGAAATC
TTAACCACCGCTACAAAAAAGTTGCGCCGGGGAATTCCATTTTCACCTTCCCTCTATTTA
TAATGAATACAATTTTCATATTCATTTTTTTttcatttttttttTAAATATTCTTTTATT
TGTAATATATTATTTTATCTTATGTTTATTTAATATTATCCTAACCGTTGGTAATCACAT
TGTTTTTTCTTTAACACTTTAAAAACTCACTAATTCGTTAAATTTGTAGAAATTATAAAT
ATGTAAGAACTATTTTAATATATTTTTTCAATCTTTTCTGTTTTTATTATTACTTTTCTA
TATCCATATAGCACTAATATACATTTTGCAAAAACAATTGCTTATTTTTACACACATAAA
CATTTGCATATAATCATGTATCATATAGTATATTTAATAATATTTCATATAAGTATTTAA
ATAATTTCTATTTTTATACAAACCATCATCTAATTCCAATTCAATCACTTTTACCATTAT
AATAATAACATATATTGCGTTTATATATAGACTGTAAAATTATATATCGATTTTATCAAT
ATTACTGGGAAACAAAAGCAACCTTTAATCATCGTGG
>Py17XNL_0104686.2 gene=Py17XNL_0104686
TTTGATTCCATATCATTACTGCTATATTTTCTATTCCTTAAAAAATAAAATATAATCTTA
TAAAACAATCAACCCACAAAATGGCAGACGATATATTAAAATGTGTTCACTCTGAATTTA
AATATGTTTTAATAAGTAGTGATATAAACAACGAAATAAAAGAATTAAAATTCAAAGGAG
CGGAAGAAAAATTCCAAAGTACCTTAAGCTCATATTTTAGAAGAATAATTTTTGATGAAA
AAGGAAAAGATGAATTAAAAGAAACAATTCAAGAAAaattaaaagaaAATACTAATAATa
atAAAAAAGATGaaaacgaagaaaatgacgaaaaCAAAAATTCTTTAAATACAATATCCC
CTGATTTAATAAATACCGCAATAGAGTCATCTCAGACTTATCAAATCATTCCATTGACGG
TACCAACTGAAAAAAATAATTATTATGCAATTAATTGCTATATAGATGATATAGGACGAA
TTAAAAAATTACCATATAATAGTAGAGCTTCACGAATATGCAGTACAGACATATATGGAG
ATGCATTCTTGTCAAAAACATATGATAATGAAGATTTTAAAAGATGTGATTTTACAATAC
AAGAGTATGAAGAATTTTTAAAAAACCCTCCAAAGGCCGAAAACAGATGGAACCAAGCCc
aagCTATGCAAGACTTGTTAAGACAAATGAAAGATCAAAAAGAAGGAGTTACAAACACCA
ATGCACCCGTTGCAAAGCCTATCACCTGTGAACATTGCTATAAGGTAAGTTTTGTGGCTA
CACCCCCATATAAATTTCTATCTATATCTCTAATATGCCTAATATATGCAGCATAACTGT
GGTAATTTTGTATGTCTTAATAAATAAAAGTATTCCAAACCTTGAAAAGTATCACAATAC
GGCGATACCACATGTTTTTGATAAAACTATTTTTTTATTGAAACAATTATCATTTTATAA
ATTTTAAAATACTTCTACGTAGACATATTTTTATTATTTCAATGCATTTTTCTTAAATTT
ATTTTATATATTTGTAGGAGGAAAAAACATTAAAAAGATGTGGAAAATGCAAAAAAGTTT
ATTACTGCTCAGTTGAATGCCAAAGAAAAGATTTTGTTTTTCATAAaagaatttgTTCTT
AGAAATTCATATTTTACCAGTATACATAATTAACATATAAATTAATTATTATATACGTAT
ATTATCGATATTATTTTTTTATATTTTAATGGGCTACTTTTTATATAATG
>Py17XNL_0104686.1 gene=Py17XNL_0104686
TTTGATTCCATATCATTACTGCTATATTTTCTATTCCTTAAAAAATAAAATATAATCTTA
TAAAACAATCAACCCACAAAATGGCAGACGATATATTAAAATGTGTTCACTCTGAATTTA
AATATGTTTTAATAAGTAGTGATATAAACAACGAAATAAAAGAATTAAAATTCAAAGGAG
CGGAAGAAAAATTCCAAAGTACCTTAAGCTCATATTTTAGAAGAATAATTTTTGATGAAA
AAGGAAAAGATGAATTAAAAGAAACAATTCAAGAAAaattaaaagaaAATACTAATAATa
atAAAAAAGATGaaaacgaagaaaatgacgaaaaCAAAAATTCTTTAAATACAATATCCC
CTGATTTAATAAATACCGCAATAGAGTCATCTCAGACTTATCAAATCATTCCATTGACGG
TACCAACTGAAAAAAATAATTATTATGCAATTAATTGCTATATAGATGATATAGGACGAA
TTAAAAAATTACCATATAATAGTAGAGCTTCACGAATATGCAGTACAGACATATATGGAG
ATGCATTCTTGTCAAAAACATATGATAATGAAGATTTTAAAAGATGTGATTTTACAATAC
AAGAGTATGAAGAATTTTTAAAAAACCCTCCAAAGGCCGAAAACAGATGGAACCAAGCCc
aagCTATGCAAGACTTGTTAAGACAAATGAAAGATCAAAAAGAAGGAGTTACAAACACCA
ATGCACCCGTTGCAAAGCCTATCACCTGTGAACATTGCTATAAGGAGGAAAAAACATTAA
AAAGATGTGGAAAATGCAAAAAAGTTTATTACTGCTCAGTTGAATGCCAAAGAAAAGATT
TTGTTTTTCATAAaagaatttgTTCTTAGAAATTCATATTTTACCAGTATACATAATTAA
CATATAAATTAATTATTATATACGTATATTATCGATATTATTTTTTTATATTTTAATGGG
CTACTTTTTATATAATGCGAAAACAACCACTTTTGGATAACAAAATTTGTTGCTCTTTTT
TTATGTGCTCAACTATAATCATGTTCATATAGTGTATATGCATTTTTTAATTTTTAATAT
AAAACACATTGTTAAAAAATTAATTTAATTAAATTAACTAAATATAATTTAATGCAACAA
AATTCACATAATACAATTCGGGATATTATTCCCTACACATTCTCATTCAAACGATTTTAT
TTTTTTAAGTTTAATTATTTTTTTCGATATATATTATAAAAACACAAAAGTTTATTCTTT
TTATCAGGGTTTATAAGAGAGTCTTTTGTACAACTTATCTACAAAATATTCCAACCCCAA
TAGATAAACAGTTCCCCTGGTATATGTATTAATTTATTTGATGATATGAAAAGTTGCAAA
TATTTTCATTTTAATCTGAGAATACCAGAATGATCAA
>Py17XNL_0104687.1 gene=Py17XNL_0104687
TTATAGTCATACATAAAATAATTCTCCTCCTTTAACCCTTCAAGGCAAAAATGAAAAACT
CTTGGAGACACAAAGCTCTAGCCCTTCCGTTTCTACTATTATCATCAGTCCTTTGTAATA
AAACTTTCTTTGTAGATATATTAAACGGAATTAATATCAAATATAATAATAAGGTACCCA
TAAATAAAAACGTATCAAATTGTTATGGGCAGAATAACACCAAAAATGATAATAGATACT
CTTCTATGAAACAGCATTTTTTTATACAGAATACAGCACAACCAACTATAATCAGTGAAA
CTTGTGACATAGAAAATAATAATAGGAATGCAAATATATTAAAACAATATATTTATACAT
TATCCCATTTGACCATTTTTGATATTGATAAAGAAACAGATATAGAACTTAATATATCTT
TATTATTAAAAGCATGTATAGCTTCATATAATTATATTAAAAATATTGAAATATATACTT
CTAATGTCAAAAATAAAGAAATGTGCTCATTTATATATGAAAATAGACAAGATTTTGAAG
AGTATTTTAATTTACAAGTATTAATGTATGAAAAAATGTTTAACCCCAACGAGAATATAG
AGGAGCTATTAAAATCCCATATTAAAGATGAAAATATTTATAAAAATGATTTAAAAATTT
ACAAGCAAATTAAGAATAATAATATAGAATTAAAAAAAGATATTTTAGAAGACATTCTTT
TTGAGTCTATAAGACTAAATAAAATGATTCAATATTCTCTTACAGTAAACAAATTTAATT
TGTTCTCAAATCCTATCCTATTCAAACTATTCTTACACTTTAAAACGAATGGAATTTATT
ATGATATACTCTTGAACATTATAAACAAAATAAAATATTATTATTCCATAAAAAATATTA
ACGAAGAATATAAAAATAAGATATTCAAAATTGTAGACAGTTATATAGCAATTTTAAATA
GCATAGATGATGTATATAAGAAACATGATGGAAATATTTTATAATGCGCAAAAATATGAA
TGCAACATTAATAAAAATTAAATAAGTTATACATATTTGCCCATTTTAACATATATAATA
ATCCCCCAAATGTTATAGCCCATAGAGAGAACCAATCGAATATACATCAATTAAAATAAA
GCCTTTTACATTATGCATACTTAAAAATATTTTAAGCCATTAAACAAAAATAAAT
>Py17XNL_0104688.1 gene=Py17XNL_0104688
ATTGATGGTATCTTTATCATCATACTGATTATGTTATTTATGTGCATATTATATTTTTTA
TTTTGTTTGTTGTTATCTTTACTGAAATGCGACATATGGGAAAAACACGTCACAGAATAA
AAGCATTTAAAAAAATATACGCAGCATCTCAGGTTTTAGCTAGCTGGGTAATTTTTTAGT
AAAATTTTGTTTGAATAAAATTTTTTCCTCTTCTTTTACATTATAAAATAATAATTGATT
TAACTGTTATATATTTTCTGTATAGTTTACATGTATATATAACAATACACAGAGATATAA
TTTAAATTCCTACAAGTCAAAAAAAACACATAAAAAATAAGTAAAAAATGAAAGGAGGAA
AAAAACGGAAATGATAAAAATATTCTTATCAAAAAGTTATAAAGGTTTGGATAGATTTAT
TTTGGTTTTATTTTTGATATTTACTATTGTGGGGGCAAATGGCTTGAATAATAAGAAAAG
GTTAAGTCAGTGTAAAAGTATATTTAAACATAATAGGGGAGGAAAAAGTGAAGGAATAAA
ATTGTTTATTCGAAATAAATATTTTAATAAAAATAATGATCTTTTAAGCAAATATAGGAG
AAAATGTAACAATATGCATAAGGTAAATATTTTTCGATTAAAATTGAGTAACAATCATTC
TTTAAAAAAAAATGTCGATCTGGAAAATTATAGAAACATAGGGATTATTGCACATATTGA
TGCAGGGAAAACTACAACAACAGAAAGAATATTATATTATACTAATGTAATAAAAAAAAT
AGGAGAAGTGCATGAAGGTTTATCAACAATGGATTATTTGGACATAGAAAGAGAAAAGGG
AATAACTATCAATGCAGCTGTAACTACATGTTATTGGAATGGTAGTGAAAAAAATTTAGG
AAATTATCGTATAAATATTATTGATACCCCTGGGCATGTCGATTTTACTGCAGAAGTTGA
AAAAAGTTTAAGAGTTTTAGATGGTGGAATAGTAGTTTTTGATAGTAGTGAAGGTGTTGA
GTCACAATCTGAGACAGTATGGAAACAAGCAAATAGATATAATATTAGCAGAATAATATT
TTTAAATAAATTAGATAAAGTTGGAGCTAACTTTGAATCTTGTATTGAAGAAATTAAAAG
GAAATTAAATAAAAAAATATTGATTTTATATGTGCCTGTTTTTGAGATGAGCAATTTTAT
AACTACTATTGATATATTAAAAGAAAAAATGATTGTATATAAAAATGCCCATGATTTTTA
TTTTGAAGATATTCCACAAGAATATTATGGTATCTTTTTAAAATATAAAAATTTATTATA
TGAGCAGATAGCCGAAAATTTTAATACCTTTTTAGATAATTATTTAAATGATAAAGTTAT
GAAAGTAGAAGAAGTTGAATATTATATAAGAAAACTAGTTGTGGAACAAAAGTATAATGT
AGTTATTTGTGGATCTTCTTTGAAAAATAAAAATGTCCAAATGCTTCTTGATATGGTTGT
AAAATATTTACCTTCTCCTATAGATTGTATACAAAATTATAAGAACCAAATTATATATAA
ATATGACGTTAATAAAAAAGGTGAGAAAATTATATTAAATAGCAAAAAAGATGAAAAGAG
CATATGTGAGAAAATGGATAATGTGAGCATTGGTAATGATATAAACggggggGTTAATAG
CGAAATAAATAAAAATGTTACTTCTGGATCTAATAATATATATGATGAATCTGTAAATCA
AGTAATAAATCATAAAGCTATTTCCAATACTTTAAATAGTAatgaaaaaaatgaAAAAGA
TGAGTTAAAACAAAACGACTTAATTTCAGAAGAATTAAGCAAAGAGAATATAAAAGATTA
TAACAGAAAGTTTGTGGGGTTAATTTATAAAATTATGAACGATCAACATTTGGGAAATAT
TAACTATGTTCGTGTATATGAAGGGAAACTAAATAAAGGTGATTTTATATATAATAATAG
AACAAAGAAAAGTGAAAAAGTATCAAAAATTTTTTTTATACATTCCAGTGAAAAATATGA
ACTCGAAAATGCGTATGCAGGTGATattgttggaATTGTTGGATTGAAGGATACCCAAAT
TGGGGATACAATAAGTAACGTGTTTTTAAGAACTGAATTAAAAAAAATTAAAGAAATACC
TCCGATTATCAGTTTTTATATATATAataaaaataaaaatgaATATGAAAAATTAATTAA
TGCATTAATTAAAATTAAAAAAGAAGATCATTCATTTTTTTTTCATATAAATCCTGATAC
AAAAGATTTACTAATTAGTGGCGTTGGAGAATTGCATTTACAAATTATAATTAATAAAAT
TCAAAAAGATTTTAATATACCTATTATATATGGTCAACCCCAAATATCGTATAAAGAGAC
ATTTGTTGAAAATGTAGAAGCCCGAGGAAAGTATATTAAACAGTCTGGTGGTAGAGGACA
ATATGGTGATGTGCATATTAAAATAGAGCCTATGTATAATTATACTgaagaagaAGATAA
AGAATATGATGTtaataataataatgaTGACAAAAAAGAAGAAACAAATGACGATATGGA
TAAAAATTGTATGAATATTGATACATCAGAAGTAAATAatAATATTATTATAAAAAATGA
AATTACATGTGGAGCTATTCCTTCTGTGTATTTTGATGCAATCAATGCAGGCATAAGGGA
GCAATGTAATTTAGGTGTTTTATCTAATTCTCCATTAATAAATATTGTTATAAGAATAGT
AGATGGTTCATTCCATCCTGTGGATAGTAATGAGCATGCCTTTAAGTTGGCCGCAGGACT
TGCAATCAGAGAAGCTGCAAAAAAAACTTCAGTCCGATTACTGGAGCCAATAATGAATAT
AAACGTAACAGTGCCAACTGAATACCTTGGGGAAGTTATAAGTGACTTGGTTaaaaaaag
gggaaaAATTCAACATATAGACGAAAGTGATGAGTATACCAAGGAAATTTATGCCAgggc
cccCATGGCATCCATTTTATCATATGTTAGCGACTTAAGGAAAATAACAAAGGGACGAGG
GAATTACACGATGACACTACACACGTACTCATTGGTACCGCCCTACATACAGGAGCAGCT
TTTACAAAAGAAGGAATAATAATATGTCAAAATTATGCATAAATATATTGATGCATACAA
TTTAGATATATATTATTTACTTTTCCTACCTAAACCTTTTTTGACTAAAATTTTTGGCTA
TTATTGTAATAATAAATATTTTTTTTGGTGTTACAAAAAATATTTTCACAGAAATATTTT
TGTAAATTTATAGATGGCAATTTTATTTGTATTAATTATTTGGTGTAAGTTTTTAAAATA
TTTTTCTAAAAAAATAAATGTACATAAGATGAATATAAAAGATGTGTTTCTCAAAGTGTA
AGATGCGCAAAAGTATTTAACATATATTTTTTTCTTTTTTTTAGCATTTTTCATTCATTT
TAATTTTCAAAATGTTTACATAATTTGGATTTTATGAATTTATAA
>Py17XNL_0104689.1 gene=Py17XNL_0104689
TATTCATTTTATTTGATACTTGATTTCATCTTCATTACCTCTATTTTAAATAACCTCATT
AATATTTTCTCCTTTCTCTTTATTTCCctttCTATATATTTATTAATGCTGTGTAAAACT
TTATCCCAATTTTCATTTCCAGTTTATAAATCGTTTTCCCATGATTTTTATAAAACCCTC
AATCAAAAAAACACTATAATGAAACTCACAAAAATAAACTTTCACTAAAATGATTTTTTT
AGAAGAGAAACATATTAAATATTTAAATTCATACACAACTGTTACCAATGTCGAAGAGCT
ACTATTTAATGAAACCCTTAAGATGTgtggggTGTTTTATTTCATCTGTTCTTGTGAAAT
ATTATCCCATGAAATCGATAAAAAAGAAGAATTGATTAATTTTATTTTAAAATGCCAAAA
TACAGATGGCGGGTTTGGAAATAATATAAATTACGATTCACATATTGTATCAACACATTA
TGCAATACTATCACTGTTAATTTTAAATTATTCATTTGATACAGTTAATACATATATATA
TAAAGATGAAAATAAACTAAATGATATAGATAAAGCAAATTGTAAGGATGAAAAAAGAGA
AATAGATTTAAATTATGGAAATTTGGTTAGTGACCAGTTTAATAATATTTCAAATGATAC
TAATCATAAAATAAATAAAAATATTCAAAATGAGCAAACAATTCGAGAAATGACTTCCCA
ATATATCTTAACTCTATTAAATACAGATGGTTCAGTTAGAGGAGATATATGGGGAGAAGT
TGATACACGTTTTGTTTATAGTGCTGTTAGTTGCTTAACGATATTAAATAAGATACACTT
AATTTCTATCGAAAAGATATCATCATATTTATTAACAAATTATTCTATTTGTGGAAATTC
ATTTTCATGGACACATGGAAATGAATATCATGCAGCTAGCGTTTTTTGTTGTATTGCAAC
TTTGGCATTAATACAAAAATTATATTTAATTAATGAAGAGAAAGTAGCTCATTGGCTAAG
TCTTAGGCAAACCAATAATGGCGGTTTTAATGGACGAGCTGAAAAATTGACTGATACATG
TTACTCATGGTGGATTTTTTCATCATTAATTATTTTAAAAAAATATAAATGGATTAATAA
AAATTCTTTAAAAAAATATATTCTTCTTTGTCAAGATATCAATAGTGGTGGAATCAGTGA
TAACCCTGATTGCCTTCCTGATATATGTCATACATTTTTTGGATTAGCAGCATTAAGTCT
GATAGATAATATTGGTGATTCAGAAAAACAATTCAATTTAAAGAAAATGCATCCAGTTTA
TGCCATTCCAATTGATACAGTCAAAAAAAGGAATTTACCGAGTTTCGGCATAGATACATT
ATAAGAATTATAGTAAAAAATATTATTATATATTATATTTTTTTTGTTAACATATACATT
CCTATACATAGGCATTATACGCATTAGCTCACATATGTGTCAACA
>Py17XNL_0104690.1 gene=Py17XNL_0104690
ACTTTTGGAAATTATTAAAATTAAGACTTTATAATTCTTTGTGCTTTCGTAATAAGGAGT
AAAAGAGGAAAAAACAAAAAAATGTTTTAACGATATTATCAAAAGAATTTACATTAAGTT
GTGACACAATTATATTGTTTATGATTATTTGTGGGGAAAATCAGAGTAAAAAAgagcaaa
cAAAGAGAAATAAACGTGAGCAAACGTGGAAAAATAAAGCGAAACAATGCATGTTCTATG
ATGAAAATATGCGCGTATGTATAGGGTTAATTTTTTTAAATAATTATTAGCTACATATTG
ATTTatgtatataaAGAAATCGTATATATGTATATAAATGCACGCGTACACGAATAATTT
AGTGGCTGGAAAAATGAACGATTCAAGTAAAGACAAAAAGGACGATATAAATAAAAATAT
ACACTATCAAAACAAAAATGAAGCAAAGCCTTTGTATAGTAATAGCTCCAATTCTGGAGT
GGGAAATACACAAAATAATTTGATAAACAACAGTCACAATTTTGATGGATATAATAATGC
CCAAAACAACTATCAAAATAAAAACTATTATTATATGAACAATGATAATAAATATTACCA
AAATATAAATAATAATAATCAAAACAAAGTAAATTATAATAATTATATGAATACATATGA
AAATAATAGTAGCAACAAAGTAAATAATGAAAAGGATAATAAAGGAGAACAAAATAAAAG
TGAATTTCCATATTTTATGAACACTAATGAAAACTACGTAGAATTATATATTAATAAAGT
AAAGGAAATATATTACTTTCATGTTTTTTATCATTATTTAAAATTAGGATATCCTGAAAA
AGACGCAGCTATTGAATCTAAAAAATATATTTTTATAACGTTAAATAGATATTTTTTACT
TGTTAAAAATGCGATATTATCATCGCCTGAATCTATAAAACAAATTAATAATTGTGTATC
ATCTAATTTGCTATATTATCAGCAGCAAACAAATCTACAAGAATTTTTATTGCATCagca
agcAAGCTTACAAAATGGTAATTTGCAAAAGTTAAATTTATACGAACAAATGAATTTAAA
TAACTTGGGCAATTTGAGCAGTATAGGCATAAGCAATATTAATTTACCTTTAGCTAATAA
TGAAAATTTATCAGATTTATCTAAGATAAGTAATAGCGAAAATATTTCTGGTCGAAATGA
TGTGGCAGGGAATACAGCTACTTCTATTAGAGGTGGCAATGTCAATTCTAGCAataataa
taaTAATCGTGGAAATAGTTTCCTTGATAAAAATAATACATATGGTTATGATTCCAATAA
TAATAAAGAAAATAAATCCATGTATAATAATTACTATAATTTGAAGCCAGACAAAATTAA
TAATATGATTGATTCAATTGAAGAGATGAAAAAATTAAATAAAAATATTAATGATAAAAA
AAATGATGATTACAATTTTACATCAGAACAAATGGGTAGTTTTCAAAATAACATTTCAGG
GAGTGGTAGTACTAGCTATATTAATAAAAACGAAAATATGGCTAGTTTCGGTAataatga
tgataaaaaaaaaaAAATAAGTTTTAGCTTAAATAAGTCTAAAAATAAAATATTTCAATC
ATTTAATAATGCCTATAATGATACTAATCAAAGAAAAAATTtgagtgaTGCGGTGAGTGA
AGTAAGTGATTTGAGCGATGAAAATAAAGGTGGAAATGTCGGAAATAATAATATTGGTGG
TAATACTAGTGTGATTAATAATAGTGGATTGTATGGGTTCAATAACATTCAAAATGCAAA
TTATAGCCAAAATAATACTAATATCGGAGTAAATAAAGGCGGATTATATAACCTGAAAGG
GAATAATAACATAGATGGAAGAAATAAAATGAATTATGATAATTTTTATGGGAATATAAA
TAATTATAACTATAATACAAGTTATAATAATAACGAAAACAGAAATAACAATTTCCCAGC
TGGTAATACGATAAAATATGGTATTAAAGGAGGGGAGCAAGAGAACAATTATGGTTTTAA
TAATAAAGGTATAAATAAAAATTTAGAAACAAATAATAATATGCATGATACCCAATATAA
TAATGTATTTTCTATGGATTATGGAACGAATAATGAAAATATTACAAATGAGATAAGAAG
TGGTGGGCTTTATAATATGAATAGGATAAAAAATCGAGGAAATGAAAAGGACAATTTTAT
GCATGATAATAATAAATTAAATAAAAATAATGATTATAGAATGGGTGAAGAAAATTATAA
TTTTGAAAAATCTGGAAATGATTACAATTCAGATAAATCTGAATATGCTGGCGGTGAAAT
TATAAACAATAATGATAATAATCTGAGTGTATACGGGAAGTCAGTTAATAACAATAATAA
TTCAAAACTGAATAACTTGGAATTTTTTCAAAATTCTAGTGAAATAACAAATAAATCGGA
TAGCTTTAAGGGTTATATAAATAATTTAAATGAGCATTTTAGAGAACAGTGTAAAAATAA
AGAGTTTTTTAAAAGCTTAAAATTTTTCATAAGTAAATTATTTGCATTAAAAAAGAAAAA
ATTATTAAAATCGACTTTATGGATAAATAATATTTTGCCAACAAAAGAAGAAGTTATAGC
ACTGGATATGCAATTTTATCTAAATAATAAAAGGTCGAAACGAAAAATTGGAAATAACAT
AGATATGGATATCGATTTAATAGGACTTAATTTAAATGACAAGAAAATGAAATTAAGCAT
AGAAGAAATAGAAAAGAGAGAAAAACGAAAAGAAAGATGCTTTGATATTGGAAAAAACAA
GAAAAAGGAATTAGGAGGTGATAATCCTTTTTATCTTGATATATCTGGAGACAAGGGAAG
TGAAGAATATAGAAATCTTGAAATTTTAATTGAAAAATATAATTATTCTAGTTGTTATAA
GAATAAAAATTTTGTTGGAGAATGTAAAAATATTCAAAAATTTTTTTTCCGATTAACTTC
CCTTCCGGAAAAGAAAAATGTACGAAGTTTCTCCGTTTTAAAGTGCACATATGCATATAT
TTTATATAAATACAATATCGACAAAAATTATAAATACATAAATGAGCAATTTAGATCTAT
GCGGCAAGATCTAAATATACAAAATATTTTTCACCATGATGTTATAAATATTTACGAAAC
GAATATTAGAATTTGCATTGTAAATAATGACTTGTTTCAATTTCTACAATGTATTAACAA
ATTGTTTGAATTATATCAAAGGCTTAACATAAAAAAATCAAAGGTTGAATTTCTGTGCTA
TAAGCTGATTTATCTAACTCTTCAAAATATGCATCAAGAATTTATTATCGAATATTTAAC
TCTGAGTGAAGAAGAGAAAAATAATTCGAATATCCAATTATGTTATTATTTAAATGAGTG
TATAAAAAACAAAATGTATTTAATTAATATCAATATGATATCACCCTTAAATGAAACAGA
AAATCATGAATATATATATTATAGAGTGTTTGTGAATAATCATATATTAGCATATTTGCC
TACTTTAATGTCAATAAATGAAAATGCTGATTTAAATGTAAATATTGATTCACTTTCCGC
ATTTGTTAATGAACATAGTGACCCAAGTAGGCTTGAGAATATTCAGAATGATGTTGCTAT
GACAGATAATAATCCAATTAAAATGCCTTATTTGACGAATTATTTAATTGTTTTGTTTTT
GCCCAAATATAGGCTTTTGGCCCTTATAAATATATGCAAGTAAGTTTATTCAAGGATACA
TATTATTTAACTCGTTAAAACTTTAATTTTATGTTTTAAAACGTACAATTTCGTTCAGAA
ATGGCAACATATGGAATGTTATGGGTTTATTATATTTATTTTATTGCAAAAATGCAGTGC
CTTTGCAAAGAGGAATGTTCGATTTAATTGGCCTCATTTTGATATATTCATATAATATTT
ATTCACCGTTtttttTTTTGTAGGACGAGCATAAAGGTAAATATATCAACTTTAACCAAA
TTGTTAAATTTTGAAAATGATCACGAATGTTTAAAATTTTTAAACGAGGTTAACACAATT
ATAAATAATAATGAAGTATTAAGCAAATCATCGCTTGTTAATCTTTTGAAATCACCATTG
CTCAAAAATAAATATATAAATCATATAAGATAGGGTGAAATAAAAAAACATAAAAAATAT
GTACATGCACACTCGCATATGTAACTTTTTTTTGAAAACAATTTAAAACAACGGTTCTGC
ATTGAGCCATTTGTATATGTAAATGCGTATGTATATATATATTGTTTTACTAATATTttt
tttattttttattttttattattttttttTTATTATTTTTTTTGTCACTTTTGTTGTTAA
ACAGTAACTTTGATGTTACAAAATAT
>Py17XNL_0104690.2 gene=Py17XNL_0104690
ACTTTTGGAAATTATTAAAATTAAGACTTTATAATTCTTTGTGCTTTCGTAATAAGGAGT
AAAAGAGGAAAAAACAAAAAAATGTTTTAACGATATTATCAAAAGAATTTACATTAAGTT
GTGACACAATTATATTGTTTATGATTATTTGTGGGGAAAATCAGAGTAAAAAAgagcaaa
cAAAGAGAAATAAACGTGAGCAAACGTGGAAAAATAAAGCGAAACAATGCATGTTCTATG
ATGAAAATATGCGCGTATGTATAGGGTTAATTTTTTTAAATAATTATTAGCTACATATTG
ATTTatgtatataaAGAAATCGTATATATGTATATAAATGCACGCGTACACGAATAATTT
AGTGGCTGGAAAAATGAACGATTCAAGTAAAGACAAAAAGGACGATATAAATAAAAATAT
ACACTATCAAAACAAAAATGAAGCAAAGCCTTTGTATAGTAATAGCTCCAATTCTGGAGT
GGGAAATACACAAAATAATTTGATAAACAACAGTCACAATTTTGATGGATATAATAATGC
CCAAAACAACTATCAAAATAAAAACTATTATTATATGAACAATGATAATAAATATTACCA
AAATATAAATAATAATAATCAAAACAAAGTAAATTATAATAATTATATGAATACATATGA
AAATAATAGTAGCAACAAAGTAAATAATGAAAAGGATAATAAAGGAGAACAAAATAAAAG
TGAATTTCCATATTTTATGAACACTAATGAAAACTACGTAGAATTATATATTAATAAAGT
AAAGGAAATATATTACTTTCATGTTTTTTATCATTATTTAAAATTAGGATATCCTGAAAA
AGACGCAGCTATTGAATCTAAAAAATATATTTTTATAACGTTAAATAGATATTTTTTACT
TGTTAAAAATGCGATATTATCATCGCCTGAATCTATAAAACAAATTAATAATTGTGTATC
ATCTAATTTGCTATATTATCAGCAGCAAACAAATCTACAAGAATTTTTATTGCATCagca
agcAAGCTTACAAAATGGTAATTTGCAAAAGTTAAATTTATACGAACAAATGAATTTAAA
TAACTTGGGCAATTTGAGCAGTATAGGCATAAGCAATATTAATTTACCTTTAGCTAATAA
TGAAAATTTATCAGATTTATCTAAGATAAGTAATAGCGAAAATATTTCTGGTCGAAATGA
TGTGGCAGGGAATACAGCTACTTCTATTAGAGGTGGCAATGTCAATTCTAGCAataataa
taaTAATCGTGGAAATAGTTTCCTTGATAAAAATAATACATATGGTTATGATTCCAATAA
TAATAAAGAAAATAAATCCATGTATAATAATTACTATAATTTGAAGCCAGACAAAATTAA
TAATATGATTGATTCAATTGAAGAGATGAAAAAATTAAATAAAAATATTAATGATAAAAA
AAATGATGATTACAATTTTACATCAGAACAAATGGGTAGTTTTCAAAATAACATTTCAGG
GAGTGGTAGTACTAGCTATATTAATAAAAACGAAAATATGGCTAGTTTCGGTAataatga
tgataaaaaaaaaaAAATAAGTTTTAGCTTAAATAAGTCTAAAAATAAAATATTTCAATC
ATTTAATAATGCCTATAATGATACTAATCAAAGAAAAAATTtgagtgaTGCGGTGAGTGA
AGTAAGTGATTTGAGCGATGAAAATAAAGGTGGAAATGTCGGAAATAATAATATTGGTGG
TAATACTAGTGTGATTAATAATAGTGGATTGTATGGGTTCAATAACATTCAAAATGCAAA
TTATAGCCAAAATAATACTAATATCGGAGTAAATAAAGGCGGATTATATAACCTGAAAGG
GAATAATAACATAGATGGAAGAAATAAAATGAATTATGATAATTTTTATGGGAATATAAA
TAATTATAACTATAATACAAGTTATAATAATAACGAAAACAGAAATAACAATTTCCCAGC
TGGTAATACGATAAAATATGGTATTAAAGGAGGGGAGCAAGAGAACAATTATGGTTTTAA
TAATAAAGGTATAAATAAAAATTTAGAAACAAATAATAATATGCATGATACCCAATATAA
TAATGTATTTTCTATGGATTATGGAACGAATAATGAAAATATTACAAATGAGATAAGAAG
TGGTGGGCTTTATAATATGAATAGGATAAAAAATCGAGGAAATGAAAAGGACAATTTTAT
GCATGATAATAATAAATTAAATAAAAATAATGATTATAGAATGGGTGAAGAAAATTATAA
TTTTGAAAAATCTGGAAATGATTACAATTCAGATAAATCTGAATATGCTGGCGGTGAAAT
TATAAACAATAATGATAATAATCTGAGTGTATACGGGAAGTCAGTTAATAACAATAATAA
TTCAAAACTGAATAACTTGGAATTTTTTCAAAATTCTAGTGAAATAACAAATAAATCGGA
TAGCTTTAAGGGTTATATAAATAATTTAAATGAGCATTTTAGAGAACAGTGTAAAAATAA
AGAGTTTTTTAAAAGCTTAAAATTTTTCATAAGTAAATTATTTGCATTAAAAAAGAAAAA
ATTATTAAAATCGACTTTATGGATAAATAATATTTTGCCAACAAAAGAAGAAGTTATAGC
ACTGGATATGCAATTTTATCTAAATAATAAAAGGTCGAAACGAAAAATTGGAAATAACAT
AGATATGGATATCGATTTAATAGGACTTAATTTAAATGACAAGAAAATGAAATTAAGCAT
AGAAGAAATAGAAAAGAGAGAAAAACGAAAAGAAAGATGCTTTGATATTGGAAAAAACAA
GAAAAAGGAATTAGGAGGTGATAATCCTTTTTATCTTGATATATCTGGAGACAAGGGAAG
TGAAGAATATAGAAATCTTGAAATTTTAATTGAAAAATATAATTATTCTAGTTGTTATAA
GAATAAAAATTTTGTTGGAGAATGTAAAAATATTCAAAAATTTTTTTTCCGATTAACTTC
CCTTCCGGAAAAGAAAAATGTACGAAGTTTCTCCGTTTTAAAGTGCACATATGCATATAT
TTTATATAAATACAATATCGACAAAAATTATAAATACATAAATGAGCAATTTAGATCTAT
GCGGCAAGATCTAAATATACAAAATATTTTTCACCATGATGTTATAAATATTTACGAAAC
GAATATTAGAATTTGCATTGTAAATAATGACTTGTTTCAATTTCTACAATGTATTAACAA
ATTGTTTGAATTATATCAAAGGCTTAACATAAAAAAATCAAAGGTTGAATTTCTGTGCTA
TAAGCTGATTTATCTAACTCTTCAAAATATGCATCAAGAATTTATTATCGAATATTTAAC
TCTGAGTGAAGAAGAGAAAAATAATTCGAATATCCAATTATGTTATTATTTAAATGAGTG
TATAAAAAACAAAATGTATTTAATTAATATCAATATGATATCACCCTTAAATGAAACAGA
AAATCATGAATATATATATTATAGAGTGTTTGTGAATAATCATATATTAGCATATTTGCC
TACTTTAATGTCAATAAATGAAAATGCTGATTTAAATGTAAATATTGATTCACTTTCCGC
ATTTGTTAATGAACATAGTGACCCAAGTAGGCTTGAGAATATTCAGAATGATGTTGCTAT
GACAGATAATAATCCAATTAAAATGCCTTATTTGACGAATTATTTAATTGTTTTGTTTTT
GCCCAAATATAGGCTTTTGGCCCTTATAAATATATGCAAGACGAGCATAAAGGTAAATAT
ATCAACTTTAACCAAATTGTTAAATTTTGAAAATGATCACGAATGTTTAAAATTTTTAAA
CGAGGTTAACACAATTATAAATAATAATGAAGTATTAAGCAAATCATCGCTTGTTAATCT
TTTGAAATCACCATTGCTCAAAAATAAATATATAAATCATATAAGATAGGGTGAAATAAA
AAAACATAAAAAATATGTACATGCACACTCGCATATGTAACTTTTTTTTGAAAACAATTT
AAAACAACGGTTCTGCATTGAGCCATTTGTATATGTAAATGCGTATGTATATATATATTG
TTTTACTAATATTttttttattttttattttttattattttttttTTATTATTTTTTTTG
TCACTTTTGTTGTTAAACAGTAACTTTGATGTTACAAAATAT
>Py17XNL_0104691.1 gene=Py17XNL_0104691
TTTTATTTACTTGTATAACTGAGTGCTATTCAAATGTTTTACATTCGTTGTTGTTCGTTA
TTTTTTAAATGAATTGATTATGTTATcccttttttttttttTACAATTTTAATGGAACAA
TTATTTCCTAATTTTGTTTTTTAAATATTTTTTTATTTCTATTGTTTTTTTTCCAAATTC
CTGAATGTTTTTAAAATTTTAAAATTATGATAATTATGGGAATGGAAAAATAACATATAT
GTGAAGATATTGTTACTATATAAAGAATAAAAGTTGTATTTTATATGCCAAATTGAAAAA
TAGGATATGAATATATATAGATATAGTTCTCGATTTTTTACATTTATTTATCGTACTACT
ATATGTAAAATTGACCTTAAAAATACAATATATATACATGCATATATCTCCAATTTTCTG
AAGGTAACATAATATTATAAAATTATTTAGAAGGAAAAAATTATTAATGAAAaaAAAAAA
TGAATATATAAATTATTCTTCGCCAGTAAAGGGAGACGTGAAATATTGTAAAAAAACTTC
GAAAAGTGAGATAATAAATCGAAGACATAAAATAGATAAAGATGGGTATTTTGAAAGTTT
TAATCTTTGTATTGATAATAAAAAAAGAGAATGCAACCCTTGTATGATACCGAATTCTTT
TATATACAATAAAGCGAGCATTATAGGTTCTGGTCGAAATGAGAAAAATTATATAACATC
ATGGAAATCGAAAGTAAAAAATGTTGTTAGTCCGGATTTTATATATGATAATGGCGATTC
ATTGAATAGCTCCAACGAGGTATTGAAAATTTATCCAGAGGGTTTTGATTTAGAAGAAAA
TTTGGTGATTAATAAATGTGAAGAAAGTATAATAAATAATGATAAGATAAACAGTAAACT
AGTTGATATTATAATTTTAAAAAACATTTTAAATATATACTTTTTATTTGATAAggggAA
TGAGGGGTATATTAATCAGGAATATGCATGTTATGTGATTAAAATGATTTATGAAAATGA
TAAAAACTTTATGATAAAAAATGTTACATTAAATGGTAATGAAATAAATAAAAAAATGAA
TAAGGTGTTTAGAAAAGAATTTGAAAAAAATGAAGTATTTTTTTGTACAAAACAATTTGC
TAACTTTTTATTGGCTATTTTGCTAAAAGTATCAATTTTTCAAAAAAAAGACAATATTAT
AAGAAAACCATTTTTCATTAACATCATAAAAGAGTTTGTAGATACATGCAATCAAAATGA
TAGTAATGATTTATTTGGAGTGTTTAAATATCCTAGAAATATAATAAGGAAATTTTATGA
TTATGTATATTATTTAAAAACTATAAATGATGAAGAAACAATGAAAAAATCTAGAATaaa
aaaaaaaAATAAACAATTAGAAAACATATGTTTTTTAGATGGTAATTTAGTTAATGCTAG
TTTGGATACACATATAAACTATTTCAAAGAACAAACCAAAAAAAAACTCAAAAAaaTAAA
AatagaTATAGATAAGAAAGAAATGACAGAATGCACATTTTCTCCATCTACTAATAAAAA
GCCATTATATTTATTAAAACAAAAATTCCAAGAAAATATTGATAATATATTTAAAACAAA
AGAAAGTATTAATAAAATATATGCTCCCATAAATACTAAATATGATATAGATAATTCAAT
TGAAAGAACAATGCTTTTACCTGATAATTCATTCTTGAAAGACTTAGATTCAAGCACAGA
TAATGAAAAAAATAAATATAATATAAATATAGAAAATAATGATACCCCATTAGTACAAAT
AAAGTATATAATTCACCAAGGATATAAATCGCCTAACAACATTTCATGGTATGATACATT
ACGAAATACATAGATATGCTATCTAAATTTTACAATAATATGCTAGCATGTGCATTAAAT
GTATAAATTATGTACATGTGAAAAATTGTATTTTAAGGGTCTTGTACGATAAGCTGCATA
TATATTAAAATAAAAACAATAAATGGTGCATCATATTGGCATTATTAATTTTGGATAAGT
GAAAAAAGTGTCTAACAAAGCGTTAGGGATATTGTTTCTTTTTCCAAAATGGAAATTTTT
TTGTAttttttgtttttttGTTTTTTTCCGCTTCTATTTTTTTTTGATTTAGCAGAATTA
TGTAAATTTGCAAACATGTAAATTATTTAATGAAAATTTGATTTTATATTGGACATTTGT
TTACAGTGATATATAATAGAAATATTTATCTTAGCCATTGTTTTTGTTAACCACTTCTTA
AACGAATTAAACTAATTTAA
>Py17XNL_0104692.1 gene=Py17XNL_0104692
ATTTTTAAAGACCATAAAAAAAATTGTAAAAGTTTATAATGGAGGGAAATATATGAAGGA
AAATTATGTCAAAAACAAAATGACTGATTATAATAATTTCCATAATTATTGTAAACTAAT
GAATAAAAAAATCGGCAGGATTAGCCGAGATGAAGTAGAAACAGCTAAACAATTTGAAAA
ATTGATAAAAAAATATAATATAAAAAAAGTAAAAAAGGTTTCTCTAGAAAAAATAAAAGA
TAAAACATGTCTACTATATAATAATGAATTCTATGATAATTATTATAAAAAAAAAGAGCC
AATTATTATTAAAAACTTAAAAAATAAAATAGGAAATTGTATAAACACTTTTGATAGTAA
TAATATTATTGACCACATAGGTGACACAAAAATAAGTATTCATGTAAGCACCTCTAAATA
TTTAAACAATGTAAACAAAAATTTCCATTACAGTTTATCAACCTTAAAAAATTTTATTCA
ATTAATTCATAAAGAAGATCAAaaaaaaaaaaaaTTTTCAGTTAATTATAATGGAAATAA
AAATCATATAACCCTAACATTCAAAGATGAAACAGATAAAATGTGTGTTGTTCCCCCAAA
GATAGATAATCCTATAAAAAATTATAAAAACAAAACTTTAGCTACTACTATTACCACTAA
TATAAGAGAAGATAATACAAATTCCCCTTTGAACGATACTCAAAATATAAATAATAACTG
TAAACAGCAAATATGCAATAATAGTAGTGGTAACAATACCAACTactattattattaTAG
GTCTCTAGGAATTAATCAATTTAAAGAGGTCTCCGATATTAAAAAGATGAATAAATTTAT
CAAAGATAATTTTTTTTTGCCACCTGAAATTTACCCATCTTATGAAAAATTCGAATTTTT
CTCTTCTGTTTTAAGAATAGGCCAACCCAATATTTTTATATGGTTACATTATGATATACC
TGATAATTTTTTAATTCAAATAAAAGGAAGAAAAAAAATTTTATTAATCCATCCAAAATA
CATAAAATATTTTAATATTTTAAATTCAtcatcatcTTACAACATATTTGATATACTACT
AAaaaaaaaaaACAGAAATAAAAAAGAGCAAATTATTAAAAAAATAATTATAAAGCATGC
TTATGTAGCAGATCTATATGAAGGAGAAATTCTACACATTCCTTCTTTATGGATGCATTA
TATTTATAATATGCCCTACCATACACATTTAAAAAAAAAATATAAATACAACCATCGATA
TTTATATATTACCCCAAGTAACAAATCATTTTATCGTATTAATAAAAGAAGAAAAATATA
TAACAAAaaaaaaaATTATATATTTCTTTTTTACAAAAATAAAAAATTTATAAATTGCTC
AATAAAAAAACAAAAAAGACAAAATAAAACACCGACATTCTTACATTTCCTAAATGGTGA
ACTAAAAATTAAAACAAAAAATGTTTATTTAAAAAAATTTAAAAATAAAAAGGCCAAAAA
TATATCTTTGCAATATATTTCAAATTTTTTATTTTCATGTAACCAAAAATATGATGAAAA
TAATGATAAAGCACTTATTTTTCCAAACTTAGATCAATCATTTGATAAAAATGAATTAAT
AAAACATTATAGTCATTTGGAAAATTCTGAAGAAATTTTAAAGAAAAATTTTAATATTGA
TAATATAAACCTTGTTACTAGTAATAGTACCCAAATTGGAAATGGACAGAATAGTCAAGG
AACTTATAATGCCGATACTAAAACCATCGACCAAAGCAACAGCTATAACACATTCTCAAA
TAATAACAAACAAATTACAGACTTCAAAAAAACTGATCATCATACTTCTAAAAATACTAA
TTTAAATATTAGTATTAATTACTTTTTTAGAAAAAAAAAAGAATTACATTTATTTAGTAA
AAAAGATCTATATGGAAACCAAGATATTAACACAGCTAATCAAATATTTAAGAAAATAGA
AAACGAAATAAAGCCATTAATGTCAATGCCATCTAAATATAAAAATTTTTATATTCAAAA
AATACAAGGATATCTCTATTCGCTTCTTGATACGAAATATTTATAATTTTTTTTTGTAAT
TATTACTTATACAAATATGTATAATATTTTAACGCACAAAAAAATATATGAAATGCCAAA
ATATATATAAATGCAAAAAACTTAAAAAATATATTAAAATATAAATTGGAATACTTTATA
AATTT
>Py17XNL_0104693.1 gene=Py17XNL_0104693
ACTAATTTCATCtttttttttttttTTAATTGTATGAAGGGGAACTTGCTTAAATAATAA
TTATGATATTTTAAGTGAAAATAATGTGAACGAATCATATAATAAAATGTAACGAAAAAA
GGGGAAACATATTTATTGCCTTTTCCATTTTCTTATTTCCTTTATACACAGTATTATTTT
ATTAATTTATATATGTTTATTTATTTTACCCCTTTTTTATGGATTGACCAAATATGCAAC
GAAAGAAGTATTAATAAAAAGAGAAAAATAGCATGAGACAAAGAATATCAAAATAAAATA
AAGAATTATGTTGGCACACAAAAGGATTATTAAAATAATGAAATAAAGTAAAAATATTGT
GGAAAACTGTTGAATATTAATAGGaaggatgtatatgaAATTATTCGTAAACGAGGTGTA
AAAGGCTGTATATGATATAGTACATTTTTTTGTTATTATAATTTTTATTATATATTTTTA
TATTTTTTTTTCATGGGTATGATATAAAATAAGTTATTAAAAAACAATAAAATATAAATT
CGATGAATTCTTTTGGCATAACATTGAAACATTTAAGTTGATTATATATGGAAATAGATG
GCATATATTATAGTTTTTTTTTAAACATGCATTTGAGCATCTTCGTACTTTTTTCTCTTa
tatgagaatATATTATATGAAAATATTTTCATGTATCCTTATGCACACACATCGTTAGTT
TGATAAGGTACATATGTATATGTGTAGCCTTAATGCTAATTGACTTTCATAAGGTATATA
TAGAATGGACAAAATAGTCATATCAAATAGTAGCAATGTAAACTTTGATAAATCAGACCC
ATTCGGAAATATGAAACTAGACggtggtgataataataaaataaTAATCGATGAAATTAA
TAAGGGCTCATTATATCATAAAAATGCAAATACAAGTATAAAAGTCCCCAAAAATGTGAa
aaaaaaAAAGAAAGGtaataataataataataaTAAAGAACAAAAAGTTTTAAATAGAGA
TTTTAATAATGATAATGCCAAAGACGTTGAGAATAATATTAGAAATTCTCAATGTGATAA
AGAAGGAGAAATAAATAAAAATGAAATAAATCCGAACAAGAATAATAATGATGTGAAAAG
TAAAACACCATTAAATAAAAAAAATTCAAATTATAGCGAAGaaaaaaaaaaacaAACAAG
CTTACTAAATAATAATAAAAATAATAGTAAGCTAGTAAAATTAAAATCTGAGAATGATAA
TATTGATTTAAAAAAAAGTGAATCTTTTAAATATAAAACTAGCCTTAAGGCGAACTGTTC
AAATAATGTTAAAAGTAAAATCAATAATGGTAACATTGAAAATAATTATTATAATGTAGA
CGATACTACTGATAAAAAAAAAATGCATTTAAATGATCAGGTTAATACACACAATAAAAA
AAGTAATAAAGGTTTATCTTCTCCTTCAATTAGTAAACTTGATGATGTTGAAATAAATAA
AGAAGATATTTTATTCCAATACGAAAAATGTATAAGTAGGAAACGAAAagaaaGaaaAAA
AATAAAAATGAAATCAAAACTATTTAGAAAAAGTGTTAAATATTCAAAATATTATGGGGG
TGATATATTAAACGTAGTTAATCAATTGAAGCTAAATTTGAGGTTCTACCAACGGGAGAT
GGATGACTTTTTAAGTGTCATATGGAATCTTCAAAATATGGTTTCGATAGAACGAGAAAA
ATATAGAGAACTAAAAGATATGCTAAAATATACAACAGAAGAAATAGAGAAGGAGAACAA
CAAATTATATGACGAATTAAATTTATATAAACAAAAATATAACAACTTAAAGAGTGTTAT
ATCAAATATTGGTTATGGAATGTTTTTAAATATTGAAAAAACAGAAATAAATAATCATAA
ACATTCTATTAAAAGTAATAATTCATTTATACATTCTGAAAAACTATATACAGATGAAAT
GTATGAAGAAAATGATGAATGTGATTATGTCATGATTCATGAACCATTGAGTAAAGCGAG
TGATTGCTATAGTAATCATCATATCACAAGAGGTGGAAGAAATCGTAATAATTCTTCCCT
ATTAAATTATCTTGACTTTTAAATATCCAAATGCATATAATATATAACCCTTGAATAATG
GCTATATATTAAGGTATATCCCAAAGGAAAACATGTATAATTATGTTTTTTGTAATGATA
AAAAGTAAAGTTTGTTAATAAGAATATGGATTTAAATGTCATATTTTTTTTACTTATTTA
ATTAAAAAAAACAAACTTGTTAATACACACCATTTTCTTATTGGGTATGCTTAGTGTTGG
AAACAAAATTGTATt
>Py17XNL_0104694.1 gene=Py17XNL_0104694
TCATCTTTCTATTATCATGTTTGTTTTATTTCCCTTTTTTTTGTGGATGCTGCACTATTG
CTTAAAACATAACGAAGGGAAATGCATAATGATTAGTATATAATCCCATAATAATATGAC
ATAATTTTTTGTTCTATTATTAACATGTACTATTATTTTTGTTTTTAATATTTGtgtttT
TATAAACATGGGATTGGAATTCATATTTATATATATTTAAACTGGTGTTTTTTTTTATTT
TGTTTATACATCCTTATACTCTATATATTTATATTATAAAATATTTGTTTATAAAACCAA
TAAGCGTGAATAAAATTTATTAAAGCATGCTCACTCATATAATGTATGTCTATTTGTGCG
CATATCCAATTCATATAGAATAATAGACGTATATATTATTTAATACATATATACGTACGC
CTCCTTCAATTTGTGTATATTCACAATTCCCGAAACTTACAACCCAATTCTGTTCATCAT
CCCAGACACTATAATGAAATATTTTTTTATTTAGAAAAAATGACGTCCAACTATATAATT
CATATGGGGAGTAACACCATAAATAAACGAATAAAAATTAAAGAACTTTTGAGCAAGTAT
GAAATTAAAATATTAGAAAAAAATGCGAATGCATTTTTTTATATACTTATAAATTTAATA
TTTAACTTGCCAGTTGAAAGATTTCGATTAGCTATTAACAGAAAGTACATATTCTTAAAA
AAAAGGAAAAGAAATTATCTAGTATTTGATATAACAAAAAAATTATTAATAATGAACAAC
ATTGATACAAATGAAAGGTTTATAAATCTTATTGAAAATAAAAAACGATATTTTAATACA
AAACCTTGGATGAATGATGCATCACCATGCCAAGCTAATATTACTTCAGAATCTTCCAAT
GTGTATAATGACAATTTTTCAAAACGTCCAATGTTTTATGATAATATTTTTAAAAATAAT
TTATCCACCAAATATAATAGTTTACAAATAAATGAACAAAAAGACATTTCTTACTATAAT
ATTTTTTATAATATCATAAGAAATGATCAAAAAGAATGTTTTGAAAATAATAAAATATTT
TGTGAAAATAATTTAGGAAAAAACAACATCATATGTAATTTTTTAAGTAACACAAATTAT
CTCAAAACTGATTTAAATATTAATGAAAATAATTCTACTGTAACTAATTCATCTTTGTTC
TCTTCTAATAATGAAACCCCTAATACCACTATTATGCATAACACTAAAAATAAATATTCC
AGTTTTTTCAAGAGCCAAAGTTTATTTCCATTAAATACAATAAATCTGAAAGATATACAG
AATAAAATAAATGGATTAAAATTAAACAAATGCGAAGAGAACGATATAAATGACGTATGC
TTATCATATAAAAGGGAGGTAATCGATTTTAATAACAATGAACATAATAATTCTGATACA
AAAAAATGTATTATAAAAATAAAAGAAAACAAATCTACTATTAATATTTTTGATGAATTT
CTTGACATTCATGTATTATTTCGATTAAAAGGAGGCaaaggaggATTTGGAGCTAATTTA
AGAAATAAAAAAAGAAaaaaaaagaaaaaaaaaAGTAACGACATTTTAAGTAATGCTTCA
AGAAATATAAAAGGGCAAAGAGTTATATTAGATAATATAGTTCAAACAACTGAAAAATTA
TTAACAAAaaaaaaaaACGAACAAACCATAGTTGACAAATTAAATAATACAACTTCCCTA
TTAACTAATATTACCATTTCCAATGATAATTCAGATGAACAAATATATAAGTATATTCCT
CAAAATGAAGTGGAAACCGAAACAAACCATAAAACAGATTTCTTACATAATCAAAAAAGC
ATCGTACATGAAATTGTAGAAAGCGGAATTCATTATGAAGCAGAACAAAAaaaaaAATCA
CAAAAAATAAAAACGAAAAAAAATATTGACAaaaacgaaCAAAATAATAATAAAAACAAT
ATCTTGAAATCTTTGGATGATCTGTACACATGTTTGTGAAAAACACAAATGCATTTTTAT
ATTAATAAAAAAATAGGAGACAAAGAaagaaaaaaaaaATTGTATATAATGTAGTTTCTC
TGCTCCATATTTTATTTTCTTATGATCATATAGGCATATTATAATAAATTGTTTGCAATT
TTTTTATtttattatattttattttTTTATTACTACAAATGTTACCACGCTTACCGATGC
TACGACCCTTCTATTGTTTTTATTATTTTGTTTCTTCCTATTTCATCTTTATATTTCTTA
TTTAATTTCTATACCACTTGGGACGAGCAAAATACATTCACCACTATCACTTTTTTTGTT
GAGTCAATACATATCCGAACAATTGTGTATGCATTATATGTGTATTTGTAGATATACTAT
ATGCTATATTTTTACCCATCCAAGTTTGTTACCCTACAATGGATGTATTATTTTGTTCAT
ACAATTTAATTTTAATTATATTTTAGACTATATATAATGACAAATATTTAACTTC
>Py17XNL_0104695.1 gene=Py17XNL_0104695
TTTACTTTATTATTTAAAAAAATATATTTTTAAATAAAATGGAAAATGATAGAAGGAATA
ACCCTCAAGAACATGGTGATATGAACgggggGTTTAATAACTTGAACTATTATAATAACA
ATGCCAatggtatgaatagtggaaatgtcatgaatagtggaaatggtatgaatAGTGGAA
ATGGTATGAATGTGGGATATTACGGTGTATACGAAGAGCAAAATAATAATTTTAATATGA
ATACAAACAATACAGGAATGTATATTAATGCAGAAGAAAGTTTTAAGAATAATCAAAATA
CCAATAATAGCGCGATGTATAACAATTTTAATATGAATAATTCTAACTATAGTGAAAGta
attataataattatAGTAATTATGGCGCCAATTACAACATGCCCAATAATatgaacaatg
ctagcaatatGAATaatattaacagcatgaacaataCTagcaatattaacagtaTGAGCA
ATATTAACAGTACTAACAATAGTGGGTATAACAACATGGGAAATATAACGCCAAATTATT
ACCAGAGTGACCAATATATATTAAATAAAAAAACCGCCAAAATATTGTATATATATAACG
TAACAAGTGAATATTCTGATGAGAATTTTATTTATAGCCTATGTTCTATTTATGGTAGTG
TTGACACAGTTAGCTATATAAAAGGGAAAAATGTATTTATAGTAAAATTTGGATCTGCAG
ATGATGCATTAAACGGATATAAAAATTTACCAACACATTTTAAAGACTTTCAATATGAAC
TTCGTAATGAATCTAAAAAAATTAGTTATTTTAGTGAAAAGGCTAATAGCCATAAATATA
TTTCTCCTAACCTTTCTGAAAAAAAATTTTTATCATTAAGCTCAGAAAAACGAGAAAAAA
TTATGAGCATAAAACAAAAAGAGCTATTAAGAAAGTGTAAGGAAAAATTAAATGAATATA
TTAACATGTTCAATAACAAAAATATAACAGAAGATGAAAAAAATAAATTACAAGCTTTGA
TAGATCATATAAAAGCACGAATACATGTATTGAATAATCAATGTGATAATTCAAATTTCG
GAGGAATGCAAAATCAATATTTAACAAACAATTATAATAATACATATGAAAGTAACATAA
ACACTAATAATATAAGCGTAAGTGGCAATAATGCAAACATTTCTAATAATATAAACTata
ataataataataataaTAACATTTATGCAGAGGGTAGTACTACTATTAAAATTAATTCGT
TGAATAATATTCAAAATAACGAAGACTTAAGTAATTATATAATTCAAAACAATTCTATAT
TTTTAAATGAGCATATTTCATATCTTTCGTTATTTACATTTGGTGAAAAATATGCAATAA
TTAAATATAGTAGCCAAAATGCAGCAAAAACTGTTTTCAACAATTGCAATATGTGTAATA
TTAATGTAGAATTTGTCCCCGATGATAACGGTAATCAGCAAGGTAACTAAAGTATGATGG
CTGAAAGATTTCCAAATTTTAAACAATTGCCGATTGGAAGATATATTTTTTTCGCAAAAT
TTCCTATTTTGTATAGAATTGCATATATGTGTGATATATTTTAAAGCAAATGAACAAATA
TATATAAACGTTTGCCTTTTTTATTATTTTTTTGCATGTTTTAGTTTTTTGTtgaTGATG
TTACTTTAACGCAACACAATGAATATTATTCCTCTTTCTAACTTTGCTTTTTTTTCAAAG
AAAAGGGCATAATAATATTTTTAAATACATATTATGATGAATACTCGAACAAATAAATTG
TATTTTGTGCTTACATTTTTATGGATTGGCAATATTTACTTAAATTATATATTTAATAGT
AATGTGTCGTTGTTTTGAGTTTTAGTGGGCACAAAAAGTAGTTTATTTGTCTCATTTGAG
TCAATTTATTTTGCGTTTTCCTTTTATTATATTCATTTGAAATTTGTATTTTTTACTATT
TATTTTTCGTATTATTTTGTTTATTCATATTATATTTTTTTTTTCCGTGGGCAtgtgtgt
gagcgTGTATATTTCATGTACATATTAATATACATTCTTTGTGAGTATATAACCATGCCT
GTGCGAAAGGATATATAATGTTTAATTATTATATAATTTTATTGTAAATTTTTTATGAAT
AAATGAAAATAATAAAATTAATATACATATATAATGTCTTAAAATATATATATTATATAC
TTTATCCCCTGAATGGAAGTAATTTAAATA
>Py17XNL_0104696.1 gene=Py17XNL_0104696
ATAGAAAAAATATTCCCATAAAAATTATACATACATATTTATATTTACTTTTTTTTCTGG
TTGGCATATATTCATTTCATATGAATGTGCTTAGTTCTATTTAaaaaaaaaaaaaaaaGT
TTAAATAATTACGATAAAATATAAGTTGGGCATATAAAAATGAGGATACATAATTAAACA
AGAAAACAATGATAAAAAATATATCATATAGAAGAACGACTTAATCATACTGAAAAAACA
TTTTTTATCACATTTATTAGAGAATTAAAAGGTAGCCCATATTTATTACCTAAAAAACAC
ATACCAACTACCTATGTGTAAATTGATCATATAATTTTATTCCCAAAAAAAGTATTTCAT
TGATGTTATTACTTTCACAAATGTTCATCCACATGTCGAAATAATGCAAAAGCTGATGAT
GAACAAAAACTGCGAATTAAACGCAGAAAAAAATGCAAGTTTAGGATATACATTTGACGA
AAAAGATGGTTTTTTTGCGTCGATATTTAAAAATATAACAAAAAATGAATATTTTAGTGC
AGGTGTTGGTATAATATCTGTTGGTGCATTTGTCACCGTTGCTAATAGATTAAATAGCTA
CATGTATAGTGCTATAAAAAAAAATTTATTTACATCGCTAGAAATAACAATAAATGATAC
TTCCTATTATTGGATACTAGAATATATGGTAAAAAAGGGAATTATTAGTAGACATTTAAG
TTTAAAAACACAAATAATAAATGACAAAAATTGTAAAAATGCTATATTTTCATTTCTTCC
AAGTGTTGGTAATCATTTATTTATATATAATAATACATTTATATTTATTGAAAGAAATAG
AGATAAAAATATGATTTCTGAAACAAATAGATCATTGCCATTTGAAAATATAAAATTAAG
CACTTTTGTATGGTCTAAATATATATTTCAAGAATTATTAAAAGATGCAAAAATATATAT
AGATAAAAAGGAAGAAGGAAAAACATTATTATATAAAACTTTTGGCCATGAATGGAGACC
TTTTGGAGCACCAAAAAATAAAAGACCCATTAATTCAGTTATATTACCTGAAAATTTACG
TGAATATATAATTAGTGATATACAAACTTTTCTTAATTCAAGCAAGTGGTACATTGATAA
AGGTATACCATATAGAAGATGTTATTTATTACATGGCCCACCTGGATGTGGAAAAAGTAG
TCTAATCAGTGCATTAGCGGGATATTTTGATTTTAATATTTGCACTATAAATGTTAATGA
CATATATCTAACTGATGATAGATTCATACATCTACTAGCCACAGTTCCTCCAAAAACTAT
TCTAATTCTCGAAGATATTGATTTTATTTTTCTCAATTCAGCACTAGATAataatactac
tactaAAAATTCAACAAATAAATCTAATACCTCAACACAATCCTCAAATTCTATATTTAA
TAATGATTCTCATTCTATAAGAACATTAGGTGTATCATATAGTGGCCTTTTAAATGCATT
AGATGGTGTAGTTGCAACAGAAGAACGAATAATTTTTATGACAACTAATAATATTGAAAA
ACTTCCTAGTACTCTTATTAGACCTGGAAGAGTTGATATGAAAATATTTATTCCTTATGC
AAGCATGTATCAATATAAAAATATGTTTTTACGATTTTTTCCGAATCATAATGATTTGGC
TGATAAATTTTCTACGATTTTTCAAAATTTTAATTTAAGTATGGCTGAAATACAATCTTT
CTTTTTATTCTCAAAGCATGATCCATATAAGACCATAAAAAATGCTGAGGATTGGGTCAA
ATTATATGCCAAAAAAAAAGATGACTCTTAAATATTTTACCTACCCACTTAAACTCGAAT
CGTAAAACTTTACAGTAAAAATATATCTACGAATAATAAAATATGAAACAATAAAATAAT
CAAAAAATAGACAATTATATAGTGCAAAAAAGAAAACAAATTGTGTCTCGTCTTAAATAT
ATGGATCGAAATAATGATAATATGATATATCCACTTTTACTAACCGAATAACCAATTTAT
ACATACCTTATATGGTTATGATTCCTAGTTCTCATATCGGTATACTTTTCTACATACCCA
TCAACATAGATATACAAAAATTCATAATTTTTTTTACCGTTTCAAGTTAATAAAAAAATT
ATTCCATCATTATAAAAGAATTAAATAAGATAAAATTAAAAAATACAAACATACGCAATA
TATACAGATTAAACATGCTCAAACAGATGCATCAAATACTAATTAAAAATATCCATTTTT
TTCGTAACTACATAAAAATTGTAAC
>Py17XNL_0104697.1 gene=Py17XNL_0104697
TCGAGAAATAACTTAAAATTTTGATTAATCCCAGGAAATATTAAACATGTTCAAAAAAAA
ATTTAATTAAAAATAATCCCAAAGCAGTTCATAATATATGTAGATATATATTAACACTTA
AAAATTAGTACGTCCAAAAATGATAATGAAAAAAGGACTGGAGAGTTACATATCGAGAGG
AAATTCAAAGTTCGTTGAAAATTTATTAAAAAAATATGGAACATTGAACAATAAAAATAG
TACAATTAAATATAGGAATTATTATAATAGTTTGAATAATGTTTCCAAGAAGAATAGTTT
AGTATTATATGATAAATGGAGAATAATTGGATATAATGGTAATCGTTATTTTTCAAACAT
AAATGTCCGAAAGTATAGCagtagtAGTAATCCTTCAAATGGAGAATTTTTCGAGGATGA
AATGAAAAAATTTGATGAACGAATGAATAAAGAAAAATCCAAACATAAAAAAGTTTTATT
TTTTATATTTAGTAGTATAGTAGGATTATATATGTATTTTGAATCATATAATCCCGAGTT
TTTTATGTATGATGTATTTTTAGATCTTTGTTTAAAATATGTAGATAGTGAAGTATGTCA
TGATTTATTCTTGTTATTAGGGAAATATGGATTATTACCATATGATACAAGTAATGATAG
TGTATATGCAACATCTGATATAAAAAATTTAAATTTTATAAATCCTTTTGGAGTTGCAGC
TGGTTTTGATAAAAATGGTATATGTATAGATAGTATATTAAAATTAGGGTTTTCATTTAT
AGAAATTGGTACAATAACACCGAAACCACAAAAAGGGAATGATAAACCTCGAATTTTTAG
AGATGTAGAAAATAAAAGTATAATAAATGCATGTGGATTTAATAATATAGGATGTGATAA
AGTTACTGAAAATTTAATTAGCTTTCGAAAAAAACaagaagAAGATAAACTATTAAGTAA
GCACATTGTTGGTGTAAGTATTGGAAAAAATAAATATACAGAAAATATTGTGGATGATTT
AAAATATTCTATTTATAAAATTGCTAGATATGCAGATTATATTGCAATTAATGTAAGTTC
TCCTAATACACCAGGATTAAGAGATAATCAAGAATCAAACAAGTTAAAAAATATTATTTT
ATTTGTGAAGCAGGAAATAAATAAGATAGAGGAAAGTGGTCATAATGGTGAAAATTTTTG
GATGAACACAACAAAAAAGAAGCCTTTAGTTTTCGTTAAATTGGCTCCAGATCTAGAAAA
TAGCGAAAAGAAAAAAATCGCTCAAGTTTTATTAGATACAGGAATAGATGGTATGATTAT
TTCTAATACTACAATAAACAAAATGGATATAAAAAGTTTCGAAGATAAAAAAGGAGGAGT
CAGTGGAAAAAAGTTGAAAGACTTATCAACAAATTTAATATCAGATATGTATATATACAC
AAATAAACAAATTCCAATTATAGCATCTGGTGGTATACTTACAGGGGCAGATGCGCTGGA
AAAAATTGAAGCTGGTGCATCAGTTTGCCAACTATATTCTTGTTTAGTTTTTAACGGAGT
AAAATCCGCTATTCAAATTAAAAGAGAATTTAATAATGCGTTATATCAAAAAGGTTATTA
CAATTTGAGAGAAGCTATTGGAAAAAAACACAATAATGCAAAATCTTTGAAAGTGTAAAA
AAAATGTTCATTTATTTAAAGAGCAACATAACTCATGTACCACATCGTATGTATACTATA
GATAATGATACAAGTGTTTTAGGAATTATA
>Py17XNL_0104698.1 gene=Py17XNL_0104698
TAATGTTTAGGTTATATCAAAATGTTTTCATTTCCTTATGAATTAAGTATTATTTTGTTA
TATTTAAAGAATGTAATTATGAAAAAAATATAATTTACATTTATATATTTTGATATATAC
AATTATTTTGGTATCATGCATATGCAAGGGTATACATGATTGTTGTATATGCAGCTACCT
CTgtatgtatttatgtatgtatgcatttatgcatgtatgTATGTATTATATATGATATGC
AGCTGCAAACATTCAAACTCAGAAAATAGGATAGTTCGGCTTGTTAAACTTTTGAATGGA
TAAATATCCAATCCTATCACAGAAATATAGCTCTATAATTGTTTATTTTGATGTATTTTT
TTTGTTTTTTGTCATTATAAATCGCTTTTTCACACCCCATGTGTTTGTATGGTTCTGCAT
CTTCATTTATTATATATATTAACAATACTTAAATTAAAATAATGAATAATAAGAAAAGAA
ATAAATATGATAAACAAAATTATATGGCATTACCACTAGAAAAAACTGAAATAATTATCG
AAAATATTTATAATTTAAAACATTGTTTGAATTTATATCGAAAGGAATTGCAAGAAAAAA
ACAATTATATCGATAATGCAAATGAAGATTTGAAGTTTTATAAAAGTGTTTTAAGAAATA
TCAATGTAGTATGGAAAATATTTAACAGTGATTTATTAAATTTAATAAATAGTGATAAAG
GGATTAACGTACGTGTAAAAGAAGAAAATAATAGCAACAATGGAAATATTAAAGAGTGTA
AGAAACGAGAAATAAAGGATGAACAGAGTGGTAATGAGTACGAAAATATTATTGAATCTC
CTTATTATAATATAGAAAAATTTCATGATTTATTTTTAAAATATGTGAATAAAAATGATG
GAAATGAAAGTGAtgaagaAGAGGACTCTGATTTTTTTAAATCATTATCAGAAGACGATA
TAGAAAATATAAAAGGAaaaaataaaaaAATAAAAATAAATGAACAAGATGGGCAAGAAA
AATCATTTATAAAAAATGAAAAAAATGGTGATAAAGAAAAAGGATATACTAATACAAAGC
GAAAaaGGGATGAAAAAGGAGAAGATAGAGAAAGCTTAGACAACACAAAACAATGTAATG
GAGAAAAAAATTCCAAAACAATTTTTGAAGAAAAAATAAAATTTGAATTTTTAGAAAATA
TAAAAAAAACATTAAATTTTATAAATAATATTATTTGTTTAAAATCAAATATTAATATTG
ATTGCGATTTAGAATATATAAGAAAAATAAATtatgaaaaAAATGTCTATTATGAAAAAT
ATAAAGATGaaaaaaaaaataataataATACCAAAAATGAATATAATAATATAAAAATAG
AATTAGAAAGATTGGAGAAAAAAAAAGCATCTCTACTTTTTAAGCTATATAATTTAAATA
TATGTAAAACGATTATTGAAGATGGTAAAGTCGAAAAACCTGAGGATATTATGCAAAACG
AATTAAAATTAGAAAATTTTGATGATGCTAAAAATAAAATAATATGCATTAATTGTGGTT
ATGAAAATTTATGTGAAAATGGTGTTATTTTGAGCGCCCCTACTAGTGGAACGATTGCAA
AAAATGAGAGTAATAGTTTATGTGTAGCTAACCAATTATCCACACCAGGAGATACAATTA
ATGGTAATAGTAATACTACAAATATGAATAGCACGATCGATAATTCAGGAAAAAATGAAA
ATGATAATATAGGTAATAAAGTGGAATCAGAAATTTTGTTAAACTTTGAAAATTTAATTA
CAAAAGAAAAAATAATACAAAGCGATCCGTTTAAAAACTTAGTGAAAGAAACGATGAATA
TTTATAATACGTTAAAGGAAAGAGAAAAAGAAATAGTTCTTTTAAAAAAGGAGATATTAA
GAATGGAAAATGATAAAGATGAAGAATATGATAATTTATTAAATGAAACAATAAATAATA
AAAAAACATTAGTTAATAAAATTAAAGAATTAGAAATAGAGATTGTTACATATAAATTAG
ATAAAGATAAAATTGAAAACAAAATAAATGGTATGAAAAATGAAATTGATGTGTTAAAAA
ATATTGAAAACAATCAAACTATCCAATTAAAACAAAAAGAAAATGAGATTTTAAAAATGA
AAAATAATATTGACACACTAAAAATGTCTGAAAATAATTTAAAAGAGAAAATAGAGATCC
TAAAGAAGGAGAAAGATGGCTTATTAAGTTCAGAAGGATGTGTGATAAAAAATGTGAATA
TAAATAATGATAATGCAATTGGTGATGACTTAAAAAATAAAACAAGTGTTGATATAGATA
AATATAATGAGCTTCTTCGTGAAAATGAAAATATGCGAAAAATTTTAGAAaaaaaAAAAG
ATGTTGAAGATAAGCTAATAAACTTAAAAAGTAGTTACGATTCTATGAGTGAAGAAATCG
AAGAAATAACAAAAGAGTTTGAAAAAAAACAAGAACAAGTTGATGAAATGATTTTACAAA
TAAAAAATAAAGAGATGGAATATTTAAAAAAATATAATAATATGGTAAGCAAAGAATTTG
CAGAAAATAATTTAAAACAACTCGAAAATAGTTATAAAGAGAAATTATCTTTGATAAATG
ATACATATGATAAATATAAAAATTTTTCAAATTTATATTTATCACTATTTTATCATGCTA
GAGAAAATGCAGTTATATCAGATAGTGCAAAAGAAGAGCAAATGAATATAATTATAAAAT
TAAAAGAAAAATATGAATTAATTTTTCAaaaaaaaAAAGAATTGTCTGGAATATTAAAAA
ATTTGTATAATTGTAATAAAAAATTAATTACACAATGTAATGATTTATATAAAGAAAATA
AAAAGCTGCAAAATACTTTATGTTCTATGGAAAAAAATAAATATAAAAAAGATTTGTCAC
CAAATAATGAAGATAATAATTTACTGATAGAAGAAAATAATGAATTGCGAAGAAGATTAA
TATGTAGTGTTTGTATGGAAAATTTTAGAAACTATATTATTATTAAATGTGGACATATAT
ATTGTGAAACTTGTATTTTTAATAATCTTAAATCAAGGAATCGAAAGTGTCCACAATGTA
AAATACCTTTTGACAAAAAGGATTTGCAAAAAATGTTTTTAGACTAACTTATGGTCCATT
TTATTTCTCGTGATAGCACAAACAATGCACATATTGGATATGTGTTATAATATTGTGAAA
GAAGATATATTTTTTTTTAAGCTCATTATTCTATGTGCATAAGCACAGTAAATAATTTGT
TATTCATAGCAAAAGTTTTATAATATTTATAGACACCTCTTTGTAAAGATTTTTTATAAT
ACATTTATAGCCATTTTTTTAAGACGTTTTTTATTCGTTTTTACTTTTTTAAACATTTTC
TTGATATTCTCCCTTTTAAATTTTAGTTAAAGAGATatatgtGTATATATGTAGGTTCAA
ATTTTAACTATATTTTATTTTGTTTATTATTTTTTTTTAATACCCACTTTCTTTCCCCTT
TACATTATCATTTGTGAATAGGCAAGTTGTATATTTTTTTAATTTAAACTATAAATAAAA
ATAAATTAATGGACAAATTAACCAATTTTATACTTTAGTGTGAACAAGGCATAATTGCTT
TTGCGCCCATGTATATATATTCGCGCAAAACACTTTGTta
>Py17XNL_0104699.1 gene=Py17XNL_0104699
CTTACAAATATATTTTTTTAAACATTTTTCACATTTTATAGTACCGTAATGCCAGACAAA
AATAATAGCCAATAATGCATACTAGAACATACCAGTTTTTCTATCATTAAAATTTTGGAT
TATTTTTTTATTTTAAAATATATTAGTTAAATTAATTATGAGAATAAATCCTTATAATAC
ATTTTATCATATATTTCCCCATATTTTTAACATCGTATAATTCCATTTccccctttttTA
TGATTATATAGACATCCTTTAAATATATCAATATATTCTTAAGTATTTGTGACAAAATAT
ATATTATTTTTAAAGGCATTGTTTGGGATAtatatatgtgtgCACAATTTAAATACTAAT
TAAAaaaaaaaATTATTATTTTTTTAAAAGGGCAAAATAGTGTTTATTCTCCGTATTTTA
TAAATTATTTTTGTTAAAAATTTACAATTAAATGGGTATTATTTGCATTTTTTATGACAT
ATTTATCCTTTTGTCGATGGAAAATTTCTTTCATATTTTATCCACTTCTCTTGTCTTTGT
ATATATCTAATGACCACTCAAATAATTAAAGCTTTAGCATAAAGATATAATTTTTATAAA
TATAACTGTTATTAAACAAAAAATATTCAATACAAAATATATACATATATATAATAAGTC
AACATATTTATTTCATACTCCTCTTTTGTTTGTGAACTTAAGAAATAATTCAATTTAATT
AAGAAACATACACCCCATATATATGTACAAAAATGTACAATATTATATTCACAAATAAAT
TAATATGAATTATCCCTATAACGGCAAACTTTATGTTCTCAACTTAATTCCCCTTTTTAT
AAAGCAAACATTTTATTTATTAGCATAAAATAAAGCTAAACCTTATTTGGCTGTTCAATT
GGAAGTTTACATATAAAAATGCATAATGTGAATATATATACATGTatgtatgtatgtatg
tatgtatACAAATTGTAAGCACTCGTGTGTGCTTATTCATTTATATTTTTTTGAAAATAT
TTTAGTACTACATTTGCTTATGGTCATTCGCTAATACAAAGAGGAAACATGTATACAGAA
ATGTGAACATTGGTTAGGACATATTCACCAAATATATACATATACAATTTTTTACAGTTT
TTCTATTTTATTAATTTTCATATCTTTTAGTTAATAAATTTAAAACATTGAAAAAATTCG
ATTTTTATAAAAATGTTTGTGTATATATTATTTCACGACTCGAAAAATTAAAAACATTTT
GCACATTTTTATCACTGTAAATATATTTATAGCTATTTACCTATTTATTTTTCTTTTAGC
ATGAAATATTTTATAATTTTTAATTCATTCTCTATTTTTCAAATGTGCATATAAAATGTA
TCTCAGTATTTATCCCTATGATATCTATGCTTGTATGAAGAAATAAGTGCCAACCGTATT
TATTTTTATTATGTATAATAAAATATTTATCCTTTCATATCTCATTAAACTTACATAATA
ATCATATatatgtatatatatatatTGTTTATATAAatatgtatataTTAATAATTTTAT
AATACAAGCTATATTTTTGCTACTTCAATTATCAGTAATGATGTCCCCATATTTTTATTT
ACATTATTACTCTTGTCTGTTGTACTAAACCCATGACACTATAATTCCATTTAGTTATCT
ACATATATCCGGAGTAAAAAAaaaaaaaaaataaaaaaataaaaaaataaaaataaaaat
aaaaaaaaaaaTATTTGAATACTAGCGTGTAGCACACTATAAATCTTCACACAAATATAT
CATATAATTATAAACCGGATATATGTATACTATTTCAAATATTATTTTTTTATTCATAAA
ATAATTATTGGTTTCGCATACGATTTTATATTAACCAATCATATATTATTTATACCATAT
GAAACAACTCGAACAGTTCTAAACAAAATGGTTATGGGACGAGTGCGCGCAACGTCTTAT
ATAAGACGTACCATTTCACAACCATTAAATAAAAATCATCCTGCAGGAAATATACAAAAT
TCTAGAGGTTTAAATGATACAAATTTAATAGGAAATAAAAATTTACACTTACAATTATTA
TGTAATGGAAAAGAGCCATATAATGAATGTATTGAACATTTAGGAAATTATCGAGATTTT
GATGAAACCAAACCATTTTATATGCCTAGAAAATCAGACCTTAATTCAATATATAGCATT
TTAAATAACAAATTAAATATACTTTTATTATTTATTCCTATTGGTATATTTAGTTATTTA
TTAGGAGCCTCAGATatatatatttttttttttAATTTTATTGCCTTAATACCTTTATCA
GCTTTAATGGGAAATGTAACAGAAGATTTAGCTTTACATACAGGAGAAATTATTGGAGGA
TTACTAAATGCAACATTTGGTAATTTAATGGAAATGATATTTTCTATTCAAGCACTAAAA
GCAGGATTAATTAATGTCGTTCAAGGAACATTATTAGGAAGTATATTATCAAATTTATTA
TTGGTTTTAGGTATGTCATTTTTTGCAGGAGGGTTATATCATCATGTTCAAAAATTTAAT
GAAAAAGGAGCTACTTGTAGTACATCCTTATTATTATTATCAAGTTTAGCTATAACTATA
CCTTCAGTATcttcagTTACTACTAATAACAATACTGATGTATTATTAAAAGTTTCAAGA
ATAACAGCTGTTTTAATATTTATAACATATTGTTTATTTTTATTATTCCAATTATATACA
CATATATCACTATTTCAAGATAAAGAAATGACTGAAGAAACACCACAATTATCTGTAATT
ACAGGATCTATTTTTTTAATTCTAATAACTTTTCTTGTTAGTGTTCATTCTGAATATCTT
ATTAATACTGTTGAATCTGTTGTTAGATATTATAATATTTCTGAAAATTTTATTGGGGTT
ATACTTTTACCTATTGTTGGTAATGCTACAGAACATTTAACAGCTGTTACAGTTGCGATT
AAAAATAAAGTCGATTTAACTATGGGGGTAGCTGTTGGATCATCTGCTCAAATTGCCCTT
TTTGTTGTACCAATAACAGTTTTATTTGGATGGATTTTAAATAAACCTATGACCTTAGCC
TTTTCTCCTTTATCAAGTGTTATATTAGTTATCTCGGTTATCGTTACAATGGCAATTGTA
CAAGATGGGGAAAGTAATTGGCTAGAAGGCGTTTTGTTAATTACTGCTTATCTTATTGTT
GGTGTTGTTTTTTGGTTCGATAGTTCATGAATTAATATAAAATATGTACGCTATcgctac
cactgccactATTgctaccCTTTCCCATTTTGTCACCCTGTAATATTTATTCTTTCTTTA
TATCAAGTCAATTTTTTTACAAATAAGATCAACATCTCGATTGGCCCTCTTTTTTATTTT
TTACATATTTAATCGTTTATCCATATACATTGCTTATCCAATATTGTATTTATTTCCAAA
TATTTATAAAATTTGTGCATATTAACTAAGTCTATTGTTAGACATATGCATTATCCACTT
TCCAATTTTTTTTTAAATATACACAAATCAACTATTTTTATTTTTATTCTCatttttatt
ctcatttttattcttatttttattcgtatTCAAGCTTTAGCTGACATCATGTATGATTAT
ATTTCTACACATACAGTATGCCATTTATTACAATATTATTATTTTTTCACATCCTCATTT
TTATATTTATACTACTATTTTAGGTAAATAAAC
>Py17XNL_0104700.1 gene=Py17XNL_0104700
TACATAAAATATATATGAACATTTTTCATACATATACAATGGAAAAAGAAGAATTTTATA
GAAAATATCAAGAGTATTATGGTGGAGACATAAATGAGATCCCTTATTTATTGGAAGGAA
AAGATATATGGTTATATGATTTATATTTAAGTGTATTGAAACATGGTGGATATTCATGTG
TAAGTCGAAATGCGAAATGGTTAAAAATTGGAAAAGAATTTGGACTAATAAATAAAGAAA
AAAATATTAGATTAATAGAAATAAAAAATATTAAAGAATATTATTTAAATTATCTTAGAG
AATTTGAAAGAATACATGATAATTTAAAAAAAGGAAAAATATTAACAAAAAAATATAGAT
GTCGTGTTGGAATAAATAATAATGATGTAAAAAATAAAAAAAAATCAGTAGTAAATATCA
ATGGAAATAATATACCAATATCTTCTAAAAGGATCAATAATAAAAGGAATGTTTCAAATA
CTGGGAATGGTAATACAAATATAATAATTAATGATTCTCATTTTAATGGAATGAATAAAA
ATTCTTTTTTTATTAAGGATGAAATATTTAGAGGAGAAAATGATTTAATTGTTGATAAAA
ATAAAATTAATACAGAAAATGAAATGTCTACTTTTAATTACCCAACTAATAATAATATAG
ATATAAATTGTAAGGCAAAAAAAGAAGTATATCATGATAGTTATACTAAAGAGAGTCGAA
AAAATGAAGGAAAATATAAGAAAAATCAAAGAGATCATATTTTTAGAAATTGCAATAATA
TTGGAATAGAAGTTAGTAATGGTAAtaatAatgATGATACTGTTCGAGGGATTGAAATTG
CTGACATTCAAAATAGTGAAGAGATAGGTAGGTATAGTAATGGTGTACATGTGAAAAAGG
GAAAAATAAATAATAACAAcaatagtagcaataGTAGCAATAACAATAATGACAAACAAA
TAGAAGATCAGATAATTAATAATGGAAATTTTTCGAATATAAATAATATGTCTTGTTATA
ATTTTACATATAATACAATAAATAATTATCAAAATAATTTAAATTACATGAATTATTTAA
ATATAAATAATTATGGAGATAATAGATATATAGGAAATCCCGATTACAACAATAATATAT
ATTCTTCCAATTTTAATAATACTTCTATTTTTAATAGTCATATAAAAAATGAAAATAATA
TTAATAAATGTGAAAATAGTAATTATATAGGAATGTCCTATGTTAATAATAATTTTGTTG
ATACTAACTGTTCAACATTGAAGTTTCTAAATGAAAATAATTATACTGAATATAATGATT
CTCCAATTATTAACATAGGAAATAATACTTTCCCGACAAATACGGGATATATCAATTATG
GTTTTCTAAATGAAAATTATAAAAATAATAATATCGGTAATAATTATAACAACTTAAATG
GTGGGATTCTACACAATAATGGCTATGTTGATAATGTTGTaaattgtgaaaattacgaaa
attgtgaaaattgtgaaaattgtgaaaattgtgaaaataatgaaaattgtgaaaattatg
aaaattgtgaaaatagtgaaaattgtgaaaataatgaaaattgtgaaaATAAtgaaaatt
gtgaaaGTTGTGAAAATAATTTAAACGATTTGAAGAATGGTATGAATGTAATTTATGAAA
AAGAGAAAAATATTACAAATAACATGAAAGAAATAGATAACTATAAATATAATTTTGAAA
ATAATAAAGATATGATATTGTCTAAAATTGAAAGTGAAAAATGTATAGATATATATAGAT
TATTATTGGGATTATATAAAAGAAAAGAAAATGTTGGTGATTTTATATTATGCCTAAATA
TACTTTATTCTATATCAAAAATGGAAAATATAATTTCCAAAAAACAAACTCGTATTGTTA
TATGGTCACTTTTACATGTATTAGAAGATATACTTAAAATATTCTACGATGTATTTAATA
GTAAAAAACGATCAATATATATTTTGATGTTTTTTTTTAAAGATTGTTTATTAAGAACCA
AATCAATCGAAAAAAGAGAAAAACATATTTTTTCAAATATGGAAAGTAACAATAGTCAAT
ATATTTTGTCCCAAACTTTGAAAGACAATTCGAAAAAGAAGAAAATTGAAGGTGAAAATT
GTGAATCAGAAAAGAGAAATGAAAAAGATCTTAGATCGAACAATAACGACATTTTAGCAA
ATATTTTATTTTTAAACAAAAAAATAGAAATAAGGGAGATGCTCGATTTGCATTTATCTT
ATTATGAATATTGTGTAGaaaaaaaaaaaaaAATTAAACGAGTATATGAGCTAGGAGAAA
AATGGATTGAACAAAAGGATAAAAGAAAAAAAATGAATAAAAAATATGATGATAAAAATG
AAGTATGTGCTGAAAATATTTGTAATAATGCAGATTCATCAACAAGTTCATACTATTGTA
GTAGTGTCCATAGTACAGACATAGAAAATATGAATATAATTCGAAGAGATAAAAATGGAA
ATAATTTGAAATGTAACTATTTTTATAAAGATAAAAAATATATGGAAAATATTTTAACAA
AAAAAAGTTCCATTGAGTTTGTTTTTATCATTTTGTATATACTTAATAATATGTTTCAAA
TTAGTAAATATAATTTCCATTTTTTCAATATGTCAACAAATTGTAAAGAGAGTAAAGAAA
AAGATAATGAAAATGTTTGTGATATAGATAAAAATAAAAAAATAAGCGAAAATTTGAATC
TATCGAAAGATAAAAATGAAATGACAACTATGCTTACATCTTTGAATGAAGAAAATAAAA
ATATTTTGAAAAAAGAAGAATTGTTAAATAATCAAATTCCAAAAAATGATTTTTATGATC
AAAATTCGTCAGATGCatcATCATCGATTTGTAGTATGAACAGTTGCATAAATACTGATA
TAAATTTATTTTCCTCATTAAAAAGTGAGGGGAATATTATAGTAGATAATAGTAAAGATA
TATTAGATTATAAAAATAATAACAATATGAATGAATATGAAAAGTTTGAGTTTGAAAAAA
ATAGATATAGTTTGTATAAATCTAGTTATAATAAAATCGATGGTCAAGATAATAATACAT
TTTGTGGAGATAgtgaaggaaacgaaactaaaaaatatggcataacaaatggtgaaggaa
atGAAACTAAAAAATGTGGCATAACAAATGGTGAAGGAAATAATGTTTGTACAGAAGTTT
ATGAGGAAAGTCATTCACCAAATTTGGCATGTGATGATACTGAAAAGTGGAATAAAAATG
GGACAGAAAATGAATCCGAAAAATGTGCGTTAAAAATTGATTCCACTAATTTGAATAATA
ACAATACAAGTAGTATAGACAGTTCTAAGGAGACAAAGAAGGTAAATAAAAATAAGGAAG
AAGTTAAAGAAATATACAAAAATCTACAAAATGAAATGTATAAGGATATGAAAAAAATAT
TTATTAAAAAAAAAGGAAAAGAAACGAAATATAAATTAATACATTATTTTTATTTAAGCA
AATTTCTTAGTATATTTGAAGCAATATTTTTAAAAAATTTTGAAAATATAATATATCATG
AAAAGGTTATTGAAAATGTATATATTAATATGTTTATTTGTATTGATATAATAAATAAGG
AATTGGGGAAAAATATTTCTTTAAAATATATTTTTTTTCCATCACAATATTTAGAAAAAA
TGAACAAGATGAAAATTGTTGCACATTTTTCTTCCGATAACAAATTTTATTTATTTTCAA
ATAAAGAAAATCGAAAAGATAATAAGACAAAAAAAAATGATGAGATACATAAAGATGATG
ATTTTAGGAAAGACAATAAAAATGAGTCTATTGACTGTGGAAAAATAAATATAGAACCGT
TTTCTAAATTTATAAACAAAGATGAAAATTTAGAAGATAGAGGAAATGAAAGATGTGGAG
AAAACCAAAATGATCTTGATGATAATAATAAAGATGAAATTCAAAGAGGAAAAGAAGAGA
AGGATAATGTAAATATGAAAAGTGTTAACAGTGTAGAAAAAGATGGAGTAAAAATAAATG
GGGATAATAATAAAGAAATGGATGGAAAGAAATATAAAAAAAAAATGAGAAAATTATTTT
TAAAAATATTTCGAAAAAATAATAGAAAATATAATATTTATAAAAAAATAGATGATAAAT
ATTTAAAGGAACATTATAATTATTTCGAAAGTTTTTGTTGTAAAGAGAAAGAAAAAATGG
AAAAAGATATTTTGTTAAATTTACATGAAATtataaaaaatataTTATTAAAAATATATA
AAAGAGTTAACAAATATTTAAATATTGGAATTTTATCATTAAATATATTAGCACATATAT
TGTATTTAATTCCTAAAAAATTATTTTATGTGTCTATTATTCCATGGATATTAAATAATA
TTATAAATGTAAAATGTTGTTATACTTATGTGAATATACCTTTATGTATTTTAAATTATA
ATGGGTTTATATTTTTAGAAATATTTATGAAATTTATAATTCAAATGATTAGAAATAACC
TCCTATCAATTAAATCATATATTTTTTCATTCCTTCGTTTATCTTCTTTTCCGTTATATA
TTTATATACACTTTGATATCCCATTATCTCATAATCTTATTTTAACATCTCTGTCTTTAA
TATATAAGTTAGTTACTTATGATCCGGATTATTTGGCAACAGGGTTTATTATAGAAAGAG
AATTTCAGAATCAAACCTCATCTGCTTTCTACAATAAAGGGATTGAAGTAGGAAATAACA
ATCAAGATGATAATATTTATATTAAAAATAATCCAAAAAAAAGAAAAAATTTTCAAACAA
GCTATTTTAGTAGTAATACAACTAGTtcgtttggaaacgtggggaatggctcGTTTGAAA
GCATAGCGAATGGTTCATTCCGAATTTGTGAATCTATTAACAATGAGAAATCAGTAAAAT
GTGAATTTAGTACAAACAAAAATACAGAAAAAGAAATAAAAAATGAAAAAAGAGAAGAAA
GACAAAATTATGATCAAGATAATATTAGCGGAAAAAGAAATGAACTACTAGAGAAAACAT
TTTTAAAAACGCTTTTTTTATTTTTAAAAAAATTTATTTATTTTAAAAGTATTTTGAATT
GTGCTAATATAAATGATATAGACGAAATGGTGGTAGATAGTAAAAGAGTTCAAGATATTT
TAAATAACTGGAACTTAAATAATAAAGATATAAAATTTAAGAGCAGCGAACATTATACTT
CTAATATTGAAAAGAAAATATTTTATTTACATGATAATTTAATTATATATGCTAAGGAAA
ATAAAATAAATTCAAATAGTGTTAAGAATATAAAAACATGTTATAATATAAGAAACCGTT
ATAAAAACCAAAACAATACACCTAACAATTATTCATATGAATATATGACATCCAATAACC
AAGAAACACAAAAGCTCAGTATTTATGCTCACTCGATAATTTCTATACTTTTATTTTTAT
CGTCTCACCACAATTTATGGGAATCTTTATCTCCTTATATTCCATTGTTAGTTCATATGG
CACTAATTCGGACGGACATCAGCTCGTCCTTGTGGATAATACTAAAAGAATACTACTTCC
GAAATTTTATGAGACAAAAAAGAAGcccccaaAAATGTAGGAAATATTCTAACTCAAAGA
TTGTGAGAATAGAAAAAGTAAAGTGATGTTGAAAGTTTTGCATGGTTTTTTTTGCTTTTT
CATATTTCGAATTTATTTATATCTTTGGTGAAATTTGTTATTCCTCTTTAAAAATAAAAA
ATGGTTTTGTTGCATTTATTGTTTATGGAACAAAATGTTTTGCGTCTTTTTTCATTTTCG
TCCCTTCCTTATCTTTAATCGGACTTAAACATATAaaaatgtttacaaagatgtttacaa
aaaT
>Py17XNL_0104700.2 gene=Py17XNL_0104700
TACATAAAATATATATGAACATTTTTCATACATATACAATGGAAAAAGAAGAATTTTATA
GAAAATATCAAGAGTATTATGGTGGAGACATAAATGAGATCCCTTATTTATTGGAAGGAA
AAGATATATGGTTATATGATTTATATTTAAGTGTATTGAAACATGGTGGATATTCATGTG
TAAGTCGAAATGCGAAATGGTTAAAAATTGGAAAAGAATTTGGACTAATAAATAAAGAAA
AAAATATTAGATTAATAGAAATAAAAAATATTAAAGAATATTATTTAAATTATCTTAGAG
AATTTGAAAGAATACATGATAATTTAAAAAAAGGAAAAATATTAACAAAAAAATATAGAT
GTCGTGTTGGAATAAATAATAATGATGTAAAAAATAAAAAAAAATCAGTAGTAAATATCA
ATGGAAATAATATACCAATATCTTCTAAAAGGATCAATAATAAAAGGAATGTTTCAAATA
CTGGGAATGGTAATACAAATATAATAATTAATGATTCTCATTTTAATGGAATGAATAAAA
ATTCTTTTTTTATTAAGGATGAAATATTTAGAGGAGAAAATGATTTAATTGTTGATAAAA
ATAAAATTAATACAGAAAATGAAATGTCTACTTTTAATTACCCAACTAATAATAATATAG
ATATAAATTGTAAGGCAAAAAAAGAAGTATATCATGATAGTTATACTAAAGAGAGTCGAA
AAAATGAAGGAAAATATAAGAAAAATCAAAGAGATCATATTTTTAGAAATTGCAATAATA
TTGGAATAGAAGTTAGTAATGGTAAtaatAatgATGATACTGTTCGAGGGATTGAAATTG
CTGACATTCAAAATAGTGAAGAGATAGGTAGGTATAGTAATGGTGTACATGTGAAAAAGG
GAAAAATAAATAATAACAAcaatagtagcaataGTAGCAATAACAATAATGACAAACAAA
TAGAAGATCAGATAATTAATAATGGAAATTTTTCGAATATAAATAATATGTCTTGTTATA
ATTTTACATATAATACAATAAATAATTATCAAAATAATTTAAATTACATGAATTATTTAA
ATATAAATAATTATGGAGATAATAGATATATAGGAAATCCCGATTACAACAATAATATAT
ATTCTTCCAATTTTAATAATACTTCTATTTTTAATAGTCATATAAAAAATGAAAATAATA
TTAATAAATGTGAAAATAGTAATTATATAGGAATGTCCTATGTTAATAATAATTTTGTTG
ATACTAACTGTTCAACATTGAAGTTTCTAAATGAAAATAATTATACTGAATATAATGATT
CTCCAATTATTAACATAGGAAATAATACTTTCCCGACAAATACGGGATATATCAATTATG
GTTTTCTAAATGAAAATTATAAAAATAATAATATCGGTAATAATTATAACAACTTAAATG
GTGGGATTCTACACAATAATGGCTATGTTGATAATGTTGTaaattgtgaaaattacgaaa
attgtgaaaattgtgaaaattgtgaaaattgtgaaaataatgaaaattgtgaaaattatg
aaaattgtgaaaatagtgaaaattgtgaaaataatgaaaattgtgaaaATAAtgaaaatt
gtgaaaGTTGTGAAAATAATTTAAACGATTTGAAGAATGGTATGAATGTAATTTATGAAA
AAGAGAAAAATATTACAAATAACATGAAAGAAATAGATAACTATAAATATAATTTTGAAA
ATAATAAAGATATGATATTGTCTAAAATTGAAAGTGAAAAATGTATAGATATATATAGAT
TATTATTGGGATTATATAAAAGAAAAGAAAATGTTGGTGATTTTATATTATGCCTAAATA
TACTTTATTCTATATCAAAAATGGAAAATATAATTTCCAAAAAACAAACTCGTATTGTTA
TATGGTCACTTTTACATGTATTAGAAGATATACTTAAAATATTCTACGATGTATTTAATA
GTAAAAAACGATCAATATATATTTTGATGTTTTTTTTTAAAGATTGTTTATTAAGAACCA
AATCAATCGAAAAAAGAGAAAAACATATTTTTTCAAATATGGAAAGTAACAATAGTCAAT
ATATTTTGTCCCAAACTTTGAAAGACAATTCGAAAAAGAAGAAAATTGAAGGTGAAAATT
GTGAATCAGAAAAGAGAAATGAAAAAGATCTTAGATCGAACAATAACGACATTTTAGCAA
ATATTTTATTTTTAAACAAAAAAATAGAAATAAGGGAGATGCTCGATTTGCATTTATCTT
ATTATGAATATTGTGTAGaaaaaaaaaaaaaAATTAAACGAGTATATGAGCTAGGAGAAA
AATGGATTGAACAAAAGGATAAAAGAAAAAAAATGAATAAAAAATATGATGATAAAAATG
AAGTATGTGCTGAAAATATTTGTAATAATGCAGATTCATCAACAAGTTCATACTATTGTA
GTAGTGTCCATAGTACAGACATAGAAAATATGAATATAATTCGAAGAGATAAAAATGGAA
ATAATTTGAAATGTAACTATTTTTATAAAGATAAAAAATATATGGAAAATATTTTAACAA
AAAAAAGTTCCATTGAGTTTGTTTTTATCATTTTGTATATACTTAATAATATGTTTCAAA
TTAGTAAATATAATTTCCATTTTTTCAATATGTCAACAAATTGTAAAGAGAGTAAAGAAA
AAGATAATGAAAATGTTTGTGATATAGATAAAAATAAAAAAATAAGCGAAAATTTGAATC
TATCGAAAGATAAAAATGAAATGACAACTATGCTTACATCTTTGAATGAAGAAAATAAAA
ATATTTTGAAAAAAGAAGAATTGTTAAATAATCAAATTCCAAAAAATGATTTTTATGATC
AAAATTCGTCAGATGCatcATCATCGATTTGTAGTATGAACAGTTGCATAAATACTGATA
TAAATTTATTTTCCTCATTAAAAAGTGAGGGGAATATTATAGTAGATAATAGTAAAGATA
TATTAGATTATAAAAATAATAACAATATGAATGAATATGAAAAGTTTGAGTTTGAAAAAA
ATAGATATAGTTTGTATAAATCTAGTTATAATAAAATCGATGGTCAAGATAATAATACAT
TTTGTGGAGATAgtgaaggaaacgaaactaaaaaatatggcataacaaatggtgaaggaa
atGAAACTAAAAAATGTGGCATAACAAATGGTGAAGGAAATAATGTTTGTACAGAAGTTT
ATGAGGAAAGTCATTCACCAAATTTGGCATGTGATGATACTGAAAAGTGGAATAAAAATG
GGACAGAAAATGAATCCGAAAAATGTGCGTTAAAAATTGATTCCACTAATTTGAATAATA
ACAATACAAGTAGTATAGACAGTTCTAAGGAGACAAAGAAGGTAAATAAAAATAAGGAAG
AAGTTAAAGAAATATACAAAAATCTACAAAATGAAATGTATAAGGATATGAAAAAAATAT
TTATTAAAAAAAAAGGAAAAGAAACGAAATATAAATTAATACATTATTTTTATTTAAGCA
AATTTCTTAGTATATTTGAAGCAATATTTTTAAAAAATTTTGAAAATATAATATATCATG
AAAAGGTTATTGAAAATGTATATATTAATATGTTTATTTGTATTGATATAATAAATAAGG
AATTGGGGAAAAATATTTCTTTAAAATATATTTTTTTTCCATCACAATATTTAGAAAAAA
TGAACAAGATGAAAATTGTTGCACATTTTTCTTCCGATAACAAATTTTATTTATTTTCAA
ATAAAGAAAATCGAAAAGATAATAAGACAAAAAAAAATGATGAGATACATAAAGATGATG
ATTTTAGGAAAGACAATAAAAATGAGTCTATTGACTGTGGAAAAATAAATATAGAACCGT
TTTCTAAATTTATAAACAAAGATGAAAATTTAGAAGATAGAGGAAATGAAAGATGTGGAG
AAAACCAAAATGATCTTGATGATAATAATAAAGATGAAATTCAAAGAGGAAAAGAAGAGA
AGGATAATGTAAATATGAAAAGTGTTAACAGTGTAGAAAAAGATGGAGTAAAAATAAATG
GGGATAATAATAAAGAAATGGATGGAAAGAAATATAAAAAAAAAATGAGAAAATTATTTT
TAAAAATATTTCGAAAAAATAATAGAAAATATAATATTTATAAAAAAATAGATGATAAAT
ATTTAAAGGAACATTATAATTATTTCGAAAGTTTTTGTTGTAAAGAGAAAGAAAAAATGG
AAAAAGATATTTTGTTAAATTTACATGAAATtataaaaaatataTTATTAAAAATATATA
AAAGAGTTAACAAATATTTAAATATTGGAATTTTATCATTAAATATATTAGCACATATAT
TGTATTTAATTCCTAAAAAATTATTTTATGTGTCTATTATTCCATGGATATTAAATAATA
TTATAAATGTAAAATGTTGTTATACTTATGTGAATATACCTTTATGTATTTTAAATTATA
ATGGGTTTATATTTTTAGAAATATTTATGAAATTTATAATTCAAATGATTAGAAATAACC
TCCTATCAATTAAATCATATATTTTTTCATTCCTTCGTTTATCTTCTTTTCCGTTATATA
TTTATATACACTTTGATATCCCATTATCTCATAATCTTATTTTAACATCTCTGTCTTTAA
TATATAAGTTAGTTACTTATGATCCGGATTATTTGGCAACAGGGTTTATTATAGAAAGAG
AATTTCAGAATCAAACCTCATCTGCTTTCTACAATAAAGGGATTGAAGTAGGAAATAACA
ATCAAGATGATAATATTTATATTAAAAATAATCCAAAAAAAAGAAAAAATTTTCAAACAA
GCTATTTTAGTAGTAATACAACTAGTtcgtttggaaacgtggggaatggctcGTTTGAAA
GCATAGCGAATGGTTCATTCCGAATTTGTGAATCTATTAACAATGAGAAATCAGTAAAAT
GTGAATTTAGTACAAACAAAAATACAGAAAAAGAAATAAAAAATGAAAAAAGAGAAGAAA
GACAAAATTATGATCAAGATAATATTAGCGGAAAAAGAAATGAACTACTAGAGAAAACAT
TTTTAAAAACGCTTTTTTTATTTTTAAAAAAATTTATTTATTTTAAAAGTATTTTGAATT
GTGCTAATATAAATGATATAGACGAAATGGTGGTAGATAGTAAAAGAGTTCAAGATATTT
TAAATAACTGGAACTTAAATAATAAAGATATAAAATTTAAGAGCAGCGAACATTATACTT
CTAATATTGAAAAGAAAATATTTTATTTACATGATAATTTAATTATATATGCTAAGGAAA
ATAAAATAAATTCAAATAGTGTTAAGAATATAAAAACATGTTATAATATAAGAAACCGTT
ATAAAAACCAAAACAATACACCTAACAATTATTCATATGAATATATGACATCCAATAACC
AAGAAACACAAAAGCTCAGTATTTATGCTCACTCGATAATTTCTATACTTTTATTTTTAT
CGTCTCACCACAATTTATGGGAATCTTTATCTCCTTATATTCCATTGTTAGTTCATGTAA
GGCATGTCTATATAAAGggtgcattacactacctacgcatggtgcattacactacctaca
catggtgcattacactacctacacatggtgcattacactacctacacatggtgcatTACA
CTACCTACACATGGTGCATGATTTATTttgtttatttcgccacttgtTTATTTCTTCACT
TTTTTCGCGTCGCAGATGGCACTAATTCGGACGGACATCAGCTCGTCCTTGTGGATAATA
CTAAAAGAATACTACTTCCGAAATTTTATGAGACAAAAAAGAAGcccccaaAAATGTAGG
AAATATTCTAACTCAAAGATTGTGAGAATAGAAAAAGTAAAGTGATGTTGAAAGTTTTGC
ATGGTTTTTTTTGCTTTTTCATATTTCGAATTTATTTATATCTTTGGTGAAATTTGTTAT
TCCTCTTTAAAAATAAAAAATGGTTTTGTTGCATTTATTGTTTATGGAACAAAATGTTTT
GCGTCTTTTTTCATTTTCGTCCCTTCCTTATCTTTAATCGGACTTAAACATATAaaaatg
tttacaaagatgtttacaaaaaT
>Py17XNL_0104701.1 gene=Py17XNL_0104701
ACACAATGATAAAGTCATGAAATTAGTTAAAAGCCAAGTAAGGATATGGTCCTTATTGTT
AGTGAAAATAAAAATATTATTGATAAACATTTTATGTATATAATATATGGAAAGAGGCAA
TGGCAAAATTGCCTAAAATAATTTTAACCAATGAAGGTAAAACCCTATACAATATTTTAA
ATCATCCAATAAGGACAGTAAAATCTCGAATTGAATATTTTTTTAAGTTTGAAAATTTTG
ATAATTTGAATAATGAAATATCAGTAAAAGATAATTTTGATCATCTTTTTGTTCCTTTAA
AACATCCTGTTCGAAATTTTAAAGATACATTTTATTTAAATGAAAATTATATAAAAAATT
ATTCTTATATACAAAAATATTATTATGATATATATGAAAAATTAAATCCTTTTTATAAAT
ATTATTTAGCTAATAAATTTTTACATCATGATCAAATTAAATTAAAAAGAACACACATGA
CTACACATTTACCTGAACTGTTAAGAACAAATCATAAACAGGTTATATATACAGGTACAG
TATATAGAAGAGATCAAATAGATAAATTGCATTTTCCTATTTTTCACCAAACAGATGGCT
TTTTAATACATCATGATACTTTTGATGTAGAATCCGAATTAAAGCTAAAATTGGAAAATT
TAATTTCCCATTTGTTTGGGTCAAAATCTATACAAATGCAATGGGACCATCAAACATCTT
TTCCTTTTACAGAACCGTCCTTCGAATTGTACATAAAACAAAATTTAGACAATAATaata
ataataataataataataataataataaaaataaaaataaTATTATTGTCTCAAATCCAC
AACTCGTAACATCACAACCTAATGGGTGCACTACACAAGAAAATCATGACGACTCAAAAA
ACTGGGTCGAGGTTTTAGGTTGTGGAAAAATAAAAAAAGAAGTAATTGCAATTTCATTAT
ATGAAAATGAAATAAATAAAATTATAGAAAAAGAAATCTCTTTATTTGCACCAAATTTAT
TGAAAGATATTTTTAAATTTTCAAATGAAAAAAATATTGACATTTCTTTACCATCTGTTC
TTAATGTATCAAATAAATTGTGTAACGATGATCTTAATAAAAAAATCGAAATTAAAATTA
ACGAATTTTTAAAAACAATCAAATATAATGGATGGGCATTTGGGATAGGCCTTGAAAGAT
TGGCTATGTTATTATACGATATTAATGATATACGATTATTTTGGAGCCAAGATAATAGAT
TTATAAATCAATATATCATTTTATGCAAATGAAAATTTTGATGAAGCATTATT
>Py17XNL_0104702.1 gene=Py17XNL_0104702
ATATTCAGAAAAATTTTTATTTAATATCATTTGGAAATATCAAAAATATAAATCTTTATG
GAGAATTGAAAAATGATGTCTTATATACTCCGGGATATTCTATAAAACCAGGAGAAATTC
AATATTTAAAGATTCCATTAACAATTTGGAGTGAAAAAGAATTAAGCATATCTTATGAAG
ATTTGAAAAAATTTGAAGTTACAATTGAAATGTGGTGCATAAAGGGACTTATATTTAATG
ATCTTTATGCTTCTTCTAAAATAAATTTAAAAGAAATAATTGAAAATGATCCAGATAGTA
GCATAGTATTAAAAAGGAAAATTGAAAAAAATAAAATGACATTTGAAGCCCAACGTTTGG
GGGTATATATGCAATTATCAGAAATCTTCGAGTTTCATATGGCCTTAGACAGTTGGTGGT
TTATAGCAAATTCTGAGATGCCCAGTTATTTAAAACTATTACCAAAATTTTTAAGATTTA
AATTTCCTTTAAGTGAAGGTGAATGGGTAATTCATAGTTCAAATAAGTCTAGTAATAATT
TTTGGCTTTATCCTGGATATTTTTGTTTTATTGGAACATATCGACAATTGGCAAATGCTT
TTTTTATTCTCGCAGTATTATGCTATAATTCTAACTACAGATATAAACCACCTATTTTAT
TGGGTTCATGTATAGTATCTCTAAAATCTGTGACTGAATATCCTTTTTTTAAGGGGACTG
TAAAAAAACTAACATTGGAAAAAAGAAAATTTAAGCAAGGAGAAATTGTAGGAAATATAA
AATGCTTTGTTAATAGTTATGGAATACAAGAAGACGATACAAATATCCAAAGGCCTGTTC
AACCATTAAGTGATGTTACATTAGTAAACCAGTTGTCTATAAACGATCATTATTTAGTAA
TAAGAATAATAAAATGCGAAAACTTAGCTATAAGTAGTGTAGATCTAAACAATATTAACA
TAAATGTGTGGGTAAAATGGGATGGAATAGTTAACAAAACAGATATTGTATCAAAAACTG
TGTccccttttttTTATCAAAATTTATATTATCCAATACGATTAGTTGACAAAAAAGAAT
TAACAAATGAAAAATTAATACATAATGTATTACCTATAGATTTAATTTCAAAAGGAGATA
TTTGTTTAGAAGTTCACAATAACAATGAAATATATTCATCAATTTTAGGGATTTTTGAAT
TGCCATTTTCGGATATATTTAATTACGGAACATATGATTATAGAGGATTAGTTCAGGATA
ACAATGCGAGTTCAATATATAATGAAAACAAAAATTACGATTTTTATGACCAAGGGTTTG
ATAATCCAGATGAGAATTATGAGGATTATTATTCAAGACAGTATAAAACAATTGTTTATA
AAAATACATTAGATTTAATGTATTCTAGAGCACATTTAAAATCTTTAAATAAGGGAAATG
CGCAAACAAAAAGAAAATCGACTATATCAATCGAAGCTTTTGTAATCCCTCCACTTCCAA
GTGGATTGGTTTTTTTTAAGGAAAATCAATCTCAAAATTCTTCTATAATATACAAAGCTA
TGTCAAAAAGATGGGATCAAGATTTTAAAGGATTTAATGATATCTATTTGCAGTGGTTTC
CAAAGGCTATTAAAAACAGAAGCTTCCCTTGTATAAGTAAAAATGAATTTGACGATAACT
ACTATCCTCTTTGTAGTTTTGTAACGCCTATTAATTTACCTGCCCAAGTTTCAACACCTG
GTCCTTTATTTCACTGGCTAAATAATATTGAGTATATAGAAAACGACGAAGAACCGATCA
ATTTGACTCCTCCACATTTTTTCTTGTCTTATAAAAAAGGAACAATACAAGATCATGCCC
TATTACTATGTTGTTGTTTGAAGGGATTGGAATATGACGCATATGTATGTAAAGGCACTA
TAAATAACGGGAAAACGGAGCATTACTGGGTAATGACTAGACATGAAAAAGGATGGGTAT
GTTTTTGGGAAGTAACAAATAAGTCTATTATACATTTAAAATATCGATGGAATAACAATA
ATTTTTTAAAAAATTCTGATATATTAGCAGAAAATAAAATGATTAATAAAATGAATGAAA
ATGATAATGAAAAATATTATAATGGTGAATATTTAACAAATTATATAAAATATGGTTTAG
AAGAATTAAAAAACCGTAAAAATCAAATAATACAAGAATATGATATGAAAGAAGAAAACC
AGTTATATACTATGGATTTATATGGAGAGCATCTTATGAAAGATGAGGAAGTAAATATTG
ATGAGGTTTTGTATAATGATGAAGAATTTTTTGATAATATATTTAAAGTAAAATATGAGA
AAAATAAAACATATAGTTGTAATAAAGCTATAAAATATGTATTAGAATCTTTTTCAAAAT
ATATACCTATTGCccCCAAATTTGGTTTATTAAATTATGAAAATACATTGGCATATGTTC
CATATACATCTATAGAAGTTATTTTTAATGATCAGCAATTATATGGTAATATGCAAAACC
ATCATCCTGCATGTATTCTATATGACTTGGAAAATAATTATCATTGGCGCCCCTTTTTAA
ATCATGAGCCACCACAAATAAAAAGTGAAATAACAATTTCAACTCCATTAAGTGATAAAC
TTTCAATAAAATATATGAATGAACTGGAAGAAGAATTACAGGAAATGATTTTTTTTATTA
GAAATGTTGAAGGGTTAGAAACAAATTTTGATCATTCAAAAGAAATAAAATATTTTTTAG
AAATGTATATTGATATATGTGAATATAAGCTAAACTTAGACAACAACTTTAACCCTAAAC
CAGAAAATTATGAATATAAAAATGGAAAAGAAATCGAAAAAAATATGAATAATGGTTCAA
TGTCTGGAAATAAGGAAAATCATATGGAAAATATGAATAAAATAAATGATAATAATATTT
ATAATAATGAATCCAAAAAAAGTTGGTCTCAATATAAAAACGATTTTTATCCAAATATCG
AAGGACAATATATAAATAAAGAAAATATAAATTTTCATAATTCTTATCATCCAGCTAAAA
ATGTAGAAATAATGAATAGTGaaaaaaaaaaaAATTTATCTAATATTCCTCAAGATTATG
TATATGGAATGAATAATGAAATATATAATGATGGAAAGGAGGAATATATAAAAAATTATG
TTTTTAATAAAAATAGTACTGATATATTAAATAATTATGATGaaaatatcaaacAAAAAA
ATATCAAACGTTTTAGCAATGTTCCTTTACACTATCAATATAACGAGGAAGAGAAAAATT
GGCATTTAGATATTCCCAATTATATTTATAATTGTGATAATATTGAAAAAGAAAAAAATA
TAAATGATGATATAGATTGCAATACTAATCAGAGAAAAGGAGACAACATACAGGTCGTAA
TAGATGATGAAAATGATTTaaaaaaaaaaaatATATACAACGAATATtgtgtagAACATA
ATTGTGAAGAATATGAAGAGGAAATATACAAAGAAATAAAAGAAAGATATTATCGTTGTG
ATGATAGTGAATTTTCTGACAATACAACTCATAAAAATATTCCAAAACAATATATGAAAa
ataataataataATATTCTTAAATTAaaaaaaaaattaaaaaaatatgaaaaaaTTATGA
AAAAAGAAATGATTGATATTAAATTGGCGCGTAAAGGTGTACAAGACAAAAATAAAAAAA
AAATATTTTCCAAATTTTTAGATGCACAAGAATATTTGATGAATAAACTGGAAAATAAAA
ATTATTTGAATTGTGATGATAACATAAATGAGGTCAAAATTAGAAATGAAAATAATTCTG
AAAATTATCACAGCAATCTTAATTGTAAACAAAATAATAATTGTAATAAATATAATGCAG
AAAATATAAAAGAAAAAAACAATGGTTATACAAAATATGGAAAAATGAAATATCCAATAA
ATGGGTATTTTATTATTCCTTCAAAAAGTGATAAGAATGATATATATACTTTTGATGATG
TAGAGGAAAATGAAaaaaaAAATTATaaaaaaaaaagAGATAGAAAAAAAATAAAAGTGG
ACAAAAATGACAACCAATATGAGAAAAAAAACAGAAAAAATATTTTTCATAATATGTGTA
AAAAATCATATAATATAAAATTAATAGATGATAAAAATTTAAACAaaaaatgggcaaTTA
AAAAAAAATATAATAAAATAAAAATGGGCAAATTTAGATTAGGAGGACGTATACACATTA
GTGGAAGAAGAAAAAACAAATTATTTTGTGAAAATATTTCTTTTTTCATAAATTCAAATA
TAATCAAAAATAATATCGAATCGCAATTGTTAGTTGATAAAGAAACAACCAATTTTACCA
AAAATAAAAAATTTGCATATGAAACTATTCACCAAATGCACAACATCTCAGAAGCAGAAG
GAAATAATAACCATACTATTGCGGGAGATCAGAGTTTGAAATTGGATACTCAAATAAATC
AACCATGGGGTATGGATATGTCAAATGAAGCTAATGATGAAAATATAATAATGAAAAATA
AAACAATTCCAAAAAATTTTGGTGAACTGTCAATGGGTAaaaaaattgaaaaaattgaaa
aaaatgaaaaTGATGAAAACAAATCTGCAAAAAATATTTCAGAAATTCCGCCACCCAAAA
CATGGTCAAGATTAGATACGACATCTAAATATGCTGCTCATCAAATTTCACAATGGAACT
GGTACTATTCCTTGGAGGAgcaatatttcAATTGGCAATATTACAAATTTCCAGTTCCAC
CAAACCATACTTTTGTTGGATTCCCCATCCATTTTTCGACATCCGATTTTTCCGAAATAA
AAACCTTTTTGCTAAACTCCAAGCGATTTGATAACATAATGAAGCTTTCGATAAGTAACA
TTTCATTTGTTATATATTGCAAGTCTTATCCTTTAATTgggGGTGTAATGTCTAATTGGG
TATTTTTAGGATGTTTGGTTCCTTGGATGACTAATCAAGAAAGAGAAACAAATATGAAAA
AAAAAGTTCATAGAAATCATAATGAAAGATAGGTTTAATTTATATTTTAAAATTTGTTAT
TATCACAATCTATCTAATGGTAATAAAACATTCCTTGGTTAATGCTTGTATAATTTTATT
TTGTGTTTCATTTATATTTTTATGTGTTAAGTTTTGAAAATGTGATCTATATATTATTCT
ATAGCATAAACTTGTTTGTTTTGTTTTTTGATTAAAATAATGATCAATTTTTTTAACTTG
TTCAATATTTTCATTAGCTATATCTCGACATATT
>Py17XNL_0104703.1 gene=Py17XNL_0104703
AATATTATGTAATATGTTTGGTAAATTTGAATAATAATACTTAACATTTTAATGTAAAAA
AATGTATATAATTCAAAAGATAAAGGGAATACTATATGACAATGATGATGTAGCTAGTGT
AAAaaaagaaaaaaaaAATAAAAAGGTTCATATTAATGAACTAAAGGATGAAATTTGGTT
ATATAAAAATGAATATAATAAAGAAAATGTAAATGAGGAATATGACAGAGAAATTGAAGA
TGATAACGAATATTATGATGAAGAAAATGACAAACAACCATCAGATCATTTTTTAGAAGT
TCCATTATTTGATGAGGATGATTATGGAAAGAGTATAAAAAGACAAATGAAGGCTTTACC
AAATAAGAAAATTAATTCTATCAAAAGATATgaagaagaaGAAATGAGCGAGGAAACTTT
AAGTACAACAGATGACGATGAAGAAATAGAAGAGCCTTTTCTAGATTTATATGAAGAATT
AAAGGTTATTATAAATAGAGAGATTTTTAAAAATATTAATTTTTACATATGCTAATTATA
ATTTTGGATATATTTTTCCTTATTtttatttatttttttattttttttttTTTACAAATA
GAGGGAACAAAAAATAAGAGAATTCTATAATCCGATGTTAAAGCCACG
>Py17XNL_0104704.1 gene=Py17XNL_0104704
AGTATTAATGTGTTTACGCTCTATTATAGAGTTGTATATGAACAAATATATTGTTTAACA
TATGGAAATATTTATGTGAATTGTATATATAAACATATGATCATATTTATTCAGGGTTAT
CTATATAATTGTAAATGATGGCTAATGAATATAATgaaaaagaAGTTGAAAAAGATGATT
CTGATAAATGTTTGACTGATATAGGGAAACAAAATGTAGAATCAGAAAACAGAATAGGAA
ATGATCAAGAAATGGCTAATGAGCTGCTACAAAAAAGATTTGAATGTTTAAATAATACTA
TTGAGAATATGAATACTCATTTTAATAATATATTAAAAGATAATGAAGAAAAATATATAT
TAGCATTTAACACATATATGTATGATGTTCAAAAAGAAATTCGTATTTTGAAAAAGATAG
TGAAGCAAGAAAAAATAAAACAATTAAAGGATGAAAAAGTAAAAAAATTGCAAAAAGAGC
TTAAATGGTATATCAATGAATGTTTGAGATTAGACAATTTTTCTGAATTTTTAAAAAAAG
AAGCCGAAAAATGGAAGAGAAATAGTGAGCTTATGAAAAATCACATGATATATTTGGAAG
AAAAGTTATCAAAAACGTATGAGAAATTTATTAAAAAGGGGAGTATAAAAAAGGAGGTTT
CAAAAATaaaaaatgaaaaaaatgaaaaAAAAGAAAATATAAATAACATAACTAGTATGA
ATGAAGATTCTACTAAGGAGAGTATTTCTATCAAACaggatgaGGAACaaaaggatgaaa
gcaaaaaggatgaaaaaaaAAAAGATGAGAAAAATGATAAAATATATAAAGAATTGGATT
ATAAAATAAAAAATTTAGAAAAAAAATTAAAAAAACAAGTAACCTTAAATTGTAGTCTGC
AACAAAAACTTACAAAACATTATATTGAAAAGTCAAAATATGAAAAATTATTTGTGGATT
GTGTCCAACAAATTAAAAAGGATTTAGGAAAATTAAATATGAGCAATGATAAAGAGAAAT
ATATAGATGAGAATTTTTCATCATTAATAAATGAATCTAAATTTAGTTATTTTACTAAAG
ATGATAAAAAAAAGTTGTTAATTTCTTTTTTTTCATCTAACGATTTGATAAATTTAATGA
AAAAACAGGTTTTTAGTAAAGAACAAGAATCTTTTAATTTAAAACAAAAAAATAGTTATC
CAAGTACAAGAATAACAAATCAAAAACTGTCAGATATATCACCATTTATTTTGTAAATTT
GAGATATATGGATGCACACACTTTTATAAATATGAAATAATGTTTTCTTAAAAATATACA
CCAAAATATAATTTAGAAAGATAGTATATCTATAATATGTATGTATATATTTATAGTGTG
TGGATAAATGAATAGATAAG
>Py17XNL_0104705.1 gene=Py17XNL_0104705
TAAGATGGAATATTGTCGTGTTTTATATTATATGCACATGTAAATTTTTTTGAAATAAAA
ATTATGAATTTGAATATCCCCCAATAAGCAGACCACTTGCGATTTCTTTTGTTTTGATTA
GTTGGCGACAAAACAGCAAAAAAttaacgaaatataacgaaatataacaaaaattaacgg
aATATAACaaaaattaacgaaaaaTTAACGAAAAACATAGCGCGGAACAGGATAGAGATT
GTTGGTGGTAAAAATAATGCAAAGGTTGAAAATATTAAAGATAAAAAAGTGAAATAAGAA
TATATGCAAGAAAGGAAAATATTGAAATAACGAAATGGTGAAAAATAATGTACTTAATAG
AATTTGCAAATATGAAAATGACTATGATGTAATGTATAGATATAGAAATTCAAATTATTA
CTATAAtgaaatgataaataaaatgatagataaaatgatAAATAAAATGATTTTGAAACA
TaataatAATAATGTGAAAGAGACAAAAAAGGAAATGAATAGCATTTTTGATGATATTAA
AAAATATATATTATTTAATTTAAGTTCTAGAACAAATAAAAATAATTATAGTAACAATAT
TTCCATGAaaaaaaaaaAATTTAAACAAATTTGGTATACATATTCAAAAATAAATCCAAA
TGTAGAAAAGGAAAAAATAAAAGAAAAAGCAATATCATTCAATGATGGAAAAAAACATAG
AAACATTTTTTGCTCAAATAATATAAATTATTTGAATTCAAATTGTGTGGAAAAAATTCA
AATTCGAAGATTTAcacacACAACTAATATATCACTAAAAAATGAAAATTTTGTGAATAT
TTCCAAATTAAGTTTTATTGAATTGTTAGATTATTTAAATAAAAATTTGGAGAAAAATAA
TGATACAAAAATATGGGATAATATATTTATTCAAATTGATAAATTAATTTCAAAAAAAAA
TAAAAATGAATATAAAGAAGAAATAAATTTATTTTTTCAAAAATTAAATAATTTTGATTA
TTATACTATTTTAAATAATCTTAAAGATGTGGATGAAAATATAAAAAATGAAATTATAAA
GGGATCATTTTTTGAATCTTTTGTTTTAAATTTGTGGAAAAGAGATATAACATATTACTA
TGGAAGTGGCAAAGTGGTATCTGACTATAGTTTGGAAAATGTTCaaaatgatgaaaaaaa
tgatgaaaaaaatgatgataataatgatgataataatgatgataataATGGTGATAATAG
CAACATACTGAATATCAAATTTGGTAAAAATAATGAAGTTAGTAAAGAGAACATGGAAAA
ACAAACAGGGGAGAGgaaaatgaATGAAGAAAATGAAGACCAAAAAGGTGTAGAAAATTG
TAAAAATGAAAAAAATGTTAAAATAATAAAAAAATGGCTAATTTTGTCAGCCTCATTTTC
AAGTAGCTGCGAAAATATGGTAATGTTAAAAAATTATTTAAATAAAATATTTAGACAAAA
TATTGACAAATTAATTGAAATAGATTATTTTGCAAAAACAACAAAATATTTAGAAAATCA
AATAAATAGCAAAACTATACATTCAATTATATTTACATATGAAAATAAACTTGAATTATT
GAAGCCTTGTGATTTAAGTTTTAGTTTATTTATTTTACAGAAATTTTTAATATCAAATAA
TAATATATTTAATAAGATTATTGATTATATAATTTATAATCCTTTAAATAAATTTCAAAT
ACATAAAAAATTTATTAATTTTATCAAATGTGTTGAATCTTTTATTATAGGAAAACCTCA
AACTATAGGGAAATCGATTCAAGAGAACATGAATTTGTATCATATATCTAATCGAAATAA
AGATGAAAATAATATTGTCTGTTCAGAAAAATTTCCAAATAATATGAACAGTATGAATAA
TTTTTATAGTACAAGTTTTTTAATTTTTATAAAAAAAATGAATTTAATTATGGATAATTA
TAGTTTAGAAAATCTTTTGTTTTTATCTGAATGTATGCAAAATATAATTTTTATGGCTAG
TACACAAAATCAAATTATGAATATGTTTATAAATAAGTTGAGATATAATATTAATAAATG
TATAAATTGGAATGTTGTTGATAATTATACATTAATGCGTATTTACAAAATATATTCTGT
ATTTTCTTTTGTTCCCGAAATTGAATTTTCTTCTCACACTCCATTTAAATATTATAAAAT
AAATCAAAAAAATTGTGATCTAAATATTGAGGACAATAATTATGTTAATAATAATGAAGG
CGAAAAAATAAATAGTGAAATAAAAAATATATCAAAAGATAGAGAAAATATGTTATTAAA
TGAAAAAGATGATATAAATTATTTAAATACATTTATACGTGATTTTGATTTGATTCAAAT
ATATGATAACACGATTAGTATAAATAAAGATCTATTGAATTATAATAAAAATTATAAAAT
AAATCGAAAAAATAGTTTGTTAAAAAATGTGGTAGCAATTCTTTCTTCAAGAATGGATAA
AAATTTAGATGAAATAAAAATAGAATTAAATAAAATAAAGATAAGTGATTCTAATCAAAT
AGATATGTTATTTCCAGACAAAAAAAATACAGAATTTTCTTTTGCAAAATCGGATATCAA
TTTGGACATTTTAATAAATGAAATAAAAAAAATTAATGataataataataataataataa
tagtaataataatAATGCAGATAAGGATATATATAGAGAAAATTCCAAAAACTATTTACA
AAATGAATATTTATTTTTTTATAATATAAAAATATTAAGTGATCTATTTAGGTTTTCTCA
ATTTTCTGCAAATACAAATATTCATACACATGATATAATAAAATGTATAAAAAAAAAGTT
AGAAGAAATAGCAATTTTGTATTCTATTAATAAAAGTGAAATAATAGAAAAGGAAAAAAA
TGAATGGCATGAAAATAAAAAATCAAAAAGCTTAGGAGAAATTTATAAAATTGATAAAGA
TAAAATATGTAACGAAATAAAAAATATTTCGTTGTTTCATTTATATAATTTTTATTGTTG
TTGTAAAAATTATAGTCCTACTTTTATTTTCAAATTTGTAAATTCATTATTAAAAATAAC
ACCGAAAATTAATATTGTAAATTTAGATAATAATAATGTTATATCATTTAATGAACACAA
TGTATCCAAAATAGAGTATGCACATTTTTATGACAAAACAATAAATGACACAATTATGCC
GTTTATTGTTCCTCTATTACAAACTATTAAAATAATTATATCCTCAAATTTATTTCTTAA
AAATAGTGAGTTAAATGAATATATTAATATAATGGCGCAGTACTCTTATTTTGTATTATT
ttattattattatAATAGTAATAAATATGAGGAAAAAATAAAAAATTTAGGTGTACATAT
TGGAAATAATGTACATGAAGAAAAACATATAATTAACAATTTAAAGACAGATAAATTAAA
TAAGAAATACACTGAAATAGGTGATTATAATAATGATAAACATGATAGAATAAATGATAA
AGAGATTGACATTTTTAAAAATAGAGAAAATATTATAGATAGTCATAAAAATTATACAAA
AAAAATATGCATTTTTGAAAACCTATATTTAGAAGACATGTGGAATATATATATTTGTTT
ATCTAGTTGTTTACATTTTTTAAATAAAACAGAAGAAAAAATAAATGGAATACATCATTT
AGCACATTTAGAAAATAATTTTTTAGAAATAATTTCCAAAAAAAAGTATATGAAATATTT
ATCAGATAATTTTATTTTTTATTTATTTAAAACACCTTCTACAAATAAATTAGAAGAAAC
TTTTGATAATGCAATATCATCACTAAAAATTAATAATTTAAAAAAAAATATAAATAAAAA
TGATGATAATATTTCTTCACAATATTATTCACAAAATGAAAAGGTTTTAAGTTTACCTGC
TTTCACAGCTTTTTTTTTATGCAAAATAAAATTAGCTATGCAATGTAATAATATGGATAA
CCTCGAAAATGTTGAAAGAATTGAAAATTGTAAAAAAATATTTGAAATGTTAATTAATGA
TTACAAAATGTTGGAAAATTGTATTGAACATATATTTACTTCCCATAATAATCTGGATAA
AAATGTGAACACTTATAATGATAGTGGGCAAATATTTAGCAGAACCAAAGGGGAAAATAA
AAGAAATGAAAAAGAAAATATATTTAATAATTTTTCCAACAAATCAAAATATTATTATTT
GCCATATCTTGTGTCTAATAAAGTTTGTGTAAATAAAAATATTTATTTTAGAACATTAAT
AAGTGATATGTTTTTTGGTGCCCATAAAATTAAAACATTGTATAATCTTCAAAATACTTT
ATTAAAAACAGTGAAATATATAGAAACAACACAAATTAACATAAATATAAATTATAAATT
AAAAAAAATGCAACCATTTCATAATAATATTTTATCGTATTTACTTGAACTTTCAAATAT
AGTAAAAAACTGCTTATATTCAACATTTTTGTCACAACCATATATTCATAAATCACCAAA
AAAATATGTTACAAAGGGATTAGTTAATTATTTTATTAATAATTGTAGACTTTTGAATGA
TGGTAATATATATGAAAAAAATAATCCAAAGTTATTTAATGGGGTAAGAAATTATAAATA
TATGGTTAACAAATTGGAGAACTAGCTAtttttttttttttttTTACAATTTTACATTTT
AGCTAGATTTTTTTAATTaaaaaaaaaaaaaaaATTTTGTTATTTATTGTATCATTTTAT
ATATATATTTGTATGAAATTACTTTTAGAGACAAACGTAGAATATTTGCATAATGTTTTA
TTATTGTCATCCTTATTTAAATGATTATATTATTATATTTTTTTGTAATTTTTTTTGGAG
GGGATAGAGAAATGTATATGGTTATGTATACAAATGATCAAACCCTTATATAAAGCTTTT
TTAAAATTGCATATTTAATCTTTGAAACAAATTAAAAAATTACTAACTTCATTTTGATCT
ACTATTTTAATTGTATAATATTAATCTGTAATATATAGAAAGGTATGGTGTATTTTTTTT
TTATGGAGAATATTAATTATTGATAGTTATTTTTTTTAATGCAATATTCCTAAGTTTGGA
ATGTCCTATTTTTAATGAATTTTTCACTAATTTGAATGATGTACATATTTTGTGTGCATA
CCTATATAATATTAATAAATTCAATTTTTAGTAAATAATAGATTGCAAAAAATGAGGAAT
TTTTTATTATGTGTTTGAAGAGATATTAGACAGGGTTTATTGAATAATCT
>Py17XNL_0104706.1 gene=Py17XNL_0104706
ATTTTGTGTGTTACATTATAAAATTAAAACATTTtttttgtTTTTTGTTTGATAGCAAAA
CTTGTTTTACCACAAAAAAGACACACAAAATTTCATTACACATTGTAttttttttttttt
ttttTTGTCAATTTTCTCTAAATTTATATTGCTTAAAAGATAAACTTCAAGATGTTTTAG
AAAAATATTGAGTTTTATACATTTAGATTAAATCAAGAGTTGTATATACATGTATAATTA
TATGAGAGATTTCAGATTGTTCATTTTGATGTGTATTTTTAAGTCGAATAAGATATATTA
GTGTATTGGCTTATCGTTTATTATATatttctatTTCTATATCCTTATATTATTACTTTT
TTTTCATTTTGGCAATATATTTTATAGTTAATAGTTGTAACATATAAATTTATTAATTTT
TTTGGTTCTAATGGTTATAGATTTGTTATAGAATTTTAAAAGTTCACATAAATTTTCAAG
CATATTATTTGTTTTATTGGGTTTGTTTTTCCAATTTATTTGAACAAAATAAATTTtttt
atattagtatattttatagtagtatattttatAGTAGTATATTTTATTAGCCTATTATTT
TATTTGTTTGTAAAAAATATATATGATTAAATCGTTATTATTAAAGGAAATTACATTCGA
TTTATTTTTGTTTGTTTAAATTCGTTTCAATAATGAGCATAttttatttttatttttagt
ttTAGGtttttttttttttttttttTTGTCTTTGGGTATTCAATTCGTATATAGAGTTTT
AGATTTTATGATATTGTTTTTATTTAAAATTTTTTTTCTTAAAAATTATTTTGAATGCAA
TTAGATTTTTACACGGGCCCatgtgtatgtatatgtatatgtGCatgtacatatttatat
gtatatatatttatatgtacatatttatatgtatatatTTATATGTATATATATGCATCG
GAAATTGAATAAAATTAATAGAGCATTGTAAATATCATCATATATACATGGGGATGTATA
TTTATATAATTTATAAAATTTGACAAAATTTAATTGTTGTTTATATTTGAAGGAAATACA
TGCAAACATATAATAGAAATATAAATTGTAGAGACAGATTTAATAATCTATTATTTAATT
ATCAAGATATTGAAAAAAAAGAAACAAATTTTAGACAAAGATTTGTAATTGATATGTCAA
AGAGTGTGAATGATAAAGAAAGTAATATGAAAGAAGAAAATATATTTGAAAAAAATATCC
TTACATCTGTAGAATCTATTAAAAATGGTAATACAGTACAAGTAGATAATGGTGTGTCTG
AAATAAAGATAAATAAAGAACCCGTTATTTTAATAGATAAAATTGAACGTTGTTTAGTAG
TAGAATGGTATGAAAATGATATAAGAAGAGAACAAAGAATATCATATAAAAAATATGGTA
ATGATAAAGCTAAACTAAGAGCAAAAGAATTAATAGAAAAGTTAAAATCAGGAATTACAT
TTGAACAATTATATCCAGATAAAGGGCCACCAATTGTAAAAGTATATGAAAATGTAGGAG
ATTATAAAGTATCATTAATTAGAGATAGGATAGAAAGAgaatggaGAGTTGAATGGATAG
ATAATGGTGAACATATGAAAGCTAGATGGTCATGTAAAAAAGTTGGAAATGATGAAGCTC
AAAAAAGAGCAGATGCATTTGCAAAAAGTATGATAAAAGGAATTTTTAATCCAATATTAT
TACACAAAGCAACTGGAACAAGATTTTCAAGATCTGATCATACCGTTGTTAAAATAAATG
TATATATGAAAAAAAATATAaaaagaaaaaaaaaAACAAAATCAACTATTGTGAAAAATG
AAAAGAATACACCAATTTCGACGGGAACAAGGGAAGGCTTGAGACGTTCCAGAAACAATA
ACGCtaatgctaatatcaataataatggaaatggtaatgacaataataatggaaatggta
atgacaATAGTAATGGAACTGGTAATGACATTGCCAACATAAATAATGGAAACACGGCGG
GAAATAAACACAATTCTAATAATGAAGAGAATACAACATATTATATAAATACATGTGAAA
TTATTAAACCCAAAGAAGATAATCCACCAAAAAAACGAACATATACATTTAGAGGGAAAG
GTGGTAGAAATACACGATTAAGAAAATTGTCTAAAAACAATAATAAGATATCTACTAATG
TTAATAATGGAAATAAAaaaggaaAAGGaaataatcaatacaatgatccaaataatcaat
acaatgatccgAATAATCAATACAATGATCCAAACATATATACAATTAAGAATCAACAAA
TTATAAATAATGGAACTAATTTATATGATATGTCTTTAGAAAAAAATGGTATTATATGGA
ATAATAATAATGGTGAAGTAAATAATAATATAAAAGATATTTATTATAATATGCAAAATA
TATGTGAACGATATCAAATAAATAACATCATACACAATGGTGTAGAAACAGATATGATAG
ATACCAATTTGGAAGGAACAAAATATTCTGTGCACATTCCTTATTTAGATAATTACAAca
ataataataatggcaataataataatggaaataataatggaaataataatggaaataata
atGGAAATaataataatggcaataataataGCAataataataaTAATGGTTATGGGTTTT
TAAATTATAATATTGAAAATAATTTACTAACTAACCAATATAATATAAAAAATAATTTAA
GAAATTTATATCAATGTTCAAATTCAAACGGTTTTATAAATAATGGGTTATATGCAATTG
GGAATATGAATAAAGATATGAATTTGATTTGTGATTTTAACTTAGAAAATAAGAATTATT
ATCATATtaataataataataatAATGATAGATGTTTAGTtaataataataataaTAACA
TAATAAATAAAAATTCCAAATTCGAAGATGGGAATCTTATAATAGTTTCTACTGAACATA
TTAACTGTGATATTATACAAAATGATAATAAAAATAATAATATTTTAAGTTCAGAAATAT
ATAGAAAAGATGTATTGAATgatgAAGGAATAAATGATGAAAATAAATTAGAAGCTTCAA
AAATAAATAATATAAAAAATTATAATTCTAAAAGAAATGAAATAATATCTGGGGAAGGAA
ATAATGTAATAAATGTTATAGATGAAAAGAAAGATAACATAAATGATTTTTCTATTTTTC
AAAATGAATCAGAAGTTAATTCTAGTTCTAAAATAGATTTACACACAAATAAAATAGTTA
CTCGAaatgaaagcaatgaaaatagtgaaaatagtaaaaatagtgaaaatagtaaaaatt
gtaaaaatagtaaaaacagtaaaaacagtaaaaatagtaaaaatAGTAAACATATTTTGA
ATGAAGCTCCATTTTATTCTACAATACATAATGAAAATTTAAACCAATTTGAATATATTG
TTAATAAAAATTATGATTTTTATGAATCTGATAATGTTAAAAAAAATGGTAAAAGAATAA
GTACAATTAGTAATGGACaaaatgaaAAAAATGAACAAATATATGAGTCATTAGAAAATA
ACTTTTTTGATAATGGAAGTAAAACTAAAACATCTATTCAAAAAAGAAGAACCAGATATT
CAAGTTTAAGTAGGCTAAATACAAATGATCATACAATATGTTCTAATGAGACTCTAAATA
ATAATTATGATTATTTATTTAATAATGAGATAAATGAAAGTAAGGATATAAATAATTTTT
ATAATTATTCAGGACAAGATGATTATATGAACACATACATAATTAATAGTAATGATTCGA
ATTTAAGAATAGATGATAAAAATGAAAAAAAAAATATGAATGAACATATTGAAGAAGGAA
AAATATATCAAGGTTATAATGATATGTTAAGTATAGATGAAAAATTGAAAATAAATAATA
GAAAAGataataataataatAATatatatataTATGATAAAGATTATAAATATGATAATA
ATTTAATATGTTATGAAAATATAGAATTAAAAAAATTAATTCCTCAAAATACTTCGATCG
AATTTGTACAAAACCCACGAGGATATAGAGTTCCATATATTTATCAATATAAAATGTTTT
ATGAATATTTTGAAATTCCTTTTAATGCACCCAAAAAATTAAAAATTCAACAAATTTATA
ATGCACTATTATTTTGTTTACATATATTATCAGTTGGTTGGAATGTTAATAAAAATGAAT
CTATCGAAAATTATTTAAATGCATTATCTAACCCATCTTTTAAAAATATAGTAATGAATA
ATTATATGACAGATTCTGTAGTTAATAATATATATAATGTCGGATACAATTTAtctaatt
ctaattataatTATAATAAAATGGGATCAATTAATGATCTTAATAGTAATTTATTTTCTT
ATACATCTTTGAATAATATAAATATGTATAATCAGAAATATTTTACAAATAATTTAGAAA
ATGTAAATATAGAATCAGGTTTAACTACTAGTACATCTAATATAGATGGAACTTATGTAT
TAATAGACAATGTAAATGATTCTGGAATGGTGAGTAACTCTAGTAGGATAAATATAAAAG
ACGAAGCTTGTTTgagcaaTAGCATGAGCAACAGTGTAAATATTCAGAATTATAGCGAAA
ATAAAAAATTCGAAGAATTGAACAATGTAAGAAATGTAGTAGGTTTAAATAATATAAGAG
ATGGAAAATCAATTCCTGATATGATATATTTGAGAGATATGAATAATTTATATAAAGGTT
CAATTTTATATAATATAAATAATGGAGAATATGATATTAATAATATGAATAATATTAGTT
TGTTTAATGATATAAACAATTCATTATATATAAATTATATTCCTAATAATAATTTAGAAA
ATATTAATAATCAAAAAATGATTATATATTCAAATGAATTAAATAATATAACAAATAAAA
ATTATATAAAAAATGTGAAAAATAATGTTAATATATATCGAACTCATAATTTTGATGATA
TAAATTCTACTCCTAATACAGAATATAAATTAATAAATGGTCAAGACATATCAAAAATAG
ATAATATGAATATTGGTTATAGTTTTAATTATGTGAAAGATAATATAAATTGTGTAAATT
TGAACAATTTGAGTGTAATGAATCGAATAGATATGGGTAATGTAAATGGTCAGCATCTAC
AAAATATAAATTATGGTGTAGAAATAAATAAAGGTTTTAATTATTTAAATAATGATGATA
AAACAAATATAATTATGAACAATGATTTGGTAATTAAGGATGGGCAAATAGGTTCTAAAG
AAAACATATCAGATTCGTGTTATAAAACAATAAgcaataataatagtagtaataatagta
gtagtaataatagtagtagtaataatagtagtagtaataataatagtagtaataataaTA
ATTTAATATATCATAATAATTACCAATTGGATGAATTAAGGGATAATTGTTTTGTTGATT
CGTCTTTATCTGGTTCTAATAAAAAAGAAGGAGACATAGATGCAACTGAAAATTCAATTA
ATAATAAAAATGATTCTAAAACAGATGTAAAAGAAAACTATGATAAAGAAAATGTAGATG
TAATAAATCGAAATAATAATTCTTTGAATGAATCAAATTGTTATACTATGAAAAATTATA
ATGATTCTATGATCGATATGAATATAAATGATTATTATCCAAATTTGAGTATGAATGGGA
ATAATAAAATAGATGTGGGTTCAAATTTATCTAGAACCCATGAATCTAAAGATAATAATA
CAATGGGAAATAAGGAATATAATAATGTAAGTAAGGATGATATAAATTTATTAGAGGAAA
ATATCAACAATACTATTGTCACAAAAAATAATGATTGCATAAATAAAATATATATAAATA
AGCAAAATGAAGATAATGGAAATGATAGCAAAGAATGTTCTTTAAAAAAATGTTTAGATC
ATGAGCATAAGCCTGATAGAGTTGGGAAAAATTGTAATAATGTTGGAGAGAATGATATTA
TAGTCATTCCAAATTTGATAATTaataataatggtgaaaatagtagtggtgGaaataata
atggcgaaaATAATAGTGGTGAAAAAGAAAAAAAGATAGATGATAATATTATAAATATAC
AAACACAATTTAATGTTAATAATTCGTGTTATAATTTAAATATAAGGAATAATGAAAATG
CTCAAAATGTTATTAATAATAATATTAGATGCAACGATTTAGTAAACAATAATAATATTA
ATCAGAATATAGATAAATGTGATGAAATTATTTATAATGGATATATAAATGATTCTAAAA
ATAATACAGATGTAGGATCTATATATTTATCATCAATAAATTTAATTAAAGATTCTTATA
ATTATGAATTTTTTTCAAATAAAAAAATGGTTAATAAATTAAAATCTACTTCTAATTCTA
GTATTACAAATACAGAATATTTATAAGTAATATTATGAACCCATATAGTATGAATCACCA
GATGTATAATATATTAGATGCATAAGAGGATTATATTTGTATAGGTTGAATGTTATGATT
GTTTTTAAAACAAGAGGCTATGAAGCttcttattcttattctTATTCtattttcattttt
attttcatttttattttcatttttattttcatttttatTCTCATTTTCAttttttttttt
TTGTATTATATTTTTCTATTTGTTCGTGGAATCATATGCATAGAATATTCGGTGTGCTAT
GAAATTCCCCAATTTTGTAAATATTTTTTCACATTTTATTTTTAACTTTTAATGAACTTT
TTTAAAAATAAATATATAAATTATGAAAATATCCTAATTTGAGATGAGCAAGTGTAcata
tttaccacgtatttaccatgtatttaccacgtatttACCATGTATTTTTTATTTTTTTAT
TGCCAAAGAAGATAAATATTTGGGTTAACATTCTGTGTAGGATACCTGTGTTTAGGGTGT
ATTG
>Py17XNL_0104707.1 gene=Py17XNL_0104707
CTATTCATTATTtttttttttttttttttttttttACACATATTAAAACACCGAATAAAT
TATACTAATATTTTTTTATCCATTCACATGTCTAAGCATAATTTGGAAAGCTATTTATGA
AATATATATTATAAATATGTATTCTCACAATTTAGTTAAAGACAAATATAAATAGGTATT
TTATATATATTCAATATTTTAAAGACAATCTTATTCGAATTGCAATTATTTTATATCTTG
AAAATACGGTGATGCTTATATACACATTAACAAGTTTGTACCAAAATTATAAAATCGTAA
AATAATTAACTATACAAAATAACGAAAAATAAATAATATTGTCCTAAATAATTTAACAAC
AAACAAGCAATTTAAGAATGATGATAAAATATCTTTTCACTCGAGGATACCCAAAAATGA
aataaaataaaatgaaatgaaatgaaataaaatgaaatgaaatgaaatAaaatgaaataa
aatgaaatgaaatgaaataaaatgaaataaaatgaaatgaaataaaatgaaatgaaataa
aatgaaatAATTGAATTATCACTAATTGTCATAGTATAAACTAAATAAATACAAATACAT
AAGTATTTATGTATACAtatttatgtatgcAATATTTATTGTGTGTAATCATCAACATTT
CCCACCAAGCATTTATTTTTACACTTCAACTTAAAAGTGCTAAAAATTTTATTTAATGTG
TGTAAAATATTTATAAaaaaaagagagaAAATAAAAATAGCTATATtttttttttttttt
ttAAAATGATTAAGCTAGCTATTTATATGCTAGCCAAAATGGGCCCGAGTAAAGGAAAAG
GTCCACTAATAGCCAAATATGCACCTGCTGGTTTTAAGAAAGGATTTGGAGCTATTGGAT
TAGGAAGGCATACTAAAAAAGGTTTTTTTATAATTAACAAAATGCTTGTACCAAATTTTC
ATGTCCCAGATTTAAGCGATTGCAATTTAAAACCATATGTTTCAAGAAAAACGCCATTAA
TTGTTATGAAAAAACAATTGGGTCCCAAAAGAAAAATTTTAAATTAAACAAAAAAGAAAA
ATCGTTACACCTTTAAAAATGTTTTTGTATTACCTTTAATAATTTTTTCAACAttttcaa
cattttcaactttttcaacgttttcaactttttc
>Py17XNL_0104708.1 gene=Py17XNL_0104708
CTATTCATTATTtttttttttttttttttttttttACACATATTAAAACACCGAATAAAT
TATACTAATATTTTTTTATCCATTCACATGTCTAAGCATAATTTGGAAAGCTATTTATGA
AATATATATTATAAATATGTATTCTCACAATTTAGTTAAAGACAAATATAAATAGGTATT
TTATATATATTCAATATTTTAAAGACAATCTTATTCGAATTGCAATTATTTTATATCTTG
AAAATACGGTGATGCTTATATACACATTAACAAGTTTGTACCAAAATTATAAAATCGTAA
AATAATTAACTATACAAAATAACGAAAAATAAATAATATTGTCCTAAATAATTTAACAAC
AAACAAGCAATTTAAGAATGATGATAAAATATCTTTTCACTCGAGGATACCCAAAAATGA
aataaaataaaatgaaatgaaatgaaataaaatgaaatgaaatgaaatAaaatgaaataa
aatgaaatgaaatgaaataaaatgaaataaaatgaaatgaaataaaatgaaatgaaataa
aatgaaatAATTGAATTATCACTAATTGTCATAGTATAAACTAAATAAATACAAATACAT
AAGTATTTATGTATACAtatttatgtatgcAATATTTATTGTGTGTAATCATCAACATTT
CCCACCAAGCATTTATTTTTACACTTCAACTTAAAAGTGCTAAAAATATTATTAAAATGT
GAAAATTTGCTATTTCCCAAAATGCACACATAATTATACATACATATGCATAATATACAT
TCGTGTATGTAGTAAACAAATTCACACTTTTATATCCACAttttatatccacattttata
tccacatttttatatccacatttttatatccacatttttatatccacatttttatatcca
catttGGTGTATTAACCAAGTTTATTTAATGTGTGTAAAATATTTATAAaaaaaagagag
aAAATAAAAATAGCTATATttttttttttttttttAAAATGATTAAGCTAGCTATTTATA
TGCTAGCCAAAATGGGCCCGAGTAAAGGAAAAGGTCCACTAATAGCCAAATATGCACCTG
CTGGTTTTAAGAAAGGATTTGGAGCTATTGGATTAGGAAGGCATACTAAAAAAGGTATCA
TAAAAAATCTAATTTTATTCCACTACTAATATATATTAGTATTTATGAGTTGTTCAGATA
TGAACATATACACACCTTTTTATAAATTATGATTTTATATGTCATTAAAATTTTCATGTC
CTTTTTTTTACAAAATATAAAAAATTTTATTTTAAGGGAAGAATAATATTAATTTATTGT
CCATACAATGATAAATGAAAAATCTTTACATTTATTTTTATATTCAAAAATGGGATGTAT
ACTATTTATATAAATATATATATTTATTTCTATTGTGTAGGTTTTTTTATAATTAACAAA
ATGCTTGTACCAAATTTTCATGTCCCAGATTTAAGCGATTGCAATGTAATGAGAAaaaaa
aaaaaaTATAATTTGTTCAACACTTTTTACATAATCTAACAATCTATATACTCTCATTAT
GTTATCACTTTTTTTTTCATGTATAGCCATTTAATAATTTTATAAAAATATCCTTATTCG
ATTTATCTATATCATTTTATGTCCGTTtttttttttttttAGTTAAAACCATATGTTTCA
AGAAAAACGCCATTAATTGTTATGAAAAAACAATTGGGTCCCAAAAGAAAAATTTTAAAT
TAAACAAAAAAGAAAAATCGTTACACCTTTAAAAATGTTTTTGTATTACCTTTAATAATT
TTTTCAACAttttcaacattttcaactttttcaacgttttcaactttttcaccAtttcaa
cATTTTTTTAAAATTATTTTACAAATTTGGTATGCTCTCTATCTGCATATACCTGTATAT
ATTTTTTTAATTAGTTAAACTAAAAAGGAATGTAAACAATTATCACTATTTTTTTAAAAt
cgctatttttttTAAatcactatttttttaaaatcgctattttttttaaatcactatttt
tttaaatcactatttttttaaatATCCGTACTAGCCTCATATCAATTTTGTGGCACTTTT
TTAAAAAGGAATATACTTACTATGGAAAGCAGGAAAATTTATGTAAAATAAAAAATGTTT
GAAAACCTGATAAAAGAAATAGCGAGCATATATACAATATAAAAAACATATACTTTTCCC
ATATTTAAAATCATAAAAGATAAATAATATATGTATAAAAATGTGAATCGAGCATTTTAT
ATGTTAAAAAATTTAACAGCATAATATATATCAAAAATTTCAAAAAAAAATAATAAAAAT
ACAAATTGAAAAATAGCAAAAATTTAAACTCAAAAAATTATATATTGAATATATCGACAT
GCACATATATCTAAACGAAGATATATATATAGCTATATAATCTACACATAAAAAGTTGTG
AAAAAAAAGTTATTTCACATATGAATGAGTCATATATAAAACTAATAATATCGAATAATA
GTAAACACAAAAATATTGAAGATGCCTTTAATTATATGTGCCAAGAATTTTACAATAAAC
CCAATGATGAAATATCCAAAGAGCCATTGGGTGAACTTCTTTATATAGGAGTCATAATTC
AAAAAAATGATAAAACATGTAATAATATAAAATATATAAAAAACTGGATTGACACTTGTA
AAAATTTAAATATTCATCCAGATATTATTATTAATGAAAATAATTCGGAAATTTCAACTT
TGGCACATAAATTCAAACTACTACATGAACATATTTTGGATGATGAATTTAAGGTTGTAT
CCAAGAGGCTGATAGTTAAAAGAAGAAAATGTGACGACCAAAATGGCGGAAaaaattgcg
gaaaaaattgcgAGCAAAATGACCCCATTGAAATTGCCAATTCACACACTAATGATGTAG
AAATAAAAGAAAGCAAATCTGGTGATATACAATTTATCAACATTGATAGTAACGCAATCG
AATTATGTCAAATAAAAGAAGAAAATAATAATATATGTTTTTTTATTAATAATGCATTTT
ATGATATAGAAGGAATAATATACCTTATAGAATTTCCCTTATCAATTTCTCAGAAATATA
TTAACAAAAAATTAAATTTAAAAATCCAAGTTAGCGAAAATAATACTATAGAAAAACAAA
AACATAATTATTTTTTAACTGAAAAAAATGCAAATGATTTGAAAAATATTTTTAATTATC
CTTCTCCATTATTAAATAATATAAATTGGTCTTCTACATTTACCTCTGGAATTTTACAAG
AAAaaaaaaaaaataataataataataataataaAAGTAAAGAATATAATGATGATCAAA
ATTATAACCAATCCAATGATAataatgatgatgaagaAAATGATCATGAAAATAATTATA
TAGACACAGAAAAAAATTTCCCATTACATGTTAATTTATATAACATTTGTACATCTTTAC
ATAAATATGATGAATTTATGCAAAGTTCAAATAAAAGTAACAAAAGTTATAAACAAATAA
TTTTACATAAGCCTATTATAATTATTAAACCATTAAATATAAAATGTAAAATTGTAAATC
ATTATTTATATGTAGAAATTGAAAATATAACAAAAAATCATAAAATACAAATTTTTGAAT
TATTTTCAAGATCAATTAATATTGATAATAATATATTTCCATTTTCATTAAACCCTGAAG
ATACATATTCATTTTATTTTCCAATTATCAATTTTGTAGAAATTATTACATTAAATAATG
TAAAGGTTGACAATAAACAATATAATAAAaaaaaaaACTCACAAGAAAATAACAATAAAA
ATATGATTAATTCAACTCTTTTTTCTTATAATGAAGATGAAAGAAATAACATTCACCATA
AATATACCCAACCAAATGATGTTATACAAAAATATAAAAATGGAAATGAAATTTTAACAC
TCCGAATGAATAATGATAAAACTATTGTTTCATTATCTTTAAAATGGTGTATTGATAATT
CATTAAATAATTATATATGGTCACAATATTTTTTAGAAGAACAAATGCCTTCTCAAAATT
TATTCGATTTAGAAGTTTCATTTGTTAAAGAAATTAATTTTTCATCTATATTAATAGCTA
TTTTTAATTTTTATAATAATTCATATGAAGATATAGATTTAACTATTAAAATTCAAGAAA
CAAATAATAATATTAACAATCAAATACAATCATCACTTATATCATTTAATTCCATAATCG
AGGTTGGTATTATTAAACCTCAACAGAGAAAGTCAGTTAGTATTAAATTATTAGCTATTA
TGTTGGGGGCTCATAATTTACCCTTTGCTAAAATATTTAACAAATTTAATGGAAAAACAT
ATTTTATCGATCTTGGCTCAATTATTGTAACGGAGTAACATTACACACATTTTCAAATCA
ACTAGCTTATTTATCGaaatcaactagcctatttatcaaagtcaactagcttatttatca
aagtcaactagcttatttatcaaagtcaactagcttatttatcgaaaccaactagcttat
ttatcaaaTCAAATTTAAATGACACACCGCTCGTAGAAATACTAACAAATCCGAAAAAAA
CAAAATAGTAGTTAATAATAACAACTTTTGTACTATTTAACCTATTGTTATTATTTAATT
CTACTCTTATTTTATTTCTTTTTTTTGTAAATTTTGCATGAACAGCAATATTTTTTATCG
ACTTTTATTAGCTCGCAATAAACTTATTTTAAAATATACATAAATatatatatttctctt
tttttttGTTAATTTTACATGTACAGCAATATTTTTTTAACTATTTTTATTAACATGGAA
TAAATTTATCTTAAAATATGCATAAataaataaatatatatgtatatatatatgtatACA
TTTTTTTCTTGAGCTTAAAAGCTATGCCATTCTTAGTTAAAAAACGACAACGGTTTTCAA
AATGATCACAATAAAGCACATAAGCGGAATACCTGAACTAGCAATAGCGTATAAGACAGT
ATTATAAAATATTGCAAAGGCAACACTACAAAAACAATGTTGcaaaaacaatgttgcaaa
aacaatgttgcaaTTTTTTTGGTGAAAATGTTAATATTTACATGCATATATAAAGAAATA
TATGCACATTATGAAATACGTGTGTGCATGTATATTATTCTACACACACTACTAACGATA
CATGAAAAAC
>Py17XNL_0104709.1 gene=Py17XNL_0104709
CTACTAATAAAATACAAAAATTTTTATTTATAAAATTTAGTTAAATATGAATATATTATC
GTTGTGTATTTCATTTTTTATCCTCATTCAATTATTGAATAACTCTGGTATGTTTTCCTG
TTTAAGCAATGTTGATAAAAATGGTAATATTCTCTTATTGAAAGATATGAAAACAGGGAA
CACAAAAGAGACTTTACAAAATGAATTAATAAATAAAATAAaaaaaaAAGCAAATAATAT
TCGAATGTTATATAATATTCTAAATGAAAAAAATATAAGCAAGCCTATTTACATATTTAT
AAATGACCAAAATGAAaaaaaaaaaaaaTTCCTCAAAGATTTATATTTGCTAGGAAAATT
AGATTTTCTACAAGGTTTCAACACACCTATATCAAAATATTATATATCACTAAAAAACAA
AACCATATCTTATAGAATGCTGTTAGGAGACAAAATAAACAATGAAAGAAAATATATAAA
TGGTTTAAATTCCGAGGATAAAGATATATATGTAAAAGGTAAAATTGAAGAATACGAAAA
CCTAAGAGTTAGCGTTAATCAAATGTCCTCGAATATAGAAAAAAAGTTCAAATCAGTAGA
AGAATTAATGGCGTTTTTAAAAAATTAAAGCCCATAACATATAAAGGAACGCCAAATAAA
CGGAGTAAaatataaggagtaaaataaacggagtaaaataaacggggtaaaCAATTTTTT
GTTGTATTAATCCGGAAATAAATGATATTATTATATAATAGTATACTTGAAGATATTATT
TTTGTTCCAAAATATAATatatatatatatatatatatatatTCTTTACACTGTATTGTT
ATCAAATTTATGTGCCTTTTTGTAAATATATTATTTTattttaCTTTATTTGATATAACC
TTTTCCAACACATTTTGTTGTATATATTCAAATGGATATAAAATGAATGCATATTTTTGT
ATTTTTTATCATAGGCATATGATATAAATAACATTTAAATATTATAGATTGTCTTATAAT
ATAATTTTAAAATATGTAAATACTAACAAAAAATATATTTATAAATATATTtaAATATAT
TCATATTGAATTAAAACAATATTATATCATATAATTTTTATCCATATAACATTATACCTT
TCTTTATATATCCATCAAATGTGTGTAAATAAAAATAACGAATATATTATATCTGGAAAA
TTATTAAAAATATTTTTAAGCTCATATTAAATTTTATTTTGTGTGCAAATTTTATTAAAT
CTCAAATTGAGATATATCATAATTttttttttttttttttCAAAAATATTTTTACAATAA
AGTCCCCAAATATAATTTTATGTAAACTAGCAATTGTATTATTTTGCTAAAATATGCTCA
CTAGTTGTGTAtgtatatatatatatatatatatatatataATTTTACATTTtttacatt
ttTATTTTTTAtttttatttttattttttatttttattCCACTTTTTGCTGGTTGACCAA
TTCACATATAGAAAGTACTTATGAAATGTGGCCCCAATAAATACTGGTATTATAAAAATA
AGTAAAAATTATACTTTCCaaaattatactttccaaaattgtactttccaaaattgtact
ttcAtactttccaaaGCTAATTATGATAAGAAAGTAGTAAACTTGCCAAAATGGAAATAA
GGAAATGGGTACCCAAAATTaaaaaaaaaaaaaaaaaaaaTATAAATAATATaatataaa
taatataatatatataatatatataatataatatatataatataatatatataatatatA
TAAACTAGTATTGTTTTTATTTTCTCTGATATTATTTGAGGTGTAATAAATAATATATAT
ACATATAGAAAATTAATATTATGTCAAATTATAAATAGTGGAATGGGGTGTTTGAAAATT
TTCACATATTTTCAAATAAAGAAATAAAATATAATTCCATAAAAATAAGATTATAAGCAC
ATACTTATTATATTTCAAACTGTAGATAATATATTCTTAAATTATTTATTcTTAAAAATT
GAGGAAAAAATATCCTGTTGGAAATGTCAAAT
>Py17XNL_0104709.2 gene=Py17XNL_0104709
CTACTAATAAAATACAAAAATTTTTATTTATAAAATTTAGTTAAATATGAATATATTATC
GTTGTGTATTTCATTTTTTATCCTCATTCAATTATTGAATAACTCTGGTATGTTTTCCTG
TTTAAGCAATGTTGATAAAAATGGTAATATTCTCTTATTGAAAGATATGAAAACAGGGAA
CACAAAAGAGACTTTACAAAATGAATTAATAAATAAAATAAaaaaaaAAGCAAATAATAT
TCGAATGTTATATAATATTCTAAATGAAAAAAATATAAGCAAGCCTATTTACATATTTAT
AAATGACCAAAATGAAaaaaaaaaaaaaTTCCTCAAAGATTTATATTTGCTAGGAAAATT
AGATTTTCTACAAGGTTTCAACACACCTATATCAAAATATTATATATCACTAAAAAACAA
AACCATATCTTATAGAATGCTGTTAGGAGACAAAATAAACAATGAAAGAAAATATATAAA
TGGTTTAAATTCCGAGGATAAAGATATATATGTAAAAGGTAAAATTGAAGAATACGAAAA
CCTAAGAGTTAGCGTTAATCAAATGTCCTCGAATATAGGTTAAAAATATTCGAAAaaaaa
aaaaaaaaataataATGTGCATTTAGTATTTTTTAATTTATGAATAATAACTATTATCAC
GATTTTACTCGTTATTTTCATCCTTTCATTAAGCATGTAGTCTAATAGTTAACTAATTTG
TATATTCTACAAGTTGCATAtatatatatatatatatatatataAAGATTTTATTTAAAA
CTTTATTTCATATCAGTAAATTTTTCATTCTCTATAATTTTATTTTGTGATGTGTGCATT
TTTGTTTTGCACTTATTTTTTTTCTAAATATTTTATGTAATATATCTTAACAGAAAAAAA
GTTCAAATCAGTAGAAGAATTAATGGCGTTTTTAAAAAATTAAAGCCCATAACATATAAA
GGAACGCCAAATAAACGGAGTAAaatataaggagtaaaataaacggagtaaaataaacgg
gGCATATGATATAAATAACATTTAAATATTATAGATTGTCTTATAATATAATTTTAAAAT
ATGTAAATACTAACAAAAAATATATTTATAAATATATTtaAATATATTCATATTGAATTA
AAACAATATTATATCATATAATTTTTATCCATATAACATTATACCTTTCTTTATATATCC
ATCAAATGTGTGTAAATAAAAATAACGAATATATTATATCTGGAAAATTATTAAAAATAT
TTTTAAGCTCATATTAAATTTTATTTTGTGTGCAAATTTTATTAAATCTCAAATTGAGAT
ATATCATAATTttttttttttttttttCAAAAATATTTTTACAATAAAGTCCCCAAATAT
AATTTTATGTAAACTAGCAATTGTATTATTTTGCTAAAATATGCTCACTAGTTGTGTAtg
tatatatatatatatatatatatatataATTTTACATTTtttacattttTATTTTTTAtt
tttatttttattttttatttttattCCACTTTTTGCTGGTTGACCAATTCACATATAGAA
AGTACTTATGAAATGTGGCCCCAATAAATACTGGTATTATAAAAATAAGTAAAAATTATA
CTTTCCaaaattatactttccaaaattgtactttccaaaattgtactttcAtactttcca
aaGCTAATTATGATAAGAAAGTAGTAAACTTGCCAAAATGGAAATAAGGAAATGGGTACC
CAAAATTaaaaaaaaaaaaaaaaaaaaTATAAATAATATaatataaataatataatatat
ataatatatataatataatatatataatataatatatataatatatATAAACTAGTATTG
TTTTTATTTTCTCTGATATTATTTGAGGTGTAATAAATAATATATATACATATAGAAAAT
TAATATTATGTCAAATTATAAATAGTGGAATGGGGTGTTTGAAAATTTTCACATATTTTC
AAATAAAGAAATAAAATATAATTCCATAAAAATAAGATTATAAGCACATACTTATTATAT
TTCAAACTGTAGATAATATATTCTTAAATTATTTATTcTTAAAAATTGAGGAAAAAATAT
CCTGTTGGAAATGTCAAAT
>Py17XNL_0104710.1 gene=Py17XNL_0104710
ATCTATTTTTATTACAAATAAATAGATTATTAAAAATTTTCACCAAATTTCAGCATtttc
agcattttcagcattttcagcattttcagcaatttcagcattttcagcattttcagcaat
tTTTATATTtttttatttttttttatttttATATTCTCCACTAAATTAAAATAATATTTA
TTTATACATTATTATAAATTTAAAAAAATGACTTTTGAAATACCTTTTAAAGGGGCCTTT
AAAGGAAGTTGTTTTTTTTATAATTAAATATATTTatatatatatatatGTTTAAAAATA
AAAAAAAACACAAGCTTTAAAGAAAAAAAACTAAAGTTTTACATGCATATATAATTATAT
GGAAATAACGAATTATACAGAAAACGGTAATTAGTCAATTTTTATTATCGCTACTCCTAC
ATTGCTACATTTTTAATAAACACAAAGGCATACATCCTTCATAATTCTCGCCCTAAAATT
AAAACAAAAAATCAACATTTTTAATAATTGATACCATAAAAGAGATATACAAAATTTACT
TTACACTATACATATATTTATTTTTATTAACATATTGATTAAATTATACAAGCTGTTAAA
TATATGTATTGCATTGTATATATCCATTAATGCCTATAACATACACATGTATATATGATA
TTATATCCACTTTAAACAAGTTTGTTATGACATTTATTCATATGAATGTTACATAATTTG
TTTATATATATTTTTAAATAAGCATAGATATTTTTGTGGCTCATAAAAAAATATATATCT
GAAAAAAATTGAGAAGAAACATATTTTACCCAAGTTTGATACAAATTAATAATAAACCTA
AATAGCAGTCATATATTTTGAAaaaaaaaaaaaaaaaaaaaaaaaaaaaatatacatata
tataTGCACATATTTACCGTAATTTATTATTAATAAGAGTCTAATTAAAATGGAGAATAA
TGAAATTATAGAAAACGTTCCTGACTATACTATAACAGATGATTTGAAAAAAGATGAAAA
TGTATTAGTATATACAAAATACGAATTATTATATGCTTATATAGAACTTATAATAAATGG
AAAAGATCTAggaaaagatcATAATATACCATTATGTAGTACTTCATTTAAAATAGAAGA
TGTAGACGAAAATAAAAAAGAGATGATAGAATATGGTGATAATAATGAACTAATAAATaa
taatgaAATAGAAAAAGAAGGGCTTGATAAATTTGATCGATATAAAAATAAAAATGATTT
TTATAATAGAGACAATTTTATAACCAGAAGTCAAATAAATGAATCATTTAATTCAAATAA
CACTTTAAATAATGTTAATAAAAGAAATAACAATTTATTAAAAAATCAAAAatttattaa
aaATAATGATTTAAAATATGTTGAAGCAAATATACCTCCTATGAACCAACAATTCAATAA
TAATGACCATGTTACAAATAACATGACCATATATGAAAATTTAGATAATAATAAAAATAC
GTTTTTTAAAAAAAATAATTTAAATaatgaaaatacgTACAATAATAATACCACAAATTC
TAATCATTTAGGAAATAATAATAAAAAAATCATTTGGCGAAAAAATGAAAGAGGAATAGG
GGCTGGACCCGTATCTTGGCGATTCGGAAAAATAAACTCTGATTCACAAATTGGAAATAA
TAACAATGTCAATAACAGTGGcagtggcaatggcaatgacaatACCAGCACTAATGGCAA
CATTTCCAAAACCGACTTAAAAAATTCAAATAAAAGCTACAATAACGGGGCGGAGGAAAA
TTGCCAGATGAACGACACTTCTATGTATGCTAAAAAACATAACAATATTAAAGATAGAAA
TATAAATAATAATAAGAGAGAAGATATGTGTAACGATTTCGATCTTGGCAATAATTTACC
ACACACTGAAAATAGTAATAGCAACAACATTGGAaacaacattggaaacaCATTAAGTAG
TGTCCAAAATTTAGGAACTGATTCAAATAATCGAATTATTAACAATTTGACAGATAAATA
TAATAAAAAGAAACAAATATATCAAAACCCAGGAACAAAATATGGTAATAACAAAAATCA
ACATATTTTAAATAAAAATGGATATAATAATTTAGATGGTTATATATCTCAAAATTATAA
CACAGAAGTAGATTATATGAATTTAACGAATGAAGAATCAAAATATAAAAAATATAAAAT
GTTTGGAAATAATATGAATACAGTTAGTAATGATTCTATTATCCATGATGATAATAAAAT
AAAAAATGGATATGAATATTTATCTCCTAATATTACCAACAAAAATAATGATCCCACAAA
ATTAAACATGTATATTAATAAAAAGACGATAGATTCAAATAATAAATATCAACATAATCA
GATTCATGCTCAACGACCAAATGAATGGGGTAATGGAACCACAAATGGAATGTATGGAAA
TAATAACAACTTTTATTATACAAACGGAAATGTAAATGCAAAAGTAGGAACCGATTCTAA
CCAGATGCAAAATAGAACCACCAATAAAGAAAGAAAAGGAGAATATAACAAtagcaataa
caatagcaatagcaatagcaatagcaataataataataaaaATTTAGGAAAAAATATTCA
AGATGTAGAAAATATAAATAATGATAATAGAAAAAGTGGAAAAAATAATTCAATTGCACA
ACAAAATTTATTTGATTCTGGAAAATTGCAAAATAATAATTTTTCAAATAATAATTCCTA
TTTTGTTAATAATAAACACTTAAAAAATGTTGAAAAAAAAAATTCTAAAAATGTTATAGA
AGATGATTGGAGTAATATTAGAAAAAAAAATATAGAAAAAAATAAAAAGCTTACTGATGA
TTTAATATGGTATAAAATAAATGAACAATTTGATTTGAGTAGTAATAAAGGAGGTTCTAT
TGGGCTAATAGGAGGAAGTGTTGGAATTAATAATTATTCTCAAAATGAATTAAATAATTC
TGAAATTTTAAAAAAGATTCCTAATCAATTAAAACAGAATGAAAATATAAAAACAAATGA
TGAAATGTCAAATAACATAGATGTAAATAAAAACAAAAAAGAAGAAGCATCCACAAATAA
TAATCAGCTACTTACAAATATTGAAaaaaaaaaaaaaGGaaaaaaaaaaggaaaaaaTGA
AAAGGATAAAACATCTAACGAAACCGAGAAAATAAATAAAACAGATgatgataataataa
taatCAAAACATGAAAATAAAAAATTCCTTGGAAAATTTAAATCCTAGGGAAACAAGTAA
TGATAACAAAATAAATAACATTCATAAATTGTTTGATAATAAAAAAAATTTAAATTATTT
ATTATCTGACAGTAATGTTAATAAGATGTTTATTAATGATAAAAATAATATCAGTAATAT
TAGCAATACTGTCAATTTTCACAATTTAAATAGATATAATAATTTTAGTGAAAAAAAGGA
ATATATTCTAAATAAATTATATAATAATACTAATAAAAATAATTTACAGGGATATCATAA
GGATTTAAAAAATTCCCATATTCAAAATCGAAGTTATGGAAATATGCCACACCCTTATTA
TCAATCATTGGAATATCCGAATTTTGAAAATAAATATGATATAAAAAAATATATTGAAAA
AACAAATTTTATGGATAAATCTACATCTACTAACATTCATTCTAATGATAATAATAATCA
TTTACATTTTGATTCAAATGATTCTTTAAATAATATTAGAACCCATCTTCCTAACAAATC
TCACATAGATGTATCTACAATAATAAATTCTCAAACTAACAATCCAAATTTTAATTTTAC
AAAATTTAGGACCTCAAATACTACTACAGATATACCACACGAAAGTATATTGCAAAAAAT
AaaaaataaaaATAATAATTCTGAACAAAAATTTAATAACAATCATTCAAATGGTATATC
ATCATCACATCTATCTAACATAcatctatcACAAAATATTCATGATAAATATTCTTATCC
CTTTTCTAGAAACAATGAAATAAATGAAATATATAATAATACAAACATTTCCTCAATGAA
AAATAATGTATCTACATCTAACTTATCAAATTTTAATATAAAACAAAATGCACAAAATAT
ACAAATACATAATAATATTAACACTATTCCGGATTCAAAAATAATATATGATAATGTTAA
AAATAGAGAAAATAAAATGTTTATAGATGATAATATATATACAGATAATTTTGATAAACC
ATCTATGAATCAatcaaacaAAAATAATAACATTTTTATTTTTAAAAAAATTATGCAAAT
ATTTAATATAGATGAAAAAGCATTTAATAATTTAACTGAAAATAAAAAAAGAGAATTAAT
TACTCAATTGATGTTAGAAAATTTTAATTTGGCTAGTTCAGAAAAACAAATAAATGATAA
CCAAATGCAGATTCAAAACAATTTAAAACATCTTAACAATAATCCTCTTTATGTTAATAA
TATAAATGAAAATACTACAAATAAATTATCCTATATAGATAATAAAATAAATATAAATGA
TTTTGAAACAAAAGAATCTCAATTTAATTTGATAAATTCTAACAATTCTACATCTATACC
TTCAAAATGTGTTGAAAATAATAATATACAAGCAGATGTAGAAAATaataataataaaaa
aaaATCTTTAAATATAAATAAATGGTTAAATTTTATCGGCATTTCTAGTAATAAAAAAAA
TAAAGATGCATCTAAAAATATATCAGATATAAACAACACAAATGTAGATGCAACTATTCA
ATGTTCTAATCAAAATGATATCAATAATTCGAAGAATCGAATCACAATTAACAAAGAAGA
AATGGGTTCTGATTCTACACCTTTTGAAAATACTAATAGAAGTAAAGATAATAATTCTAG
TCTTCATAATCAAATGACAAATGCTCAAATTAATTATATTAGAACCCATTACACATCTAA
AGATAAAATAGAGGATTCTATTCTATTACCAAATGAACAACCAGATTCTGAAAAACATAC
TAATGAAACGAATCAAATTCCAAGCGATTCAAAACCGAGTTTAAATAACAATGTTGATAT
CTCAAGATACATAGAAATAATAAACAAATTTAACAAAATAAAAGGAGATGTATGGCAATA
TAAAGATTTGTCAGGAAATATACAAGGACCATTTTCATCTGAACTTATGTTTTTTTGGTG
GCATTCAAATTATTTTCCACATGATTTACCAGTAAGGTTTAGTCAAAATATGCAATGGTT
TAATTTTAATGATCTATTTCCTAAAGGTTCTATGCCTTTTGTTATTCCTTTTATTTATTT
AAAAGATAATTTATTTCAAAATGATAATAATAGTCAAAATAGTTCATATAATTTGCATAT
TAAAGAGAATAATATTGTTACAGAAAATGGTAACATACAGAATCGTATGCAAAGTGAGCA
AGGTTTTATAAATGAACAAGATAATGAACCCGTAGAAAATTATTCGAATAAACAATATAA
ACAATTTCTTATCAAACAAAAAACAGAAATAGAATCATTGCTATTACAAGAAAAGAACCC
ACAACTAATTGAAGAAGTTAAAAAGCAGCTTCAAGAGGTAAATAATTTGATAGAAAAGGA
agaaaaggaagaaaaggaagaaaaggaagaaaaagaagaaaaagaagaaaaaaaagataa
aaaagataaaaaTAGAAATAAGAATAAAAGTGATGGtaaaagtgttggtaaaagtgatgg
taaaagtgttggtaaaagtgatggtaaaagtgatggtaaaagtgatggtaaaagtgttgg
taaaagtgttggtaaaagtgttggtaaaaatggtGACACCGACAATTCTCTTGCATTTGA
GCAAAACAATAATAATGAACCGACTTCGACCCCTAACCATTATGATAATTCTAACGATTT
CTCAAATGTTAAATATAAAAAAATGTCTAAAAAATTAGAAAACGAACAATCTAATACCCT
CAAAACCAATAACACTAAATTTTCTGACCAATTAGATGTGGATCAAAAAAAAAGAAACGA
AACAATAATAGAAAATACAAATAATCAAAAAATTTTAGATAATAAAAGTGCTAAAAATAG
CGGTGATAATAATACGCTAAATTATATTAAAAATTCTGCATCTAATCTCGATACATCTAC
GAACATAGAAAAACGAAACGTTCAAGCCAAAAATAAAAATCAGAAAAATGTGGCAAATCA
AAATAGTGCAATAATATCGAGTACAAACAAAAAAACTGAAAAAACAACAAAAAATAAAGT
GAATAAAAAAAATGAAAATAAATCGGATAAGGGTGAGGATATTGGTGATAAAAAGAGTGA
Agataaaaaaggtgaagataaaaagggtgaagatgcaaagggtgatgataaaaaaggtga
tgataaaaaaAAAACCGAAAAAATGAAATGGAGTACAACTGGGGAAAGGAAAATTGAAAA
ACTTGTAGATATTATGAAAGGGGAAGAAACAAAAATAAATATGCAAATTAAAATTGAAAA
TTCAAAAAAAAAACAAGAAAATGGAAATAATAATAAAaataataaAAAACTTGGATGGGA
TGTTAATAATATTCCAAAAAATAAAAAAAATACAGATAACCAAGAATTTCCAAATTTAAC
TCAAGGTATTTCATCCAAACAAAATAAAACAAAGCAACCAAAAAATTCCACTCAAAATAA
TAATAACaataatagcaatagtagTaataacaataataataatagcaatagCAAAAAGGG
AAAAAACAAAACCGAAGCTAacaaaaacgaaACGAATGATGAGACAAAATTCcccccAAT
TATTTCTCCAAAGGGAAATAAAAGTTCTAATAATAAAAAAAAGTCAAACAACGCAGAACA
AAAGGAAATAGCTGATCTGAAGCAATTAACGAATTTATGCAAATTGCCACTTGATGAGTC
CTTATTAAACTTTTTGAAAAATTTCAAAAAAGCAGAAGAAATAGTTGCATTCCTCCAACA
CAGTGTTGAGGACAAAAAAAAACTCACACTATTTTCAAATGAGTTTATTAAAATAAATAA
CAAAATTAATGCGAATAAAATAAATGACGTAAATAACAAAAAAACGAAATAATAATCCCA
CAACTATTAATAAATAGTTCAAATTATTCGTTTttttttttTAATATACATTTTTATTTT
ATATGTAATTTATTTTATTTACATATCAAAATTTAT
>Py17XNL_0104710.2 gene=Py17XNL_0104710
ATCTATTTTTATTACAAATAAATAGATTATTAAAAATTTTCACCAAATTTCAGCATtttc
agcattttcagcattttcagcattttcagcaatttcagcattttcagcattttcagcaat
tTTTATATTtttttatttttttttatttttATATTCTCCACTAAATTAAAATAATATTTA
TTTATACATTATTATAAATTTAAAAAAATGACTTTTGAAATACCTTTTAAAGGGGCCTTT
AAAGGAAGTTGTTTTTTTTATAATTAAATATATTTatatatatatatatGTTTAAAAATA
AAAAAAAACACAAGCTTTAAAGAAAAAAAACTAAAGTTTTACATGCATATATAATTATAT
GGAAATAACGAATTATACAGAAAACGGTAATTAGTCAATTTTTATTATCGCTACTCCTAC
ATTGCTACATTTTTAATAAACACAAAGGCATACATCCTTCATAATTCTCGCCCTAAAATT
AAAACAAAAAATCAACATTTTTAATAATTGATACCATAAAAGAGATATACAAAATTTACT
TTACACTATACATATATTTATTTTTATTAACATATTGATTAAATTATACAAGCTGTTAAA
TATATGTATTGCATTGTATATATCCATTAATGCCTATAACATACACATGTATATATGATA
TTATATCCACTTTAAACAAGTTTGTTATGACATTTATTCATATGAATGTTACATAATTTG
TTTATATATATTTTTAAATAAGCATAGATATTTTTGTGGCTCATAAAAAAATATATATCT
GAAAAAAATTGAGAAGAAACATATTTTACCCAAGTTTGATACAAATTAATAATAAACCTA
AATAGCAGTCATATATTTTGAAaaaaaaaaaaaaaaaaaaaaaaaaaaaatatacatata
tataTGCACATATTTACCGTAATTTATTATTAATAAGAGTCTAATTAAAATGGAGAATAA
TGAAATTATAGAAAACGTTCCTGACTATACTATAACAGATGATTTGAAAAAAGATGAAAA
TGTATTAGTATATACAAAATACGAATTATTATATGCTTATATAGAACTTATAATAAATGG
AAAAGATCTAggaaaagatcATAATATACCATTATGTAGTACTTCATTTAAAATAGAAGA
TGTAGACGAAAATAAAAAAGAGATGATAGAATATGGTGATAATAATGAACTAATAAATaa
taatgaAATAGAAAAAGAAGGGCTTGATAAATTTGATCGATATAAAAATAAAAATGATTT
TTATAATAGAGACAATTTTATAACCAGAAGTCAAATAAATGAATCATTTAATTCAAATAA
CACTTTAAATAATGTTAATAAAAGAAATAACAATTTATTAAAAAATCAAAAatttattaa
aaATAATGATTTAAAATATGTTGAAGCAAATATACCTCCTATGAACCAACAATTCAATAA
TAATGACCATGTTACAAATAACATGACCATATATGAAAATTTAGATAATAATAAAAATAC
GTTTTTTAAAAAAAATAATTTAAATaatgaaaatacgTACAATAATAATACCACAAATTC
TAATCATTTAGGAAATAATAATAAAAAAATCATTTGGCGAAAAAATGAAAGAGGAATAGG
GGCTGGACCCGTATCTTGGCGATTCGGAAAAATAAACTCTGATTCACAAATTGGAAATAA
TAACAATGTCAATAACAGTGGcagtggcaatggcaatgacaatACCAGCACTAATGGCAA
CATTTCCAAAACCGACTTAAAAAATTCAAATAAAAGCTACAATAACGGGGCGGAGGAAAA
TTGCCAGATGAACGACACTTCTATGTATGCTAAAAAACATAACAATATTAAAGATAGAAA
TATAAATAATAATAAGAGAGAAGATATGTGTAACGATTTCGATCTTGGCAATAATTTACC
ACACACTGAAAATAGTAATAGCAACAACATTGGAaacaacattggaaacaCATTAAGTAG
TGTCCAAAATTTAGGAACTGATTCAAATAATCGAATTATTAACAATTTGACAGATAAATA
TAATAAAAAGAAACAAATATATCAAAACCCAGGAACAAAATATGGTAATAACAAAAATCA
ACATATTTTAAATAAAAATGGATATAATAATTTAGATGGTTATATATCTCAAAATTATAA
CACAGAAGTAGATTATATGAATTTAACGAATGAAGAATCAAAATATAAAAAATATAAAAT
GTTTGGAAATAATATGAATACAGTTAGTAATGATTCTATTATCCATGATGATAATAAAAT
AAAAAATGGATATGAATATTTATCTCCTAATATTACCAACAAAAATAATGATCCCACAAA
ATTAAACATGTATATTAATAAAAAGACGATAGATTCAAATAATAAATATCAACATAATCA
GATTCATGCTCAACGACCAAATGAATGGGGTAATGGAACCACAAATGGAATGTATGGAAA
TAATAACAACTTTTATTATACAAACGGAAATGTAAATGCAAAAGTAGGAACCGATTCTAA
CCAGATGCAAAATAGAACCACCAATAAAGAAAGAAAAGGAGAATATAACAAtagcaataa
caatagcaatagcaatagcaatagcaataataataataaaaATTTAGGAAAAAATATTCA
AGATGTAGAAAATATAAATAATGATAATAGAAAAAGTGGAAAAAATAATTCAATTGCACA
ACAAAATTTATTTGATTCTGGAAAATTGCAAAATAATAATTTTTCAAATAATAATTCCTA
TTTTGTTAATAATAAACACTTAAAAAATGTTGAAAAAAAAAATTCTAAAAATGTTATAGA
AGATGATTGGAGTAATATTAGAAAAAAAAATATAGAAAAAAATAAAAAGCTTACTGATGA
TTTAATATGGTATAAAATAAATGAACAATTTGATTTGAGTAGTAATAAAGGAGGTTCTAT
TGGGCTAATAGGAGGAAGTGTTGGAATTAATAATTATTCTCAAAATGAATTAAATAATTC
TGAAATTTTAAAAAAGATTCCTAATCAATTAAAACAGAATGAAAATATAAAAACAAATGA
TGAAATGTCAAATAACATAGATGTAAATAAAAACAAAAAAGAAGAAGCATCCACAAATAA
TAATCAGCTACTTACAAATATTGAAaaaaaaaaaaaaGGaaaaaaaaaaggaaaaaaTGA
AAAGGATAAAACATCTAACGAAACCGAGAAAATAAATAAAACAGATgatgataataataa
taatCAAAACATGAAAATAAAAAATTCCTTGGAAAATTTAAATCCTAGGGAAACAAGTAA
TGATAACAAAATAAATAACATTCATAAATTGTTTGATAATAAAAAAAATTTAAATTATTT
ATTATCTGACAGTAATGTTAATAAGATGTTTATTAATGATAAAAATAATATCAGTAATAT
TAGCAATACTGTCAATTTTCACAATTTAAATAGATATAATAATTTTAGTGAAAAAAAGGA
ATATATTCTAAATAAATTATATAATAATACTAATAAAAATAATTTACAGGGATATCATAA
GGATTTAAAAAATTCCCATATTCAAAATCGAAGTTATGGAAATATGCCACACCCTTATTA
TCAATCATTGGAATATCCGAATTTTGAAAATAAATATGATATAAAAAAATATATTGAAAA
AACAAATTTTATGGATAAATCTACATCTACTAACATTCATTCTAATGATAATAATAATCA
TTTACATTTTGATTCAAATGATTCTTTAAATAATATTAGAACCCATCTTCCTAACAAATC
TCACATAGATGTATCTACAATAATAAATTCTCAAACTAACAATCCAAATTTTAATTTTAC
AAAATTTAGGACCTCAAATACTACTACAGATATACCACACGAAAGTATATTGCAAAAAAT
AaaaaataaaaATAATAATTCTGAACAAAAATTTAATAACAATCATTCAAATGGTATATC
ATCATCACATCTATCTAACATAcatctatcACAAAATATTCATGATAAATATTCTTATCC
CTTTTCTAGAAACAATGAAATAAATGAAATATATAATAATACAAACATTTCCTCAATGAA
AAATAATGTATCTACATCTAACTTATCAAATTTTAATATAAAACAAAATGCACAAAATAT
ACAAATACATAATAATATTAACACTATTCCGGATTCAAAAATAATATATGATAATGTTAA
AAATAGAGAAAATAAAATGTTTATAGATGATAATATATATACAGATAATTTTGATAAACC
ATCTATGAATCAatcaaacaAAAATAATAACATTTTTATTTTTAAAAAAATTATGCAAAT
ATTTAATATAGATGAAAAAGCATTTAATAATTTAACTGAAAATAAAAAAAGAGAATTAAT
TACTCAATTGATGTTAGAAAATTTTAATTTGGCTAGTTCAGAAAAACAAATAAATGATAA
CCAAATGCAGATTCAAAACAATTTAAAACATCTTAACAATAATCCTCTTTATGTTAATAA
TATAAATGAAAATACTACAAATAAATTATCCTATATAGATAATAAAATAAATATAAATGA
TTTTGAAACAAAAGAATCTCAATTTAATTTGATAAATTCTAACAATTCTACATCTATACC
TTCAAAATGTGTTGAAAATAATAATATACAAGCAGATGTAGAAAATaataataataaaaa
aaaATCTTTAAATATAAATAAATGGTTAAATTTTATCGGCATTTCTAGTAATAAAAAAAA
TAAAGATGCATCTAAAAATATATCAGATATAAACAACACAAATGTAGATGCAACTATTCA
ATGTTCTAATCAAAATGATATCAATAATTCGAAGAATCGAATCACAATTAACAAAGAAGA
AATGGGTTCTGATTCTACACCTTTTGAAAATACTAATAGAAGTAAAGATAATAATTCTAG
TCTTCATAATCAAATGACAAATGCTCAAATTAATTATATTAGAACCCATTACACATCTAA
AGATAAAATAGAGGATTCTATTCTATTACCAAATGAACAACCAGATTCTGAAAAACATAC
TAATGAAACGAATCAAATTCCAAGCGATTCAAAACCGAGTTTAAATAACAATGTTGATAT
CTCAAGATACATAGAAATAATAAACAAATTTAACAAAATAAAAGGAGATGTATGGCAATA
TAAAGATTTGTCAGGAAATATACAAGGACCATTTTCATCTGAACTTATGTTTTTTTGGTG
GCATTCAAATTATTTTCCACATGATTTACCAGTAAGGTTTAGTCAAAATATGCAATGGTT
TAATTTTAATGATCTATTTCCTAAAGGTTCTATGCCTTTTGTTATTCCTTTTATTTATTT
AAAAGATAATTTATTTCAAAATGATAATAATAGTCAAAATAGTTCATATAATTTGCATAT
TAAAGAGAATAATATTGTTACAGAAAATGGTAACATACAGAATCGTATGCAAAGTGAGCA
AGGTTTTATAAATGAACAAGATAATGAACCCGTAGAAAATTATTCGAATAAACAATATAA
ACAATTTCTTATCAAACAAAAAACAGAAATAGAATCATTGCTATTACAAGAAAAGAACCC
ACAACTAATTGAAGAAGTTAAAAAGCAGCTTCAAGAGGTAAATAATTTGATAGAAAAGGA
agaaaaggaagaaaaggaagaaaaggaagaaaaagaagaaaaagaagaaaaaaaagataa
aaaagataaaaaTAGAAATAAGAATAAAAGTGATGGtaaaagtgttggtaaaagtgatgg
taaaagtgttggtaaaagtgatggtaaaagtgatggtaaaagtgatggtaaaagtgttgg
taaaagtgttggtaaaagtgttggtaaaaatggtGACACCGACAATTCTCTTGCATTTGA
GCAAAACAATAATAATGAACCGACTTCGACCCCTAACCATTATGATAATTCTAACGATTT
CTCAAATGTTAAATATAAAAAAATGTCTAAAAAATTAGAAAACGAACAATCTAATACCCT
CAAAACCAATAACACTAAATTTTCTGACCAATTAGATGTGGATCAAAAAAAAAGAAACGA
AACAATAATAGAAAATACAAATAATCAAAAAATTTTAGATAATAAAAGTGCTAAAAATAG
CGGTGATAATAATACGCTAAATTATATTAAAAATTCTGCATCTAATCTCGATACATCTAC
GAACATAGAAAAACGAAACGTTCAAGCCAAAAATAAAAATCAGAAAAATGTGGCAAATCA
AAATAGTGCAATAATATCGAGTACAAACAAAAAAACTGAAAAAACAACAAAAAATAAAGT
GAATAAAAAAAATGAAAATAAATCGGATAAGGGTGAGGATATTGGTGATAAAAAGAGTGA
Agataaaaaaggtgaagataaaaagggtgaagatgcaaagggtgatgataaaaaaggtga
tgataaaaaaAAAACCGAAAAAATGAAATGGAGTACAACTGGGGAAAGGAAAATTGAAAA
ACTTGTAGATATTATGAAAGGGGAAGAAACAAAAATAAATATGCAAATTAAAATTGAAAA
TTCAAAAAAAAAACAAGAAAATGGAAATAATAATAAAaataataaAAAACTTGGATGGGA
TGTTAATAATATTCCAAAAAATAAAAAAAATACAGATAACCAAGAATTTCCAAATTTAAC
TCAAGGTATTTCATCCAAACAAAATAAAACAAAGCAACCAAAAAATTCCACTCAAAATAA
TAATAACaataatagcaatagtagTaataacaataataataatagcaatagCAAAAAGGG
AAAAAACAAAACCGAAGCTAacaaaaacgaaACGAATGATGAGACAAAATTCcccccAAT
TATTTCTCCAAAGGGAAATAAAAGTGAGAATCGCAAAAAATATAAAACGAAAATATAAAT
AATTTAAGCATACACATTTAATACATTGTATATGCATATATAAATACGACTCATTTTATT
TTCTAATTTTTTATCGCAGGTTCTAATAATAAAAAAAAGTCAAACAACGCAGAACAAAAG
GAAATAGCTGGTATGTCTACATTCCGTGGCATTGCCTCGAATTAAaaaaaaaaaaaaaaa
aaaaaaaaaaaaaaaaTAATTGCTTATCGTTTAATTATTACCGTGCCATGCAATTTCAAA
TAAGACATTTCCCTTTCGCTCTCCAATTTGTATTTTTTCATTttttactttttcattttt
tgcctTTCGCTTCTTTTCCAGATCTGAAGCAATTAACGAATTTATGCAAATTGCCACTTG
ATGAGTCCTTATTAAACTTTTTGAAAAATTTCAAAGTAATGCACACACATTTGTTCATAT
CACAATGTACTACATATTTCACATTCATTCATTTGGCTTTCTCTTAAAATATAAGAAACA
TATATATTCCTTCACATTTTTTTATTtttttttatttttatttttTATTTCACATAGAAA
GCAGAAGAAATAGTTGCATTCCTCCAACACAGTGTTGAGGACAAAAAAAAACTCACACTA
TTTTCAAATGAGTTTATTAAAATAAATAACAAAATTAATGCGAATAAAATAAATGACGTA
AATAACAAAAAAACGAAATAATAATCCCACAACTATTAATAAATAGTTCAAATTATTCGT
TTttttttttTAATATACATTTTTATTTTATATGTAATTTATTTTATTTACATATCAAAA
TTTAT
>Py17XNL_0104711.1 gene=Py17XNL_0104711
ATTTTATAATAATGTGTTGGGGTTTCAAGTAGCAGAAAAGGGAGATAATTATGCTAAGCT
TATTTTAGCAAATAACGAAGCATACATTAAGTTGATAAAAAATGAGGAGGATAATTTTAT
TATAGGAGAACATTCATTCCTAGGGTTAGGAGTACATTTGAAAGAATTCGATTTAAAAAA
GGTCAATAAGTACAAAGGGCATATTGAGGATGAATTGGATAAAAGGCCAATAACTGCTTG
CATATTACCAGACGAAGATGCACAAGTGCGAAGATTTTGGACAAATTGTTTTATAACGGA
TCCTGATGGATATGGTATAGAAGTGGTAGTGGAGGAAAAAGAGGTTCCGAAATTGAATAG
GATCCGACTTTATACAACATCGACGAAAGATTCTCAGAAGTTTTATTCTGACATTTTAGG
AATGGACTTAGTGAAAATCCAAAGTCATTTAGAAGAAATTTCATATCCCTGGAATATTTA
TGGTGGTATGAGTTATTATTTTTCGAATAAAAATAATtcaacTATACTTCAACTAGCTTA
TGCATATGATGAAAACAAACTGCACATGGGGAATTCCTTAGGAAATTTAATTTTGAGTTT
CCAAGATTTAAATATACTTGAAAAAAGACTAAAAGAAAACGATATAAAAATTATTAAATC
GAATGGGGAGATTATAGTGAAAGATTTGGATGGGTACAACATTTGTTTGAAGCATATTAC
ATAGTTCAAAAAGGGGATAACATAATAAAAGTATTTATAATAATAatttttttttttttt
TTTGAAATAGCTATATGCTAAAAAAATATGACTTGTTCATGCAAAAATGTCGTTATATGG
ATAATTATTATGCACATTCCTGAGGGTGTGTAAATATATTTTTGTGTTATTAAAACGTTA
TAATAAAGAATAAATATAGTTTAGTCTCATATAAATTGAAATA
>Py17XNL_0104712.1 gene=Py17XNL_0104712
ATAATTTTAGtttttttttgtttttttttttgttttttttTTTGTTTTTTTTATCATGTT
TATAAAAAAATATAATAACATTTTTGAAAAAaatggggaAAGAATAATGGGGACAATAAT
ATTACGTAATAATTTTAGTTCAATTAGATTTTTTTTTTCCAAGTCTCTTTATAAAAATAA
AAAACCCTTGAACATCGATTATATAAATAAAATTCGAAAAAATAatgaacaaaacgaaca
aaatgaacaaaacgaacaaaacgaacaaaatgaacaaaATGAGCAAATCAAATGTAAGCA
TATAGAAGGAGAAAATGTTTGTGGTCAGATTAATAAAGAATATAGATACAGACATAGATT
TAATTTTAATAGAGAAATATATAAAAAAAATGGAGAAGATAATAAAAGAATAACTAAAAT
ATGCGAAGAGTTATATGAAAATATAAAAAAAAAAGAATATAATGATTTTGAAAATAAGTT
AGTATATTCTATTTCGCTAGCTGAAAATGCAATAGAAATTTCACAGCTAATAAATGTAAT
TAGCAAATCGAATATTTTGGAAATATCTAAAAGGAATAAAGAATATGATGATAACAATAA
AATAATATCTTCATATATAATCTTAATTAATAAAAGCTTAAAAATATTTGATAATATGCC
AATAAGGAGTATAAGTTTAATTTTAAATAGTATGGTTAAATTAGGTAATTATCACACACA
TTTTATTGATCTATTTATtaaaaatataaaaaataTAATAAATAAAAGTAATAATATAGA
CATATGTATATTTTATCATTTTTATGTTAATTCGTTAAATAATTTTTTAATTTTAAATGA
AAATATGGAAGATATGTTAAAATTATTTTTGGACAAAATAAATAATATTGCTTTAGAATT
ACAAATAAAAGGAATTTCATCAGTTTTACGGTGTAATAAAAAATTAGTAAAAAATATGAA
CAATTTGaataaaataaataaaatAAACAAAATGAGTACAGACTTAGAAAACCAAATAAA
TGATAATAATTCCATTTTAAATAAAGAAGATTTAAAAATTATTAACGAAATAAATTTAAA
ATTAAAAAATAATTTTTATATAAAAATGAACTATGGAAGTATACAACAATTATGTAACAT
ATTAGAAGATTTCGAATTTTTTAATTTAATTGATAATGATATTTATTATGATATTTTAAA
TATATTAAAAATTCCTAGTAATATTTATAAATTAAAAAATATAGATTTGATAAATATATT
AAATAATATAAAAAGTAGAAATAATAAATATAAAGATCTACTTCCATTGTCTTATTTTTC
ATTTATTTTTGATATTTTAAAAGAAAAAAATTATTCAGAATGTTTAACTAATGATTTAGC
GGAATTAATAAAATTAATACAATATTTTAAAAAAATGTATAATAATCTTAATTTTTGCAT
GAACAAGTCAGAAATTATATTATTTAAAAGAAATTTAAATGATGTGTTATCAATATCAAC
ACTTATTTATATTTTACATGATTATTCTATAATTAACAAACGTGATACTTTATTAAATTC
ATTTACTTTGAAATTATTTTACAGAATAATGGAATGTTTAAATAGTGAAATAATAGATGA
TAATAAAAATGTTTGTGAATATTTAACAAAAATTCAAACTAGCGAAAAGTATAAATTATT
TGATAATAATTTAGaaaaaaaaaaaAATAATATTCTTGATTTAAACACACATTTGTTACT
AATAAAATCAATTGATATGCTTATAGATAAAAGTGTAATAAATAATAATGATTATATTTT
TTGTAAAAATTTTATTTATTTTAATTTTTGTAATAAATTGAAAATTTCAAATTGTATAAA
ATATGAGGAATATGATAAGTGTGAAAAATATATTCATTATTATTTATATATAATAGGTAT
ATTTGGTAAAATAAAACATGATAATTTTTATTTTTTATTATATTTCATAAAAAATGCATT
AATATTATCTGTTTATTTTACAACAAAAGATATAGTGATGTTATTAAgggggGTAAGTAA
GTGTTCTTATTTGATTGATAAAATTAATTATTTTTTTTTTGATTCGACACTAAATTATTT
AAGCTTTTTAATAATTAAAAAAAATGATATAAATTGTTTAGACTTGAATTTGAGTAGCAA
TAGTGGCAACATTAGCTTATTTGAAAATAGGCAGTTAGCTATAAATAAAGTTGAAAGCTG
TTTTGATTTTGaagagaaagaGAAAGATATGGTAAGCATAACAAATAATATGTATAGACA
AATCGAAAATATAATTCAAATAAATTATAAATATATTAATACCTTGGAAATAAACCAATT
AAATAAAAACAAATTTAATAATTTGACACACTTATCCGAGTCTACATTAGATCAATTTGA
GAATAAAATGAAGTTTCAAATTTCTGAAAAATATGaaaaaaaaaaaaataataataataA
TATTCTTGCATATAACGAAAAACAAATGTGTTATATGGATTGTTGTAATATATTATATTA
TATGAATAAGCTGAACTATATAAATCATGATATTATAAAGTTAGTAATAAAAAATATGTA
TGTAAAAATTAATTATTTAAAAAATGAGCACATACTTAAGGCCATCAATTCGTTAGCTAT
GATAAAAAATATCGATAAAGAGCTTCCTTCTTTTAATTATTTTATCAAAAAATTGCTGTT
TCAATTTTGTTACAATATTGGTAATGTCAGtgaaaataatgaaaatggtgaaaatgataa
aaatggtaaaaatggtaaaaatagtaaacatGATAAACATTCCAATTGTGTGCATAAAAT
AGACGAACTAATAAAAATGTTTTATATAATAAGTAAATTATCCACAAAAAATGAATATAA
AAATAATTTAATAAGAAAATATATTTTAATATTATTAGAAGAGTTATTCGAAAAAAATAA
CTATCATCATATAAACAACACTCTTATTCTTCTTACTATTAAAGCTTTTAAAAATATGTA
TCCATATCGCTATATAAAGCTAGTTAAAATGGTCATAAGCTGGATTAATGACGAAATTGG
AAATGAAGAAATTTTTAAGAATAAAAATAATAATTTAATTAATTTTGATTTTTTAAAAAC
TTATTTTTCTGTGTTACCTACATTAGTTAATCCAACAACAAACATTTATTCTGATATAAA
TGACAAATATTTATTAACAAGTAAGAAATTATTTTCTATATTACATGAACAGTTCAGGCA
AAATAATTGCATAAAAAATGATGCTATATCGGTAATTGTGGATTTTATGAATATTTCTTT
CCATTATATGGATAATTTCTTTTTGGAAAATTATCCTAATTTAATTTTATACATAATTAA
TGAAAAAGAAATTTTATCAAAGGAACAATTTTGTTTATTTTTGTTAAATTTTAAATATTT
ATCAAATTGGGGACTCAAAATTAAAGACAATCAAATTAGCGAAGACAATTATAATATAGA
CAGTCAAAATAAATATACTGAATTATACAATTTGATTGAAAAAAGTTTTAACGAATTTTT
GAATAATGATAAAAATAAATATATGAATGAAATAATTTATGGAAATAATAATCCAAATGA
TGATGGAAATGGTAATTTGAATTATGACTTTAGTTTTAATAAAAAAAAGTTAACATTTTT
AGATACCGAAGATAATAATGAGGAAGAAATAATTTCTATGGAATATAACAGTGTTAATAT
AAATGATTTATTTGATATAAAAAAGAATAATTTGAATAGTGATATTATAAATAAAaaaga
aaaaaaaaaAAATCTTTATAAATTTGTAGAAAATAATGAAAGAAAAGAGGGGAAACATGA
ATTGTGTGGaaaaaaaaaaAATAGATTAAACGAATTTGAAATTATTTTGAGGAAATATGC
ATATTGTCAAAATAATGCAAAAGATAAAATTGAAATTGTAAAAAATAAAAAAATATTTTT
ATTTGATATTAAATATATTGAATTGAAAAAAAATATTATTTTTGAATTTTTGGAGGAACA
AAATTATTTTAAGGAACCTGATGATTCAACTATAGAATTGTTACCACATATAAATTTGCG
ATTATTAATTTTAAATAAATTAAATTTTTATATTTTTATTATGCCTTTTTTTGAATGGGA
TAGTTATTATGGTAGACTAGAAAAAGCTAAAGCGATTTTCCACAAATTATTAAGCATTAC
AAATAATACTAATTCATATCCTATACAAACAAATAGGGACAGTGTTTTTTCATCTATTGG
TCAATATAAGTAAttttttttttttTTACACATTTTTCTCCTATTATTTCACATATTTAT
GTGTGTAAATATATAGAGAATGAACAGTAATGTAGGATATATGTATAATG
>Py17XNL_0104713.1 gene=Py17XNL_0104713
TAAAAAAAATATTATGTGTACATAAATAATGAGAAAGGAAAATATTTTTAAAACAAATCC
GAATTAATTGTTACGATAATTATTATCGTTGTAGGAAAcgaaacataaagagaTCGCGAA
AAATAAAGAGAAAAATTATTTTCAAAATTAAAAAGAGGAGTTCAAATTAACCTCACAAAA
ATTTATTATTCAAATGTATCCAATAACACCATTTGAAACTCTACGCAAAGATATTTATAG
TTCTTAATTCAAACTAAACAAATTTATATATGCTTATCCATTTAGATATATACTATCCCC
TATTATACATATAATTTAATGTTTACCATTTGACAAAAAATGCCACTATATTAATACTTT
TAAAAGACGAATTTTGTTGTAAAATAAAATGATGAACAAATTGAAAAAATTTCTTTTTAT
TAGAAACGGAAAGTTTTCAGACAGCCAAATAAAATTTTTGGCTTTTACGTCGTTTAGTAT
GTTAGTTTTGATGGTTACGGGGGATGGAATACAAACACCTATGAGTTATGTAAGAAATGT
TAAAAAAGAAATACAAAACGAAAAAGaagaaaAAATGACAATGGAAGAAAAATTAATAAA
GGAATTGGGATACACAACGTACAATGAGTGGAAAAAGGCGGGAATAATTCCATCAGGAGA
AGATGACAACAAATAAGTTccaacttTAGcccaaCCCAACTTTATAATAGCCATTTTATT
TTTTCCGTATATATGTGACTAGTAGTATTATGTACACTTTTGTAAAGACATAATAATTCA
ATAAATATGTTTATACAACAAATGAATGTTTTATTTAAAAATGAAGAAAATAAGCAAAAG
ATACAGAATGtatatatatattcatttatttatttttttatttatttatttatttatTTA
TGCGTTTGGAACATTATGTGTAATAGGCTTTAAAAATAAGTTGCTAAACTGAAAGAAAAA
TGTTACATACATGCATAATTTTTTTACGTGTTTAATGTTTGGTTTTTTTTTAGTTCATTT
TTTAATTATGTAAAAATTGATGTTTCACATAATATATAATATTTTTAGCATAATTTCTTT
ACATTTTTTTAACGAACTTTTTAACATTTTTTTTGTATTTTTTAAATTTCAAAATTTTTT
GTTAATATAAAAAAAACATATGATAAAATCTGTTAATTTGTTCTCCTCCATTTTTGATAT
TATGTATAGCAGCGTTATAATTAACTGGAAA
>Py17XNL_0104714.1 gene=Py17XNL_0104714
ATTTTTTTTATCTATACCTTAATGTGGGTATTGtgtggttattgagtTATTATTCCCTGT
TTTGGGTAAACTAGCAAATCCTCATAAAAAAAAAGGAAAACATGAAAAATGTTTTCTTCG
ATTTTTTCAAGCCCAAATAAAATATATTACTTATTGAACAATGTAAATAATTTATTTTTA
AAATATGAACAAGTAAGGAATCATAAAATTATTAAGCCAAGGAATATTATTAAGATATGG
AAAATAAAACCAGGAGATGAAGTGAAAGTAATATCAGGAAAAGATAAAGGGAAAATAGGC
GAAGTATTAAGTTGTGATAAATTTCGGAATATGGTTAAAGTAAAAGGATGTAATTTAAGG
AAAATATTTATTGATAATAAATATGTTTATATTGAAAAAAAAATACACTATTCAAATGTT
CAGTTAATAGATAACTTTTTAAAAACAAATACAAAAGTTTCTATTAGATATACTGATGAT
AATCAAATAATAAGAATATCAAAAAAATCGGGAATTGTTATACCATGGCCTATTGATAAA
AAGGTAGAATCTGAATATGATCAGGAAGACGAAAACCCTTTAGACAcacacCCAGAGGAA
GCTTTGAAGAAAACATATGACTATAAAACTGATGTAAAATTTATGAACATGTTAAGGCAA
ACAGTTAATAAATACAATAGAGAGTTATCATAGTTATATATATCAACTTTTATATCTTAA
TTTATTCATATATTTTTTTCTATATCTTATAATTCGAAATATATTAACAATACCAATTTG
CAcacacatatatatTTAACGATCTCATTATGGATAAGCACAATCACCATTTTAGTGAAA
ATAAATAATCGCCATTCATTAATGATATATTCAAATTGGTAGAAACTTAAATACCCTCTC
CGAATATAGCACAAAATAATTGAAAGAAAAATATTAGGGCGATAAAATGGGAAAGGTCGT
AAAATTAATTAAGTATATGAAAAAATATTACGAGATAGCATAATAAAAATTAAATTAATA
ATTAACTTTTATTTTATTTTGCtttattttgccttattttgctttattttATTTTTTTTA
AATACAAAATATTCTTTCATAATCAGCAAGTTTTAAATTATCTCCTTTGCACACCCATAC
ATTTAATATTAATATGACCAGTAAATTATTTTCAATAATATATCATGTCCATTTTCATAA
AACTATATATCTTTAATTTGAAAGACAATAAATTGGTATATGAAGAATATTTTAACCACA
CCTAAAATTTCACCTATCAATTATTGCGCGCTTTTTGAAAAAAAA
>Py17XNL_0104715.1 gene=Py17XNL_0104715
TAGAATTGGAAAATCATAGGATTGTAATTATTAACAGCTTTATCTCATTTTCATGGAACC
GTATTGTCTATATGCCCTAATATTAAGTTTAAAGCTTCACACCAAAGTATGCATATATGA
TAtacacacacacacacacacatatatatatatatatatatatataCTCTTTTATTTGCA
TTCCTTTTCTGTTTTTCTGATTTCTTCAATTATTTTTGTGTGTAAGAAAGCGTTTTCTTA
TTAAAGTAGGAAAAAATTTTGAGGATTATTTTATTTTCTAGTTGGTTTGGGTATTAATCA
AGAATTTTTACTTACGATAATTTTGCATACacacacgcacacacatatatacatatatat
tatatattatatatatACATATTTATACTTCATAAAATTATATCATCATGATTAAGCAAA
AGCGGTCCTATTCACATATGGAAAATGATGAAGGTATAGATCCAAATAACAATAATGAGG
GTGATGTTTCGTTTAAAAGGCAACGAAATAATAGTCATAGTAGCAACATGACGTATGGAA
GTATGAACGAGGAATATGAAAATGGTGATAAAAATAATAAAATAAATAATGGTAATATGG
AAATGTTAATACCATATTGTATTTTATTGCCAAATAGGGCAATCGGTTATGTCATTGGTA
AGTCAGGTAATAATGTACGTGAAATTGAAAACATATGTGATGTTATAATAAAATGCCAAA
AAGAATTTGATATATCTGTTTACCCTCCTccCTCTGAAAAAATATTAACAGTATCTGGTA
AAAAGGAAAATAAAAAGAAAGCATTAGAATTGATATTAAATAAATCTAAAACTGTTATGG
ATTTTCAAGAAGAGGATGGAAAGGAATCTATTGTTATTATTGTGCCTACTAGATCTATTC
CAATTATTATTGGCCAAAAGGGTTCTAAAATATCTTCATTATCTGAAAGATCGTTATGTG
AAATTAACGTTCATAAGGATGATGTACCAGGAATAAAAGATAAAGCTATTTTTATAAAAT
CAAatcaaATAACAAAAATTATTGATTGTATAAGTATTATATATGATTTATTAGAAGAAG
TTGCAGAAAATGGAATATTAGAAATAGCAGAATTTCCTGGAATTTCGAAAAATTTCACAT
CTCCTACTAATAATATTGGTTTGTGTGGTCCtcctcctATAAATGGTTCATCATCTTTTC
ATGAAAATTCTACTGCCAATAGTGTTAGTGGTTTTTCGAATCATTATAACGATACACATT
CTATGAATTCCGGAACAAACCAATTTAGAGGATCTAGAAATAATAATAATATGAATTATa
ataataatATAGGAAATAATGGGTCAAAATTTTCTATGAAAAATAAAGAAAATAATTATT
ATGATAATTACAGTAATAACAATATGGATGACTATGATAACTTTTCTGTTCCACGCGAAA
AAAATCTTTTATTACATAAATTTGGAAAAGAATCTAGTTCTTGTGTTATTCGTTTTGTTT
TAGATGTAGAAACTACTGCATGGATTATAGGAAAAGCAGGGTGCCATATAAAAGAAATTC
GAACAATAACCGGGGCAGGTGCAGTAATTGTAGATGCTCCTGATAATATTGAAAATGTAA
AAACATGTGATCGTATATTAACGTTATCGGGTTCTCCAGAAAATAAATATAATGCATTAA
AATTAATAGTTAAACAAATGGAAGAAAGAGAAAAAAATATTAATAATTCTATGCGTATGT
TAGTTCCTGGTAAAGCAGCTAGCTTTCTAATAGGTAGAAAAGGTTCTATAATTAAATACA
TTACTGAACAGTCTGGTTCTCAAATTCAAGTAGCTAAAAATAAAGAAAGTGAAAATGAAA
AATTAGTTTTAATAAGTGGATCACCAGAATCAAAAATTTTAGCTTCAGTTCTAATTTTAC
AAAAATTAGAAGAATATGATAATCCTATAATAGCAAGAGAAGGATTACTTATTCCATTAA
ATGATTTATATTATTCTAAtaataataataataaAAATTCAAATATGAAAAAAAATAATA
ACTCTTCTATTCATGGAAATGGTAGTGGCCCAACAAGAATGATACAAAATAATGTAAGAG
GTTCTATCAATAACAATAGTGGTGGAAATAATAGTCGATATTATTCTAATTCAGTTCTAA
ACAATAATAACATAGGTAATAATATGAACAATCATATAGATAATATAAATAATGATAACA
ATAATAACCCGTCTAATTACCGTTATGACAATAataataataataataTGAACaatatga
acaatatgaaaaatAAAACAGATGCAAAAGAACAAATTGAAAACATGTTTTTAAATGAAA
TTTATAAATCTATACCTATTACTTCATTACCTAAAATATTATCAGTTAAACAACCTTATA
CTATTGAATTAAATATGCCAGATGTGTATTTAGAAACATTTGATTCACAAAATAAAGATG
GAAAATCTTTAATTGAAGAAATAATTGAAAAATCAGGTTGTAATATATCTATATGTACTG
ATTCTAATGATTCATCTTCTTACACATTTAATGTATCTCTTACAGGTTCTCCTTTAGCAA
ATTCTTTAGCTATTTTAATGATACAAGCAAAAATATTTCATTTTGACTGGTTTTAAATAT
AACTAATATTTTCTTTATAATAGTTATTCCTTATCCACATATCTATTTTCAGCTCATTTT
GTACACACCTTTGTGTGTTATATATTACAGGAAATATACAAATTTTATAAAaatttataa
aaatttgtaaaaaCATAAAAATTCGTCAATTTGATACGAAAGGGTATGGAGAGgggGATG
TCACTGGCATATATCACTTTTTTGCAAAATCAAAATCTTTTAATTTTttttttttattta
tttattATTTATATTTTACCACTTCTATCCATGCCTTCATATTAGTTGTATAATTTATTC
AACTATCCATTTATATTTTTTTTTTGTATGCGCACAATTGTTATTCGGTTTTATTATAAT
TTATTTCATATTTAGTAGCTAATTTTTTTATAACCCATTGTTAAAATTTAGCTTACTTGC
ATGTATATATGTGCATATATCTTTATTTTTGTATGTCTTATCAATATTCATACATTAATT
TGTAAATGTATTTTTCTAAAAAATAAAAACCTAAA
>Py17XNL_0104716.1 gene=Py17XNL_0104716
ACTTTGGAAAAGGGCGAAAAAAGATGCATCAACTGGGATCTGCCAATTATTTAAAATTAA
AGGGGAAGATATAATGTGACAAATTATTTTATACATACTAATTTCCTAATATTATTAATA
TTTTATTTATTTAATTTATATAGCTTATGTTGTGAAAGCATGATACCGCTTAATAaaagg
gggaaaaaaATATGTTATATATGATAGGCTTAAAAAATATAATTTTCTTCACACTTTTTC
ATTGAATTGCTAATTTTTATTTTTATTTCCATTATTTTGTATTTATTAAATTTAGTGTAT
TTTTCTATATTATATACCTTGGGGTCATTTCCTTTATTTTTACAAATTAAATGTGTATGT
ACTGTGTAAATGATACCGACGCCTGTTTCTAAAAAAATAAGAAGTCGATTGAGCCTGTCC
GTTCAGAAAAAACCTCACTTTCTATTTCGACAAAATTTATTACTCGAAAAAAAAGACAAA
TGGGAGCCTAAATTAAGGAAAGGGCACCCTGAATTTGCTACGCAATTTGATATTTTAAAT
AGGCAGGTAAATATAAAGAAACACCAAATAATATGTAGAGCGATAGTTTATAAAAACGGG
GCATACTTGCATATATAAAAAAGGATGAAaaataatcatattcaaataATCAAATTCAAA
TATATTTTTTATTCAAacacacacatatatATTACATGCACAATCTAGCTATATTTAAAt
atatatatttttTTTATTAACGGGTCAGGTTACAGGATTTCGCAAATATAAAccccCTCT
CGTAAAAAAAGAGGAAATAAAAAAAAATTATGATATAACGAATTTTCACGAAGTAAAATC
AAAGTTTCGTTTTGAAATTAATGGGATATTTGAAGGTTCGTTTATGAAGTTTATTTTATT
ACATTATTAATAGTTTTATTTTGGCTAGTTTCTATTTTTATCGTTATTCCTATTTTTCTT
ATCGGTGTAATTATTTGAATTTTTTCAGATGGTGGATCTGTTTTTTGTGATGAATTGTAC
AAAACAGCTAAGCGAATGTTTTTAGTAGGGTGGATAAAATGCAGAAGGAAATTTGTCATG
GGTCATTTTCAAGGAGATTCATATTCTATTTCGTACATGAGACATTGGTTTGATATTTAT
TCTTCGGAGTTTAACAAAATTCATAATTTGAAAATATTCGATGAAAATCATGGAATTCCT
AAATTTGATTACTACAATATTACAATAGTGAAAGATTATAGAAGCCCAGCGAAGAAAAAA
ATGCACCTCATTCAGGTATAAACAATAAGCTACTTATAAAATTCATACATTtgtgtgTGT
AACACGATTTTATTTGTTTTCCAAAATTTCTCATATTTATATTAACATGTTCATGTATTT
ATTATAGAGCCAAGAATATTTAAAAACAAAAGCGCTATTCAACTTAAAATGAAATGCTTT
TCCACCTTATTACAAATGGAGCAATAAAAATTGTGTCATTTTCACTCTTTTCCCAAAACA
TGTTAACTTATCTTATATATTGAAACGTCAGATTATATAGACGTATAATTATTAATATAA
TACAACTTATTGAAGTATaaaa
>Py17XNL_0104717.1 gene=Py17XNL_0104717
ATTTATGAATTATATGTTATATATTTTTTATGAATACACTTAAATTACACGTACACATGT
ATTATAATCAATTTACATATATGCACACATCCCTCGAAAAAAAAAATGAACGAATCAGCT
AGTAGTCCAATTAAGGCAACATGCAGAGACATGGCCTTAAAAAGTAGTTTGCATTCCTTT
ACATTTAGTCTCAAAGATTTTGATATAGCAGGATTTCTGGGAGATGGAGCACATGGAAGT
GTATTCTTAGCATGTGAAAGACGAACAAATTTCATTTGTGTTTTAAAATGTATATCCAAA
TCACACCTAGTCAAAAGTACGCAAGAAGCACTTTTGAGAAAAGAAATCGAACTCCAAGCT
CATTTAAAACATCCCCATATTGCATGCATGTACACATGGTTTCATACAAGTAGCCATGTA
TTTTTTGTTATGGAATATTGTTCAAATGGTGATTTATTTACTTATTTAAATGAGCATGGT
CCATTTTCTGAAAAAAAAGTTGCAACTATGTTATTCGAAATTATTTGGGCAATAAGGACA
TGTCATGATAAAAGAATAGCACATTTAGATCTTAAGCCAGAAAATGTTTTAGTTAATCAT
GAAGAAAAATGTAAACTAGCTGATTTTGGATTATCTGCACATATAGGATCTAAACATAAA
AAAAAAGGAATTTCTCATTATAGAGGTACCCATGATTATTGGTCTCCTGAACAATGTGCT
AGACACCAAAaaaaaaaACAAAATTTTGGAGAATTTGATCAAAAAACAGATATATGGACA
CTTGGTATTTTAGCTTTTGAATTAAAATTTGGTAGACccccTTTTGGATCAACTAATGAA
GAAAGAGAAGATATTATTATGAACAGAATACAAGATTATCATTGGAGTCAATTATTTTCA
GAAAAAGTTAAACAAGATTTGATAGATAAATTATCTCCTGAATTTAAAAATTTTTTAAAT
CTATGTTTAGATAAAAACccaaaaaaaAGACCAACTGCTGAAGAATTAATTCAACACCCT
TTTATTTTTATTCATAACAAAAATAGACCATGCATTAAATTTTATGCTACACAACCAAGA
GGAAAACAAGGCCCAAAATTAAGTCATAAAGGGTTTAATGAGCAAGATGGCTCCTTTCTC
ACTCCAATTTGGTTTCATAATAAATAGACACAGAAAATATGCATACAAATGTGTATTTAT
TTTATCACTTTTACAtatcacttttatatatcacttttacatatcacttttacatatcac
ttttatatatcacttttatatatcacttttatatatcacttttatatatcacttttacat
atcacttttatatatcacttttacatatcacttttatatatcacttttatatatcacttt
tatatTTTATAATTTTGAATATACCccTttTTTTAGTACATCATATATAAGAACATAAAT
TTGTATCACTTTATTATACTATGTTATATAATTTGGAAAGTATGAAAAAGTGACCATAAT
ATTCATCTTCATCCATTTTTTATGTTTTTAAATTTGTAATGCATTCTCTCCCCATCTCAC
AGACCCATAAATGGGGACCACAATTAAACCGTACACAAATAAGCTGTATGcaattaaacc
gtatacaaattagGCTATATACAAGTCCTTTTTTATGTATATTTTTACAACTAtatatat
tttttttttttttttCATTTGTTTTAAGCTACATATCAGTTATACAGAAAAATAACACAA
AATA
>Py17XNL_0104717.2 gene=Py17XNL_0104717
ATTTATGAATTATATGTTATATATTTTTTATGAATACACTTAAATTACACGTACACATGT
ATTATAATCAATTTACATATATGCACACATCCCTCGAAAAAAAAAATGAACGAATCAGCT
AGTAGTCCAATTAAGGCAACATGCAGAGACATGGCCTTAAAAAGTAGTTTGCATTCCTTT
ACATTTAGTCTCAAAGATTTTGATATAGCAGGATTTCTGGTAAAATCAAAATGAACACTA
TACATATGCATATATATATGTATAGatatgtatATGtatatatatgtatagatatgtata
tgtatatatatgtatagatatgtatatgtatatatatgtatagatatATGTATAGGCATT
GGTACATGTATATTTCTTTGTATACATTTGTAACATTAAGTAATAAATAACAAGTTCCAG
TATTATCAACATAATAATATTTTCTTTTATTTATTTGGATTCTTTTTTCAAAAAAATTAT
AATTTTGTTTTTAGGGAGATGGAGCACATGGAAGTGTATTCTTAGCATGTGAAAGACGAA
CAAATTTCATTTGTGTTTTAAAATGTATATCCAAATCACACCTAGTCAAAAGTACGCAAG
AAGCACTTTTGAGAAAAGAAATCGAACTCCAAGCTCATTTAAAACATCCCCATATTGCAT
GGTAATAAAAATAAATATATTTTATGCAACAGTTTTAATCAATATATATGCATCACTTTT
GTTACAATTTTATTTTCTACTTAGCATGTACACATGGTTTCATACAAGTAGCCATGTATT
TTTTGTTATGGAATATTGTTCAAATGGTGATTTATTTACTTATTTAAATGAGCATGGTCC
ATTTTCTGAAAAAAAAGTTGCAACTATGTTATTCGAAATTATTTGGGCAATAAGGACATG
TCATGATAAAAGAATAGCACATTTAGATCTTAAGCCAGAAAATGTTTTAGTTAATCATGA
AGAAAAATGTAAACTAGCTGATTTTGGATTATCTGCACATATAGGATCTAAACATAAAAA
AAAAGGAATTTCTCATTATAGAGGTACCCATGATTATTGGTCTCCTGAACAATGTGCTAG
ACACCAAAaaaaaaaACAAAATTTTGGAGAATTTGATCAAAAAACAGATATATGGACACT
TGGTATTTTAGCTTTTGAATTAAAATTTGGTAGACccccTTTTGGATCAACTAATGAAGA
AAGAGAAGATATTATTATGAACAGAATACAAGATTATCATTGGAGTCAATTATTTTCAGA
AAAAGTTAAACAAGATTTGATAGATAAATTATCTCCTGAATTTAAAAATTTTTTAAATCT
ATGTTTAGATAAAAACccaaaaaaaAGACCAACTGCTGAAGAATTAATTCAACACCCTTT
TATTTTTATTCATAACAAAAATAGACCATGCATTAAATTTTATGCTACACAACCAAGAGG
AAAACAAGGCCCAAAATTAAGTCATAAAGGGTTTAATGAGCAAGATGGCTCCTTTCTCAC
TCCAATTTGGTTTCATAATAAATAGACACAGAAAATATGCATACAAATGTGTATTTATTT
TATCACTTTTACAtatcacttttatatatcacttttacatatcacttttacatatcactt
ttatatatcacttttatatatcacttttatatatcacttttatatatcacttttacatat
cacttttatatatcacttttacatatcacttttatatatcacttttatatatcactttta
tatTTTATAATTTTGAATATACCccTttTTTTAGTACATCATATATAAGAACATAAATTT
GTATCACTTTATTATACTATGTTATATAATTTGGAAAGTATGAAAAAGTGACCATAATAT
TCATCTTCATCCATTTTTTATGTTTTTAAATTTGTAATGCATTCTCTCCCCATCTCACAG
ACCCATAAATGGGGACCACAATTAAACCGTACACAAATAAGCTGTATGcaattaaaccgt
atacaaattagGCTATATACAAGTCCTTTTTTATGTATATTTTTACAACTAtatatattt
tttttttttttttCATTTGTTTTAAGCTACATATCAGTTATACAGAAAAATAACACAAAA
TA
>Py17XNL_0104717.3 gene=Py17XNL_0104717
ATTTATGAATTATATGTTATATATTTTTTATGAATACACTTAAATTACACGTACACATGT
ATTATAATCAATTTACATATATGCACACATCCCTCGAAAAAAAAAATGAACGAATCAGCT
AGTAGTCCAATTAAGGCAACATGCAGAGACATGGCCTTAAAAAGTAGTTTGCATTCCTTT
ACATTTAGTCTCAAAGATTTTGATATAGCAGGATTTCTGGTAAAATCAAAATGAACACTA
TACATATGCATATATATATGTATAGatatgtatATGtatatatatgtatagatatgtata
tgtatatatatgtatagatatgtatatgtatatatatgtatagatatATGTATAGGCATT
GGTACATGTATATTTCTTTGTATACATTTGTAACATTAAGTAATAAATAACAAGTTCCAG
TATTATCAACATAATAATATTTTCTTTTATTTATTTGGATTCTTTTTTCAAAAAAATTAT
AATTTTGTTTTTAGGGAGATGGAGCACATGGAAGTGTATTCTTAGCATGTGAAAGACGAA
CAAATTTCATTTGTGTTTTAAAATGTATATCCAAATCACACCTAGTCAAGTAATACTAAA
TAAAATTATATGGTTAACAGCATAGTTGGTTGTGTATATCTTTCAAATTATTTATTCAGA
AGCGATGGTCTTATCTCTGCTTCTTTGGAGCCGTTTTCATAACATTTTCATAAATatata
tatattttttttttttttttttttttttttttttttGAGCAGAAGTACGCAAGAAGCACT
TTTGAGAAAAGAAATCGAACTCCAAGCTCATTTAAAACATCCCCATATTGCATGCATGTA
CACATGGTTTCATACAAGTAGCCATGTATTTTTTGTTATGGAATATTGTTCAAATGGTGA
TTTATTTACTTATTTAAATGAGCATGGTCCATTTTCTGAAAAAAAAGTTGCAACTATGTT
ATTCGAAATTATTTGGGCAATAAGGACATGTCATGATAAAAGAATAGCACATTTAGATCT
TAAGCCAGAAAATGTTTTAGTTAATCATGAAGAAAAATGTAAACTAGCTGATTTTGGATT
ATCTGCACATATAGGATCTAAACATAAAAAAAAAGGAATTTCTCATTATAGAGGTACCCA
TGATTATTGGTCTCCTGAACAATGTGCTAGACACCAAAaaaaaaaACAAAATTTTGGAGA
ATTTGATCAAAAAACAGATATATGGACACTTGGTATTTTAGCTTTTGAATTAAAATTTGG
TAGACccccTTTTGGATCAACTAATGAAGAAAGAGAAGATATTATTATGAACAGAATACA
AGATTATCATTGGAGTCAATTATTTTCAGAAAAAGTTAAACAAGATTTGATAGATAAATT
ATCTCCTGAATTTAAAAATTTTTTAAATCTATGTTTAGATAAAAACccaaaaaaaAGACC
AACTGCTGAAGAATTAATTCAACACCCTTTTATTTTTATTCATAACAAAAATAGACCATG
CATTAAATTTTATGCTACACAACCAAGAGGAAAACAAGGCCCAAAATTAAGTCATAAAGG
GTTTAATGAGCAAGATGGCTCCTTTCTCACTCCAATTTGGTTTCATAATAAATAGACACA
GAAAATATGCATACAAATGTGTATTTATTTTATCACTTTTACAtatcacttttatatatc
acttttacatatcacttttacatatcacttttatatatcacttttatatatcacttttat
atatcacttttatatatcacttttacatatcacttttatatatcacttttacatatcact
tttatatatcacttttatatatcacttttatatTTTATAATTTTGAATATACCccTttTT
TTAGTACATCATATATAAGAACATAAATTTGTATCACTTTATTATACTATGTTATATAAT
TTGGAAAGTATGAAAAAGTGACCATAATATTCATCTTCATCCATTTTTTATGTTTTTAAA
TTTGTAATGCATTCTCTCCCCATCTCACAGACCCATAAATGGGGACCACAATTAAACCGT
ACACAAATAAGCTGTATGcaattaaaccgtatacaaattagGCTATATACAAGTCCTTTT
TTATGTATATTTTTACAACTAtatatattttttttttttttttCATTTGTTTTAAGCTAC
ATATCAGTTATACAGAAAAATAACACAAAATA
>Py17XNL_0104718.1 gene=Py17XNL_0104718
ATATTAACAAGTCATATATTTttattattatttttttttttTTTGTATTAATATAAAAAA
ATAGCTAGCTAAAAATGGATGAAAAGATAGATGATAAAAAAAGAGAAAGTAACTACAAAT
TTTTAAACTCTGATGAAATAAACAATTTAGAGTATATTTTTAATAaaataaaaaaaaata
aaaatgAAAATGTACCTATACAAAATATAGAAAAATTCCTTCTTAAAAATCATAATGAAG
AATTATGTGATGATCTAGTTAGCTATTTTCACATATATGGTAGTACAGTAACGCTAGACG
ATTTTATAAGTCATTTAAATTGTGATATTAATGAATTTAAATCAAAAGAAAAAATTAAAA
ATTTATTTGAAATACTTGATGAAAATAAAAAGGGATTTATAACATCGAAAGATTTTATTA
ATGCAGCTAAAGAATTTGACAACGAATTTAAGGAGGATATATTAAAAAATATATTCAAAA
TTATAGACTTGAataataataATAAAATAATTTTTGATGAATTTAAAAATGCTATATGGA
ATATTTAGAGATTATATATCTCATAATAATTTAATATAGATTGTATATTAGTTTATTTTT
TTGTCCTGAttttttttttttttttttttttTGGAAACTTATTAATCCTTTATTCTTTTC
AAAATGGAATTACCGATTTATGTTTTTTTTTACCTGCACACGGAATATGTATATATTCGT
GTATATGCATTATAGTTTGCGATAATTTTATCAACAATATTTTAATTGGT
>Py17XNL_0104719.1 gene=Py17XNL_0104719
AAGGGTCTTAAAATTTTATTATATTTTCTGCGAATTTTTAATTCTTTATATTTTTTGCAA
TTTTGTGACAGTGGGAAAATGAAAGATGGGGATTACTTTAATATTTATAATGATTTTTTT
AAAGATGCTTACACATTTTTAAATACAATTATAGAAACCAAAAAGGATGGTGGTGAAATA
agtagtagtAGTGAGTCAGGCTCAGAAGaaaaaaaaaaaaaaaaaaaaaaaaaatATATA
AATGAGAGTAGCATAAGTAAAGTGTGTGATAAAACTGaggaaaatataaaAAAGGAAAAT
AAAAAatatataTATTTTTATTTAAGCTCATATGATAAATATCTAAATGATAATATCAAT
ACTCAAtatataaaaaaaaaaaaataTATGAATCAAAGATCTAATAGTAGAATTATACAT
GGGATAAATCCTGATGATAGTTATGAAAAAAATAATAACATTCCAAACAATATAATTATC
AATGTTCGAAAATTTAACAATAATAGTAGCGCAAGTTTGAGTCTaaaagaaaatggcaca
aaGGAaaattatgcaaaaACAAATTATGCAAAAGAAAATGGcataaaaacaaatTACATA
AAAACAAATGATGAGGCTGATAATTCAATTATGAATCGAGGGTTTCCAAAAATTTTAATG
TCTTATGAAAATGATTATAACATATGTTTGTCATATAATATGGGTCCTGGTATTGTATGG
AATAATATAAATTTTATAAATTATCAGATTTCGAATTATAaaaaaggggGTCATTTTTTT
GGAGAAACGGGTAGTGATATTGATTATGGAAGCATGAAAGAAGAATATAGCATAAACAaa
aaagatgaaaaagatgaaaaagatgaaaaatataaaaaagatgaaaaaTATAaaaaagat
gaaaaagatgaaaaaGATGAAAAAAATATTTTTAGTTTTTTATACAATTGGATATTATCA
AACACTATACAAAAAagacaaaaaaatgaaTTGATTAATTATAGACAAAAAAATGAAATA
CAAATTCAATATCGAAATAAGCAAAGAACAGATGATTATACAAATAGAATTATTGATTTT
TACGAAAATAAAGATGATATAATTGAAAATGGAGATAAAAAAGATGGACACAATTTATCA
TCCAATTCATACTATTTAGATAGCTATGAATATAATTACAATAATTTAAATATTGATAAA
GATCATTTTGAAGAAAATAAAAAATATAAAGAAAAAATTTATAAAAAAAATAACTTGAGT
TTTAATACTACaaaaaaaaaaaaaaaaAATAAAGGAATATCATATGAACATTTATTAACA
CCCAGCAAATATGAATATGATGCTTTTTGTTTATTTAATCCTCGTTTTAAACAAGGAAAG
CATCATACAGTTTTATGTCTTCAAAGTTATAATGTATCAATTATTCCATTTGTTCAACAT
AAAAAATTAAAAGAAGAAGTGAATGAATTATTTAGTGAAATAAATCCATGGATACATAAA
TCATTAACTTTATCTAAATTAAGAAATTTAAAAATTGATTTATTTAATTTAGTTAATCAT
ATTCCTGAAATAGATATATCTACTATTTCATGTGCTTGGGTTTTTTTTGAAAGATTAGTA
ATAAAAGGATATGTTCATAAAGGAAATCGAAAATTATATGCAGCTACCTGTCTTATTTTA
TCATTAAAATTTTATCAACATGATGATATACATATTTTAGAAAAATTACTTATATATATT
CAAAAGTTAGACAAAAAAGAAAATTTAACTCCTTCACTAATTTTTTCAGTGGAATTTACG
CTTTACAAATTACTTGATTTTTCTCTTCAACATACATATGAGAATATACGTCTGCACATA
CATCAGTATTTAGAATCTAAGGAGCTCAAGTTTGAGGACGTTTATGGCACCTCGGAAGAC
ACCTACCTAGCTCAAATGGAAAATGATAAACTTGATTAAcacacACTTTACTCACACATA
TAAGACTTTAttttttttttTCTCTTTTGAGAATGGAAAATAATAGAGATTGTAAAGGAA
GGGAAAATTTTAAAGAT
>Py17XNL_0104719.2 gene=Py17XNL_0104719
AAGGGTCTTAAAATTTTATTATATTTTCTGCGAATTTTTAATTCTTTATATTTTTTGCAA
TTTTGTGACAGTGGGAAAATGAAAGATGGGGATTACTTTAATATTTATAATGATTTTTTT
AAAGATGCTTACACATTTTTAAATACAATTATAGAAACCAAAAAGGATGGTGGTGAAATA
agtagtagtAGTGAGTCAGGCTCAGAAGaaaaaaaaaaaaaaaaaaaaaaaaaatATATA
AATGAGAGTAGCATAAGTAAAGTGTGTGATAAAACTGaggaaaatataaaAAAGGAAAAT
AAAAAatatataTATTTTTATTTAAGCTCATATGATAAATATCTAAATGATAATATCAAT
ACTCAAtatataaaaaaaaaaaaataTATGAATCAAAGATCTAATAGTAGAATTATACAT
GGGATAAATCCTGATGATAGTTATGAAAAAAATAATAACATTCCAAACAATATAATTATC
AATGTTCGAAAATTTAACAATAATAGTAGCGCAAGTTTGAGTCTaaaagaaaatggcaca
aaGGAaaattatgcaaaaACAAATTATGCAAAAGAAAATGGcataaaaacaaatTACATA
AAAACAAATGATGAGGCTGATAATTCAATTATGAATCGAGGGTTTCCAAAAATTTTAATG
TCTTATGAAAATGATTATAACATATGTTTGTCATATAATATGGGTCCTGGTATTGTATGG
AATAATATAAATTTTATAAATTATCAGATTTCGAATTATAaaaaaggggGTCATTTTTTT
GGAGAAACGGGTAGTGATATTGATTATGGAAGCATGAAAGAAGAATATAGCATAAACAaa
aaagatgaaaaagatgaaaaagatgaaaaatataaaaaagatgaaaaaTATAaaaaagat
gaaaaagatgaaaaaGATGAAAAAAATATTTTTAGTTTTTTATACAATTGGATATTATCA
AACACTATACAAAAAagacaaaaaaatgaaTTGATTAATTATAGACAAAAAAATGAAATA
CAAATTCAATATCGAAATAAGCAAAGAACAGATGATTATACAAATAGAATTATTGATTTT
TACGAAAATAAAGATGATATAATTGAAAATGGAGATAAAAAAGATGGACACAATTTATCA
TCCAATTCATACTATTTAGATAGCTATGAATATAATTACAATAATTTAAATATTGATAAA
GATCATTTTGAAGAAAATAAAAAATATAAAGAAAAAATTTATAAAAAAAATAACTTGAGT
TTTAATACTACaaaaaaaaaaaaaaaaAATAAAGGAATATCATATGAACATTTATTAACA
CCCAGCAAATATGAATATGATGCTTTTTGTTTATTTAATCCTCGTTTTAAACAAGGAAAG
CATCATACAGTTTTATGTCTTCAAAGTTATAATGTATCAATTATTCCATTTGTTCAACAT
AAAAAATTAAAAGAAGAAGTGAATGAATTATTTAGTGAAATAAATCCATGGATACATAAA
TCATTAACTTTATCTAAATTAAGAAATTTAAAAATTGATTTATTTAATTTAGTTAATCAT
ATTCCTGAAATAGATATATCTACTATTTCATGTGCTTGGGTTTTTTTTGAAAGATTAGTA
ATAAAAGGATATGTTCATAAAGGAAATCGAAAATTATATGCAGCTACCTGTCTTATTTTA
TCATTAAAATTTTATCAACATGATGATATACATATTTTAGAAAAATTACTTATATATATT
CAAAAGTTAGACAAAAAAGAAAATTTAACTCCTTCACTAATTTTTTCAGTGGAATTTACG
CTTTACAAATTACTTGATTTTTCTCTTCAACATACATATGAGAATATACGTCTGCACATA
CATCAGTATTTAGAATCTAAGGTAGGAAAGCAAACGTAGAAAAATGTTAGCAAACTTTAT
CGGGAGAGCTGCGTGGCGAAATACACGCGCcattgcaatttTCATGGCAatttctactca
tttctacccatttCTACTCATTTTCCATTTTCATTGCAATTTTCTACTAATTTCTACCCA
TTTTTAATGCCCCTTTGGCAATTCCCCACTTCAGGAGCTCAAGTTTGAGGACGTTTATGG
CACCTCGGAAGACACCTACCTAGCTCAAATGGAAAATGATAAACTTGATTAAcacacACT
TTACTCACACATATAAGACTTTAttttttttttTCTCTTTTGAGAATGGAAAATAATAGA
GATTGTAAAGGAAGGGAAAATTTTAAAGAT
>Py17XNL_0104720.1 gene=Py17XNL_0104720
ATGAGAAATATTTAAAAATGATATAAATGCAATATAATCCTTCGCGCAATTTTATGGCCA
TTTTAGGACGGCGTATTATATTTTATTAAATCTTTAGTAGTGTCTAAAATATTCGTGATT
GTTTtatttattcattcattattcattcatttattcatTCATTTTATTATTAAAATGGTA
GAGAAAAAGGACTAAATATATTATTTATATTTCCAATTTACCTTGCatatatatatgtgt
GTATGCATATTTATATAATTGGCAGAATCCAATGCGAATAATACTTTGCCCTTAAAATTT
GCATGAACATTCATACTAATTTATAATGACGGAAGAAAAATGTATTTTTATTATTCTACC
TGATGTCACTAATAATTTTAAAGATGATGAAGTTATAGAAAAATTAGAGGAAAAAAATTT
TATAATTTTAAATAAAAAAAAAGTGCACTTAACAAAACTTGATATAAAAGAGATATTTAC
TTACAAGCCTGAACAATACAATAATATAGATGATTTCTATGAATATATAGAAAGCGGCTT
GAGTGTTATTTGTTTAATAGAGCACCGAGATGGAGAAGCACGCACAAAATTAAGACGTTT
AATAAAGCATACGTCGATAATTATAAAGGACGAATCCTATTTCGAATGCTTGGAATATCA
GTGCAATTTACAATGTAAAGACATACCATTTTATTTCAGCAAAAATGAGTGGTATTTTAT
TCGAGACATGAATTATTTTTTCCCTCCACTCGATAAAACTAATTTGGAAAGAAATTTAAT
AATAATAAAACCCGATGTTATAGAAAAAAACAAAATAAGTGATGTAATAAATGACATATT
GAATTTTAATTTATTAATTGTTTCTGTAAAAAGAGAGATACTAACTATTGAGAAAGCAAA
AAGACTTTATGAGGATATAGTGGATAAGGAATATTATAGCAGCTTGATAGATTTCATGAG
CTCAGACAAAGGAATAGTTTGTCTTATTGTAGAGGGAATAAATTGTATAAGCCGATGTCG
AATACTATGTGGTGAATCTTTATCAAAAATGAATTTTGAAGATATTCCAACTAGCTGTTT
AAAAAGGAAATATGGGACTAACGAAATTATGAACGGAGTGCACCTTCCTGATGATTGCAA
AATAGACAAAGAAATAAATATGTTTTTTTCTAAAAGCCAATTTAAAAATGAAAATGTAAT
TTTAGTAATAAAAAAAAGTTTGGGAAATCCTGAAAAATTAACAATGTTAAGAATGTATTT
AAAGAATTATGGGTTTAAGATATTAGAAGAGAAAATAGTTAAAAATGATAAAAATGTTTT
AAAGGAGTTAGAAAAAGAAGGAATAAATAAAATAGCTAATTGGGATAAAGAGAAATTTAT
GATAATTATAATTTTATCTAGAATAAATTGTATTACTTGTTTATTTTATTTAATGGGATC
AAAAAATGTAAATGAATCCAAAATAAAAAGACCAAATAGTATTAGAAGTATATTTTGTAT
AAATAATGATGATATTATTTTAGTAAAAAATATAAATAACATCAAATTTTTAACAAAAAA
ATTTTTTAATAATGGAAAATATAATGATATAATTACAGTAGAACAAATAAATAATttttt
tttTTGTAAAAATTTTAATTTTTTTAAAAATAGACATGATAATATAAAATTAAAGAATGT
TTTTATTGAATGCTTTCGAAATTTATGTCAAGAAAAGCCAAATGCCAATATTGCAAACAT
GTGGATAAGTCAATGGATAGACAAATACATGAATTTAaatttagataatttagataaTTT
AGATAAAAATGTAAAACGGCATAATGATATATGTTATAGTAACCAGCATGAGGGATATAC
ATGTGAAGATATGGAGTCCaaaagcgaaaaaaaAAGCGAAAAAAATGAAAAAAAGAATAA
AAACTTTATAATAATACCAAATATAAATGAAACAAACGAAGTGAGCGAAATAAAAATAAT
AAAATATTTTGAAAAATTAAATTATATTAATTTGAATCTTAATGAGTTATGTAATAATGA
AGAAAAAAATAATTCTTTACTTGGAAAAAAAATTGAATATACAAAAAAAAAATATAAAAA
TTTAACTGTCGAATTAACAAAaagggttttaaaaaaAACATTAGAAAAAAATAAATTATA
TAATAAATTTATTCTAACAAATTTTTCACATATTATTGATATTTCAAATTTAATAAAAAA
TGAAATAATTTCTGATTCTTTTTGTCTACTTGGAAATTTTGCGAATAAAGTTGACTTAAA
AAAAAATTTGAATAAAAATAATGACTATAACGATTTTTTTTTATTTTTAAAAGATAAAAA
TATAAATGGAATTGGACAATTTGAGTGTAATTCTATAGGACAAGAATTTTTAAATAAAGG
GAAAATACTTATATATAGAAATATAGATAATTATTATCTTGAATTTAAAAAAAAATTTAA
AAATAATATAATAATTTTTTTGGGTGTTAAAACAAAAAAATTACAAAATATTATTAATTT
TCTTATAGATAATTATAATTACATTTTTATAAATCATTTATCTTTGTCAAATGGTAAAAC
TAGATGCATAAACAAAAGAGGAGATGAAGAGAACCACTATGATTCCACTATTGGAGGAAT
ACATTACAAACAAAACTATGAAAATAATGACGACACAGATGAATATTTTTTGTCTGAGAC
ATATTCTCCTGACTCTTCATCTCTCATCTATTCGAATATTATTGAAAAAATTATTAAATT
GCAAAATGATAATTATAAAAATATGATTTTATGCAACCCTCCAATTAACGAAAAGTATAT
TAACTTGGTCATAAAAAAGACACACTCAAATATAAAATATTTTTATTTTGATTCTAAAAG
GGATCTACAATTTAAAGAAGTGTTCACTAAAGgggtggGTGGAAAAGAAAATTTGTCTAA
TAACTATAAGAGTATACTAAGTTACGAGTTTTATCAAAATGAAATAGCAAAAAAATTGAA
AGATAATCCAAATTTTTTTAAATTCAATTTGAATGAAAAAGAAAATGATGTAACACAAAA
TTGTAATAATTATTTATATAATATTTTTGACATTTTaaaaaaaaaAATTATATTAATATG
TAATACAACCAATATAGATGTTAGTTTTATTGGGTTGTATTTGCAATATAAATATCCAGA
TATTATTTTTTGTGatatgaataatatgaataatatgaataaTATGAATAAACATGACGA
AGTTTCTTATAAAAATAAGAATACAAGAAAATTTGTAGATGACGTTTTCGATAATTTGAA
TTATGATAATGAAGAATATCAAAATAAAATATTAATAAATACAATAATAGATAAAATGTT
ATATTTTACTTCACAAACTAATTCTAATTATTTTATATTTTCAGAATTTCCTACTAATTT
AAAATTAATAGATTTACAAAAATTGAGTTTTTTTTTTGAAATAAAATTATGTATATTTAT
AGGAAATGATATTTCTTATTTATCAAATTTCGAATTTTCAAAAAGCTTCCAAACATCTTT
TAGTTCAATTTTTTATTATTTTAAGATTACAGATTCATTATTAATATTAGATTTAAAAGA
TGAGAAATTTAAAATAAATAATGTTAGACATATAGAATCAGATTATGTTAATATTGACGA
AATAAAAAATGATACTTGTTTGATTGAAAAGGAGAATAAAATATTGGAAATAAATGAAGA
ATCTAAAGAGAAATCCAATTCTGTGGATTCATTTTTAGATGCAAATTTGATCAATATAAA
AAATGAGACTCAAATTAATGATAATGTAAAAATCAAAATTTTGATGGAAATAGAAAAAAA
AATAAAACCCAAATTAATTATTTATAATTGTCCAGATACATATGATTTAAAAAAATATTT
AAAAGAAAAAAATAATCAAAATAAAAATGACAAATTTAAATTTATATTTTATGAAGACAT
TTTCAAAGATGTACATGCATCTATTGTAGAAAATGAATCAGACGAGTATTTGAAAAAGTT
ACTaaaaaaaaaaaAAGAGCAAATAAAAATTCAAGTGTATATAAAATATTTAGAAGACAA
ATTAGGAAGCTCAACCAACTTCTTGTTCTCAAACATCGTTCTGCTCGATCTCCAAAATGa
agaagcgaaagaaaaagagaaagaagaagagggagaaacgaaagaagaggaaacgaaaga
gggggaagtgaaagaAgTgaaagaaaaagagaaagaagaagagggagaaaaggaagaggg
agaaatgaaagaagaggaagtgaaagaggaggggggcgaaatgaaagaagAGGAAACGAA
AGAAgaagaggtagaaaaggaagggggcgaaGTGAAAGAGGGCGAACTCTTCAAACTTGC
TGAACTAAAAAAAATAATACACTTCATTTATTTCAAAAAAGTTGAGGGATATCAAAAAGG
AGAAGAGATAAATTTGCCAATTTTGAATGATTATAAAATAGTAAAATATCAAAGTTCGAA
AAATGAGAAAGATAATATAGCTACCGAAATATCTAAGATGGATGATGATATTAAAAATGA
TCAAGtagaattagaattaAAATTAGAAAGTAGTTTTAATTTGATTAGTGGTATAGAATA
TAatgaagaagaaaAGGAAGATGAAAATTTGTCATATAAAAAAGAGGAAAAAAAATTGAG
TTTGGAAAATAGCCAAGTCAATGACATAATAAAAAATGAAGAAAAATTCAAGACAAAAAA
ATGTAGCgaagaagaaGAATATAATAAAAAATGGAAACATAAAATAAATTCACTTTTAAA
TAAGTATCCAAATATAGAACATAGTTGTATATATTTAAACAGAAATTTGCCAAATAATTG
TGATAATATATTTTGTCCAAAAATTATTATTTTATTTATGCCACAAAATATACATTTACA
ATTTTATATATCATTTATGATATGTTCAGTTTTAAAAAATTTTATTTCTATCAACATGGA
GAATGTATATATAGAGGAATGTGTAAAAGGCAAGATCAAAAATAAAATCAAAAgggggCG
AAAAGGAGGACGAAAAAATaatggaaattgtggaaatggaaattgtggaaatggaaagtg
cggaaatggagagtgcggaaatggagagtgcggaaatggagagtgcggaaatggagagtg
cggaaatggagagtgtggaagtggagagtgtggATGTGGAGAGTGTGGGCATATAAAAAA
CCAATGGTTGGGGAATAATAATGGAATACAAAATTCAGATGATCCTATTGAAATAAAAAC
AATATTTGAAAGAGTAATTAATAAAATAAAAAATACAGAAAATAACATATTATTAACTGG
TTTCCCAATTATTAAAAATAAATATAAGATTTCTGATTATTTCTATCAATTTAATTTTTT
AAAAAATTATAAAATTGATGGGATCATTTCTTTTTATTTTAACACCTCATATTTTGGCAA
CTTAAATTGTGATGAAAATATTTCCATAGATAAATATGAAGACTTTACAAAATTTATTAA
TAAGGAATTTGGATATAATCATAAATTATATTTTAAAACCATAAATGATCAAAATGATAT
TACCAATGCTCTTACAAATTCTGTGAGTGGCATTTCTAAATTTTACTTGCTCACACAGTA
AATATTTTTAAAAATTCTAAGTGTTAttttttttttttttttttTTGAAACTATGGATAA
AATTTTCAAACTTATAAACACACTGAATTTATTGCAAT
>Py17XNL_0104721.1 gene=Py17XNL_0104721
CAATAAGTAGAAATAATATTTATTCCCTTAAAAACAAAAAATATACACTAATATATGTAA
CTGTCAAATAGTTAAAACATTTTTAAATGTTATAATAAATACATATTCATAGTAATAATA
CTATTTTGCAGTTTGTCTATTTTCCATTTTTGAAGAAAAAAATTATTTTTTTTTATTGTT
TTCATCGTATATTACTATTTGTTATGCTAACAATTTTTGTCAATTCTGCTCATTAATTGT
TTATTTTAAAATTCAATTTAATTAGCATAATTTTAATCCAATTCAATATATCTACGGCTA
GTTCCTAATTTATTTAAATTAAGCCAAACTATTATATATTTTTTTTGTTttttttttgtt
ttttttttgtttttttttAATTTCACCTCCCCCTCGATTCGATAAAATGTATAATTCTTC
CAATGTATCATCAAATGAAAATAAGCAAATTAAAAGTCCCGTTATATACAAAAGCAGAGC
AAGAAGTCTTATTCAAAAAAATGTTGAAAATCGTTCCAACATGAATATTAATGAGCATAA
AAATGGAACAAGTATCAAGGATAAAATTATAAGATTATTTTCAAGCCAACATGAAAAAAA
TGAGAAAGATATTCAACAAACCAAACTTAAATCAAATGAAAATACTTGTAAAAAAGAAGA
AAATTATAATAGAATAAAAAACAATTCAGATGATTATGACCAAACTATAGAATGGCAACC
AGTTTATCATGAAACTTGTAAAATAAAATTACCTGTAGAAAATTATAATAATACAAAAAT
ATCATTGCCTGAAGATGTTTTAGATGATTGGGTTAGTAATCAGAATAAAGTTTCTCAAAA
AATGAATATTCCCAAAACATTAAATAATAAATATGAGAATAATAACAGTGTTGATAAACA
AATGGATTTAAATTGTGATTTTATTTTTAATAAAAATATAGAAAACAAATTATGCACACA
AGATAATAATGAACCATGTTCGAAATTTAAATCTTATTATAATTATTACTTAGTAGATGA
GTACTTAGAAAGTTTGGCAAAATCACAAAATAAAAATTTAGAAGCAACAGGATTAGATGA
AAATGGACAATTATATGATAATGTAAGTTTACATATAAAACCTATAATCACATCAAAGCA
ACGATTAGAAAATGGCGTCCCATATGACCCACAAAATCTATTGAATTAAACATAGTTCAT
TTAATCATTGATCATAATTAGAAGCTTGAAgaattaatcatagttcatttaatcattggt
tataattggaagtttgaagaattaaacatagttcaCATTTGTTGGGTAAGCACACATTAG
CATGTACATGTATATATTTGGAAAGGAACTAGAGATATGTTAACTTATGAAAATTTTATT
TTTTTTTATATGCATATATTTACATTCAtatgcataTTTAAAGTTTGAAGCTTTCTCAAC
TTTTCACATTTTGAATTATTTCGAATCATTGCATAGTGTCCGTACATATTAATAAGTGTA
TTAAATTTGTTTAAACATTTAATTAATTTTTAAAAGTCACTATATAGTGAATTTTACATA
CAAATTGTATTCTCTATATTTCTATACCTTTTAATTGGTAAGTGT
>Py17XNL_0104722.1 gene=Py17XNL_0104722
AATAAAATTGaaaaaaaaaaaaaAATGTAAAAATAATTTTTAAAATGCATACATGTGTTT
TAAATATTCCATAATTTTTGTAATTTTATTCATATATTTCTTTTTAAAAATCGAAATGGA
GTCTATGACTATCATGGCTTCATGTTAATACAAAAATGTATTTGTGCAAATTGTTGACCA
atatatatatatgtatatatatatttTTTGAGGTATCGCTACCCTTTTTATTATATTGGC
ATCCAAAATAAAATAGTAACTTATTATGGATAGGCATATCCTTTGGATGGTTCCATTGTT
ATGCCTTTACAATGCAAATTTGTGTAAATTGAATAATATAATTAAGTATCATAAGCATAT
ATGTATCGAAGAGATAAACTAATGTAGTTTAGAAAGGGGAAGGGAGTGTGTATTTGTTAA
TTCCGTTTTTTACAAAATGACAACACTAGACAAAATAGGAATACAGGGAATAAGAAGTTA
TTGTGATGAATATCCACAACAATTAGAATTTTCTTCGCCTATTACAATAATATATGGGAA
TAATGGAAGTGGTAAATCAACTATTATAGAATGTTTGAAAGTAAATTGTACAGGAGATTT
TCCACCAAATGCCGAAAAAGGGAAATCTTTTATCCATGATCCACTAATATCTAATAAGAT
GAATGTTCGTGGAAAAATTGACTTATTACTAAAAAATTATAATAATAAAAAGATTGGTAT
ATCTAGATCTTTTAGTTTATATTATTCTAAAGATAAACAGAATAGAATAAAACATACTTT
TCGATCTTTAGATAATAATATTATAATTAAAAAAGACAAAGGTGATGATATTATAATAAC
AAATAAATGTGTTGATATAAATTGTCATATACCTAAATTAATGGGTGTATCTAAAGCCCT
TTTAGAAAATGTCATTTTATGTCATCATGATGAAAGTTTATGGCCATTTAGTGAATCTAC
AAAAATAAAAAAAAAATTTGATGAACTTTTTGGGGATGATAATTTTTCCAAAATATTAGA
AGAACTTGTAAAATGTAAAaaAAAAATGAATGAAATATTAaaaaaaaaaAATTATGAATT
AATAAATATAAAAGATTCTTATGaaaaaaaaaaaaATATTTTTTTAGAAATTGAAAAAAA
TCAAGCCGAAATAGAAAATGAGAAAATTTTTATACAACAAGAAAAAGAAGAGTTGAAAAA
AAAAACGATTTTATTAGATCAGTTTAAAAATAAAAATAATATTTTATACAAAATTAGCTC
AGATATAGATACTTATTTTGTTTTATATGAAAGACATCAATCAGATATCCAACAATATAA
AAATATGAAAGAAATATATGAAGAAAGCTCCAGTGAACTTGAAAAATTTTCTGATCTTTT
TAAAACCGATTTAATTAAATGTAATGAATTAATTGAAAAAATAAATGACGAAATAATAAA
ATTAGAGGAGGAAAGTGAAAATTGTCTAAATGCATATGCTTGTGGAAATTTAAAGGAATG
TAGTGAAATATCTGATTCGATTTTTTGTTTGGAAAAAAAAGAAAAACAACTTTTAGATAT
GATAAAAAATATATATGATTTAGATATATGCATTTCAAACAATTTTAAATGTAAATGTGT
TAGAAACATTCTTTTAAAAGAACACAAAAAAATAATTTTACTTGCTCAAAATAGTTTTCA
TACATTAACTTTTATTAAAAGTGTTGATATTTCAACAAGGAAAGATGAACTAATTTCAAG
TTGTGATTGGAATGAAATTAGTAGTATGAAAAAAGAAGATTCTGGAAATAGTAAGAAGTG
TATAACAAATAGAGGAAGAATGATAAAAAAAATAGATTTGAATTTTTTAAAGGACCTTGA
TTTAAATTCCTATCAATCTTTTTTTGATGAATATAAAGAATTTGAGAAAAGACATAAAAA
ACGAATTAAAAAAATTTATAATTTTATAAGACAAAAAAAAATTCAAAGTCGAGAAAATAA
AATGGAGAAAAATAAAAATAAGAATATTTTAAAAATCAAAAAATATCAAGAAAAACTTCG
AaaaatagatAAAAAAATAGATCAAATAGAAAAATATAAAAAACAACTGATATTACTAAA
ATCTAATGATGATATTTATGATAAAAAATTTAAAAATTTAGAGAAAATGTTTCAATTAAA
AAATATATATGACACTATAATATTGAATAGATATGATGGCTGCAatgatgataatgctga
taatgatgatgatgatgatgatgccgataatgatgatgatgccgataatgatgatGATGC
TGATAATGATAATAATATTTGCACTTTTAAAGAACAAAATGAaaaaaatataaaaaaaaa
aaAATTAAATGAAATAGTCAATTTAAAAAATAAATTAAATAAGGTGTTAATCTACATCAC
AAATGTTAACTTACTTTGTGAATATTTTTGTGATTTTGAAAAAATTAATAAAAAAATTAT
ATTTTTTTTTAGACACCTTTTTTTATATTTATCTCAAATGAAAATATTTTTAAAATTATG
TAATGGAATACAAAAAAAGAAAAATTTATATGATTGTATTAAAAGATTAGGGATATTAGA
TTTTGAGGAAAATGAGTTTTATTCTAATTTTAAAAATGACAATTCTCAAATGAGTATAAT
TATGTCTAAAATTGGTGAAAAAAAAGAGACAGATAAAATGTTTATTCCAATGATACATAA
TAATTTGAATGTAAAAAAGGAAGAAGACAATTTGCATACTTTTGAAGAAAAAACAGTAAA
ATTAGAGAATAAAATCGAAAAAAATACAAAATTAAAAAATTTAATATCTTTAGAAAATAT
CACAAATTGTGTAAATAAAAATGAAGATATTTTAAGTGACAATCTTATCAAATTGGAATC
TAAAAAAAGAGTAACAGCTCATTTTGAGGAACTTGAAAATGGAATGAAAAAAAAACGACA
GGAACAAGACAAGTTCGAAACAGTGCAGAAAATGAAAATAGAAaaaatcgaaaaaataag
caaaatagaaaaAATAAACAAAATTGAAAAgggGGAGAATGAAACTGATTGTGAAACAAA
GTTAGAGTGGAGTCAAGAGATGGGGATAGTAgagaGAGGGTTATGCGAATATGCCGAAAA
ATACGAAAAAAAAATCGAAGAATATAATATAGAGATTAAAAAAATAAAAGATAAAATTGT
AGCTAAATCAAATGAGACTATAGAAGCAGATAAAGAAATGAAAAATTGTTTAGAAAATAT
AAAAAATTTTAAAGGGATGTTAGAAAAGTTGGAAATAAAAAATGTAAGTAATTTTTTGGA
TATATTTTATCAAACAATAAAAAAAATAAAAGAAAGCAAAAGAAATCTAAATTGGTTAAC
TCGAAAAAAGGATGAAAAAATTATAAATATAGACAAAATAAATGGAAGCAAATTTTGTAA
TATATGTAAACATAATTTAGAAGAAAATGAAATGAATAAAATAAAGACAGATTTAAACAa
tgaaataaaagaaATCGAAAATGAAATAGAAGAAGAAAACACAAAATTAAATAATTTaaa
aaaaaataaaAAAAAATATTTACCCTTACTAAAATATTACTATAATTATATTCATCCTAT
AAGTAATCAAATTAATAATTTATCAGAAAATAAAATAAATGAAATAAAAAATGATCTAAC
AAATCTTCAAGAACATTTAAATATCTATTTAAATAAAATAAATAAAACTAATGAAAAATA
TAAAGTATTACACAAAATTTTTAATATTTATCCTAATCTTATTAATTTTAAAAGAGAAAT
TGTTAAGCATGCAAAAAAACTTTTTTTATGTAAAGACCAAATAAAAAATGTGTTGAATTT
TTTTAAAGAGCATAATAGTGACAATTATGATACATTGTTTGGAAAAAACGAATTTTATAA
TTTAAGTGGCAAGTTTGCAAAACTAATGGAAAATAGTGATGATAAAGATAGTTCAAAAGA
AACTACAAATTTAATAACAAAATTAAAAGAGGTCTTTGAAATGTTTATGAGAATAATTGA
TAAGAAAGAATATTTTAAATATATTACTAATATTATTGAACATAATTATGATAACATTTT
GTGTACCTTTTCAATAAAAAATGCACTTTTATTTATTAATAATGATGATAATATCTATAC
AAAGAGTAACTCTttttttTTTTCGAAATTTATGAAATTATTGTCAATAGAAATAAAAGA
AAAAATTGAACAAACTATAATTAGTAATTCGGGTGTAGACACAAATGAAGATACCAGATT
AGAGAATAAAGAAGATGTAGAACGAGAAAAATTTAATTTGAAATATGGTGATAAAGAAAA
TGATTCAAAAGATTTTGAGATATTTTTTAATAATGAAGAAAGATATAGTCTTATAAACAA
ACTAATAGATGTAGAAAAAAAAAATAAAACTATCGAAAAGTTATGTAACGAATTAATAGT
ATATATAAAGAaagaagaaataAAAACAGAAGAAGAAATACAAATGTTATGTAGAATGGA
ATTTTTAATAAATGATAAAAAAATATATGTAAATAAAAAAATAAAAGAATTAGAAGATTT
TATAAATAAAGAAAATAAAATAAAAGAGTGTATAAAAAAAACAGATATATTTCTATCTTA
TTATTTAGAAaaaaaaAAAGAAATAGACAAATTTATAAATTTTAATAATGTTTTAATAAA
aaaatataataaaaaaaataAAGATATAaaaaaaaaaataataaatAATAAATATGGAAT
ACTATTTGAAAATAAAAATTATTTTCTAAAAAGTTGTATAATCAATACAATTTGTAATAA
CCTTAAATTAACAAAAAGTGAAAAAGAAAAACAAGAATCTAATTTGAAAAATATTAGAGA
GCAAATTTCTAATAATGAATTAATAAAAAATGAATCAAATGAGATAATAAATAAAATTaa
aaaaaaaaAAGAACAAGTATTGTGTCTTAAGGAGGAAAAAATAAATATAGAAAAAATGCA
TCATAATGTAGTTATAAATACAAATTTAAAAAAAATACATGAAACATTTTTAAAGCAGCA
AGAACAATTTTTGGAATTATTATCAGAATTTCGAGAGAATGTTTTGAGAAGAAAAAGAGA
TGTAGATGTTATTACACAAAATGAGATAAACAGTTCAGACAACATAGATGTAACAATTAA
AAAAAAAATAGAAACAGAGAAAAATATAATAAACAATCAAATTAATGAAATAGAATTTAT
AATAAAAACATTTCAAATAAATTATCAATCAAATGTTGATATTCACAAATTTTTAAGAGA
TACATTTGATTATCTAATGTATAAAAAAAAATTAGAAAAAATAATAAATACTGAAAAAGA
AATATTAAAAAGTAAAATAGAAGAATGTAAAAAATGTATTACAGATATTCAAATAAAAGA
AGGAGAACTTCAAGGAAAAATATGTTTACGAAATGAATATGTTGAAAAATTAAAAAAAGA
TATAAAATCTGGGTCTTATGAAAATATAGATAATGAATACAAAAAAAAATTAATAGAAAT
ATGTGTATATAAAAATGTAATAAAAGATTTATCAAATTTTCATAACAGTTTTGATCAAGC
AATTATTAAATTTCATTCTTTAAAAATGCAAGAAATAAATTTATCTATAAAAAATTTATG
GAGAAGAGTGTATAATAATCCTGACATAGATTATATATATATAAAATCAGATTTAGAAAT
AGAAAATAATGAAAAAATAAATCAAAGAAGATCCTATAATTATAGAGTTGTTATGGTAAA
AGATAATTGTGAATTAGATATGAAAGGTAGATGTTCGTCAGGACAAAAAGTTTTATCTTC
AATAATAATTCGATTAGCTTTAGCAGAATCTTTTTCTATTAAATGTGGTATATTAGCATT
AGATGAACCTACTACAAATCTTGATAAATCTAATTCTAAAAATTTAGCTAATTTAATTGC
TAATATTGTAGATCTAAGAAAAAACAGTTCATCATTTCAACTTATTCTAATTACACATGA
TACATATTTTGTAGATGCTTTGTCACAATATGGATTAACAAACTGTTTTTATAAAGTAAG
GAAAGATCGAAATGGGTATTCTCAAATAGTTAAAGTTGAAAAGTAATGCAAGCTTTTTTG
CGCCTCTATTTTTATCATTTACTTTCGCACATTTTAATTTTGCtttcatatgtttaaatt
ttacttttCATGTGTTTAAATTTTACTTTTATGTTAAATATATCaaa
>Py17XNL_0104723.1 gene=Py17XNL_0104723
CTTTACACAAAATAATTAATATATTTTATAATTAAAAAAATAAATGCATTTTAATATTAA
TTTTTATTATAACATGTAAGCAcacacgcacaTAATATATATATTGCCCTATAATATCTA
TTCATATAATAACATATCCTCCAAAATGGCATTCAATATATTATTTTTAAATAATTTGGG
AGAGAGGATTTTACAATATTTTAATGCGTCGTTGAAACCGGGAAGAAGAGTTACTAAGGA
TTGGTTTATGATAAATCCAACACATTTTTTTATAGTTTTTTTCACATATTTTATTtttat
ttttatTGCATATATATATAAGTCTTTATATGCTACACATCAGAATCCTGATAAGCTATC
AAAAATAAAAGCAAGTTCAAAGAGTAAAAATTCTCGAAGCTACATAACGCTCGAAAAGCT
AGTTCCTATATACAATTTAATACAAGTATTATTGAGCGCTCTCATATGCGTCTTAACAAT
TTATAATGCAAGAAAACGAGGATTTTCACTTTTTTATAATTATGTAGATTTTTCAAAAAC
AAATATTGCATTCTGGTGTTGGTTATTTTACTTAAATAAAATATTTGATTTTGTCGACAC
AATATTAATTGTTATTAAACAAAATTGGAATCAATTTTCCTTTTTGCATGTTTATCATCA
CATTTCAATCTTTCTAATTATGTGGATAAATACAAGCGTTGGTTATGACGGTGATGTGTA
TTATATAATAGTATCCAAGTAAGACCAATCAAATAGAAAAATAATATACTATATTAAAAA
AAATTAAAATATATCTTTATCTTCCAAAAGAATATAAATTTGTATATATAAATATTATAG
TGTATAAAAGTTGCATTCGACAAATAGTTCATACCCTCATTATAATAATCATCTATTATT
ATTTTATTTATATTAtattatATATTTTTTTTACAGCTCATTTGTGCACTTCATTATGTA
TACATACTACTTCTTTTCAAGTTTAAAATATAAAATACCAGTTTATTTGAAATCAAGTGT
TACCTATATCCAGATGTTACAAGTAACTTAACCTCCGAGATTTTTTTATTTTATATTTTC
ATATTTCAtattttatattttcataTtttcatattttatattttcatattttcatatttt
atattttcatatcttcatatCACTTTTTATGCTGCTCAAATTAAGAGAGCTATGTGCACA
TGTTTATTTATTTGCTTACTTGCATTAAGCCCATTTTTTACCTTGCCATGTTAACGCTCA
TTTTTCCCAATTTTATATTTCTATTTTATCAGTTTGTTTCAATGATATTGCCAGGATTTT
GTATTTTCTTTTTAAATTATAAAACCCCTCACCCAATTAGAATAGTAGGATTATGTTTCT
ACTATTGTATTTCCCTTTTAATTTTATTTTGCCATTTTTCATATAAAACATATATACGCc
ccaaaaaaaaaGTTGC
>Py17XNL_0104723.2 gene=Py17XNL_0104723
CTTTACACAAAATAATTAATATATTTTATAATTAAAAAAATAAATGCATTTTAATATTAA
TTTTTATTATAACATGTAAGCAcacacgcacaTAATATATATATTGCCCTATAATATCTA
TTCATATAATAACATATCCTCCAAAATGGCATTCAATATATTATTTTTAAATAATTTGGG
AGAGAGGATTTTACAATATTTTAATGCGTCGTTGAAACCGGGAAGAAGAGTTACTAAGGA
TTGGTTTATGATAAATCCAACACATTTTTTTATAGTTTTTTTCACATATTTTATTtttat
ttttatTGCATATATATATAAGTCTTTATATGCTACACATCAGAATCCTGATAAGCTATC
AAAAATAAAAGCAAGTTCAAAGAGTAAAAATTCTCGAAGCTACATAACGCTCGAAAAGCT
AGTTCCTATATACAATTTAATACAAGTATGCCCCTAAAACATATCTTAATAATATTACTA
GCCCAGACACAATATGCACAAGCATACGTGGATgcatgcatacatacattcattTATACT
ACATTTTTCATTTTGAGTGTCTGAAAAATAAGTTACCCCAATTGATGCAAATATATATAG
CTGATCATTCACAATACAAACAAAAATGCATATCCACAACTATACATGTAtatatatata
tatatttatatatatatatttttttttttttttCGTGATTTTTTTATAGGTATTATTGAG
CGCTCTCATATGCGTCTTAACAATTTATAATGCAAGAAAACGAGGATTTTCACTTTTTTA
TAATTATGTAGATTTTTCAAAAACAAATATTGCATTCTGGTGTTGGTTATTTTACTTAAA
TAAAATATTTGATTTTGTCGACACAATATTAATTGTTATTAAACAAAATTGGAATCAATT
TTCCTTTTTGCATGTTTATCATCACATTTCAATCTTTCTAATTATGTGGATAAATACAAG
CGTTGGTTATGACGGTGATGTGTATTATATAATAGTATCCAAGTAAGACCAATCAAATAG
AAAAATAATATACTATATTAAAAAAAATTAAAATATATCTTTATCTTCCAAAAGAATATA
AATTTGTATATATAAATATTATAGTGTATAAAAGTTGCATTCGACAAATAGTTCATACCC
TCATTATAATAATCATCTATTATTATTTTATTTATATTAtattatATATTTTTTTTACAG
CTCATTTGTGCACTTCATTATGTATACATACTACTTCTTTTCAAGTTTAAAATATAAAAT
ACCAGTTTATTTGAAATCAAGTGTTACCTATATCCAGATGTTACAATTTGTTTCAATGAT
ATTGCCAGGATTTTGTATTTTCTTTTTAAATTATAAAACCCCTCACCCAATTAGAATAGT
AGGATTATGTTTCTACTATTGTATTTCCCTTTTAATTTTATTTTGCCATTTTTCATATAA
AACATATATACGCcccaaaaaaaaaGTTGC
>Py17XNL_0104724.1 gene=Py17XNL_0104724
TAACATTTTTTGTGTAAAATATTTATATTTAATAAATACATATATATGACCAGTTGTGTT
TGGAAAATGTAAACGAAAAGACACCAaaataaataagtaaataaaTAAGTAAATAAAATC
AACAaatcaataaaaTAATCAATAAAATTTAGAACAGATCACATAATTCATATTATAATA
ATTCAGCACATCCAACGAAGACATATAAAAGAAAAAACAAACtttttttttttttttttt
tttttttTTCGTAAGTTTGATACACTAAAATAATTACAAATTTGATGTCATAGAATAGAA
ACCAAAATTAATTTCTTAACATTTtgtatccccctttttttttccctttttttttttctc
tttttttttttccctttttttttttccctttttttttcccttttttttcctttTTTCTGT
ACCCATGTGATATAAAATGGAAATAAACGAAAAtgatgatgaaaaaaAAAACTCAGATAT
TATATGGGAATCTTTGTATAATGATTTTGAAGAGATAACTGACACAAATAAAAAACATTT
TAATTATATTGAAAATAGTTTGTATAATTTTTGCAAAGGAGTACAATTTTCAGAAAAAGA
TAGTTGCAATTTAAAAGATCGAAACCCTGATATATTTGGAAAtgatgaaaataataAATT
AGAAAAAGTTGAAAATTATAATATAAAAGATTCTGATGAAAATAATAATCAACTAGCCAT
AATAAATAATAATGATAGTAGCGATTATGAAAATTTaaaaaaaaaaAATATTTTATATGG
AAAAATTTATAAAAATGAATATTTAAAAAATAATTATATAGATAATGATAGTGATTATTT
AAAGGCAGAGACACATATAAGCTACAACGATTTTATAAATAGTGATAAAACACGAAATTC
GGAAAATTTAAATCTTTCCTTCTCAAATATGAGCTCCGAATTAaaaaaaaaaACACGCAC
AATAAATAACGATCcgaatggtgcaatttatccgaacaatccAaacgatgcaaattattc
gaacgatGCAAATTATccgAACAATCCGAATGGTATTCGCAAAAATGAGATCCCAAATGG
GAATGTAAGAAATGTCGTATCATTTATGAGCGAGTGTGGAAATACTAAACAAAATATTAA
CATTGCTAAAATGAGAACAGAATTTTTTAGAAAAAGAGAAGAAGATTATAGATACTTGTT
AAGTAATAAAAAAATTTATGATGATTCCAAAAGTTGTGGAACTGAAATGTTATATTCATC
ACAATTTAGCACATTTGATGGTTATAAaaaaaAAAATAGTGTACTTAATAAATTAAAAAA
TAATAAAAATTTTGATATAAATAGTGAATTTaattataattataaTAATAATGCACTTAA
TGAaaaaaatggttcggatatatcaaaaaatgttTCGGATATATCAAAAAATGTTAAGAC
AAATATAAATAATTTAAATTCTTTAGAAAAATTAGATATATTATTAaaaaaaaaAAATTA
TAATTTAGTTAATAATGAAAATCCAGAATTATTATCCCTTTTTTTAAATCATGAAAAAAA
TAATAATTTATCAAGAAAAGCTTTATCACAATGTTCAAATAATGATTATAAAACATATCC
ATGTATTTTAGAAAAATTTGaaaaaaaaaaaaatcccCAATTAATAAACACTATTGAAGA
TAACGATCATAATGAACTAATAAATAGATCAAAAAAATTATTAGAAATAAGTAAAAAATG
TTTAAATGATGAAAAAAAATATAATAAAAATACTTTCACTGATGTAAATTCAAACAATTT
GAATAAAAAAAATCAAAATTTTATTTTATCAAAATTGATTAGAAATTGTCATTCCActtc
tgttcctTCTGTTTCTGCCATTTCCACATTTAGTGAAAAAGTTGGTCCTAATAataacat
aataaatgaatacgaatttggtaagctcaaaaatgaatacgaatttgataacataaaaaa
tgaaTACGAATTTGGTAAGCTCAAAAATGAAGTGGGCTTAATTAAACATGGTTCTTCTAT
ACATGGGAGAGAACAAGATAGCTATAAATATTATGGAAAAAATTATATTCATCTTAAAAA
AGGAAAAAATATAATATCAAGTGCTAGCCAAATAGATAAATTAAGTCAAATTGAGGATAA
AGAAAAAGACAAAAGTGAAAAGGAATATAATAAATGTTTATATCATTTATTTGAAGCTTA
TGATAAAGAAAAAATAGATGATATGAATGAAAATAATATTTTACATAGAGACAATAACAT
AATACATGCTGATTCGCATAATTTGAATAAAAACAATAATCAAGATGTAACATATAATAA
TAAAAATGAAGATAATAAAATAAATATTACAGATTGTAATGAATTATATATTTCTGATTT
AAAAGGAAATAATAAAACTAATGTTGAAATTAGTAATAATACATCCAATTTTGAAAATTT
TGATGATAAAAAAAGTTATCTAGGTTTAAATTTTCTATTTAATGATGATACAAAAGGTAG
CAAAATTGGTGATACTGTTGATAAAAATAAACAAAATATTAATAATATTGAACAGATTTA
TGATTTAAACAAACATGAATATAATTTAAATTATAAAAATTGTGAACAAAAAATAAGTGA
TGAAATAAAAATGTTAAAAAATAAATTCATTGAAGAAAGAGCTGGAATAAatgatgatga
taataataATAGTGTTAGTAGCATAATAAATTTCCGCGAAAATAATAAAGATAATGAGCT
TTACACTGAAAAAATAAAAAAAGAAATTATTGAATATAAAAATTTGGAACATATATCAGA
CGAATATTTTAATAAAAATTATAATGGTAATGATTTAAAACTTTTATTTAAAGAAAATTT
ATTTTTACAAGAATTATGTGAAAAAAGAAAAATTCGTTTACAAAAATATAAAATTGAAAA
AGCTAAATTGTGTGTAGAAATGAAATCGCTTTTAAGTTTTAACAATAATTTAAGTTGTGC
ATTAAAGGAaaaagaaACAGAAATTACTATTTTAAAAAAAGAAAAAGAACAATTAGAAAA
TGATTTAATGAAACAATTAACTAATAATAGTCATAATAAATATGATTTCCTAACAAATTT
TAAATTACAAAATAATATAAATAAACAAGAAAAAAACGCAAGTTTTAATACATGTAGTAG
TAACAGTTATAATATGATGTTATGTGATAAAAATGATGCACAATCACATTACACAAATGA
TAATAATTCGTCTGTGATAAAAAATTATGAAAATAAAATTCAAGAACTTTTAATTCAAAT
TAAAATGTACCAAAAAAAAAATAGCGATTTGCAAGAACAATTGAAAATATTTATGAACGA
GTAAGGAAAAAATataaaaaaaaaaaaaataaataaaaaaaaaaaaaaaATAAAAATAAT
TGGCTAGCTGTCGAAAAGACAAAATGTGGGCATTGTTGCCCAAACGTTATATCACATTCT
ATTGTGATACTATTATTTGAATTCTTTTAAATATGTGAGCATAtgtgtgtatgtatGTAT
AAGCATTATTTGATATTCGAATTAACAATATGATTATTTTTATTTTTGTAATAATTTTCA
TTTTTTTCCGCAAAATTTTTTATTTTTGTGTACATAAAAAATTTATTTATTATTTTTACA
ATGTCTTATGGATAAAAGTAAATGTCCTATAATTTTACGTACCATATGCATTTTcaCATT
TCATATTTCACTTATTTTTAATAAAACATTAAACAACTGTTTTAATTTGTTTACGGTTTT
TATTTTTTCAAAATATGAGTATTGTCATAACTTTAGGTTGGGGGTTAATTGATTTTCTAA
TAAAATCATAAGTACATTTTACGAATTTATTCATGGTTAATTTATAACATTTTTTTTAAT
TTATAAAAAAAGGAAaaaattataaaaaacatgataaaaagcatggtaaaacacatggta
>Py17XNL_0104725.1 gene=Py17XNL_0104725
TTGGATAATATATATAGTTACATTTGAATAAAAAAAATTATTATTTATTAGTTGCTTAAA
TTGAACGACATGATATATAATTTAATTTTTCATGTTAAATATGTCAAAAAATaaaataaa
ataaaaATAAaaaaataaaaaaataaaaaaaGTCAAaaaaatcaaaaaaaatcaaaaaaa
tcaaaaaaaatcaaaaaaatcaaaaaaaTcaaaaAATATATTTTACCTTTGAAATAAAGC
CAATTTAAAGGGAAAGGACATATTCTTTATATAGTAAAATAGCCTAATTTCCATTTATAT
TTATTTGTTTAGACTCGAATAAAAGTCATTTCGTATgtcatttcgtAtcatttcatatca
tttcatatATATACAATTAGCAGAGGAGAAATCATCCCCAACATTGCAAATTAATGGATA
TAAAAATGTATGGCATATTCCTATGCGTCTACTTAATATGCAACATGTCGGTATAATTTT
TCACATTTTCAacctttccaacctttccaaccttttcaacattttcaCTTCTTTAAATGG
GTATACATTTTGATGGTGCAAATGCTGACAATCATAATTCAGTTATTTATTGAGATTACA
TTTATAATTTTTTGTTTCCTTTAAACTTATAAATTAGTACCATTATAAATAGCAAAATAT
AATCTCACTTAAACATGTATACATATCAATGTTTATATATCAATATGATGATTTTGTTTA
AAATATGAGTTTAAATTTTAGCATAGCTAATGTGGTATATGTAAAAAACCTTTCTGCTAA
TGTATCAGAAGAAGATATAAGGGAAAAGTTCAAAGGATGTGATGAAATAATTAGTGTTGT
ATTTAAAAAATTCCCTGGAAAAGATCAAAAATATTGTCAAGTCGAATTTAAAACTTCCAA
AGGAATAACAAAAGCTTCAAGACTAAATGGGGAACTTTTGTTAAATATCCCAATGTATGT
TACTGTAATTGAACCAATTTTGCAATCACAATCTTTTAGTGAAACATCAAATATTAATGA
ATATGATAAAAATATAAATAACAATGATTACAATAATTCCCAATATCAGAACTTGCAAAA
TTTTCTTGGGGAAAATCAAATTATTTCAGACCAAAAGAAAAAACTTGTTGATTTTCAAAA
TGAGTTAAATGAAAAAAATAAAAAATTTGACGTATTTTCGAAAATTATCTATATGGAAAA
TATCCCCGAAAAGTATACTGAAAATGATGTAGTGGAATTTTTTAAAAATGTTGGAAAAAC
TACAAATTACAAGTTTCTATATAATGAACAAATAAATAAGCATACAGTATATGTTGAATT
TATAAATGAAGAAAATGCAAAAGCAGCTTTAAATTTAAATGGAACGAAAATAGAAGATAA
AGAGGTAATAATTAAAGATGCATATAGTATTCTGAATCAAAATGATAGCACATTAAAAAC
ACAATTATCTATTTATAACAATTTAAATAAAACAATTAATAATGACAAAAATATAATAAA
TAAAAAAAATACTGTAAATGAAAAAGTAGAAAAAGTTTTAGCTTTAAAAGAAAAATTAAC
ACTTAAATTATGTGCTATGTATAACCCTAATGTATTATTAATGAACAATCTTATGCAATC
TAATCAATTGCTATTAGCTAACCCACTAAATAATATTTCAAGCAATAATAATATAAAGAA
AGAAAAAGAAAAAAACGATAAAAATGAATCTGATTTAACAATTAGTCAAAAGGAATTCAA
ATCTGATGATAAAAAAAAtgatgataaaaaaactgatgTAGATATGAGTGATGACGAAaa
aaaaaaatatataaaaaaaaaacaaaaaaaaaaTACTAAATATAGTACCAATTCTCATTC
TTCACACACAACTGAGGAATCATACGAAAAAAAATCTGACCAAATTTCATCCAAAAGCCA
AAGTAGCAAAagcagaagcagTGGaagtagcagaagtagaagcagtagaagcagaagcag
aagcagtagaagtagaagcagtagaagtagtagtggtagGTCGAGGGTAAGGAGGAAAAG
CATCGATAAAAGGCATAGTAGCAGAAAAAGAGACAAAATAAAAAAACGAAGCCCAAGTTc
aagttcGAATTATAGCAAAAGTGATCCACCAAGTTCTTATGATTCTGGAAAACATACTGA
TAGATATAAATATCAAAATCAAAGACACAAAAAAAAACGAAGAAAAAATTCAAAAGGAAA
TTATGATAGTTCTGATACTTGTAGCCATTCTTCAcattcttcaAAAAGAAAACAAAGAAA
ATCAAATAGTGACAAACCATGGTGGATAAAAGAGTCAGAAAAAATGGAAATGCGAAAAAG
AATGAAAGAAAAATATCGACGAGAAATGTTATATAGGCACAAACATAAAGAAAAATCAAG
ATACCGACATAGAGATAGGGatagagatagggatagagatagggatagagatagagatag
ggatagagatagagatagagatagggatagggatagagatagagatagagataggAGATA
GAACAATTTATATTATCCCTCTATATATACAATATGTATGTTATAGATGTTTTATATACT
ATTCCCAAATATTATGCATATATAGCAAATTTCTCcccccTTCTAAATTAAGAAGGAAAA
AAAAAACATCCTGTATATATACATGAATATGATTGAGATTGTACAATTTTGTAAATGTTA
AAAATAAAGGGAAATGAGAAGCATACGATTTTATGCATGGAATTATTATCTTTTTTAGTA
CTTGATATTTATTCCTATTTttgatatttattcctatttttgatatttattATTTATGAG
AAGTGTCAATTTAAAAATGGGGGAACAAATATGTAAACTAAATAATTATATATATGTATA
TGGATATATTTACAAATAAAATAAGCGAATATTTTATTTGCCTATTTTTTATACTTATAA
AATTGAATTTGTTAAAATTTTGTGTCTTTTGTATGTTATTTTTTCAAAAGTTGTAAATTC
ATTGATATGCATAATATATTtatatttatatttttatttatatttttatttttattttta
tttatatttttatttttatttAAATGTCTTAATAAAAGAGACCATAATTATTATCATTTT
ATTCACCCTATATTTTACATGATATCATTTTTTTGGTTTGCTAAAATACATTTTATTTAT
CCTTTTTCAGCAAATATTTTTATTTTTTTTAACTTATGGTATATATCCAAATATATTTAC
TTCAAATTATTAATTGCATATGCCTTATTTTAGCGTCAAGCAATTTAGACTTTT
>Py17XNL_0104726.1 gene=Py17XNL_0104726
TTTATATATATCAAGACAATAACCCTTTAGTTTCAACGAAAAAAAAAATTATTATGTTTA
TTTAATTTTTTTTATTAAATAAATATATAATGGCGAAAAATCGACTTTTAATTGAGTCTC
GGGAAGCTAAAAAGCAAAATGACCCTGACATTTTTTTGTCACATAGTGATTACAATTTAT
ACGAATGGGAAGCAATAATAAAGGGCCCAAAGGACTCACCATATGAGGGAGGAAAATGGA
AACTAAGTATAAAATGCAAAAGTACATACCCAATTGACCCACCTATGATAACATTTATAA
CGAAAGTATTTCATCCTAATGTAAATTTTACAACAGGAGCATTATGTATGGATATACTAA
AAACAAATTGGAGTCCAGCTTGGACAATTCAATCTTTATGTCGCGCTATTTTGTTTCTTT
TAAATGAGccTAATgCCGAAAGCCCATTAAATTGTGATGCAGGCAATTTAATACGGTTTG
GGGATATAAAAGGTTTTAATTCCATGGCAAAAATGTATACTAAGGAATATGCGATGTGAT
TGTGTTTTAGTAGTTTAAAAATAAAAGACAAAATGTGGAAAAAAAATTTAGCGTTTTTTT
CCCTATTCAAATGTTTATACAATATAGCAAAACCGTATATCAATGCGAATTATTTATTTT
TTTGATTATCTCATAAAAatgcatatgcaTATGCAACATGGCCCATTTTTTTTGTTATAA
TTTAAGCTATTCATtatgtatgtatatatatatatatatatatatttatttatttatttt
atttAttttatttttttatttTTTTATTTATTGATACTGGGTTATTAACATGTTTATATT
TCATAAATGAAGATTAAATCGTATATATATAATTTTTATAACTCTTTAAATTCGCAACA
>Py17XNL_0104727.1 gene=Py17XNL_0104727
TGGTTAAACTAAAATTGTTTTTTTCAaaatctctccaaattttTCCAAATTTTACGTATA
TCATGGATTTTACTATTTTTAAAAATGATAAAAATTTATCATTAAATGGGATAAACAAAA
TAGTTGGCGATGTCTATAAGGACAACTTGGACTATTTAATGAGGAAAAATAAAAGTGAAT
TAGAAAGAAGAGAGACCGATAAATTTAGCTACGAAATTGAACTATTTTTAAATTCTTTGG
ATAGCGAAGAAACACGATTATATGAAGAAAAAGACAAAATAAAGGAATCATTTCAAACTA
TTGCATTGCAGTTAAAAAATGTGAAACGGTCTATCATTAAAACGGAGGAATATGTTGAGA
ATAAGGTAAAAGGAGTGATGTTAAAAAATTCTCAAAAAATATTTGAAGTTTTTAAAAAGG
ATATTAACAACTTATAGTTTAATAATAAATAAATTGACAACTACATTGCATTTATTTTTT
TTTGTTTTCTATTCACATTTTTCACTAATTGCAATTACTTGAGTAGAACTTATGGAAATG
GTGGTTTTGTGTGAATTGCTTATTTTCCTTTATtttattttttttTTTTCTCGAAATGGC
TAAACATGTTAGACAAACTCGTCAAAAaagtaaagaagtaaaaataaggaaGTaaaataa
ggaagtaaaaataaggaaataaaaTATAGAAATAAATGTTATATATAATTGGAAACGTAG
AATATATCGAAATGAaatagaaagaacaaaatggaaaaaaCAAAATAGAAAAAATGAGAA
AACAGTCAAGCAATATACTATTAATTACTAGGCATAATCTAGTTAAGTGGAAAATTTGAG
ATAGTTGGTGAATTATTCTTTTTTCTTTTTTAATTTAAACACATATAGGCATATACATTA
TATCAGTGTATAAGTTATATAGAATATTCTGTTCACATATTAAACTGTTA
>Py17XNL_0104728.1 gene=Py17XNL_0104728
TACGTGATAAAAATAAATAGAATATGTACCAATGTATGTACTGTCACCTAATATAATAGT
ATGTCACATAAAATAAGAATAATAAGTCAAGCTTACAAATTATCACTAAAATATATCGGC
GTTTTCTTTTTTGGATGAAATAATTTGGCATGCAtaagaaaatatacgaaaaaatacgaa
aaaatatgaaaaaatacgaaaaaatatgaaaaaatatgaaaaaatatgAAAAGATAAGAG
GAATACATGCGTAATACTAGGTATACATTATCATCAGCGAAGATAAATAAAAATTATACA
TTCATATTTTTACAATTTTTCACATAAATATATAATATTGCTAACCGTGTAAATACCAAC
TCGGGAGTTTTAAATAAATTAAATTAATAAATTGGCAGAAACAAACGTGAAATATTATAG
TTATCAAGTTCAGTTATATACATGAATATAGATAAGTCATATCTATCAATAAGATGAATA
AGAGAATGTTGCCAAATGGCGAAAACGATAATGATAATAAATCGGGAATTAAGCAATATA
TGACGAGTCCCGAAGATCAATTAgaaaatgcgaatttggaaaatgaaaaTTTGAAAAATG
GAAATAATAGTTATAATTTAAATAATCCAGAAAATGAAACAAAAGAAGAAAACTCTATTG
AAGCAAACAACTCTGGTATTCCTAATAACATGAATTGTGATAAAAACGATAATTCAAATA
ATCATAATAATTATACAGGTCTTCTTAACATTGAATCGGGTAGTAATGCCAATGCAAATT
TGggccaaaataatgaccaaaatagtggccaaaataatgaccaaaatagtggccaaaata
atggccaaaataatggccaaactaatgaccaaaataatgaccaaaataatgACCAAAATA
ATGGGGAACATCATGTAAATAGTTTAATTGGAAAACATGGAATTGATGATAATCAAAATA
AATGTTCATATTATACAAATGAaggaaagaaaaggAAAGGTAGTAGATATACTATGCCAT
TTTTAAAAAAAGAAAAAAATAATGTTAACAATGTACTTATTTTAAAAAATATTCCTTCTG
ATATTAGTGAAGAAGATATCAAATCTCTTATAAGACCATTTATAAATGGTAAAATTCCGG
AAATAATATTTAATGATGAAGGTGTAATAATAAAATTATATgatgATGATTTACAAGAAA
ATATTTTTAACTATTTCAAAGAGCATCCAACTCAAATAAAAGGGTCGTTTTTTGAAATAA
AATTAACAAAAATTAATGAGGATATATCAACTAAAGGAATTTTAGAAGATCATAAAAATG
GTGatgtgaatgTGaatgcaagtagtggaaatgcaagtagtggcattacaagtagtggca
ttgcaagtagtggAAATGCAAGTGGTGGCATTGGCAATAACAGTTTTTACGATATGCGTG
GAGCAAATGAATCTTTGGATAGAGAAAATTTAAAAGATAAAATAAATGATAATGATAAGA
AAAATAATAAATATAATAAAAATGAATGTTCAAAAGTAATTTTAGTATCTGTTGTAAATA
TGCAATATCCTGTTGATATAGAATTAATATATTATTTATTTAGTAAATGTGGAATAGTTG
AAAAAATTATTACTATATCAAAAAAAACATCGATATTTCAAGCTTTAGTACAACTTGAAT
CAATTGAAGTAGCTAAAGAAGCAATAAAAACTTTGCATAATAGAAATATATATGATGGAT
GTAACACTTTGCAAATTCAATATTCATTTTTAAAAGAACTTATAATTAAAAATAATAATT
CACAAGCATGGGATTATACTATATCAAATCCTCAAAAAAATAAAAATAATTTTTCTTTTC
AAATGTCTCATGGTGTTTTACCAACTCCACCAAGAAATATTAAAGAAACTGAATTGTATA
AATTGTTAGGAAGAAAATTTAAAATTGTCGATTTTGAAACAAAAAATGCATCAAAAACGC
CTGTCCTAATTTGTTATAATATTCCAAAAGAATATAGTGACGTAAATAAACTATTTAACT
TATTTAGTATATATGGATATGTATCACGAATTAAAATATTGCGTGAAAAACCAGATTCAG
CTCTTATTCAATATTCAAATTATTTATTTTCTTCAATGGCTCAAGAGTGTTTACAACATG
CAAAGATTTGCCAAAACATTTTGGAATTACATTTTTCTAAAATATATGATATAAAAATTT
CTTATCAGGACAAAAGCAGAGATTCTTATAAAGCTAAATTTTTTAGTAATCATGATCAGC
GATATGGGATATCTGACCAATTGAAATATGTTAAGGGAGCATGCAGGCCAACAAAAACTT
TATTTATATCGAATGTCAGTGAAGAAGTAACAGAAGAATGTATAATAGCTTTGTTCAATA
AATACGATGAAATCAACAAGTTTAAATCTCAGCCTATAAAAGAGGGAAAAAAAAACTTTA
CGGCAACTATTGAAATGAGTTCAGAGGATACGGCAACAAAAGCTTTAATGGATCTTCACA
ATTTCCAACTGAAAGATCGATGTATGAAAGTTTCATTTACAAAAACTAAATTGCCATGAT
TGTAAAAAAAAACGAAATAACCATAAATATGCATTCATTGATAATCCTCTTTAGTCATTT
AAATTTCTTATCTCATCTCTATTCTTTTTAATATCACGAAAATGTGTATAAAACATTTTT
GTGTTTTTTCCCTTAATTCTTTTTAAATTGATTTATTTATTAAAAAAATATTATTATAAT
TCATACAAAGATAGCATAAATAGGGAATATGCATCTCCGTGTTTTATATATATCATTTTT
AATTTAATGTATGCATGTATATATgtgTGTAGGAGTGTGCATATACTATATTGTATTTTT
CTACATCCCATTTCTTTATGCCGTTATACTATATATCTTGTTTTTTTACTTAAATTTCTT
TTATCCATATAtatttctatttctatttctatTTCTATGTTCTCTATATATGCATTACTA
CTATTATTAAAAGTATTCTATTTAATTATGTATTTTGTTTTAAGACATCTTTTTCTAAAA
CCTTATCTTCTTTTAAAATTCTTTATTTCAATAAAATAAAAAACTAACTTAATTTCTGAT
TAAAACTTGTCATATTATCTGGCTTCCAACTTTGTATT
>Py17XNL_0104729.1 gene=Py17XNL_0104729
TTTTATTTAATTAAATATTACAACTACAACTGGATAATTCATTTCGCTATATATTACTCT
GCttatatttgttattttattttttattatatttttatattttttattatattttttatt
ATATtttttatttttatatttttttattttTTTATTTTACTGTTATTTCCTGTTCGCATA
CGAGCGCAGCTAGTCATGTACGTGAGGATAGCTCGTTTGACACTTATTATAAAACTGTAT
ATTATTTAATTTATTTTCCATTTTTATTAAAGTTTAAGATTGTAGTTAATTTTGTTTTTT
GTGTTCCTAGCGGTTTTAACGATCCAAGCCCGTGAAAACAGGTCATATTCTACAAATACC
TGTAAAAGCATATACATGTTTATGTATGCACACAAATATTTTAAGATTAACaaaaaaaaa
aaaaaaaaaTTTTAAACGTGAAATTATCTTTTAAGTTGTTTTTGTGAAAATGGATGTACA
AGAAATCGATGAAAAACTGGTGACGAACGGTAATTATGTTAGGCATGCTTTTAACAATCG
AAATATAAAAATAAAGGTGATGGATACTGTGGATAAAATTGAAGATTACAACATTTTTCA
AAGTGAAGctagccaaaaTTGTCAACTAGCCAAAAATAAAAATAAAAAATTTTTATCATT
AAACGAAAATTTAATATCAAAAATACGAAGTGAAAGTTCAGATATAATAAAAAAAGATGG
ACAAATTTTAGACGTAAATTCTAGAAATGTATGTTATGCATTAAAAAGTGGAAAATTTCG
ATTAATAAATCAAAATGGAATAAATACTACAAGAATAAAATTATTATATGATAGCGAAGT
TTTATATGTTAGTTTTAATCAAGAAAATGGAAATTTATTATTAATTTTAGACACTAAAGG
ACATTTATATATATACAATATTAATGAATATATAGTTGAGTTAATTTTTTGTTTAAATTT
TTCATCTGTTCAAAATGAAAAATCTTTTTCTGATCAATTGAAAAATATATTGCTTCCAAA
TGATATAGAAAATGAAAATAAAAACATTGACAATGTTAATAAAAAAGAAGAATTAGaaaa
aaaaaaaAATATTCCCAAAATAGCTAGCTGGATACCAAAAAATGATAAATTTTTTGTTAC
AGGTCATAATAGCTATTTATGTGTGTGGAATATTAAAAAGTTATTAAATTTTATTACTAC
AAATAATATAAATTCAGAAATAAATGTAACACATGAACTTATTTCTAATTGTGGTTTTAA
GATATCATTTGGAAAAATATTTTATAAATATAATTATTTATTTAATGACATGTTTTTAGA
TAATAAATATAATCAAGACCAAACTTATAATACATTTTTAAATTCATATTGTTTTAGCTT
AGATGGAAAATATATGCATGCTTTGGTTAATAATTATTATTCCTTAATTTGGAAAATTCA
AAAAGAGGATCAAACACTTCAACTTCTTTTGGTTGGTTTCCGTTCCCTACAAGAGCAGTT
AGCTAATGTTCGAAAATATTTAAATTTAAATGAAATAAAACATGTTTTAAaaagggAAAA
GGGTAACATTAAATTTCAAATTGGGGAAACATCCCAGCACAGAGGcaaagaaaatggcaa
caaagaaaatggcatcaaagaaaatggcatcaaagaaaatggcatcaaAGAAAATGGCAA
CAataatgatgataatgacgataatggTgataatgacgataatgacgataatggcgataa
tggcgataaTGGCGATAACGAAATATCTTCAGTTCACATAATCAACACCTTTATCCAAAA
TAAAGAAAATGAAGGAAAATTAAGCGAATATTATTTGCTGGTATTTCATAATGGGTGCTG
TATATCTCTTTTTTCATTTAAAAAATATAATGAATGTTCAAGTGTGAAACATAATAATAA
TACAGAAGAGCGAACAGATATATTAAATGAATATATCGAACAAAATATTTTTTTCGATAA
AAGTGTTACAAATATAGAAAATGTAGAACTATTTTTAGATCCTTCTGAATTTTTTGTTTT
TTTTAATATATCTTATAATGTTTTAAATAAAAATCAAGAATATATAAATAAAAGTTTGTT
ATTTGTTATAGAAGTATTTAATAAAAAAAGACTAGAGTTTAACATTCATCCTAAATTTTT
ATTATTACAAAAAGATCATACAATATTACCATTATGTTCTATAAGAATATTAACAATAAA
TGAATTTATTAAATTTGCAAAAGTATTAAATGTTTCAGTATCCTCAAATTCTATTAATCT
TTTTATTTTTTCTATAACATTTAACACTGCAAAAAAAAATATCAATGTCAAATCATTCTC
TGTTCCGATTCCATTATTAATGGGTGATATATGTGATACCCAAAAAGATCATGAAAAAAA
AATGAATTTGTATCGTTCAAAAAGTGAGAAATTGAATGAGGATATTGAACGAGATAAATT
TAATCATAATGACAATCGTGTCGTTCTTCCATCTTTTTTGGATTCTCAAACCAATACTAC
TTTTGATAAAATTGATCCTTTTCATATTAAAATGGGTTCTAAAAGATGTGCATCTGACAT
AAATGCTAGCCAACTAATTAAAAGTGATGATACTAATACGCAATTGACTTTAATAAATAA
AAAAGATGAAACTGTTAATATTGAATCATCATTTTTTGATACAAAGAAAGATAAAATAAA
TAAATGTGATGAAGAAAATATGGAACTTGAGTTGGTTAACACAGAAGAGAATAATCTTAT
CCATAAAGATTATGATCAATTTAGCAATTCCAAATTAAATAACAATTATAAtgaaataaa
acatggtgaaacaaaacatggtgaaataaaacatggtgaaataaaacatgatgagataaa
acatgatgAAATAAAATATGATGTAAATTTTATCGACAATATTATTTCTAAAATGTCATT
AATtgataataaattatgtgaaaaTAAATTATGCGAAAAAACAGAAGCAACTGAACCCAT
TATTAGTTACGAAATTTTAGATAATAAAAAAGAAGAAAATTCCCCAAAAAATAGATTATT
AATTTCAGATTCGGTTGAAATAAATAAAGAAGAAACTCAAAATGATGCATATTTTAAGGA
AACAAAACATATTGTTGATATAATATTTTCTAGTTCTTCAAATCAAAAGGATAATAAAAT
TTATGAGAATGATCGAATGTTATTATCATGTGCAGGTGAAAATGTTGAGAAAGAAAACCA
AGGTGAACTAGCcaataataatgataccgataacaataataatgatACTGTTAACAataa
taatgatgataataatgatgataataatgatgataataatgataataataatgctgataa
taatgatgataataatgatgataataataataatgatgataatAATCCAATAGTTGGGAA
CAGTAATATAGATATAATCATGTCAACACATGAAGATGTATTAAAACGTTTTATGGATTT
TAAATATGATCAGAGTCGGGAAGAAGACGAAAGCGAAAttgaaaaggttgaaaaggttga
aaaggttgaaaaggttgaaaaggttgaaaaggttgagaagattgaGAAGATTgaaaaaag
tggcgaaaaaggtgGCGAAAAAGGTGAGCATATCGAATTGGTAAGCCAATTGGATACCAA
TCAAATAACCCTAAATGACCAAACAAAATATTTTAAAAAAGAAGAAGGTCAGGAAAAAAT
GTTGTATCAATCAAAAGATAAAAACAAAGCTAAATATGATAACGAAAAATCGAATGGAAA
TGTAGAAAATGAGGGTTTAAAAAAAGAGAAAAACATAAATTCGTTTTTTCACAAATTAGG
GTTTTTTAAAAACAATGTATCAAACAAGTTGAAGAATGAAAATGATGATTGTCAAAAAGA
TGAAACGGTAAATGAAGAAATTGTAGAGGAAAAAATTAAAGAAGTTAATTGTGATTTTGA
GAATAGCATAAATAATAAGATAAAACCGGAAAAAATAGAGAGTGAAGAAAATGATCACCA
TTTCAATAACAAATGTAATAATAGTGACACACAAATTTTAGATACAAATTTAAGAAAAGC
TAATCaaaaagatgttgaaaatTGTATAAATGTGAAAAAAGATGTTGAAAATAATATACA
ACCATCTATTGGTGAATCAAAAGAACTAAATAATTGTCCAATTTATATGAATGAAGATAT
TATGAAAAATATATGTAATACAATATGTAAAAAAATGAGTACAACGATATACAATACTGT
TTATGATGAACTAAATAAAATATGTCCACTAAAAAATATGAACAAGACAggtgaaaatgg
cgaaaatggtaaaaatggtgaaaatggtaaaaatggcgaaaatggtaAAAATGGCGAAAA
TGGTAGAACTTTTTTGGATGAGTGTCGAGATAAAGAATATAATGAaatatgtgcaaTGTC
AAATAAGTGCAATAAAAAAATAAACGAAATGAAAGAAGAAATTATAAATTTAAAAAATCA
AAATAAAAATATGAGTCTAAAATTGGCATCAATAAATAATAGTATATGTAAAATATTTGA
AAATATAAAACATTATGGAAATTATATGAAAAATTCAAAACAAAATATACAAGAAAATAA
ATTAGAAAAAATACAGACCGAAATAAATACATTAAAGAAATCGGTTAATAATATGGTAAA
TAAAAGTTCAGAACATTTGCTTACTTTTCTAGATGATTTTAAAACAAATATAGGTAAATT
ATTACGAGCTAATAATGATAATTTAAGAAAAACAATTCAACAAAATTTAGGAGATAATGA
AAAAAATGATAGAAATATAAATAATATTAATACATTTTATAACGACCTAATTTATAATAA
AGGAATAACCGATTTTTTAAATGAAGTTCATCAAAATGCTTTAAAAAAAATTATGCCATC
AGTTATTTCATCAGAAATTCAAGTTCAATTTTCAAAGAGTATAGTCCCAGGTATGAGAGA
AGCATATAATACTGGGTTCCAATCTATAACAGAACCATTAAATGAATTATTGGTAGAAAA
TAAAAAATGGTTAAATAATAAAGTGTGTATAATTGAAAAAGGTACATATGAAAAGAGTCA
GAAAAATAATGAAGAATCTTTAATTACTATAAATAATAAAATAGATGCATTAGATAAAGA
ATTTAAAATGTTTACTTACAGTATTAATGAACAATTAATATATCTTAATGAAAATATAAA
GGTTCTAAATAAAATAGTTATGAATCTAAATAGTAAAAAAAACGATAACCCAAAAATGGT
AACATATAATGGAGAAATGGAATTTGAAAAAAAAGAACATAGAGAAATTGAAGATGATGT
ATCAAATATAAATAACATAAAATATACAAATAAAACAAATAATAATATGTCATATAATAA
TAAACGTGTATCTATAGTGGAATTAAAAAATAATTATGATATAgaagatgTTGAAGATGA
AAAAAAAGATGAACAATCTCCAAAAATTGAAAAAAAAATGGATAATTCAGATATTATAAT
AAAAGGAAGAATTAATCAATTATTAACTGAACATGAATATAATCAAGCATTTACATTAGC
TTTATCAATAGATATAGAAAAAAACACAAATGCTTTTTGGGTATTACAATTATGTCATAG
ATTTCATGAAAAAATGTTTTTAAATGAAACATTAACTATAAGTCAACCAGCTTTATTAAG
TATATGTAAAATATTATGTGAATCTTTAATAAAAACAACTAATTTATCTTTAGAAGAATC
AGAATTTCGTCTTAAATGGATTCGTGCATGTATGCAGCAATTGGCTTTAAATCATTCCGA
TTTATTGAAAACTAATGCATTTATATTTATGAAAAATATGCATAATAATATATCTGCATT
TAGTTATTATGTAGAAAATGAGTTAGCAAAAGTTATGGGAAACAATACTAATGataatga
tgaTCATGaaGAAGAAAATAGATTAATAATAAAAAGACATCTCTTTAAAAATAAAATTAT
CTTTAATCAGAAACAAACTACAAATgacaaagaaaaagaaaATGAAATTAATTCACACAA
CCATTATAGCTTGAATAATAACCATTTAAATTCCGCTTCAGAACAAAATAATTATCAATA
TAACAAAAATATGCTTATCGCTTTACAAGAAGAAATATACCACATTAGGAAGTTGCTCAA
ACGGATCATAAATAGTATGAGCAAGAGCAGTGCATAAATAATATcacccacccaacCAAC
ATTAACCAACATTTTGTACATCCATGGGTGTAGAAAATGTATACATCCTATATCTTTTTT
TAAAATTCAATAATATTAGCAAGCATTCGAGGAAAGAAAAGAATACATAAACAACATCCA
TTCCCcCTACACCTACATGTCAATACAACACAGCATTGAAAATGTCAGCATTAATTAACT
TCAATTTTTTAATTTCGCATATTATTTTATTTTTTTTACAAAAATTAAGTTCTAGATATG
TATAATGAAAACGCGTTTTATGAAATGAGATATTAATGTTTATGTTAAAAGTTGTTTTGG
TTTTCGCGAGAATGTAGTTTTAAATTTTTATCAACATCGCATGATATGTGCATGTTAAAA
ATTGATAAAGCCCATAAAATTAGCTTAAAAAAAATTAAATGAATATATTAATTTTATTTG
AATTTATAGAAATATTTTTTACAAAACGATCAAATTTAGGACATATCTCATTAAATAATT
TAAGGAAAATATATCAttttttttttttTTCGTTAATAATATTTGTCTGTAAAGTATTTT
TCCATTTTTAGATCAGAGTTTTATTCATGTTATATACTCATATAGTATATATATCGAAAC
AAATCGACAGATATGCATATATACATACAAAATACatatatatatatatatattgtgTGC
ATGTGGCTGTGTGACTCCAATCGCCTGAACAGTGCATACAAATTATTAGTATTTTCGTTT
TTTATTTGCCATATTAAAAAAAAAATGACAGTTTATATGTAATAATTTATGAACGTTCAT
AAAATTATatattaatttTATTTTATATTAATTTTGTACTTATTACTATCATTTTTTTTT
TATCGTAAATAAATGCATAGCTGAATAAGGATTTATATA
>Py17XNL_0104729.2 gene=Py17XNL_0104729
TTTTATTTAATTAAATATTACAACTACAACTGGATAATTCATTTCGCTATATATTACTCT
GCttatatttgttattttattttttattatatttttatattttttattatattttttatt
ATATtttttatttttatatttttttattttTTTATTTTACTGTTATTTCCTGTTCGCATA
CGAGCGCAGCTAGTCATGTACGTGAGGATAGCTCGTTTGACACTTATTATAAAACTGTAT
ATTATTTAATTTATTTTCCATTTTTATTAAAGTTTAAGATTGTAGTTAATTTTGTTTTTT
GTGTTCCTAGCGGTTTTAACGATCCAAGCCCGTGAAAACAGGTCATATTCTACAAATACC
TGTAAAAGCATATACATGTTTATGTATGCACACAAATATTTTAAGATTAACaaaaaaaaa
aaaaaaaaaTTTTAAACGTGAAATTATCTTTTAAGTTGTTTTTGTGAAAATGGATGTACA
AGAAATCGATGAAAAACTGGTGACGAACGGTAATTATGTTAGGCATGCTTTTAACAATCG
AAATATAAAAATAAAGGTGATGGATACTGTGGATAAAATTGAAGATTACAACATTTTTCA
AAGTGAAGctagccaaaaTTGTCAACTAGCCAAAAATAAAAATAAAAAATTTTTATCATT
AAACGAAAATTTAATATCAAAAATACGAAGTGAAAGTTCAGATATAATAAAAAAAGATGG
ACAAATTTTAGACGTAAATTCTAGAAATGTATGTTATGCATTAAAAAGTGGAAAATTTCG
ATTAATAAATCAAAATGGAATAAATACTACAAGAATAAAATTATTATATGATAGCGAAGT
TTTATATGTTAGTTTTAATCAAGAAAATGGAAATTTATTATTAATTTTAGACACTAAAGG
ACATTTATATATATACAATATTAATGAATATATAGTTGAGTTAATTTTTTGTTTAAATTT
TTCATCTGTTCAAAATGAAAAATCTTTTTCTGATCAATTGAAAAATATATTGCTTCCAAA
TGATATAGAAAATGAAAATAAAAACATTGACAATGTTAATAAAAAAGAAGAATTAGaaaa
aaaaaaaAATATTCCCAAAATAGCTAGCTGGATACCAAAAAATGATAAATTTTTTGTTAC
AGGTCATAATAGCTATTTATGTGTGTGGAATATTAAAAAGTTATTAAATTTTATTACTAC
AAATAATATAAATTCAGAAATAAATGTAACACATGAACTTATTTCTAATTGTGGTTTTAA
GATATCATTTGGAAAAATATTTTATAAATATAATTATTTATTTAATGACATGTTTTTAGA
TAATAAATATAATCAAGACCAAACTTATAATACATTTTTAAATTCATATTGTTTTAGCTT
AGATGGAAAATATATGCATGCTTTGGTTAATAATTATTATTCCTTAATTTGGAAAATTCA
AAAAGAGGATCAAACACTTCAACTTCTTTTGGTTGGTTTCCGTTCCCTACAAGAGCAGTT
AGCTAATGTTCGAAAATATTTAAATTTAAATGAAATAAAACATGTTTTAAaaagggAAAA
GGGTAACATTAAATTTCAAATTGGGGAAACATCCCAGCACAGAGGcaaagaaaatggcaa
caaagaaaatggcatcaaagaaaatggcatcaaagaaaatggcatcaaAGAAAATGGCAA
CAataatgatgataatgacgataatggTgataatgacgataatgacgataatggcgataa
tggcgataaTGGCGATAACGAAATATCTTCAGTTCACATAATCAACACCTTTATCCAAAA
TAAAGAAAATGAAGGAAAATTAAGCGAATATTATTTGCTGGTATTTCATAATGGGTGCTG
TATATCTCTTTTTTCATTTAAAAAATATAATGAATGTTCAAGTGTGAAACATAATAATAA
TACAGAAGAGCGAACAGATATATTAAATGAATATATCGAACAAAATATTTTTTTCGATAA
AAGTGTTACAAATATAGAAAATGTAGAACTATTTTTAGATCCTTCTGAATTTTTTGTTTT
TTTTAATATATCTTATAATGTTTTAAATAAAAATCAAGAATATATAAATAAAAGTTTGTT
ATTTGTTATAGAAGTATTTAATAAAAAAAGACTAGAGTTTAACATTCATCCTAAATTTTT
ATTATTACAAAAAGATCATACAATATTACCATTATGTTCTATAAGAATATTAACAATAAA
TGAATTTATTAAATTTGCAAAAGTATTAAATGTTTCAGTATCCTCAAATTCTATTAATCT
TTTTATTTTTTCTATAACATTTAACACTGCAAAAAAAAATATCAATGTCAAATCATTCTC
TGTTCCGATTCCATTATTAATGGGTGATATATGTGATACCCAAAAAGATCATGAAAAAAA
AATGAATTTGTATCGTTCAAAAAGTGAGAAATTGAATGAGGATATTGAACGAGATAAATT
TAATCATAATGACAATCGTGTCGTTCTTCCATCTTTTTTGGATTCTCAAACCAATACTAC
TTTTGATAAAATTGATCCTTTTCATATTAAAATGGGTTCTAAAAGATGTGCATCTGACAT
AAATGCTAGCCAACTAATTAAAAGTGATGATACTAATACGCAATTGACTTTAATAAATAA
AAAAGATGAAACTGTTAATATTGAATCATCATTTTTTGATACAAAGAAAGATAAAATAAA
TAAATGTGATGAAGAAAATATGGAACTTGAGTTGGTTAACACAGAAGAGAATAATCTTAT
CCATAAAGATTATGATCAATTTAGCAATTCCAAATTAAATAACAATTATAAtgaaataaa
acatggtgaaacaaaacatggtgaaataaaacatggtgaaataaaacatgatgagataaa
acatgatgAAATAAAATATGATGTAAATTTTATCGACAATATTATTTCTAAAATGTCATT
AATtgataataaattatgtgaaaaTAAATTATGCGAAAAAACAGAAGCAACTGAACCCAT
TATTAGTTACGAAATTTTAGATAATAAAAAAGAAGAAAATTCCCCAAAAAATAGATTATT
AATTTCAGATTCGGTTGAAATAAATAAAGAAGAAACTCAAAATGATGCATATTTTAAGGA
AACAAAACATATTGTTGATATAATATTTTCTAGTTCTTCAAATCAAAAGGATAATAAAAT
TTATGAGAATGATCGAATGTTATTATCATGTGCAGGTGAAAATGTTGAGAAAGAAAACCA
AGGTGAACTAGCcaataataatgataccgataacaataataatgatACTGTTAACAataa
taatgatgataataatgatgataataatgatgataataatgataataataatgctgataa
taatgatgataataatgatgataataataataatgatgataatAATCCAATAGTTGGGAA
CAGTAATATAGATATAATCATGTCAACACATGAAGATGTATTAAAACGTTTTATGGATTT
TAAATATGATCAGAGTCGGGAAGAAGACGAAAGCGAAAttgaaaaggttgaaaaggttga
aaaggttgaaaaggttgaaaaggttgaaaaggttgagaagattgaGAAGATTgaaaaaag
tggcgaaaaaggtgGCGAAAAAGGTGAGCATATCGAATTGGTAAGCCAATTGGATACCAA
TCAAATAACCCTAAATGACCAAACAAAATATTTTAAAAAAGAAGAAGGTCAGGAAAAAAT
GTTGTATCAATCAAAAGATAAAAACAAAGCTAAATATGATAACGAAAAATCGAATGGAAA
TGTAGAAAATGAGGGTTTAAAAAAAGAGAAAAACATAAATTCGTTTTTTCACAAATTAGG
GTTTTTTAAAAACAATGTATCAAACAAGTTGAAGAATGAAAATGATGATTGTCAAAAAGA
TGAAACGGTAAATGAAGAAATTGTAGAGGAAAAAATTAAAGAAGTTAATTGTGATTTTGA
GAATAGCATAAATAATAAGATAAAACCGGAAAAAATAGAGAGTGAAGAAAATGATCACCA
TTTCAATAACAAATGTAATAATAGTGACACACAAATTTTAGATACAAATTTAAGAAAAGC
TAATCaaaaagatgttgaaaatTGTATAAATGTGAAAAAAGATGTTGAAAATAATATACA
ACCATCTATTGGTGAATCAAAAGAACTAAATAATTGTCCAATTTATATGAATGAAGATAT
TATGAAAAATATATGTAATACAATATGTAAAAAAATGAGTACAACGATATACAATACTGT
TTATGATGAACTAAATAAAATATGTCCACTAAAAAATATGAACAAGACAggtgaaaatgg
cgaaaatggtaaaaatggtgaaaatggtaaaaatggcgaaaatggtaAAAATGGCGAAAA
TGGTAGAACTTTTTTGGATGAGTGTCGAGATAAAGAATATAATGAaatatgtgcaaTGTC
AAATAAGTGCAATAAAAAAATAAACGAAATGAAAGAAGAAATTATAAATTTAAAAAATCA
AAATAAAAATATGAGTCTAAAATTGGCATCAATAAATAATAGTATATGTAAAATATTTGA
AAATATAAAACATTATGGAAATTATATGAAAAATTCAAAACAAAATATACAAGAAAATAA
ATTAGAAAAAATACAGACCGAAATAAATACATTAAAGAAATCGGTTAATAATATGGTAAA
TAAAAGTTCAGAACATTTGCTTACTTTTCTAGATGATTTTAAAACAAATATAGGTAAATT
ATTACGAGCTAATAATGATAATTTAAGAAAAACAATTCAACAAAATTTAGGAGATAATGA
AAAAAATGATAGAAATATAAATAATATTAATACATTTTATAACGACCTAATTTATAATAA
AGGAATAACCGATTTTTTAAATGAAGTTCATCAAAATGCTTTAAAAAAAATTATGCCATC
AGTTATTTCATCAGAAATTCAAGTTCAATTTTCAAAGAGTATAGTCCCAGGTATGAGAGA
AGCATATAATACTGGGTTCCAATCTATAACAGAACCATTAAATGAATTATTGGTAGAAAA
TAAAAAATGGTTAAATAATAAAGTGTGTATAATTGAAAAAGGTACATATGAAAAGAGTCA
GAAAAATAATGAAGAATCTTTAATTACTATAAATAATAAAATAGATGCATTAGATAAAGA
ATTTAAAATGTTTACTTACAGTATTAATGAACAATTAATATATCTTAATGAAAATATAAA
GGTTCTAAATAAAATAGTTATGAATCTAAATAGTAAAAAAAACGATAACCCAAAAATGGT
AACATATAATGGAGAAATGGAATTTGAAAAAAAAGAACATAGAGAAATTGAAGATGATGT
ATCAAATATAAATAACATAAAATATACAAATAAAACAAATAATAATATGTCATATAATAA
TAAACGTGTATCTATAGTGGAATTAAAAAATAATTATGATATAgaagatgTTGAAGATGA
AAAAAAAGATGAACAATCTCCAAAAATTGAAAAAAAAATGGATAATTCAGATATTATAAT
AAAAGGAAGAATTAATCAATTATTAACTGAACATGAATATAATCAAGCATTTACATTAGC
TTTATCAATAGATATAGAAAAAAACACAAATGCTTTTTGGGTATTACAATTATGTCATAG
ATTTCATGAAAAAATGTTTTTAAATGAAACATTAACTATAAGTCAACCAGCTTTATTAAG
TATATGTAAAATATTATGTGAATCTTTAATAAAAACAACTAATTTATCTTTAGAAGAATC
AGAATTTCGTCTTAAATGGATTCGTGCATGTATGCAGCAATTGGCTTTAAATCATTCCGA
TTTATTGAAAACTAATGCATTTATATTTATGAAAAATATGCATAATAATATATCTGCATT
TAGTTATTATGTAGAAAATGAGTTAGCAAAAGTTATGGGAAACAATACTAATGataatga
tgaTCATGaaGAAGAAAATAGATTAATAATAAAAAGACATCTCTTTAAAAATAAAATTAT
CTTTAATCAGAAACAAACTACAAATgacaaagaaaaagaaaATGAAATTAATTCACACAA
CCATTATAGCTTGAATAATAACCATTTAAATTCCGCTTCAGAACAAAATAATTATCAATA
TAACAAAAATATGCTTATCGCTTTACAAGAAGAAATATACCACATTAGGAAGTTGCTCAA
ACGGTAATTATACAACAGACCCCATGCCCATTCAAATGTGTGGCATACGAccatgtgtga
tgtgaataacaatgcgtgatgtgaatgcctgtgtgtgatgtgaatgcccgtgtgtgATGT
GAATGACCATGCGTGCTATTGGCGTGTATCCTTTTTATGTTCATCatttgaatccactat
ttGAATCCACTATTTTTTGTGCAGGATCATAAATAGTATGAGCAAGAGCAGTGCATAAAT
AATATcacccacccaacCAACATTAACCAACATTTTGTACATCCATGGGTGTAGAAAATG
TATACATCCTATATCTTTTTTTAAAATTCAATAATATTAGCAAGCATTCGAGGAAAGAAA
AGAATACATAAACAACATCCATTCCCcCTACACCTACATGTCAATACAACACAGCATTGA
AAATGTCAGCATTAATTAACTTCAATTTTTTAATTTCGCATATTATTTTATTTTTTTTAC
AAAAATTAAGTTCTAGATATGTATAATGAAAACGCGTTTTATGAAATGAGATATTAATGT
TTATGTTAAAAGTTGTTTTGGTTTTCGCGAGAATGTAGTTTTAAATTTTTATCAACATCG
CATGATATGTGCATGTTAAAAATTGATAAAGCCCATAAAATTAGCTTAAAAAAAATTAAA
TGAATATATTAATTTTATTTGAATTTATAGAAATATTTTTTACAAAACGATCAAATTTAG
GACATATCTCATTAAATAATTTAAGGAAAATATATCAttttttttttttTTCGTTAATAA
TATTTGTCTGTAAAGTATTTTTCCATTTTTAGATCAGAGTTTTATTCATGTTATATACTC
ATATAGTATATATATCGAAACAAATCGACAGATATGCATATATACATACAAAATACatat
atatatatatatattgtgTGCATGTGGCTGTGTGACTCCAATCGCCTGAACAGTGCATAC
AAATTATTAGTATTTTCGTTTTTTATTTGCCATATTAAAAAAAAAATGACAGTTTATATG
TAATAATTTATGAACGTTCATAAAATTATatattaatttTATTTTATATTAATTTTGTAC
TTATTACTATCATTTTTTTTTTATCGTAAATAAATGCATAGCTGAATAAGGATTTATATA
>Py17XNL_0104730.1 gene=Py17XNL_0104730
TTACGCACTCTCACAAAGTGTAAACAAGACAATTTATTAAAACATAAAAATGAAAAAATA
TAAAAAAAAGAGTAATTTTTATATATAAACCAATTTGATATCCTTTTATTTATATTATTC
AAGGAGCATACATTTTTTATATCGATATAAATtttttttgggaaaaaaaaatTAAAAACT
TTTACTTAAAAATGTTTCCCCATTAAATTTGAACATAAAAATATAaaaatATATTAGAAT
AATAAAAAAAATATATATGGCACATTGATATGCGTGCAAATGTTTATACATATAATAAAT
ATAGGATGAAATTTCGAAAATATATGTTATCATTATTTTAGTATATTCTTATAAAATAGG
TATATATACCTTCTTAAATAAACATAAGATTTTACCATTTTGTTTATCCTTTTAACAATT
AACCCAATTATATTTTTTGCACATTTTTAAAATTATACAATACTAATTTCAATTATAAGT
CTAATAATATATATGTATGCAAATATATATATTTGCATTGAACTATATTTATTTTAAAAC
ATAAAAAGCATTTTTTTTTACCAAAATAAACTCGGCCTACAATATAATAtatatatatat
atatCTATACAGTTTTAGATTATTAATAAATATGCTTTTCATTTTTTAAACATGTTTATA
TCAATTTTTGGCAACTAAAAAATAAAAGAACTATATTTAACGTATTGTTTTTTTTATAGC
CAATTGAGTTAAAAATTTGACAACAATTTACAATTTTTTTTGCATATAAATATTAATATa
tacatatatatatatacatatatatataCATGCTAGTTTTATACTAGTGCATATATTTTT
ATTTTTTATTTTTCAAAAATAATTTTATTTCATCATTTATTTTGTTAATAAATTTACATT
TTTTATTTATTCGCCCCCTTTATATATTTTACTATTTTATTTATTTTTATATCATCTTTG
TTAATAAAACATCAAACGGCACAAAGAACGAAGAAGGCATAATAGATCTCAGCTTTAACA
TAAATATGTTCATTTTTCATGACACTAAAAATATccattttgcatgacactaaaaatatc
catttttcatgacactaaaaCTAAATATATTCATTTTTTCATCCTTTATATAAATATATG
TTTATATAATATTATATTTTTGTAAaaaaaaaaaaaaaaaaaaaaaTACACCTTAACCTG
GAGTTTACATATTCACATAGTATAAACATTATTGATAAATATATTTCAAATATATGCACA
CGTTTGTAAAGAGATAGAGATAAAttgtaaagagatagagataaattgtaaagagaCAAA
TTGTAAATCTTTATTGGGCTCCGCACATTTTTATAATACACTAGTTTTGATATACATCTC
CCCCTTTGCATATACCACCCAGTTTGTTAATCAAATTGTGGAACTTAAAAAAAATGTTAG
TAAAATGCGAAACTAAAAGTCAGCGTGTGAAAAGTATTTCATTCCATCCAAAAATTGAGC
TAGTGTTAGCTGGATTACATAATGGAACAATACAATTATGGGATTATAGAATAGGAATAT
TAATAAATAAATTTGAAGAACATGATGGGCCTGTAAGAGGTATCTGTTTTCATTCTGTTC
AACCTCTTTTTGTTAGTGGAGCTGATGATTATTTAATAAAAGTTTGGAATATTCACTTAA
AAAAATGTGTTTTTAATTTAACTGGGCATTTAGATTATATAAGAACAGTACAATTTCATC
CTAACTATCCATGGATATTATCTGCATCTGATGATCAAACTATTCGTATATGGAATTGGC
AAAGTAGAGTCTGCATAGCTATATTAACAGGTCATAATCATTATGTAATGTCTGCTGAAT
TTCATCCAATATATGATATAATTATATCAGGTAGTTTAGATAAAACTATAAGAGTATGGG
ATATTAAATTATTACGTGAAAAAAATGTAATACATTCTAATAACAATATGAATAGTAATA
ATGGTGGTATATCTGGAATGGGTTCTATTTCAGAAAAACCATATGGTCTTGATGTATCTA
ATAGTTTATTAGGTATTAATGTAGATAATGGAATGAATAATCATTTGATGGGATCATCTT
TTCATCATCAAAATAGTAATAATAATATGTTTGGAGCTTCTGATGCTGTTTGTAAGTTTA
TATTAGATGGACATGAAAAAGGAATAAATTGTTGTACATTTCATCATAATTTACCTATTA
TTGCATCTGGTTCAGATGATAAATTAATAAAATTGTGGAGATATAATGATAGTAAATGTT
GGGAATTAGATACACTAAGAGGGCATTTTAATAATGTTTCAAGTTTGTTATTTCATAAAA
ATAATGATGATTTATTATTAAGTAATAGTGAAGATAGAACAATGCGTGTTTGGGATATAA
CAAAAAGAGTTTGTATTCATACATTTAGAAGAGAAAATGATCGTTTTTGGGTTCTAGCAT
TTAAACCTAATTCTAATTTGATTGCATCTGGACATGATAGTGGAATGGTTATTTTTAAAT
TTGATAAAGAAAAATGTCCATATGATAAAAATGAGAGTTCACTTTTTTATTGTAAAAATA
AACAAGTTATTATGTATAATATATTTACAAATGAATATATGAATTTGTTTCCAGTAAAAA
AAAATCCAAATCCTATGATTTCTAATTATTATAAATTATTTGTTAATAATTTTTGTACAA
CACATATTGCTATCATATTTTTATATAAAGAAGAAGATCAACTTTTTTATGATTTAATAA
TTTGTAATGATACAAATAAATGTAATCAAAATAATTCACAAACATTTTCAAATTCACCAT
TAGGTGTATTCAAATCTTGGATTAAACGAGATAATATATCAGCAAATCAAACAGGTAGCG
AAAATGATACAGGACTTAATACAGAATCTGTTAATTATATAATTAAAAATAAAAGTTGTT
TATATGCTACTTTTTTTTCTAGAAATAAATATATTTTTGTCGAAAAAAAAAATGTAAATA
TTGGACATAATAATAATAACAATTCTTTATATACAATAAATATACATAATTTTCCAGATG
ATAATTTATACAAACGAATAGAAGTGCCTTTTAAAATAGAACATCTATATTCATTAAATA
ATAATAAAATTATTATATGTTCAGAAAATAAAATATATTTATATGACATAAATTTAAAAA
CAATACTAAATGAAATGCATCATACAGATGTAATTATATCTGTCGAAATTGTTAAGGAAT
ATATCGCATTTGTGTTTAAATATAACATTGTAATTACTACTATAAATTTGAATCATATAT
GTACAGTACATGAGAATATAAGAATAAAAACAGGAACATGGGATAGTTGTGGAAATAAAA
ATGTTTTTATATATAATACACATACTCATTTAAAATATCTTTTAACAAATAGTGAAAAAG
GGTTAATAAAATATATGAATGAACCTGTTTATTTATTTAAAGTTTATAATAATAAAATAT
ATTATATAAATAGAAAATATAATATAATTAGTGATAAATTAAATGATACAGAATATATGT
TTAAATTATCTCTAATTAATAATGATGAACCAATGGCTTATCACTATTTAGAAATGTATC
GAAATTCTCAAAATAAAATTGAAAATAATAATGGAAAAAAGAGTGTTTATTTTAGTTATA
ATTTAATTGGATATATTAAAaaaaaaggGTTTGCAAATTTAGTTCTTCAAATGGTTAGTA
ACAATCATATAATTTTTAACATGTCTATACAATTAGGAAATATTGAAAATGCATTAAAAA
TtgcaaaaaaaattgataaaaAACATATTTGGGAAATTTTAAGTAATCATGCATTATTGT
TAGGAAATTATGAAATAGCAGAATATTCATTACAAAAAATTAAAGCATATGATAAGTTAT
CATTTTTATATTTTTTTAGTGGAAATATAGAAAAATTAAAAAAAATGTTATCAGTTTCAA
TATTCCGTAAAGATTTTATATCAACATTTCTAAATTCTATATATATTGGAGATATAGAAC
AAAGAATAAATATATTTATACAACAGGGTCAATATAATTTAGCTTTATTATGTTCACATC
TTTATAACATTCCCATTAATTTATCAGAAAAGGAATTTGGTTTTGATATCACTAATTGCA
ATTATATTCCTACGACATCTTTTTATTTATCccccccTATACCTTTAATTAAAATTAAGG
AAAATGGAGAAAAAAGTGGAGACCCCAATTTAACTTATTGGAATAGTTCATATAATTGGC
CAGTTAAGGTTATAGAAAGCAAACAAAATTATTATTATATTGATCATGAAAATAAAATAA
AAAAAACGAACCAAATGAAATATAAAGAAGAAATAGGAAATATGGATTCAAATAATGATC
ATTTATTAATTAACAGCCAAACGTATAGTAATAGTCGAATAAGCAAACTTGACAATACTC
CAAATTGTAATGATAATAATTATAataatgatgataataatgatgataaaaATAGTAGTC
TTGGTGATAACAATGATATTTGGAAAGATGATTTAAACGATGATGATATAGATATCGATT
TACCAGAAAATCATGATAATAATTTATTTAATTTGGGTAATAATAATAAAGGTGGAAAAA
TAGTTaagggggaaaATATGATATTAAAACATTTAAAAAAAAATGGTAAAATTAATGATC
ATATAAAAGCAGGAAATATACAAATTGCTTTAAAATTAATTTCAAAAAAATATGGAATTA
TAGATATGAAACCATTTAAACAAATTATAAAAAATGTTTATATTTCTACATATGCATATA
TAACACCTATTCAAAATTTTATTCCTTTAAAAATTCCAATAAATATTAATGAATATAATT
TACCTGAACATGTTCATAATAATATAAATACAACATATATTACTAAAAATTTCCTTTTTA
ATCAAGTAAAAAAAGCACATAAATTAGTAACTCAAGGAAAATTCTCATCAGCTTTATCTT
TGTTTAGAAATATTTTATATAGTATGATTTTTGTTAATACAAATGAaaatgaaaaggaAT
TAAATGAATATCTTAGTATGTGTACAAATTATATTTTGGCTATGAGATTAGAAGAAGAAA
GAAATGCTACTTGTAATGATGATCCACGACGAAGTTTAGAATTGATGGCATATTTTACAT
CTTGTTCTTTACAAAATTCACATCTTTAtcttgttctTAGAAGAGGAATGGGTTTAGCAT
GGAAAGCTCAAAATTATATTACAGCTGGCTCGTTTGCTAAACGATTAATAAATGGAAATT
ATGAAAACATAAAAGGGTCAGACGAAGAAATCATAAAAGCAAAAAAAATATTAATTGTTT
GTGAACAGAAAAGCACAGAACAGTATAATATAGATTACGACCCGAACGACTACAACAATA
TCAAAATATGTAGCATGAGTCTCACTAAAATTAATCCGAATGAGGAAATTGTTACATGCC
CCTTTTGCCATTCCATTGCAAAAAAAAGTTTTGCATCCAAGTTGTGTTCTAATTGTATAG
TTGCCCAATTAGGAATAAAAGTAAGATAGCGACAAACTGCaagctagcgaCcaaactata
agctagtgaccaaactataagatagcgacGTTTTTCATTTatttatttattTTACCATTT
TCGTCTTATTTGATAGGCTCTTGGATTTGATTTTTTAAATAAAAATATTTAAGGACTTCC
CAATATATTTTTTCCTATCATTATTATCCCTTTATTTCGTTAATTATTGAATTAACTTTT
GAGCATTttttttttttttttttAAAGGTTTAATATGATATAAATATACCAAAGCATAAG
CTGTGCTTAGTGCACATTTAACCAGTTAGCATGGCTAGTACATATAAATATGTATCCATA
TGCTTCCATTTTTGGGGTATGTTGTAAACTACAACTGAGCAAGAGCTGTGACAAATTATT
ATTAATTTTTGATTTTTATGTCTATGCTATTTTGTGTCCTAATTTTTTTTTATCATTCTT
GTGTTTTACACGCATgtatgtatgtatgtatgtatgtatgtatACatgtatgtatgtatg
tatgtatacatgtatgtatgtatgtatgtatacatgtatgtatgtatgtatAtatgtatg
tatatatgtatATGCACATTTTTTATTTTCCTGAATACTTATGCATTTCTATTATCATTT
TATAAAGACTTCCTCTTTATTTTTAAGAAATATAATTATCAAATTTTTATACGAAACATA
TATATATGTTTTGCACAAATTTTTTTTTATGAAAAGAAAATTTATATGTTTCTTTCAGTT
CTTTTTCATTTCCATATTTAGCACCTTTTTTACCAGCTACTTTAGAACATT
>Py17XNL_0104730.2 gene=Py17XNL_0104730
TTACGCACTCTCACAAAGTGTAAACAAGACAATTTATTAAAACATAAAAATGAAAAAATA
TAAAAAAAAGAGTAATTTTTATATATAAACCAATTTGATATCCTTTTATTTATATTATTC
AAGGAGCATACATTTTTTATATCGATATAAATtttttttgggaaaaaaaaatTAAAAACT
TTTACTTAAAAATGTTTCCCCATTAAATTTGAACATAAAAATATAaaaatATATTAGAAT
AATAAAAAAAATATATATGGCACATTGATATGCGTGCAAATGTTTATACATATAATAAAT
ATAGGATGAAATTTCGAAAATATATGTTATCATTATTTTAGTATATTCTTATAAAATAGG
TATATATACCTTCTTAAATAAACATAAGATTTTACCATTTTGTTTATCCTTTTAACAATT
AACCCAATTATATTTTTTGCACATTTTTAAAATTATACAATACTAATTTCAATTATAAGT
CTAATAATATATATGTATGCAAATATATATATTTGCATTGAACTATATTTATTTTAAAAC
ATAAAAAGCATTTTTTTTTACCAAAATAAACTCGGCCTACAATATAATAtatatatatat
atatCTATACAGTTTTAGATTATTAATAAATATGCTTTTCATTTTTTAAACATGTTTATA
TCAATTTTTGGCAACTAAAAAATAAAAGAACTATATTTAACGTATTGTTTTTTTTATAGC
CAATTGAGTTAAAAATTTGACAACAATTTACAATTTTTTTTGCATATAAATATTAATATa
tacatatatatatatacatatatatataCATGCTAGTTTTATACTAGTGCATATATTTTT
ATTTTTTATTTTTCAAAAATAATTTTATTTCATCATTTATTTTGTTAATAAATTTACATT
TTTTATTTATTCGCCCCCTTTATATATTTTACTATTTTATTTATTTTTATATCATCTTTG
TTAATAAAACATCAAACGGCACAAAGAACGAAGAAGGCATAATAGATCTCAGCTTTAACA
TAAATATGTTCATTTTTCATGACACTAAAAATATccattttgcatgacactaaaaatatc
catttttcatgacactaaaaCTAAATATATTCATTTTTTCATCCTTTATATAAATATATG
TTTATATAATATTATATTTTTGTAAaaaaaaaaaaaaaaaaaaaaaTACACCTTAACCTG
GAGTTTACATATTCACATAGTATAAACATTATTGATAAATATATTTCAAATATATGCACA
CGTTTGTAAAGAGATAGAGATAAAttgtaaagagatagagataaattgtaaagagaCAAA
TTGTAAATCTTTATTGGGCTCCGCACATTTTTATAATACACTAGTTTTGATATACATCTC
CCCCTTTGCATATACCACCCAGTTTGTTAATCAAATTGTGGAACTTAAAAAAAATGTTAG
TAAAATGCGAAACTAAAAGTCAGCGTGTGAAAAGTATTTCATTCCATCCAAAAATTGAGC
TAGTGTTAGCTGGATTACATAATGGAACAATACAATTATGGGATTATAGAATAGGAATAT
TAATAAATAAATTTGAAGAACATGATGGGCCTGTAAGAGGTATCTGTTTTCATTCTGTTC
AACCTCTTTTTGTTAGTGGAGCTGATGATTATTTAATAAAAGTTTGGAATATTCACTTAA
AAAAATGTGTTTTTAATTTAACTGGGCATTTAGATTATATAAGAACAGTACAATTTCATC
CTAACTATCCATGGATATTATCTGCATCTGATGATCAAACTATTCGTATATGGAATTGGC
AAAGTAGAGTCTGCATAGCTATATTAACAGGTCATAATCATTATGTAATGTCTGCTGAAT
TTCATCCAATATATGATATAATTATATCAGGTAGTTTAGATAAAACTATAAGAGTATGGG
ATATTAAATTATTACGTGAAAAAAATGTAATACATTCTAATAACAATATGAATAGTAATA
ATGGTGGTATATCTGGAATGGGTTCTATTTCAGAAAAACCATATGGTCTTGATGTATCTA
ATAGTTTATTAGGTATTAATGTAGATAATGGAATGAATAATCATTTGATGGGATCATCTT
TTCATCATCAAAATAGTAATAATAATATGTTTGGAGCTTCTGATGCTGTTTGTAAGTTTA
TATTAGATGGACATGAAAAAGGAATAAATTGTTGTACATTTCATCATAATTTACCTATTA
TTGCATCTGGTTCAGATGATAAATTAATAAAATTGTGGAGATATAATGATAGTAAATGTT
GGGAATTAGATACACTAAGAGGGCATTTTAATAATGTTTCAAGTTTGTTATTTCATAAAA
ATAATGATGATTTATTATTAAGTAATAGTGAAGATAGAACAATGCGTGTTTGGGATATAA
CAAAAAGAGTTTGTATTCATACATTTAGAAGAGAAAATGATCGTTTTTGGGTTCTAGCAT
TTAAACCTAATTCTAATTTGATTGCATCTGGACATGATAGTGGAATGGTTATTTTTAAAT
TTGATAAAGAAAAATGTCCATATGATAAAAATGAGAGTTCACTTTTTTATTGTAAAAATA
AACAAGTTATTATGTATAATATATTTACAAATGAATATATGAATTTGTTTCCAGTAAAAA
AAAATCCAAATCCTATGATTTCTAATTATTATAAATTATTTGTTAATAATTTTTGTACAA
CACATATTGCTATCATATTTTTATATAAAGAAGAAGATCAACTTTTTTATGATTTAATAA
TTTGTAATGATACAAATAAATGTAATCAAAATAATTCACAAACATTTTCAAATTCACCAT
TAGGTGTATTCAAATCTTGGATTAAACGAGATAATATATCAGCAAATCAAACAGGTAGCG
AAAATGATACAGGACTTAATACAGAATCTGTTAATTATATAATTAAAAATAAAAGTTGTT
TATATGCTACTTTTTTTTCTAGAAATAAATATATTTTTGTCGAAAAAAAAAATGTAAATA
TTGGACATAATAATAATAACAATTCTTTATATACAATAAATATACATAATTTTCCAGATG
ATAATTTATACAAACGAATAGAAGTGCCTTTTAAAATAGAACATCTATATTCATTAAATA
ATAATAAAATTATTATATGTTCAGAAAATAAAATATATTTATATGACATAAATTTAAAAA
CAATACTAAATGAAATGCATCATACAGATGTAATTATATCTGTCGAAATTGTTAAGGAAT
ATATCGCATTTGTGTTTAAATATAACATTGTAATTACTACTATAAATTTGAATCATATAT
GTACAGTACATGAGAATATAAGAATAAAAACAGGAACATGGGATAGTTGTGGAAATAAAA
ATGTTTTTATATATAATACACATACTCATTTAAAATATCTTTTAACAAATAGTGAAAAAG
GGTTAATAAAATATATGAATGAACCTGTTTATTTATTTAAAGTTTATAATAATAAAATAT
ATTATATAAATAGAAAATATAATATAATTAGTGATAAATTAAATGATACAGAATATATGT
TTAAATTATCTCTAATTAATAATGATGAACCAATGGCTTATCACTATTTAGAAATGTATC
GAAATTCTCAAAATAAAATTGAAAATAATAATGGAAAAAAGAGTGTTTATTTTAGTTATA
ATTTAATTGGATATATTAAAaaaaaaggGTTTGCAAATTTAGTTCTTCAAATGGTTAGTA
ACAATCATATAATTTTTAACATGTCTATACAATTAGGAAATATTGAAAATGCATTAAAAA
TtgcaaaaaaaattgataaaaAACATATTTGGGAAATTTTAAGTAATCATGCATTATTGT
TAGGAAATTATGAAATAGCAGAATATTCATTACAAAAAATTAAAGCATATGATAAGTTAT
CATTTTTATATTTTTTTAGTGGAAATATAGAAAAATTAAAAAAAATGTTATCAGTTTCAA
TATTCCGTAAAGATTTTATATCAACATTTCTAAATTCTATATATATTGGAGATATAGAAC
AAAGAATAAATATATTTATACAACAGGGTCAATATAATTTAGCTTTATTATGTTCACATC
TTTATAACATTCCCATTAATTTATCAGAAAAGGAATTTGGTTTTGATATCACTAATTGCA
ATTATATTCCTACGACATCTTTTTATTTATCccccccTATACCTTTAATTAAAATTAAGG
AAAATGGAGAAAAAAGTGGAGACCCCAATTTAACTTATTGGAATAGTTCATATAATTGGC
CAGTTAAGGTTATAGAAAGCAAACAAAATTATTATTATATTGATCATGAAAATAAAATAA
AAAAAACGAACCAAATGAAATATAAAGAAGAAATAGGAAATATGGATTCAAATAATGATC
ATTTATTAATTAACAGCCAAACGTATAGTAATAGTCGAATAAGCAAACTTGACAATACTC
CAAATTGTAATGATAATAATTATAataatgatgataataatgatgataaaaATAGTAGTC
TTGGTGATAACAATGATATTTGGAAAGATGATTTAAACGATGATGATATAGATATCGATT
TACCAGAAAATCATGATAATAATTTATTTAATTTGGGTAATAATAATAAAGGTGGAAAAA
TAGTTaagggggaaaATATGATATTAAAACATTTAAAAAAAAATGGTAAAATTAATGATC
ATATAAAAGCAGGAAATATACAAATTGCTTTAAAATTAATTTCAAAAAAATATGGAATTA
TAGATATGAAACCATTTAAACAAATTATAAAAAATGTTTATATTTCTACATATGCATATA
TAACACCTATTCAAAATTTTATTCCTTTAAAAATTCCAATAAATATTAATGAATATAATT
TACCTGAACATGTTCATAATAATATAAATACAACATATATTACTAAAAATTTCCTTTTTA
ATCAAGTAAAAAAAGCACATAAATTAGTAACTCAAGGAAAATTCTCATCAGCTTTATCTT
TGTTTAGAAATATTTTATATAGTATGATTTTTGTTAATACAAATGAaaatgaaaaggaAT
TAAATGAATATCTTAGTATGTGTACAAATTATATTTTGGCTATGAGATTAGAAGAAGAAA
GAAATGCTACTTGTAATGATGATCCACGACGAAGTTTAGAATTGATGGCATATTTTACAT
CTTGTTCTTTACAAAATTCACATCTTTAtcttgttctTAGAAGAGGAATGGGTTTAGCAT
GGAAAGCTCAAAATTATATTACAGCTGGCTCGTTTGCTAAACGATTAATAAATGGAAATT
ATGAAAACATAAAAGGGTCAGACGAAGAAATCATAAAAGCAAAAAAAATATTAATTGTTT
GTGAACAGAAAAGCACAGAACAGTATAATATAGATTACGACCCGAACGACTACAACAATA
TCAAAATATGTAGCATGAGTCTCACTAAAATTAATCCGAATGAGGAAATTGTTACATGCC
CCTTTTGCCATTCCATTGCAAAAAAAAGTTTTGCATCCAAGTTGTGTTCTAATTGTATAG
TTGCCCAATTAGGAATAAAAGCTCTTGGATTTGATTTTTTAAATAAAAATATTTAAGGAC
TTCCCAATATATTTTTTCCTATCATTATTATCCCTTTATTTCGTTAATTATTGAATTAAC
TTTTGAGCATTttttttttttttttttAAAGGTTTAATATGATATAAATATACCAAAGCA
TAAGCTGTGCTTAGTGCACATTTAACCAGTTAGCATGGCTAGTACATATAAATATGTATC
CATATGCTTCCATTTTTGGGGTATGTTGTAAACTACAACTGAGCAAGAGCTGTGACAAAT
TATTATTAATTTTTGATTTTTATGTCTATGCTATTTTGTGTCCTAATTTTTTTTTATCAT
TCTTGTGTTTTACACGCATgtatgtatgtatgtatgtatgtatgtatACatgtatgtatg
tatgtatgtatacatgtatgtatgtatgtatgtatacatgtatgtatgtatgtatAtatg
tatgtatatatgtatATGCACATTTTTTATTTTCCTGAATACTTATGCATTTCTATTATC
ATTTTATAAAGACTTCCTCTTTATTTTTAAGAAATATAATTATCAAATTTTTATACGAAA
CATATATATATGTTTTGCACAAATTTTTTTTTATGAAAAGAAAATTTATATGTTTCTTTC
AGTTCTTTTTCATTTCCATATTTAGCACCTTTTTTACCAGCTACTTTAGAACATT
>Py17XNL_0104731.1 gene=Py17XNL_0104731
TAACATTTTATATACACACAAGTGGAACTGTTCTTTAGATATTTTTATATTTTCTTAAAA
AAAAAGTTGTTTTTTGCATATTTGAAAAAATTAAGTAGAACATAATAATTAAATAAATTG
ATAATCGTCATCCATACATTATCTTATTTTAAATGTAGAAAACATGTTGCCAATTTAATA
GTCAATATATTTTAGGAGAAATATAGTTATAATAATGTTATTAATGTGGAATGAAAATAA
GACCGTTTTTTATGAAAAATTTGTATTTATTTCAATTTTTTAAAACTTAAATACATATTA
ATATGttttttttttttttttttttttttttttTTCACCAACTTTTACATATACATGTAT
TATTTGATAAATGTATCTCCTCTTTTAAGGTTATGATTTGTTTAAGTTAAAAAATAGTAT
ATTCAATTTAAAACCAAAATTAGAATACTAAACAAACATAAAAAGAGATAATTAATTTTG
GTTAAACATTGCTAAAAAATTGGTATAATGTAGTCATTTTATTTGTATATATTCTTAACA
TTTTTATGAAATAAGAAAAAAAATACTAAGTTTAATAACACCCTATTTGGTGCATTTATA
TTGCCATAAAAAAAATATTTATGTATATATTTTACATGCCATTTCTTGGTCGATTTTATG
AGATTCAATATTATTTTAAAACATACAACAATTTATATATTTTTTTTAATACTATATACA
ATGTACAGACTTGAATTATATTAATTTTCAATTATTATTTAAATTATAGTTCTTTCTATA
TATAAAACCTTCATTTTTCCAGCCAATACATATTAttttttcccttttttttctcttttt
tttcCCTtttttttctcttatttttttctcttattttttctcttattttttcTCTTAttt
ttccccccttttttttttttttttTGTTGGCATTATGAACTTTATAACGGAAGCAGATCG
AGCTAATTTGGAAAAGTCTGAAGGACTAAAATTATTTTACACAAATtcaaatcaaagCAA
AGAATATGAATCACACATAAATGTTTTGAAGGAAATAGCTGATGATTATGAAAAAATAAA
AATATATGTTATTAACATGAGTAGCAATAATAATAGTTATGGATTTGAATTTTATGATGA
TAGTAAATTATTAAAAGGTTTTACAAATTGTCATATAGGAGCAATAACTTCATTTTTAAG
AAAATATATGTCATCATGTAACTATGGAAATGGTGAAATGgaaaatgataatgaaAATGA
TGAAGAAAAAATAAATAAAAAAATTGAAAACTTATTAAAAAGTAATAAGATTATACTTTT
TATGAAGGGAAGTAAAACATTTCCACAATGTAAATTTAGTAATGCTGTTGTTTTTATGTT
AAATAGCTTAAAAATTAAATATAATACATATGACATTTTACAAGATGAAGATATACGAAA
TAAATTAAAAATATATTCAAATTGGCCTACATATCCACAATTATATATTAATACTGAATT
AATAGGTGGTCATGATATTATTAAAAGCATGTACGATACAAATGAATTAAAAGAAATAAT
ACCTTCAGATTGTTTCGAAGTATAATTACATAAATAGCTGTACATATTTTTTTTTTACAA
AATTCCTTTATATAACTATATGCAATGTTAAATGTGTGTTTATCAAAAATTAAAACTTTT
AATAATTACTTTAAAATATAATTGCGGCCTTGAAAAGATAGACCTTGTGAAAGCTCCCCT
TTTCGGCTTGTTTTCCTTTCTTAGAAACACCAATAAAAAT
>Py17XNL_0104732.1 gene=Py17XNL_0104732
CATTTATTAATTTTGAGGAAAATAAATTTCCATTTCATAACATTTTACGACTCCCTCCTA
TTTAATTCATGGCTGCTAAACAGTTTCAAAATGTGAGcagtttcaaaatgtgagcagttt
caaaatatgaacagtttcaaaatatgaccaATATGAACATAACAATGTAAACATTTAAAT
ATCCATTTTTAATCTTAGTCAATTTTTTATATAAGTAAGTTAAaaaaaaaaaaaaaTGCA
TAATTATTTAGTTATTCCAAAATATTGAAGATATAAAAATTTCTACATGAGTATATTTAA
AACAAAAATACAATTTCGTAATGAAAATAATCGAATAAAAATGTAACAAAATAAATGGAG
CAATAGAGAATGTATATAACACTTGACTACAATCAATACAATTTATCAACGTTTAAATTA
TatatatatatatatatatatatatatatatatatatatataCAACTATATCTTTGTATA
TATGTATTTATTTATAGGTCTCCAATTTTATAATAATACCCTTATTATATATACTATATG
AAAATAAAACCCTAGTATTATTCTTATAAATTCAAACAAAGCTTTTGTGAATATTTCGAG
TAGCTTTTTGCTTTGCTTATAATGCGAGCTTATGATAATTGAAGAGGCTTAACAGATAAA
AAAATATCACAACATAAATATGTATATAAATACAAGATAATAATtttttttttttttttt
cctttttTCATGGTCATTTTGTATTACACTATAAAACAAAAGCGATTATCCTAGTAAGGA
AAAGCATCCCTTATACAAAGTAGAAAATACGGAATAaaaatacggaataaaaatacggaa
taaaaatacggaataaaaaatacggaataaaaaatacggaatataaaAGGAATACGTAAG
TCTATACAAGCCcaagcccatacCAATTGTGTTAAACTAACTCAAACTAGTAAATACATA
CGAAATAAAGTTATAAAAAATGAGCAAAAATAAAAAAGGAAAAAAGAAGGAAGATTTAGA
TGCTATTTTAGCAGAATTAGGAATTGAAGAAAAAAGAGAAGATCAAATTAATGAAAATGA
AGGaggagaagaaAAAGCTGAAAATACACAAATATCAAAATCAAAAAAAAGAaaagaaaA
ATTAaaacaaaaaaaagaaCAAATAAAATTAAAAGAAAATGATGATACACCAATAGCACA
AACAGAAGCTGTTAAAGAAgaagATGCGAAAGATGGCGAAaaagatggcgaaaaagatgg
agaacaagatggtgaaAATAATGAAGCAGCTAAAGggaaaaaaaaaaaaaaaaaaaaaaa
aaGAGAAAGAATCAAAAGCAGAAACTGGCTTCTAAAAGAATTTGAGGAAAAACAAAAAGa
agaagaACGAAAAAAAAGAGAAgaagaagaggaacgaattagaaaagaagaagaagaAAA
AGaaaaaAAAAGATTAGCAAGATTAGAAAAAAAAATGCAATTAAAAAAAGAAGGAAAATT
ATTAAGTGCAAAAGCTAAAGAAGaaaaaaaaaaaaGAGAATTATATTTACAAACATTAAA
AGAATCAGGAATGTTAATAGAACCTAAAGAAAaagcaaaagcaGAAATTATAAATCTAGA
TATAAATAAAGCTAAGTTATTATTAAaaaaaaaaaaaaaTAAACAAATATCAAGCGGTAT
AAATAATCAAAATAGTGATGATAaaaataaagatgacgaaaataaagaagacaaaaataa
agataacgaaaataaagaagaAGAAAAAGAAATCGTTTTAGATGATTGGGAAGATTTTTT
AAATATGGATAATGAAGAAaaaaaaaaaaCAGAAAAAAATGATATCGATCAAAACACAAA
AGAAAATAAACAAACTCAGATTGTGAAAAAAAGTTCTATAAATGATAAAAAAGGAAAAAA
ACAAAAAAATAATAAAAATGGAGAATATAATGAAGATAAAGATAATGAAAAAACAAAAGA
TGAAGAAGATATATATCGATCATCTATTGTTTGTATTCTTGGTCATGTAGATACAGGAAA
AACGAAATTATTAGATAAACTTAGACACACGAATGTACAAGATAATGAAGCAGGAGGTAT
TACTCAACAAATTGGAGCAACATTTTTTCCAAAAGATGTTTTAGATAAAGAAATAAAAAA
AATAGATAAAACAATTAAATGTTTATCAAAAGGTATTATGATTATAGATACACCAGGTCA
TGAATCTTTTTATAATTTAAGAAAAAGAGGATCTTCTTTATGTGATATTGCAATATTAGT
TATTGATCTAATGCATGGGTTAGAACAACAAACAAAAGAATCTATTCAAATTTTGAAACA
AAGAAATTGTCCATTTGTAATTGCATTAAATAAAATAGATAGATTATATATGTGGGAAAA
AAATGATTGGGAACCTTTTAATGATACATTTAAAAATCAAAAAGAATATGTAAAAGAAGA
GTTTAAGAATAGATTACAAACTATATTAAATGAATTATCAGAACAAGGATTAAATTGTCA
ATTATATTGGGAAAATAAAAATCCGAGAAAATTTGTATCTATAGTTCCGACCAGTGCTAT
AACAGGGGAAGGTATAGCAGATCTAATTATGGTCTTAGTTAAATTAACTCAAAGTTTTAT
GTTAAAAAATATTGAATATAATAATAAATTAGAATGTACTGTTTTAGAAGTTAAAAATAT
TGAAGGTTTAGGAACAACAATAGATGTAATATTAACAAATGGGGTCTTAAAAGAATCAGA
TACTCTTGTTTTATGTGGAATGAATGGTCCTATAGTAACAGTAGCTAGAGCATTGTTAAC
TCCCCAACCTTTAAAAGAGTTAAGAATAAAAAATGAATATATTCATCATAAAAGTATTAA
AGCATGTATTGGAGTTAAAATATCAGCAAATGGTTTGGAAGAGGTTTTATGTGGTACATC
TTTATTTGTAGCTAATAATAATGATGAAATCGAAGAATATAAAAAAAAAGTTATGACAGA
TGTATCAGATGTTTTTAATCATGTTGATAAATCCGGTGTTGGTTTATATGTTATGGCTAG
TACATTAGGTTCTTTAGAAGCTTTACTTATATTTTTAAATGATTCCAAAATTCCTGTTTT
TTCAGTAAATATTGGAACTGTTCAAAAAAAAGATGTAAAAAAAGCTAGTATTATGAGAGA
AAAAGGAAAACCAGAATATGCAGTTATATTAGCATTTGATGTTAAAATAGATCCAGAAGC
AGAAAAAgaagcaCAAATATTAGGTGTTGAAATTATGCAAAAAGATATTATATATCATTT
ATTTGATGCATTTACTGCTTATTTAAAAAAAATAGAAGATGAAAAAAAACAAAGTAAAAT
GGCTGATGCTATTTTTCCATGTGAAGTATCTATTATAAATGATTGTGTATTTAATAAAAA
AGATCCTATAGTTGTAGGTGTTAAGATTGAAGCTGGAATTTTAAAAATAGGTACCCCTTT
ATATATACCAGAAAAAAACTTAAAAATTGGAAACGTTGTAAGTATTGAATCAAATAAAAA
AAGTTGTAATAAAGCAAAAAAAGGTGAAGAAGTTTGTGTAAAAATAGCTGGTGAACCAAA
TGTTACATATGGACGTCATTTTGATTTTAACCAAAAAATATACAGTAAAATTACGAGAGA
AAGTATTGATGTTTTAAAACAATATTTCAGAAATGAACTTACAATGGATGATTGGCGATT
AGTTGTGCATCTTAAAAAAATTCTGAACATTTTATAATTTGAAATATGTGAAACCAACTG
GGCAGCACATTTAACGCTCAACTTGCTTTGAATATAAGCGACAGCGTGGCGATAAAAcgg
tgtggcgaATAGACgtgatgaatagacgCgCcgaatagacgtgatgaatagacgtgGCCT
ggcCCTCATTTGCCAACATTTATAATCACCAATTCAATATATGAAGAAATGGAGAAAAAT
ATGTGGAGATTTCCAATTGAACTTAAATATATCCATTTATTTGATAGAATTTATGAAATT
ATAAAAATGTGATATTTATATTTTTCTTCTACAAAATTATTATTTTTTTAAATTATCATA
AGTACATATATATGTGCTTTATATCTACATGATTTAGTTTTATTTCTT
>Py17XNL_0104733.1 gene=Py17XNL_0104733
agaatatagaatTGCTGGATATGTTTTCTACTAAATGGTTTGAATGTCATAAAAATGTAG
TTTTGATTAATGTATACTTACATAATAATAATGAATTAATAGATGTtgttggtgatgatA
AAATGAGTCATATTCTGACAAAGTTTGAAGTACTACTTAGAGAACTTATCACTACTTATT
TTATTCGATTCTTAAATTTCGAAGAAAAAATTAAAAAAAATAACAAAAAAACATTACAAA
TAGATGAATTAAAAAATAAAAATATAGATACAGAAAATTCCCATAACCATATTTATGACT
ATATATCACTTTATCATGAAATGGCCGTTTTAAACATATTTGAGTTAATCTTACTTTCTG
ATCATATATATGAACAAATAGACACATATATAATTAATCTCTTTGCTTATATTTATTCCA
ATTTAGTATCTTTCCTTAAAACGAGCTCTGATGAATATTTTGTCAAACCAATCACTGAAT
TGCCTATATCTGAAATATTAAAGGAAGAAAACGATAAAACACACAATATCGATAGACTAA
AAATATATATAAATGTAATAAATACATTGCGCAACATTATTGATAGAATCCATTTATTAA
ACAATACAATCGTTAATAAAATTGTGGATTATGATATTTTGCTAATATTAATTCCTCTTA
TTGAGAAAAAACCTTGGAAACATGATAATTATATTTTTGAACAGAATGAGTGGATAAAAA
ATGAAGATAACGCAATGGCAACTGTTGAAAAACAATTGTGGATTATTTTGTATACCTTAA
TACTCAATAGTATTTGCCAAGAAAAGTATGAAATGACCAATTATAGAAGGAATAACATTT
TGAAGCTCAGGAAATACATGAACGAAAATTTATACGAACAGCTACCTCCCATGAAAACGC
TCCATACATTTATAGAGCATTTATATATATCAAAAAGTGTTTTTCCTGAAAATAAAAATT
CCTATCTAATCATTGATGTGGTTCCAGAAATATTTGATGAAATAAAAAATGATATACTAA
AAAATAAAAAACAAGTATTATCCATGTTAAATAATATTACAATTTCAAAGGAAGTATTAG
GAAGCATTTCAGAGGTTTATCTTTCTGTCTATGAATTTGATCACCAAATAAAAAAGTCAA
AAAaaaaAACGAAAGAAATAAATCCCATCGATACAAATCATGGTGAAAAAGAAAAACCTA
TCGATAATCAGTACACTTGCAACAGTTGCAAAGAAATGGCTGAATTACAATGCTCACAAT
GCAAgcaagcaTACTATTGCTCAAAAGAGTGTCAAGTATGGTCTATCAAAATAGAAGTGA
TAAAAATATGCGTCCTTACATATATAAATTGTGTTAACAAAATAAAacaaaataaATATA
TTTTTGTGTGTATTTTAGATGAAGGACTGGTTCAGCCATAGAGAAGTCTGCTCAAGTTAC
ACATGAAATGGTTTGTTTATTTTTTTTTCGAAAAATAAGAATAGAAATAAAAATTAATCT
TAAGATATTTCATGGGATAGTATTTACTTTTTAATTCCTTACAATTTTTTTAATGTTTTT
TTAAATGAACATGACAATAAAATATA
>Py17XNL_0104733.2 gene=Py17XNL_0104733
agaatatagaatTGCTGGATATGTTTTCTACTAAATGGTTTGAATGTCATAAAAATGTAG
TTTTGATTAATGTATACTTACATAATAATAATGAATTAATAGATGTtgttggtgatgatA
AAATGAGTCATATTCTGACAAAGTTTGAAGTACTACTTAGAGAACTTATCACTACTTATT
TTATTCGATTCTTAAATTTCGAAGAAAAAATTAAAAAAAATAACAAAAAAACATTACAAA
TAGATGAATTAAAAAATAAAAATATAGATACAGAAAATTCCCATAACCATATTTATGACT
ATATATCACTTTATCATGAAATGGCCGTTTTAAACATATTTGAGTTAATCTTACTTTCTG
ATCATATATATGAACAAATAGACACATATATAATTAATCTCTTTGCTTATATTTATTCCA
ATTTAGTATCTTTCCTTAAAACGAGCTCTGATGAATATTTTGTCAAACCAATCACTGAAT
TGCCTATATCTGAAATATTAAAGGAAGAAAACGATAAAACACACAATATCGATAGACTAA
AAATATATATAAATGTAATAAATACATTGCGCAACATTATTGATAGAATCCATTTATTAA
ACAATACAATCGTTAATAAAATTGTGGATTATGATATTTTGCTAATATTAATTCCTCTTA
TTGAGAAAAAACCTTGGAAACATGATAATTATATTTTTGAACAGAATGAGTGGATAAAAA
ATGAAGATAACGCAATGGCAACTGTTGAAAAACAATTGTGGATTATTTTGTATACCTTAA
TACTCAATAGTATTTGCCAAGAAAAGTATGAAATGACCAATTATAGAAGGAATAACATTT
TGAAGCTCAGGAAATACATGAACGAAAATTTATACGAACAGCTACCTCCCATGAAAACGC
TCCATACATTTATAGAGCATTTATATATATCAAAAAGTGTTTTTCCTGAAAATAAAAATT
CCTATCTAATCATTGATGTGGTTCCAGAAATATTTGATGAAATAAAAAATGATATACTAA
AAAATAAAAAACAAGTATTATCCATGTTAAATAATATTACAATTTCAAAGGAAGTATTAG
GAAGCATTTCAGAGGTTTATCTTTCTGTCTATGAATTTGATCACCAAATAAAAAGTATTG
AAaaaaaaaaaaaaaaTTATGACTGTACATAATTTTAATGAAATTTATCATGTATAATGA
ATTCAATCAAAATTTATTATTTATTTTTCTACCTATTCAGAGTCAAAAAaaaaAACGAAA
GAAATAAATCCCATCGATACAAATCATGGTGAAAAAGAAAAACCTATCGATAATCAGTAC
ACTTGCAACAGTTGCAAAGAAATGGTAACACCCCCAAATGTATATACATATGTATATGTT
ACTGTTGATATTTTCAAAACAATAGTCTCATTAATTAAAAGCTTCACATTTTGAAGAAGT
AATATGAGAAATTTAAATCGAAAAACCTTTTTCATATATATCAAAATATTTTTTTTTAGG
CTGAATTACAATGCTCACAATGCAAgcaagcaTACTATTGCTCAAAAGAGTGTCAAATGA
AGGACTGGTTCAGCCATAGAGAAGTCTGCTCAAGTTACACATGAAATGGTTTGTTTATTT
TTTTTTCGAAAAATAAGAATAGAAATAAAAATTAATCTTAAGATATTTCATGGGATAGTA
TTTACTTTTTAATTCCTTACAATTTTTTTAATGTTTTTTTAAATGAACATGACAATAAAA
TATA
>Py17XNL_0104734.1 gene=Py17XNL_0104734
atagtaaaaataGTaaaatagtaaaatagtaaaaatagTaaaatagtaaaaatagcgaaa
ataataaaaatatcaaaaataacaaagatagtaaaaataacaaagataaTAAAAATAACA
AAAATAACCTAATAAGCCACGTGAATTTTTAAGTCATTTAAAAAATTGCGATGAATGAAC
GAAAACATGAGAAAAAAATAAGAGGAAAAAACAACTTAAACATTGCACATTATATAGTTA
TCCACATATTTCCAATTATATATATTgtatatatagagagaGATGTTTTTAGAATAACAT
AAATCAAGCTAAAATATAAATTCTGCTGGAATATAGGAACTACaaaaaaaaaaaaaaaaa
aaaaaaaaaaaaaaaATTTAAAATGAATGAATATATGGATGAAGTAAATAATGATGGTAC
AGATAGCTACATCGAAATGAGTAGCACAGAAGATGTTCTGTTTCAGTATTTTGCAAAACT
ATTATATTTATTGATATTTAGTTGTATAGGATGTTTATTAATGATTATAATTTACTATTT
TAAGGTCCCTTGCAAAGAATGTGATTTTATGAATCGAATATTAGTTATATGTATATTGAT
TAAAAGTATAGGACATTTAAATTTGAGTTTGATTAGAATAAAAAGAAGAGAAGAAATTGA
AAATTCTGAAGAGTTTAAATATATTATAAAAAAAATATTAAGATTATTTAATTTATTAAC
AATTTTATTAGTAACAGCATCTTTATATTTATTACACTTTTATAAAAATGTTTGTTCTAA
AAATACAATATCAATGCAAATTATAAGAATATATTATTATTTTACTATAGCACTTTATTT
TTTACCATTATTATTTTATATATGTCTTGGATTATTTTTGTCAATCATTATATGTATTAT
GATATATTTTTCAGTAGATGAAAATGATAGAATTCCAACTCCAAAAAATGTTATTAATAA
ATTAAAAGTTGTGAAATATAAAGATATTGATTATGTTCATAAAAAAAATATAAATCaaaa
aaaaaaaaaaaaaaaaaaATTTATTAAAAATTCATCACTTGAATTGATATTTGACAAAGT
AACAAAAGTTATTAGAAATAAAGGAAATACAACCAAAGCTAAACAAAATATTCAATCAAG
TTTCGAAAATAATATTGATAATCAAAAAGATGATAGCAACTCTTGTTTTTCTGATATACA
TTTGAACGAAATATCTAAACCTCTcaaacaggatacacaaaaTGGCTACACAAAAAGTGA
TAACAATTTAGATGACATGTACAGTCAAGATGATCAAGTTAAATTTACGAATGAAGAGAT
ATTACCAGATAATGATGAAAATATAAACAAATTTAATAAGCAAACAAACGAAAACGAAGA
TATGTGCTCTATATGCATGGTTGATTATATGGAAAATGATAATATTATGATCATGCCATG
TGATAAACGTCATTTTTTTCATTCTAATTGTTTATCAAAATGGTTAAATAAAAGTCAAGT
ATGCCCTATTTGTAGAACCAATATTGTTACTTGCCTTAATTCAAAAACAGATATGGTTTA
ATATGCATGTAAATATTTTTTATGAAAATATCAATTTATTACTATTTCATTGTTTTAAGT
GATGAATACAATTTTAGAATGTCGATACATCTATgtacgtatgtatGTATAAATTCATTT
TTTTGTCTTTAATTAAATGAAAAGTGTATGTATGTAGAGATTGTTTTTAATTTGTTTCAA
TATTAGCAGTATATCTAATTTTAAAGTGATATCAAATGTGTAAATATATGCCCATGCATC
GTTACACATGCATACATTTTTATCACTGTTTTATCTTTGTTACTCTTTTCATGCTTTTTT
TTATATTTATTCCGTTTTTTGTTTGAATTATTTTTGaaaaaaaaaaAATTATAATAAAAA
TAGCATGTATTTGTGCTTTACCCTCATAATTTGTGAACA
>Py17XNL_0104734.2 gene=Py17XNL_0104734
atagtaaaaataGTaaaatagtaaaatagtaaaaatagTaaaatagtaaaaatagcgaaa
ataataaaaatatcaaaaataacaaagatagtaaaaataacaaagataaTAAAAATAACA
AAAATAACCTAATAAGCCACGTGAATTTTTAAGTCATTTAAAAAATTGCGATGAATGAAC
GAAAACATGAGAAAAAAATAAGAGGAAAAAACAACTTAAACATTGCACATTATATAGTTA
TCCACATATTTCCAATTATATATATTgtatatatagagagaGATGTTTTTAGAATAACAT
AAATCAAGCTAAAATATAAATTCTGCTGGAATATAGGAACTACaaaaaaaaaaaaaaaaa
aaaaaaaaaaaaaaaATTTAAAATGAATGAATATATGGATGAAGTAAATAATGATGGTAA
CACTTTTTTTTTCACATTATTGTGTATGTCTATGCATGATTAAAATGAGGTAGTGTATTC
CTTTTGGAAAGTAGAGCGGTACAtatgtatgtatatattatgtatgtatgtatgtatata
ttATGTATGTATATATttttTTTTCCCTACACTCGTAAGGTACAGATAGCTACATCGAAA
TGAGTAGCACAGAAGATGTTCTGTTTCAGTATTTTGCAAAACTATTATATTTATTGATAT
TTAGTTGTATAGGATGTTTATTAATGATTATAATTTACTATTTTAAGGTCCCTTGCAAAG
AATGTGATTTTATGAATCGAATATTAGTTATATGTATATTGATTAAAAGTATAGGACATT
TAAATTTGAGTTTGATTAGAATAAAAAGAAGAGAAGAAATTGAAAATTCTGAAGAGTTTA
AATATATTATAAAAAAAATATTAAGATTATTTAATTTATTAACAATTTTATTAGTAACAG
CATCTTTATATTTATTACACTTTTATAAAAATGTTTGTTCTAAAAATACAATATCAATGC
AAATTATAAGAATATATTATTATTTTACTATAGCACTTTATTTTTTACCATTATTATTTT
ATATATGTCTTGGATTATTTTTGTCAATCATTATATGTATTATGATATATTTTTCAGTAG
ATGAAAATGATAGAATTCCAACTCCAAAAAATGTTATTAATAAATTAAAAGTTGTGAAAT
ATAAAGATATTGATTATGTTCATAAAAAAAATATAAATCaaaaaaaaaaaaaaaaaaaaa
aATTTATTAAAAATTCATCACTTGAATTGATATTTGACAAAGTAACAAAAGTTATTAGAA
ATAAAGGAAATACAACCAAAGCTAAACAAAATATTCAATCAAGTTTCGAAAATAATATTG
ATAATCAAAAAGATGATAGCAACTCTTGTTTTTCTGATATACATTTGAACGAAATATCTA
AACCTCTcaaacaggatacacaaaaTGGCTACACAAAAAGTGATAACAATTTAGATGACA
TGTACAGTCAAGATGATCAAGTTAAATTTACGAATGAAGAGATATTACCAGATAATGATG
AAAATATAAACAAATTTAATAAGCAAACAAACGAAAACGAAGATATGTGCTCTATATGCA
TGGTTGATTATATGGAAAATGATAATATTATGATCATGCCATGTGATAAACGTCATTTTT
TTCATTCTAATTGTTTATCAAAATGGTTAAATAAAAGTCAAGTATGCCCTATTTGTAGAA
CCAATATTGTTACTTGCCTTAATTCAAAAACAGATATGGTTTAATATGCATGTAAATATT
TTTTATGAAAATATCAATTTATTACTATTTCATTGTTTTAAGTGATGAATACAATTTTAG
AATGTCGATACATCTATgtacgtatgtatGTATAAATTCATTTTTTTGTCTTTAATTAAA
TGAAAAGTGTATGTATGTAGAGATTGTTTTTAATTTGTTTCAATATTAGCAGTATATCTA
ATTTTAAAGTGATATCAAATGTGTAAATATATGCCCATGCATCGTTACACATGCATACAT
TTTTATCACTGTTTTATCTTTGTTACTCTTTTCATGCTTTTTTTTATATTTATTCCGTTT
TTTGTTTGAATTATTTTTGaaaaaaaaaaAATTATAATAAAAATAGCATGTATTTGTGCT
TTACCCTCATAATTTGTGAACA
>Py17XNL_0104734.3 gene=Py17XNL_0104734
atagtaaaaataGTaaaatagtaaaatagtaaaaatagTaaaatagtaaaaatagcgaaa
ataataaaaatatcaaaaataacaaagatagtaaaaataacaaagataaTAAAAATAACA
AAAATAACCTAATAAGCCACGTGAATTTTTAAGTCATTTAAAAAATTGCGATGAATGAAC
GAAAACATGAGAAAAAAATAAGAGGAAAAAACAACTTAAACATTGCACATTATATAGTTA
TCCACATATTTCCAATTATATATATTgtatatatagagagaGATGTTTTTAGAATAACAT
AAATCAAGCTAAAATATAAATTCTGCTGGAATATAGGAACTACaaaaaaaaaaaaaaaaa
aaaaaaaaaaaaaaaATTTAAAATGAATGAATATATGGATGAAGTAAATAATGATGATAG
CTACATCGAAATGAGTAGCACAGAAGATGTTCTGTTTCAGTATTTTGCAAAACTATTATA
TTTATTGATATTTAGTTGTATAGGATGTTTATTAATGATTATAATTTACTATTTTAAGGT
CCCTTGCAAAGAATGTGATTTTATGAATCGAATATTAGTTATATGTATATTGATTAAAAG
TATAGGACATTTAAATTTGAGTTTGATTAGAATAAAAAGAAGAGAAGAAATTGAAAATTC
TGAAGAGTTTAAATATATTATAAAAAAAATATTAAGATTATTTAATTTATTAACAATTTT
ATTAGTAACAGCATCTTTATATTTATTACACTTTTATAAAAATGTTTGTTCTAAAAATAC
AATATCAATGCAAATTATAAGAATATATTATTATTTTACTATAGCACTTTATTTTTTACC
ATTATTATTTTATATATGTCTTGGATTATTTTTGTCAATCATTATATGTATTATGATATA
TTTTTCAGTAGATGAAAATGATAGAATTCCAACTCCAAAAAATGTTATTAATAAATTAAA
AGTTGTGAAATATAAAGATATTGATTATGTTCATAAAAAAAATATAAATCaaaaaaaaaa
aaaaaaaaaaaaATTTATTAAAAATTCATCACTTGAATTGATATTTGACAAAGTAACAAA
AGTTATTAGAAATAAAGGAAATACAACCAAAGCTAAACAAAATATTCAATCAAGTTTCGA
AAATAATATTGATAATCAAAAAGATGATAGCAACTCTTGTTTTTCTGATATACATTTGAA
CGAAATATCTAAACCTCTcaaacaggatacacaaaaTGGCTACACAAAAAGTGATAACAA
TTTAGATGACATGTACAGTCAAGATGATCAAGTTAAATTTACGAATGAAGAGATATTACC
AGATAATGATGAAAATATAAACAAATTTAATAAGCAAACAAACGAAAACGAAGATATGTG
CTCTATATGCATGGTTGATTATATGGAAAATGATAATATTATGATCATGCCATGTGATAA
ACGTCATTTTTTTCATTCTAATTGTTTATCAAAATGGTTAAATAAAAGTCAAGTATGCCC
TATTTGTAGAACCAATATTGTTACTTGCCTTAATTCAAAAACAGATATGGTTTAATATGC
ATGTAAATATTTTTTATGAAAATATCAATTTATTACTATTTCATTGTTTTAAGTGATGAA
TACAATTTTAGAATGTCGATACATCTATgtacgtatgtatGTATAAATTCATTTTTTTGT
CTTTAATTAAATGAAAAGTGTATGTATGTAGAGATTGTTTTTAATTTGTTTCAATATTAG
CAGTATATCTAATTTTAAAGTGATATCAAATGTGTAAATATATGCCCATGCATCGTTACA
CATGCATACATTTTTATCACTGTTTTATCTTTGTTACTCTTTTCATGCTTTTTTTTATAT
TTATTCCGTTTTTTGTTTGAATTATTTTTGaaaaaaaaaaAATTATAATAAAAATAGCAT
GTATTTGTGCTTTACCCTCATAATTTGTGAACA
>Py17XNL_0104735.1 gene=Py17XNL_0104735
TTCTGCTTATTTTttttTTCAAAAAAATTAAAGACTTTTCTTATTCCTTTAaaaaaaaaa
aaaaaaaaaaaaTTCCTATAGACTTATAATAAATAACATACAATATCTACAACCAAATGT
AAGATTTTATTTTTAAAACAACCACTTACCTTTCCAATGAATTGTATAACATTTAATTAG
TCTGCTTAACCTTTTTAATCTGTTTAATTTtttttttTAATTTTATCAAAATATTCCCTA
AACCTTATCCACAGTTGCATTAATATTTTGCCATATTATATGGTCAAGCAAAATAATGCT
AAAAAAATTTGTTTGTTTCATATTTCTGATTTGTTTGGTAAATCAAGTTTTATGTTTTAT
AAAAATAAAAAAAATAAAATTCAAAATGCTAAAAATAAATACAGCTTCTTCATCACATTT
GGAAGATGAAATATATATTCGACCAGAAAATTATAAATATCAAAAATTTGGTAGGCCTTC
CAACGATCTTATATTACGAGTGATAGAAAAAAAGGATAGTGAAAGTGGCgaaaatggcga
aaataacgaaaGTTGTAAAGATGGcgaaagttgTGAGAATGAAATTCCATTTTGGATAAT
GAGGCAAGCAGGAAGATATTTGCCAGAATATAGAGAACTAAAAAAAAATTATAATTTTTT
TGATATGTGTTATAATCCTGAATTATCATCAAACATAACTATAATGCCATATAAAAGATT
TTTATGTGATATGGTTGTTATATTTTCTGACATATTAATAATATTTATAGCTATGGGAAT
AGATATACAATTTATTGAAAATGTTGGACCAATATTTAACAAAAAAATAAATAATTTGGA
TGATTTTAAAACGTTAAACTTAAATTTAAAAGAGATAATAAATAATTTACATTTTGTTTA
TGATTCAATAAATTTGACAAAAaaaaaAATTAATAATTCAGTTCCACTTCTTGGTTTTTG
TGGATCACCATTTACCTTATTTACATATTTAACAAAAGATAATACATCTAAATTAAGCCC
ATATGAAAATAGTTTAAAATTAATatatgaaaatagtGAAGATACACATCACATTTTAAA
TACTTTATGTAATATATGTATTAGTCATGTATTGAATCAAATAGATAGTGGAGCTAATTT
GATTCAGATTTTTGACAGTAATGCTGAAATTGTTGATAAAAATATATTTAAAAAATTTAG
TTTAAATTATATAAATAAAATAATTCAAGCTATTAAAAAATATAGACCTAATATTTATGT
TATTTTATTTATTAAAGATAATTTTCATGAAGATATTAAAAATCTTGATATAGATGTACT
ATCAATTACCCATAAACAGCTAATTAATAATGGCTCAAATTATTATTATAATTTATTTCA
AAATAAAATTATTTTACAAGGGGCATTAGACCCACATATACTACTATTGGATAATAAAAA
AAATGTTCAAAAATATGCCTCAGAAATGATACAACAAATTTCTCACAAAAATAAATATAT
AGCTAGTTTGGGTCATGGTATACTTCCCAATTCGAAAATTGAAAATGTCTATGCGTTTAT
TCAGGCAGTTAAATCTGTGAAATGAGCAAATAACTACAAATTCGGAAAattaggaaattc
agaaaattcggaaaAAATTCACATTACGAATAAGTGTGTGCGATTGTTTGTATTTTTTTG
CACACTCCTAGTAATGATAAGAAAAATGTAATACTTTACCACTTTAATGTATTTGCCACT
AGCTAATCGccacTTTATTTTTCATTTGCCTCTCCTTACCAATATTAGTTTATAACCACA
ATTTTTTAATGTCGCTTTCTTTTTTATGCTAAGTATTCTTCAAATATATTTATTTTTTAA
ACATACTTAATAATTTGAAT
>Py17XNL_0104736.1 gene=Py17XNL_0104736
CAATTTGTATATTTATCCGATATTTCTTCACATATGttttttttttgtttttttTAAAAA
TGAAATTCGCCGAAAAGCTGAAACACCTAAAGGTAAAATCATGGGATAATAAATATGTTA
ATTATAAATTCTTAaaaaaaataataaaaaaaaAAATAAATCCAGAAATAAAAGCTTTAT
ATGATAGAATAGATAAAAATGATGAACAGATTCTTGAAGTTTGTAAATTAGTAAATTTAG
ACAATACATTACTTAATCAAAAAGATAAAAAGAAAAAAAATGAGATCGAAAATGAAGAAA
TTGATTATACATATTTATTTTTTTATGTCTTACAAAATTATATTAATATGGTTAAAGAAC
ATTATGAAAGTGAATACAATTATTTATATGAAAAAATAGATGAGATTGTGTTTTTTTTAG
AATCAGATAGAGTGAATTTAAAGGATATGGAAAGTTTAAAAAATAAATGCTTAAATATTT
ATAATTTATTTGATATCTTAACAAATTATTTAAATATTAATGTATTGTCTGTATATAAAA
TTTTGAaaaaaaaaaCaaAAAAAGAAAGATTATCTACTTCTTTAGATCTATATCAAAAAT
ATTGCAACAATCTTCATCAGATTAGCCAAGAAGAACATTTCAATGAAAAAATAAAATCCA
CATTTTTATTGATACAAAAAAAAATAGGAGATAATTGTGAAAAAATTGATTTTTTAAATT
TTAAAATTTATTTAAAAAGCAAAATAGAAAATCTTGGTCAGTATAGAGGAACTATATTTA
TTTTATGCGGGATCTTAATTACTTTGATAATTAATACAATCATTTTATTATATCTTAACA
TAAATGAAATTAATATTAATAGAATACTATCAATACTTCCCATATATAGACTAATATATG
TTTTGAATTTTTTCTTTTTATTTATTTTTGGCTCCTTTCTTTTCATGCAGTTGTATGGCG
TCAATTTTACGTACATCCTCGATCTGAATAAAAAAATAGTGAATGAATATTACTATTTAA
TAAATTATGTCATATTTTTGCTTTTTTTAACAACGGTTTCGTTATTAATATTTTTATTAG
ACGTTTTATTTAACCTTAACATATTTTCGAACATTATACTTCATGTTGTTATTTTGTGTA
TATTATTAGTCTGTACTACTATTTTTCCTTTTAATTTTTACAAATATAAAGAGAATAATT
TTTTATTTTCTTCCCTTTCGCGTGTGCTTATGAGTGGGGTGTTCCTAGTAAATAGCGTGA
ATCTACTCGACAATATAATGGGAGACATACTCACAAGTTTGTCAAAAACATTTTCAGATG
TTCAGTATATCATATGCTTTTTTTTgaatggaATGGATACTACTGCTCCTGCAAAATGTC
CAATAATCGAGTCATATGTTAACCCGATATTTGTTGGCTTGCCATTTTATTTAAGATTCT
GTCAATGCTTAATCAGGTAAAAATTGTTCTATATTTATTTCCATATATATTTATATACAT
AACCGAGATGTATCATATTGCAATTCTTTATGTTTAAATATATAATCAACTTATATTTCT
TGGCACTAACATATAGATATAATAATGAAAGGCAAACGATACATATATATAACATGCTCA
AATATGTATCTGGAATTTGTATTGTTATATGTACTTCATTTAATTGGTAAGAAAAATAAA
AATAATTTATTTTATAATAATATTGCACCTCGGAATCGGTCTTAAAAAATCGAATTTTTA
AATCAAAAATTGGTACCCCACAtatgatatgctatgatatgctatgatatGCTATGATat
acatacatgtgcatatacatgcatacatacaCACATGTGCATATacatacatgCATACAT
GATTGTACACTGTTTGAACTCAATTTTTTAGGGGATATCTTGGATTAGATATATATACAA
GCAAAATTATTTTAATATGTGCATATGTTATTGGGTCTACATATATGTATATTTGGGATG
TGTATTGTGATTGGGGCCTTTTAAAAGAGTACAATTATTTGTTAAGGAAAAATGACAATT
TGATGTACCCTCCACAATATTACTATTTTGCAGGGTTTTTTAATTTAATTTTCAGACTAA
CATGGGCCATTACAATTATGCCAATAAATATATTTCCAAATAAGGAAATAAATTTTTTTT
TAATTACCTTTTTTTTGATGTTTATTGAGGTCTTAAGGAGATCAATATGGATATGCTTTC
GATTAGAAAATGAACATGTTACCAATGCGTCACGATATCGAGCAATTTTATGGGTCCCTA
AAATgacaaaGACAAAGGAGTTTTAAATATCCCCAATTTTATTCAATCAAATTATTACAT
TTTTATATCTCTTTTTTCTTTTCTATTAtttttttttttttttTTGTGACGCTATGTTTT
TATTGAATTATTCTGCATTTTAgctagctgGTCAATTGGCTAGCTGAATTTTAAAAATAT
>Py17XNL_0104736.2 gene=Py17XNL_0104736
CAATTTGTATATTTATCCGATATTTCTTCACATATGttttttttttgtttttttTAAAAA
TGAAATTCGCCGAAAAGCTGAAACACCTAAAGGTAAAATCATGGGATAATAAATATGTTA
ATTATAAATTCTTAaaaaaaataataaaaaaaaAAATAAATCCAGAAATAAAAGCTTTAT
ATGATAGAATAGATAAAAATGATGAACAGATTCTTGAAGTTTGTAAATTAGTAAATTTAG
ACAATACATTACTTAATCAAAAAGATAAAAAGAAAAAAAATGAGATCGAAAATGAAGAAA
TTGATTATACATATTTATTTTTTTATGTCTTACAAAATTATATTAATATGGTTAAAGAAC
ATTATGAAAGTGAATACAATTATTTATATGAAAAAATAGATGAGATTGTGTTTTTTTTAG
AATCAGATAGAGTGAATTTAAAGGATATGGAAAGTTTAAAAAATAAATGCTTAAATATTT
ATAATTTATTTGATATCTTAACAAATTATTTAAATATTAATGTATTGTCTGTATATAAAA
TTTTGAaaaaaaaaaCaaAAAAAGAAAGATTATCTACTTCTTTAGATCTATATCAAAAAT
ATTGCAACAATCTTCATCAGATTAGCCAAGAAGAACATTTCAATGAAAAAATAAAATCCA
CATTTTTATTGATACAAAAAAAAATAGGAGATAATTGTGAAAAAATTGATTTTTTAAATT
TTAAAATTTATTTAAAAAGCAAAATAGAAAATCTTGTTGTATGGCGTCAATTTTACGTAC
ATCCTCGATCTGAATAAAAAAATAGTGAATGAATATTACTATTTAATAAATTATGTCATA
TTTTTGCTTTTTTTAACAACGGTTTCGTTATTAATATTTTTATTAGACGTTTTATTTAAC
CTTAACATATTTTCGAACATTATACTTCATGTTGTTATTTTGTGTATATTATTAGTCTGT
ACTACTATTTTTCCTTTTAATTTTTACAAATATAAAGAGAATAATTTTTTATTTTCTTCC
CTTTCGCGTGTGCTTATGAGTGGGGTGTTCCTAGTAAATAGCGTGAATCTACTCGACAAT
ATAATGGGAGACATACTCACAAGTTTGTCAAAAACATTTTCAGATGTTCAGTATATCATA
TGCTTTTTTTTgaatggaATGGATACTACTGCTCCTGCAAAATGTCCAATAATCGAGTCA
TATGTTAACCCGATATTTGTTGGCTTGCCATTTTATTTAAGATTCTGTCAATGCTTAATC
AGATATAATAATGAAAGGCAAACGATACATATATATAACATGCTCAAATATGTATCTGGA
ATTTGTATTGTTATATGTACTTCATTTAATTGGTAAGAAAAATAAAAATAATTTATTTTA
TAATAATATTGCACCTCGGAATCGGTCTTAAAAAATCGAATTTTTAAATCAAAAATTGGT
ACCCCACAtatgatatgctatgatatgctatgatatGCTATGATatacatacatgtgcat
atacatgcatacatacaCACATGTGCATATacatacatgCATACATGATTGTACACTGTT
TGAACTCAATTTTTTAGGGGATATCTTGGATTAGATATATATACAAGCAAAATTATTTTA
ATATGTGCATATGTTATTGGGTCTACATATATGTATATTTGGGATGTGTATTGTGATTGG
GGCCTTTTAAAAGAGTACAATTATTTGTTAAGGTATAGAATTGAGCGATAAATATTAGCT
TTATAATATCACGATTATAAATGTTTAAATTAaaaaaagagaaaaaaaaaacaaaaaaaA
ACAGGAATGAAATTATTCATTTAGCTTAGAGTTTAACTTGGGATCttttcataatttttc
gtaatttttcataatttttCACAATTTTTATAGGAAAAATGACAATTTGATGTACCCTCC
ACAATATTACTATTTTGCAGGGTTTTTTAATTTAATTTTCAGACTAACATGGGCCATTAC
AATTATGCCAATAAATATATTTCCAAATAAGGAAATAAATTTTTTTTTAATTACCTTTTT
TTTGATGTTTATTGAGGTCTTAAGGAGATCAATATGGATATGCTTTCGATTAGAAAATGA
ACATGTTACCAATGCGTCACGATATCGAGCAATTTTATGGGTCCCTAAAATgacaaaGAC
AAAGGAGTTTTAAATATCCCCAATTTTATTCAATCAAATTATTACATTTTTATATCTCTT
TTTTCTTTTCTATTAtttttttttttttttTTGTGACGCTATGTTTTTATTGAATTATTC
TGCATTTTAgctagctgGTCAATTGGCTAGCTGAATTTTAAAAATAT
>Py17XNL_0104737.1 gene=Py17XNL_0104737
CTTTTTTTCTTAAAGTAGATATATATATATGCTCTTCAAAAAAAAATAATACCACTAGGG
AAAAAATTGCATATTTTTTTCTTTTTTTTAATTTATTAAAAATTATGGAAAAGATGAGAA
TTTCGATAAAAATAAGACTGACGAAGGGAATTATAAAGAAAATGAAAATTAAAAAAAATG
AGAAAAAGGAAATATTATTGTAACAAAAGGTTATAAAAATAAGAGACCACGAAGATAAGG
CGACAAAATTGCAAAGAAAAATGTGAAAGAAAAAAAGGTGATGCACATATCATAGGGATG
GTGAAAATTATTCCCAATTTAATAAAATAAATAAAAAGTTAATTTTCACATAATAATATA
TTTATTTTTATATAAAAAATATATTGTATATGAATAAAAGAATGGAAATTCACAGCATTT
TGCTAAAAAAAAATAATGCTATCCTATTTTATTACCACACTATAAATAAGATTGTTGCGA
TGTACATAAacataaacataaaTTGCCAAAACTGTCAAAATTTATAAGCCCATTTCCACA
ATCACATAAGAGCATATACTCACGAGAACACCCATTTGTATATTGATACCCAATTTAAAG
TACACTCTTTTAAATTTTGAATAATTCAAAAAACAAAACTACCAATACATATCAATAAGT
CTATGGGTTATTTATTTCGAAAGCTTATAAaaaaaaaaaaaaaaaaaaaaTTTAAGCATA
CACTACCAGATAAATAAACAATTTTAGAGACAATATTAATGAGACGATATATTAATTTAA
ATAGTTATAAATATGTGGATAAAGAAAAAAGGGGATATAAAAAAAATGAAAAAAAAAATT
CAAATATATATATCCCCAATTTTATTATCTCTAACTACAACAATAGAATAAAGAATAATC
AAGTTATTTTTGAAAATAAAATATTATCACAATTTGCAAAAATAAAAAATAAACTAACAC
ACCATCTACAACTAGAAATTAGTCAACAAAATGGAAATCCTCTAAAATATACGAAACCGG
TTttaaaaaaaaaaaTTAAAAATATCAGTAATAATAGAACCAAACCCAATACTTCCACTA
TCcccaccatttccactacccccaccatttccaccatttccAATGTTGGGCATGGTGGAA
ACAAATTAACAATTAAAATAAATGAACCCAATTTGAAATCTTTACATTTGGGAAAATTGC
ATTACTCATCAAGTTTGGGTGATAACAGCCAAGACAAAAGGAATACAAAAAATGAGAATA
Caaatgagaatacaaaagagaatacaaatgagaacacaaatgagaatacaaaagagaata
caaaaaataatacaaCCAAATTTAAAGAAGTACTTAAAAAAAATATAAATGATTATGTTA
TTTTTTCACGGTTACACATTCCGACTGGTACATATTTAACATTATATACATCCCTATGGG
GATATTTATTAACATATGATGTTAATAAATTATTTTTATTAAATAATGAAATATATCCAA
GTGAAATAAATATAGATGAAATTAAAAATATTATTAAAAATGTATCCTTATTTACTTTTG
GGGCATATAATATTAGAGCTTTTGGATGCATGATTAATGATTTTTTAGATAAAAATTATG
ATAAATATGTTGAAAGAACAAAGAATCGACCATTAGCAGATGGTTCTATAACTACTTCCA
AAGCTTTAGTATATATGTTCATACATTCTTCTTTATCCCTTTTAACATTATTTCAATTTA
GCAATGAAACAATATATACTGGTTTATTTTCTTCTATATTTATTATTACATACCCATTAT
TAAAAAGAATAACATATTATGCTCAAATTTATTTATCTTTTACATTCAACTTAGGTTTTT
TTATAGCATCAAGTGTGAATATAAATATATTAGATAATTTATTTCCATTAATTATAAGTT
TTATTCCATTATGTTATCTGACAATTATTTACGATACAATATATGCACATCAAGATAAAG
CTGATGATATTAAATTAAAGCTAAAATCGCTAGCTATAAAATGGGATAAAAATACTATAA
AATATTCAAAAATATTAATTATTAACATGATATATTTACTTTATATTTCAGCATATTTAT
TTGATATTCATTATTCTTATTATATATTCTCAACATTTAATGTTTCTTATTTGTATTATC
TGATTAGTCATGTTTCTATAGATGATAAAGAAAAATGTATGAATTTTTTCAAAAAATCAA
AAAATGTTTTATTCCTCTTTTTCTTAGCTTCATTAACTGCAAAAACATTTGAAGCTTTGG
AGAAAAGACATGATAAAGGAGACCAAACTGAAATTAAAAATGAAAATAAAGAAACAACAT
TGCTACTTTAATATTTTATAAATAATAAAATTAAAAAGATACAACTCCTAATTGTATATT
CCATTTTAAGTGTGTAAGAAATAGgggggaaaaaaTTTGAACATTTTCAATATATACTTG
GCAGAGTTGGGTAAAATAATCAAAATATCGAATAAGTTTAAAACAAAAACAAATAAAAGG
AGGGAAAATGAAGAAAAATTAAGgaaaaattaaggaaaaattaaggaaaaattaaggaaa
aattaaggaaaaattaaggaaaaattaaagaaaaaGAAGGAAaaggaaaAAAAATAAAAT
ATTTTCTGAAAAACGTGGATAGGAAAATCCAGA
>Py17XNL_0104738.1 gene=Py17XNL_0104738
TATGTATATGCGCGTGTTCCAAAGATACTATATAAATATGATACGTTTGCTTGTGTATAT
TTCTTTTTTTCTCTCCAATTTTATATGTTTCCACGAAACAGGATAATTAACTTATTTTTC
TTGAATGCAGTTATACGCTCTTTCTAATCATTGAAATTTATAAAAATCATAAAACAtacg
aaaatCCCATTGCATGAAACGCAGTTGGATATGGTATAAATTAATATTTGTTGATATAGC
TATTTCAATTGATTGTTAATTTTTTCGGTCTTTTTGAAGAAGAGAAATTGAGCGCCACAT
AAAGACGCCCAAGTGTACCTATGTATGTAAGCCCAtaaggaagtaaggaaataagAAAAT
AGGGAAGtatatatatatatatacatatacatatatACATATAAAtgcgtgcgtgCGTGT
AGAGAAGCAGAGATAATGCATTTCTCGAGCAGATTAAATGTTAAGATAAATTGTAAGAAT
GAACATATCTATATGTGGTACACTCCAAACTAAGCAAATACTTTTATAAAAAACGTTATT
AACTATATAATTTTAGTAAATGTATATATAGAATAAGTTAAACAGTAATTAGAAAAGAAA
GGCATATGTGTCTGTATAATATTCACACAAAAGAAAATAGATGAAATCATGAAAGAgatg
ataataataaTAATTTGAAtaaacatatttaaaaaggtttaaacagatttaaaaaggttt
aaaCAGATTTAAAAAGGTTTAAAGATAATGAACTCGACACACAATTATATCGAATATTCT
TTTTCAAATGTTGACAATTTGGATATGAATAAATGTGTTGCAAACAATTGTATCGAAAGT
GTATATAGCTATGACGATGTTAATGAGAAAAGAGATTGTATCATAAATAAAACAACAACT
ATtagtgatagtaataatagtaatagtaatagtaatagtagtaatagtaatagtAGTAGT
GTGGTTAAGCCAATTTACACGGGAAATATAAATGTGGTAGAAATCGATTATGTACAAGGC
ATAATAAAAAATAACTATGATGATATAAATGTTggggaaaaaAATGGGATAATAAATCGA
AATAGAAACACAGATGATGTATTAACAATTGTTGAATGTGGTAAAGGAgggaatATAAAT
GGGAATAGAAACCAAAATAGAAATATTTGCATGAATCAAAATATATCAAATTTAAAATTG
TGTAATAACTTAGATATGAGTTTTATTTATAATACTTATGATAAAAATGGATTGTTGTAT
TGTAAAAAAATAAAATTTCATGTAAAAGGAGATAATATCAATGATCATATAACCCCTTTA
GTTGTAAAAATAAATACTTTAAAAAATAATATGGGGAAACAATATATGAGATTAGAATTA
AGTGATGATAAAAATGAGTCTTTTTTTTATTATCTAGATTTATTTGAAGAAAATTATGAA
AATATAAAAAAAGAACAAAAATTAGTTATCAATTTTAATTTATTTCCATTTAAATTTATT
GATTTATTGGAAGAATGTGTTTTAGAAAATGAGCAATGTGAAGATATAGAAGATCAGCGT
TTAAATGCAGTTCTAATATTGGAAAATATTGTAAAAGAGGTTAATACAAAAGGATATGGA
CGGGATGGATATATTTCTAGTTATATTAACAATAATAATGATAATAAATTTAGTGGTAGT
ACATATGAAAAAGGGGTTCTGAATCTAGTAGAAATAAATCAATTCAAAGAACTAACACAT
CTATCATTAGTTCTAAAAAAAGCAGACAATGAAAATGTTATAAAATATTTATGTAATAAT
ATAAAATATATAAAAGAATATAGTGAACATGTAATTAAAAAATTAAATGAAGAAATAATt
aataataataatAATTGTATCGAAATAAAAACTTTACAAAAAACTATAGAAAATATGGAT
ATAAAAATAAAAAATATAAAATGTAATTTCAATCATACCATGAATAATGAAATACAAAAC
TTAAAGGAAGACCATCAAAAAATAATTGAAAGAAAAGAAGAAATGTTTATTTTAGAAAAA
AATGAACTAAAAAAAGATGTCGAAATTTTAAAACAAAAATGTAATGAATATAATGAAATA
AATAAAAATAATGAAGAAAATATAATCCATTTAAATAGTAAAATAAATAAACTAATAAAT
GAAATAAAAGAAAAAAATGATTATTTATCAAAATTAACAAAAGAAAAGGAAATTATAGAA
TGTGAAAAATGTAAACTGGAAAAAGACAATAATTATTTTACTATCGAATTAAATAACTTA
AAAACAAAATATGAAAAAGAATGTGAAAATAATATATCAAATAACACAAGTTATGAAAGT
ATAAAAATAAATAATAATAATCTTGAATCAGAATTAAAAAAATACAAAGATAGAAATGGA
AAATTAGAAAAAGAAATAAATATAGCTATTGATGAAATTAATAAGGGAAATGATATTATT
ACAAAATTACAAACACAATTAAAAAAAATTAAAGATAAATTAAAAAATAAAACTCTAGAA
TATAATAATCTTGAAAAAAATCATTCTCAAAATATGATCGAAATGACTAAAATTCAATCA
CAGTTATCCGAAATACAAATTAAATTATCAGAAAAAGAAGCATCAGAATCTAACCTACGA
AGAGATGTAGATACTTTACAAAGAAAAAATGATGAGCTCGTTAAAGATTTGAACATATCT
CGAGAGGTCAATTTAAGACTAAATAAAGAGGTGGCAAATAATAATCTGGATATATATTCA
GTAAAAATGAACAATATCGGTGCAGCCCCGACTATTTCAACAGGGACAAACTTTCAAGTA
GATACAAACCTTTTAGATAAAGACTTATTTACAAAATTAAAAGCCAATTTAAAAAATTCG
TCAGGAATGGGTTACACACCAACATACACATCAGATAGCAATATGGCCAACTTGAATTTA
ATAAGCGGAAAAATCGATGCGCTTGATATTAATGATAGATATAATAAGCCCGTGAAATTT
ATTCCGCCCGGAATTTAGTTTCAAAGACATATTTCTCCTTTTTTTTTAAATATAAATATA
TTGT
>Py17XNL_0104739.1 gene=Py17XNL_0104739
AAGAAAATATTAAATTGTTTTTGTCTTGTCTCTTACATTTTTATTTTTTATAACCATATT
ATTTACATTTTTATAATTGATAAGCGCTATATGCTAAAATTTTGGCAACATTTCGTTAGC
ACTTTTATTTATACACATATATCCTACCCTTTTATATTTTCATACCTACAGGTGTGAATA
TATTATATCCTATATCATTTAACTTTTTATTTCACATATTTTTATATTTAGTTTTGTTAC
TAGATTAATGTAATATTGTTTTAGCCAGAATTCATACATAACAATAGATGGAAATTGTCA
CCAATATATACATacatgcatacatgtatATATAATTGTTTTTTGTGATGTCTAACTCAT
TTTTTATGTTTTTTTTTGTATTCTAAATGAATTGGCATATAACTATGTGCAAAATTTCTA
CAACTTATTAGCATATCATATATATAATTGTATATGTTATGCATTTATATACACTGCTAT
AAAAGCATTTTTGTTCATATGTTTATATTGTTTCCGTATTGATGCACAAAAAATaaacaa
acaaacaagcaaacaaaaaaaATATTATATATAGCTAGTGCAACACACTTATATATAACT
GTTGCATATTCAAATAAaaaaaaaaaaaaaaaaTATCATAACACAATATTAAAGAATAAA
GACATGGATTACAAAGTGAATCAAAAAGAGGCATGTGATAAATATCTTATACAATATAAC
GAAAATAATGATGAGGGTTCATATATAATTGGCAATTATAATAAATATAAGAAATTTTCT
CAATTTAATGACATTGATATAAATTGTTATTCAAAAAATAATAACTATGATAATATGCAT
ATGTCAGGAAACAAATTTAATAGTAAAGAAGGAACATCTATTATTGGAAATGTTTATCAA
AAGTATAATGTGCATGTAGATAAAAATAATGAATTTGAAAATACCAAGAAAGGGTCGTAT
CTATTACGAAATGACATTTATTATAAATATAATAAAACAAATTGTTATGAAATTGAAAAT
AAGCAAAATGAAAATATAAATTATACAAACATGGATCAAAATAAAAGCAAAAAAAAATGT
ATATTAGTTACTGATATGTCTAATCGAAATACAGACAATAATTTAGAAAATCGAAAAACA
AAAGAAATAATTAAAACTCCTTATGAAAAAAATAACACTAACATGAATAATTGCTCAAGA
ATTGTTTATACAAATAATAATACAAATCTTGTAAATAAAGAATCATATAATAATATAAAT
TATTCTGATAAATATAAGAATATTAATAAAAAGACATATCGTTCAGAAAATCCGTTAAGT
GAAATATTCACGAATGCTATATATTCTAATATGCAGAATAATTCTGTTAATAAAAATAAA
GAAATGAAAAAAGAAAATTCTACTAAAAAAACAGATCACGAAATGAGTGATAAAACTGGT
AACATAAATACTAGTTTGATTAGGAATGAAACTTATTACAATCGGTCCGTTAATGCACAC
GATAATAACGAAAACGATGTAAATAataataataaTGGAAAAATGAAAAATATTTATAAA
GGACAAAATTACGAGGATTACAATAACCGAAATCAAATGGTGACGGGATCTGGAATTCGA
AAAATAAATTATGAAAATATAaaaaaaaaaaaaaaTTATAAAAATAATATTTATAATAAT
TTGAATAAAGAAAATATAGCTTATTCAAAAAATGATCCCAATAATGTTAGTAgtagTATG
CATCAAATGGCAACGATCTTAAATTCAGAGAATGAAGAAGATGGAACTTATTTATTTCAG
AAACAAAAAATAAACAACAAATTACAAAAAAATGAAACGATAAAAACAGATTCTAAAAAA
TATAAGGGACCAAATTATCTAAATAGAAAATATAATGAAAATAGATTCATTAATGTGATA
CCCATACAAAAAGGGAATATTACGAAGAACTTTTCTGGTActggaacaggaTATACTAGT
ATATACAACGAAAATATAAATAATATTAATAATAATGGAGGATATAAATATAATGATATA
TACAAAAAATTGATTAATAATTATAATTCAATTCATAATAGCTATAACTCATTTCGAACT
TTTGATGGAAAAGATAGACATGAAAAAAATAGCATAAAAAACCAAAATAATAAATTTCTC
AATATTCCTACAAGTACAAAATCTGTTGAAAATATAAATAATTCTTTTAATTTAAAAAAA
AAATCAAAaaaaAATAAATCGGGAAAAAGTCAAAATCATAACAAAAATAGTAACGAAAAT
TGTATCAAAATTACAAAACAGGAAGAAGACTCAATAATAGAATCAAATaataataaaaaa
aaaaacaataataatattattaataataTTGATAAAattaataataatgataaTGGAAAT
AGTAGTAAAAAGAAAAATGCAAATAAGCATTTTAGTACAAATTTGTGTAATGCATGTTTA
AATGTTAATGATGATGTTTATGTTAAACAAATTAAAGAAATAATCGATAGAGACATTAAT
TTATCAGAGGAAAATAGTAGAATCATATCTGAGTTAAAAAAAAATAATATTCTAAATTCG
TACATTTTTAAAAATATGAATTCTTTGGAAAATTTTAAAAAAGGAGGGCTAACATGGGTA
GTGTATCCAAACGACTTGGGCTCGCAAAATGGGAatggcaatagcaaCAATAATAATATC
AACAATGGcaatagcaatggcaatggcagtggcaATACCAATTTACTGtggcAGTCTAGT
GACACATTTGATGTTGAAAATGTTTCCGAAAATGTGGAACTTCGTTTAAAAAATTCGAAA
CATACAACGATAAATTATGACAAATTAGAAAAGGATAAAGGAAATAATAATGGTTATTTA
AATGGTAATAATGAAACCGAATTTCCTTATGCAGATTTAATAAAAGATAATATTTTTTAT
AATGATAAATATATAATAGAACCCCTTATAGAGAATACATGGTTAAAACGGGTTCTATTA
ATAATTAAAAAAGAATCATTAGATTTAGATGCATTTGTATTTAAATTAAAATATTATTTT
TATAAATCTGTTATTTTTTTATATCAAGAAGGTATTAAAGCATATTTAGGAGATGTAGCA
AATCAAATGAAAATTTATATTAAATATAATTTTTGGTCTGCATCTGAAATTGCTTTTATT
TTATTACAATTAACAAATATATGTAATATAAAAATAGAAGTAAGAATAAAAGGGGAGATT
GGTTGTGTTATATATCTAAATGAAGAACCTCCAAATTTTAAAGGATTTGTTGATAGTCAT
ACTTTAAATAATATATTTACTAAAAGAGATTGGATGTTATTAAATGATTTTGCAATACAA
ATGATGAGATATCAACAAAATGAAGATAATAATGATAATTGTAATTGTTTATCAAATATA
AATATAAATTCTCAAAATGGTATTTCCGAAATATTATGTTTAAAAGAATTAGAAAAAGAT
CTTGAACCCGTTTTTAGTCCTGATTTAAATCAATTGATTTGTGATAAAAATATGAAAGAA
AAAAATAACACATCTGAATCTATTTTACAATTTAAAGAAAATCCAAAAATAGATACTCAA
ATGAATCCCATTTCTACATCTAACAATATAGAAATAGGAAATAATGATAAAATGAGTAAT
GATTCTAAAAATGTTGTTACAACAGATAAAAATAATTGTGTAGAAACAAATACATGTATA
TTTTGTTCTTCTCCAAATAAAAAAATAAAATCTTACATGTTTAATGGTGGTAGATATGCA
TTTGCTGCTAAATTAAAAGAAAAAATTAATGAATTTAAATTTAAAAGATTAGGAGATATT
ATACATTTGGTTCAATTAGCAATACATAAAGGAATATTTGTATATTCCCAACGTATTTTA
TTACCAGTATCTGCTTGTGAAAAAAGTGCTGATGAATTATATCCAAAAATAAAAAGTTAT
AATTATGAAATTTGTAAAACCTTAAATGAAGTCATGGATATTATTTCATTATTAGTAGAT
CATAGACCAAATGGTTTGGTACTTGCTCAATTGAAACAACAATTTATTCTTCAATATAAA
AAAGAATTAAACAGTTTACATTTTGGTTATAAAAAATTACAGAATTTACTTTTATCTGAC
CCTTTTAATAAATATTACAAGCTTTATATTCCTAATGCGAATTTACATCGAACTCATATT
CAACATCGAAAATATCAAACTCCCGAAAATTGCAAAATATTTAAAAAAGAAGTTGATGGA
ATTTTTACACATTTAAAATTTATTGAAGATAATGATTTTTATTATCATTATTATTCTGGA
TCTGTTAATTTTGAGGAGGAATATGAAACTGAGTTGGACGAAAACGAAAAGgaaaacgaa
aaggaaaacgaaaaAGTAGATGCAATAAAAACGGACAAAAATACAAAGTTATCAAATTGT
TTAGAATCAAATAAaaaaaaaaaaaaaaGTGTAAATATTGATCTAAAATACAAAAATATA
AATAAGCTACCTTTTTTTATACAAGAAAATATAAAAAATATATTTGATTTTAATGAAAAG
GAAAATGAGATAATTGAGTCTTTAGATAAAGAACATGAATTAAATGAAAATATGCGTTTG
ATTTTGTTTACCATAAATAAAATAGAGCAGGAAGAAGATAACCCTAATTATGCTAATTGT
GAtaattatgctaaATTAGTAAAAGATGATCTTCAAAAAAGTGAAAATAATATAACCGAT
AATAATATTAACAAGAGAAACCATTTAGTTAACTATTTGTATCATATCGATTTTGATACC
GAGCATGATGGtgatggtaatggtaatagcaatagtagtagcaatggcaattgcagtagc
aatagTGAGTATGTGCTTTTATTTAAAAAAATAGAAAACATATTTAATAGTTCTTATGCA
AATGATGAAACTGATgATGATATAAATAAGAGTAATAATTGTTGTAAGGATGAAGAAGGT
GTAGAAGAAAACTGGAACGATTCGAAATATAATATATGGAACTTTTTTTATAAAAaaaaa
ATAAATAATTGTTTAGATATAAATAAAACATTTTATGTTTCTCCAATTCTGAATATTTAT
TCTTTGATTAAAAAATATAAAATAaaaaaaaaaaaTAATGATAATCATCAAAAATATATA
GAAGATATAAATACTGAAAATACTAACTTTTCTACATTATTAATAAATAataataatCAA
CATCATGGTCTGTCTAATTATAAATATCAGAATAATTTTGGATATTTTGAAGATAATAAA
AATGTTTCAATAAATTCTCAAAATGATTATTCGAATCTTGTCGACACAAAGTTGGCAAAA
ACGGGCTCGGAAAAAACAACGAATCAAAATAATTTTATTAATAACCCTGATGACAAAAAT
CAACAATATCATAGTTATAATAGTGTAAATAAATCTGGAAATTGTGTTTTCCAAGAAAGG
AACACACCATCTTCTAATTTGGGTTCATATAACAATATAGATGCAAAGGTTAACAATAGC
TGTGTTAATAACAACCTGGTtagctgtgctaataaATTAACCAATAAGTATAATCAAAAA
AATGGTAACAAATATTACAAAATTGAAAAAGAAGGAACTATTAATGTGCTTAAAGATAAT
TCTATTCAATCGGTGCCAGAAGATAACAATAATTATTTAGTTCAGAATAAATATAATATA
TATAATGAATATATGACCAATTCGTTGCAATTTGATGGTATTGAAAAGGAATCTAAGAAT
GTGACAATAAGTGTGTCTAATAATATGAAGAACAAATTTAATGCCTTTGAAACAAAATTA
AATACAAATAGTGGCAATAATTCCTTATATAATAATAGTAAGGTCGAGATCAATAATTTA
GTGCACTATGATAAAAATGAAAAAAATATTTATTTCGATACACAGCAAATGAATGTAGTA
AATTCAAATAACAATTCGAACGTGTTTAACAGAAATAATGAAAATAACAATGATCTTCTT
CTGAATCATCTAAATGATGAAATGTATTACAAAAAAATTAACAAGACAAATATTATATTT
GAACAAGAAGATGGTATTCAAAATGATTTAAAAAATTATATAGAAGAAATAAATGAATAT
GAACATGAAAATCATATTGATGTGAAATATCTAAATAATGATATAGATATAAAACTTAGT
GAAAATAAAAATAAGGATCATTTTATAGATAATTATCATGATGAAAATGATGTCAATTAT
TCTGATGATTTATATAACGGAGATGATATAGTTAACTGTGTTCATAATAATGGATATTTT
AGTATTGACGATCCAGATGATAATAATATGAATCCAAGTTTTGAAAATTTGTATAGCATT
GAAGATAGTAATTTTATTAACAATCCAGAATTTTCTTCATTCTTTATTGACACTACTGAC
AATAAATGTATGGATGAAATGGaTGGTGAAATTCATATGAGCAATTATAGTAATGATAAT
TTAGATACTGATTCTCATTGTTTTAAAAAAATTAATCTTATAAATAACAATATTAATGGA
ATTGAAGAAAATAACAATAATAGCAATTCTACAACCAcaacaacTAATACTATCGATATG
GGTAAAAATAAAATATTCATTAATaataataatgaaaaaaaaaaaaTAATCTCCAACAAT
TTGatctccaacaatttaatcacaaacaatttaatcaccaacaatttaatcacaaacaat
ttaatcacaGAATGTGATGTTAATATATTTCGTAGCAGTGACTATTTAGATAATACAGTA
AATAATTATTATGATAATACCACCAAAAATACAAAAATAAATAAATGTATGCTTTTTGAA
TATGAAAAAAACTCTAATTTATATCCGAAAACTGGTTATTTTAATAATATACACACTAAT
GATACAAATGTTAAAAGTGAAAATGATATATGGAATCATAACTCTATATCAAGTACAAAA
TTATCTTTATTAAATAGTGCCATATGTAATGACAAAATAAATAGCTTTTCTTTTTATTCA
AATAATATAGTATCCCCACAAAATAATTTCCTATTAAATAATCAGAGATATAATAATTCA
AAGGAATATATTGATTTTCTCTCATATAAAGATACACCCAATTAAATAGAAATTGAAAAA
AAATCCAAAGAAATAAAAAGTATTGCAATTTATTAAGTGCTAGCCAAAATGAGACACACT
TTTTCCTAAAAAAAATATCTATATGAAAAAAATAACAGACTTGTCCATAGTTCAATATAA
AAAAAAACACATAGTTAATGATAAAAGGGATAATATGCATTTAAAACAAAATAACTTTAG
TAAGCATGTCGATTATTCTAATCATAACACCTTTGATATGTATCAATAAAATTTAAAAAA
AGAAAAAAAAATATTACAAAAAACAAACATATTTTAAAACTTCAGAAAATAATAATTATT
TACTGAACGAAGCAACAAATATGAAAAAAATTATGCAAAATTAAAAATATTTGTTCGTAA
AAATATACAAAGAATGTGTCGAATTAACACACCTAAGTATATATCTCTAAATTTGTATAT
AATATATTTTTCATCAAATAAAACAATATAAAATATATAAGATTTCCGAATTTTGTCAAA
AAGTGTATATTTTCATATTACACTATTTTAATCATTTGTGATAAAAAAAAAATACCGTAA
ATAGTTCGTATTATATATTTTTTTTTAATACATTTCTATAACTATTCATAATATATAGAA
TTTAATTTGTTTTTTTTATGACACATTATATTATTGTTTTTGTTCATAAATATACTAATT
TTTATTATAAAAACCTGATATGTTCATGCGATTTTGACATCATTTTCCATTTACTAGCCA
AAATTGTTCATTCCGTTCATAAAATTTCATGCACAAATGTGTGCAGTTATATAATGCTAA
CTATATATAGCGCATGCTATTTTATATTATTTTTATAAACTTGAAAAAAAACTAT
>Py17XNL_0104740.1 gene=Py17XNL_0104740
GCAAATTGTGTTACTCATTTTTGTATAATGCTTAAAAGCTAGCTCGTTTTGAAATGATTA
ATAAATTTAAACAAATAAATGGAATATTAAAAAATAATACAATTTTTTGTGAAGGCCGAA
TTTTTTCTAAAAGTATTTTTTTTTATAGCATAAAAATTATTAACAAAGAAAATAAAAATG
ATATTAAAACTTATGGACATAATAAAAATGGAaaaaaaaataaaaAAAATGATGAAGATG
ACTGTGATACCATAAATGTGTGTAAAAATATAGACCATAAAGAAGATTTAATAAAATCAC
AAAATAATTTAGTAAAATTTAGTAGGAATAAATCAATTTTTTATGAAAGTGAAAGAATAA
TAAAATGTGAAAGTggagcaggagGAGATGGCGCTTTTAGTTTTAAAAAATTTAAAAGAA
AAGTTTTTGGAAATTTAGGGATACCTAATggaggaaaaggggGAGATGGTGGAAGTATAT
ATTTGTGTTATTCATCTGTTAAAGGAAATATTAATCATAAAAATGTTGGAAATAAAAAAA
ATGATGATCAAAATAAACATATTTTTATTAACAACTTATCAGAGTTACCTTGTGCTATAT
TAGCTACAAATGGAGGgaaagGAAAAGCAAATCAATTGAGAGGAAAAAATGGTACCAATA
TTTTTTTATATTTAAACAAAGTTTGTCATGTTTATAAAATTTTACCAGATCAAAATGATA
AAGATAATAAGGGTAACATAAATGGGAATTATTTGTGTCATGATAATAAAGTTGATAAGA
ATAAAAATTTTCCAAACAATTTGGATAATAACATAAAATTAGAAAAAAAAACAAATGAAG
AGAATACAATAAATGGAAATTTATATGAAAAAAAAGAAAAAAATATAATTTATTATAAAT
CGAATTATGAAGAAAATGTTTATAACATTATAAAAAAAGAAGATCCTGTTTATCTTAAAA
GAAATCAACATATTTTAAAACAAATAAAAACTATGGACCAAAACGTAAGAAAAGAAACAT
ATATTGGACTTTTGTGTGAAACAAATAATTGTATTTTACTATCAAAAGGTGGAATAGGAG
GTAAAGGGAATAATATGCAAAACACATTTTCATTTGAAAAAGGCCAAAGTGGTGTTATTA
ATTATATACGTGTTGTATATAAATGTATTAGCGATATATGCTTTATAGGATATGATGGAG
TTGGGAAATCAACTCTCTTATCTTTAATTACGCATCAAATTCACACTGTTAATAATTTAT
ACATATTGAAAAAAATATTTTTTAAAGACAATTACCAGATATCGGTGGCAGATTTTTTTA
GTGAAAAAAGCGAAACTTCTCAAAATGACGAGAAAAATAATATAACTTTTAATATTAATC
CCAATTTTATGAAATATATGGAGTTAACTCACCTTCTTGTAATAATTCTTGACATCAACA
TGGATGTATTTGCTCAGTTTTGCAGCATCAGGGACGAACTAAAGCGGAAAGATGACCATA
TATATCAAAAACCTTACATTGTCGTTATAAACAAATGTGACTTAAACTTCAAAGAAAAAA
TGAATAAGGTGGAGGAAGCTTATAAAGGAATAAAAAATTATGATGATAATATTCCCATTT
TTTTTGTCAGTGCAAAATACGGAATGGGAATAACAGAATTTGTCAATTGTCTAAGGAATT
GTGTACAAAAATTAAAGCATAATAATAGTTTTTTTTCAAGTTTATAAAAATAATATAAAA
TAGCATGCGCTATATATAGTTAGCATTATATAACTGCA
>Py17XNL_0104740.2 gene=Py17XNL_0104740
GCAAATTGTGTTACTCATTTTTGTATAATGCTTAAAAGCTAGCTCGTTTTGAAATGATTA
ATAAATTTAAACAAATAAATGGAATATTAAAAAATAATACAATTTTTTGTGAAGGCCGAA
TTTTTTCTAAAAGTATTTTTTTTTATAGCATAAAAATTATTAACAAAGAAAATAAAAATG
ATATTAAAACTTATGGACATAATAAAAATGGAaaaaaaaataaaaAAAATGATGAAGATG
ACTGTGATACCATAAATGTGTGTAAAAATATAGACCATAAAGAAGATTTAATAAAATCAC
AAAATAATTTAGTAAAATTTAGTAGGAATAAATCAATTTTTTATGAAAGTGAAAGAATAA
TAAAATGTGAAAGTggagcaggagGAGATGGCGCTTTTAGTTTTAAAAAATTTAAAAGAA
AAGTTTTTGGAAATTTAGGGATACCTAATggaggaaaaggggGAGATGGTGGAAGTATAT
ATTTGTGTTATTCATCTGTTAAAGGAAATATTAATCATAAAAATGTTGGAAATAAAAAAA
ATGATGATCAAAATAAACATATTTTTATTAACAACTTATCAGAGTTACCTTGTGCTATAT
TAGCTACAAATGGAGGgaaagGAAAAGCAAATCAATTGAGAGGAAAAAATGGTACCAATA
TTTTTTTATATTTAAACAAAGTTTGTCATGTTTATAAAATTTTACCAGATCAAAATGATA
AAGATAATAAGGGTAACATAAATGGGAATTATTTGTGTCATGATAATAAAGTTGATAAGA
ATAAAAATTTTCCAAACAATTTGGATAATAACATAAAATTAGAAAAAAAAACAAATGAAG
AGAATACAATAAATGGAAATTTATATGAAAAAAAAGAAAAAAATATAATTTATTATAAAT
CGAATTATGAAGAAAATGTTTATAACATTATAAAAAAAGAAGATCCTGTTTATCTTAAAA
GAAATCAACATATTTTAAAACAAATAAAAACTATGGACCAAAACGTAAGAAAAGAAACAT
ATATTGGACTTTTGTGTGAAACAAATAATTGTATTTTACTATCAAAAGGTGGAATAGGAG
GTAAAGGGAATAATATGCAAAACACATTTTCATTTGAAAAAGGCCAAAGTGGTGTTATTA
ATTATATACGTGTTGTATATAAATGTATTAGCGATATATGCTTTATAGGATATGATGGAG
TTGGGAAATCAACTCTCTTATCTTTAATTACGCATCAAATTCACACTGTTAATAATTTAT
ACATATTGAAAAAAATATTTTTTAAAGACAATTACCAGATATCGGTGGCAGATTTTTTTA
GTGAAAAAAGCGAAACTTCTCAAAATGACGAGAAAAATAATATAACTTTTAATATTAATC
CCAATTTTATGAAATATATGGAGTTAACTCACCTTCTTGTAATAATTCTTGACATCAACA
TGGATGTATTTGCTCAGTTTTGCAGCATCAGGTATACCTATATGTTTGCATTATATGGGG
CTACTCCCAATAACTAGTCCCCCGCTTTTGCAAAAAATGAATAGTTATACAATTTTGCAA
AGGCGTTTTCTCCCCATTTTAATAAATTTTGTGTATCGtttttttttttttttttttttt
tttttttttttttttTTACAATATATTGTATTTGCATTTTTCATCCTTTGCAGGGACGAA
CTAAAGCGGAAAGATGACCATATATATCAAAAACCTTACATTGTCGTTATAAACAAATGT
GACTTAAACTTCAAAGAAAAAATGAATAAGGTGGAGGAAGCTTATAAAGGAATAAAAAAT
TATGATGATAATATTCCCATTTTTTTTGTCAGTGCAAAATACGGAATGGGAATAACAGAA
TTTGTCAATTGTCTAAGGAA
>Py17XNL_0104741.1 gene=Py17XNL_0104741
TATTTTACATTTTATTTCCTATTTTTTTGAAATGtttgaaatgtttgaaaAAATAACTAA
AAAATAACAACTTTAGCTAAAAGTTTTAATGAAAACACACATGACGTGTAATGTATTAAT
GGACTTTGTGATAAAATTTTTAAGTAGTCTTTATTTATATTCTTGTTCTATTATGCTATG
AAAATAATTTAAATtttttttttaatttttttttttGGAGAGTTGTTGCATTATCACATC
GTTCTTTAATCAACTGTTTTATCATCAATCTTAATGAAAAAGGTTTACTGTTTTTTATAT
TTTTGCAATGTATTTTTTAGTGGTACAAAATATAATAGAAAAACGATTTTCAATTTAAAT
ATAAAAAAAATTAAGAATATAGAAAACAAGCACAcacAAAATAATAACAATTTTAGTCAC
AAACTTTATAACACAaataataataattatagtcAATTTGACATAAATCGAGATAATGAA
TATAATGACATCTTAAATGATATAATATATGAATATGAGAAAGAACAAAAGGAAAAAAAT
AAAGGAGATAAAATATCTCAAATAAGTGGAAAAGGGAAAAACCAAAGCAAGGTCAGCCCC
AATAATGGGGACGATAAtattggtaatgataatattggtggtgataatatcggtggtgat
aatattggtggtgataGCATGTACATACCGAAACATAAAGAGCAAGCCAAGTCAGAAGAT
GAGAATAATACATCACTATGGGAAAAAGAAATTGAACGGATAAATAAACTTAAAAATAAT
AATTTGTTAAACTTATGTGACTTAAATTATGATCTTCATAGAGTGGCAATAAATAATTCG
AAAGTGGACGAAAATAACGAAGAGGAAAACTATAATAAAATTAGTTTATTTTTAGAATCA
CAAGTTTTGAATAAAAATAAAGGAGAATCAAATTTATGTATTGAAGACAGTATAGGTAGA
TATTTTTTTAAAATAAATGAAGAGTTTATTCAAACAATTTCAGAAAAAGAATTACATAAT
TTCAAAAATATAATACACAAAAAAATTATTTATCTTAAATATCAGTATCTTAAAAAATAT
AAAAGTGCCATTGAGCAAGTAAAAAAAGTTAGCAAAACAAAAACAGAAGAAATAAACAAA
CATGTATCATTAGTATATGAAGGGGATGAAAACGGCTCAACGGAAAAAGGTGATTCAAAT
TTATTAGGCACGGAAGAAAAAAATGGTAGCAAAATGggtggcaaaatgggtggcaaTAGT
GATaatggtgatgatgatgatggcgatggtgacgAACTGAGAAGGGGGCCAGAAGTGTCT
TTAGAAAAAATAAACGAAATGATAGATCTTAATCAGAAGCTTTCTAAATTGCAAAAAAAT
TTTGAAGACCTAAAAAAGTTTGACATATTTAAAGTTTTAAATGGAAATCGATTTTTAAAT
AATTTAAAAATAAACAAGTTTCAATTTTTTGAATATTCGTGTGCTTCTTTGAAAGAAGAG
ATGGACCAGTTCATAAAAAAAATCAGGATGAAAAAAAATGAAAAAGAAATTGAAGAAAAT
TATGTAAATAATTATTGTTATTTAAGTGTACCTAAAATCAATGATATGCATTTTTTAAAT
AACGAAAAAAAATCAATAATAATAAAAGTACCAAATGAAGAAAAAAaagaaaaaaaagaa
aaaaaagaaaaaaaaATATTCAATTATGTGAAAGAAATAAATATTGAAGCAGATAAAGCA
ATTCTATTATTAAGTCAAAATGATAAAAAATTAAATATTAGTGTTCGAAATATTTGTGAT
AAAATTGGATATCTAACACAAGGGTTGTGTATATATCCTCAATTAGACAATGAAATAAAT
AATGATGAATATGATAATAAAAAAAGTTATTTAAAAAATGAACAAATTATTAAGAGATTA
TTAATATTATTAATTTTTTATTTTAAGATAAAAAATGTTTATGTTATATGTATGGATGAT
ATAAGTTCAAAACTTTTTTACAATTTTATTAAAACTAATGATAATATTTTTAAGGACTTT
TACACATGGGATGTGGAAgaagaaaaagaagaaaaaaaaaaagAAAAGGATGACGAATAT
AATCCAAATTTGGAAAAAAGAAAATATGTAGATCTTGATAAAATAACGTTTTCTCATATT
TTCAACAAAAATTTTGTACCTTTATATTCAATAGAATCAATAATAAAAAATTATGTTTTT
TTATTGGATAAAGATGAAATATTTTATGATATTTCTTTTTTTAAAAGATCTTGTTTATTT
ATGTTTTTAAATAAAAATTTAAACAAACAGAGTCATGTTTTTTTTTCAAAAGTTCAACAT
TTTTTTTATTATAAAAAATTTGATTACCCATATATATATAATATTGATGGAAAATATTCA
CAAAGTACTTTACAATCTTTTAATGAAATTCTTTTATATCTAACAACATGGATTGAGATA
TTTAATACTAGCGAAACAGAAGATTTGGAATCACCAAATTGGATAAACGAAAATGAACAa
gaacatttggaatcaGATGTAAACAATTCAAAAACAAAAAGTGATGACAATTCAAACGAA
AGTTATGATCCAAATCGATTTGATAAAACCAACCAAAAATATTACGATGATTATGACACA
TCTATGGAAAATGAATATCCCGAATCTGACAATTCAGTCGAtacggacgatactgacgat
gctgacgatgctgacgaAAGGGAGTGTAGCGGTGAATATGGCGAGAGTCCATAAATGAAA
AAAAGAAGAAAAACAAaaaaaccaaaaaaTTAAAAATAAAGACATATGTAATATGGGAAG
AATTTAAAAATAAATGAATATCATATGTAGGGCATATAAAACTGATATGATAGATAAAAT
AAAATTTACAAACCTTTGGATAAGTTAATAATttttggggggggttttttGTTTtttttt
ggttttttttgtttttttttgtttttttttgtttttttttgttttttttgttttttttgg
tttttttGCAAGTTGCATTTCACTCAAACCACAAT
>Py17XNL_0104742.1 gene=Py17XNL_0104742
AATACAAATGGATACATATATGAATATATATTATTTGTTAACATAATATAGTGATAAAAT
TATAGAAACAATGATAGAGAAAAAATATAATTTGAAATACTGTTGTGATGATATTTGTGT
TTTTCCCAGCATAACATTATCAAATTATTGTGATTACAAACTTAGTGAGCATTTCGGTCT
AACCGCTATATCAACATATCAGCTTAAAACGAATAAAGAGGAGCATAATAGTGAGCaaaa
aaaaaaaggGAAAGTTTATTTGTATAGACTCGTGGAAAATACAAATAATAACCAATTGGA
AAGAGAAAGTGACTATGCACTAATTTATGAGAAAAATATAAATTACCATAGCGGAGTTCT
ACAATCAAGCTACCTGTTCGCAAATGATAACTTAATGCTTGGCAGTATATGTGTCAATGG
GCTATATTTGTCAAATGTAAGGGATGGGAACTATGATAAAATAGTTGCAACTAAAGATGA
AAAAAATAACTCAGGCCTATCTTTTGATACACTAGAAAACAAAGTAGACAAAATATGTGT
ATCATTCAGTAATGGAGATATGTCTTTTATCTCAGATGGCAATCCAGTCAACTTTTGGAA
AGCCCATGAGTATCACGTATGGTCGTGTGCATTCGCAGGAGATGAAAATATAATTACCAC
TGGTTCTGATGATTGCTCTTTTAAAATATGGGATATGAGATCTAAAAATTGTTCCCAAAA
AAATAATAGATCACATTCTCAAGGTGTTACAGTGGTTAAATTTGAATCTCTCAGCAAAAC
TTTATATACTGGCTCGTATGGAaaaaataaaaAATAAAAATAAACATTTATAATGTCTAA
GTTTTTATTATTACTTATAATTTATATTGTTCTATCTTTATTTCTAGATATGATAACAAA
ATTCGAATTTTCGATCTGAGAAATATTCAGGATCCATTACAAACAATTGATTTAAAATCA
AGCATATGGAGAATTAAATTTGCATATAAAAATGGATCTCTAAATAAATTACTTGTAGCA
ATGTGTGACGGAGGAGCTCAAATAATAAAAAAAATAAAAAACGAATATATTTTCAAAGAA
GGGATAAATAATAATAATGAATTAACCTACGGAATAGATGGGATACAAATTTTAGACAAT
CATGaaaaaaaaaaaaaaaaaaaaATTTATATGTCTTGCTCTTTTTATAATAAAGA
>Py17XNL_0104742.2 gene=Py17XNL_0104742
AATACAAATGGATACATATATGAATATATATTATTTGTTAACATAATATAGTGATAAAAT
TATAGAAACAATGATAGAGAAAAAATATAATTTGAAATACTGTTGTGATGATATTTGTGT
TTTTCCCAGCATAACATTATCAAATTATTGTGATTACAAACTTAGTGAGCATTTCGGTCT
AACCGCTATATCAACATATCAGCTTAAAACGAATAAAGAGGAGCATAATAGTGAGCaaaa
aaaaaaaggGAAAGTTTATTTGTATAGACTCGTGGAAAATACAAATAATAACCAATTGGA
AAGAGAAAGTGACTATGCACTAATTTATGAGAAAAATATAAATTACCATAGCGGAGTTCT
ACAATCAAGCTACCTGTTCGCAAATGATAACTTAATGCTTGGCAGTATATGTGTCAATGG
GCTATATTTGTCAAATGTAAGGGATGGGAACTATGATAAAATAGTTGCAACTAAAGATGA
AAAAAATAACTCAGGCCTATCTTTTGATACACTAGAAAACAAAGTAGACAAAATATGTGT
ATCATTCAGTAATGGAGATATGTCTTTTATCTCAGATGGCAATCCAGTCAACTTTTGGAA
AGCCCATGAGTATCACGTATGGTCGTGTGCATTCGCAGGAGATGAAAATATAATTACCAC
TGGTTCTGATGATTGCTCTTTTAAAATATGGGATATGAGATCTAAAAATTGTTCCCAAAA
AAATAATAGATCACATTCTCAAGGTGTTACAGTGGTTAAATTTGAATCTCTCAGCAAAAC
TTTATATACTGGCTCATATGATAACAAAATTCGAATTTTCGATCTGAGAAATATTCAGGA
TCCATTACAAACAATTGATTTAAAATCAAGCATATGGAGAATTAAATTTGCATATAAGTA
TGTAAATaaaaaaaaaAAATTGATACTAAACATGTTTTATTTAATTTGTGTACTTTCAAT
AGTTATACCAAACTATAAACCCCACATATTTAACATTTTTTTATTTTTAGAAATGGATCT
CTAAATAAATTACTTGTAGCAATGTGTGACGGAGGAGCTCAAATAATAAAAAAAATAAAA
AACGAATATATTTTCAAAGAAGGGATAAATAATAATAATGAATTAACCTACGGAATAGAT
GGGATACAAATTTTAGACAATCATGaaaaaaaaaaaaaaaaaaaaATTTATATGTCTTGC
TCTTTTTATAATAAAGA
>Py17XNL_0104743.1 gene=Py17XNL_0104743
TTTTCTTTCATTTTTTGAAAACGTATTTTTTTGCATTTttCacatttttcacatttttTC
CCcatttttcacatttttcccactttttcccATTCTCGTATTCCCAAATAGCCGAACTAT
TATCCCCCACAATCCTATCAGAAATGTTTTAGTCAATTCAGCATAAATAACAAAACTGAT
AATTAATATACGTGTGTATATATGTAAATATTAGTTACATTTTTAGAATGTATTATGAGT
ATATGTAATAGTTACTAAAATAAGAAGATATAGCTACACATTATTTTTAATGAACTCACG
ATTTCTTcttttttttttATTCTTAAAATTTTGTTTTTGTTACATTAAAAATATTAATAG
ATTTACAAATAGCAGTTTTTCAATCTTAAAAAGTGAAAAAGACCAAGGACAAAATAGAAA
AAAAAATAAAAAAATTTATTTAAATAATACTGGCCATTCTACATATGAATATAAAAATGT
TTTAAAAAATGGCGAGATTAATGATGTTGGTACTATAGAAAATATAACAGATAATTTTAG
TTGTGATGAAGATAAAAATATTAGTATAAAATTTCTAAATGCAAATAAAGAAGAGGATTA
TAACGACCTATATTTCTATCACATATTTAAAAAAATAAATATTAttaaaaaaaataaata
tATATACACACCAGCAAAATATGAAGCAATACGATCATATATAAAGAGAGAATTAAATGA
TTGTTTAGACATAAATACTACATCTTATATATTTAAACTTTCCGAATATTTTCCAAAAAA
TATTTTAGATGTATCCGTATATGTAAATGAAATTATAAATATTCTTAGTTTTTTTACATT
CAACAATGTTAATAATGTAAATAAAATAACTAGTTGTCATATTGATAATATAAAAGGAGA
AAAAAATAAATTAAATGAAAATTTGAACAATTTATCTGAACAAATTAATATTATTAATAA
TAATCAAAGAAACCATAATGTTGATACTAATAATTGTGATGGAATTATAAATACACACAT
TAGTTCTAATGTACTTATAGAAAAAAATCACATGAACAGTGTTCATAATTTTATGAACAA
ATCAGAAGAAAATTGTCCAAATTTGGTTTTAGAAGGAGATCAAAATAATTTATATGATGA
AGAAAAAATACAAATGATAAAAGAAGCATACATAAATAAACTAAAAGGGAAAAATGAAGA
GACTACCAAATTATGTAACTCTTACAACGATGTTGATAATACTAACAATATTACTAGCGA
TATTAAGGATGAAAATTTGTTTAAATCAATACAAAAAGAAAAAGATAGTACAAAAATTAG
CAAAGTAATAAGCAAGGATGAAAACTATAAATCATTTAGCTACTTTTTTTTTCGGCTAGT
TGATGCAATTAGTGGATTATTTTGTTGCATAGGAAAAAGGAACAAAAGAGAAGAAATTTA
TAATTATTTAAAAAATTTTAAATCTATTGAAAAAATAAAAAATTATAGTATAACCGATAT
TAAATTTAATACAGATTTTATGATATACATTATAAGATTAACAAAATATAAGCATGATAA
TTTTATTTGTTCTTTAAAAAAATTAAAAATGTATGACACTGAAACGATTAAAAAAATATT
TTTAAATTCAATATATGATAATATTTTAGATCTAGAATATATAAAAAATTTAGAACATGA
ATATATTATAAAGGAAGGAAAGGGAAAAAAAGTTTCCAACAAAATATTTAACGATTTAAA
TGAAAATAAAAATTGTGATAATAATATAAAGACAACACATAATTCAGGCAAGACAGAAAA
TGTTATAAGTAAAAATATAAACCAAACAAATCTTACAGAAATTGAAAAGAAATATAAATT
TTTATTACAAAATAAATTAGAAGAACAATCCATTAAAAAACAAGTTCCAAAAATAAATGA
AGGCGATTTAAAAAATTTAATAAAAGATATTATAGGTAAAAATGTTTTCACAaaaaaaaa
aaaaaaaaaaaaaaaaaaTGACAATAAAGTATTACCTGTATATATACACGAAATCGAGGA
AACTCATATAATGGAAATATTGTCAAAAAACAAATATAACCATATAAATATGGGCTCTAT
AACTGTGAAAAATCTCATAAAAAAAATTAATACCTTACTTCGTTCATACGATATTAACAT
TGCCGTTCAGGTGAAAAAGGGAAATATTACCATTTGTGATGAAAAAATTATGAACAGTTC
AGAAAAAAATGAAAAAACACCTGAACAAAATAGTAGCGATAATAATAGTGCCAATATTGA
GAGCGAACAAAATAATGGAGAAGTTAAACAAGAAGAAAGCGAAACGAAAAAAACAAAAAC
GGATTTATGTGTCGACTTAAGCGATATAACATTGTCAGATGTAAAAGATTATATACATGG
TGATGAACATAATGGAATAGAAAATATAAATAGTGATGGCCAAATTGTTCAAAATGGCGA
GatagaaaatgtaaatattgatggtcaacttgttcaaaatggcgagatggACGAAAAAAA
TGTTTTAAAATATTTTGACGTAACAGAAAATAAAAATTCAATAATATTTGAAATTAATGA
TTATATTTTGGAAAACGAAAATAAATCGACAGAAAAACAAATAGGGGAATCAATCAAATT
CGGAAATGTAGAAAAACTTAATGAAAATTATTTGACTCAGATTGAGAACGAAATAATAAA
TGGGTACGAAGAGGGAAGCAGCACCGACACAGCGGATCAAACCGAAAATAATGAACCCGA
TATGAACTTGCCAAAAAGGGCTGATAAAGTGGaagtggaagtggaaatggaagaggaaga
ggaaAACgaggcggaaaatgaggcggaaaatgaggcagaaaatgaggcggaaaatgaggc
ggaagaagaCGAAAACGAGATGAGCGGAGggaaaaaaaaaaaaaaaaTCAACAAGGAGAA
CAAAGAAATAGAAAAGCTAAAGGTGCATTTTCGATATATAAACAATAATAAACTAAAATA
CAATTTTGAAAATGTATATGCAAAAAATATCGAAGAAAAAATAGAATTATTATTATTTAT
TTTAAAGAATGAAAATAAAAAAAAAATTATTATATCTACTGATGAAAAAGAAACAAATTT
AATAAAAATGAAATGTAAAATTGAAAAGGTAGAATATGAAGATATTGTAAGTACTTTAAA
AAATATAAAATATTATTTTTTAAAAAACACAAACTCAAATAATTCATGTTTTATATTTAT
GAATGAAATTGAAAATACATTAGCTTTGCGAAAAATATTTCGAGGAATAAGAGAAAATGA
AAATGATGAAAAAAAAATGACAGTATATCATTTTTATAATAGTGAACATAAATCTTGTGT
CCTTAAAAAATTATTTTATTCTATAACAAATGATGAAGATATTTATTCAGCATATTTAGG
TAAAATAAAaaataaaaaaTCTACAAATAAGCATATCGAAAAAGGAAATATTATCGATAA
TAAAGCTGGGCCGATTTTTGGACAAACTTCTGACCGAAATATAAAaacacacacGTTTGG
AAAATGTAGTAAAAAAAATTATGTAaattataaaaatgataaaaatgatgtagatgatgt
AAaaaaaaggagggaaaaaggggggaaaaaaaaGTTGAAAACAGCTGAAAAAAATTGGTT
ATCGTTTAGAAGGCGAACTTTAAAAAAAATTGATGACATGAAAAAAAAAGCGGAACTTAT
AAaaaaaaaaaaaaCTGAAaaaagggataaaaaggttaaaagggttaTTGAAAAATTAAA
ATCGAAAgaaagaaagCGTGCTGGAAAATTGTCCAAAAAACaaacaaacaaaaaaaAGTa
aaaaaaagtaaaaaaaagcaaaaaaaagcGTGAGATATAATGTGAAATAAAATGTAGACA
CATTATAGGGCATGTATTATTGACTACAATTAAATAAATTAGTTCTTAAATTTTATTCGT
CTATATTTCGAAGTTTGTCAATAAGTTCCTTGAATATCTCTTCTGCACCAAACTCTGCAA
AAAAAGACAAaaaaaaaaaaaaaaaaTTAACACCTTGATGAATTTGTTTTATCGAGGATA
TATATCATTACACCATCTGCACATA
>Py17XNL_0104744.1 gene=Py17XNL_0104744
TAATTTTTTTTACAGAGATGGAACACGAATAAAAAAAATAAGGAATGTAAGTGAAAATGA
TATGATACATAAACATACAATCTTAAAATATCCATATTTTAAGATGAAAAAAATAGGACA
ATATTCAAAAATAAAACCAACTAGCCAAACTGTTTTTAATCGAGATATTGAAGTTGTTTA
TGATTATAGATATTGTGATATTTTTGAAAACTTAAAAGATATTATTTCATTAAATTTGAG
AGGTATTACTATACGAGAAAAATGTACAGATAATTTGATATTCGAAATATATGATTCTCT
TCAAAATAAAACATTAATTAAaaaaaAAAATGAAGGTTAAAAAATTGAGAAAAAATAATA
AAATTTGCAATGTGTTGTGCAAAATGAAAAA
>Py17XNL_0104745.1 gene=Py17XNL_0104745
TTTCTTTACATTTTAGGATTCATAAATTGTTTCCATTCTTTAGCACTTTTAAAGTGTATC
ATTCGAAAaaaaattaaaaactttttttttttttCCATTTTCATATAAATTGAAATGGCG
AGGAATTAgaaatggcaagggagttgaaatggcgaggaAATTtttttttttttttttttG
AAAAATTGTGAATATATTGAAAGCAAAATAAATATAGAGTTTCCAGCTATTCACATGTTT
GTTTCTTTTTTGTACTAATTGGCATAAACATGATGAAATAAAACAaaacatgatgaaata
TAGCATGATaaaacgtgatgaaatatagcatgataaaacatgacgaaatataacaAAATA
GTTAACACCAGTTTGTAGCCATACTATATATTAAATAGTGACAAAATAAAAGTATTCGCT
ACTAACCATGCATGAAAAAATGCAgaaaaaatgcagaaaaaatgcagaaaaaaatgcaga
aaaaatgcagaaaaaaatAAACGCATAATTTATAAGCTTGCATAATTtaagcttgcataa
gctaaGATAACAAAATTGGAAAGTCATATTTGGCAAGGCAATATAATGTTCAATTATTTT
TTAAAAGGCTTTAATAATTGCAAAAACAAAATCGATGTTGACCATTTAAGCAAACAATTT
TTAAAACACATTTATAATTTCAATACATACGAAATATCATTATGTTTAAATAAATTTTCG
AAAATTAATTATCATGAAAAAGATTTCTGGAATCAAGTTTGTAAATTAATTACATCAAAC
GATGCGAACGTTTTGAGTCGCTTTGGGGTTTTAGGAAATAGACAGTTCCCAAAAAATGGC
GAAAAAGGtggagaaaaaggcggagaaaaaggcggagaaaaaggcggagaaaaaggtggc
gaaaaaggtggcgaaaaaAATCTCCTAACCCTTTTTAATATCGAAGAACTGTGTTTAGTA
GTGAATGCAATAACAAAAGTTAACATAAAAAATGAAAAAATATTAAAATTAGCTTCTAAC
AAAATTATAAATGAAATAAATATTAATAAGCATACTATAAATATATTGAAACATATTTCT
GAATATAGTAAtaataataataataCAATAAATAAAAATATTCTATATGAAAAAATTAGA
AACATTTCAGAAAACTACAATGAAATAAATCAAAATTTAACGGAGAAAGATATAAGCACA
CTTATCCAGTTCATATTAGACCAAAAAAATAAAAaaaaaaatgaaaaaaaaaatgaaaaa
aaaaatgaaaaaaaaaataataaCATAAATAATGCTAACaatgctaacaatgctaacaat
gctaacaatgctaaTAGCGTtaacaatgctaatagcgAACTTAAAAATGACGAAAACAGT
ATATTAAATAAATTAGAGACAAAACTGATTAGTAGCCTACAAAAAGTTAACTACATTAGT
GAACAGAGTATTGCTTTAATTTTAAATGCATGTAGTAAGGGTTGTGAAAAAAATAAAAAG
CTATTAGAAATTATAAAAATaataataataatGAAAATAAAAAatgaagataataaatGT
TCAGATATATTTATAAGTAGTATCACACATTCTTATGCATCATTTTATTATAGAGACAAA
ATTTTATTTAATTTAATTTCAGAATATACTTGTAAAAATATAAATAACATAAATATAAAA
TCGTTAATAATTATTTTAAATAGTTTTATTAACATTAATATAATAAATTTACAATTATTT
AACACATCTTTAAATAAGATATATGATAACAAAATTGTCCAAACCCTATCTAATCAATGC
ACATCAAATTTAGTTACAATATTAACAAAAACGTATAATTATTTAGATCATGAAAAAGTG
GAATATATTTTAAAAAGCATCATaaaaagaatcaaaaaAGAATATATAAAATATGTTGAA
ATGAAaaaaaaaaaaaaaaaaaaaaaaaaTATATCTAATTTTACTAAAAATTATCATGAA
AAAACGGAAAATTTATTTATTTTATCATTTTTAACTAAACACTTGACAAACATATTAAAT
AATCTTAGTAAGCTAAACTATGCTGATAATGATTTGTTTGAAATATTTACATATTTAATT
TTAAAAAATAAAAATTATATAAATAAACTCGATTTTATGAATATTGCAAGTGCATATTCT
AGATATGGATATATAAATAAAGAAATATATGACATTATAAAAAAAGAATCAAAAAAATAT
ATAATTTCTTATGATTTAAAATATGTAGAATTTATTAACATATTTACAAGTGTTGCTAAC
TTATATTTGATTGAAAAAAATAGACAAAAAAAAAGTGAGAACATGATGGATGATCATTTG
GTAAATGGTTTCAAAGATATCCTAAGCATAATAATAAATATGCTTAAATATAAAAATGTT
TCAAAAATAGAAATTATAAATTTTCAAAATTATGATAAAACAAATAAACCACATAATTAT
AATAATTCTATTGTTAAAGATAAAAATATTATTGAAAATTTAAGCATAAATCATTTATGC
ACTATTTTATCAGTACTAAGCAAAATAAATATTCATGATGATGTTATTTATAAACATATT
TTAAATCAATTAAAAaaaaaAATATTTAAAATAAACGCAAAATGTTTATCTATATATTTA
TTATATATAAGCAAATTTAACATAATGTTAGATAATTACATAAAATCAGTGTTATCAAAT
TGTTTTATAATTGCAAACAATTCTATGGTTTCTAAAAAAAAAAGCGAGTTAAATTGGGAT
ATGTTATATGGAAGTGGCAATAATGatggaaatggcaataatggtggaagtggtaataat
gatgaacgtggcaataatgatgaacgtggcaataatgatgaacgtggcaataatgatgaa
cgtggcaataatggtggaaatggaaaTAGTTCGATTCTAAGCAAGATGGGCAAATTATAT
ACCCAATTAAGAACAGCCGATTTGGTAAATAGTGTGTACATTATTAGATGTATAATAAAA
AATGATTGGGAATATAAAAAGAATACATTTATAATTTATAGATATTTAAATTATATTTAT
GAAACAATTTCAGAAAAaaataataataataatGataataataatgataaAAAGAAAGAA
TATTTAAAAAATTTACCTAATGTTATAAAGTTAGATGATAATGATATAGATGAAAAACAA
AATGTGAAAAATAAAAAAATGAATATACATTGTTCATCTATTTTAGTAAATACATTAATA
ATTTTAAATACACATATATATAATAATTGTTATTATACAAAACTTATTATATATTTATTA
TTTTATACATTTAATAATATCTTTGAAATGTTGAATCTTGATTTTTCAATTAAAAAAGCA
ATACATACAAATTCAGATAAACAAATAAATAATATCAAAAATGTAATCAAAAATAAAATT
GATCCTGCTAGCATTCGGCAATTAAATATGTCTGCTTTAATCTTATGCCATTTTGTGCCT
TTAAATAAGAGCATGCCAAATGAAATTTCGCAtctaaacaagaacatgccaaatgaaatt
tcgcatctaaacaagaacatgccaaatataatgtctcatctaaaTAAATACCCAACTATA
ATATTGTCCTTTTTATTtttttttttAAAATATACACAATTTGTTCAATTTGAAAAATAT
AACTCTATATATAACTATACTACAAACGATAAAATTTTAGTTAATTATGATAATAATGAT
ATATATTCTAATTTGAATGAAGAACGAAAaaaaaaaaATATTGACTGTGACCCTTCTCTT
ATTCCCCATGTTTCCCATAACGAAATAAGCATCTACTCAAATATTTTGAGCATTTTAAAA
AAATATAaaaataaaaataaaaacaaaaataaaaataTAGAATACCAAGTTTTCTCATCA
TTTCCAATTTATCTCTACTATGTTGACATATTGATAATACCGCGCCCCTCGCAATGCCCA
ACCAATTAGAGGTCGTTAAATTGCAGAAAATGTTAGCattgctgaaaatgGCTAaaattg
cagaaaatTATAAAATAGTTTTGCATATGCACTTGCTTGCAAAGGGTCGCATTCAGCAGT
TGCCACTACTTTTTTCTGTACATGCGTATATATACAAATGTGTTGCATTTTTTATATTTT
ATTTGTAAATTTTTAAAACATTTTTAATTTGTTATGCTTTTCATGCCTTTGAAACGACTC
TACTATGAAATATTtttttttttttttttttAAACATGAAATATTTTCAATTTTTTAAAG
TCACCAAAAAAAAGAAAATAAATATATATTCATGCGTATTACTGTAATAATA
>Py17XNL_0104746.1 gene=Py17XNL_0104746
AGTTAGGCATTTCCATTTTTGTCACTTCCCCATGATAAGCAGCTTCAAGCGCAATTGGAT
GAAAATAAATTGGATAGATTAaattggatgaaaataagataggcagattaaatttgatga
aaataagataggccgattaaattggatgaaaataGCTGGATGGTGTTGGAAACATGGAGA
TAGACCCTCAGCAAAAAATAACTGACGTAACAGTAAACTTGGAAGGAATTAATAAAATTA
AAAAAAGAAGATTAGAATTTATATTTAAAGAATTAAAAAAAAGTAAAAATATAGAACAAG
TTTTTTACAATATTGCACAATGTAATAACAAAATAGTTAATTTAAACATTTTTGAAGACT
ATCCAATTGTTAAATTAAATAGCTTAATAAATAGTCATATAATAATAGATTATATATTTA
AAGAAaaaaaaaaaaaTTATATTATTGGAACCAATGTTAATAATCGTGGTGAAATATCTG
GAGATATCGAAATAAATTTACCATATATTTTTAAAACAATAAATAGTATTGAACTTAAAG
CAAATATAAGTAGCTTATATACTAATAATTTTTCAATACGATATATATTACCATATATAA
AATATTGTAATAATTGGAAATTTATTTTTGAAACATATATATCAGCATTTAATAATATAA
AATGTGGATCCTATACTATAAAAACAAATTctattaaaacaaatttaattaaaaaaaaTC
ATTCAATAATTTGGGAAATAAATCTTAATAAAATATATCATGAAATAAATAAAAATTTTA
TCCCATCAGATAATATTCTTAAATTTAATGATAACCATATTAAAAATACCATAAAATATG
TATATAAAAAAGATGAACTAAATTATGGAAAAGACAATGAACAAAACCAAAGTAATTACA
CATTTTATCCAACTTCGGGATACTACTACGAAATAGAAAATGAAATATCTTTGCCTTATT
TAATGGAATAAAATATAATTATAATAAAAATAAACAATATTATTTAAATAAATTCAATTT
CACTGGTAGTATAGGAAGTT
>Py17XNL_0104747.1 gene=Py17XNL_0104747
TACTAATACCAGAAACAATTTTAAACTCGTTTTTGCACATTTGGGATATCCCCAGAATAA
TAAAGTATTTAAGTTAAAAAAAATTGCACGAAAAAAATATATAATTTCCTTAGGGAAATA
AAGAAGTTATTTTATAAGCAGTTTGATATTTTATAAATAAAAGATGAATCGTGTTAAGAC
GACATTTTGTAACTATTACAAAGGGATAGTAAATAAAAACAGCCTTTTTCAATTAAAGAA
TAATACTAATAATATGAATGGACGACACATAAGTACTAGCCATATAAATTTTAACAAAAA
TAATGAAGCACAAACTGCAAATAATTTACCTAAGGCAACCAGAGTGCCCATCATGCGTTT
CTTTTACGGGATTATAGCTCTTATGGCAATTGTTCCTATTTGTCAGTCTCTATATGAAAC
TGATAAATATTATAAAGAAAACAAGCACTTATATGAAAAAGGAGAGGCCTAAGAATGATA
GGAAATTCAATTCCAACCCTTTAGGTGCTATAAGTTATAGTTGCTATATCTTGGAACTCA
TTTTAATACAAAGGTGTAAATAATTCGAATATACTTTTTTGTTATTTCAAAATTTTTATT
ATTTTTTCGAAAAACCATTTCGTTGTAACATTAATTTATGCATTCCTGACGAAGACACTC
ATTCATCTTCGCTAGTTTAGCTTATTTATTtttAtttatttttttatttttttattttTA
TTTTTTTGTATTATCATTATTTGACCCATTTAAAGCATGTAAATAAAACATATGAGAAGG
TTTTATTTaaaaaaaaaaAATGTGCAATAATACAACTTAGGGTGGCAATAAAAAatgtgt
atacatgtgtataATAtgtgtatACATGTGTATATGTGGGGATAAAAAATAAAACAAAAA
ATcaatactaagcaGTACTAAGCATGGGGAGCAAACTAAGATGGTGTGTCACTACAAGGC
AGCTTTGAAATTTAAGCCAACTTGGAAAAACTTAGTTTTGTCAGTAAGCTGATGTAATAT
TGGAAAATTGAATGAAAGTTCTAGAGCAACGTTTTTCTGAACATATGTCATAAGCCCAAA
ACCTGCTGAAAGGCGAGTATCTTTTTTTAATTGGTTAAAAGAAAAATAAAAATGATCACT
TAATCTTCCTAATTGTATATAAAAAAATAACATAGGATTAATATTTTGAATATTTAATAT
GTATTTAAACATAAGTTGTATATTAGTAAAAAAATTAGCACCTAAATAGTTATAAGAAAT
ATCATAATTTTTATTTTGTGCATTAAAATTAAAACATTTTTCTGTAGTTCCAATAGAATT
ATATTCAAAC
>Py17XNL_0104748.1 gene=Py17XNL_0104748
TTACAAAATGTGTGACAATTCCTTGTTGAAGCAAAAGCATACATAGTGaaaaaaaaaaga
aaaaaaaaaaAAGAACCTTATTTATTTTCCATTTCGTTGTTTGTAATAAGAATTTGTTAG
CTTCAATGATATATGTTAAATGCTTACAAAATTAAGATATAattttattttattttatTT
TATCATTATTACTTTTCTATTTGTCAATTTATCGTTTTATTCGTGTGTGCCAAACAGAAT
GGAGCCACGATATTTGAATAAGCATGGATGTTACAAATAACAATTGTTAGGGGTAAAGAA
AAAAGGAACATGCCCATTTGTATATCCGTCAAATAACAAAAGCAATGGCTTAAATAGTAT
GGAgggtTTAGGGTTTTATTTTTATTAAATTTTTTTTATACAAAAGTGGGGTGTATCAAA
AATACAAATTTTTACAAACTTATATAATGCTACATTTCTATGCATTTATAATTGAATAGG
TACATATAATAAGCCTATTTATGTACAACTTTTCTTATGTTTGAATGATTGATACACCTT
TTTAAAGTTATTTAAATTTAAAAAAAAATATATTTATAAATAAAAGAAAAAATGGCTGAT
GGAGAATATAACTTTTCATTAACAACATTTAGCCCAACTGGAAAATTAGTACAAATCGAA
TATGCTTTAAATAGAGTATCTAGTAGTTCTCCAGCCTTAGGAATCCGGGCCAAAAACGGA
GTCATAATTGCCACGGAAAAAAAGACCCCAAATGAATTGATCGAAGAAACAAGTATTTAC
AAAATTCAACAAATCAGTGATCATATTGGTATAGTATATGCTGGTATGCCTGGTGATTTT
CGAGTTTTATTAAAAAAAGCAAGAAAAGAAGCTATAAAATATTCTTTACAATATGGAAAT
GAAATATtagtaaaagaaCTAGTAAAAGAAATCGCATCAATTGTTCAAGAATTTACACAA
ACAGGAGGTGTCAGACCATTTGGTTTGTCTTTATTAATTTGTGGCGTTGATGCATATGGT
TATCATTTATATCAAATTGATCCATCAGGATGTTATTTTAATTGGATGGCAACATGTATA
GGTAAAGATTATCAAAATAATATTTCTTTTTTAGAAAAAAGATATAATAGTGATATAGAA
GTTGAGGATGCTATACATACAGCCATATTAACCTTAAAGGAAAGTTATGAAGGTGTTATG
AATGAAAAGAATATCGAAATAGGGGTTGTTTGTAATAACAATACATTTAAAATATTAACC
CCAAATGAAATTAAAGATTATTTAATAGAAATAGAATAATAAAAAGGAACAAACAAAATT
ATAAATAGTAATAATTGGATCAACAAATATGATACCCTTTAAAAATGCTCCTAATCAAAA
AAAATAGAGAACAATTTTGTGCACACGCACTTTTTTACTTAAAATTTTACTCCACTATTA
TATTCTATtttttttatttttttatttttttattttttcattttttcattttttCATTTT
TTTAATTATATACACATTTCCATGAAAATATGCAAGTCATATTTTCCACCTTTTTCAACT
TGTAAATATTAAAAATTGTATAAAAATTCGCTTTATATATATAAATCAAAAAAATATATT
TtttacaaatttcacaaaTTTCACAAAGTGTGTATATAAATAATACCTAAACCCCATTCT
CTGCATAGTATCATGTAGGAGATTACTAAAAAAGTGTCATAATAATTATCAT
>Py17XNL_0104749.1 gene=Py17XNL_0104749
TCTATTCTGTTAATAATAATTTTAGACAGAAATAAAAATATTAATTACATTTCAACTATT
ATTTAAATTATGGAAAATATAAATGGGACAAGCATATCAGATGAAATAAATAATAGTTGG
CAGAACGAGAAAGGAGACGGGCTTGATGGAGggggaattggggaaaaGGAAAATTGCGAG
AAAATGGTTAAACAGGAAGATGAaaaaagggttaaaaggggaaacaaaaaaagggttaaa
aaggAGGATAAAaaaaaaAATATTGAAGGAgatgaaaaaaaaaatattggaggagatgaa
aaaaaaaatattggaggagatgaaaaaaaaaatattggagaagaagataaaaaaagtgtt
gaagaagaagatgaaaaaaaaaatattgaaagagaagatgaaaaaagtgttgaaaaGGGA
AATGACGAGAAGAATGTTGAAGAGAGTGACgATAAGaatgacgaaaaaaatgttgaagag
aatgacgaaaaaaatgttgaagagagtgaagataagaatgttgaagagaatgaagataag
aatgttgaggagagtgacgataagaatgttgaagagaatgacAATTCTAAGTGTAACGAT
TGCGAGCTGCAAAATAAAAAATTAAGATCCTGTGGAAATAACTGGAAAGGGAGTAACACA
TTTAGTAAATTATTTGAAAACGAAACAAACGATTATATAAAATATAATACAAGCCCAGGA
TTGTTAGAAAGAAGCGAAAATATAAATGATAAACAAAATAGtaaagaaaatagcaaagga
aataTTTGCTATCAGTTAAATAAAACAGACCAAATTAGTATGTATAATTTTAATCCTTAT
CAATTAGGATATCGACCAAATAATGGCTTAAACCCATCACAAGGTTACGTATTTATATAT
CCCCATACAACTAAAAATTCTAAACCGCCAAAAATAAGAAAAAAAAAATTATCATGTTGT
TAAAAAGGAGAAAAATATACACAAATATATAACCCATCTTTAAAACTATTTTATGCACAT
GCATGTATTTGCGAATGAATGTTAGACGTTGGGAAATATAAAAATTATATGAGCTTCCAC
AAGTTTTAATGATATATTCTCAATCTTAATATTTTCTCTATATTTATGTGTGCAACCTTT
TAATACTTTATCTCCTTTATTTTTTTAATAGTAGATATATATATAAAATATGATGATTAT
ATATTCATAATTTTAATTATTTATTTTTTTGTTTGATATTTAAGAATTAGCAACCATTTG
GGTACATAAATATTTTTATGTTTTCGCTAtctttatgttttcgctatctttatgttttca
ccatctttatAATTTtttttttttATTTTGTTTGCGAAAAAAAATATGTGCCCTTTTTAT
ATCTCTATACCTTTTCAATTGTTAGTCGAATAATTTCAATGAATTT
>Py17XNL_0104749.2 gene=Py17XNL_0104749
TCTATTCTGTTAATAATAATTTTAGACAGAAATAAAAATATTAATTACATTTCAACTATT
ATTTAAATTATGGAAAATATAAATGGGACAAGCATATCAGGTATATAAGTTTGTTTTTAT
GCTTTTTTTATATGGAAAATAGATTACTAATTAAATCGTTTTCTTTTTTTCATTCTCTTT
CTATATATACATACCTATGGGTTTGTGTGTGCAACTTTATTCTTAAATTTTTTTTTATAC
GCTACCATATATTTTTTGCATGAACATGAcatatattttatgcatTTACTCCATTATTAT
TTAAATAACCTGAACAGTTCAGGAAAAATAATTGCATTTTAAATATATTTGGTTTGTGCA
AAAGTGGTTTTAGCATTATAGATGAACATAGTATTTCGTATACCTCATTTGTTTATTGTG
TTTTTTTTCATTTTATCTTTTATTAATTATTTATTTTCATTCTCTCTATCCATGTTTAAA
TTATTACAGATGAAATAAATAATAGTTGGCAGAACGAGAAAGGAGACGGGCTTGATGGAG
ggggaattggggaaaaGGAAAATTGCGAGAAAATGGTTAAACAGGAAGATGAaaaaaggg
ttaaaaggggaaacaaaaaaagggttaaaaaggAGGATAAAaaaaaaAATATTGAAGGAg
atgaaaaaaaaaatattggaggagatgaaaaaaaaaatattggaggagatgaaaaaaaaa
atattggagaagaagataaaaaaagtgttgaagaagaagatgaaaaaaaaaatattgaaa
gagaagatgaaaaaagtgttgaaaaGGGAAATGACGAGAAGAATGTTGAAGAGAGTGACg
ATAAGaatgacgaaaaaaatgttgaagagaatgacgaaaaaaatgttgaagagagtgaag
ataagaatgttgaagagaatgaagataagaatgttgaggagagtgacgataagaatgttg
aagagaatgacAATTCTAAGTGTAACGATTGCGAGCTGCAAAATAAAAAATTAAGATCCT
GTGGAAATAACTGGAAAGGGAGTAACACATTTAGTAAATTATTTGAAAACGAAACAAACG
ATTATATAAAATATAATACAAGCCCAGGATTGTTAGAAAGAAGCGAAAATATAAATGATA
AACAAAATAGtaaagaaaatagcaaaggaaataTTTGCTATCAGTTAAATAAAACAGACC
AAATTAGTATGTATAATTTTAATCCTTATCAATTAGGATATCGACCAAATAATGGCTTAA
ACCCATCACAAGGTTACGTATTTATATATCCCCATACAACTAAAAATTCTAAACCGCCAA
AAATAAGAAAAAAAAAATTATCATGTTGTTAAAAAGGAGAAAAATATACACAAATATATA
ACCCATCTTTAAAACTATTTTATGCACATGCATGTATTTGCGAATGAATGTTAGACGTTG
GGAAATATAAAAATTATATGAGCTTCCACAAGTTTTAATGATATATTCTCAATCTTAATA
TTTTCTCTATATTTATGTGTGCAACCTTTTAATACTTTATCTCCTTTATTTTTTTAATAG
TAGATATATATATAAAATATGATGATTATATATTCATAATTTTAATTATTTATTTTTTTG
TTTGATATTTAAGAATTAGCAACCATTTGGGTACATAAATATTTTTATGTTTTCGCTAtc
tttatgttttcgctatctttatgttttcaccatctttatAATTTtttttttttATTTTGT
TTGCGAAAAAAAATATGTGCCCTTTTTATATCTCTATACCTTTTCAATTGTTAGTCGAAT
AATTTCAATGAATTT
>Py17XNL_0104750.1 gene=Py17XNL_0104750
TTTAATTATTTATTTTTTTGTTTGATATTTAAGAATTAGCAACCATTTGGGTACATAAAT
ATTTTTATGTTTTCGCTAtctttatgttttcgctatctttatgttttcaccatctttatA
ATTTtttttttttATTTTGTTTGCGAAAAAAAATATGTGCCCTTTTTATATCTCTATACC
TTTTCAATTtttttccattttttccagtttttccaatttttccagtttttccaatttttc
cagcttttccaatttttgcaCATTTATTTATATACATATCAAATGCTCTCGTAAATATTT
AACAGTTTGTAGTAAAAAAATAAGAAGAGACTGCGGCCTAAACTAAACACATAAGAATAA
TTACGTGCTTCACCTCGTTTGAAAATGTCGGTTCACATGCTAAACAAAAAGGCAGATAGC
CTACGCTCTACAAATGTGTTGCTTACAAATATAAATGCAAGCAAGGGTATGTATGAAATA
ATAAAGAGTAATTTGGGTCCAAAAGGGAGTTACAAGATGCTAGTAAGTGCATCAGGAGCT
ATAAAAATAACAAAAGATGGGAATGTGTTACTAAATGAAATGATGATACAACATCCAACA
GCAACTATGTTAGGTAGAATCTGTTCAAGTATTGATGAGAATCTAGGAGATGGGTCAAGT
AGTAATTTAATAATAACAACAGGATTAATTTATTTATCAGAAAAATATATATTATATGAA
AATATACATCCTCGAATTATTACACAAGGGTTTGATACTATCAAAAATATTTTATTTGAT
TTATTGGATACTATGAAAATTCCAATAAATATGGAAAATAGTTTTAATAAAGAAGTATTG
TACAATGTTGCTAAAACATGTGTTAGAACTAAATTGCCAATTCAATTAGCAGATAAATTA
TCAGAAGATTTGGTAGATAGTATTCAAATTGTTTATAATAAAAATAAACAAATCGATTTA
CATATGATCGAAATTATGGATATAAAAAGAAATATGAGCATAAATACAAAACTTGTTAGA
GGTATGGTACTAGATCATGGTTGCCGACATCCTAATATGCCTAATAGATTAACAAAATGT
TTTATATTAGTTTTAAATACTAGTTTAGAATATGAAAAAAGTGAAGTATTTTCATCATTT
GTTTATTCAAATGCTGAAGATCGAGATAAATTAGTTGAATCAGAAAGAAAATTTACAGAT
GATAAAATAAAAAAAATTATTGAAATaaaaaaaaATATAATAGAAAAAAAATTTAAAGAA
ACAGGAGAAATGTATAATTTTGCTGTTTTTAATCAAAAAGGTATCGATCCTATGAGTTTA
GATTTATTAGCAAAAGAAAATATTATGGCATTAAGAAGAATAAAAAGAAGAAATTTAGAA
CGTATTGTTTTATGTTGTGGTGGAAACCCATGTAATAATGTATATGATATTGTTGAAGAA
GATATTGGATATGCCGGATTAGTTTATGAAATATGTGTAAATGATGAAAAATATACATTT
ATAGAAGATGTTTTAAACCCTAAAAGTTGTACTATATTTATACAAGCTCCTAATGATTAT
ACAATTAAACAAATTAAAGATGCAATCAGAGATGGATTACGAAGTATTAAAAATGCAATA
GATGATAATTGTGTTATATCTGGTGCAGGTGCTTTTGAAATTGCTGCTTATAATAAATTA
AAAGATGAAGAAAAAAAAATTAAAGGAAAACAAAAATTTTCATTTGATATTTATGCTAAC
AGTTTGTTAAACATTCCAAAGGTATTACTAGAAAATAGTGGATTAGATATACATCAATCA
TTGTTTAATGTTATAGACAAATATAATGAGAACCCAACAGAGCCTCTAGGTGTTGACCTT
GATTCTGgagaacccATAATACCCCACCTTCGAGGTATTTATGACAATTATTGCGTAAAG
AAACAGATCATATCAATTTCAACTGCGATAGCACAACAAATTCTTTTAGTTGACGAAATA
ATAAGAGCAGGAAAATCAATGGGAGGAGAAAAATAAATACAAACAAAACGATAGACATCC
ATTTGTTTATTTTATTACATTCTTTTTCTATTTTTTACAAGTTTTTtttttTATTTTATG
GAGAAATAAATTAATTTTATAAGAATATATTACAACTCTCCTAATTACAAACACATTTTA
TTTATCCTTTTCCAATTTCACAAATAAAAATTGTTCATATCTTATATATGTAATATATGT
GTAAGGCATATATACATGCTGTTATGTAATGATTATTTTTGTTTTACTATTATATTtttt
ttccccAACTTATAAATATATACACATtatatacacattgtatacacattatatacatac
tatataAataTAAATATGAATACACGTATTTAGTCGACCCTTTTGTATGTGCATTTTTTA
TCGAGTAATATTAACGCTCATTTCATACAAATTAATTCACTAAAACacacacaaaaaaaa
aaTCaaaaaaaaatcaaaaaaaatcaaaaaaaaatcaaaaaaaaaatcaaaaaaaaaatc
aaaaaaaaaTATATGGAACTTGATAAATACTAATGA
>Py17XNL_0104751.1 gene=Py17XNL_0104751
TTTTACTGCAAGTGTCCGTTTcaagtgtttatttcaagtgcttatttcgagtgcttattt
cgagtgttcatttcaagtgcttatttTACAGTTCCAAGCCTCATTTTTATAAGCTAGCTA
TTATGATACAAATTAAAAAAAAAATTGGAATGCGTATGCATAAAATTTTATGAACAGTTC
AGGAACTTATATAAATAAATATATTTATGGATATATTATTGAAGTTCAAGGGGTATAGAA
TAAAGTATAACCGTATGCATGCAAATATTAATGCGCCATGGAAAAATATTACACAAATAT
AGTATTGAGAGAAAATGCCCATATGCAATATTGCTATTTTTTTGTAATTTTCATAAAAAA
ATGAAATTCCAATTTTCTACTTATAATATTATATATGAGTAATAAAATTTACGGATTTTG
GCCATTTTATGAAAAAATTTATATGTACcccccTATCACACTCTCTTCTAATTTTTCGTT
TAAAAACTGTTAATTAAAATTAAAAAAAATATTATTTTTAATTTCATATGAATTTTGAAA
AATGTACTTATAAATGATAAATATCATATTTTTATAAAAAAGGTTAAGATTGTTTATTAC
ACTTAAATTTTAAACGAATTTAAATTTTCCGTATGACATACAATTTTATTTCCGATATAA
GCTTATTATATTATAATTAAAGCAAGCTTAATTAAATTTAATCATTGTATTGTAATCTAT
CTACTTTAAAACTTCCGCaacttccgTATATTTATATAAACTCATTATCTAATTTAAACC
AAACTTTCCGCATTAACTCGTATTTTCCGACTTTTTAACATTTGTTAATTTAAAAAGTAA
GTTTTTCGGATATTTCGAAAAAATATGCACTAAACCGAGACAATATAAAACCACATGCAT
GTTATTACCCACACATATACATTTGCAACGTGTTTTGTCCTGCATTTGTACTTTTttttt
tTCCATAATATTTATGCACATTGTTATATTTTATAAAAGTGACAATTTGACCtgcacatg
gtcatattttataaaagtgacaactttgcctgcacatggtcatattttataaaagtgaca
aatttacctgcacatggtcatattttataaaagtgacaactttgcctgcacatggtcata
ttttataaaaatgacaaatttgcctgcacatggtcatattttTTTTGTTATTAGGCAATT
TTTAGATTGTTCAAAATGGAATTTGTCAAAGACTTAAAAACACCAGAAGATTATATCAAC
AACGAATTGAAATATGGAGCTCACAATTATGATCCCATTCCTGTTGTATTAAAAAGAGCT
AAGGGTGTATTTGTTTATGATGTTAATGATAAAAGATACTACGATTTTTTATCTGCATAT
TCATCAGTTAACCAAGGACATTGTCACCCAAATATATTAAATGCTATGATAAATCAAGCT
AAGAACTTAACAATTTGTAGTAGAGCCTTTTTTAGTGTACCTTTAGGAATATGTGAAAGA
TATCTTACAAACTTACTTGGTTATGATAAAGTGTTAATGATGAATACTGGAGCAGAAGCT
AACGAAACTGCATATAAATTATGTAGAAAATGGGGATATGAAGTTAAAAAGATTCCAGAA
AATATGGCTAAAATTGTTGTATGTAAAAATAATTTTTCAGGAAGAACTTTAGGTTGTATA
TCTGCATCTACTACAAAAAAATGTACTTCTAATTTTGGTCCATTTGCTCCACAATTTTCT
AAGGTTCCTTATGATGACTTAGAAGCATTAGAAgaagaATTAAAAGATCCAAATGTTTGT
GCATTCATTGTTGAACCGATTCAAGGAGAAGCAGGTGTGATTGTACCATCAGATAATTAT
CTCCAAGGTGTATATGATATATGTAAAAAATATAATGTTTTATTTGTTGCTGATGAAGTT
CAAACCGGATTAGGTAGAACCGGTAAATTATTATGTGTACATCACTACAATGTTAAACCA
GATGTAATCTTATTAGGTAAAGCATTATCAGGAGGACATTATCCTATATCCGCTGTTTTA
GCAAATGATGATATTATGCTTGTTATAAAACCAGGAGAACATGGTTCAACATATGGTGGG
AACCCATTAGCTGCATCTATATGTGTTGAAGCATTGAATGTATTAATTAATGAGAAATTA
TGTGAAAATGCTGAAAAATTAGGTGGCCCATTTTTAGAAAATTTAAAAAGAGAATTAAAA
GATAGTAAAATTGTTAGAGATGTAAGAGGTAAAGGTTTATTATGTGCTATTGAATTTAAA
AATGAATTAGTTAATGTTTTAGATATTTGCTTAAAATTAAAAGAAAATGGATTAATTACA
AGAGATGTTCATGACAAAACAATTCGTTTAACACCACCTTTATGTATCACAAAAGAACAA
TTAGATGAATGTACAGAAATAATTGTTAAAACTGTTAAGTTTTTTGATGAGAGGTTTTAA
ATTATTATCCcccAAAATGCACATTAAATAATATATGGAGATTATTAGTATATGTTCTCT
TGTTTTGTCATTTCACAAATTTATTGATTTTTTTTTTGTAACATATATATTTAGTTTTAA
GTTTGTATCACGAAATTTGTATAATTTATAATTATACATTTAATTTGAGCTTTTAATGTT
TTTAATTTTTTATAATATACAAAATGCTTTATGATATAATCGGTttttttttttgggaat
ttttttttttttttACTATATTATATACAATTTTTACCAATTTTCCGATTATTTTTACAT
TTCTGTAATATTTATTATATTATTTTATAGGTCCAATATATATTGTACATATTTAAAAGT
GGGGAAAATATTACATGATTTATTATTAATATATTTTATGTATGTGCGCATGGCTATACA
TATATTTTTATGGCCAACAAAACATATAGATA
>Py17XNL_0104752.1 gene=Py17XNL_0104752
GTACGTGCATGTGTATCATACATATTATATAATAGTATTGCTGATAATTGAAATTTTTTA
TCTTTTTATTTTTCTAATATAATTAAACGATAAATATATATTGGCTAACATATATTTGTT
TGTTTCGACGGTTTACTAAAATTTAGAGTGCCTGTTCCGTTTTATTCTTACATATGTATT
TTTTTACGCAAAATAAATAAATTATTTTTAAATTTTACGAAATATTTCTATTTATCAAAA
TCTACTGCCCATAAATTGCCACACATAGTAACTGCCAAATAGTATATACcatatagtaac
tgccaaatagtatataccaTTagtaactgcTATACATTATACATCCCCGCTTTTAGAGAT
ATgatgtgatgtgctgGCTCATGTAATCATTACATATTTTTCTTAACACAAACGAAATAT
ATATTTCTTTTTTGGATAGTTTTACCATTTTAATTGTTTTGTAAAAAAAATGAAAGAAGA
TCTAGATATGGACGAATATTATTTACATAAAAAAGAAATAAAAAATATCTTTAAAAATGA
TGGTGAAGATATTAGTACATTTATTATTACTAAAAAAATGGGTTTAACAAAAGAAAAAAA
TGACAATATAAAAGATATGAAAAATTTAATTTCAATACATCCATATATCTTTGTTAAAAG
TTCTATTTTTTACAAAGATCTTGAAAATAATGTAAACAATAAAAAAACAATAATTGAGGA
TGTAAATATAATATACAACAAAATTACAGAATTATTTCAAAGTGATGAATATAAAAAGGA
TGTAAAAGATTTAAATTATTTAACTAGCCAAAATGTTTTACCAAATAATAATTTTTTTTC
TGAAATTTTTAAAATACCATTACTAATTCATAAATATATTAATAGTAATGAACATGAGGA
AAATTTACCCAATTGTATAAAATACATAAAACTATGTTATAATATAAAATTATGTCTTCA
ATATTATTATAATAATAAATTTAACAATGATTGTTTAGTTAATTATTTAAAAAGTTATGA
ACAAAGTGTAAATAAAGAAATtaaaaaaattaaaaaaattCTTTGCAATTTAATTGTGAA
AACTGATGATATAGCTAAATTAAAATTGTACATACAATATTTGTCCGATATATTTAATTA
TTTTAACACATTAAAATTTGATGAAAATAAAATTGATCATAATTACACACCCCAAAATGT
AGTGGAAAAACAAGATGAAATAAAAAACCTTAACTGTTCAGAAAAAAGTAGTAAACTAGC
CAATTATAATGACAATAACGACACTGGAAATGTTAGCAATAATGTAGATCATATTTTTGA
TAATCATCATGTAATAGACAAAAATGGTGAGGAATACATCAAAAATAAATTCTTAAAACT
TAAACATTATAATATATTAACAAAAATAAGAGAACGATTATTTTCTTGTGAGAATAACAG
AGATCAAGCAACACAAAAaaaAAATTTACACAGTTACGAAATATTACAGCTATTTTTAAA
TGAGATTATAAAATTAAAAAATATATATCAAAAATTATTTAACGGAGTAGATACAAATTT
ATATAAACATATAGCATTTATATATTATTTCGCTTTATCCTTAGTGCATATTAAAATAAC
ACAAGGAGATTTGCCCCGTTTAAATAAAAATAATCATGGCCATGTGCACACAAGTAATAT
ATCTTTGTTGAATAAGCTTAATGAGCAGGTTGTTATGAAAAAAAACAAAAAAAATGAAAC
AAATAATAATAGAaatggaaatggaaatggaaatggtaatgaaaatggaaatggtaatga
aaatgACGATACCAATTCGGGTGACTGTTACAAACGAGACGACACAAGATTGTTTGATTC
AAATTTAAAACTACCCCCTGAAATGGAAAATAATTACGATTTTATGTACAGTTCAGAAaa
aaaaaaaaaaaTATTACATGATATAACGAAATTTATGGATGAATTTAATAAAAATATAAA
CGAAGAAAATATATTAGACAGTTATTTTTTTTTTAGAAATAACAATATTTCAACTTGGAA
ATATCCCTTTTTAAATTTAAACACTTGCATATTTAACTATATGTATTATTATGTGTTCTT
TAAAAATAAAAAAGTTTTACTTTTTAAAAATAACGAAAAAGAAAACAGTTCAAAAAAAAA
AGTAATAAATATTGAATTTCAAGAAAAGAGGTCATTTAAAAATCACTATAATTTTGTTGA
ATATTTATATGAAGAGGAGGATAAAAAATATGACGATGTAATAAAAAATTGTCCACAAAA
TATAAAAAAGAATTTCAAAAAAAAAAGTAAAAAGAAAAATATATTTCTTAATCATTACAC
CGAAATACAATCACTAATTCAAAACAACAAAATTGAGGAAACTGTTCTGGATTTAAAAAA
ATATAGAAAATATAACATAAACAGTTTAGTGTTAAAAGAAGAGAGTGATACCCCATGTAT
AAGTTTTTCCATTGTGATGAATAATTTTATAAACAAAATATTTGTAGCATATATCTATGA
TTTCCTTCAAACCAATAATAATATGTTTTATCAAAATGTTTTGTTCTTTGACAAAGACGA
CAAAAATGGAAgaaatggaaaaaatgaaagaaatgaaagaaacgaaagaaacgagagaaa
tgATTCTAAAGAAGTATGGGGTGTTGAGACAAATCGATTACCCAATTCGTTAGATGATGA
GCTAAAAAAACAAAGAGAATTTTTCATTAAAAATGCTCAAATTTTTTTTGATTCCAATAA
AAATAAGACAAAAAAAATTAATGAAAACGAATCAAATAATTCAATAAAATTTAGTCAAGA
ATATTACCAAGAAAAAATTGCTGAAAAATTAAAATATTCCTTTTTAGTTTCCTATTTTTA
TAATATTATATTTATTTTAAAAAACATTAAATGTTATATTGATAAATCTTTGTTATACAC
CATTATCCATATGTTTGAAATTTCTTTTAAAAATATTATTGAAAATTTAATAACTATGTT
TTTGACAACCCAAAACATATTTTTTAAATATAATAATTTTCAATTTATTATCGAGGCTCT
TTTAAAAAGCGTCTTCCCCTTTGCATTTTTGTTTCTTTCGTGTATTTATCAAGTTGATGT
TACCCGATCAACGGAAAAAATATTGAAGATCTTGAATAACTATTCGATTAGCATATGACA
TAAATTTGCTAATTCcctttttttttTAAGTTGAAAATGTTGCATTTATTGCTAATATTG
TGCAACACAATTTTTTTGTAAAAGTATTTCACTTGTTTAATTAGTATGTATTTTATTTAT
TGTACATTGAACAGTGTGCATAAAATGGGAGAATATTTTACTCATAATAATTTGCCATTT
TATCATTTTTTTATGAATGTACATATTTTTTTTTAAGTTCATACAAAATTATCAGACTTT
TATTATACCcccAAAATAAGCAAAAAATGACaagcaaaaaatgataagcaaaaaatgata
agcaaaaaatgataagcaTATTTGCATAATGTTCCACTAATATACATCCCCTAATTTTCC
TCAATTCATTAAGAGGATAAAATTTGGCGAACTAGCCATTTTTTATTTTgccatttttta
ttttaccatttGTGTATTTTGGCTAGTTTttttttttTGTTCAGAATATATTATGTACCA
CAAATGGCTACAATAAACTTATACTTTTTGCAACCTTATAAAAATTGTCAATTATATTTT
TGTTGTGTAAATATTATTTGGAGTTATATACATAAGTCCGTTTATTGTTAACATGCGTTC
AGGCATGAAGTATATATACATACACACGTGACGGTATATAAAAATGAATATATATACAAT
CAGGATAATTTAAAAAATT
>Py17XNL_0104753.1 gene=Py17XNL_0104753
ATTAATTTTTCATTTGGAGATTTATGAATTGTCTCATGAAAAATATGAATATTTCAGAAA
TAAATGAAAAGCTAGTTGGGGGTGGAAAAGTTGAAGAATCAATACAAAAGGAAAATGACA
TAAaaaaaaaaaaaGAACATAATACATCATTTTATTATGAGATATATAACAAAATTAATA
TTTATTATAAATATTCTATCAATGAAGAGGAAAGAAAAAATAAATGCTTTTTGAAAAATA
AGAACCCATTGACTGAAATAACAAAAATTCAAGATGAGTTAGTAAATTTTTTTGATGAAA
ATGTTGAATTATTTTCGAACCCATTTTATTTTTTAAATTATGAAGAAGATAACAATATAA
ATAAAAATGATTTAAAAAATTATTTAGGAACAAAATATCCAAATTTATTAAGTATTATGG
AAGATATAATAAAATGCTCATTAATAATAAATAGGAATGTTTATTATGTATGTGATTTGT
TTAATGATGTTTACAAAAATCTTGAAAAAAATAATATACACACAGAAATAAGCAAAACAA
TATATATCAATGAGGTATTAAAAGAATGTATAGAAAAAGAAAATTTAATTATTATGATAT
TTTTGGAAATTTTAGGGTATATAAATAGGAATGAAAAAATTGGAGTAACATTAGATAATG
ATAACAAATTGATGAAACATGAATATTTTAGTGAAAAAGAAGATAATTATACAGATAATG
AATTAAAAAAAAATGAAGAAATAAAATCATCAAGTGATAATAGTTCATTAAGTAATAATT
CATTAGCTAGTTTGAATATTTCTAAAaaaaaaaaaaaaaaaaaTATTAATAATaaaaAAA
TAAATGGAGATAAATTTTCATATTATATATTAGTTAATCTAACAGAAAATGATTTGATTG
AAAATATATTTTTAGAAATTGATAAAATAATTAAATTTTTAATAAAATTTGATGGTATTT
GTGATAAATCTGAATATGTATTTAATTATAAAACACATAAAATAAATATATTATTTAATT
TATTAGATATATTATTTTTATATTTTTCTAAATTTCATGCAAATATATATAACATCTCTT
CTATTTTTAAATCAATAAATCATCTTGTTTCAACAAAATATTTTGATTTTATATCAACAG
ATTATTATGTCAAGGAATTAGACAATATTTTATTTTTAGAATCACAAAaaaaaaaTAAAA
AAATTATTAAATATATAaaaaatattaaaaatagtaaaATTATATCACAAGCTGATGATT
ATTATAAGTTAGATATAAATATATCAGATTCGGGTTTAAATAAACTTGATGAGTTTGTTG
AAAATGAATTAAACCCTTCTGTTTATAATTCTATTAATTTTGAAGAATCTAATACGTTGG
CAAAAATAAATAAACCGTTAATATCTGATATTGCAAATTCGCAAAGACAAAATTTAATAA
CTAATTCGGTTAATATTGGAAATATGAATAATGTGCCTAATATAATTATAACAGAATCTA
ATGAAAATATGTCAAATATAAATCATAAAACTTCAAATTTATTAGATGTAAATTTATTAA
ACAAATTTGGTAATAGTACTAAtagtagtaataataatATAGTAACGCCAAATCAAATAA
ATTCTTCTAATTTTCATTCTGAAATAAATAATTTAGTAGGAAAAAATAGTGGAAATATTA
TGATGAACTCTCAAAATAAGTGTGGAATAAAAAATAATATATTTAATAAATGTTTAGATT
CTACTGGATATTGGTATAACTGTAATTGTAGTCTGAATCATTTTGAAAAATCAACACTTA
CATTATCTACACAAATAAGTTTATTATTAATATTATGCTTACACCCAAATATAGATAAAT
ATGTATATGAAAAAAGGAAAAATATAAAAATAAATAATTCCTTATCTCCAGATGGTATTA
ACATTAGTGTACAATCTTCTGGTAAAGAAAATATAAATGAACTATTAGAATTAAAAAATA
AAAAAATAAATTTTGAAAATTTTCAAACACCAACAATATGGAAATACAATTGCATGACCA
CAGAAAAAGATTATAAACATTTAATTGGAATCAAAAATAATTATATAATTAGTGAAAATT
ACattagtgaaaatATATCATATTATTATTTATTCTTTAGTAAAATAAGTGAAGCAAaaa
aaaaaaaaaaaTATAATAAAATTGAAGAAAAAAATGTTGAAGAATTTTGGAATGACAAAA
ATTTTCAAGATGCATCTAATGATGGAATCACGGGATCATGTTCATCTGATTCTAATATTT
TGATGTTAAAATTTGTTATAGGTTTATTTATTAATAGTAAAGAAGATATACTATCATCTA
TTTTTGATGATAATATATTTAAACTATTGCATAATTTTATTTTAAAAAAAGTTTCAAGTT
ATACCTTAATAGGAAATTTAATATTTCATTTATTTCATAGTATTTTTTTATCATCTTTCA
TAAAAAATGGAAGAACAACAGATGTATGGAATACATTTATAGATAGTCATATTAAAAGAG
ATTTTATTTTAAAACGCAAAAAAAAAATAGATAATAAAGATGGAAATATATCTAAAGATA
CTATTACCAATTTAAGTAAtaataataataataatGCTACATCTTTTATTCAAGATAATA
TATTACAAACTCGTCAAAATTTTGATGGAATTAATAAAAATACATCTCAAAATCGAATGG
GTTCAGATTCTTTAATAAATCGAACGATTCAGAATTCTTCTTCTGATTTATATATCCATC
AAAATTCATATCTAACAAAATATGTATGTATTCTGAAAAATATAATAAATAGATACCATT
CAAGAATTATGGAATTTTCTGAAATCGATGATACATTTTATCATCATAATTTAGAACAGA
TTCAAGAAGTAGATAATAGTGGAAATAAAAATAGTGTTAACCGAAATTCAAAAAATGAAT
ATGATAAACATTTGCAATTAAAAGAAAATAAATATTATAATATAAATGAAGAGAGACGGA
TGATAATAATGAAATATAGAAGTTTAAAATTAATTGCAGAAGATAAAATGAAAATTTGTA
TCGATTTTTATTCAGATATTTTTGTTCAAATTTTAGATTTTGCATCTGTTTTATGTAATA
ATATATATGATTTAAAAATAATTGAAAGTGTTGTTATGTGTTTTAAAACCCCTTTAACAG
CAAATTTAAATATTTTTAATTTAATAAAAAAGTTATTTAATCAATTTACTTGTGCTTTAA
ATGGAAAATTTAATGAATTTTCGAAAATCACAAATAAGCAGCATATATATGAAAAAACAC
GTGGAAATACAAAATCGgggggACCTTTAAATAACAATTTTAGCACAATAGATGATGAAA
TAAATGACATACCAAATGGtgacataacaaatAATGCCCAAATTAATGGTAAAAATAGTA
GAGATCTGTATCGAAACGTATTCGGAAGAGGTGCAAATATTTCAAGTAGCCAAAATGCAA
TAACCGGTTCAAATAACAATGCAAATTTGGTTTCATCTTACAAAGGTGGAAATAGCAAAA
ATGGAAATGGTGAAGAAGAATATGAaaatggaaATTACAATAATGTTTATGATGGAAATG
ATTACAGATATGatgatgatgatgatgattattGTTCTAATGCATATTTTACATACATAA
ATTATTTTAAATTAAATTTGTTAGAAAAATTATTTGAACAAAATAATTATCTTAAAGAAA
TTTTAAAAAATAATAATGTTATGGAATATCTTGAAAAGAATAATGCATATTTAAGAAATT
TGATAAAAGAAAATTATCTTGTTGAAAAGCATATAAATGATAAAAAAATTTTTAAAAATT
ATGCATCTAATTTAGATGCATATAATAAATTGCTTTCTTATGAAAATGATTACACAGCAT
CTGCTAGAGATGCAAATAAGATATTACAAGACATTGAACAAAGTAATAATAAACTAAAAT
TATTTTTAAATTTCAAAGGAGTAAATTCATTGTTTGGAACCCAAATAAATTCTATTTCAG
ATGTTGGTGGTTTGCAAAATAATTTAGATAATAATTCATTACAGATTCAAAATTCGATGT
CTAATTTTTTAGAAAATTTACTTGAAGAAAAAAATTGTATAAATTATTTATTAGCAGATA
ATAAAGTagcagaAAATTTATTAAGAGAAAATAATATATTAAAACATGAATATAATAAAT
ATAATTTGATAGATTTGTTTTTTAAAAATATAACAGAAGAAAACCAATTAGATAATATAA
AAAGTATAATGCTTACTGAATATAATGTAAATAAAATATTATCATATGAAAAACGATTCA
AAATATTAAAAACGAATTTTGATGGATCATATAATAATAAAGAAGCTATAAAGATTTTTT
TTGAAGataataaagaagcaataaaTTttttTAAAGATAAAAAATATGACCCACCAATAT
TTAAAGATGATGATTCAAGTTCATTAAATGATAATATTATGAACAGAGCTAAAGTAATTT
TAAAAAGAGAATTAGAAGATGATTCAAAAAGTTATATAGATGCAAGATATTTATTAAATA
ACATTTTTGAAAAAAGATTCTATCCATATAATTGTATAAAAATGTTAGAAAAATGTTTGC
TTTTTTTATCATCAGTCAATAATAATAAATTATGTTATTATATGCCTTTAAATAAAAATC
TATTAGTAGATTATATTTTATTAGAACAATATGAAAATACGAATATAAATACAACAAATA
ATACATCTATAGATATAGAAAATATGCATTTGCATGAAAATAATAATGTGAATAAACTAT
TTAATGATATAGATGAAAAGAACCCTTTTAGAGTTAGAAATAAAAAATATAATAACATGA
TGTCTTTAATAGATACACAAAATTGTATAAACACAACTCAATTTAAAAATGTATTTATAC
ATAATTTAAGTATGCATAATAATAAAATATCTAGAGACAAACATAAAATTGTTAAACATT
ATAAAACATTACATCTATTAGATATGTTATATGAAATAATTAAAACAAAAGGAAATTCTT
CTTTAGATTTATTAAATTTAAAATGTTTATCTCTTGAAATATTATGTTCTAGTTTTGTAA
AAAATTCTTCATCTGCTTTATCAGTACTTTGTATTATCACAAATATATTTCCTGATCTAT
TTATAGATGTTGTAAAACAATTTAAGGATCAAAATGATCAGCTAAAAAAAAAACTTGATT
TTTTTGATAAAGAAGCATCTATTGGAAATTCAAAATATAAAAAAATAGAGCAATTAACAA
ATAATTTATCGGTTCCAAAAATTAATCTTAAAATTATTATTATATTTATGAAGTGCGTTA
ACTTTTTGATATATATTATTGGAATAAAAAGAAAATTTAATATGTCTTTAACAAAAATAT
GGCATTTTTTTAATAATATAGATAAATTAGAAGAAATTGATTCTAAAATTAAATCAAAAA
GATCAAAGAATATAAACACAAAAGCACAAAATTGTGCATTTATTGACATTTTTTATAATT
TTGATGAATTTtttgatgaTTTTGATATGGAAAAAAATAATGAAGATGTAGAAAATTGCC
AAAATATAAATAATAATAATCAGCCATTTGATAATATTTTAAATATTGGTGAATCAACTC
ATGTTGGAAATAAAAATGTTATAGAAAGAGATCGAGAAGAAAATTCTCAAAATGTTAAAC
ATAATTTAGAACAAGGAATAAATAATAATAGTACTATCAGAAGTAATAACaataataata
ataataaAGAAGCAAATCCAAACGATTTTGAAGATAATGAAAATAACGATATATATGAAA
AATGTTTAAAAAAAAAATTAATGATAGAAGatgatgaTAAAAATATATGCAAACATTTAA
TAATTTTAACTAACTATATTGTTCAGAATATTTTTTATAATTTAATAAATAATTTTATTT
TAAAAAAAATACGGGATCAAAAATATGAGGCAGAAGATTTTTTAGATGAAAATATTAAGT
TGGAAATTTTTATGAATAAACAAGAAAATTCAATGTTTAAAAGAAGATATAATTATTATA
TTAATAAATCTAAAAATATTGAATCGCAAATTACTACAATGCAAAATGATGTAAATACTA
ATACATCTAACATATATCAAATTGAGCAAGTTCTTAGACAGAACAATATAACTTTTGAAC
CATATATAAATTCTCAAAAAATGTTTGATAAAGCTTTTTCACCAAATTTGAGTGGaaatt
tgagtggaaatttgagtggaaatttgggtggaaatttgggtggaaatttgagtggaaatt
tgggtggaaatttgagtggaaattttggtgCATCTATTTCTGCAAATTCTTTGAACCCGT
TTTCAACCAATCTTGGGATCGGATCATCTACATCTCAACTAGCCACAACCCCAATACCTT
TAGGAAATTCTACTAACATATCTTTGTTCAAACAAGATAACAAAGGAACGAATTTTTCAA
CCATGTTTAATAGTACCAATACACAAACTAATATATTAAGTGAAACATCAAGAACTAGTT
TAAATAACACACCAACTCTTAGTACATCTAATTTTAACAATTCTACTAATTTCTTGAATC
CATCTCAAACAAACACtccatctcaTTCCATTATGGATTCTCAAAGAACCATGTTTGCAT
CTACATCAAGGTTACTTTCACCATCTCAAGAAACACTAGGATTAAATACTTCATCTAATA
ATAATACAATTCGTGATGCATCTAATTCTTCTTTATTTAATGCACCCACTTCTTCCAATA
ATAATAATATGTTCAAGCCACAAACTGGACTAAATATGTTTTCATCCTCCAATTCAGGAA
CAAATACATCTACTCTATTTTCAACTCCCCAGTCAAATACAACAGGACTGTTTGGCGGTT
CGAGTTTGGGAAGTGCTGGcttgggaagtgcagggtttggaaACAATAATTCTAATATTA
ATGATTCTAGAAgtagtagtagCATATTTGGATCGAATATACAAGCTAACAAAAATAATT
CAAGTGTGTCATCATTTGGAAGCATGTTCAATCAAACATCAAGCACATCTAATACAGGTA
CTAATTCTTTAGGACTAAGTGGTGGATTTGGTTTGGGTTCAAGACCAGGAATGAATACAA
GTAATAATTTATTGTTAAATAATATGGATTCTAAAAATAGTCAATTAGGAGGAACACTTG
GTGCATCTACCAGTACATCTCTTTTTGGAGCAAATAGAAGTAACTCAACCTTAACAAATA
ATACAGTATTTTCTAGCACCACAAATACAAATAGTTTATTGAATCCAACTAGCCAAAATA
ATAACAGTTCTAATATATTCAACAAGAACCCATTAGGTACATCTAACACGATTTCAAATA
ATAGTAATTTATTTTCGTCACCAACTACATCTACCTCTTTATTTGGTTCAAATACAACcc
cccAAACATCATCATTTGGAAGTGCAACAAACAATATGACTCAAGCTacatcatcatttg
gaaacgcaacaaataatatgaatcaagctacatcatcatCTTTATTCAATAACTCTTTTG
GATCTCAGCAAAACAATGTTACATCTAGTAACAATTTGTTGGGTCTATCTTCAAATAATT
TAACATTAACAGGACAGGGAATGAATCAACACTCATCTCTATTTAGTAATAATAACATGG
GTTTTTCAAATAACTTAATGGGAAGTAAAGGAAATAATTCTTATCTATTTGGAAATGAAA
CTAATCAAAATATTATGAACAATAATACAAGTTTATTTAGTACAGGAAATATTTATTCAC
ATCTAGGAAATGAACAAAATAATTTACAAAATATATTAAATAGAGAAGGTATTAACAATA
TAAATAAATTAAAAGAATATTATGAAAATTTAAAAATAAAAACAAATGTATTAAATGCTG
AAATATATAAAAATAAAATAGAATTAAAAAAAAATGAATATAATTTACAAAAAGAAAAAA
AAATCCAATTTATAAAAGAAGCAAAATTAAGACATATGAAATCTAAATCAGATATAAATT
TTAAAGAAAAAGAAATGTATATATTAATAATTTTAGTTTTTATGTATTTTAGGTTAATAT
TAAAAGGTCCATTGCCTTTCACAAAAAATAATCAGAAACTAAATAAAATAATGAATGAAA
GATTTGACTATTTATGTGATTTTAGATCAACTATGTATTTATTTGAACAGATTCTAGGAG
AATCAAATAGATTTTTAAATATATTTTTTAATGTAATATTTTTAGATAATATATTACATG
AATATAATAAAAATTTAGAACAAATTATATCAAAATATAAAAATCATTCAGATTATATAA
CTATATGTAATAAGAAAAAAACATTGTTTCGAACCGACATTGGTGAGGAAAATGCCGAGA
AAGCTGGCGAAGCCACCATTTCAGCTCAATTTAAAAATGGAAAAGATTCAGCaaatggaa
aagatgcaacagatgcAAGCGCGACCGACAACTTATTTACCACACTGACACCCGAAGCTT
ATTATAAAAAAAAGATGGAATATATAATTTGTTCATATTCCAAAGAAAGCTATAATAATG
TACTTTTCCATAAAATCAAATCTTTAGGGTTAAGCATTTTAAAGATATTATTTGAGCGTG
ATGTTTTATTTATACATATGTATAATCAGTGGAAAAATGAAAAAATATTATATGAAAAAA
TTAATAAATTTCATTTAAATTTTAATTCTATAAATGATAATGTAACGTTAATAAATAATA
TGACTAATACAAATGATTCTACATCTGAATCTATTTTGAATAGTAACAATaataataata
ataataatTTTATTGCTTCAAATTTTAATGACATAAATTCAAGAGGGACTGAACAAATAA
GAGAAGGGTTAGATGCAGGTACATCTACTGGTACAGATGGAAAAGATATAAATTTCACAG
AATCATTATGTACACCTATATGTGTACATAATTTTTTGTTTAAAAATATTAATATAAATT
CAAGTACTACTTATTTAATTTTATTATTAAAAAACTTTTTTCGAACTAGCGAAATTAACA
AAATAATTATATATTTGATTTTACAAATTATTGTAAGAGATACCAAAACAACAATAAATA
TATTAAAAAGAGATTCTGAATCATTTAATTATTTAAAATATGCATTAAAAATGATTTTTA
TATATAATTTAAATTACCAAAAATTTAATAATTCATATATTATGTCAAATAGAGAAATAA
AAATGCAAAATATTTTGAACAATTTTATTGACATTCCTTTAATGTATTATTTAAAAAAAA
ATAATAATATAAAAAGAAGTGATTCTATGATAAATAGTCGAAAAAATCAAGAATTTTGTG
AACGAAATAAAAAAAATTCAATATCAGGAAATGAAGTTTTAAACACATCTAACTGGTTAT
CTTACATCAATAAGTATAGCAATGGAAGTAATGAAGATGATATAACTTATCGAGATGGAA
AAAACAAATCGAATCTGAGCAAATCAGATATAaccaaatcagatataaccaaatcagata
taaacaaatcagatataaTTTTGAAAACGAAAAAAGATGGAAATTATTTATTTGATGGGA
TAATGGAAGAAGGAAAGAATAGCACAAATAGTTGCTCCGATAGTACATATAACAGTTATA
GTAGTGATATAAATAATTTAGAAAATACGAAAAATACAACATTAAATTATAATTTAAGAA
ATGAAATGATACTAAAATGTAAAAATTTCAAATTTAAAAATTCAAAAAAAAATAGATCAA
AATATGTATATGATTACTTATCATATAATGATGTAATAGATACGATAAAAAGTAAAAAAA
TTTGTGTTTTTTATGATAATAAAGAAAAAGATGaagataatgataATATAACATTTTATA
ATTTATCATCAGAAAATATAAATGATAATTATTCAAAAAATGATTATCATAATGAAATCA
AATCAATTAATTATGATATAACAGGTTTTTGTAGCTGTTACAATTTTTTACCAATAAATA
AATTTTATACAGAAAAATATGATTTTATAGAAAATGAATTAGTTTATATTAGTGATTTGA
AATTATATTTTTATGTCAAATCGTTTAAAAGACATTCTTATTTTACTAAACTTTTGAATA
TCGAAAAGGTCAGTCCTACATCTGAAAATGGGAACGATAAtgaaaatgggaacgataatg
aaaatgggaacgataatgaaaaCGAAACAATACAAGATCGAAATCGTGAAGGAAAGGATA
CAAAATTTCGAACTAATAATAAAATAGAATCAGAAAATGAACAAACTGATATAAATAAAA
TTGTAGAAGATGAAATAAAAGTATTCGATTTTTACAATAAATTAAATAAACTTAATGAGA
ATATGTTATTTCCTAACATCTTTTATGATAATAAAATAGATAAAATGAAATATATAGAAT
ATATAAAACAGATTGGGGAAATGGAACGAAAAGAAAATTATGGAAAATATAAAAAAAATT
TAAACCCATTAAATAATATATTAAaaaaaaaaaaaaaTGAAATTGAAAAACAATTATCTA
TAGAATTACAAAAAAAATATATACATATAAATAATGAATATTGTGAATGGATAGAATTAA
GCCATTTATTAAATGTAGATATAGATTATAATGAAATAAGAGGTGGGTTATATAAAAATA
ATAATATTTTTAATAATTATAGTAGAATAACCATTACTAAATTAATTTTATATTTTTATG
AAATTATGATTCGAAAATTTATATTCTTAAATGATTCAGATCCATTAATTGAAAGTTGTG
TATTATCATTATTAGGTTTATCTTTTACACCTTCCAAACAAATAGATAAAAAAAATATCA
TAACAAATATAGAAGAATCTTTAGAATTAGAAGAAAATTGTTTCTTAAATTTGCTGATAA
AAAATATAGTTATAAATTTTTCGAATTATGATCATATATCTGAAACCATTCAAATTGGTT
ACAATAATGATAGTGATAATGTTATTGAAAGTGGTGAAGAATATAGTCAAaaaaaaaaaa
aaaaaCTATTAATAAATGAAAAATTAAATAAATTCGAATTTGAAGatgaagaggaAAGCG
TTTTAGGAAATTACACAAATGATAatgataatgaAaatgataatgaaaatgataatgata
atgaaaatgataatgaaaatgaaaatgataatgaaaatgaaaatAAATTTTTAAAAAATT
CCAGTTTATATAAAATGGGGTCCGGGTTAAGGAACGAAAATTCAAACATGATATTTTTGA
ATAAAaaaaaaaaAGATTATTATAAAAAAAATATATATTTAAATAATTGTAATAATTTAA
AACAATATAATACATTTGAAAAAAATATATATTTTATTAAAAGCTTAAATATTATATATA
TGTTATCTAAAAATAAAAAAATAAAAGAGTATATAATAAATTTAATAAATACAATGTGGC
ATAATAAATATAATGTCTTTTATTATATTACCCAAAATGTAAATATTGAAAAATTAAAAG
ATACAGAAAAAATTATTTTTTTTAAAATTTCGTTACACATTTTAAATATTTTTATTCCAA
TATTAGATTATATACTAAATAATATAGATAAATATGTTGACAAATTTATTAATTTAAGTT
TCCCAAACGAAAAAGAAGATAataataataaTGTAGTATCGAGTAGTTCCGAATTTGGAA
ATAAAAATATAGGTTCACAAACATATTGTAATATATTTCAAATAATAAATAAAGAAAATT
TTGATGAAAAAAAAAATTTATTTGAATTTTTAAATCCATTATTCACATTTGATAATGCTC
AAAATTTTATAAATCATTATATTAATATTGTAAAAGATTATAACGATAACTATTTAAAAC
ATTATATTTATCATTATTATTTATTTAATTATAATTTTGAGTTTCAAAAGATTTATAATT
ATTCAAATATAGAACATATACATTATATAAAAACCAATAAAATATATAACAATGTGAATA
AAAACTGTTTTGACACTAAGAGTAAAATAAATGAATATAATAAAAAGAATGTGCATTTGC
TATATACAAATATAATAAATGTGTATGTTAATTTTTGCAAAATACTGAACAGTTATAAGG
GTAGCAAACGTGGCGGTGCAAATTTCAGTTATGTGGAAACTCGCGATAATGAAAAGGATG
GTAATggcgatagtgatagtaatagtgatagtgatagcgatggtgatagtgataAAATAG
CAAAACCGACAGATGTAGAAAACGAAAATGGATTCAATTTTGAAAATTTGCATGAAATAA
TAGGAAACAAATCTTATCTATTAAAATTTTTAGACGATTATTATATAAATGATGAAATAT
CAAaaaaaaaaaaaaaaGAATATCTTGAAAAAAATGTATATATTTATAATAGTATAAATT
ATTTAAACATAAATTATAAAAATTGGCTACTTGTTTATAAAACATATATAGAAAAAATAA
CATATTTAGTAGATTTAATTTTAAAAATAAAAAATAATACCATAAAaaaaaaaaTATATT
ATTTGAAAAATTATTTTTATATAGTAAATAATATACAAAAACATTTAAAAAATATAACAA
ATATAATAAAATCATCATATTATATAAATTTTAACATTCAGATTACTCCTATTCTTTTTA
TTGTCTATTTATTTATAACTATATTTTTTTTATCACATAATAATAAATTTGCTTTTAAAT
ATTTTTCTTCTATTAACAAAGGTTTTAATAATTTATTTAAAGGAAAAAATATGCTTCATT
TTAGAGACGCTCAAAATGGTGATGACGAAGATGGTGCAAATAATAAtgaaaaagatgata
caaataataatgaaaGagatggtgcgaatgataatgaaagagatgatacaaataataatg
aaaaagatggtgcgaatAATGTCAGTTTGGGTGCCGAAAAAAAAAGCGGTTCTAAAAAAG
GAAACGAACCAGATGCACATCTATATGATAATGACGAATTTAAGATTGATCATTTAAAAT
ATAACAAAAAATTGAAAATGTCATCTGTTTTTTCTAAACAAATATTAACAAAAGAGTTTC
AAAATAATATAATAAACATTCCAAAAACATATAACCAAATTTTTAATTCAAATATGGTTA
ATAATTTTGATAAAAAAACCAAAACAAGATATAACAACATTATTAGTTCATCTATACATC
ATAATGATCGAATAGATGCATTTTCGAATCTACAAAAAGGAGAATTATATAGATCTGGTT
TTTTTATTAACAATGTTTATAatgataataatgataGTAACAATGATCATGTGAAAAATT
CAGATGAAGATAAAATATATTATGATATACATAAAGAATATTATAAATTAATTTTAAAAA
GTGGTGAGTTTTTTGGGAATATATTAAAACTGTTAATAGTTTTAATAACAAAAAAACATC
CAGTTTTAAATAAATATACAATTATAtatatataTGAATGTTTATATACATTATTAAATA
TATATCATTATAGTTATAATTTTTCTGAAAAAGAATATAATTCCCAAAATAATAAAAATA
TGTTCATATCATTAATTAAAAAAATAGATCAAAATATATTAAGCGAATTTATTAGTACAC
TATTTACCGATTCATATAAGAACTTTTTTACAAATAACAATTCAACTATCCCAATATATT
TTTATAATAATATATATAAATTTATAGATTATAATACCGAAATATTTATGATAAAAAAGC
GTGGAGAATTACCTGATAATGCATCTATTTTAGAATCACCAAATCAAATGAAAATGAATG
ATTTAATAGATTCAGATAATAGTGATATAGGAAACTATTTCATAAATAAAGAACAAATGT
ATATGAATCAAAaaaaacaaaaaaaaaaaaaaaaaaaaGTTCATTTTGAAAATACAGAAC
CTACCAACATTATTAATGTAAACACAAATGAAAAAGATTCAGGAATTATAAATTTAAAAT
TTAAAAATAATTTTGAAAATAAAATACAATTAAGTAGTACGAGTTTAAATCTATATGAAG
AAATATATTGTAGTAATTTTTTATATAATCAAAATGATTTGAATTTGCTTAGTATAAATT
TATTAATATTTTTATTAACAAAAATAGGTATATATGAAATTGATATAAAATTTAATGAAA
ATAATATAAAAAATATAATAAAAGGAAATTTATTTATATATGGTGATAATTTTACAAATG
AAaatgaaaatAAAATATTACATACATGTTTTTTATTAAGTGCATTATGTGACACATCAT
ATATAAACGATTTTATTTCTCATGATGATTTATTCAGTTTATTTTTAAATAGTAATATAT
TTAATAATTTACAAGAATATAAATTTAATTATTTATCAAGCAGTATATCTTTTTTAACGT
TTCCTACAAATTTTCTTGAAAATAAAAATATATATATACCACTTCCAATGTTGGTTATAT
CATATATTACTGTTATATTAAAAGTTATAGATAAAAAAGGATTACACTTATTTAACATAA
TTGGAAAATGGATAAATATGAATATCAATATTTTTACAAACTATTTGATTGTTAATAATT
ATCTTATGAAATCAAatgaaatcACACATGAAATAAATAATTTTACAACATATAATCACA
ATCTTGTATATAAATGTTTGTGTTATGCATCTACCTGTAATTTTACGCGACAGTCCCCAA
ATAGGCCCGTAAATGTGTCTAGTGCATCTAAAATGGGTGTGAATAAAAATAAAGAAAATA
GTATGAACagtatgaacgatgtgaacgatgcgaacgatgcgaacgatgcgGAAAACTTAA
TAaaccatgcgaacgTCAAACTTGTTAACTTAGACATAATATATTCATGTACATATTATC
TACTAAGATTGTATAAAAATTATCTTTTATATATACATCAGAATTATTTAAATTTAAAAA
AATTAAAAATAGTTGAAAATATGAATAAAAGAAAAAATTTCAAGTCAAAAAAAGTTAAAA
AAAATTTAACATATATGGAAAAAAATATTATTAATAAAAAAGGAAATATTGAAGAAACAA
ATTTATCTAACAACATAAACAAATCTATTAACACAATTAGTGATGGATATAATATATACA
ATACGATGCCGATACAAAAAGAAAATTATATTAGAAATAACGACGGAAATAATAGCGAAT
TTGAAAATAACGAAAGTTCAGATGATGAtgaaaataacgaaagctcagatgatgaAAATA
GTgaaaattcagatgatgTAgatgtagatATTCGAGAAATGGGTTCTATAAAAAATAATT
TTTCTAATTTAATAAATTCTGTATATGAAAATAAAAATAGTCAATTTGGTATTGGAAATT
ATAATGATAAAAATGGTATTAATAATCATTTTGAAAATAGTGATAAtaataataATGGGT
TTGTTGGAAATAACAATTTTTATATAGATAAAGGAATCAACTTTGAGTTTAACGAAATAT
CATTAAATATATGTAACATAATAAAAGAGCATACATATATACTCCAATATGTTAAAGATC
TTTTAAACATTTTATCTATCTTTGTTGTATATAATATAAGTTTGAAAGATGAAAATGAAT
TAATAACAAATAATATGAATaataataataataaAGAATCACAAAGAGACCATTACATAC
ATCTTAAAAGCGATAataataataataataataataacaacCATGTTGGAAataataacc
atggtgATGAAAATAATTATAATTTTGATACAAAAGAAATGAAAAGGAAAAATATAAGAA
CACATCGAATATTACAAAATATAATTCCAAAATATTCTATTAAATTTCATTGCATTAATT
TATGTTTGGATATAATTGAATATGATATAGGACTATATGATGACTATATACAACAATATA
AAACAAAATATTTCGATTATATTAAGATTGTTTTAAAAGTATTTATGAATGCATCTTTTT
ATTACATTAATGTGATTAAATATGATAATAGGCATATGTTAAAGAGTGTATCTATGGCAA
TGAAAAAATTAACTAATATTATATTTTTTTTATTAAAAAATTTAACAAGAAAAGAAAAAT
CAAATGatgatgatgatAAAACAAAACATGCTTTAATAAATAAATTTTTATATGATAAAA
ATGGATTTAAAAAAAATGCACATGAAATAACAACAGAATTATTTAATTGTGATGATAATA
TTTTTAATGATAAAAAACCATCTTTAGATAATGTTAAAAAATTTTTAGAAAACACAGAAA
TAGATATTCATGTTTTAAAAAAAATATTAACATGTATTATTTATTTTACTTTTGCTATCT
TAAATAATCAAAAGGTTAACAAAATTAATATCGAAAATATTAATCTTAATCATATTAATA
AAATTAACTTAAAAAAAATTGCAAATACATATTTGGAAAATAACAATATATTAAAAGTTT
TCACATTTATATTACAAAGATCCACTCAAATTTATTATCTTTTGTATAACTATGCAACAC
AATCATAATTTTTATCCTGCATCTAAAAAGGGCGACGATGGGGCCAGCGATAGTAATGAC
GATGTAGTGCCGATTTGGCTCTAGCCCATAACCTATTAAATTTTTCACTTTTTTTTATAT
CTTCAttttttttatatctCAtttttttatatctcatttttttatatTCAtttttttata
tctcatttttttatatctcatttttttaATAAATTTAGTATTAAGAGAAAAAATAGTTTT
AAAAACTTTACAAAACTGTAACACACAAACACAATTATTTAAAAACATTAAAAATATATT
TTTTAATTTTATTATTAAACAAATCTTGTATATATACAcAAAAAAATAAATACAAGGAAa
aaaaaaaaaaaaaaaaaaCATTTTTTTCTATATAAAAAATAAAAAAAGAATTTTAAAATG
TAATAACCAATGTAACGATGGTTATGTATT
>Py17XNL_0104754.1 gene=Py17XNL_0104754
CGACTCGAAGAAAATTCCCTCTTGCAATATAGAGGCCTAAGTATTTCTTTAGCATAAAAA
TGGATTTACTTTTGGCAAAAGCAAtttgcatttttgCATTTTTGTCAGTTGCAACAgggg
ggtGTGCAATACCTTATATTTTGGGTTTATTTGGAAAGAGGAACAGAAATAAATATGAAA
GCAAGGTGAAAAATATATTATCGAATTTAAATTGTTTTGGAGCCGGCTTTATTTTTTCAA
TTGTTATGTTTCATTTGCTTCCAGAAACAATTATTATTGCAAGTTCGCATAAAGACATTA
CCATATTTAAGACCCATGATCCTGAAATGAAAATTTTATTTATATtttttttTGTTTTTG
TGGGGTTTTGTATGCAACTGGCTTTAGAATATGTTTTACCCACCGATGCTAAGCTATGTT
GTGTTGATCATGGGGCCGTGAGATTTACCGATGATAATAATCATATCCTAAATGTAACAA
ACCATACATTAGATAATCCAAATCCCGAGATCCCCAACGCGTCTATCAACGCAGATATAC
ATTATCACCCACACGAAGGTGACCATTCTAGTCACAAAAATCGATTAACAAAAATTTTAG
ATGTATTAGCATTACAATCTTTTTTCTTAACAATTTCTTTGGCTATACATTCTGGAATTG
AAGGAATGATTGTTGGGACATCGGATGATTCGCATTTCGTTTTTATAACCACATTTTGCA
TTTTGTCGCATAAGTGGATAGCCGGAGTTACAGTTTCGCTTTCCTTAAATCGGAATCACA
TTAGCCAAAATCTCAAGATAATTCTACTTTTGATTTTTATTTTTTCATCGCCCCTTGGGA
TAATTGTTGGGCATATGGTTCACTCATCAGGAGAAAAAGTTACATGTGTAATAAATGCAG
TATCTATAGGGACGCTGCTTTTCATCGGTTGCGAGATACTTCTAAACGAGATCCAAATGA
AGTTTACGAGGAAAGTTCGGTTTTCTAAATGGCTTAGCTTTTGCTCATCATGTTTAATTG
CGTTTTCAATAATTTATTTTACATCACATATTGCTCCACATCAGCATTCACACGAATTGA
ATGTGGAAAGATAAAATTATCAAATATATAAGCAAAGGGAAGACACAttattatcattat
tattatcatttttattattatcattattattattatcatttttattatcattattattac
catttttattatcatTattattatcaTATTATTATCATTATTTGCTTAGTTGATTACAAA
TTCAAAATGAATGGAAACACAACATTGAGGAGTTGCAAATACATAACCATCGTTACATTG
GTTATTACATTTTAAAATTCTTTTTTTATTTTTTATATAGAAAAAAATGttttttttttt
ttttttttTTCCTTGTATTTATTTTTTTgTGTATATATACAAGATTTGTTTAATAATAAA
A
>Py17XNL_0104754.2 gene=Py17XNL_0104754
CGACTCGAAGAAAATTCCCTCTTGCAATATAGAGGCCTAAGTATTTCTTTAGCATAAAAA
TGGATTTACTTTTGGCAAAAGCAAtttgcatttttgCATTTTTGTCAGTTGCAACAgggg
ggtGTGCAATACCTTATATTTTGGGTTTATTTGGAAAGAGGAACAGAAATAAATATGAAA
GCAAGGTGAAAAATATATTATCGAATTTAAATTGTTTTGGAGCCGGCTTTATTTTTTCAA
TTGTTATGTTTCATTTGCTTCCAGAAACAATTATTATTGCAAGTTCGCATAAAGACATTA
CCATATTTAAGACCCATGATCCTGAAATGAAAATTTTATTTATATtttttttTGTTTTTG
TGGGGTTTTGTATGCAACTGGCTTTAGAATATGTTTTACCCACCGATGCTAAGCTATGTT
GTGTTGATCATGGGGCCGTGAGATTTACCGATGATAATAATCATATCCTAAATGTAACAA
ACCATACATTAGATAATCCAAATCCCGAGATCCCCAACGCGTCTATCAACGCAGATATAC
ATTATCACCCACACGAAGGTGACCATTCTAGTCACAAAAATCGATTAACAAAAATTTTAG
ATGTATTAGCATTACAATCTTTTTTCTTAACAATTTCTTTGGCTATACATTCTGGAATTG
AAGGTAGCTAAATTAAAGGCGTGATTAAGTTTGAAAAATTATCACGATACTGTGTTTTCT
TATGTACAAAACGATTTATTAAGACAATGCTATATTTCctcgtccatttctcgtccattt
ctcgtccatttttcgtccatttttcgtccatttttcgtccatttttcgtccatttttcgt
ccatttttcgtccatttttcgtccatttttcgtccatttttcgtccatttttcgtccatt
ttTCGTCCATTTTCTTTCCCTCTTAGGAATGATTGTTGGGACATCGGATGATTCGCATTT
CGTTTTTATAACCACATTTTGCATTTTGTCGCATAAGTGGATAGCCGGAGTTACAGTTTC
GCTTTCCTTAAATCGGAATCACATTGTAATAATATTTGAATAAAAATGCATGGCCTCCCA
TTGTCATTGTGCACATGCATATGTATAGAGatatatattttgcacacatttatacatata
tattttgcacacatttatacatatatatttttcacacattttatacatatatatttttca
cacattttatgcaTATATATTTTGccccctttTTGTGCACTCTTTTTCAGAGCCAAAATC
TCAAGATAATTCTACTTTTGATTTTTATTTTTTCATCGCCCCTTGGGATAATTGTTGGGC
ATATGGTTCACTCATCAGGAGAAAAAGTTACATGTGTAATAAATGCAGTATCTATAGGGA
CGCTGCTTTTCATCGGTTGCGAGATACTTCTAAACGAGATCCAAATGAAGTTTACGAGGA
AAGTTCGGTTTTCTAAATGGCTTAGCTTTTGCTCATCATGTTTAATTGCGTTTTCAATAA
TTTATTTTACATCACATATTGCTCCACATCAGCATTCACACGAATTGAATGTGGAAAGAT
AAAATTATCAAATATATAAGCAAAGGGAAGACACAttattatcattattattatcatttt
tattattatcattattattattatcatttttattatcattattattaccatttttattat
catTattattatcaTATTATTATCATTATTTGCTTAGTTGATTACAAATTCAAAATGAA
>Py17XNL_0104755.1 gene=Py17XNL_0104755
TATATATATTTTGCGATCCACCACGTATGTATATTATTTTTTTTTCATTTAAGCTACccc
caaaaaATAACGTGTATTTACAACAATAAAAAAACTGTTGTAAGCTTAAAAAATATGTAT
ATGTACATGCTTATATGGCTACAGTTTTAACAAGAATAATATATTTgtgtgtgtgGTAAA
TATACAATAATGCACACAAAAATAAACCATGAAGTGAACAATTTTCTACTTGTTTTATGA
TACCGTTTAAAACGTTAAGGCGTTTATCATAAAAAAATATGTACatgtacatgtatatgt
atGCATATATATCCATTTTTAAATTGAAAAATATTCTTTTTTACTATGAACATGTTTAAA
AAAAATATATGTAGGGTTTATGAAAATATATTCCTATCTTTAAAAAAAGAAAATATTAAT
TTCAAAAAAAAATATTTTTGTAATTGTGAAAAGAACGATGTTAACAAGATAAATTTCACA
AAATATAAAAAAGAAAATGGTCACACATTTTCGCATCTTTTTCTGGAAACAGAAATATAT
TTTGAATTCAAAGGCAATGTATTTTATCGAGGACAGTGTTTACGAAGTTTGTGTGAAATG
TCCACATTTGATGAAATAGTTTTTTTATTGTTATACAAAAGAATGCCAAACAAAACCGAA
CTTGATGAATATAAAAATTATTTAAAAAAAGAATATATTCGTTTTGTAGAAAATGAGAAA
AATATTATAAAAATAATGAAGATATTAAAAAATAATAATTTATTAGAATTAATAAGAATA
TGTATATTAAATTTATCTTTATTTGAAGAAAATAATAAAGACATAAATTTAGATTATTAC
AAAATTTTAGCTATCTCACTAAGATTATTATCTATTTTTTATTCACAAAACAATTTATGT
GAAAATATATTTACAAATAAAGAATATGACAATGTATGTTTATTTATTCTCCAAAATTAT
TCTAATAATAATATGTTAAAAAATAATTTCCCAAAATTAAAATGTAATGAAAATAAGGAT
GTGGAAAAAGTTGACAAAATAATGGATAAAAGAGAAGCTTTAAAAACAGATAAAGAAAAA
TTATTAAATGTTTTATTAACATTAATATGCGAAAATAATATAAATGAAAACACATTTTTA
TTAAGATTAATATCAAATATGAATGAAAAAAATAATTATTTTAATATATATTTATGTGCT
ATTACTTTTTATATAGACATATTTAAAAATATTAATTTTGATTTATCATTCAAATCGTTT
TTAAATTTAGATATTTACTCAAAAGAGTATACAGAAGATGATATAAATGATAAAATTATG
AACATACCAAATGTTGATTTATTTTTTTATAAAAATAATttttttttaaaaaaaaaaaaT
ATCTTAAAAAGATATTTAATAGATTATTGTAATAACCAATCACAACAAAATGTATATATA
CTAAACCACTTCACAAAAATTGAAGACTTTTTTTTAAAATATAAAAATAAGCATCCTTCA
CCCTATTATTATTTTATGTTAACATTTTATTTATTGGATATTTCTATAGACTTATTACCA
ACAATATATTTTTTATCAAGATTGCCTAGTATTATTGCACACATAAATGAGCAAAAACAA
AATAAGAAGATTGTAAAATATTCATCTGTATATGTTGGTAATATATCTACTGATATGTAT
AACCCATGATATAAAGTTAAAAGGAAGACAAACCGTGTGGCCTCCTCTAACTTATAAATT
TGCTTACTTATTTTGATAGCTTTCATTTTgctttcattttgctttcattttTTTGttcat
ttttttgttcatttttttgTcattttttgttcattttttgttcattttttgttcattttt
tTGGTCATTTTGCGATTCATTAAGAAAATAACTTAGGCCCTAACCAAATCGCTACCTTAC
AAACGCTATAATAAAAAAAAACACATTTTTTATTATCCTCATTTATTTTTATAAAATTAG
TCACAATTTTGTATACAATAATGTAAATCATTTTTTATTATCTACTTAGGGTATAACATT
TTTTATTTTAATGTTAATCAAATTTGGAAAATATACATTAATTATTACCACTCACATTAA
TttaccactcaTTAATATAGTATTt
>Py17XNL_0104756.1 gene=Py17XNL_0104756
TATTATTAACTTTGTCTGTACATATTAAATACAGACATATTTCACAACAGCATATTAACA
AATAAACAATTATAAGCAGATACAAAcatatacaaacatataTTAGCATGTGAACAAAAT
TAGTATttttttttttttttttaaaaaaaaTATCAATAATAATGTTTAAATTTATAAATG
ATATAGACTTGACAAAGAAAAAAATACTCAACCAATTAAATAACAAATTAATAATTAATA
ACGAAAAAAAAGATTTTGTTTTTTTCGAACAAAATAAACACATAAATTTCAACACAGACC
CAAACAATAATATCTTATTAGATCATAATATAATTCAAAATGAATTTCCAAAAAATGAAT
TAAACCCTTTACAAATGTGTACCAAACATATTAAGGCCACAGAAACTAATTTTGTGAATC
TTGAAATAAAAAAAGGGAAGAGTATCAACAATGATAAAAATGGAGAtgataaaaatgATG
GAgatggtgatgaTAAGCATTTGCAAATAAAAGATGGAACATGTTTAGTGGGAAATATAA
ATGAAATGGAAAAAAATAAAGAACCTAATTTAGATGATAAAAATAATATAACAATCCAAT
CAAATAGTAGTGTTATAAAAAAAGGGTCTAAAAATGATCGAATAGAAAATAATTTGTTTT
TTGACAATTCTAAACTAAGCGATTTGATACAAGATGTTATGGAAGATATAAATAAAAGCA
GTTTTTGTgataaaaatgaaagcagtttttgtgataaaaatgaaagcagtttttgtgata
aaaatgaaagcagtttttgtgataaaaatgaaagcagtttttgtgataaaaatgaaagca
gtttttgtgataaaaatgaaagcagtttttgtgataaaaatgGAGATATTGAAAGAAGTG
ACGACACATTGACAAATCATTATAATTTCGAAAATATTGAAAACAAAATCGAACAAAATA
AATGTTATAACAAAAAAGAGATACAAGATATTATTGAAAAATGTGTAACTACAACAATAG
ATAGGCTAGTAGATTATAAAGAATATATAACTGATGTTTATCATTTAAATAATATAAATA
AAAAATATATTGATCAAATAAATGAATTAAAAAAAAATGAAAAAATATTAACAGATATTA
ATGAAAGGCAAACAAAACAGTTAATTCAAATTTCGGGACAAATAGGCAACATAAACAATT
TTGAAGAAAATATTAAAGAATTTGGAACagaatttggaacagaatttggaacagaatttg
gaacaaaatttggaaccgaatctagaaccgaatctagaaccgaatctagaaccgaatcta
ATATAAGTTATTTAAAAGATAAATTAAAAAATTTGGAAAAAGAAAATAAAATTTTAAAAG
ATGAAAAAATAAAATTACAAGATCTTCTTAATGATAAATTATATCACATAAAAACAAATT
TTGAATTAAACTGTTATATTAAAAAACTAGAATATATAATAAATACAAAATCTGACATGT
ATGCAAAATTAAAAAGAGAAAAAGAAATTAGTGATGAGAAAATAAATAAATATTATGAAC
GTATGCAACTAATAGCTGAAGAGTTGTATATACACAAAAGTATTTTATACAACATTAAGC
AAAATGAAAaaaaagaaaaaaaaaaaaTTATCAAATTTATTAACGGAAATAGTCACAGGA
TACGTTCGCTTTGGGTCGGCAACGGGGAGACTCACGCCGAAGCGAACAAAATGAAAAAAG
AgaaaaaagagaaGaaaatgaaaaaagagaaaaaagagaagaaaatgaagaaAATAAAAT
TGTACAGCGATTGCCCATTGCattgcAGTAGGAATGCCACCATTAGTTGCGATGACAAAG
ATGCAGATAAAAACGTCTCCgataaaaacgccgccgatGTGGCTAGAAACCAAGTTGAAT
CTAACCATCATGTTTCTAAAATAAAAAAAATTAAGACGTTTATAGATGACAGGAAATGTC
AAAGTGATTTCGATTGTCTTAGTCAATATGAAAAAAATAAATCCAGAAAAAACAACTCAG
GAATAAAGTGGCAGGAACCGATAAAATTAAATGAAGTAGTATATGATATCAGAAAACCAA
ATAAAATAAATAATTTAAATTTTAAGAAAATGAGCAAAGAAAAATTAATAGAAATCTTAA
ACGAATATAAAGTTATTTTTAATGATTATCAATCAAGTGAAaaaaaaaaaaaaaaTTTGG
ATAAAAATTATAAATTAAAAGAACTAAAAAAATTATTGTTAAATGAAATAGAAAAAAATA
AAATAATTCATAAAAAATATCAAAATGTTTTAAAAAAAATAACAAATATAAATAAAGAAA
ATAATAAGTTACTATTTAATGATAACAAAATTTCTGAATGTAAAACATTTGAATATAAAA
CGTCAATAAAAATACAGGAGCTTTTAAATGAAATTATTTTTCTTACAAAAGAAATTGAAA
AATTTAAAGACGATCAAATTTTGTTAAAACAAGAAATAAACACAAAGACGAAAATAATTT
CGCACCTGATAAAAAGGAATGCCTTGGACGCCCAAAGGCACTTTAAAATCGATAGCAGCT
TCGTCCTACTTAAGAAGAAGCTAACATATGATGACATGCAAAAGGTCATGGAAGAAACCC
TAATTGATAATATTCGATTACGAACCGATTTAATAACTATAGGAAGCATACGTAACGATA
CAGAATTTTTAATTTGAGCTTGTTTAAATTTAAAGCTATTATATAATGGTAAATGTTAAA
TATGATTTTGCATTTTCTATTTGTGTACATACCCACTTTATTTTACATCTTTATTTGTTT
CTTTCCTATTAATAAATATTTTCT
>Py17XNL_0104756.2 gene=Py17XNL_0104756
TATTATTAACTTTGTCTGTACATATTAAATACAGACATATTTCACAACAGCATATTAACA
AATAAACAATTATAAGCAGATACAAAcatatacaaacatataTTAGCATGTGAACAAAAT
TAGTATttttttttttttttttaaaaaaaaTATCAATAATAATGTTTAAATTTATAAATG
ATATAGACTTGACAAAGAAAAAAATACTCAACCAATTAAATAACAAATTAATAATTAATA
ACGAAAAAAAAGATTTTGTTTTTTTCGAACAAAATAAACACATAAATTTCAACACAGACC
CAAACAATAATATCTTATTAGATCATAATATAATTCAAAATGAATTTCCAAAAAATGAAT
TAAACCCTTTACAAATGTGTACCAAACATATTAAGGCCACAGAAACTAATTTTGTGAATC
TTGAAATAAAAAAAGGGAAGAGTATCAACAATGATAAAAATGGAGAtgataaaaatgATG
GAgatggtgatgaTAAGCATTTGCAAATAAAAGATGGAACATGTTTAGTGGGAAATATAA
ATGAAATGGAAAAAAATAAAGAACCTAATTTAGATGATAAAAATAATATAACAATCCAAT
CAAATAGTAGTGTTATAAAAAAAGGGTCTAAAAATGATCGAATAGAAAATAATTTGTTTT
TTGACAATTCTAAACTAAGCGATTTGATACAAGATGTTATGGAAGATATAAATAAAAGCA
GTTTTTGTgataaaaatgaaagcagtttttgtgataaaaatgaaagcagtttttgtgata
aaaatgaaagcagtttttgtgataaaaatgaaagcagtttttgtgataaaaatgaaagca
gtttttgtgataaaaatgaaagcagtttttgtgataaaaatgGAGATATTGAAAGAAGTG
ACGACACATTGACAAATCATTATAATTTCGAAAATATTGAAAACAAAATCGAACAAAATA
AATGTTATAACAAAAAAGAGATACAAGATATTATTGAAAAATGTGTAACTACAACAATAG
ATAGGCTAGTAGATTATAAAGAATATATAACTGATGTTTATCATTTAAATAATATAAATA
AAAAATATATTGATCAAATAAATGAATTAAAAAAAAATGAAAAAATATTAACAGATATTA
ATGAAAGGCAAACAAAACAGTTAATTCAAATTTCGGGACAAATAGGCAACATAAACAATT
TTGAAGAAAATATTAAAGAATTTGGAACagaatttggaacagaatttggaacagaatttg
gaacaaaatttggaaccgaatctagaaccgaatctagaaccgaatctagaaccgaatcta
ATATAAGTTATTTAAAAGATAAATTAAAAAATTTGGAAAAAGAAAATAAAATTTTAAAAG
ATGAAAAAATAAAATTACAAGATCTTCTTAATGATAAATTATATCACATAAAAACAAATT
TTGAATTAAACTGTTATATTAAAAAACTAGAATATATAATAAATACAAAATCTGACATGT
ATGCAAAATTAAAAAGAGAAAAAGAAATTAGTGATGAGAAAATAAATAAATATTATGAAC
GTATGCAACTAATAGCTGAAGAGTTGTATATACACAAAAGTATTTTATACAACATTAAGC
AAAATGAAAaaaaagaaaaaaaaaaaaTTATCAAATTTATTAACGGAAATAGTCACAGGA
TACGTTCGCTTTGGGTCGGCAACGGGGAGACTCACGCCGAAGCGAACAAAATGAAAAAAG
AgaaaaaagagaaGaaaatgaaaaaagagaaaaaagagaagaaaatgaagaaAATAAAAT
TGTACAGCGATTGCCCATTGCattgcAGTAGGAATGCCACCATTAGTTGCGATGACAAAG
ATGCAGATAAAAACGTCTCCgataaaaacgccgccgatGTGGCTAGAAACCAAGTTGAAT
CTAACCATCATGTTTCTAAAATAAAAAAAATTAAGACGTTTATAGATGACAGGAAATGTC
AAAGTGATTTCGATTGTCTTAGTCAATATGAAAAAAATAAATCCAGAAAAAACAACTCAG
GAATAAAGTGGCAGGAACCGATAAAATTAAATGAAGTAGTATATGATATCAGAAAACCAA
ATAAAATAAATAATTTAAATTTTAAGAAAATGAGCAAAGAAAAATTAATAGAAATCTTAA
ACGAATATAAAGTTATTTTTAATGATTATCAATCAAGTGAAaaaaaaaaaaaaaaTTTGG
ATAAAAATTATAAATTAAAAGAACTAAAAAAATTATTGTTAAATGAAATAGAAAAAAATA
AAATAATTCATAAAAAATATCAAAATGTTTTAAAAAAAATAACAAATATAAATAAAGAAA
ATAATAAGTTACTATTTAATGATAACAAAATTTCTGAATGTAAAACATTTGAATATAAAA
CGTCAATAAAAATACAGGAGCTTTTAAATGAAATTATTTTTCTTACAAAAGAAATTGAAA
AATTTAAAGACGATCAAATTTTGTTAAAACAAGAAATAAACACAAAGACGAAAATAATTT
CGCACCTGATAAAAAGGAATGCCTTGGACGCCCAAAGGCACTTTAAGTGAGTCATAAAAa
aaaaaaaaaaaaaaaaaaaaaaaataaataaataaataaataaaAATAAAATAGTAaaaa
tagtaaaaatagtaaaaatagtaaaaacagtaaaaaACAGTTCGAGTGCCTACTAGGCCA
TGCTCGAAACCGTTCAAGTTCAAAGGCTCTCTACGCAAATGCATAAATCGTATTAATAAT
CGCCACATCTGCCTGCAACTATACGCTGGTTTTCCCACCATtcacactgttcacatttta
cacatttttccacattttacacattttacacattttacacattttccacatttGCAGAAT
CGATAGCAGCTTCGTCCTACTTAAGAAGAAGCTAACATATGATGACATGCAAAAGGTCAT
GGAAGAAACCCTAATTGATAATATTCGATTACGAACCGATTTAATAACTATAGGAAGCAT
ACGTAACGATACAGAATTTTTAATTTGAGCTTGTTTAAATTTAAAGCTATTATATAATGG
TAAATGTTAAATATGATTTTGCATTTTCTATTTGTGTACATACCCACTTTATTTTACATC
TTTATTTGTTTCTTTCCTATTAATAAATATTTTCT
>Py17XNL_0104757.1 gene=Py17XNL_0104757
TCGTTATGAACTGTACATGCAAAAAACGAGGAATTTATTTCCTACAAAGGATAAAAAAAA
CGAAATAAATAAAGTAGATGTATAATATAGATGAATACATTTGGAGTCTTGACATTTTGA
TATAAGATATATGAAAGTTGAAAACAAGTTAAGAGAAAAAATATATAAACATATTTTAAA
TAAAAAAGGAGAAGAATGGAAAGAAGATGGAATAGATTTCACCAAGTTAGTTGACTCAAA
TGTCGAAAAATTAAATTTAAATGAAAATGATAAAATATTGATAAAAAGAAAATGGGTTAA
TATATTAAAAAGAAATGCCGAAAAATATGGAAAAGTATCAGAAGGAAATAAAATAAAAAT
ATATAATACAGGATATGCATGTTTTAAAAATATAATAAAATCTATAGACAGATGTAAAAA
AAGAGTTTGGTTTGAATCTTATATATTTGATGATTCGAATTTTGCTGAACAAATAATAAA
TAGCTTATGTAATGCATCTAAAAGAGGATGTGATGTTATTTTATTAGTTGATTATATTGG
AAGTTTAAAATTAAAAAATAAATGGGTTAATAAACTTAAAGAAAATAACGTTAATGTTAT
ATTTTTTAATACATTTCTAAATTCCTTTTTAAATATATTACCTATATTTTTTCGAGATCA
TAGAAAAATTATTATTCTAGATGATTCGGCATATTGTGGATCTATGAATGTATCTGAAAA
TGTTATTCCCAATTTTTTAAATATCGTTAAAAATGATAAAAATGAAAGATTACTTAATAT
TGAAAAGGGATGTCAAAATTATAATTTATTAAATAAAAAAGAATCAGATAATATTGAAGA
AGATATATTTATAAATGATATGTTAGGAAAGAAAAATAATTGTTTAGAATATTATGATTT
ACATGTTAAATTAAAAGGTCCAGCAGTAAAAGATTTAGCTGATGTATTCCTTGATTCATT
AAAAATGTCAAATGCAAATATTATACGTGAACCGATAGAAAATCAAAAAAAATATAAAAA
AAGTGATGGAGACAATTCTGGATGTTATATACAAGTATTAGAATCAAATGTATTAAGAAA
AATTAAATCTATTCAATCATCTTTTGAATATATTATAAAAAATGGAGCCACTAATAATAT
TTATATCACAACTAGCTATTTCTTACCTCCAGGGTTTCTAAGACGAGCCTTATTTTATGC
TTTATCAAATGGTGTAAATATTTCTTTCTTATTTTCTGGAAATTCAGATATTTTGGGTGA
TGTGCCAGCTACATATTATATCATAAAAAAGTTTTTAAGAAAATATGGTCATGCTAAAGA
TAAAATGGTGTGTGATAATATATCAAataatgatgatgatgatGATAAAATATTAAATTT
TGAAAATAGATTAATAAATAATTATCATAATGTTTTATATTCAAAAAAAGATAAATTATT
AAAATGGAAAAAAATATATTTTAAAGATTTAAAAAAACATGTAGAATACAAATTTGGAGA
TAATTTATTATTAAGAAAGAAACATAAAGGAATTAGTGAATTTTATTTTTTTGAAAAAAA
ACATTGTCATGCAAAAAATATAGTTATTGATAATTTATGGTGTTCTATTGGGTCATTTAA
TTGGGATCGATTTTCATCACGACGAAATTTAGAAGTTATGATATCCATTTTTGATAAAAA
TATATCTGATCAATTTATTAAAGAACATGAAGaaaaaaaaaaAAATAGTTCAAAACAAAT
AACACTATCAAATATAAATAATAGAAACGTTTTTCAAATTTTTTTTAGCTATTGTGCATA
TCATATTGGAAAATTATATGGGAAAAACATTTTTGATGGCTTATCTAATAATAATAAAAA
AACGATTCTTAGAAAAGCTATCATAAATAGATATCTTGCAGATAATTGCATTGATCACAT
CTCTTTAAACATGATGTGGGGAACATAGCCTTGGCACTGCACAATTTAACCAAGGCTGGc
acacttttcgtaacacacactttgcgtGACACACACTTTGCGTATTTGCTTAAATGTGAA
TCTTGTAAATTTTTATAATTGATAATTTTTTTTAAATTTAAAGAACAAACAGGGCAGTAC
AACCATTGGCAAGAAACAAAAACAAAAAGGAAAAAATGGGTGAAAAAAAATTCCCAAATC
GAAAATTATA
>Py17XNL_0104758.1 gene=Py17XNL_0104758
TTAAGGATGCCAAAAAGGTGCATAcaaacaaacaaaATGTTAACAAATTTGAAATAGAAA
TTAATTTAAATTTTAATACAACAAAAGAGTCAAAGGAATTTTTTTTAGCATCATTAATAC
CTGCTAAAAATCTACAAATTTTATCATTTAAAAAAAATGACGAACAAGAGATAATGTCGa
atgtcgaaATCCATCACGATAGTTCCAAGATAAGTGGAAATGATAACTGTGATTATCTTA
TAACATCAAAAATGTATTTATTAAAATTATCTAAAGAGGAATTGGAAATGTTTAACATAT
ATACTTACAACTTTTCTAATAAAGATAATAATATGACCATGTCAGAAAAATATGAATATT
cagaaaaATCATTAAAAACTTTTTTCCCTAACCAAGAAACAATTTACCCATCAAATTATT
CTCTAAAGATTTCTGTCGAAGTTTCAAAAGAGGGTTTAGACACTGAAGGAGTCTGGATCT
TCTCGATTGGAGAGAAAAATAATTCCTTAGACAAAATCCAAGAGTGTACAATTCCATCCA
GCACTTTAAGCAAACTTTTTTTTCAGAAAACAGCATCTAACAATATTTTTTTGTTGTATT
GCAATAGTATCACTAGCTCCGAGGTTTTAAATTTAATACCGGATATGAGAAAAAGTTTTA
ATATTAATGTGTCTACTAGCAAATATTTTATGGGAGCCCATGCTTCGATTTATTCAATTG
AAATAGATTTAACTACAATAGATCTGGATATGCTATCTGATAAAATAAAAATTAGTATAA
AAATCcccccATATTTTTGCTATTCCAATTATTGTTTTCACAAAAATTCAAAAAACCCTT
GCTTGAACTTAAATACTGATAATACACCTTTTGATGGTTGTACATATATTTATCAAAATC
ATGAATTTATTCTCGAATCATCAAAAGATAAAATCACAGCTAAAAAGATTGTACTAAAAA
TAAAAAACATAAACAACCCTCGTACCTCTTTAGAAAATAATAATAATTGGGTAGTTACCA
TTTTAAATGTTGATAATAACAATTTTGTGATCAAAAAGGAGCATAGAGAATTATTAGAAA
AGGTATCTCATGATATTTGCTCAAAAAAATTCATACTAAAACTTGTAGACAAATATTCAG
AAAATGTAAAGTGGGTAAAATCTCACATGGGAATTGCCTTAACACCGGAATTGTATTCAG
TCAATGTTCAGCCAATTAAAAAAAGTGAGCTAATAGAAAACCCTAATATAATTTACTTAA
AACTTTATTTTTTGGATAGCCATGTTTTCAATAAATGTCTAGTTGAAATTAAGTCTCCTC
AAAATATGATCTCAGTTATAACAAAAAGCGAAAAAAAAATAAATCCATATAATTATGAAT
TAATAGTTCCATCTTCGATATATAAGCCAGTGGGAAATAATCAAGATAGTATAAAGATCG
AAATAAATTCTATTAAAAATGAAGATATTATAGAATTTCCGATAAATATAAAAGAATATG
AAAATAAAGAATATTGGAATCTCTCATTAAATTGTATAAATTCGGAAAATGAATATGTGA
TAGAAGCACAAACAACATTTATATATCCTATAGGAAATAATAAAATATATATGAGCAATA
TATATTATAGGGAATCTATAATTAATGatgatgataataataTTAAGCATCTATTTTATT
TAAATTTATTTTCTTATAGTGAAAAAGAAATGGATATAAGTATCTACATTGATCCAGAAC
CAATAGATGCAAATGTTGTAAAAAAAGAATCTATAGTTTCTGATAAAACAAAAAGTGTAG
AATTAGTTGATACATGTGATGCATTAGTACATACTTCATGTTATAATTTAGTTTTCCATG
AATGTTATAATGTAAATAAAAAAATAATATATAAAATAAATTCACATAAAATATCTGATA
AGCATTTTACTATTTTATATCCACTAATAATAAAAAAAGATGAGATAAATAACATCGATG
GAAATGTAACAAAATTTAACATACATGTAGAAGTAGAAACTAAAAATATGAATaaaaata
ttaataaaATATTTCCAATAAATATGAACGAAATTTTAAATATGGGTGCAAAAAAACCGT
GTATAAATAATTTAGTCTCTATTTTAAAAAATTATAAAAAATCTGATTCTCATTTATTTA
TTTTATTTAAAGCAGTAAATTGTTATAAAATATATGAACCCTTTTTAATAAATTACAAAA
ATAATGAAAATTTTTTTGTAAAAACAGATATATTAGACAAATATGAACATATTACATTTC
AAAAATCATATAAAAATGTTTATCCACCAAATAATAATTCGATATCTCAGAAAATTTTTG
ATAAAAATATAATTAGCATTATTACCATTATTTTTATTGATGATATTGTTTTTAAAAATC
CATATTTATTTAAAGAAAAATTAAATATTCTCAATCAAATAAAAGCTAGTTCTATTTTTT
CATATAACAAATATTATGTAGCTAATTATTTTAGTCAAAATTTGCTTATAAATTTTTATG
ACCGTATGAATGATGGAAATGTAAAAATAACTATAGAACAAAAATTATCAAATATTTTAA
ATATTTCGGATGCTTTAAAAAAAACGATTTCTTTTGCCCAGGATGTAAAGGAGAAAGAGA
AAAATTATATGAACAGTGAATATAGTATAATGTTGCTAACTGATATAGCTGGAATGGATA
TGATAAAACAAAACTCACAAAAATATGTACATAAAAATAAAATTAATGATATAAATTATG
AAAATGATGATATGTTAAATAAAATAATTTCAAGGATATATTGTGTATCGTTTGAAAATG
GGAATTATTTTAGTGAAGGTTCTTTTCATAAATCTATTAAAAATACAGATAATATatata
tatACAATTATGATAAAAAAGACAATATTAATTTTATTTCATTTCATAAATATATTATTG
ATGAACAATTAATATCACATTATTTTAAATCAGTAATACAAGATTATATTTTTTTGCACA
CACAAATTTATAAAACATCATGGTATTTAATAGGGGTATGCAGATATAATATTATAAAAA
ATAGCTCACCAAAAAGAACATTACACATATATTATGTTGACCAAAAAATTAAAACTATTC
AGTATACAATATCCGAAGATGAAATAAAAAATGTTTTTGACAATTCTTCTATTTCTTCGT
ATCAAGACATGTGTAACATTTTTACCCAACTAAAACTGTTGGGATATAATTAGTGAATTT
GCCACAAATGGCTACAATCACAAGACCAAAAAGGGCAAAAGTAATGAAATgcaatgaaat
acaacgaaatacaacgaaatacaacgaaatacaacgaaGTATTATAAAAATTGAGTTAAA
CTTTAAAACTGTGATACATACATTGGTTCTTATTTATTTTATttatttattttatttatt
tattttatttGTTATTTATTTGCTTCCATTCTATGTCAACCATAACCATTTAAa
>Py17XNL_0104759.1 gene=Py17XNL_0104759
GCTTTAAAAGATATAAAAACTGAAAATTGTGATAATTGTTATATGAATAAAAGAGTATTG
AAAAATGCGAAAAATATTGCAAGAGTAAGATTTTTGTAGATTGAGAAAATATATGCTCTT
TAATTCTAAAATATTATAAATGGGTTATATATAAGGAGTTTAATTTTTTTTTAATATTTT
TTGACTATAAATATTATTATGTAAATATATTCTTTTTGTATAATAAAATACCACAATATT
TAAAACAAGAATAATAATGGAAaaaaaaaaaaaaaaaaaaaaCATATCTTTAAAAGGTTA
TTTTAAAAATTCAGATGACTCTGGAAATGATgatCatcATTATAGTATCAACACAATTAA
TCAAAATTATATGAATTCCGAGAAAAGGAAAAATAGTCaaaatagtcaaaatTTATTTAG
TAAATTTCCATTCGGGTTAGTTGCCTATTATCGTTGTACAGAAGGTAAAAACAAAATTTT
AGGAGACTCCTCGGGATGTGGTAGAATAGCTCATATTCAAAATGATGGAAATGCCTTTGA
CGACTCTCCTTGGATGTTCAAAATAAAAAACAAAGAAATTCTTAATTTAGATAATTTAGG
AAAAaaaaaCaaaaaaAATTATTGTCTTGATGTAAGTGGGCAATCTAATTGCTATATTGA
AATAGCATCAGATAATTGTGTAGAAATTTTAGGGGGTAATTATAGTACTAATGAACAATG
TATAAATATAAAAAAAGAAATATATAAGAATATATCATCAAATGATATTAATGAAGGTTT
TACATTTGAAATGTGGATAGGAATAGAAGATAAAAAAATaaaaaataaaaaagaaaaaaA
AAGTTTTTGTCTAATTCAAAAGGGAACAGAATATTCCGAATGGGGTATATATCTAATTAT
TGATGATTATGAAGAATGTAAATTTTTGATAAAATATAAAAATCAAAATTTTGAATTTGA
TAAATTTCCTATTTCTCATTTAAAAACAATCAAATTTAATGATTATTATTGGAGTTATAT
ATCTATAGTTTTTAATATTGGGATTGATCTTATATTTATAGTATTATCAGGAGATTATAA
TTATTTTTTAAACTTATACAAAAATAAATATGCAATTTTTTATAATAATTCATTATATCC
TACTAATTTTTTTCCAGATTCTAAAAACATTGTACCTTTATGCATAGGCAAATATAATTC
CCATTTAAACAATTTAGGAGATATAATTAATAAaaaaaaaattaaaaaaaATAATAAGGA
AGATTATGAAATTTGCTCTTTTTTAGTAACAGAAATAAGATTGTTTGTTGTAAGCCGTTC
AGCTGATCTTGTCATAGAACAGTATAATCAACCTCTTGAATTTTTTTCAAACATTTCGGT
AAGAAGCGGAATTAAAAATGTAGATgatgatgatgatgatgatgatgGTgatgatgatga
taatgatgatgatggtgataatgaCgataatgacgataatgacgataatgatgatGGTAA
AAAAATACTAAAATCAGATTCAAACAATTCAGAAAATAGTTACTATAAATTTAATTCATC
AGATGATAGTCAATATTGCTATAATGATAAAAGAGAGAACAAAAAAAATAAAGAAAAAca
agaaaaaaaagaaaaaaTGAATATAGATGGAAACAAATTCAAAAACAACACACATATTAA
TGATGAAAATATTTATAAATCAGGAGATTCATTTTTTGAAAATTACAATAAATATGATGA
CGAAAATGATAATAAAACGATAGAATATAAATGCACTGAATTTAATAATGAAATTGAAGA
AATGAAAAAAAAATTTAGTCAATTTAATGATGAAATAAAAGGGATGGATATTAATAATGA
GAGGTTCAGTTTTGGTAGTGAAAAAGATAAaaaaaaaaaaaGCaaaaaaaaaagaaaaaa
aaaaaacaaaaaaCATGAATCAGATAATGATTCACATTATGAGAATTTCTCAAGTGATTC
AAATCGAAAGTTTACAAATTTTGAATTTGAAAATAATTCAGAATTTATAAAAAATGAGGA
TCCATCTAGTAATGATATTGATGTATCTAAAAAATCTCAGACATTTTATGATgataataa
aaaaAATAAGAAAGAAAAATGTGAAAGTAGAAAAGAGATGAAAAAAAGTTCTAGGAAAAA
AAATGTTCATATAGATGAAGTGATGTCACCCTATTTGAATGCAGAAAATTGTATCGATTT
AAAAAATAACAATATATCATTTTTTAATTTTTCCGACGAAGATATTGCTAAAAAAAATGG
TGGAGATggttatgataatgataatggtgatggtAACGATTGGGAGGGGAAGAAAGAGCG
TAAAAGTAAGTTAAATTTGGAAAAAAACAAAATCGAAGGGGGTGAGAATTTATTTCGAAG
CTCTGGGAAGAGGCGTAAAAATCATGATGTAAATGATACAGATAATAAATTTGAAGATAA
ATTACAAAATAAAAAAAGTAACAGCTTTCATAATATTGCAGAAAAAAATAAAGATGACAA
AATaaatacggatgacaaaataaatatgaatgaAATAATTAACGAAATAAATCAAACTTT
TGAAAATAAGCTTTTTAATATGTTTGCTGATAAGTGGGTTCAAAACTTAGGGGTGTCACA
AAATGATCGTGATAAATTTTTGGAAAATTTGAAAAAACAAAGAGATTTCATAGATTTAGA
AAAAAAGAAACAAaaaaaaaaaCACATTTTTAATAATAGTGGCGAAAGTAAAAATAGTGA
TATAGATAAATATGAATATGATGATATAAAAAGAAAATATAATGAACTAATAGAAAAAAA
AGAATTAGAAaaaaaaaaaaaaaTTCAAGAAAATTTAAAAGAAGAAATAAAAAAAATAAG
AGAACAATCACCTTCTGAAAAAGAATTAAATAATTTTATTAAACAGAATAAAAAAATGAA
TAAATATTATGTAAAAAAATATCGTATTCTAACTCCAAATTCGAGAGAATCAAATACATC
TATTAATGATATTCAATCGGATAGTGAAAAAAGTAATAACACAAATGAATCTAATACTGG
TAATTCTGTGGATACAAATTTAAAAAGAGAAGATAATATTCATGACTTTTTTAATTTTGA
AAATGTGGAATATATGAATAAGAAAAGTGAGCATTCTTTTGATAGTTGCGAGTTAGCATT
TGGCAAAAATAACATGAAGGATGAAGAGTttggcaaaATGGGTGGTAGCAATGTGAGTGG
AAgcaaaatgggtggcaacaatgtgagtggcagcaaaatgggtggcagcaatgtgagtgg
cagcaaaaCAGATCTCGAAATAAATATTGGTAAAAAATATTATCGATATATATGGCCATT
GACACATTACGAAATATATATTATAAAAAACTTTCACAAATATGGAATAAATAAAGAATT
AAAACAATTAAAAAGTGGTAGTATTAgtagtaATAATGATAAAGAAGAGAACCGATTAGC
AAGAAACAGTATAAATATAAATTATATAAAAtataaaatATCAATGATGAGATATTTAAA
CAATTTATGTATAAAATATATTTTAGAAAAAAAATATACAAAAGGTTTAAAAGCATGTTT
AAAAAATAAAAAATATATTCATAATTTTATTAATAATTATTGTAGTATACAAAATTGTGT
ATTAAAAAAAAATTATAAAATTGTAAATATATGTTTAAATGTAAATTATTTTAAGAATGT
AACAATAGATGAATTAAAAATTATTATAAAAAATAATGTAATAAATATTATAGTGTGTAA
AATTTTTATACTTATACATGAATACAAAAGATATAAATATATAGAAAATTCATCTCGAAT
TTTAGTTTTATTATCTGTCTTATCTAAAATGTTATATACATCAAATGAATTAAATAATCG
TTCTAATAATGTAGATAAATTATTCAAAAAAGTTTTTACCAAATTTATTATACGCTTATT
TTTAAGAGGCTGTTTATATTATGTAGAAAAATTATGTGAATATTTTTTTAAATTGTACCC
CTCTTATTTTACAAAATTTGAAGAAAATTATAAAAAGGAACAAGACGAAATAAATGAGGA
TCCCCTACAATCAAATATGTCAAAACATGGCAAtggcaaTAATAGCagcagcaataataa
tatTATCCACGAAATATACCAACTCTCTAAAAACCCATTTCTTAAATATGCAATATCTTA
TAAAAGTAATAAATGTTCGTTAATAAATAATCAAGAGATGGATTTTGAAAATTCAATAAA
AACATTTTCTCCTGAATGGGGTTATTATATATACTCGACCAGTAATTTTAACATATTTTC
TTCTAGTATAAAATATAACGGTTTTTTAAAACCGTCTCTTGATATTTCTGCTCTTATATC
AGATCAAAAATATGAATCATTTTTGAGCAACAACACAATGTGTATTCGTGATGTTAATGA
ATTAGAAGATGCTGATATCCCAAATTTAAATAAAATAAAAGAAGAGAAACCAAACGAGAT
GCTCAACACAAATCAAGACAATGATAAAAAAATATGTTTGTCAGAAATTTCTAATAGCAT
AGTGCCACTCGAAGAAAATGTGgaaaatgcggaaaatgtggaaaacgtggaaaatgtgga
aaatgtggaaaatatggaaaaCGTAAAAAACATATTTAAAAAAAATAGTAACACATGTTT
AATTGACTATTTAAAAAATTATGAAAAAAAAATGAAAAATTATTATATTATTGATGAAAC
ATTAAAAACAATAAAATTTAATAGAAAACAAACAAATTATAATTTAGAAAAATTTTTTAA
TAATCATTATATAAGTAATAATATAAATTTTACAGATAAAACATATTTTCAAAATTTTAT
GAGAAAGGTTAATTATGATGCCTTTTTAAATACATCTAAATATTCTTATAAAAATAAAGA
GTTATTTGGAAATTGCCCATATTGCAAAAAACAACTTAAAAGCTTTTCAAATCTTTGTGA
TTCATGCCATAACCCTATATATTTATGTTACTACTTTTTTGTCTATTGCACATACAAATA
TCGTTGCCAACTATGTGATGCAACCTATTCCGAAATGGTAATCAAAAATGAAAAAATTGA
TACATATATTATCTTTGATATAATCGAAATGTATACACTTTCTTTATTtttctttatttt
ttttttttttctttatttTCAGTGCATGAAGAAATTTAAAATGGGGTTTACATGTCTTTA
CTGTGGATTGTTTTTTGTTAAGGAATAGAATTATTCGGCTTTCAACTAGGACGTATTCCG
GAATATATACatatacatatgcatatgcatACatatatatatacatacatgcatacatgc
atacatacatacatacatatatatatacatacatatatatatacat
>Py17XNL_0104759.2 gene=Py17XNL_0104759
GCTTTAAAAGATATAAAAACTGAAAATTGTGATAATTGTTATATGAATAAAAGAGTATTG
AAAAATGCGAAAAATATTGCAAGAGTAAGATTTTTGTAGATTGAGAAAATATATGCTCTT
TAATTCTAAAATATTATAAATGGGTTATATATAAGGAGTTTAATTTTTTTTTAATATTTT
TTGACTATAAATATTATTATGTAAATATATTCTTTTTGTATAATAAAATACCACAATATT
TAAAACAAGAATAATAATGGAAaaaaaaaaaaaaaaaaaaaaCATATCTTTAAAAGGTTA
TTTTAAAAATTCAGATGACTCTGGAAATGATgatCatcATTATAGTATCAACACAATTAA
TCAAAATTATATGAATTCCGAGAAAAGGAAAAATAGTCaaaatagtcaaaatTTATTTAG
TAAATTTCCATTCGGGTTAGTTGCCTATTATCGTTGTACAGAAGGTAAAAACAAAATTTT
AGGAGACTCCTCGGGATGTGGTAGAATAGCTCATATTCAAAATGATGGAAATGCCTTTGA
CGGTACGTATGACCGATATAAAAATGAAAAGaaatgaaaaaaaatgagaaaaaTGAAaaa
aaaatgaaaaaaaatgaaaaaaaCACATCTTTGCTcacatctttgctcacatctttgctc
acacctttATTAATTACctcccacctTGCAGACTCTCCTTGGATGTTCAAAATAAAAAAC
AAAGAAATTCTTAATTTAGATAATTTAGGAAAAaaaaaCaaaaaaAATTATTGTCTTGAT
GTAAGTGGGCAATCTAATTGCTATATTGAAATAGCATCAGATAATTGTGTAGAAATTTTA
GGGGGTAATTATAGTACTAATGAACAATGTATAAATATAAAAAAAGAAATATATAAGAAT
ATATCATCAAATGATATTAATGAAGGTTTTACATTTGAAATGTGGATAGGAATAGAAGAT
AAAAAAATaaaaaataaaaaagaaaaaaAAAGTTTTTGTCTAATTCAAAAGGGAACAGAA
TATTCCGAATGGGGTATATATCTAATTATTGATGATTATGAAGAATGTAAATTTTTGATA
AAATATAAAAATCAAAATTTTGAATTTGATAAATTTCCTATTTCTCATTTAAAAACAATC
AAATTTAATGATTATTATTGGAGTTATATATCTATAGTTTTTAATATTGGGATTGATCTT
ATATTTATAGTATTATCAGGAGATTATAATTATTTTTTAAACTTATACAAAAATAAATAT
GCAATTTTTTATAATAATTCATTATATCCTACTAATTTTTTTCCAGATTCTAAAAACATT
GTACCTTTATGCATAGGCAAATATAATTCCCATTTAAACAATTTAGGAGATATAATTAAT
AAaaaaaaaattaaaaaaaATAATAAGGAAGATTATGAAATTTGCTCTTTTTTAGTAACA
GAAATAAGATTGTTTGTTGTAAGCCGTTCAGCTGATCTTGTCATAGAACAGTATAATCAA
CCTCTTGAATTTTTTTCAAACATTTCGGTAAGAAGCGGAATTAAAAATGTAGATgatgat
gatgatgatgatgatgGTgatgatgatgataatgatgatgatggtgataatgaCgataat
gacgataatgacgataatgatgatGGTAAAAAAATACTAAAATCAGATTCAAACAATTCA
GAAAATAGTTACTATAAATTTAATTCATCAGATGATAGTCAATATTGCTATAATGATAAA
AGAGAGAACAAAAAAAATAAAGAAAAAcaagaaaaaaaagaaaaaaTGAATATAGATGGA
AACAAATTCAAAAACAACACACATATTAATGATGAAAATATTTATAAATCAGGAGATTCA
TTTTTTGAAAATTACAATAAATATGATGACGAAAATGATAATAAAACGATAGAATATAAA
TGCACTGAATTTAATAATGAAATTGAAGAAATGAAAAAAAAATTTAGTCAATTTAATGAT
GAAATAAAAGGGATGGATATTAATAATGAGAGGTTCAGTTTTGGTAGTGAAAAAGATAAa
aaaaaaaaaaGCaaaaaaaaaagaaaaaaaaaaaacaaaaaaCATGAATCAGATAATGAT
TCACATTATGAGAATTTCTCAAGTGATTCAAATCGAAAGTTTACAAATTTTGAATTTGAA
AATAATTCAGAATTTATAAAAAATGAGGATCCATCTAGTAATGATATTGATGTATCTAAA
AAATCTCAGACATTTTATGATgataataaaaaaAATAAGAAAGAAAAATGTGAAAGTAGA
AAAGAGATGAAAAAAAGTTCTAGGAAAAAAAATGTTCATATAGATGAAGTGATGTCACCC
TATTTGAATGCAGAAAATTGTATCGATTTAAAAAATAACAATATATCATTTTTTAATTTT
TCCGACGAAGATATTGCTAAAAAAAATGGTGGAGATggttatgataatgataatggtgat
ggtAACGATTGGGAGGGGAAGAAAGAGCGTAAAAGTAAGTTAAATTTGGAAAAAAACAAA
ATCGAAGGGGGTGAGAATTTATTTCGAAGCTCTGGGAAGAGGCGTAAAAATCATGATGTA
AATGATACAGATAATAAATTTGAAGATAAATTACAAAATAAAAAAAGTAACAGCTTTCAT
AATATTGCAGAAAAAAATAAAGATGACAAAATaaatacggatgacaaaataaatatgaat
gaAATAATTAACGAAATAAATCAAACTTTTGAAAATAAGCTTTTTAATATGTTTGCTGAT
AAGTGGGTTCAAAACTTAGGGGTGTCACAAAATGATCGTGATAAATTTTTGGAAAATTTG
AAAAAACAAAGAGATTTCATAGATTTAGAAAAAAAGAAACAAaaaaaaaaaCACATTTTT
AATAATAGTGGCGAAAGTAAAAATAGTGATATAGATAAATATGAATATGATGATATAAAA
AGAAAATATAATGAACTAATAGAAAAAAAAGAATTAGAAaaaaaaaaaaaaaTTCAAGAA
AATTTAAAAGAAGAAATAAAAAAAATAAGAGAACAATCACCTTCTGAAAAAGAATTAAAT
AATTTTATTAAACAGAATAAAAAAATGAATAAATATTATGTAAAAAAATATCGTATTCTA
ACTCCAAATTCGAGAGAATCAAATACATCTATTAATGATATTCAATCGGATAGTGAAAAA
AGTAATAACACAAATGAATCTAATACTGGTAATTCTGTGGATACAAATTTAAAAAGAGAA
GATAATATTCATGACTTTTTTAATTTTGAAAATGTGGAATATATGAATAAGAAAAGTGAG
CATTCTTTTGATAGTTGCGAGTTAGCATTTGGCAAAAATAACATGAAGGATGAAGAGTtt
ggcaaaATGGGTGGTAGCAATGTGAGTGGAAgcaaaatgggtggcaacaatgtgagtggc
agcaaaatgggtggcagcaatgtgagtggcagcaaaaCAGATCTCGAAATAAATATTGGT
AAAAAATATTATCGATATATATGGCCATTGACACATTACGAAATATATATTATAAAAAAC
TTTCACAAATATGGAATAAATAAAGAATTAAAACAATTAAAAAGTGGTAGTATTAgtagt
aATAATGATAAAGAAGAGAACCGATTAGCAAGAAACAGTATAAATATAAATTATATAAAA
[truncated: 18,922,827 more chars]
