# Supplementary material for: Long-read genome assembly and gene model annotations for the rodent malaria parasite Plasmodium yoelii 17XNL
Source: J Biol Chem. 2023 May 27;299(7):104871. doi: 10.1016/j.jbc.2023.104871 (PMC10320607; doi:10.1016/j.jbc.2023.104871)
Supplement: Supporting File S2 [file mmc8.zip › assembly/Py17XNL_2.fa]

>Py17XNL_01
CTAAACCctaaaccctaaaccctaaaccctaaaccctgaaccctgaaccc
tgaaccctgaaccctgaaccctgaaccctgaacccttaacATATTGGAAA
TTTATTTTTAAACTATAAATTAAGTATATCATATTAATTTCATATATTGC
ATCAAAATGGGGCATAAAATTGGATTCTCTATATAACAATTATCTGTAGT
TAACCATATTTTATTTTTAGTATTAATTTAAAATTAATGTAAAGTAATAA
TACAATAGtaatactatagtaaGTTTATAtatatataTTATTGAAATTAT
CTAAATTGCCTTAAATTGGAGATATTTGTTTTGGTCATATGTATAACATA
AATTATGCTTAAATTTATGATTATTAATAATATTCATTCTAATTTTATTA
TAAAAATTTAAGGAATTTTATAATGGTTAAAAATGGATCTCCTTATAGTA
TGTCTCAATATAGAAAAATACAAATTTGTTTCTCATGTTTTAATAAATAG
ATTTATACTCATGAACCTGTAAATATCTAAAATTAATAAATCTATTATTA
GTATATTTTTTAAAAGTATATAAATAAATATTTTCTAATATATTTTAAAT
ATTTAATACTTGTTTCGAATGCTACATACCACTGTTTTATTAAAATTATA
GTATTTTCAAATTAAGTTACATGCTACATTTTCTATGCAAATTAAATAAA
TTTATATTGTTTTTAATGAATGTAGATAAATTCAAAATTAATTTTAATGT
GCTCAATAACTTTATTATTATTCCAATATACCTTATTGGATAATTTTATA
ATATATTTTCCCATCTTTTCCATTCTTTAAAACAACAATTAGCACTGAAC
CCGTATTTATAAGCTTAAATAAGTCTTCGAATGCATATTGTTTTTAAAAT
AATGCTTATTAAATATTAACAAATAAATAAATATTGATGCAAATTTTAAA
ATATAATAGAAAACAATATGTATTAGGTTGTTATATTGCACTTTAAGAGG
AGAgAGATAAGATATATTGCTATTTTAATATATAAATTTAAATAAATATT
TGCTAAACATTCTACATAGTTCATTTTTATCTTATATATTTATTGTTATA
TTATCAATGTATATACAATTAAATAATTTATTAAAAATTCTATATTTTAT
TAATTCTATGGTAAAATCGTGATAATATAATACGCGTTAATATGGAATAA
TGAAAAGAAATTTAACGTTGATTGAGTCTTTATCATTTTCTTTATTTATT
CAGTTTTTTAAATATAATACTACAAATCCCAAATTGAATTTTTAACAAAT
ATATAACATTGATACCTTTATAATATATTATTATGTGTCTTTTCGATAAT
ATTAATATTTAATTATATGAAGTTTCCACAATAAAACAATATTTCAATAT
TAGTTACTAGTAGAGTAATTTATTATATTATATTTATAGGGGTATAATAA
TAATGTTATTCTATATATCATATTATTTATAATTATTAGAACAAAATATG
ATATGAAAATTTATTAATATACTTATATTCTATTTTTTAAATCTTTTAAA
ATATTATTTATTTATACCTCAAAATATAAAATTTAAAATTAATAGTGATT
AATCTATTATTATACCTTATGATAATTAAATTAATATatatatatAACTA
TTCCTACCAATATAAATTAGAACATTAGCATAAATTAAAATTATTGAAAT
GAAAAAAATGAGTATTATATATATTTATAATTTATAAATTTATTATAATA
TATTTATAGTACATTTTTTATGTATTACTAAAAATGTTAGATGCATAAAA
TGCCTTTTATAGATAACGCTGTATTTTCGATTCTCGATCGATCTTTTATA
AATATCTATTATTACAGTTCAGTTGGATAACATGATTTAAATCAAAATAA
ATATGATACATGTTATAAGTTTTTACTAAATAAAATTTTCATAAAATAAA
GAAACTTTGTTATATGGATAATTCAATATAGTCTCTGATAAAAAGATTTA
TATAATATGAATTCATATATAGCAGATATCTATATTAATATATGCAATAT
AGACATTTTATTTTAATCATATTAAATCGGCATGAACACTCAATTATATA
TATTATAACTTATAAAACAGGTTGCGCAATTCATTAAATATTAGCTTATG
CCCCTTCTTGGTTGCATATTTAGACTTTTGGTTTCATCTTGTGATTAAAA
ATACGAGTATAGTACACATATTAAATTAGTGTTTAATTATAAAAATTAAA
TAAATATATAATACTTAGCCCCAACCCGAATATGGGTTCCACAATACAAC
CCTGACCCATAACATAAAAACTATATAAAAATTATGCAAAAATTATTTCC
CAATAGACAACTTCTTAACATATATTAATCATTATTAATCTTCGAATTAT
ATATTATTGATTCATTTCTTCTTTATATTTTTTAGTTTTTCTCTTATTTG
TTGTTTTTTAAATCGTTTCCGAAATCCAAATAATGAATACTAATATAAAA
TGTTAAGAAATGTACGATTTTTTTGTTAATGTTTGCATATATATAATAAT
ATTTTTTTAATTCCTTATTATTTACCTTATAAGAAATTCCTAAAAAaatt
cctATTGCACCAAATATAGATAAAACTAGTAATAAATTGTTTGCTATCGA
CGAACTTGATGTAATTTGTGTTGATTTTATCGCTGGAAGGGATGAACTAT
CTTTATATTTATCTTTTAATTTATTATAATCAGTTGATAAACTAGACAAC
ATTTTATTATATGAACTGTTCCCAGTAATACTATAATTTCCATTAAGCTG
TTCGTATTTTTTAACAAATTCTTTAGCTTTTTCTGAACATGATGTGCAAT
TTGAATTTTTATCAAATTCAGTATACATTTCACATAATATTTTAAATGCA
TCATATATTCAGATATAATACTTTTATTCATATCTACATTCGTCAAATCG
TGTTTTTTACTTATAAGTTCCATATAACTGCTATATTCATTAATACCAGA
TATAGTATTTGTATACCTTTCACCACCCTTTATATATATATTATAAAAAA
AACTAGACTTTCTTTTAATTCACTTTCCATTAGGCTTAACATATAACTTA
ACCATATAATAATGTAATCAACAATATTGATGTTATTTTTTGCAACCTTC
TCAAACAAAGAAGAATCCTTAAAAAATGCATCAAAAAAATATAAGCACCC
AGCATTAATTTTTTTGAAATCATTATCACAACCACCAGTACAATAATCTT
TGAAATATTCATCTTTAAATGTATACTTTCCGTCACTGTTCAATTGATCG
GGGAATTTCTCCCTTACTAAAAGGAAGTTCTTACACTAAAAAAAATATTT
AAAAATAATTATTAGAAATGTGCATTAATGAAAATTTTATTAAAATAAAG
TTTAATGAAATTTATATATAATACAATATCAAAAATTGTAAAGGAAATTT
TTATTATTAAAAATGCATATACTATTTCGGCATCCATTATAATGGGATTT
TATTTTTAATTTGTAAATTGAGTAGAATCATGCTGCTTTATATACGTTGT
CCCCAATATGTGACGCAAATACTTTAACCCTATATATAACAACTGTCTGT
AGTTAAATGTATTATAACTTTTTAATAATTAAATTATTATATATAATAAA
ATAATATTATTAGTAAAGAAACGTTATATTCCTGTTTATCATAATTAGCT
AAATTACCTTAAATAGAGGGTTGCTTAATACATTTTTGATTAAATATAGA
TATGATGCATTTTATACAAAAATGCTATTCTTACTAGCATCTGGATAACT
TTATTATAAAAATGGATATACTTTTATAATGAATTTAACGTATTTTTGAA
CATAGAAAAGGAATATATTTATATCTTCTGTTTTAGTGATTTCAATTCTA
AAACTTAAGTACTATATAAATCTAAAAAATAAAAAATAATATTATTACTA
TAATCCTTAAAAGTATATAAATAGTCGCTTTTTAAAATATATTAAATTTT
TATATAGTTTTTTCTTATAATATATAATACTGTTTTTTCTAAAATTATAG
TATTTTCAAATTAAGTTACATGTTCCTCTTTCTATGCAAATTATATAATT
TATATTTTTTTATTTATTATAAATAAATTCGTAATTTATTTTAATGAGTC
TTATAACATTATTTTTATTTCTATATACTTAAATTTATAAATATTCCGTA
TTAGATAATTATAGAATATATTTCGCGTATCATTTCCATAGTTTAAAACA
CCAATTAGTACTGAATCAGTACTTATGCTATTTATAAGCTTAAATAAGTC
TTTGAATATAGATTGTTTTAAAAATCATACTCAGTAAATATTAAATATTA
ACAAATAAATAATTATTGGCGTAAATTTTAAAGTATAATAGAAAACTATG
TGTATTATATTGATATATTGCACTTTGAGAGGAgagagATAAGATATATT
TGCAATTTTAATATATAAATTTAGATAAATATTCGTTAAATGTTCTACAA
TGTTCATTTTTATCTTATATACTTTATTATTATTGTTATCAATGTATATA
CATTCAAATAGTTTATTAAAAGATCTATATTATATTAATTTTATGATAAA
ACAATGCTATTTGTAATTAAAGATTATTTATTAAACAATGATAATATAAT
ACGCGTTAATATTGAATAATAAAAAGATATTTAACGTTGAGTCTTTATAC
TTTTTTTTATTTATCCATATTTTATAATATAAAATTATAAACCCAAATTG
GATCTTTAACAAATATATAAAAATTATGCCTTTATAATGTATTATTATGT
GTATTTTCGATAATATTAATATTTAATTATATGAAGGTTTCACAATAAAA
TAATATTTCAATATTAGCTATTAGTATAGTATTTATTAGATCATATGTAT
AGGCATATAATAATAACTATATTATATATATCAAATTATTTACAATTATT
ATAACAAACTATAACATTATATTTTATTAATATACTTATATTTTATTTTT
TAAATCTTTTGAAATATAATTTATTTATACCTCAAAACTATAAAGTTTAA
AAATTAATAATGATCAATCTAATATTATACCTTTATAGTAAATAAATTAA
TGTATATATAACTATTTCTATTAATATTAATTAAAACTTTAACATAAAAT
GATACTATATATAATCGAAAAATAAAAGGATTGTATACATATATCTATAA
TTTAATTTTTTGTTAATATGTATATTTTTATTGATTATTAAAAATGTTAG
ATGCATAAAATACAGTTTATAGATAACGTTGTGTTATCGAATCTCGATAT
ACCACGGATCTACATTTCATGAATACCTAATATATATTGGTAATATGTTT
AATTAACAATAAAAATATACCCATTAACCTGAAGGTATATTATATTGTAG
GTGAATATTCAAAATGAATCAATTATAATTATACTTTGATATATAAAAGT
ATTATACTGTTCGGTTATAAAAATACGATTTGAATCTAAATAAATATGAT
ACAAATAATAAGTTTTGCTAAATAAAATGTTTCATAAACCAAAGAAACAT
TTTATTTTATACATAATTAAATATAGCCCCTGATTAACAAGTTTTATATA
ATAGGCAATTATGACATAGCATAATATGAATTCATATATAATCAATATAG
ACATTTTATTTTAATCATATTAAATTGACATGAACACTCAATTTAATATA
TTATAACATATGAAAAAATATTATGCGACACATTTCATATTAATGGATAT
GTTCCTTGgggggCATATTTGGACTTTTGATTTCATCTTGTGATTAAACA
TGCGGAATGAAACATATATTAAATTAGTGTTCAAATTATAAAAAATTAAA
TAAAGATATAATACTTAGCTCTAACCCGAATATGGGTTCCGCAACATAAA
AACTATATAAAAATTATGCAAAAATTGCTTCCCAATAGACAGTTTCTTAA
AATATTTAAATCATTAATACTATTCCTGAAATAGACATTCTCTTCGAATC
ATATATTAACGATTCATTTTCTTCTTTATATTTTTTATTTTTTCTCTTAT
TTGTTGTTTTTTAAATCGTTTCCGAAATCCAAATAACGAATACTAATATA
AAATGTTAAGAAATAGATGTTTTTTTGTTAACATTTGGATATATATAATG
AAAATAATTTTTTAATTCCTTATTATTTACCTTATAAGATATTCCTAAAA
AAAATGCTATTGCACCAAATATCGATAAAACTGTAAATAATTTGTTTCCT
GTCGACGAACTTGATGATGTAAATTCATATGTAGATGCTAATGCAGAAAA
TTCTGTTATCTCTGGAAGGGATTGAATATGTTTACATCTATTTTTTAAAT
TATTATAATCAGTTGATAAAACAGACAATATTTTACTATGCGGGGAACCT
TCATCATTATATGTATTTTTTAGCTCTGTATATTTTTTAACAAACTCTTT
CACATTATTTGACAGTATTTCGCCTGTTTGACTCTGTGCAACATTACCAT
ACATACTACATATTAATTTGGATGCATCATAAAATTTAGACAGATCTTTA
ATATTAATATTCAATAAATCTTTTTGTTTATCTATAAAATCATTAAGACC
TGTATATCTACCAGAATCATTTATAAATTTTTCATATTTATCATTATTTT
TTACATGACTATTATAAAAGTCGTATATTTTTGTGGTATTGTGTTttgtg
ctTTGATTTAATTGATAACTAAACCATGAAATAATATATAGAAAAAATGC
ATTAGTATTATTTTCATCATAACTTTTATTTTGGAGCATAGAATAATAAT
GTCCAAGTAACCATAAAAATCCAACCGTAATTTTTTCGGTTTCACTATTG
CAGTTATTACCAGGGCAGTAATTTTTGTAATCTGTAATTTCTTCTAATTC
AAAATCTGCCGCTTTATCTAATTCATCGGATAAATATTTCCTCAAAAGAT
CTAATTTTCCACACTAAAAAAACATTTAAAAAAAATTGATAAAAATATGT
ATTAAGAAAATGTTATTAAAATAAAACTTAATGAAATTTATAGGAAATAT
AATATCAAAAATGTATATACCAATTCATCATTCATTATAATGGAATATAA
TTTATAATCTCTAGGTTAAGGGGGTATCATATTATATATATATACTAAAA
TAGATAATACAATTATTTAATCCTATATACAGCAATTATTTGTAGATAAA
AATATTTTTATTATTCTTAATATCAATTTAAAGATAATATGGAACAATAT
ATACTTTTATTGTAGTTAGATAAATTGCCTTATTttgggggggTTTAATA
CATTTGTTATTATTGTATATATAATACAATTTTGTATAAACTGTTATCCT
TAATAACAATCATATGATCATTATTATAAAAATTAAAGCAACATTGTAAT
AAGTTAGAATATATCTCCTTATGCATGTGATTTAATATAGAAAATAAACG
TCATATCTTTTGTTTTAATAAATGTCCTTCTAAAACATAAAAACTGTATA
AATATAAAAAATAAAAAATATTATTATTAGTATAATTTCTAAAAGTATAT
AAATATATCTTTTCTAATATATTTGTTTCTTATAATATATAATACAGTTT
TTTCTAAAATTATAACATTTATAAAATAAGTTGTATTGCTCTCTTTTTTA
ATTGCATATAAATAATTTTAATATTATTTTATTTAATATAGATAACTTTA
CAATATATGTTAATGAGTCCAATAACTTTATTTTTATTCTTATATAATTA
AATTTAGAAATATACCTTATTATATAATTTTATAATATATTTTGCACATA
TTTCCCACGGTTTAAAACGACAATTAGAACTAAAACTGTATTTATAAGCT
TATATAACTATTTTAATGCATATTGTTTTTAAAATAATACTTAGTAAATA
TTAAATATATAACACATAAATACGTATTGATGAAAATTTTTAAGTATAAT
AGAAAATTATGTGTATTATATTGGTATATTGCACTTTGAGAGGAGAGATA
AGGGAAGTATGATTTTTTAAGACAAGGATGTAGCCATATAAGATTTATTT
ATATTTTATATTTTCTACCATTAAAACTTTCAATTAATGTATACATTAAA
ATTATTCATTAAAAATAACTTAGAGTTATTAATTTCTAAATATATGGTTT
GCTTTTGTATTTATAATAAACTATATTTTTAAGTAAACTATAGAATTATT
AATATTATTTTGCTTGATAGTGTTAATTCTAATATTATCGCATTAAAGCA
TATTTAAATGAATGTTATAATATTTCATTTTATCCTGTATGCATACAAAT
TTATTCTTATTACAAGTTTAATAATATATATCAATATATTTGAATCAAAT
GAATTTAATGATTTGTTCGTATTTAATACTTTATTTATTGTTATTACTAT
TATTATGTTTACTGTTATATCACTGTATAGTACAACGAAGTAATTAATTC
ACTCAAGAGGAATACTTTAATTCAATTAGTATTTTTCCTTGTTTCATTGT
TTTAAAGTATAACATTTTAGATCATATTATTTCGCAATAACAATATATTT
AAATTATATATTTGTAAATTTGTATATATATAATATCCTAATAAAAATAT
TATTAATTCAAATTAAATTAATTATTACATACCATTATATTTTGCATTAA
TATGTAATTGTATATGTTTCACAAATTTAACATATTTCAGTTTTAGTAAT
TTATACAATATTATATATATTATAACAATAACGTTAATTTTATATGCCAA
GTTGTTTATAAGTATTATAGCAAACTATAACATTAAATTTTATTATATAC
TTACATTTTATTTTTTAACTATTTTAAAATATAATTATTTATACCTCAAA
ACTATAAAGTTTAAAAATTAATAGTAATTAATATAATGTTATAACTTTAT
GATAAATTAAAGCGTATAAAGAAACTCTATTAATACTAATTAATTTTAAT
ACAAAAAAATAATAATTACTACAATTAAAACATAAAAAATATTGTATATA
TAGTGCGATTTGTTGTATTACTAAAAATGTTAGATGCATAAAATATATTT
TATAGGCATTGTTGTATTATCGAATCTCGATCGATATACCATACGTCTAT
ATTTTATGATTATCTATTATACATTGGTAATATGTTTAATTAATGTTAAA
AACACATGTTAATCCGAATATATATTGTAATGTAGGCAATTGTTCCAAAT
GAATCATCATATAATGCTATTATTACAGTTCAGTTGGCGTAATATAATTT
AAATTAAAACAAATATGATACAAATAATAAGTTTACTAAATAAAATGTTT
CATCAAATAAAGAAATGTATTGTATATTATGATATGGATAATTCGATGTA
ACCATAGATTACCAACTTTTATATAATAGGCAATTATGATATAGCATAAT
ATGAATTAATATATGCAACATAGACATTTTTTTAATCATATTAAATCGAT
ATGAACACTCAATTATATATATTATAACTTATGACAAAATGTTATCCAGC
CCTTTTCATATTAATGGCAATGCTCCTTTGGGAGTACATATTTTTAACTT
CATCTCGAAATTAAACATACGGAATGATACATATATTGAATTAGTGTTCA
AATTATAAAAAATGAATACAATATAATATTTAACCTTGACCCGAATGTGG
GTTCCACAACATCAAAATTATGCAAAAATTATGATAAAAACTTATATATT
TCCAAATAGATAGTTTCTTAAAATACATCAATCGTCATATTCAGAATAAT
TTATTAATGATCAGTTTCTTCTTTATATTTTTTATTCTTTCTCTTAAACA
TTGTTTTTGAGATCGTTTCCGAAATCCAAGTAACGAATACTAATATAAAA
ATTTTAAAAAATGTATAATTTATTTATATTCACAAATTAACCAGTGCTGA
ATATATTGTTTAATTGACTTATTATTTACCTTATATGCAATTCCCAAGAA
TATTGATACGGCAACAAATATAAATCCAATTGAAATTAGTGTGCTTTTTA
TTACATATTTTCGTGAATATGTTGGAAGTAATGGAAAATCATAACATATA
CTTTTTAAATTATAATAATCATCTGATAATGTAGATAATAATTGATTATA
GGGGCTGTTTATACCATTATAATAATCTTCATTAAGTTCATCATATTTTT
CAACAAATTCTTCAGCTTTTCCTAAATTATTATCGCAATTTGAGTTGTTT
TCATTAACCCCAGTACAAATGTCACATAATAATATAAACGCATCATAAAA
TCTAGACATAACTTTAATATCAATACTCATCAAATCTTCTTTTATATCTA
TAAGTTCATTATAAGTCTGATAACCAGTAACCTCTTTTATTTTCTGATTA
TACTTATTATCTTTATCATCATTATTTATATATGTTTCATAAAAAAGGCC
TATAGTGCCGTTTTCATTATTTTTGATACGGTTTAACATATACCCTAACC
ATATCAAAATGTAATCAACAATATTGATCTTTCTTTTTGCAACAGAATTA
AACTGGGTAAAACCCGCAAAGAACTCATCAAACAAATATAAACATCCAGC
ATTAACTTTTCCGAAAGGATCATCACATGATCCATTATCACAATATTTTT
CCAAATTTTTATTAATATTTGTATTAATTCCTACAACCAATCCATCGGAA
ATCCACTCCCATACATTATTGAACCTTTTACACTAAGCAAGCAGTTAAAA
CAATTAATAAAAACGCAAATTATTAAAATAAAGTTTAATGATATTTATAT
GTAATACAATATAAAAAAAATGTAAAGGGAACTATTATTATTAAAAAATG
CATATACCACTTCCTTATTCATTATAATGGGGTTTTATTTTTGATTTGTA
AATTGAGTAGAGGCATATTCTTTTATATGTACTGCACCAAATATGTGATG
CAAATGTTTTAACTCAATATATTACAGCTGTCTGTAGTTAAATATATTAT
AAGTTTTTCAATAAATTAATATGGAATAATAAAATAATATTATTACTAAA
AAAAGGTTTTATTTGTGTTTATACTAATTAGCTAAGCTACCTTAAATAGA
GGGATGCTTAATAAACTTTTTATTAAATATATGATGCATTTTATACAATA
AATACTATTCTTACTAACATCTGGTATAACTTTATTATAAAAATGTATAT
CCTTCTATAAAGAATTTAAAGTATTTTTGAACATAGAAAAGGAATATATA
TATATCTTATGTTTTAATGATTCTCCTTCAAAAAATTAAATGCTGTATAA
ATCTAAAAAAACAAAAATTATATTATTACTATAATCCTTAAAGTATATAA
ATAGTCATTTTTTTAAATATATTAAATATTTAAATACTTGTTTCTAATAC
AATAAACCACTGTTTTATTAAAATTATAGTATTTTCAAATTAAGTTATTT
TACTTACATCTATATGCAAATTGTATAAATTTATATTGTTTTTAATGAAT
GTATATAAATTCATAATTAATTTTAATGAGTTCTATAACTTTATTTTTAT
TCCTACATATTCCAATTTAGAAGTATTATTTATTTAGTAATTTTATAATG
TTTTCCATATTTTTCCACCTTTAAAGCGGCAATTAGCACTGAACCCGTAT
TTATAAGCTTAAATAAGTTTTTATATGTAGGTCTTTTTTAAAATAGTACT
TAGTAAATGTTAAATATATAACACATAAATAAGTATTGATACAAATTTTA
AAGTATAATATAAAACTATGTGTATTAGGTTAGTATATTGCCGTTTGAGA
GGAGAGATAAGGGACGTATGCTTTTTTAAGACAATAATGTAGCCATATAA
GATTTATCTATTCTACACAGTTTAATTATTTCTTATATTTTCTACCATTA
AAATTTTTAATTCATGTATACATATTAAAATTGTTCATTTAAAATGGCTT
AAATTATTTTCTAAATATGCAGTTTGCCTTTATATTTTAAGGAAACTATA
GAATTATTAATATTATTTTGCTTGGTATTGGTAGTCTAATGTTATCGCAT
TAAGGCATACTTAAATAAATGTTATAATATTTCATTTTATATTGTATACA
TACAATTTAATCTGATAACACCTTTAATAATATATATAATGAATTTATAC
CCATGGAGTGTATCAAATGGATTTAATGATTTTTTCGTATTTAATACTTT
ATCTATTGTTATTACTATTATTATTGTTACTGCTATATCAATGTATAGTA
CAACGGAACAATTAGTGCACTCAATAAAAATCCTTTAAATCAATGTAGAA
TATTTCCGTATTTTGTTGTTTTAAATTAACTATTTTGGAACATATTATTT
CACAATAACAATTTATTTAAATTATAGATTTATATTTTGTATATATAATA
ACCTAATAAAAATATTATTAGTTCAAATTAATTATTACATACTTTTTCTG
TATACTTTGCATTAATATATAATTGTATATGTTTCCCAAATTTAACATAT
TTCAGTACTTATTTATTGATACAATATTATATATATTAGAACAATAGCGA
TATTCTATATATCATATTATTTATAATTATTAGAACTATAACATTATATT
TAATATACTTATGTTTTTTCTTTTAACTATTTTAAAATATAATATATTTA
TACCTCAAAATTTAAAAATTAATAGTGATTAATATAATGTTCTACCTTTA
TGATAAGTTAAAGCGTATGGAGCAACTTCTATTAATACAAGAAGATAATA
GTAACTACAATTAAAACTTCAAAAAATCTTAGAACCATAATAATATCTAT
AGACAACGTTATATTGTCGATATATATCAACCTATACTTTATCACTATCT
ATTATATGTCCCAAGTGTCCTTAATTAACAATAATAATATGCCCATATAA
TGCACAGCAATATTCAAAACCAATTATCTTATAATTCATATCCACCCTCA
CATATAATGCTATTATTACAACATATATTCCCGTAATACAATTTAAATCA
AAATAATAATGACACAAATAATAACTTTTACTAAATAAAATCTCCATAAA
ATTAAGAAACATATTATGATGTGCATAATTCAATATACTCCCTCATTAAC
AAGTTTTATATAATAGACAATTATCATATACCATGATATCACTTCATATA
TGAAATATAAACATTTTATTTTAATCATATTAAATCGACATGAACACTCA
ATTGTATATATTATACTTTATGGGAATTATGGTATTGCCCCTTTCATATT
AGTTTATACcccctttTTGATTGCATATTTAGACGACATCCCGTAATTAA
GTATACGAGGTAATAAATATTGTCAAATTATAAACAAACTAATAAAAATA
TAGTCCTAACCCAAAACAGAGATTACATAAAACAAAACTATAACTTATAC
TACAGAACCCTGATACAAAATACGAGTTTCCCAAAATGCAACTCTAAACC
TCACCATAGCTTATAATTTTATTAATAAGTGCGTTTATATTAATAAATTC
AAAATCCATTAATACATAATATATATCCATGAAAATATGGACAAATGAGA
TTTTGACAAACACTAAACAAAGATAAATTAATTATATATCaaattaatta
tatattaaattaatcatatattaaattaattatatattaaattaaatgta
taTAATGAAACATACAATTAAATCATATTTCATTATTCTATATAACGTAA
ACAAATGTAACTTTTATGCCAAAAAATATTAAATATACTATTTTTAATCA
TTTAAACAGGTATAATAAAACATAATAATAAAGAGTGATTATTTTGATGT
ttttgattttttgggtttttTATATACTTTCATGATTAATTTAATGTATT
GATAAGACCTAATAAATGTTTCAAATGAAACCACGGAACATAAAACAGTA
AATGCGATAGGAACGGTTCCTGATATTATTATCACCAAAGAAAGAAAAAC
CAACAATATTGACCTCAATTTTAATCCTTCGTACAATTCGTTTATCTTtc
gtttatTTTTATAAGTATTAACACTACTTAAATTGGGCTGTCTATATTCT
CTCTCCAAGAAATTTACTTCGTTTTTCAATTGGTTATAGTCTTCACCTTC
TGATACATAATTATTTTCATCTTTTTTTCTTATTCTTTTATTTTCTATCA
CTTTTGTTGTTATTCCACTATCCCCCATATTATCAATCTCTTTTTTTACT
TCTTTTAATTCTTCTCGAATTTTATAAATTAACTTTTTAGTTCTTTTATC
TAACTTATTTAAATCGGGTAATGTACTGTTGTCTTTATGATTCTTTATAT
ATGAATTTATACCATTTCGAATATGTATAATTTCTTCGTTATCATCATTG
TACTCATTAAGTTGTTTTGTAAGACTAAAAGTTGATTCATAAAAATCATT
TAAATCGAACTCCTTTTCTACATCTCCTAATATTCTATTGCTTCTAAATT
TTATTATATTCCTTTCATCCCATATTTCCTGCAAAGAAATGAAATATTTA
TTAACATATTTCCAATTAATTTTAATTGTTTAACTTAAATGTTTTACAAA
TAGATACAAACACTATAATCAAATATTAATAATAAAAGAAAATAATATGT
AACTTACATTTTTGCCATATTCAAAAAAACAAATAATAATTGAAAAAAGA
ACGTATTTTAAAATATTGACTCTCATTTTTATCTTTATTTATTAAATAAT
TGAAATAATAAATTAGTTTAAAATAATGATGGTAACTTCATATTTATTCA
CAAAATAGTAATATTTACTACTTTTTTCTTCTTAAATTTATCAATAAATA
TATCTATAAAAAAACTATGCAATTTATTTCATTTATTAATTTTTTCAATT
TCCAACAGAATTATGCAACCGTTGTTATAAACATCGTTATATTCATTAAA
AGTATTTATCGATATACATATTATTATGTTATTTTTTTCTCAAAAAATAC
ACCATTTTTTATACTTTTATTATatatatatataCAACTATTTTCCCTAA
AATTTATTTTTTGAAAATTTGTTATACAAATCATTTTTTAATACAATTTA
TAATACATTAGCATATTTAGTGATATGGTCCTAATATTTTATGAACTTAT
ATATTTCCATTATTCCTTACATATGAGAAACTAATAAATATCAATTAAAA
TAATAACATATTAGATACATATATATTTTTTATATGAATAAATACAAACA
TATAATGAAAACATTAACAAAACATCATTCTTATTTACATTTAAATGGTT
TCTTATTATTTCTCCAATTTTAAATATTAGTAATATTCTCCACTTTATTT
TCCCATTTTTTTGTAAAAATATATTTTTTTATATATTACCATGGAACCAT
TTTATTTATAAATATATCTCAGAATATACAACATCAAATATATTTTTTAT
ATTCAAATAATGTAAAATATTCATATTTCCAAGTATACCTCCTATAAATC
ACAATGCATATATCAAATCAGAAAATCAAATACAATTAATAAGAAATCCT
TTATTTTATCCTATTCATTAAACACATATTATAGTATATTTAATAGTTAA
ACATTATTTTGTCTTTATTTTTATAAATATAGTACATTTCCTCATATAAA
AATAGGCTAAATCAACCTCAATATTCCTCACACATATTAAACCCATAATT
ATTTGTACTAATAACTGAAATCCAGTCTATTTAGTATTCTTTAAATTTAT
ACATTTTTTTAATTTGACTTAAATATAAATTAATTAAATTTATCATTCCA
AAGAATCTTACTTTTATAAACAATAAAAATCAATTAATAAATTGTACATG
ATCGACTTGAATAAGTATGTATATATTAATAATCCCAGTTTCTTATCGAC
TCGATTTATAATATTTTTCATCTTTTTTTCTTACTTACGCTTCTCCCCCA
ACTCATAAATACTAACATAAACACTAATGTAAAAATCACAAAAATGTATA
ATATTTTCCAGTGGACATATTTTTTAAATATTATACTGACCCCTAAAATA
GTGTGTATTAAAACAAATATGCCTTTAACGTAACTTATTTCACTTATATA
TTTTTTCTCCAAATACCACTTTATACTTTTATTCCATTCAAATTCATTCT
TCCACCATTCCATTTATCATTCGGTTCAGGTGTTACTGAGGAAGGAAATC
ATAATAAATTATTTTCTTCCAATTCCATTCCATCTCCCCCAGTTTCTTAT
ATTATGCATTGTTAATATTTAAATCAACGTTTTCTTTTGGGATCAAATCA
ATACTTTGGAATAATCTTTCTATATCTATTCCAATATTCGACCGATTCAC
CCATAAACCATTAACACAAAATTAACAATAAAATACAAAAAGTAAATAAT
TCATCGGATTTACCATAAGTTATATTAACAAGAAATGCAATTCTTATAGT
TTGTCAAAATATATTACTTTACTCGTTCCTTTTCATAGTCAttttcatcc
tcatttTTTCTTACATATTTAGACTTAATATAAATATTAAAAACTACAAC
TTATCTTATACATATTATTATATCTTATTTCCTATATATATTTAAAACAA
TTCTTTAAAATAATAAATGTTATCAAATTATAAAAAAATATTCAAAATTA
AATGCAATATAACACTTAACCCGAATATGGGGTCCACAAAAACAAACTCA
ATCCTGACCCACAACATAAAAATTATataaaaattatacaaaaaAAGTAT
AAAAATGTTATAACTATATATATATAACATTATATATTATTGGTTATATT
AATTACTATAGACCCAATAATTATGTTcaaaaattatggtaaaaaattat
TTTCAAATAGACAGTTTCTTAAAATATATTAATCATTATTACTATTCCCG
AAATAGTCAATACTCTTTGAATCACATATTAATGATCAGTTTTCTTCTTT
ATTTTTTTAGCATTTTTCTTAAATGTTTTTGAACTCTTTTCCGAAATCCA
AATAATGAATACTAATATAAAATGTTAAGAAACGTATGATTTTTTTGTTA
ACGTTTACATATATATAATGAAAATAATTTTTTAATTCCTTATTATTTAC
CTTATAAGAAATTCCTAAAAAAATTGATATTGCAGCAAATATCGACACAA
CTGGAATTAATTTGCTTACTATCGACGAATTTGATGTAACTTCAGAAATA
TGTCCAGTTTCtccagattgttcagttagttcaTTTCCttcaggtagttc
atatccttcagctagtccatatccttcagctagtccatatccttcagcta
gtccatatccttcagctagtccatatccttcagctagtccatattcttta
gctagttcAGCACCTGCAGGATATGTTTGTTTAATTGTTTCTGTAGTGTC
TTTATGTTTTCTTTCTTGAGCACTTTTACATTCCTTTTTAAAATTATAAT
AATCAGCTAATAAAGTAGACGATAGTTGACGGTATGAATCTTTATTATTA
ATATAAGAATCATTGTTAAGTTCATAATATTTATTTAAAAATTCATTATT
ATCTTCCGAATATTTCTCGCAATCATTATTTTCATCATCAAGTTCATTAT
ACATTTCACATAATGATTTAAATGCTTTATAAAATTTAGATACAATATCA
CTATTCATATGCAACAAATAATTTCTTGCATTTATAAGACCCTTATAATT
ATCATAATCAGTTAATTCACTTATTTGCATCTTATACTTATCACAACTAT
TTATATATGTACTATAAAAATCATTTATATTCTTGTTTTTTTTAGTTTCG
CCCAGGTTTAACATGTAACTTAACCATATCAAAATGTAATCAACAATATT
GATGTTATTTCTTGCAGGAGAGGGAGTCACACCACAATCCTTATATAATT
GATCCAACAAATATAAACATCCAGCACTTATTCTACCCAAATCACTTTGA
AAATTATTACAAGAATAATTATTTAAAAAATTATTATGATTACAATCatt
atttaaaaatttATAATCTTTAAATTGATAATTTCCACTACTGTCCAATT
CATCGGGAATCCATTCCCTTACATTCTTGAACCTTATACACTAAGAAAGC
AGTTAAAACAATTAATAAAAACGCGAATTATTAAAATAAAGTTTAATGAT
ATTTATATGTAATAAAATATAAAAAAATGTAAAGGGAACTATTATTATTA
AAAAATGCATATACCACTTCCTTATTCATTATAATGGGGTTTTATTTTTG
ATTTGTAAATTGAATATAGGCATGTTCTTTTATATGTACTGCACCAAATA
TGTGACGCAAATGTTTTATCCCAATATATAACAGCTGTCTGTAGTTAAAT
ATATTATATGTTTTTCAATAATTAAATTAATATAGAATAATAAAATAATA
TTATTACTAAAAAAAGGTTTTATTTGTGTTTATGATAATTAGCTATGTTA
CCTTAAATAGAGAGTTGCTTAATACAATTTTTATTAAATATATATGTAAT
GAATTTTATACAACAAATGAAATTCTTACTAACATCTGGTACATCTTTAT
TATAAAAATGGATATCTTTCTATAATGAATTTAAAGTATTTTTGAACATA
GAAAAGGAATATATTTATATCTTATGTTTTGATGATTGTCCTTCAAAAAA
TTAAATGCTGTATAAATCTAAAAAAATAAAAACTATATTATTACTGTAAT
CCTTAAAGTATATAAATAGTAATTTTTTAAAATATATTAAATATTTACAT
ACTTGTTTATAATACAATAAACCACAGTTTTACTAAAATTATAGTATTTT
CAAATTAAGTTATTTTACTTACATCTATATGCAAATTATATAAATTTATA
TTGTTTTTAATGAATGTATATAAATTCATAATTCATTTTAATGAGTTCTA
TAACTTTATTTTTATTTCTACATATTCCAATTTAGAAGTATTCTTTATTT
AGTAATTTTATAATGTTTTCCATATTTTTCCACCGTTAAAGCGGCAATTA
GCACTGAACCCGTATGTATAAGCTTAAATAAGTCTTTGAATGTATACTGT
TTTTAAAATAATACTTAGGAAATGTTAAATATATAACACATAAATAAGTA
TTGATGAAATTTAAGTGTAATAGAAAACTATGTGTATTAGGTTAGTATAT
TGCCGTTTGAGGGGAGAGATAAGGGACGTATGCTTTTTTAAGACAAGGAT
GTAGCCATATAAGATTTACCTATTATACACAGTTTAATTGTTTCTTATAT
TTTCTACCATTAAAGTTTTTAATTCATGTATAAATTAAAAATAACTTAGA
ATTATTACTTTTATAAATATATAGTTTCCTTTTATATTTTATAATAAACT
ATATTTAGTTCTATAATGTAAAAGTATATAATTATTAATATTATTTTGCT
TGGTATTGGTAGTCCAATGTTATCACATTAAAGCATACTTAAATAAATGT
TATAATATTTCATTTGATCTTGTATACATACAATTTAATCTGATAACACC
TTAATAATATATATAATGAATTTATATCCATATAGTGTATCAAATGGATT
TAATGATTTTTCGTATTTAATACTTTATCTATTGTTATTActattgttat
tactattgttattGTCACTGCTATGTAACTACATAGTACAACGGAACAAT
TAGTGCACTCAATAATAATCCTTTAAATCAATGTAGAATATTTCCGTATT
TTGTTGTTTTAAATTAACTATTTTGGAACATATTATTTCGCAATAACAAT
ATATTTAAATTATATATTTGTGAATTTGTATGTATATAATAACCTAATAA
AAATATTATTTCAAATTAATTGTTACATACTTTTGCTGTATACTTTGCAT
TAATATATAATTGTATATGTTTCCCAAATTTAGCATATTTCAATATTAGT
AATTGGTATAATATTTTACTATATTAGAACAATAGCGATATTCTATATAT
CATATTATTTATAATTATCAGAACTATAACATAAATTTTATTATATACTT
ATATTTTTTCAATTTACTATTTATAATATATTCCCAATTTATATATACCT
CAAAATATAAAGTTTAAAAATTAATAGTGATTAATATGTTAGTATACCTT
ATGATAAATAAATTAACGTATATAATGCAACTTCTATTAATACGAAAGAA
TAGTAGCTACAATTAAAACTTAAAAAATGTTAGAAGCATAATAATATCTA
TAAACAACGTTATATTGTCGATATATATCAACCTATACTTTATCACTACC
TATTATATATTAGTGATATGTTTAATTAATCTTAAAAACACACATATTAA
TATGAAGGTATATTATATTGTAGACAATTGTTACAAATGAATCATCTTAT
AATTCATACCCACCCTCACATATAATCCTATTATTACAGCATACATTCCC
GTAATATAATTTAAATCAAAATAACTTTTACTAAATAAAATTTTTCATCG
AACAAAAATGCATTGCATATTATAATCTCCATAATTCAATATAGCCCCTG
ATTAACAAGTTTTATATAATAGACAATTGTCATATATAACCAATATTTAT
ATATCTAATATATTATTTTAATCATTTTAAATCTATATATTATCACCTAT
TTCATATTAATCACACTACCCCTGTTTTCCTTCAATATTTACACATCATC
TCCAGATTAAACATACACAATCATACATATATTTAATTATAAAAAATTAA
TTATAaaaaaattaattataaaaaaTGTGATTACAATATCCCAGAACCAT
AAACAAtcaaccatcaatcaTAAACATAACCTTGACCCATAATACATGAA
CACCTCGACATTAAGAATATTATAATTAAAAAACAAATTAATTACATTAT
ATATTTCTTGACTTTACAACTTTATGTTTCATTATTTTATTTCAtatttt
atttcatattttacttcatattttaTTTGTATCTTTTTTAACTTTATAAT
ACTATGTTTTGTTATTAAAAGGAAAATTATAATTTGTATTCATTTACAAA
AAACATAGCCATCAATATTAATACCAATAAATAATTTTTATAAAATTAAC
AATTTTGCTAGAAAAGTGTTATTTAGTAAAATTTGTATTAAAAGTGATAA
AAAATCACAAATGTGTAATTACCATAATATACATTTTATCATTATGAAGT
AAAAAATGTTGTTATTATAGTAGTATTAGTAATATAGAGAATTAACTGCA
TTTCTCATACTAAATTAATTAATATAATATTACTATGATCTTTTATTTAT
TAATATAAGTATATGTGTATTTCCATTCGTAATGAACTGTTTTGTAAATT
TTAAATTGAGTTTGATCAATCATAAAAATATAAAATATGTGTATTCATAA
TGCTACATTTAAAAATATCAATTATATAATTAAAGTTATTTATTTTTGAT
ATTCATTATTTATGAAAGATTCTTTTATTGATGTCGTTTTGTGGTTGAAT
TATTTATATTAAAAATATATTAAACTTATGAATCTGATAAAAGAACACAT
TTACCGTTTAAATAATAGTTTTTATATTTTATTGGAGAAAATTATTTGCT
TCAATTTTAATTACACATCCCCAATTTTCCGAGTTAATTTTTAATTAAAA
AAATACTAATGTATATTTTAATATTTTGTATGTAAACTTCAAAAATGAAT
ATATTTTTTGTTCAAATTGTTTTATTTCTTTTAATAATCTCCCTATGTGT
GAATAAGAACACCCTTGCAACTGAGCTTATTCCAAAAAAAGATAAAAAAC
ACAAATCAAACAAATTTAcaaaacacaaaccaaaaaaAAATAAAAAATGT
TATCCTACGTAAGAAAATACTACAATATATATTATATATTTCATTATGAA
AATATTAAATGTGTACATCTTTGCAAAAATGTTATAAATACAATAACTTT
ATTTTTGTACACATTAAAAATATGTTCATTTTTAGCTATGATAATACAAA
AGAAATATATCAAAAAAACAAGCACCTGTTATATATCGATACCGAAGAAA
CTATAAAAGCGTGCAAATTTATGAATGACGCTTTAAAACAGTTAGAACAT
CATGCTACAAGTAAAGGTTATACAATTTGTGGCGGAATTCCTTCTGAGAA
TAAAGTTTTTTATAAAAAAAAACATCGAGGTCATACAAAAATTCTAAAAG
CTGAATATACAGTTGATGATCCGAATGAGGTATCAATTAACGAACAACAT
CAAAAGTTATAAACCAAATTGAAATTAAAAAATTATTATAATTTATATAT
TTCTCTTTGCTTCCATTAGTATAATGAACTATTAAACAAAATATGGAATC
CCGATAGTGACCTATATTTAAATAATTCCGCTGTTAAAAGTATACAAAAC
ATAAATAATTAGTCGAATTAACATATTATTGTTACTATTTATTCTCTCCC
ACATCTTCAAAATCATGATATTTTAATTATATCTATGCAATTTTATAATA
TTTTTTTTAGAAAAAATTGTCCGTGTGTACAGTCCAAATTTAGTAATGAT
ACAACAACGTTGCAAAAAACACCCGTGGTCTCTTCGTAAATATTTTTATG
CTTTAGCTGCAAAATTTAAAGTAAGGAAAGCTTTCCTCTTCTATTTCGTT
GTAAATCGAAATTCTCATATTATTCAAATACACTTTTATTAATTTTGTAG
ATATCAGAAAACAAAGCTATAGTTGTCATGGCTTCAGCAAATATAATTGA
TCACAACCGTAAAAATAAAAAATATTTTGAAAACACAATAGTAGAAAGTG
CAAATTTATTCCAAGCTGAAGTTGATTctgaagatgaTATTAGAAATGGA
AAAATAAAAAAAGCGTTTGTTAACTTAATTGGATACATTGTTGAAAAAAG
AAAGGACCATATTTATATCATCTATATCGAATCTATGACCAGTATACAGA
TTTTAATAATAATTTATTTCAACAATTGTTAAAAAAATATGGTTTTAAAT
AAGTGTAAATATTTATAATTTGCAACAAATTTAAACATTTTATATATTCA
TCCATTTATGTTTTTTTTCTTAGGTTGATGAACATGGTTCCATTTAATAA
AAATGCATTGTCGAAAACCTTTAGATTATTTCTCACTTCATAAATAAACA
TATATTTTTCATCACCATAACACTAGAAGATTTATTTCCATGCATAATAT
CCGCTTTAAATTACCGTCATAAAACATATTTTTCCGTTTTGAAAAAGTTT
ATATATATTTTTTTGTCTTTTAATATTATAATGCATCTATATGTATTAAT
TTTTTGAATAATACAAATAAAACTGTTATAACTTATGAATATCTTTCATT
TAATACTTATCACCCTTTTTTGTTTACAAACATGGACATCATCTATAGGC
TAAAATTtggggggATATCCCATATATTTAAACGATTCTTTATTTGTAAG
TGATATTTGATTTTAATATTATTTATAGTAATGAAATTAATGAAGTGATC
AGATGATTCAATACAAATGTTACATTATATGTAATAATTTTTTATGTTCT
TATTTAAACCATATAATACCAATATATTTTATACACATATATGTGAATAT
TATAATAAACCAACTAAAACATTCTTTCCTTTAAAAATAATTCATATACA
TTCATAGAAAAAATAAAATATAACATAAATTTAGAATGAAAATAAGCAGT
TTCGTTAAATAAAAATATTCATAACATGACCATTTTATGATATATATAAT
TCAATATAACCCTAAACCTTTAAAACAATTCCTTAAACTAATAAATATTA
TAAAATTATTCAAATTAAATACAATATAATACTTAACCCTAacccCAATA
TGAGTTCGAGAACATAAAAACTATATAAAAATTATGCAAAAATTACTTCC
AAATAGGCAGTTTCTTAAATATATCAATCATTGTTACTATTTCTGAAATA
GTCAATACTCTTCGAATAATATATTAATGATCCATTTTCTTTATTTTTTT
ACCTTTTCTCTTAAATATTGTTTTTGAGCTCTTTTCCGTAATACAAATAA
CGAACACTAATATAAAATGTTAAGAAGTGTACGATTTTTTTGTTAACGTT
TGCATATATTTAATGAAAATAATTTTTAAATTTCTTATTATTTACCTTAA
AAAAAATTCCCAAAAAGATTGATATTGTACTGAATATTAATAAAGCTAGA
ATTAATTTTTTTACTATCGAGAAGCTTGGTGTATCATCACAAATCTCTTC
AGAACTTTGCACACCGTGTTCTTCTGTTTTTGTCGATGTAAAGAATGGAA
TATTTCTACAATCAATGCTATTACTATCACAATAATCTTTTAAATTATTA
TAATCATTTGATAATGTAGACAATACTTGACAATAGACTTCATCTTTAGC
ATTATCAGAATCGTTATTAAGTTCATTATATTTTTCAACAAATTTGTTAG
CATTTTGTATAGATTTATCAGATATTGTGTTGCTTCCAACAATTTCAATA
TACATGTTACATAATGCTTTAAATGCATCATAAATTTTAGACATATTTTT
AATATTAGTACTCAACAAATTCTTTCTTCCATTTATGATTTCCTTATAAT
TGTTATATCCTGTATTACTATTTAATGAACCACTACAATCTTGACCATTT
TGTTTACAATCAGTATAATGCGTATTATTGTTTATACAATTAGTGTAAAA
ATCATTTAGATTCGTGATTCCGTCATACGTCTTTTGATTTAGTTTATAAC
TTAACCATATGATAATGTATTGAACATTATTGATATTTTTTCCATTTTTC
ACAAACAATTGCTCAAACAACCATAAACATCCAGCCTTAATTTGATCGAG
ATCTGTCTTACATTCTGTTTCCTTTGATTCTCCATTAGAGCAGTAATACT
TAATATTCTCATTTTTATTAAAATTGACTGATGTATGGTTTTCTAATTCA
TCGGGTAAATAGTTTCTCAATATATCAAACTGTTCACACTAAGAAAACAT
TTAAAAAAGTATAATAAAAATATATGTTGATGAATTTTATAGGCAATATA
ATATCAACAAATACAAGCAAATTTTATTAAAAAATGCAGATACCAGGGTT
TTATCCATTGCAATTTTATTTTGTTTATAATATGTAGATTATGTAACATC
ATATTTTATATATTTTATGCTTAATAAATGACAAAATAATTGAACTATAA
TATAAAATTATCTGTAATTGATCATGTTATTATCATTTTTAATATTAATT
TAAAGATAATATGGAACAATATAATAACTTTACGGTAGTTAGATAAATTA
TCGTGGTTTGGTGATGTTTAATACATGTTTTACGATGTGTATAGATACAA
TTTTACATAAATTGTTATCCTTAATAACACTCATATGACCATTATTATAA
AAATTAAAGCACCAATGTAACGAATTAAAAATACATCTCTTATACACATG
ATTTAATATGGAAAATAACCAACATCATATCTTTTGTTTTAATATACTGC
AAAAATCGAAACAATTAAGAAACCCATTATTACTATAATCCTTAAAGTAT
ATAAATAGTTATTTTTTTAAATATATTAAATACGTATATACTTGTTTCTA
ATACTATATACCATGTTTTATTAAAATTATAGTATTTTCAAAATAAATTG
TATTTCccccttttttAATTGCATATACTTAAATATATATTGTTTTTATT
TAATATATATCCATTCCAATTATAGTTAACATTTTCAATAACTTTATTTT
TATTCTTACACATTACGTTTTAGAAATATACTTTATTGGGTAATTTTATA
ATATATTTTGTCATCATTTCCATTTTTTAAAACACCAATTAACACTGAGC
CCGTACTTATAAGCTTAAATAAGTCTTTGAATTCATATTATTTTTAAAAT
AATGCTTAGTAAATATTAAACATATGTACCTACTGATGATATTTTAAAGT
ATAATATAAAACTATGTTTAATTAGGTTCTTATATTGCACTTTAATAGGA
GAGAGATAAGATATATTAGCTCTTTAATATATATATTTCGCTAAATATTA
TACATAATTTTATCTTATATATTCTACTGTTATAGTTAATGTATATCGTT
CAAATAATTTATTAAAAATTCTATATTTTATGAATTCTATGGTAAAACAA
CGACAATATAATATGCGTTAATATGGAATAATAAAATGATATTTAACATA
ATTGAGTCTTTAACAGTTTCTTTATTTATCTATTTTTTTTGAATATAAAA
CCACATATTCAAAATTGAACCTTTAACAAAAACATAACATTAATACCCTT
ATAATGTATTATTATTTGCCTTCTCTATAAAATTAATATCAGTATTTAAT
TATATGAAGGTTTCACAATATAACAATATTTCAGTATTAGTTATTGAATA
ATATTTTACCAGTTTATATGTATAGATATATAACATTAACGTTATTCTAT
CTATCATATTATTTATAATTATTAGAATAAAATATGATAAAAAATTTATT
AATATACATATATTTTATTTTTTAACTATTTTAAAATATAATTTATTTAT
ACCTCAAAACTATAAAGTTCAAAATTAATAGTGATTCATCCAATAGTATA
CCTTTATAGTAAATAAATTAATGTATATATTAATAACTCTATTATTTGAA
TTTAAAACTTTATCATAAAATAAAACTATATATAATCGAAAATTAAAAGG
ATAGTATACATATATCTATAATTTAATTTTTTACTAATATGCATATTTTT
ATTGATTATTAAAAATGTTAGGTGCATAAAACATCTTTTATAGATAACGT
TGTATTATCGAATATCGATCGATATTTTATAAATATGTATTATTACAGTT
CAGTTGGATAACATGATTTAAATTAAAATAAATACTCTATAAACAATAAG
TTTTACTAAATAAAATGTTTCACCAAATAAAGAAATACATTGTATATTAT
GATGTGGGTAATTCGATATAGCTCTGGGTTATCAATACTTATATAATAGG
CAATTATGATAAAGCATAATATGAATTCATATATAGTCAATATAGACATT
TAATTTTAATCATATTAAATCGGCATAAACACACAAATGTATATATTATA
ATTTATGAGAAAAATGCTATGGgggCCTTTTCATATTAATGGCAGTACCC
ATTTTTTGTTGCATATTTAGACTTCAGCTTGAGATTAAACATACATGGAT
GGTACATATATTAAATTAGTGTTCAAATTATACAAAATTAAGTAAAGATA
TAATACTTAGCTCTAACCCGAATATGGGAACCACAACTTTAACCCTAACc
cACAACATAAAAATTATATAAAAATTACTCCTCAATAGACAGTTTATTAT
CGTATATCAATCATTATTATTATTCCTGAAATAATCATTACTCTTCGAAT
CATATATTAATGATTCATTCTCTTCTTTATATTTTTTAGCTTTTCTCTTA
ATTTTTGTTTTTGAAATCGTTTCCGAAATCCAAATAACGAATACTAATAT
AAAATGTTAAGAAACGTGTAATTTTTCTGTTAACATTTGCATACATATAA
TGAAAATAATTTTTAATTTCTTTATTATTTACCTTATAAGAAATTCCTAA
AAGAAATGCTATTGCACCAAATATCGATAAAACTGTAAACAATTTGTTTC
CTATTGACGAACTTGATATATCTTCAGAATTTTGTGCAGAAATTAGTTGA
GAACTTTGTTTGGATCTTTTTACACAATTTGTTGGTGTTTTTATCTCTCG
AAAGGATGAACTATCGCTACATTTACTTTTTAAATTATCATAATCAGTTG
ATAAACTACACAATAGTTGATTGTATAAATTGTTTCCATTATCagtatca
ttatcattaAGGAGTTTTTGATATTCATCAACAAATTTATTAGCATCTTT
CAAATAGTTATTGCATGTTTTATTGCCATAATCAATTTTAGTATACATTT
CACATAAAATTTTAAATAACTTATAAAGTTTAGACACTTTATCACTAGAA
ATATTCATCAATTTTTTTTTATTATTTATAAGATCAATGAAACTATTATA
CTTTTCGTGTTTATTTACATTTACTATATAAAAATTATTTAGATTGGTAA
TGGTATCATCTTGAGTACTCTTTAGGTTTAACATATAACTTAACCATAGA
ATAATATATTCAACAACATTTATATTATTTTCCACATTATACAATGACCC
AGAACTCCCAATGAATTGATTAAGCAAATAAAAAAATCCAGCATTAAGTT
TTCCGTAATTAGTACTACATTCATAATCATCACAATAACCTTCTAAGAAA
TTTTCTTTTTTAAAATCATACTCATTATCACTGGTCAATTTATCGGGAAA
TTTATCCCATACATTCTCGAACTTTTCACACTAGGAAAAGATTTAAAAAC
ATTTATTAGAAATGAATATTATTGAACATTTGATTAAAATAAAGTTTAAT
GATATATATAATACAATATCAAAAAATGTAAAGGAAATTGTTATTATTAA
AAAATGCATATACCACGTCCTTATCCATTGTGATGAAATTTCATTTTATA
TTTGTAAATTGAGTAGAATCATGCTATTTCATATACGATGTCCCCAATAT
GTGACGCAAATACTTTGGCCCTATATATAACAACTGTCTATAGTTAAATA
TATTATAAGTTTTTAATAATTAAATTAATGTAGAGTAATAAAATAATATT
ATTACTAAAGAAACGTTATATTCCTTTTTATGATAATTATCTAAATTACC
TTAAATAGAGGGTTTAATAAAATTTTGATTAAATATAGATATGATGCATT
TTATACAAAAATGATATTTTTATTAAAATTTGGTATACATTTATTATAAA
AATGGATATACCTTTATAAACAATTTAAAGTATGTTTGAATATAGGAAAG
GAATATATTTATATCTTATGTTTTAATGATTGTCCTTCTAAAACTTAAAT
ATTGTATATATCTAAAAAATAAAAAGTTCTATTATTACTATAATCATTAA
AAGTATATAAATAATCATTTTTTAAATATATTAAATTTTTATATAATTTT
TTCTTATAATATATAATACTGTTTTTTTCTAAAATTATATTATTTTCGAA
TTAAGTTGCATTGTTCCCTTTTTTAATTGCATATACATAATTCTAATATT
ATTTTTATTTAATATATATGCGTCCAATTATATTTTAACATTTTCAATAA
CTTTATTTTTATTCTTATATAATTAAATTTAGAAATATACTTTATTAGAT
AATTTTATAATATATTTTGCACATCTTTCTCACGGTTTAAAACGACAATT
AACACTGTAACCGTATTTATATGCTTAAATAAGACTTTTAATGCATATTG
TTTTTAAAATAATACTTAGTAAATATTAAATATATAACACATAAATACCT
ATTGATGAACATTTTTAAGTATAATAGAAAATTATGTGTATTAGGTTGGT
ATATTGCACTTTGAGAGGAGAGATAAGGGAAGTATGATTTTTTAAGACAA
GGATGTAGCCATATAAGATTTACTTATTCTACCTTAATTATATTTTCTAG
CTTTAAAACTTTCAATTCATGTATACATTAAAAATAACTTAGAATTATTA
TTTTTCTAAATATATAGTTTCTTTTATATTTTAATAAATAATATTTTACT
GCATGTTTTATAATAAACTATATTTACTTCTATGATGAAAAACTATAAAA
TTATTAATATTATTTTTCTTGGTATTGTTAATTCTAATATTATAGCATTA
AATATTACTTAAATAAGTGTTATAATATTTCATTTGATATTTTGTGCATA
AAATTTTAATTTTATCATACCTTTAATAATATATATAATTAATATATATC
AACGTATTCAAATCAAATGAATTTAATGATTTGTTCGTATTTAATACTTT
ATCTATTGTTATTACTATTATTATTGTTACTGCTATATCACTGTATAGTA
CAACGAAATAATTAATACGCTTAATAAAATACTTTAAATCAATGTATAAT
ATTTCCTCGTTTCATAGTTTTTAAATCAAGTATTTTATAACATATATTAT
TTAGCAATAACAATATATTTGTGAATTTTATATATATAATAACCTAATAA
AAATATTATTAATTCAAATTAAATTAATTATTACATACTTTTTATATATA
CTTTTCATTAACATATAAATGTATATGCTTCCTAAATTTAACATATTTCA
GTATTATTTATTGGTATAGCATTTTACTAGTTTATATGTATAAGTATATA
ATAATAACGCATTATATCTATGATATTATTTATAATTATTAGAATAAAAT
ATGATATTAAATTTTATTAATATATTTATATTTTATTTTTTAACTATTTT
AAAATATAATTTATTTATACCATAAAACTATAAAACTTAAAAATTAATAG
CGATTAATCTAATGTTATACCTTTATAGTAAATAAATTAATGTATACAGA
ACTATTTCTATAATTTGAATTTAAAGCTTTAGCATAAAATGAAACTATAT
ATAATCGAAAGTTAAAATGATAGTATGTCTATATCTATAATGTAGTTATT
AATATGTATATTTTTATTGTATTACTAAAAATGTTAGATACATAAAAAAT
CTTTTATAGATATCGTTGTGTTGTCGGACCTCGATCGATATTTTATAAAT
CTATATTTTGACTACCTATTATATATTGGTAATATGTTTAATTAACAATA
AAAGTATTTCCATTAACATGAAGGTATATTATAATGTAGATAATTTTTCC
AAATGAATCTAATTATAATTTATACTCTGATATATAATATTATTATACAG
TTTGTTTATCAAAATATAATTTAAATTAAAAAAAAATGATACAAATAATT
TTTGCTAAATAAAATGTTTTATCAAACAAAGAAACATATTATGTTATGCA
TAATTCAATATAATTATGATTAACAAGCTTTATATAATAAATAATTATGA
TATATCATAATATGAATTAATATATGCAATATAGACATTTTTTTTTAATC
ATATTAAATCGATATGAACACTAAATTATATATATTAGAAATTATGAAAA
AATGTTATACAACCCCATTCATATTAGCTTATACCCCTCCTTGGTTGCAT
ATTTAAAATTCATCTCGTGATTAAAATATGGGATGGTACATATATTTAAT
TAGTGTTCAAATTATAAAAAATTAATACAATATAATACTTAATCCTAACC
CAAATATGGGTTCCGCAAACACAACTCTGACCTACAACATAAAAAcaata
taaaaacTATGATCAAAAATTACTTCGAAATAGACAGTTTCTTAAAATAA
ATCAATCGTCATATTCAGAATAATTTATTAATGATTCATTCTCTTCTTTA
CATTTTTTAGCTTTTCTCTTAATTTTTGTTTTTGAAATCGTTTCCGAAAT
CCAAATAACGAATACTAATATAAAACGTTAAGAAGTGTATGATTTTTTGT
TAATGTTTGCATATATTTAATGAAAATAATATTTAAATGTAATATTTTTT
AATTCCTTATTATTTACCTTATAAGCAATTCCCAAGAAAATTGGTATTGC
AGGAAATATCAATAAAACCGGAATTAATTTGCTTGCTATCGACGAACTTG
ATGATGTATCTTCAGAAAATTGTTCATATCCTGCTACATCAGTTTTTTTA
GAAGTTTGTTCAGAACATTTTGCATCACTTTGTGTTGTATCTATCTCTGG
AAGGAAATCATAATTTTTATATTTATTTTTTAAATTCTTATAATCATTTG
ATAATGTAGACCATGCTTGACAATAGCCTTCATAGTTAGTATTATCAGGA
TCATTAAGTTCTTTATATATTTTAACAAATTCTTCAGATTTTCCCAAACA
TTTTGTGCAATCATTCTTTTTTTCATCAAATTCAGTATACATTTCACATA
ATAATTTAAATGCTTTATAAAATTTAGATACAATTTTACTATCCATATTC
AACACATCGATTTTTGTATCTATAAGACCCTTATAACTCTTATAATCAGT
TAATTTATTTATTTCCGTATTATACTTATCACAATCATATATGCATGTAC
TATAAAAACATGTTGTATTGTCTTTTTCACTTTCCTTTAGGTTTAACATA
TAACTTAACCATATCAAAATGTAATCAACAATATTAATGTTATTTCTTGC
AGGAGGGGGAACCATACCACAATCCTTAATGAATTCATCCAACAAATATA
AACATCCAGCACTTATTTTATTCAAATCACTTAAAGAAATATTATTACAT
ACAAAATCTGAAAAATCATCATTATTACAATAATTatctgaataattatc
attattacacttattatttaaagaattattatcatTAAATTGATAATTTC
CATCAATCAATTCATCGGAAATCCATTTCCTTACATTCTCGAACCTTTTA
CACTAAGAAAACATTTAAAAACAATTAATAAAAACGTGTATTATTGAAAA
TTTTATTAAAATAAAGTTTAATGATATTTATATGTAATACAATATAAAAA
AATGTAAAGGAAACTATTATTATTAAAAAATGCATATACCACTTCGGCAT
CCATTATAATGGGATATTATTTTTGATTTGTAAATTGAGTATAATCATGT
TGTTTTATATACACTGCCCCCAATATGTGACATAAATACTTTAACCCTAT
ATATAACAGTTGTCTGTAGTTAAATATATTATAAGTTTTTCAATAATTAA
ATTAATATAGAATAATATTATTACTAAAGAAACGGTCTATTTTTGTATAT
GCTAATTAGCTAAGTTACCTTAAATAGAGAGTTGCTTAATACAATTTTTA
TTAAATATATATGTAATGAATTTTATACAAAAAATTATATTCTTACAAAC
ATCTGGTATATCTTTATTATAAAAATGGATATACTTTTATAATTAATTTA
AAGTATTTTTGAACATAGAAAAGGAATATATTTATATCTTATGTTTTGAT
CATTGTCCTTCAAAAAATTAAATGCTGCATAAATCTAAAAAAATAAAAAT
TATATTATTACTATAATCCTTAAAATATATAAATAGTCATTTTTTTAAAT
ATATTAAACTTTTATATATTTGCTTCTAATACTATATACAATGCTTTATT
AAAATTAAAGTATTTTCGAATTAAGTTACATGCTACATTTTCTATGCAAA
TTAAACAAGTTTATATTGTTTTTAATGAATGTAGATAAATTCAAAATTCA
TTTTGATAAAAACAATAACTTTATTTTTATTCCAATATACCTTATTGGGT
AATTTTATAATATATTTTGCCATATTTTCCATTCTTTAAAAGAATTTGCA
CTGAACCCGTATTTATAAGCTTAAATAAGTCTTTGAATGCATATTATTTT
TAAAATAATGCTTAGTAAATATTAACAAATAAATAATTATTGATGCAAAT
TTTAAAGTATAATAGAAAACGATGTTTAATTAGGTTGTTATATTGCCTTT
AAGAGGAGAgAGATAAGATATATTGCTATTTTAATATATAAATTTAGATA
AATATTCATTAAATGTTCTACATAATTCATTTTATCTTATACATTTTATT
GTATAGTTATCAATGTTATACATTCAAAAAATTTATTAAAAATTCTATAT
TTTATTAATTCTACAAAAAACAATAATAATATAATACGCGTTAATATTGA
ATAATAAAATGATATTTAATATTAATTAAGTATTTAACAATTTTTCCATT
AATCCATATTTTTAGAATATAAAACTAGAAATTCCAAATTGAATCATTAA
CAAATATATAATGTATTATTATGTCTTTTCGATAAAATTAATATTTAATT
ATATGAAGGTTTCACAATAAAACAATATTTTAATATTAACTATTTGTAAT
TTCTAGATTATATGTATAGGCATATAATAATGCAGCATATCTATAATATT
AAATTTTATTATATACTTATATTTTATTTTTTAACTATTTTAAAATATAA
TATATTTATACCTCAAAATTTAAAAGTTAATAGTGATTAATCTACTATTA
TGCCTTTATGATAAATAAATTAAACCGTATAAATCAACTTCTATTAATAC
AAATGAAAGGAAATACCAAAAGATAATAGTAACTACAATTAAAACTTCAA
AAAATGTTAGAAGCATAACAATAATTTATAGATTATGTTATATTGTCGAT
TCTCGATCGATATTTATGAATCTATATTTTATGATTATCTATTATACATT
AGTAATGCGATTAATTAACATTAAAAATATAATCATTAATATGAAGGTAT
ATTATAATGTAGGTAATTGTTCTAAAAGAATTGAATTATAATTTATACTA
TGATATATAATATTATTATACTGTTCGGTTATCAAAATAAATATGTCACA
AATAATAAGTTTTACTAAATAAAATAAAGAAACATATTATGATATGCATA
ATTCAATATAACAAAATATTAACTTTTATATAGGCAATTATGATATATTA
TAATACGAATTAATATATGTAATATAGTTATTTTACTTTAATCATATTAA
ATATATATTAACACTCAATTATATATATTATAACTTATGAAAATATGTGA
TATGGCCCTTTTCATATTAATGGCAGTACCCATTGGGGTGGTACATATTT
TGAACATCATCTTGTGATTAACACATACGGAATGATACATATATTTAATT
AGTTTTCAAATTATAAAAAATTAGATGCAATATAATACTTAGCCCTAACC
CCAATATGGGTACCACAACATAAAAACTATATAAAAATTATGCAAAAATT
ACTTCGAAATAGACAATTTCTTAAAATATATCAACCTTTATTACTATTCC
TGGAATAATCAGTACTCTTAGAATAATATATTAATGATCAGTTTCTTCTT
TATTTTTTTAGTTTTTCTCTTATTTGTTGTTTTTTAGATCGTTTCCGAAA
TCCAAATAACGAATACTAATATAAAATGTTAATAAAATATGTTTTTTGAT
AACCTTTGCATATATTTAATGAAAATAATTTTTAAATTCCTTATTATTTA
CCTTATAAGAAACTCCCAATAAAATTGATGCTGCAACAAATATAATTCCA
ATTGTAATTAGTATATTTTTTGTTACTGAACTTCGTGGACAAGCTACAAG
TAGTAAGCTATTTTCACACCTAAAAGTTTTATAATTATTTTCAAATTCTT
TATAATCTTTTGATAAACTAGACAATAGTTTATAATAAGAACTTCCTTTA
TTAATATCTAAAGCATTTTTAAGTTTTTCATATTTTTCAAACAATTCTCC
AGCATTTTCTAAACATGTCTTGCATTGGTAGTTGTCTATATCAACTTCAC
TATACATGTTACATAATGATTTAAATGCATCATAAAAATTAGATATATCT
TTAATATCAATATCCATCGATCTTATTTTTTTTTCTATAACACCCTTTTT
AATATTATTATCActatcactatcaccatcTATATGCTTAATATAGCAAC
TATTTGTTATTATATGTTCAGTAAGAAAATCATTTAATATGATCGTTCCA
TTTTCTTTTTTTTGATTTAGTTTATAACTTAACCATAAAATAGCGTATTC
AACAAGTTTATCACTATCTATATATTCCTCACCAATCATATTTAGTAACA
TTATAAAACCAGAGATAATCTTTTCTTCATCACTACTATAGTTACAATCA
AAGGAAAATTTATTTAATAATTCCATAAAATTATATTCACCCGGGTTTTT
CGAATCATCATCAAAATACTTATCGATCGTATTAATTGATTCACACTACG
AATATATTTTACGAATTAAACAAAAAATGTATTAACATAAATGGTACTAT
AATTAAAATTAATATAATTTATAGTAATACAACATACGAATAATATAAGA
AAAAGGATATATACCACTTTAGAATTCATTATAATGAAATTCTGTTATAA
TTTGGAGATTATTCGGGGTGACGTTATTTATATATATTGTATAAAATATA
TGATATATTTACTTAATCTCTTTACATAGCAATTATCTTTCGTTAGGCAT
ATTATTCTTAATTTTAACTTCATGTAAAATAATAATACATTAGTATTACT
AAAATTATATTATACTTATTTTATGACATTTAGCTAAATTATCTTAAATA
GAGAGTTGCTTATACACTTTTGCCATATGTATATATGATGCATTTTATAC
AAAAAATACTATTCTTAATAACATTTGGTATAACTTTATTATAAAAATTA
ATATACTTTTATAATGAATTTAAAAAATATATACATATGCTTTAATATCG
AAGATAAATGACGTCATAAAACTCAAATAGTACACAAATATAAAAAATTA
AGAAAGTTATTATTACAATCCTTAAAGTATATAAATAATTATTTAATAAG
ATAGACTAAATACTTATATACTTGTTTCTTATAATATATAATACAGTCTT
TTCTAAAATAACACTTACAAAATAACTTGAATTGTTCCATTTCTATGCAA
AATACATAAATTTATATTGTTTTTAATGAATGTAGATAAATTAAAAAATA
ATTTGAATGAGTCCGATAACTTTATTTTTATTCCAATATACCTTATTGGA
TAATTTTATAATATATTTTACGCATAATTTCCACGGTTTAAAACGACAAT
TAGCACTGAACCCGTATTTATAAGCTTAAATAAGTCTTTAAGTTCATATT
GTTTTTAAAATCATACTTAGTAGAAATTAAATATTAACATATAAATAAGT
ATTGATGCTAATTTTAAAGTATAATAGAAAACTATGTTTGATTAGGTTAT
TATTTTACCCTTTAATAGGAGAGAGATAAGATATACTAGCCTTTAATATA
TATATTTATATAAACATTTGCTAAATATTATACATAATTTTATCTTATAT
ATTTTACTGTTATAGTTAATGTATATCGTTCAAATAATTTATTAAAAATT
CTATATTTTATGAATTCTATGGTAAAACAACGACAATATAATATGCGTTA
ATATGGAATAATAAAATAACATTTAACACGAATTGAGTCTTTAACCCTTT
CACCATTGATTCATATTTTTATAATATAAAACTACAAATTCAAATTGAAT
CATTAACATATATATAGCATTGATACCTTTATAATGTATTGTTATGTGTC
TTTTCGATAAAATTAATATTTAATTATATGAAGTTTCCACAATAAAACAA
TATTTCAATATTAGTTATTAGTATACCATTTTACTAGTTTATATTTATAA
GCATATAATGATAACGCTAATTTTATATACCAAATTGTTTAAAGTATTAT
AACAAAATATAATTCGAAATTTTATTAATATACTTATATTTTGTCTTTTA
ACTATTTTAAAATATAATATATTTATACCTCGAAATTTAAAAATTAATAG
TGATTAATCTACTATTATACCTTTATGATAAATAAATTAAAGCGTATGAA
GCAACTTCTATTAATACAATTACAACTTCAAAAAATGTTAGAAGCATAAC
AATAATTTATAGACTATGTTATATTGTCGATTCTCGATCGATATTTATGA
ATCTATATTTTATGATTATCTATTATACATTAGTAATGTGATTAATTAAC
ATTAAAAATATAATCATTAATATGAAGGTATATTGTATTGTAGGTAATTG
TTCCAAATTAATCGAATTATAATTATACTCTAATATATAAAATTATTATA
CAGTTCAATTGGATAATATTATTTAAATTAAAATCAATATGTCACAAATA
ATACGTTTTACTAAATAAAATTTTCATTAAATAAAGAAACATATTATGAT
ATGCATAATTCAATATAACCACATATTAACTTTTATATAGGCAATTATGA
TATATCATAATATGAATTAATATATACAATATAGACAATTTATTTTAATC
ATATTAAATATATATTAACACTTAATTATATATATTATAACTTATGAACA
AATGTGATGTAGCCTTTTTCATATTAATGGTAATGCTCCTTTGGGAGTAC
ATATTTTTAATTTCATCTCGAAATTAAACATACGGGATGATACATATATT
TAATTAGTGTTTAAATTATAAAAAATTAAATGAGATATAATACTTAGCCC
TAACCCCAATATGGGCTCCACAACATAAAAACTATataaaaattatacaa
aaattatTTCCAAATAGACAGTTTCTTAAAATACATCAATCTTCATATTC
AGAATAATTTATTAATGATCAGTTTCTTCTTTATATTTTTTATTCTTTCT
CTTAAACATTGCTTTTGAAATCGTTTCCGAAATCCAAATAACGAATACTA
ATATAAAAATTTAAAAAAATGTATAATTTATTTATATTCACAAATTAACC
AGTGCTGAACATATTGTTTAATTGACTTATTATTTACCTTATATGCAATT
CCCAAGAAAATTGATACGGCAATAAATATAAATCCAATTGAAATAAGTGT
GTTTTTTATTACTAATCTTCGTGAATATGTTGGAAGTGATGGAAAGTTGC
TAAATTCAGGATCATTACATTTATTTTTAAAATTATTATAATCATTTGAT
AATGTAGATAATAATTTATTATAGGGACTATCTTTACCATTATTATAATT
TTCATTAAGTTCATCATATTTTTTAGCAAAATCATTAGCTATTTCCGAAA
ATTTATAGCAATTTGGCCTTTCTTCATCAAATTCAACATAcatcatacat
AATAATGTAAATacataaTAAAATTTAGACATATCTTTAACATAAATACT
CATCAAATCTTCTTTTTTATCTATAAGATCCTTATAGTTCTTATAGCCAC
TAACATTATTTATATCCGTAATATACCTATTATCACTATTTATATATGCT
TCATAAAAATTCTTTATAGTGTCATTTTCTTCAATTTTCTTAAAGTTTAA
CATATAACTTAACCATATCATAATGTATTCAACAATATTGGTGTTTCCTT
TTGCAATAAAACTAAACGAGGTAGAATTCCCAAAGATTTCATTAAACAAA
AATAAACATCCAGCACTAATATTATCGAGATCATTATCACAATTGTCATC
AGTACAGTACTCTTTGAAATCTGTATTATCTTTAAATTTATAATTTTTAG
TATTCGAATCATATTCTAAATTCGTCGTTACAGTCTTGAACTTTTCACAC
TAAGAAATCATTTAAAAACAATTAATAAAAATGTGTATTATTGAAAATTT
TATTAAAATAAAGTTTAATGATATATATAATACAATATCAAAAAATGTAA
AGATAATAATTATTATTAATATTAAAAAATGTATGTACCACTTCTTTATT
CATTATAATGGAATTTTATTTTTGATTTATAAATTGAGTAGAATCATGCT
ATTTTATATAAACTGCACCAAATATACGACGCAAATACTTTAGCCCTATA
TATAACAACGGTCTGTAGTTAAATATATTATAAGTTTTCCAATAATTAAA
TTAATATAGAATAATATTATTACTAAAGAAACGGTCTATTCCTGTTTTTG
ATAACTAATAATCTGCCTTAAATTGGAGACATTTAATACATTTTGGTCAG
ATGTATAATATAATTTATGCTTAAATTTATGATTATTAGTAACATCCATT
ATAATTTTATTATAAAAATTTAAGTAGTTTAGTAATGAATTTAAAATATT
CCCTCTTATATTTGTGTCTCAATATAGAAAAATACAATTTTTTTTCTCAT
GCTTTAATAAATCTATTATTAGTATAATTTTTAAAAGTATATAAATATAT
ATTTATATACTTGTTTCTTATAATATAGTTTTTTCTAAAATTATAACATT
TACAAAGTTCCATTTTTCTATTTTCTATGCAAATTATATACATTTATATT
GCTTTTAATGAATATAGATAAATTCATAATCCATTTTAATGATTCCGATA
ACTATATTTTCATTTCTATATACTTCAATTTATAAATATACCTTATTGAG
TAATTTTACAATATATTTTACGCATATTTTCCACGGTTTAAAACGACAAT
TAGCACTGAATCCGTATTTATAACCTTAAATAAATCTCTGAATGTAGATT
GTTTTTAAAATAATACTTATTAGATATTAACATATAAATAAATATTGATG
GAAATTTTAAAGTATAATAGAAAACTATGTTTAATTAAGTTATTATATTT
TACTTTAAGAGGAGAgAGATAAGATATATTTGCTCTTTTATTATTTAAAT
TTATATAAATATTCTCTAAATGCTCTGAATTGTTCATTTTTATCTTATAT
AATCTATTGTTATAGTTATTAATGCATATACATTCAAATAATTTATTAAA
ATTTCTATATTTTATTAGTTCTATGGTAAAATAATGATAATATAATACGC
GTTAATATGGAATAATAAAAAGAAATTTAACGTTGATTGAATCATTAATC
CTTTCACTATTGATCCAAATTTTTATAATATAAAACTACAAATCCTAAAT
TGAATCTTTAACAAATATATAAAAATTATGCCTTTATAATGTATTAATAT
GCGTCTTTTCGATAAAATTAATATTTAATTATATGAACTTTCCACAATAA
AACAATATTTCAATATTAGTTACTAGTAGAGTAATTTATTAtattatatt
atattTATAGGGGTACAATAATAACGTTATTCTATctatctAATTATTTA
TAATTATTAGTACAAACTATAACATTATATTTTATTAATATACTTATATT
TTATTTTTTTAAAATTCTAAATGTAATATATTTATACTTAAAAACTATAA
AGCTTAAAAATTAATATTAATTAATCTAATGTTATATCTTTATAGTAAAT
AAACTAATGTATATATAAGTATCTCGATTATTTGAATTAAAAACTTTAGC
ATAAAATGAAACTATATATAATCGAAAAATAAAAGGATAATATACATATA
TCTATAATTTAATTTTTTATTAATATGCATATTTTTATTGACTATTAAAA
ATCTTAGATGCATAAAATTCCTTTTATAGATAACGGTGTATTCTCGattc
tcgatCGATATTTTATGAACATCTATTATTACAGTTCAGTTGTATAACAC
GATTTAAATTAAAATAAATATGATATAAATAATAAGTTTTACTAAATAAA
ATATTCCATGAAATAAAGAAACATATGATGTTATGTGTAATTCAATATAG
CTCTGGGCTATCAAGACTTATATAATAGGCAATTATGATATATATAATAT
GAATTCATATATAGTCAATATCTATATTAATATATTTAATATAGTTATTT
TAATTTAACTATATTAAATCGATATGATCACTTAATTATATATATTATAA
CTTATGAGAAAATGTTATACAACCCAATTCATATTAGCTTATCCTCATTT
GGGGGTGAATATTTGGGCATCATCTCTTGATTAAACATACGGGGTGGTAC
ATATATTTAATTACTGTTCAAGTTATAAAAAATTAAATTACAATATAATA
TATAACCCTAACCCGAATATGTGTTCCACAACATAAAAACTATATAAAAA
TTATGCAAAAATTACTTCACAATAGACAGTTTCTTAACATATATCAATAA
TTATTACTATTCCTGAAATTGTCACTCTCTTCGAATCATATATTAATGAT
TCATTCTCTTCTTTATATTTTTTATTTTTTCTCTTATTTGTTGTTTTTTA
AATCGTTTCCGAAATCCAAATAATGAATACTAATATAAAATGTTAAGAAA
CGTATAATTTTTTTGTTAACGTTTGCATATATATAATGAAAATAATATTT
AAATGTAATATTTTTTAATTCCTTATTATTACCTTATAAGAAATTCCTAA
AAAAAATGCTATTGCACCAAATATCGATAAAACTGTAAATAATTTGCTTG
TTATCGACGAACTTGATGCCACATCTTCAGAAATTACTCCAGAACTTCTT
AAATTTTGTTCAGAAAtttgttcagGACATTTTGGAATAATATTTGGTTT
TTTTATCGTTGGAAAGGATGAACTGTCTTTGCATTTCTTTTTAAAATTAT
CATAATCATTTGATAAAGTACACAATATTTTATTACAGAAACTATCATTA
GCAATACTAGAATCTTCACTAAGTTCTTTATATTTATTAGCAAATTCATT
AACATCATTCAAATATTTTGTACAATCTGACGTGCTATCATTAAATCCAT
TATACATGGTACATAATGATTTAAATGGAACATAAAATTTAGACATATTA
TTAATATCAATATTCACAATTTGTTTATCGTCTAAAAGTTCCTTATAATT
ATTATACTCCGTAAAACCCGCTATAGAATTTGTATACTTTTGATTATGTT
TTATATCTGTATTATAAAAATATTTTAGACTGTCGTTTGATTCATTTTCC
TTTAGGTTTAACATATAACTTAACCATATCATAATGTAATCAAAAATATC
GTTTTTATTTTTTGCATTATTCTTAAGCAAACCAGAAGGCCCAAAGAATT
GATTAAGCAAATAAAATAATCCAGCACTAATTTTTTCGAAATCACTATCA
CAACGATAactatcacaaTAACCATCTAAGAAATTTCCTTTATTAATTTG
ATACTTTTTATCACTGGTCAATTTATCGGGAAAAAACTCCCATAGATTCT
CGAACTTTTCAGACTAGGAAAAGATTTAAAAACATTTATTAGAAATGTAT
ATTATTGAACATTTTATTAAAACGATATTTAATGATATATATATAATACA
TTATCAAAAAATATAAAGGAAACTATTATTATTAACAAATGCATATACCA
CTTGTTTATTCATTATAATGGAATCTTATTTTTGATTCGTAAATTGGGTA
AAATAATCCTGCTTTATATACACTGTCCCCAATATGTGACGCAAATACTT
TAACCCTATATATAAAAATTGTCTGTAGTTAAGTATATTATATGTTTTTC
AATAATTAAATTAATATAGAATAATAAAATAATATTATTACTAAAGGAAC
GTTTTATTTATTTTTGTGACAATTATTTAAATTACCTTAAATAGAGGGTT
GCTTAATACATTTTAGTTAAATATAAATACGATGCATTTTATAAAAAAAA
TGCTATTCTTACTAACATCTGGTAAAACTCTGTTATAAAAATGGATATAA
TTTTATAAATAATTTAAAGTATGTTTGAACATAGAAAAGGAATATATTTA
TATTTTATGTTTTAATGATTGCCTTTCTAAAACTTAATACTGTATAAATC
TAAAAAATTAAAAATTATATTATTACTATAATCCTTAAAAGTATATAAAT
AGTAATTTTTTAAAATATAATAAATATTTATATAATTATTTCTAATACTA
TATACCATGTTTAATTAAAATTATATTATTTTCGAATTAAGTTGCATTGT
TCCCTTTTTTAATTGCATATAAATAATTTTAATATTATTTTATTTAATAT
AGATAACTTTACAATCTATGTTAACGAGTCCAATAACTTTATTTTTATTC
TTATATAATTAAATTTATAAATATATCTTATTATATAATTTTATAATATA
TTTTGCACATCTTTCTCACGGTTTAAAACGACAATTAACACTGTAACCGT
ATTTATATGCTTAAATAAGACTTTTAATGCATATTGTTTTTAAAATGATA
CTTAGTAAATATTAAATATTAACACATAAATAACTATTGATGCAAATTTT
AAAGTATAATATAAAACTATGCGTAATTAAATTGTTATAATTACATTTTA
GATAGGAGAGATAAGGGAATTATATTTTGTTAAGACAAGGATATAGCCAT
ATACGATTTATTTATTCTACATATTTTAATTATATTTTCTACCATTAAAT
CTTTCAATCCATGTACATATATTAAAATTAATCACTAAAAATGGCTTAGA
ATTATTTTCTAAATATATAGTTTGCTTTTATATTTTATAATAAACAATAT
TTAGTTCTATGATGAAAAACTATAAAATTATTAATATTATTTTTCTTGAT
AGTGTTAATTCTAATATGATCGCATTAATGCATACTTAAATAAATGTTAT
AATATGTCATTTGATCTTGTATGCATACAATTTTAATCTTATCATACCTT
TAATAATATATATGATGAATTTATACCCACATAGTGTATCAAATGAATTT
AATGATTTGTTCGTATTTAATACGTTTTTCTATTTTTATTACTATTATTA
TTGTTACTTCTACGTCACTGTATAATCAACGGAATAATTAATGCGCTTAA
TAAAAATACTTTAAATCAATTAGTAATTTTTTTGTTTCATTGTTTTAAAG
TATAACACTTTAGAACATATTATTTCGTAATAACAATATATTTAAATTGT
AAATTTAGAGTTTTTATATATATAATAACCTAATAAACATATTATTAATT
CAAATTAAATTAATAATTACATATGTTTTCTGTATACTTTGCATTAATAT
ATAATTGTATATGTTTCCCAAATTTAACATATTCCAGTGCTTAGCCATTG
GTACAATATTATATATATTAGAACAATAACGTTAATGTTATTTACCAAGT
TGTTTATAAGTATTATAACAAACTATAACATTAAATTTTATTATATACTT
ATATTTTTTCATTTAACTATTTTAAAATTTAATTTATTTATACCTCAAAA
TATAAAATTTAAAAATTAATAGTGATTTATCTATTATTGTATCTTATGAT
AAATAAATTATAGCATACAAAGCAATTTCTATTAATATTAATTAATTTTA
ATAAAAATGTAAAGGAAATACAAAAAGAGAATAGTAACTACAATTAAAAC
TTAAAAAGTATTGTATATATAGTGTATTTTTTATGTATTACTAAAAAATG
TTAGAAGCGTAATAATATTTTATAGACAATGTTACATTGTCGATTTTCAA
TCGATATCCCATGCATCTATATTTTATGAATATATATTATATATTGGTAA
TATGTTCAATTAATCTTAAAAAAACACATATTAATATGAAGGTATATTAT
ATTGTATAGGGACATTCAGAATGGATTAAATTATAATTTTACCTTGATAT
GCAATATTATTATATAGTTTGGTTGAAAAGTTATAATTAAATCAAATAAT
AGTGGCACAAATTATAAGTTTTACTAAATAAAATGTTTCATCAAATAAAG
AAATGTATTGTATAATGTATAATTCAATATAACTCTGGATTAACAATCTT
TATATAATAGATAATAAAGGCTCTTATGCATGGTTAACCAAAAAATTGTA
GTAATATATACAATGCGAAGTTATAATATTGTCACATTTAATATATATGA
ACGAATTATGTATAAGTATTATAACTTATAAAGTATGTTATGTACcccct
tttttGGTTGAATATTTAGACATAATCTCGAAATTAAACATATGGGAATG
GTAAATATATTTGATCAACATTTACAAACCAATAAATATTATAAATTTAT
TCAAAATTAAATGAAATATTATATTTAACCCTaacccaaacGTGGGGTCT
ACAAACATAATCTCAATCCTGACCCACAACATAAAAACTATATAAAAATT
ATTTATTTCCAAATAGATAGTTTCTTAAATATGTAATCATTATTACTACT
CCTGAAATAGTTACTATTCTTCGAATCATATATTAATGATCTATTCTCTT
CTTTATTTTTTTAGCTTTTTTCTTAAATGTTGTTTTTGAGATTGTTTCCG
AAATCCAAATAACGAATACTAATATAAAATGTTAAGAAGCGTACGGTTGT
TCGTTAATGTTTACATATATATAATATTTTTTTTAATTCCTTATTATTTA
CCTTATAAGAAATTCCAAATAAAATTGATACTGCAACAAATATAAATGTA
ATTGAAGTTAGTGTGCTTTTTATTACTGATCTTCGTGAAAAAGTTGGAAG
AGATGGGAAATTGATAGATTTATCAGAATCACATTTGCTTTTTAAAATAT
TATAATCATTTGATAATGTAGACAATACATGATCATAGGGACTTCCTTTA
GTATTATTATAATATTCATTAAGTTCTTTATATTTTTCAACAAATTCTTT
AGCTTTTTCTGAATATGTCTTGCAATCTGGATTGTCATCATTAAATTCAT
TATACATGTTACATAATGATTTTAATGCATTATAAAATTTATATATAACG
TTCTTATTTATGTTCATCAAATATTGTTTTTTATCTATAAGATCCTTATA
ACTATTATAAGCATTAACACCATCTATTTTCTTATTATACTTCGCATCAT
CCTTTATATATTTTACATAAAAATCATTTATATTGGTGATTTCCTCATGT
GATTTTAGGCTTAACATATAACTTAACCATATGATAATGTATTCAACAAT
GTCGATATTACTTTTTGCATTATTCACAAACGAAGAATTATTCTCAAAAT
TTttctcaaACAACCATAAACATATTGCATTAACTTTATCGAGCTCATTC
GTACAATTATTATTACAATATGAATTGATAATTTCATAATCTTTAAATTG
ATAGTTTCCATTACTCAATGTATCGGGAAAAGCAATCCATATATTCTCGA
ACCTTTTACACTAAGAAACCGTTTAAAATAGTATAATAACAATATGCGTT
AATGAAACTCTTATAAAATAAAGTTTAATGATATATATAATACAATATCA
AAAAATGTAAAGGAAATTATTAATATTATTAAAAAATGCATATACCATAA
ATCCAGCCATTGTTCCGAAATTTTATTTTTGATTTGCAAATTGAGTAAAA
TCATGCTGTTTTATATACGATGCACCAAATATGTAACGCAAATACTTTAA
TCCTATATATAACAATCGTCTATAGTTAAATATATTATATTTTTTTCAAT
AATTAAATTAATATTGAATAACAAAATCATATTATTACTAAAGAAACGTT
ACATTTATGTTTATAATAGTTAGCTAAATTACCTTAAATAGAAGGTGCTT
AGTACACTTTTGCCATATGTATATATGATGCATTTTACACAAAAAATGCT
ATTCTTAGTAACACTGGTATAACATTATTATAAAAATTAATATACTTTAT
AAATAATTTAAAGTATGTTTGAACATCGAAAAGGAATATATTTATATATT
ATGTTTTAATGATTGCCATTCTAAAATTTAAATACTTTATAAATTTAAAA
AACAAAAAATTATATTATTACTATAATCCTTAAAAGTATATAAATAGTCA
TTTAATAAGATAAATTAAATTTTTATATAATTGTTTCTTATAATATATAA
TATAGTTTTTTCTAAAATTATAGAATTTTCAAATTAAGTTATGTTACTTA
TATCTCTATGCAAATTATATAAATTTATATTGTTTTTAATGAATTTATAT
AAATTCATAATTCATTTTAATGATTTCTATAACTTTATTTTTATTCCTAT
ATACTTCAATTTAGAAATATTCTTTATTGAGTAATTTTATAATACACTTT
GCATATTTTTCCACTGTTAAAACGACAATTAGCGCTGAACCCGTATTTAT
AAGCTTAAATATGTTTTTATATGTAGATTTTTTTTAAAATAATACATAGT
AAATATTAAATATGTAACATATAAATAAATATTGATGCAAATTTTAAAGT
ATAATAGAAAAATATGTTTAATTAGGTTGTTATATTACCCTTTAAGAAGA
GAAAGATAATATATATCTGCTCTTTTAATATTTAAATTTATATAAATATT
TGTTAAATGTTCTGAGTTGTTCATTTTTACCTTATATATTTTATTATTAT
AGTTATCAATGTATATACATTCAAATATTTTATTAAAAATTATATACTTT
ATTAATTCTGTGATAAAACAATGCTGTTTGTTATTAAAGATGGTTCATTA
AATAATTATAATATAATATGCGTTCATATGGAATAATAAAATGAAATTTA
ACATTAAATGATCATTTAACCCTTTCTCCATTGATCCAGTTTTTTATAAT
ATAAAACCACATGTTCCGAATTGGATATTTAACAATAATATAAAATTGAT
ATCTTTATAATGCATTATTATATGTCATTGATTTTTTATTTCATAACACA
ACTTTTAATATAGGAAATATCCACTTTTATATTTTTTTTACTGAATATGC
ATAAAAAACAATTATATTTTGCAATGTATGATAGAGACGTAGAGGGTCAC
TGTTTATATTTTTTAAAAATATTATTATGAATTTTTTCAATAATAAATTA
TTTTATAAAATATATTTTTTTTATTCATTCATTATATTATTAATTATTTT
ATTCTTATAATTTTAGAGAAATATTATAATGGAAATCAAATGAATTGATT
AAACAACATCGTTTTATATAGATTATTAAAATACATATATTTATATTATA
ATATTACACATATATATTTTTTGATGATACTTATGAGTTTATTTACCTAT
AATAATAATAAACGAATTTACTTATTTGTTATTTTTAATATTTATATTGA
ATTTTAAAGTCAGAATCATAAACATCTGAGCTTTGGTTATTTAAGAAAAA
ATATAAGACATTAATTAAATTTATAATTCTAAAGAATTGTGATTTCTTTA
TAAACAaaaaaaattaaaaaaaaaaaaaaaaaaTTAATAAATGGTACAGG
ATCGCCTTGCATAAGTTGGTACATATTTAACAATGGAGATTTTTCCACAA
ACGGAATTTATTGATTTTTTAGTCTGTTTTTTTTGATTAGATGAATTTAT
AATTATTTGCATTTTATTTTTTTCCATTAGTTGAGTTTATAACCTCTTTC
ATGTTTTTTTTTCTTCAATCCCTTTCTCCATCCAAATGGCAAATACTAAA
ATAAAAATAGTAAAAATATATAATATTTGATAGTGAAGAAATGTTTTAAA
AATTGTATACTTCATAACTTTCTTTTTATTTACCTTGTACATAATTCATA
AAATAATGTGTGTAAAATAAATATACCTTTAACGTAACTTATTTCACTAT
ATGTATTTTCTCCAAATACCACTTTATACTTTTATTCCATTCAAATCCAT
TCCTACATCACTTACTTCATCTATCATTTTGTTCCGTTGTCACTGAGGAA
GGAAATCATAATAATTATTTTCTTCCAATTCCCTCTCTCCTTAATTTTTC
ATATTAAATGCTATAATTATTTAAATCAACCTTTTCTTCTAGGACCAAAT
CGATGCTTTGGAATCATCTTTTTATATCGATTCCAATATTCGATAAATTC
CCCCATAAACCAATAACCCCAAATTAACAATAAAATACAAAAAGACTTAG
TTAAACACATTTACCATTAAGTTATATTAACAAAAAATCAAATTCTTATT
TGCCAAAATATATTATTTTATTCATTCCTTTTCATAttcattttcaTCCT
TATTTTTTCTCTTACATATTTAGACCTAATATGAATCTTAATAATTATAA
CCTATCTTATACATATTTTTAATAATTTATTTCCTATATATATTTAAAAC
AATTCTTTAAACTAATAGATGTTATCAAATTATAAAAAAATATTCAAAAT
TAAATGCAATATGACACTTAACCCTGACCCACAACATAAAAATTGTTTAA
AAATTATACAAAAACAGTATAAAAATGTTATAAATAtatatatatAACAA
TATATATATTGATTATATTATTTAATTATTATTATAGACCCAATAATTAT
GTTCAAAAAttatGGTAAAAAAATATTTATTTTAAACTAGACAATTTCTT
AACATATATCAATCATTATTACTATTCCTGAGATAGCCATTACTCTTCAA
ATCTTATATTAATTATCCATTTTCTTATTTATTTTTTTAGCTTTTCTCTT
AAATGTTGTTTTTGAGATCGTTTCCGAAATCCAAATAACGAATACTAATA
TAAAATGTTAAGAAGCGTATTATTTTTTTGTTAACGTTTACATATATATA
ATTAAAATAATATTTAAATAAAATATTTTTTAATTCCTTATTATTCACCT
TATAAGAAATTCCCAAAAAAAATGATATTGCAACAAATATCGATACAACT
GGAATTAATTTGTTTGTTATCGACGAACTTGATGATGTAACTCCAAAATT
TTGTACATCATTATGTACAGAACCTTGTacACCATTTTCTTTTATTTTTA
TCGGTGAAAGGGATGGAATATCGTTACAATCAACGCTAATTCTATTACAA
AATCCTTTAAAATTATTATAATCATTTGATAATGTAGACAATACTTGATA
ATAAGGACTATCTTCAGTAATATCAGAAACCTCATTAAGTTCATTATATT
TTCCAACAAATTCTTTAGCACAATCTAAATAGTTCTTATTTGATGTGTCG
TTTGCATCAAGCTCAGTATACATGTTACATAATGGTTTAAATGCATCATA
AAATTTAGACATAAGCCCAAAATTAATACTCAACAATTCCTTTTTTTTAT
CTATTATTTCCTTATAATTTGTATATCCCGTTATTTCTGTTAATGTATCA
CTACAATCTTGACCACCATTATCACACTTATTATAATATGTATTATTCTG
TATATATTTAACATAAAAATCATTTAGATTGTTGATTCCTTCATACGTCT
TTTGGTTTAGTTTATAACTTAACCATATGATAATGTATTCAGCAATATTG
ATATCATTTTTTTTATTTTTCACAAACAATTGGTCAAACAACCATAAACA
TCCACCATTTATTTTATCGAGCTCAGTTTCACATTTATTTTCTGAACCTG
CAATAGGACAATAATTATTGAAACTTTTAAGAGTTTTTAGATCAAGTGCG
GCTTTGCCTAATTCATCGGGGAGATAGCTTCTCAATGTATCAAACCTTCG
ACACTAAGAAAACATTTAAAAAAGTATAATAAAAATATATGTTAATGAAA
TTCTTATAAAATCAAATTTAATGAATTTTATGCCAATATAATATCAAAAA
ATACAATAAAAAGCAAATTTTATTAAAAAATACAGATACCATGGTATTGT
CCATTGTAATTTTATTTTGTTTATAATATGTAGATTATGTAATATCATAT
TATTTTATATATTTTACGCTTAATAAATGACAAAATAATTGAACATAACA
TAAAATTGTATATGGTTAAACATTTTATTATCATTTTTAATATTAATTTA
AAGATAATATGAAACAATATATTCTTTTATGGTGATTAGATAAATTGCCT
TGTGTTGGGGGTTGTTTAATATATGTTTTATCATATGTATATAAATACAA
TTTTACATAAATTGTTATCCTTAATAATACTCATATGAGCATTATTATAA
AAGTTAAAGTAACATTATAATGAATAAAAATATATCATCTTATACATATG
GTTTAATATAGAACATAAACAACGTCATATCTTTTGTTTTAATAAGTGGC
GCCCCAAAAATAATATACTGAGAAAATCGAAACAATTAAGAAATTCATTA
TTACTATAGTATTAAAAGTATATAAATAGTTATTTTTTAAAATATATTAA
ATACTATATATTTGTTTCTTATAATATATAATATTGTTTTTTCTAAAATT
ATAGTATTTTCAAATTATGTTGTATGTTCCATTATCTTTTCAAATTACAT
AAATTAATAATATTTGTAATTAATATAGATAAATTAATAATCCATTTTAA
TGAGTCCGATAACTTTATTTTTATTCCTATATACTTCAATTTAGAAGTAT
ATTTTATTGGGCAATTTTATAAACTATTTTATGCATATTTTCCATTCCTT
AAAACAATAATTAGCACTGAACCCGTATTTATTATGCTATTTATATGCTT
AAATAACTCTTTAAATGCATATTGTTTAAAAATAATACTTAGTAAATATT
AATATATAGGATATAAATAAATATTGATGCAAATTTTAAAGTATAATAGA
AAAATATGTTTAATTAAGTTGTCATACTGTCCTTTAAGAGGAGAgAGATA
AGATATATTTACTCTTTTAATATATAAATTTAGATAAATATCCGTACATG
TTCTGAATTGTTCATTTTTTTCTTATATATTCTACTGCTATAATTATCAA
TGTATAAACAATCAAATAATTTATTAAAAATTCTATATTTTATTAATTTT
ATGACAAAACAATGATAATATGGAATAATAGAAAGACATTTAATGTTAAT
TAAGTCTATATCCTTTTCTCTATTTATCCAGTTTTTTAGGATATAAAATT
ATAAATCCCAAATTGGATCTTTAACAAATATATAAAAACTATCCCTTTAT
ATATATTATTATATGTCTTTTCGATAAAATTCATATTAATATTTAATTAT
ATGAAGTTTCCACAATAAAACAATATTTCAATATTAATTATTGGTATTTT
ACTAGATTATATGTATAGTTATATAATATAACAATAATTTTATCTATAAT
ATTATTTATAATTATTAGAATAAAATATAACATTAAATTTTATTAATACA
CTTATATTTTATTTTTTTAATTATTTTAAAATATAATTTATTTATACCTC
AAAGTTATAAAATTTAAAAATTTATAGTGATTAATATATTATACCTTATG
ATAAATAAATTAAAGCATTTATAGCTAGTTCTGTTAATATTAATTAATTT
TAATACGAAGGCAAAGGTAATACAAAAAGAGAATAGAACTACAATTAAAA
CTTAAAAAATATTGTATATAATTCAATTTTTATGTATTACAAAAAATGTT
AGAAGCATAATAATATTTTATAGATTATGTTACATTGTCGATTCTCGATC
GGTATTTTGAATCTATATTTTATTTTTATCTACTATTACAGTTCAGTTGG
ATAACATGATTTAAATTAAAATAAATATGATACAAGTTATAAGTTTTACT
AAATAAAATTTTCATAAAATAAAGAAACATTATTATATGCATAATTCAAT
ATAGTTCTGAGCTATCAAGGCTTATATAATAGGCAATTATGATATATATA
ATATGAATTCATATATAGCAGATATCTATATTAATATATACAATGTAGAC
ATTTTATTTTAATCATATAAAATTGGAATGAACACACAATTATATATATT
ATAAATTATGAAAAAATATTATGTAACCCTTTTCATATTAATGACAATGC
TCCTTTGGGGTTACAAATTTTTAACTTCATCTAGTGATTAAATATATGAG
ATGATATATATATTTAATTAGTGTTCAAATTGTAAAAAATTAATACAATA
TAATACTTAACCCtaacccgaacATGGGTTCCATAACATAAAAACTATAT
AAAAATTATGCAAAAATTACTTCCCAATAGACAGATTCTTAACATATATT
AATCATTATTAATATTCGAATAATATATTAATGATCAGTTTCTTCTTTAT
TTTTTTAGCTTTTCTCTTAATTTTTGTTTTTGAAATCGGTTCCGAAATCC
AAGTAACGAATACTAATATAAAATGTTAAGAAGTATACGATTTATTTGTT
AACGTTTGCATATATTTAATGAAAATAATTTTTAAATTCCTTATTATTTA
CCTTATAAGCAATACCCAAGAAAATTGATGCTGCAACAAATATAATTGCA
ATTGTAATTAGTATATTTTTTGTTACTGAACTTCGTGGACAAGCTACAAG
TGAGATATTACTACATTTATCACTATATTTATTTTCAAAAATTTTATAAT
CATTTGATAAACTAGACAATAGTTGATAATAAGAACTTCCTTTATTAACA
TCTAAAGCATTTTTAAGTTTTTCATATTTTTCAAACAATTCTCCAGCACT
TTTTAAACATTTATTGCATTGGTCGTCATCTGCAACAATTTCATTATACA
TGTTACATAATGATTTAAATGCATCATAAAAATTAGATATATCTTTAATA
TCGATATCCATCGATTCTATTTTtttttTTATAACATCCTTACTAATCTT
ATTATCACtatcactatTAGCATTTATTTTCTGATAATAACAACTATTTG
TTACTACAATATTATTATAAAAATCGTTTAATATGATCGTTCCATTTTCT
TTTTTTTGATTTAGTTTATAACTTAACCATAAAATAGCATATTCCACAAG
TTTATCACCCGCTAAATTTTCATTTTTATTATTATCATTAAGTAAAGATA
GCAATGCTATAAAAAAAGAGCTAAGTTTTCGGTCATCATTACTACAGTCA
TTTTTAGGGAAAGCTACTTTTAACAAATGCGTAGAATGATATTCTCCCGG
GTTGTTCGGATCATCAAcaaCATATTTATCAACCGTATTAATTATACCAC
ACTACGAATATATTTTACGAATTAAACAAAAAATGTATTAATATAAATAT
TACTAAAATTAAAATTAATATAATTTATAGGAATGCATCATACGAATAAT
ATAAGAAAAAAGATATATACCACATTAGAAACCATTATAATGAAATTCCG
TTATAATTTGGAGGTTATGCGGGGTGATGTTATTTATATATATTCTATAA
AATATATGGTATATTTACTTAATCTCTTTATGTAGCACTTATCTTTCGTT
AGACATATTATTCTTAATTTTAACTTCATATAAAATAATAATACATTAGT
ATTACTAAAATATTATACTTATTTTATGACATTTAGCTAAACTATCTTAA
ATAGGGGTTTGCTTACACACTTTGCCATATGTATATATGATGCATTTTAT
ACAAAAAATTGTATCTTGCTAACATTTGGTATAACTTTATTATAAAAATT
AATATACTTTTATAATGAATTTAAAAAATATATACATATGCTTTAATATA
GAACACAAACAACGTCATagaactcaAATACTGCACAAATATAAAAAATT
AACAAAGTTATTATTATTAGAATTCTTAAAGTATATAAATAGTAATTTTT
TAAATATATTAAATTTGTATATGCTTGTTTCTTATAATATATATTATAGT
TTTTTCTAAAATAATACCATTTTCAAATTAAGTTACATGTTACATTTTCT
ATGAAAATTAAATAAATTTATATTGTTTTTAATGAATGTAGATAAATTCA
AAATTCATTTTAATGTGCTCAATAACTTTATTTTTATTCCAATATACTTT
ATTGGATAATTTTATAATATATTTTCCCATCTTTTCCATTCTTTAAAACA
ACAATTAGCACTGAATCCGTACTTATAAGCTTAAATAAGTCTTTGAATGC
GTATTATTTTTAAAATAATCCTTAGTAAATATTAACAAATAAATAACTAT
TGATGCAAATTTTAAAGTATAATAGAAAACTATATGTAAATATGTTATTA
TATTGTCCTTAAGAGGAGAgAGATAAGATATATTTACTCTTTTAATATAT
AAATTAAATTGAATATTCACTAAATATTTTGCACTGTTCATTCTTATATT
ATATAGTTTATTTTTATAGTTATCAATGGATATACATTCAAATAATTTAT
TAATATTCTATATTTTATTAATTCTATGGTAAAATAATGATAATATAATA
CGCGTTAATATGGAATAATAAAAAGAAATTTAACGTTGATTGAATCATTA
ATCCTTTCACTATTGATCCAAATTTTTATAATATAAAACTACAAATCCTA
AATTGAATCTTTAACAAATATATAAAAATTATGCCTTTATAATGTATTAA
TATGGGTCTTTTCGATAAAATTAATATTTAATTATATGAACTTTCCACAA
TAAAACAATATTTCAATATTAGTTACTAGTAGAGTAATTTATTAtattat
attatattTATAGGGGTACAATAATAACGTTATTCTATctatctAATTAT
TTATAATTATTAGTACAAACTATAACATTATATTTTATTAATATACTTAT
ATTTTATTTTTTTTAAATTTTAAATGTAATATATTTATACTTAAAAACTA
TAAAGCTTAAAAATTAATATTAATTAATCTAATGTTATATCTTTATAGTA
AATAAACTAATATATATATAAGTATCTCTATTATTTGAATTTAAAACTTT
AGCATAAAATGATACTATATATAATCAAAAATTAAAAGGATAGTATACAT
ATATCTATAATTTAATTTTTTATTAATATGCATATTTTTATTGATTATTA
AAAATGTTAGATGCATAAAATGCCTTTTATAGATAACGTTGTATTCTCGa
ttctcgatCGATATTCTATGAATATATATTATTACAGTTCAGTTGTTAAA
ATACAATTTAAATAAAAATAATAATGACACAAATAATAAGTTATACTAAA
TAAAATGTTTGATCAAATAAAAAACATATTATGATATGCATAATTCATTA
TATTTATGATTAACAAACTTTATAAAATAAATAATTATGATATAGCATAA
TATGAATTAACATATGTAATATAGTTATTTTACTTTAATCATATTAAATA
TATATTAACACTCAATTATATATATTATAACTTATGAAAAAATGTTATAC
AACCCCATTTATAATAGCTTATccccattTGGGGTTGAATATTTGGGCAT
CATCTCTTGATTAAACATACGGGATTATACATATATTAAATTAGTGTTTA
AGTTATAAAAAATTAAATCCAATCTAATACTTAGCCCTAACCCGGATATG
GGTTCCACAACATAAAAGCTATATAAAAATTATGCAAAAATTACTTCGAA
ATAGACAATTTCTTAAAATATATCAATCATTATTACTATTCCTGGAATAA
TCACTACTCTTCGAATAATATATTAATGATCAGTTTCTTCTTTATTTTTT
TAGCTTTTCTCTTAAATGTTGTTTTTGAGATCTTTTCTGAAATCCAAATA
ACGAATACTAATATAAAAAATTAAAAAAATGTACGATTTTTTTGTTAATG
TTTGCATATATTTAATGAAAATAATTTTTAAATTCCTTATTATTTACCTT
ATAAGAAACTCCCAATAAAATTGATGCTACAACAAATATAATTGCaattg
caatTAGGGTATTTTTTGTTACTGAACTTCGTGGACAAGCTACAACTGAT
GGAACATTATTACACCAAATACTATTATAATTACCTTCAAAATTTTTATA
ATCTTTTGATAAACTTAACCATAGTTGAGAATAAGAATTTTCTTTAGTAA
TATCTAAAGCATTTTTAACTTTTTCACATTTTTCAAAAAATTCTCCAGCA
TTTTCTAAACATTTCTTGCATTCAGTATTTGCTTCTGCACTAATTTCACT
ACACATGTTACATAATGATTTAAATGCATCATAAAAATTAGATACATCTT
TAATATTCATATTCATCGATTTTATTTTATTTTCTATAACATCCTTATTA
ATATTATtaTTAGTAGATATATTCTCCTCATATTTATTATTTTTTACTAC
ACGATTAGTATAAAACTCGTTTAATGTAGTAGTTCCATTTTGCGTTTTTT
GATTTAGTTTATAACTTAACCATAAAATAGCGTATTCAACAAGTTTTTCA
CCATCTATACCTTCCTCACCAATCATATTTAGTAACATTATAAAACCAGC
GACAATTTCttcttcatcactactacATTTATTGCCAGGGCAATACATAT
GTAATATATTCACATCATATTCTTCCGGGTTTTCCGTATTATCATCAAAA
TATTTATCAATCGTATTAATTGCATCACACTACGAATATATTTTACGAAT
TAAACAAAAAATGTATTGATATAAATGTTACTATAATTAAAATTAATATA
ATTTATAGGAATACAACATACGAATAATATAAGAAAAAAGATATATACCT
CTTTATAAGACATTATAATGAAATTCTGTTATAATTTGGAGATTATGCGG
GGTGATGTTATTTATATACGTTGTATTTACTTAAGCTCTTTACGTAGCAG
TTATCTTTCGTTAGACATATTATTCTTAATTTTAACTTCATATAAAATAA
TAATATATTAGTATTACTAAAATCATATTATACTTATTTTATGCAATTTA
GCTATACTATCTTAAATAGAGGCTTGCTTATACAATTTTGCCATATGTAT
AAATGATGCGTTTTATACGAAAAATAGTATTCTTACTAACATTTGGTATA
ACTTTATTATAAAAATTAATATACTTTTATAATGAATTTAAAAAATATAT
ACATATGCTTTAATATCGAAGATAAATGACGTCATAAAACTTAAATAATG
CACAAATATATAAATTTAAGAAAGTTATTATTATTACAATCCTTAAAGCA
TATAAATAGTCTTTTTTAAAAATATATTAAATACTATATACTTGTTCCTA
ATAATATATAGTATAGTCTTTTCTAAAATTGTAATATTTACAAAGTTGTA
TTGTTCCATTTTATATCCCCAATACATTAATTATATTGTTTTTAATTAAT
GTAGATAAATTAAAAAACAATTTTAATGTGTTAAATAACTTTATTTTTAT
TCCCATATACCTTATTGGATAATTTTATAATATATTTTACGCATAATTTC
CACGGTTTAAAACGACAATTAGCACTGAACCCGTATTTATAACCTTAAAT
AAGTCTTTAAGTTCATATTGTTTTTAAAATCATACTTAGTAGATATTAAA
TATTAACATATAACTAACTATTATGTACATTTTAAAGTATAATAGAAAAC
TATGCGTAATTATGTTGGTTTATTATCCTTTAATAGGAGAGAGATAAGAT
ATATTAGCTCTTTAATATATATATTTATATAAATATTTCCTAAATACTAT
GCATTGTTCATTCTTATCTTATATATTTATTGTTATAGTTATCAATGTAT
ATCCATTCAAGTAATTTATTAAACATTCTATATTTTATTAATTCTACGAT
AAAACAATCCTGTTTGTGATTAAATACGATTCATTAAACAATAATAAAAT
AACATTTAACATAAATTGAGTTTTTAACATTTTCCCCATTGATTCATATT
TTTAGAATATTAAACCACATATCCCAAATTGAATCTTTAACATATATATA
GCATTGATACCTTTATAATGTATTGTTATGTGTCTTTTCGATAAAATTAA
TATTTAATTATATGAAGTTTCCACAATAAAATAATATTTAATATAAGTTG
TTCGTAGAGTATTTTGTTAGATTATATATATGGGCGTATAATAATAACGC
TATTCTATCTTTCATATTATTTATAATTATCAGAACAAACTATAACATTA
AATTTTATTAATATACTTATATTTTGTCTTTTAAGTATTTTAAATGTAAT
ATATGTATACCTCAAAATATAAAATTTTAAAACGAATAGCGTTTAATCTA
ATATTATACCTTTATAGTAAATAAATTAATGTATATAGAACTATCTCTAT
TATTTGAATTTAAAACATTAGCATAAAATTATATTATATATAATCGAAAG
TTAAAAGGATAGTATGCCTATATATATAATGTAATTATTTATTAATGTAC
ATATTTTTATTGTATTATTAAAAATGTTAGATGCATAACATGCCTGTTAT
AGATAATGTTGTATTGTCGAACCTCGATTTATATTATATGAATATCTATT
ATATATTGGTAATATGTTTAATTAATATTAAAAATATACTCATTAACCTG
AAGATATATTATAATGTAAATGAATATTCAAAATGAATTTTATTATAATT
CATATCCAACTTCATATATAATATTATTATACTGTTCGGTTATCAAAATG
CGATTTAAATTAAAACAAATGATACAAATAATAAGTTTTACAAATAAAAT
ATTTTATCAAATAAAGAAACATATTGTGTTATGCATAATTCAATATAGCT
ATGATTATCAATCTTTACATAATAAATAATTATGACATATCATAATATGA
ATTAATATATGTAATATAGACATTTTGTTTAATCATATAAAATCGATATG
AACACTAAATTATATATATTATAACTTATGAAAAAAATTTATGTGACCCT
TTTCATATTAGATTATGTCATTTGGGGTTGCATATTTTAACTTTTGAACT
TTATTTCCTGATTAAACATATAGGGATGATGCATATATTTAATTAGTGTT
CAAACTATAAAAAATTAAATAATGATATAATACTTAATCCTATCCCGAAT
ATGGGATCCACAAACATAACCCTGACCCACAACATAAAAACTGTTTAAAA
ATTATACAAAAACAGTATAAAAATGTTATAACTATatatatatatAACAG
TATATATTATTGGTTATATAATTTAATTATTATTATAGACCCAATAATTA
TATTCAAAAATTATGGTAAAAAATTATTTATTTTCAAATAGACAGTTTCT
TAAAATATATTAATCATTATTAGTATTCCTGAAATAATCACTACTCTTCA
AATCACATATTAATAGTTCATTTTCTTTATTTTTTTAACTTTTCTCTTAA
ATGTTGTTTTTGGGTTCGTTTCCGAAATCCAAATAACGAATACTAATATA
AAAATGGTAAACATATTAATATTTTTTGATAATCGTATATAAGTAATCAT
GTAAATAATTTATAAATTCCTTATTATTTACCTTATAAGAAATTCCTAAA
AGAAATCCTATTACACCAATTATCGATAAAACTGGAATTAATTTGCTTGT
TATCGACGAACTTGATGATGGAACTTCAGAAATTTGTTCAAAACCCTGTC
CATTCTGTTCAAATATTTTTCCAGAATTTTGTACACCATTTTCTTTTATG
TTTATCGGTGAAAGGTGTGGCATATTGCTACAATCAACATTATTCATACT
ACAATAATTTTTAAAATTATGATAATCATTTGATAATGTAGACAATACTT
GATAATAGGGACTATCTTTAGTAATATTAGAATTTTTGTTAAGTTCATCA
TATGTTTTAACAAATTCTTTAGCATTTTCTAAACATTTCTCACATTTTAA
CTCTCCTGCAACAAGTTCAGTATACATGTTACATAATGATTTAAATGCAT
CATAAAATTTAGACATATCATTAATATCAATAGTGATAACATTTATTTTA
TTATCTATGATTTCCTTATAATTTGTGTATCCTGTTATTTTTTTTAATGT
ATCACTACAATCTTTAACATCATTATCACAATTAGTATAATGCGTATTAT
TTTCTATATACTTACTATAAAAATCGTTTAATTTGGTGATTTCGCTTTCT
TTTTTTAGGTTTAACATATAACTTAACCATATAATAATGTATTCAGCCAT
GTTTATATTTTTTTTATTTCTTACAAACAATTGCTCGAACAACCATAGAC
ATGCACCATTTATCTTATCGAGATCAGTCTTACATCCTGTTCCATCTGAT
TCTCCATTAGAGCAATAATTCTTAATGTTCCCTAAATTATTAATATCACT
AGTTGGATGTTTGCTTAAGTCATCGGGTAAATAGGTTCTCAAGTTATTAA
ACCTCATACACTAAGAAAACATTTTAAAAAATATAATAAAAATATATGTT
AGTGAAACTGTTATAAAATCAAATTTAATAAAATTTATAAGTAATATAAC
ATCGAAAAATATAAGGAAAAGCAAATTTGATTAAAAAATTTATATACCAG
GGTATAATCCATTATAATTTTATTTTGTTTATAATACGTAGATTATGTAA
CATCATAATATTTTATATATTTTGCGCTTAATAAATGACAAAATAATTGA
ACCATAGCATAAATTTGTCTATGGTTAAACATGTTATTATCATTTTTAAT
AATAATTTAAAGATGATATGGAACAATATATAATTTATTGTAGTTAGATA
ATTGCCTTATTttggggggATGTTTAATACATTTTTTATCATATGTATAT
ATAATACAATTTTAAATAAATTGATTTCCTTAATAACACGTATATGAGCA
TTATTATAAAAATTAAGCAACATTTTAAGGAATTAAAAATATATCGTCTT
ATACATATGTTTTAATTTAAAAAATAAACAACGTCATATCTTTTGTTTTA
ATAAATGGTACCCCAAAACTAATATACTGAAAAAATCCAAACAATTAAGA
AACCCATTATTACTATAATCCTTAAAAGTATATAAATAGTTATTTAATAA
GATAGATTAATTTTTTATATACTTGTTTCTTATAGCATATAATACAGACT
TTTCTAGAATTATAACATTTACAAAATAAGTTGCATTGTTCACTTTTTTA
ATTGCATATACATAAATTTGTATTGTTTTTATTTAATATATATCCATTCC
AATTATATTTAACATTTTCAATAACTTTATTTATATTCCTATATAATTAA
ATTTAGAAATATACCTTATTGAGTAATTTTATAATATATTTTACGTATCG
TTTCCACGGTTTAAAAAAGTAGCACTGAATTCGTATTTATAAGCTTAAAT
AAGTTTTTATATGTAGATTGTTTTTTAAATCATACTTATTATATATTAAA
TAAATAACATATAAATGCATATTGATGATATTTTAAAGTATAATATAAAA
CGATGTTTAATTGGGTTGTTATATTACCATTTAAGAGGAGAgAGATAAGA
TATATTAGCTATTTTAATATATAAATTTATATAAATATTCTTTAAATGCT
CTGCATTGTTCATTCTTATCTTATATATTTATTGATATAGTTATCAATGT
ATGTATATTCAAATAATTTATTAAAAGTTCTATATTTTATTAATTATATG
ATAATGTAATGTTTTAGATTAAAAAATGATTATTCAATAAAAACTAATAA
TATAAGAGTTAATATGGAATAATAAAATGACATTTAACATGAATTGAGTC
TTTATCATTTTATCCATGGATCCAAATTTTTATAATATAAAATCACATAT
TCCAAATTGAATCTTTAACAAAAATATAATCATTGATATCTTTATAATGT
ATTATTTGTCTTTTCGATAATATTAATGTTTAATTATATGAAGGATCCAC
AATAAAACAATATTTCAATATTAATTATTGATAGAGTATTTTATTAAATT
ATATGTATAGGCATATAATAATAACGTATTATATCTATCATATTATTTAT
AATTATTATAACAAAATATAATTCGAAATTTTATTAATATACTTATATTC
TATTTTTTAAATCTTTTAAAATATTATTTATTTATACCTCAAAATATAAA
GTTTAAAAATTAATAGTGATTAATATATTATTATACCTTATGGCAATAAA
TTAAAACGTATAAAACAACTTTTATTATTACTAATTTTAATCAAATGTAA
AATATAAAAAGATAATAGTAACTACAATTAAAACTTAAAAAAATATTATA
TATAGTTCAATTTTTTATGTATTACTAAAAATGTAGAAGAATAATAATAT
TTTATAGATAACGTTGTATTGTCGAATATCGATCGATATTCCATGCATCC
ATATTTTATGAATATCTATTATTATAGCTCAGTTGGATAACATGATTTAA
ATCAAAATAAATATGATACAAGTTATAAATTTTATTAAATAAAATTTTCA
TTAAATAAAAAAACATATTATGATATGCATAATTCAATATGCCTATGGGT
TAACAAGTCTTATACAATGACGGTTATTATATAGAAAATATATATATTAA
TATATGCAATATAGAAATTTTATTTTAATCATATTGAATCGGCATGAACA
CTCAATTATATATATTATAACTTATAAAATATGTTACGCAATTCATTACA
TATTAGCTTATTCCCCTTTTTGGTTGCATATTTGGGCTTTCGAACTTTAT
CTTGTGATTAAACATACGAAATGATACATATATTTAATTCGTGTTCAAAT
TATAAAAATTAAAGATATATTACTTAACCCTAacccGAATATGGGTTCAC
AAACACaaccctgacccACAATATAAAAATTATATAAAATTATGTAAAAA
TTACTTCCAAATAGACAATTTCTTAAAATATATTAATGATTCACTCTCTT
CTTTATATTTTTTAGTTTTTCTCTTAATTTTTGCTTTTGAAATCGTTTCC
GAAATCCAAACAACGAATACTAATATAAAATATTAAGAAACATATGATTT
TTTTGTTAACGTTTGGATATATTTAATGAAAATAATATTTAAAACGCTAT
ATTTTTTAACTCTTTATTATTTACCTTATAAGAAATTCCTAAAAAAAATG
CTATTGCACCAAATATCGATAAAACTGTAAATAATTTGTTTCCTATCGAT
GAGCTTGATGATACATCTTGAGAAATTTGTTCTAATCTTTGTAAAGGTTG
TTCAGGATTTTGTTTAGAATTTTCTACACAATTTTTGGGTTTTTCTATCG
CTTGGAAGGATAAATTGGAACATTTAACATCACTATGTTTCTTTTTAAAA
TCATCATAATCATTTGATAAAGTACACAATAGTTTATTACGGGAACTGTC
ATTAGTAATACTAGAATCTCCATTAAGTTCATTATATTTTTTAACAAATT
CATCAGCATAATTCAAACATTTATCACAATTTGGTTtcgtttcgttAAAT
GCATTATACATGTTACATAATGATTTAAATGGAGCATAAAATTTAGACAA
TTTTTCATTAGTAATATTCATCAAATCATTTTTTTTATATATAAGATCAT
CATAATTACAACCATCAACACCATCTATAGTATTTTTATACTTATCTTGA
TTTTTTATATATATTTCATAAAAATTTTTTAGAATGTTTCCTTTTTTATC
CTTTAGGTTTAACATATGACTTAACCATATGATAATGTATTCAACAGCAT
TGATATAATTTTTTGCATTATCCTTAAACACACCAGAACTTCCAAAGAAT
TTATTAAACAAAAATAAACATCCAGCATTAATTTTATCGAGAGGATGATC
ATGATCACATTTATCTTTAAAACAATAACTATTTAAAAAATTACCATCTT
TAAATTCATGATATTCATTAGTTTCGGTCAATGTATCGGGAAAATCCTCC
CATACACTCAGAAAGCTTTCAcactaagaAAACATTTAAAAACAGTTATT
AGAAATGTATATTATTGAACATTTTATTAAAATAAAGTTTAATGATATTT
AAATATAATACAATATCAAAACATGTAAAGGAAATTATTATTATTAACAA
ATGTATATACCACTTGCTTATCCATTGTGATAAAATTTTATTTTTGATTT
CTAAATTGAGTAGAATCATTCTGTTTTATATAGACTCACCCCAACATGTG
ACGCAAATACTTTAACCCTATATATAACAACTGTTTGTATTTAAATATAT
TATAAGTTTTTCAATAATTAAATTAATATAAAATAATAATACAGTAGTAT
TACTAAAATCATATTATACTTATTTTATGACAATTAGCTAAATTACCTTA
AATAGAGGATTGATTAATATTGTTTTGATTAAATATAGATATGATGCATT
TTATGCAAAAAATTTTATTCTTACTAACATATGGTATAACTTTATTATAA
AAATAGATATACTTTTATAAAGAATTTAAAGTATGTTTGAACATATGAAA
GGAATATATTATATCTTCTGTTTTAATGATTGCCCTTCTAAAACTTAAAT
ACTATATATAACTAAAAAATAAAAAGTTATATTATTACTATAATCCTTAA
AGTATGTAAATAGTTATTTTTTAAAATATATTAAATTTTTATATACTTGC
TTCTTATAATATATATCAATATTTTATTAAAATTATAACATTTATAAAAT
AAGTTGCATTGTTCCCTTTATTAATTGCATATACATGATTTTAATATTAT
TTTTATTTAATATATATCCATTCCAATTATATTTAACATTTTCAATAACT
TTATTTTTATTCCTACATATTCTAATTTAGAAATATATCTTATTATGTAA
TTTTATAATATATTTTGCACATATTTCCCACGGTTTAAAACGACAATTAG
CACTGGTACCGTATTTATAAGCTTATATAAGTATTTTAATGCATATTTTT
TTTAAGATGATACTTAGTAAATATTAAATATATAACAAATAAATAAGTAT
TGATACAAATTTTAAGGTATAATATAAAATTATGTGTATTAGGTTGGTAT
ATTGCACTTTGAGAGGAGAGATAAGGGAAGTATGATTTTTTAAGACAAGG
ATGTAGCCATATAATATTTACTTATTCTACATAGTTTAATTATATTTTTA
CCTTTAAAACTTTCAATTAATTTATACATTAAAATTCTTAATTAAAAATG
GCTTAGAATTGTTTTCTAAATATATAGTTTGCTTTTATATTTTATAATAA
ACTATATTTAGTTTTATGATGAAAAACTATATTTTTTAAAAGACTATAGA
ATTATTAATATTATTTTCATTGGTAATGATAGTTCTATTATTATCGCATT
AAGCATACTTAAATAAATGTTATAATATTCCATTTGATGTTTTGTGCATG
CAATTTTATTATCATTACAAATTTAATAATATATATAATGAATTTATACC
CATGTAATGTATCAAATTAACATAATGTATTTTTCGTATTTAATACTTTA
TCTATTGTTATTACTATTATTATTGTTACTGCTATATCACTGTATAGTAC
AACGGAATAATTAATGCCCTTAATATAAATACTTTAAATCAATGTATGAT
ATGTCCGTGATTCATTGTTTAAAGTATAACATTTTATAACATATATACTA
CCTCCTAAAACGATATATTTATAATACATATTTATTAATTTATATATGAT
AACCTAATAAAAATAATATTAGTTCAAATTAAATTAATTATTATTTGCCT
TTTCGATAAAATTAATATTAGTATTTAATTATATGAAGTTTCCACAATAA
AACAATATTTCAATATTAGTTATTAGTAGAGCGTTTTATTAAATTATATG
CATAGATATATAACAATAACGCTATTCTATGTATCATATTATTTATAATT
ATTATAACAAAATATGATATTAAATACTATTAATATAATTATATATTTTT
AATTAGCTAATAATATAGTATATTTCTAATTTATATATACTTCAAAATTA
TAAAGCTTAAAATAAATAGTGATTAATCTAATGTTATACATTTATTATAA
ATAAATTAATGTATATAGAACTATCTCTATTATTTGAATTTAAAACTTTA
GCATAAAATTATAAAATATATAATCGAAAATTAAAAGGATAGTATCCCTA
TATCTATAATGTACTTTTTTGTTAATATGTATATTTTTATTGTATTATTA
AAAATGTTAGATGCATAGAATGCATTTTATAGATAACGTTGTATTGTCGA
ATATCGATCGATATTTTATGAATATATATATTACAGTTCAGTTGGCGTAA
TATAATTTAAATTAAAACAAATATGATACAAATAATAAGTTTTACTAAAT
AAAATGTTTTATCAAATAAAGAAAAATATTATTTTATGCATATTTCAATA
TAATTGTGATTAACAAGCTTTATATAATAAATAATTATCATATATCATAA
TATGAATTAATATATCCAATATAGCCATTTTTTTAATCATATTAAATCGA
TATGAACACTAAATTATATATATTATAATTTATGAAAAAAATTTATGTGA
CTCTTTTCATATTAATGGTAGTACCCCTTTTTTGGTTGCATATTTAGGCT
TTACCGCGTGATTAAAAATATGTGAATGGTCATATATTTAATTATTGCTC
AAATTATAAAAAATAAATGCAATATAATACTTAGCCCTAACCCGAATATG
GGTTCCACAAACACAACTATGACCCACAACATAAAAAcaatataaaaacT
ATGATAAAAAATTACTTCGAAATAGACACTTTCTTAAAATAAATCAATCG
TCATATTCAGAATAATTTATTAATGATCAGTTTTCTTCTTTATTTTTTTA
GCTTTTCTCTTAATTTTTGTTTTTGAAATCGTTTCCGAAATCCAAATAAT
GAATACTAATATAAAATGTTAATAAAGTATGCTTTTTTTGTTAACGTTTG
CATATATATAATGAAAATAATTTTTAAATTTCTTATTATTTACCTTATAT
GAAATTCCTAAAAAAAATGCTATTGCACCAAATATCAATAAAACTGGAAT
TAATTTGCTTACTATCGATGAACTTGATGGTGTAACTTCAGATATTTGTC
CAGAACTCGGTTCAGAATTAAATTCAGAATCTTCTGTAAAAAAttgtcca
gaactATCTACAGGAATTTGACCATGATTTTGTTTTGTTTCTTCCGGTGG
AGGGGATAAAATAACGTTACATTCCGTTTTAAAATTGTTATAATCTTTTA
ATAAAGTGGACAATAGTTTGTTATATAGTTCATTTCCAGTAATATCAGAA
TCATTCTTAAGTTCTTCATATTTTTTATAAAATTCATTATTATCATCCAA
ATAATTCTTGCAATTTTTATTGTCATCACCAAGTTCATTATACAAGTTAC
ATAATAATTTAAGTGCTTGATAAAATTTAGATACAATATTACTATCCATA
TCCAACAAATACTTTCTTTCATCTATAAGTTCCTTATAATTATCATAACC
AGCTAAATTATTTATTTGCGTCTTATATTTATCACAACTATCTATTTGAT
AATTATAAAAACTCTTTATGCTGTCATCTCTTTCACTTTTGTTCAGGTTT
AACATATAACTTAACCATATCAAAATGTAATCAACAATATAGCGGTTATT
ATTTTTTGGAGAGGGGAATATACCAGAATCGTTATAGAATTGATACAACA
AATATAAACATCCAGCACTTATTCTATCGTAATCACTAATACATTTCTTA
CTATCACAATAATTATTTAAAATATCATCATCGTCAAATTCAGGGATTCC
ATTACCTTTCAATTCATCGGAAATCGAGTTCCTTACTTCCTGGAACTTTT
CACACTAAAAAAACATTTAAAAACAATTAATAAAAACGTGTATTATTTAA
AATTTTATTAAAATATTGATGATATTTATATATGGTCAATATCAAAAAAT
GTAAAGGAAATTATTATTATTAAAAAATGCATATACCACTTGCTTATCCA
TTGTGATTATATTTCATTTTATATTTGTAAATTGAGTAGAATCATGCTAT
TTTATATACATTGCTCCTAATATGTGACGCAAATACTTTAACCCTTTATA
TGACAATTGTCTGTAGTTAAATATATTATAAGTTTTTCAATAATTAAATT
AATATAGAATAATATAATAGTAGTATTACTAAAAAAAATGTTTTATTTCT
GTTTATGATAATTAACTAAATTACCTTAAATAGAGGGATGCTTAATAAAC
TTTTGATTAAATATATGATGCATTTTATACAATAAATACTATTCTTACTA
ACATTTGGCATAACTTTATTATAAAAATGAATATACATTTATAATGAATT
TAAAGTATGATTGAACATAGAAAAGGAATATATTTATATCTTATGTTTTA
ATGATTGTCTTTCAAAAACTTAAATACTGTATAAATATAAAAAATTAAAA
ATTATATTATTGCTATAATCCTTAAAATATATAAATAGTCATTTTTTAAA
ATATATTAAACTTTTATATATTTGCTTCTAATACTATATACAATGCTTTA
TTAAAATTAAAGTATTTTCAAATTAAGTTGCATTGTTTCCTTTCTATGCA
ATTATATAAATTTATATTGTTTTTAATGAATGTAGATAAATTCATTTTAA
TGTGCTCAATAACTTCATTATTATTCCTATACTCTTCAATTTGAAATATA
TCTTATTGGGCAATTTTATAATATATGTTGCCATATTTTCCATTCTTTAA
AACAATTTGCACTGAACCCGTACTTATAAGCTTAAATAAGTCTTTGAATG
CATGTTATTTTTAAAATAATGCTCAGTAAATATTAAACATATAAATATAT
ATTAATAATATTTTAAAGTATAATAGAAAACTATGTTTAATTAGGTTGTT
ATATTACCTTTAAGAGGAGAgAGATAAGATATATTGCTATTTTAATATAT
AAATTTAAATAAATATTTGCTAAATGTTTTACATAGTTCATTTTTATCTT
ATATATTTTATTTGTTTATTTATCAATGTATATACATTCAAATAATTTAC
TAAAAATTCTATATTTTATTAATTCTACAAAAAACAATGATAATATAACA
TGGAATAATAAAATGATATTTAATATTAATTAAGTATTTAACAATTTCTC
CATTAATCCATTTTTTTAGAATATAAAACTACAATTTCCAAATTGAATAA
TTAACAAATATATAATGTATTATTATGTCTTTTCGATAATATTAATATTT
AATTATATGAAGATTTCACAATAAAACAGTATTTTAATATTAACTATTGG
TAATTTCTAGATTATATGTATAGGCATATAATAATGCATCATATCTATAA
TATTAAACTTTATTAATATACTTATATTTTATTTTTTAACGATTTTAAAT
GTAATATATGTATACCTAAAAATATAAAATTTAAAAATGAATAGCGATTA
ATCTAATAATATACCTTTATGATAAGTTAAATATGGAACAACTTCTAGTA
ATACAAGAAGATAATAGTAACTACAATTACAACTTCTAAAAATGTTAGAA
GCATAACAATAATTTATAGATTATGTTATATTGTCGATTCTCGATCGATA
TTTATGAATCTATATTTTATGATTATCTATTATTTTATATTAGCAGTGTG
CTTAATTAACATTAAAAATATAATCATTAATATGAAGGTATATTATAATG
TAGGCAATTGTTCCAAATTAATCGAATTATAATTATACTATGATATATAA
TATTATTATACTGTTCGGTTATCAAAATACGATTTTAATCAAAATAAATA
TGATACAAGTTATAAGTTTTACTAAATAAAATTTTCATTAAATAAAGAAA
CATATTATGATATGCATAATTCAATATAACAAAATATTAACTTTTATATA
GGCAATTGTGATATAGCATAGTATGAATTAACGTATGTAATATAGTTATT
TTACTTTAATCATATTAAATATATATTAACACTCAATTATATATATTATA
ACTTATGAAAAAATGTTATACAACCCCATTTATATTATCTTATCTCCATT
TGGAGTTGAATATTTGGGCATCATCTCTTGATTAAACATACGGGATGTTA
CATATATTAAATTAGTGTTTAAGTTATAAAAAATAAAATGCAATATAATA
GTTAGCCCTAACCCGAATATGGGTTCCACAACATAAAAACTATATAAAAA
TTATGCAAAAATTACTTCCCAATAGACAATTTCTTAAAATATATCAACCA
TTATTACTATTCCTGGAATAACCAATGCTCTTCGAATCACATATTAATGA
TCAGTTTTCTTCTTTATTTTTTTAGCTTTTCTCTTAAATGTTGTTTTTGA
GATTGTTTCCGAAATCCAAATAACGAATACTAATATAAAATGTTAAGAAG
CGTACGGTTGTTCGTTAATGTTTACATATATATAATATTTTTTTTAATTC
CTTATTATTTACCTTATAAGAAACTCCCAATAAAATTGATGCTGCAACAA
ATATAATTGCAATTGGAATTAGTGTACTTTTTGTCACTgaacattctgtc
actgaacattctgtcactgaacattctgtcactggactatttgtcacttg
aATTTTtgtcactgaacattctgtaactggactatttgtcacttgacttt
ttttcactgaactttGTGAACAAGATTCAAGGAATTTGATATCACTACAT
CCACGTGTATTATATTTCTCTTTAAATTTGTCATAATCCTTTGATAAACT
TAACCATAGTTGAAAATAAGAACTTCCTTTATTAATATCTAAATCATTTT
TAAGTTTTTCATATTGTTCATAAAATTCTCCAGCATTTTTTAAACATGTA
TTGCATTGGATTTTTTTTGTACCAATTTCATTATTCATCTTACATAATAA
TTTAAATGCATCATAAAAATTTGATATATCTTTAATATTCATATTCATCG
ATTTTATTTTTGCATCTATAACATCTATCTTAATCTTATTATTACTATCA
CCAATTTTTTCCTGATTATAATAACTATTTGTTTTTATGTATTTGGTATA
AAAATCATTTAATGTGGTGGTTCTATTTTCTGTTTTTTGATTCAGTATGT
GACCTAACCATAAAATAGCGTATTCAGCAATTTCATCACTCTCTATATTT
TGCATATCAACAACTTCCTTATAGAAACCTAGCAATCCTATAAAAGCAGA
ACTAATTTTTTTGTTATCATCATTATCACAATTATTATCAGGACAATAAA
TATTGGTATAACTTCCTTCTAACGTATAATTTTGAGAATTTCGATCGAAG
ACAAGACCATTATCGGCCGTTGTAAGTCCATCACACTACGAATATATTTT
ACGAATTAAACAAAAGAATGTATTAATATAAATGTTAATAAAATGAAAAT
TAATATAATTTATAGTTAATGAAACATCAAAATACTGTAAGAAAAAGGAT
ATATACCAGATTAGTAGGCATTATAATGAAATTCCGTTATAATTTGGAGA
TTATGTGGGATGATGTTATTTATATATATTGTATAAAATATATGTTGTAT
TTACTTAAGCTCTTTACATAGCAGTTATATTTGGTTAGATATATTCTTAA
TTTTAACTTCATATAAAATAATAATATAGTAGTATTACTAACATTATATT
ATACTCATTTTATGACACTTAGCTAAATTACCTTAAATAGAAGGTTGCTT
ATACACTTTTGCCATATATATGATGCATTTTATACAAAAAATACTATTCT
TACTAACATTTGGTATAACTTTATTATAAAAATGGATATACTTTTATAAT
GAATTTAAAAAATATATACTTATAtatatactTTAATATAAAACGTAAAC
AACGCCCTAAAACTTAAATACTGTATAAATTTTAAAATAAAAAAGTTTTA
TTATTATTATAATCCTTAAAACCATATAAATAATAATTTTTTAAAATAGA
TTAAATTTTTATATACTTGTTTATTATAATATATAATATAGTTTTTTCTA
AAATTATAGTATTTTAAAGTTATATGCTCCATTTTCTATCCAAATTACAT
AATTTTAATATTACTTTTAATTAATATATATACATTACAATTATATTTTA
ACATTTTAAATAACTTTATTTTTATTCCTACATATTCTAATTTATAAGTA
TTCCTTATTGAGTAATTTTATAACATATTTTCCCATCttttccattcTTT
AAAAGAACAATTAGCACTGAACCCATACTTATAAGCTTAAATAAGTCTTT
GAATGTATATTATTTTTAAAATGATGCTTAGTAAATATTAACAAATAAAT
AAGTATTGAAGGAAATTTTAAAGTATAATATAAAACTATGTTTAATTAGG
TTGTTATATTCCCCTTTAAGAGGAGAgAGATAAGATATATTTATTCTTTT
AATATATAAATTTAGATAAATATTCGTTAAATGTTCTGCACTGTTCATTA
TTATCTTATATATTTTATTGTtattgttaTCAATGGATATACATTAAAAT
AATTCGTTATATTTTCTATATTTTATTAATTCTATGGTAAAATAATGATA
ATATAATTCGCGTTAATATGAAATAATAAAAAGAAATTTAACGTTGAGTC
TTTATCATTTTCTTTATTTATCCAGTTTTTTAAAATATAAAACTACAAAT
CCCAAATTGAATCTTTAACAATTATATAACATTGATACCTTTATAATGTA
TTATTATGTGTCTTTTCGATAATATTAATGTTTAATTATATTAATTTTCC
ACAAAAAACAATATTTCAATATTAGTTACTAGTATATTAATTTATTATAT
TATATTTATAGGGGTATAATAATATTGTTATTCTCTATATATATTATTTA
TAATTATTAGTACAAACTATAACATTATATTTTATTAATATACTTATATT
TTATTTTTTAACAATTTTAAATGTAATATATTTATACTTAAAAACTATAA
AGCTTAAAAATTAATATTAATTAATCTAATGTTATATCTTTATAGTAAAT
AAACTAATGTATATATAAGTATCTCTATTATTTAAATTTAAAACTTTAGC
ATAAAATGAAACTATATATAATCAAAAATTAAAAGGATAGTATACATATA
TCTATAATTTAATTTTTTATTAATATGCATATTTTTATTGATTATTAAAA
ATATTAGATGCATAAAATTCATTTTATAGATAACGTTGTATTCTCGATCG
ATATTTTATGAATATCTATTATTACATTTCAGTTGAATAGCATGATTTAA
AGCAAAATAAATATGATACAAGTTATAAGTTTTACTAAATAAAATGTTTC
ATCAAATAAAAAAACATATTATGATATGCATAATTCAATATAGCTTTGGG
TTATCAAGGCTTATGTAATAGGCAATTATGATATAGATAATATGAATTAA
TATATGCTATATAGACATTTTATTTTAATCATAATAAATCGGCATAAACA
CTCAATTATATATATTATAACTTATAAAACATGTTACGCAATTCATTACA
TATTAGCTTATGCCCATTCTTGGTTGCATATTTGGACTTTTGATTTCATC
TTGTGATTAAAAATACGAGTATAGTACATATATTAAATTAGTGTTTAATT
ATAAAAATTAAATAAATATATAATACTTAGCTCTAACCCGAATATGGGTT
CCACAATACAACCCTGACCCATAACATAAAAACTATAtaaaaactaTGAT
CAAAAATTACTTCCAAATAAACAGTTTCTTAAAATATATAAACCATTATT
ACTATTCCTGAAATTGTCACTCTCTTCGAATCATATATTATTGATTCATT
CTCTTCTTTATATTTTTTATTTTTTCTCTTAATTTTTGTTTTTGAACTCT
TTTCCGAAATCCAAATAACGAATACTGATATAAAATGTTAAGAAGCGTAC
GGTTGTTTGTTAATGTTTGCATATATATAATATATTTTTTTAATTCCTTA
TTATTTACCTTATAAGAAATTCCTAAAAAAAATCCTATTGCACCAAATAT
CGATAAAACTATAAATAAGTTCTTTGATATCGACGAACTTGATGATGCAA
CTTCAGAAGTGTGTGCAGAATTGTCTGTTATTTCTATCGATGGAAAGGAC
GAACTATTTTTACATTTCTTTTTTAAATTACCATAATCAGTTGATAAATT
AGATAATATTTGTCTATATAAACTATTATCATTATTACTAGAATCTCCAT
AAAGTTCTTTATAATTGTTAACAAATTGTTTAGCGTTTGATATATATTTC
GTGCAATCTGGATTGTTTTCATCCAAATAAAAATACATATTACATAAACT
TTTAAATAAATCATAAAGTTTAGATATTTTTTCATTAGAAATATCCATGA
ATTCTTTTTTTTTATCTATAAGATCCTTATAATTTTTATACTCTTTAACA
TCAGCTATAGAATTTTTATACCTATCATTATCTATAGTTGTACTATAAAA
ATATTCTAGATTGGTATCATTTCCTGTTTGTTCCTTTAGGTTTAACATAT
AACTTAACCATATCATAATGTACTCAACAATATTGATGTTACTATTTGCA
ACAGACTTAAACAATTGAGAAGTCCCAAATATTTGATTAAAAAGATATAA
ACATCCACCATTAATTTTTTCGGCATCAGTATCACAACTATAACTATCAC
AATAACCATCTAAGAAATTTTCTGTTTTAAATTGGTACTTATTATCACTG
GTTAATTTATCGGGAAATTTACCCCATACATTCTCGAACTTTTCACACTA
GGAAAAAATTTAAAAACATTTATTAGAAATGTATATTATTGAACATTTTA
TTAAAATAAAATTTAATGATATTTAAATATAATGCAATATCAAAAATGCA
TATACCACTTTCTTATTCATTATAATGGAATCTTATTTTTGATTTGTAAA
TTTAATAAAATCATGCTGTTTTATATACACTGCTCCCAATATGTGACGCA
AATAATTTAACCCTATAAATAACAACTGTTTGTAGTTAAATATATTATAA
GTTTTTCAATAATTAAATTAATATAAAATAATAATACAGTAGTATTACTA
AAATCATATTATACTTATTTTATGACAATTAGCTAAATTACCTTAAATTG
AGGGTTGCTTAATACATTTTTGATTAAATATAGATATGATGCATTTTATA
CAATAAATGCTATTCTTACTAGCATCTGCTATAACTTTATTATAAAAATT
AATATACTTTTATTATGAATTTAAATTATGTTTGAACATAGAAAAGGAAT
ATATTTATATTTTATGTTTTAATGACTTGAATTCTAAAACTTAAATACTG
TATAAATCTAAAAAATAATATTATTACTATAATCCTTAAAAGTATATAAA
TCGTCGCTTTTAAAAATATATTAAATTTTTATATACTTGTTTCTTATGAT
ATATAATATAGTTTTTTCTAAAATTATAGTATTTTCAAATTAACTTACAT
GCTCCACTTTCTATGCAAATTACATAATTTATATTTTTTTTATTTAATAT
AAATAAATTCACAATTAATTTTAATGAATCTTATAACATTATTTTTATTT
TTATATACTTCAATTTATAAATATTCCGTATTAGATAATTATAGAATATA
TTTCGCGTATCATTTCCATAGTTTAAAACACCAATTAGTACTGAACCCAG
ATTTATTATGTTATTTATAAGCTTAAATAAGTCTTTGAATATAGATTATT
TTAAAAATAATACTTAGTAAATATTAAATATAGCATATAAATAACTATTG
ATGCAAATTTTAAAGTATAATAGAAAACTATATGTATTAGGTTGGTATAT
TGCACTTTGAGAGGAgagagaTAGATATTTGCTCTTTTAATATATAAATT
TAGATAAACATTCGCTAAATTTTCTGAATTGTTCAGTTTTATCTTAAATA
TTCTATTGTTATAGTTATCAATGTATATACATTCAAATAGTTTATTAAAA
GATCTATATTATATTAATTTTATGATAAAACAATGCTATTTGTAATTAAA
GATTATTTATTAAACAATGATAATATAATACGTGTTAATATGAAATAATA
AAAAGATATTTAACGTTGAGTCTTTATACTTTTTTTTATTTATCCATATT
TTATAATATAAAATTATAAATCCCAAATTGGATCTTTAACAAATATATAA
AAATTATGCCTTTATAATGCATCATTATGTGTCTTTTCAATAATATTAAT
ATTTAATTATATGAAGGTTTCACAATATAAcaatatttcaataTTAGTTA
TTAGTATAGTATTTATTAGATTATATATATAGGCATATAATAATAGCGAT
ATTATATTTATCAAATTATTTACAATTATTATAACAAACTATAACATTAT
ATTTTATTTTTTAAATCTTTTGAAATATAATTTATTTATACCTCAAAAGT
ATAAAGTTTAAAAATTAATAATGATCAATCTAATATTATATCTTTATAGT
AAATAAATTAACGTATATATAAATATTTCTATCAATATTAATTAAAAATT
TAACATAAAATGATACTAAATACAATTGAAAATTAAAAGGATAATATACA
TATATCTATAATTTATTTTTTTATTAATATGCATAATTTTATTGATTATT
AAAAATGTTAGATGCATAAAATGCCTTTTATAGATATCGTTGTATTGTCG
ATACTCGATCGATATTTTATGAATATCTATTATTACAGTTCGGTTGTTAA
AATACAATTTAAATAAAAATAATAATGACACAAATAATAAGTTTTACTAA
ATAAATGTGTTCACCAAACAAAGAAATGTATTGTATATTATGATGTGGAT
AATTCAATATAGCCCCTGATTAACAAGTTTTATATAATAGAAAATTATGA
TATATCATAATATGAATTCATATATAATCGATATCTATATTAATATATAC
AATATAGAAATTTTATTTTAATCATATTAAATTGACATGAACACTCAATT
TAATATATTATAACATATGAAAAAATATTATGCGACACATTTCATATTAA
TGAATATGTTCCTTTggggggCATATTTGACTTTTGAATTTAATCTCGTG
ATTAAACATACGGAATTATACATATATTAAATTAGTGTTCAAATTATAAA
AAATTAAATAAAGATATAATACTTAGCCCTAACCCGAACATGGGTCCCAC
AACATAAAAACTATATAAAAATTATGCAAAAATTACTTCGAAATAGACAG
TTTGTTAACATATATAAATCATTATTACTATTCCTGAAATAGTCACTCTC
TTCGAATCATATATTAATGATTCATTCTCTTCTTTACATTTTTTAGTTTT
TCTCTTAATTTTTGTTTTTGAAATCGTTTCCGAAATCCAAATAACGAATA
CTAATATAAAATGTTATGAAACGTATGATTTTTTTGTTAACGTTTACATA
TATATAATGAAAATAATTTTTTAATTCCTTATTATTTACCTTATAAGAAA
TTCCTAAAAAAAATGCTATTGCACCAAATATCGATAAAATTGTAAATAAT
TTGTTTCCTGTCGACGAACTTGATGATGTAACTCTAGAAATGTATGCaga
catgtctgctgttatgtctgGAAGAGGTGTATTACTGCTATGTTTATTTT
TTAAATTGTTATAATCAGTTGATAAAGCAGACAATATTTGTTTATACGAA
CTACCATCAGTATTATTAGAATCTTCACAAAGTTCTTGATATTTGCTAAC
AAATTCATTCGCACTATTTAACAGTATGTTGCTATCTTTACTCATTGCAC
CATTATCATGCATACTACATAATAGTTTAAATGCATCATAAAGTTTAGAC
AAATCTTTAATATTAATATTCATAAAATCTTTTTGTTTGTCTATGAATCC
CTTAATATTTGTAAATTTGTTTGAATCTTCTATAAATTTACTATATTTAT
TATTACCAATTACATTTTCAGTATAAAAATCGTATATGTTGGTGGGTTTT
TTGTCTGAATTTTGATTTAATTTGTAACTTAACCATAAAATAATATATAG
AAAAAATGGTTTAGCACTATTTATAGTATTACCTTTATTTGGGTATTCAG
TAAAATATTTTCCAAGTAACCATAAAAATCCAATCGTAATTTTTTCGAGC
TCAGTGTTACAGTCTCCATTAGGGCAGTAATTACTGTAATCACTAATTTG
TTCTAAGCCAAATTCTGCGTTTACATTTAATTCATCGGATAAATGCTTCC
TCAAATAATCAAAATTTCCACACTAAAAAACCATTTAAAAAAAATTGATA
AAAAAATGTATTAAGAAAATGTTATTAAAATAAAACTTAATGATGTTTAT
AGGAAATATAATATCAAAAAGTGTATATACTATATCATCTTTCATTATGA
TGGAATATAATTTATAATCTCTAGGTTAAGGGGGTATCATATTATATATA
TATTATAAAATAGGTAATACAATTATTTAACCCTATGTACAGCAATTATC
TGTAGATAAAAATATTTTTATTATTATTAATTTCAATTTAAATATAATAT
GGAACAATATATACATTTATAGTAGTTAGATAAATTACCTTGTTTTAGGG
GTTGTTTAATACATGTTTTATCATATGTATATACAATACAATTTTGCATA
AATTGTTATCCTTAATAACACTCATATGATCATTATTATAAAAATTAATA
TACTTTTATAATGAATTTAAAGTATGTTTGAACATAAAAAATGAATATAT
TTATATCTTCTGTTTTAATGATTTCAATTCTAAAACTTAAATACTTTATA
AATCTAAAAAATACAAAATTCTATTATTACTATAATCCTTAAAAGTATAT
AAATAGTTATTTTTTTAAATATATTAATTTTTTATATACCTTTTCTTATA
ATATATACCAATATTTTATTAAAATTATATTATTTTCGAATTAAGTTGCA
CTGTTCCCTTTTTTAATTGCATATACATAATTTTAATATTATTTTTATTT
AATATATATCCATTCCAATTATATTTAACATTCTCAATAACTATATTTTT
ATTCCTACATATTCCAATTTATAAATATTCCTTATTGGGTAGTTTTATAA
TATATTTTGCACATATTTCCCACGGTTTAAAACGAGAATTAGCATTGGAT
CCGTATTTATAAGCTTATATAACTATTTTAATGCATATTTTTTTAAAAAT
AATACTTAGTAAATATTAAATATATAACACATAAATACGTACTGATGATA
ATTTTTAAGTATAATATAAAATTATGTGTATTAGGTTGGTATATTGCACT
TTGAGAGGAGAGATAAGGGAAGTATGATTTTTTAAGACAAGGATGTAGCC
ATATAAAATTTATTTATATTTTATATTTTCTACCATTAAAACTTTCAATT
AATGTATACATTAAAAATAACTTAGAATTATTACTTTTCTAAATATTAAT
TTGCTTTTATATTTGATAATAAACTATATTTAGTTTTATGATGAAAAACA
ATATTTTTAAGAAGACTAGAATTATTAATATTATTTTGCTTGACAGTGTT
AATTCTAATATTATCGCATTAAAGCATATTTAAATGAATGTTATAATATT
TCATTTTATCCTGTATGCATACAATTTTATTCTTATCACAAGTTTAATAA
TATATATCAAAATATTCGAATCAAATTAGCATAATGTATTTTTCGTATTT
AATACTTTATTTATTGTTATTACTATTATTATTGTTACTGCTAGATCACT
GTATAGTACAACGGAATAATTAATGCCCTTAATATAAATACTTTAAATCA
ATGTATGATATGTCCGTGATTCATTGTTTAAAGTATAACATTTTGTAACA
TATATACTACCTCGTAAAACGATATATTTATAATACATATTTATTAATTT
ATATATGATAACCTAATAAAAATAATATTAGTTCAAATTAAATTAATTAT
TATTTGCCTTTTCGATAAAATTAATATTAGTATTTAATTATATGAAGTTT
CACAATAAAACAATATTTCATTATTAGTTATTAGTAGAGCATTTTATTAA
ATTATATGCATAGATATATAATAATAACGCTATTCTATCTATCATATTAT
TTATAATTATTATAACAAAATATGATATTAAATATTATTAATATAATTAT
ATTTTTTTAACTATTTTAAATATAATATATTTCTAATTTATATATACTTC
AAAACTATAAAGTTTAAAAATGGATATTGATTAATCTAATAGTATACCTT
TATAGTAAATAAATTAATGTATATATAAGTATCTCTATTATTTGAATTTA
AAACCTTAATATAAATATAAAGAAAATGATATTATATATAATCGAAAGTT
AAAAGGATAATATACATATATCTATAATATAATTTTTTATTAGCATGTAT
ACTTTTATGTATTACTAAAAATATTAGATGCATAAAACATATTTTATAGG
CATTGTTGTATTGTCGAATCTCAATCGATATCCCATGCATCTATATTTTA
TGACTACCTATTATATATTGGTAATATGTTTAATTAACAATAAAAATATC
TCCATTAACCTGTAGGTATATTATAATGTAGACAATTGTTCCAAATGAAT
CTAATTATAATTTATACTCTGATATATAATATTATTATACTGTTCGGTTA
TCAAAATGTGATTTAAATTAAAACAAATGATACAAATAATAAGTTTTACT
AAATAAAATGTTTTATCAATAAAGAAACATATTGTGTTATGCACAATTCA
ATATAAATCGGGGTTAAAAAGCTTTATATAATAAATAATTATCATATATC
ATAATATGAATTAATATATGCAATATAGACATTTTTTTAATCATATTAAA
TCGATATGAACACTAAATTATATATATTATAATTTATGAAAAAATGTTAT
GTGACCCTTTTTTGGTTGTATATTTGAACTTTTAACTTCATTTTCGATTA
AACATATAGGGATGGTACATATAATTAATTAGTGTTCAAATTATAAAAAA
TTAAATAAAGATATAATACTTAGCTCTAACCCGAATATGGGTCCCACAAA
CACACCCCTAAcccATAACATAAAAACAATATAAAAACTATGATCAAAAA
TTACTTCGAAATAGACACTTTCTTAAAATAAATCAATCGTCATATTCAGA
ATAATTTATTAATTATCAGTTTTCTTCTTTATTTTTTTAGCTTTTCTCTT
AATTTTTGTTTTTGAAATCGTTTCCGAAACCCAAATAACGAATACTAATA
TAAAATGTTAAGAAGCGTATTATTTTTTTTGTTAACGTTTACATATATAT
AATTAAAATAATTTTTTAATTCCTTATTATTTACCTTATAAGAAATTCCC
AAAAAAATTGGTATTGCACCAAATATCAATAAAACTGGAATTAATTTGCT
TACTATCGATGAGCTTGATAATGCAACATCAGAATTATGTGCATCTTGTC
CAGAatcttgtgcaaaatATTGTtcagaactatgtacattttgtcccaaa
tcATCTATACCTTGTCCAGAAATACCTACAAGAGTTTGTCCGGGATTATC
TTTTGTTTCTTTCGGTGGAGGGGATAAAATTTCTTTACATTCCTTTTTAA
AATCATTATAATCAGTTGATAAAGTGGACAATAGTTGATTATATGAATCA
TTTCCAGTAATACTAGTATCTTTCTTAAGTTCTTCAGATTTTTTAAAAAA
TTCATTATTATCTTCCAAATAATTTTTGCAATTTTTTTTTTCATAATCAA
GTTCATTATACAAGTTACATAATAATTTAAATGCTTCATAAAATTTAGAT
ACAATATTACTATCCATATATAAAAATTCCTTTCTTTTATCTATAAGATC
CTTATAATTATCATGATCTTTTAATTCACTTATTTCCGTCTTATACTTAT
CACAGCTATTTATGTATGCACTATAAAAACTCTTTATATTGTCTCCTTTA
CTATTGGTCAGGTTTAACATATAACTTAACCATATCAAAATGTAATCAAC
AATATAGGGGTTACTATCTTTTGGAGAGGGTAACACACCAGAATCCTTAT
ATAATTGATCCAACAAATATAAACATCCAGCACTTATTCTATCGTAATCA
CTTTGACATTGATTACTATTACAATAATTATTTAAAAATTCTTCATCTTT
AAATTGATAATATCCACTACTGTTCAATTGATCGGGAAGCGAGTTCCTTA
CCTCCTGGAACTTTTCACACTAAAAAAACATTTAAAAACAATTAATAAAA
ACGCGAATTATTAAGAATTTTATTAAAATAAAGTTTAATGATATTTATAT
GTAATACAATATAAAAAAATGTAAAGGAAACTATTATTATTAAAAAATGC
ATATACCATTTGCCTATTCATTGTGATAGAATTTCATTTTATATTTATAA
ATTGAATAGAATCATGCTGTTTTATATACACTGCACCAAATATACGACGC
AAATACATTAACCCTATATATAACAATTTCCTATAGTTAAATATATTATA
TGTTTTTCATTAATTAAATTAATATAGAATAATAAAATAATATTATTACT
AAAATCATATTATACTTATTTTATGACAATTAGCTAAATTACCTTAAATA
TAGGGTTTCTTAATACACCTTTTCCATATGTATATATGATGCATTTTATA
CAAAAATGACTATTATTAATAAAATATGGTATAACTTTATTATAAAAACG
GATATACGTTTATAAAGAATTTAAAGTATGTTTTAAGATAGAAAAGGAAT
ATATTTATATTTTCTGTTTTAATGATTGTCTTTCAAAAACTTAAATACTG
TATAAATATAAAAAATTAAAAATTATATTATTGCTATAATCCTTAAAATA
TATAAATAGTCATTTTTTAAAATATATTAAACTTTTATATATTTACTTCT
AATACTATATACAATGCTTTATTAAAATTAAAGTATTTTCAAATTAAGTT
GCATTGTTTCCTTTCTATGCAATTATATAAATTTATATTGTTTTTAATGA
ATGTAAATAAATTCAAAATTCATTTTAATGTGCTAAATAACTTTATTTTT
ATTCCAATATACCTTATTGGGTAATTTTATAATATTTTTTACGCGTAATT
TCCACTCTCTAAAACAACAATTAGCACTGAACCCGTACTTATAAGCTTAA
ATAAGTCTTTGAATGCATATTTTTTTAAAATAATGCTCAGTAAATATTAA
CAAATAAATAAGTATTGATGTAAATTTAAAGTATAATAGAAAACTATGTT
TAGTTAGGTTGCTATATTACCTTTAAGAGGAGAgAGATAAGATATATTGC
TATTTTAATATATAAATTTAAATAAATATTTGATAAATGTTTTACATAGT
TCATTTTATCTTATATATTCTATTGTTATAGTTATCAATGTATATATATA
TTCAAATAATTTATTAAAAATCCTATATTTTATTAATTCTACAAAAAACA
ATAATAATATAATACGCGTTAATATTGAATAATAAAATGATATTTAATAT
TAATTAAGTATTTAACCCTTTCTCCATTAATCCATATTTTTAGAATATAA
AACTACAAATCCCAAATTGGATCTTTAACAAAATATATAACATTGATACC
TTTATAATGCATTATTATTTTTCTTTTCGATAATATTAATGTTTAATTAT
ATTAATTTTTCACAAAAAAACAATATTTCAATATTAGTTACTAGTAGAGT
AATTTATTATATTATATTTATAGGGGTATAATAATAACGTTATTCTATct
atctAATTATTTATAATTATTAGTACAAACTATAACATTATATTTTATTA
ATATACTTATATTTTATTTTTTAACTATTTAAATATATGTTTCCAATTTA
TATATACCTCAAAACTATAAAGCTTAAAATTAATAGTGATTGATCTAATA
TTATACCTTTATAGTAAATAAATTAAAATATATATAACTATTTCGATTAT
TTGAATTTAAAACATTAAAATAAAATGATACTATATATAATAAAAAATTA
AAAGAATTGTATACACATATATAATGTAATTTTTTATTATATTATTAAAA
ATATTAGATGCATAAAATGCCTTTTATAGATAACGTTGTATTGTCGACTC
CCGATCGATATCCCATGCATCTATATTTTATGAATATATATTATTAAAGT
TCAGTTTGATAATATGATTTAAATTAAAACAAATATGATACAAATTATAA
GTTTTACTAAATAAAATGTTTCATCAAATAAAAAAATATATTATGATATG
CATAATTCAATATAACTCTGGGTTATCAAGACTTATATAATAGACAATTA
TGATATAGCATAATATGAATTAATATATAGCCAATATCAATATTAAAATT
TAATTATATATATTATAACTTATGAAAAAATGGTATGTGGCTCTTTATAT
TAATGGCAGTGCCCCTTTTGGTTGCATATTTAGGCATCATTTCGAGATTA
AACATACGGGATGATACATATATTTAATTAATTTTAAAATTATACAAAAA
TAAATGCAATATAATGTATAACCCTAACCCAATATGGTTCCCACAATATA
AAAACTATATAAAAATTATGACAAAAAAATACTTATTTCCAAATAGACAG
TTTCTTAAAATTTATTAATTATTATTACTATTCCTGAAATATTCACTACT
CTTCAAATCATATATTAATGATCCATTTTCTTCTTTATTTTtttatcttt
ttatcttttCTCTTAAATATTGTTTTTGAGATCGTTTCCGAAATCCAAAT
AATGAATACTAATATAAAAATTAAAAAAAATGTATAATTTATTTATATTA
ATAAATTACTCAGTGTGTATATATTTTTAATTGACTTATTATTTACCTTA
TATGCAATTCCTAATAAAATTAATGTTGCAACAAATATAATTGGAATTAA
AATTAATTTATTTACTTGTGATGGACTTGGTAATGTTGAATCAGAATCTG
ATACTTTAGCTTCATAACTTGATGCTGGCGTTTCACTCAAGGAGACATCT
TGTGTTTCTTTAGGATTTGATATGTCAACATTTTCAACTGTTTTTTTTGT
TGGTAGCGAAGGAAGATTTATTGGTTTACCATCAACTTTGTTTTTTTCAA
AATTATAATAATCACTTGATAATGCCGACAATATTTTATTATATGAATTC
CCTTCATTATTATCattatcattAAAAAGTTGTTTGTATTCATTAGCAAA
TTTTTTAGCGTATTCTAAATACATCTCGCCCTTGTTTTTTTTACCAATAT
TGATATACATGCTGCATATGTTTTTAAATAAATCATAAAATTTAGACATA
ACACTAATATCAATATCCATCAATTTATTTTGATTTATAAGATCAATATA
ATTTTTATATCCCGTAGCACCATCTATAGTCTTTTTATACTCCTCAACAT
TTTCCATATGCTTACTATAAAAATCGTTAAACTTGGTGATTTCCTTTTGT
GGTTTTTGATTTAACTTATAACTTATCCATGTCATAATGTATGTAACAAT
ATTCATATTTCCATTTGCATTACTCGAAAAATTATATGAACTTCCATAAA
ATTGTTTAAATAACCATAAAGATCCAGCATTAATCTTATCGATATCATTT
TCACATTTTCTATTAGAGCAATAGATATTGAGCGATCCACCTTTAAAATC
ATATTCTCCAGAATTCAATTCATCGGGAAAAGCCCTCCACATAGTATCAA
ACTGATCACACTAAGAAACCATTTTAAAAAATCATATAAAAATGTCTATT
AAAATGAACTTATTATTAATTTATAGATAATAAAATATCAAAATTGTGTA
ATAACAAACATTTTTATTCAAGAAATTGTATGTACCATTTTACTAGTCAA
CATATTGGAAAATTATTTTTGAACTATAAATTAAGTACATCATATTAATT
TAATATATACTGCATCAAAATAGGGACGTAAAATTGGATTCTCTATATAA
CAATTATCTGTAGTTAATCACATTTTATTTTTAATGTTAATTTAAAATTA
ATGTAAAGTAATAATACAATAGTAACATCATAGTAAGTTTATATATATTT
ATGAAAATTAGCTAAACTGCCTTAAATTGGAGATATCTAATACATTTTAG
TAATATTTATAACATAATTTATACTTAAATTTATGATTAATAATAATATC
CATTATAATTTTATTATAATAATTTAAGGAAATTTGAATGAGTTTAAAAT
ACATCCACTTATATTTGTCTCAATATAGAAAAATACAAATTTGTTTCTCA
TGCTTTAACAAATATATTTATATCCATGAGCCTGTAAATATGTAAAAATT
AATAAATCTATTATTACTATAATCCTTAAAATATATAAATAGTCATTTTT
TAAAATATATTAAATATTTACATATTTGTTTCTTATAATATAGAATATAG
TTTTTTCTAAAATTATAATATTTTCAAATTTAGTTATGCTACTTACATCT
ATATGCAAATTATATAATTTTATATTGTTTTTAATGAATATAGATAGATT
CACAATTCATTTTAATGAGTACAATAATTTTGTTTTTATTCCTATGTACT
TCAATTTAGAAGTATACCTTATCGGATAATTTACAATATATTTTACGCAT
CTTTTCCACTGTTAAAACAACAATTAGCACCGGTCCCGTATTTATAAGCT
TAAATAAGTCTTTGAATGTAAATAGTTTTTAAAATCATACTTAGTAAATA
TTAAATATTAATACATAAATAAGTATTGATGCAAATTTTTTAGTATAATA
AAAAACTATGTTTGGTTAGGTTGTTGTATTGTCATTTAAGAGGAGAgAGA
TAAGATATATTTGCTCTTTAAATATATAAATTTAGATAAATATTCGCTAA
ATGTTCTGCATTATTCATTTTTATCTTATAAATTTTATTGTTATAGTTAT
CAATGTATATATATTCAAGTAATTTGTTAAAAATTCTATATTTTATTAAT
TCTACGATAAAACCATGCTAATTTAGATTAAAAAATTATTATTCAATAAA
AACTAATAATATAATACGCATTAATATGTAATAATAAAATGGAATTTAAC
ATGAATTGAATCTTTAACTTTTTCTTTATTTATCCAGTTTTTTAAATACA
AAATCACATATCCCAAATTGGATCTTTAACAAATATACAAAAATGATACA
TTTATAATGTATTATTATGTGTCTTTTCAATAATATTAATATTTAATTAT
ATGAAGATTTCACAATATAACAATATTTCAATATAAGTTATTCGTAGAGT
ATTTTATTAGTTTATATGTATAAATATATAATAATAACGCATTTTATCTA
TCATATTATTTATAATTATTAAAACAAACTATAACATTAAATTTTATTAA
TATACTTATATTTTTTCAATTAACTATTTATAATATATTTCCAATTTATA
TATACCTCATATCTTTAAAATTTACAAATTAATAGTGATTAATCTATTAT
TATACCTTATGATAAATAAATTAACGTATATAATGCAAATTCTATTAATA
CAAATGTAAAGGAAATACAAAAAGGGAATAGTAACATAATTAAAACTTAA
AAAATATTATATATAGTTCAATTTTTTATGTATTAAAAAAAATGTTAGAA
GCATAATAATATTTTATAGATTATGTTACATTGTCGATTCTCGATCGAAA
CTCTAACATCTATATTTTATGAATATCTATTATTATAGTTCAGTTGGATA
ACATGATTTGAATCAAAATAAATATGATACAAGTTATAAGTTTTACTAAA
TAAAATTTTCATCAAATAAAGAAACATATTATGATATGCATAATTCAATA
TAGTCTCTGAATAACATGTTTTATATAATGAAAATTATTATATAGCATAT
ATCTATATTAATATATACAATATAGACATTTTATTTTAATCATATTAAAT
CAGGATGAACACTCAATTATATATATTATAACTTATGAAAAAATGTGATG
TGGTCCTTTTCAAATTAATGGCAGTATCCTTTTGTTGTATATTTAAGCTT
CATCTAGAGATTAAACATATAGGGATGGTACATATATTTAATTAGTGTTC
AAATTATATAAAATTAAATGCAATATAATACTTAACTCTAACCCGAACAT
GGGTTCCATAAccacaaccccgacccACAATATAAAAATTATGCAAAAAT
TACTTCCTAACAGACAGTTTCCTAAAATATATAAATAATTATTATTATTC
CTAAATTGTCACTCTCCTCGAATCATATATTAATGATTCATTTTCTTCTT
TATATTTTTTATTTTTTCTCTTAATTTTTGTTTTTGAAATCGTTTCCGAA
ATCCAAATAACGAATACTAATATAAAATTTTAAGAAGCGTACGGCTGTTT
GTTAATGCTTGCATATATATAACAATTTTTTTTTAATTCTTTATTATTTA
CCTTATAAGAAATTCCTAAAAAAAATCCTATTGCACCAAATATCGATAAA
ACTGTAAATAATTTGCTTGTTATCGACGAACTTGATGGTGTATCTTCAGA
ACCTTGTCCAGAAAATTGCTCAGGACTTTGTATTTTTTCTACTGATGGAA
GGGATGGAATATCCTTACAACTACTACATTTACTAGTATAATAATTTTTA
AAATTAATATATTCATTTGATAAAGTAGACAATAGTTTATTATAGGAACT
ATTACTAGTAATAACAGAGTTTTTATTCATTTCTTTATATTTATTAACAA
ATTTATTAGCATTTTGCGAACAGATTGAGCAATGTGATCTCGTTTCATTA
AAATTAGTATACATTTCACATATTAATTTAAATACTTCATAAAAATTAAA
TATAATATTTTTATCCATACCCAAAAAATATTTTTTTTGATCTATAAGAT
CCTTATAATTTTTATAATCTGTAACATCAGGTATAGAATTTTTATACCTA
TCATTATTTATAGTTGTACTATAAAAATATTCTAGATTCTTCACATTTCC
TACTTGTGGTTTTAGGTTTAACATATAACTTAACCATAGAATAATATAAT
CAACAATATTTATATTATTTTGCGCATAATACGATGACCAAGAACTCCCA
ATGAATTGATTAAGGAAATAAAAAAATCCGGCATTAATTTTATCGAGATC
ACCTTTACATTCATTATTAAAACAATAACTATCTAAGAAATTTTCTGTTT
TAAATTGATACTTATTATCACTGTCCAATTCATCAGGAAATTTATCCCAT
ACACTCTCGAACTTTTCACACTAAGAAATCATTTAAAAACAATTAATAAA
AACATGTGTTATTGAAAATTTTATTAAAGAAAAGTTTAATGATATATATA
ATATAATATCATAAAATGTAAAGGAAATTATTATTATTAAAAAATGCATA
TACCACTTGCTTATTCATTGTGATAGAATTTCATTTTATATTTGTAAATT
GAGTAGAGTCATGCTATTTTATATACGATGTCCCCAATATGTGACGCTAA
TACTTTAACCCTATATATAGAAACTGTCTGTAGCTAAATATATTATAAGT
TTTTCAATAATCAAATTAATATAGAATAATAATATAGTAGTATTACTAAA
ATAATATTATAATTATTTTATGGCAATTAGCTAAATTACCTTAAATAGAG
GGTTTAGTTAATACAGTTTTGATTAAATATAAATATGATGCATTTTATAC
AAAAAATGCTGTTCTTACTAACATCTGGTATAACTTTATTATAAAAATGG
ATATACTTTTATAAATAATTTAAGTATGTTTGAACGTCGAAAAGGTATAT
ATTTATATTTTATGTTTTAATGATTGCCCTTCTAAAACTTAAATACTGTA
CAAATTTAAAAAATAAAAAATTATATTATTACTATAATCCTCAAAAGTAT
ATAACCAGTAATTTTTTAAAATATATTAAATTTGTATATACTTTTTCTTA
TAATATATAATATATTTTTTCTAAAATTATAACATTTATAAAATAAGTTG
CATTGTTCCTTTTTTAATTGCATATACATAATTCTAATATTATTTTTATT
TAATATATATCAATTCCAATTATATTTAACATTTTCAATAACTTTATTTT
TATTTCTATATAATTAAATTTAGAAATATATCTTATTGGGTAATTTTATA
ATATATTTTGCACATCTTTCTCACGGTTTAAAACGACAATTAACACTGGT
CCCGTATTTATAAGCTTAAATAAGTCTTTAAATGTATATTGTTTTTAAAA
TGATACTTAGTAAATATTAACACATAAATAAATATTGATGCAAATTTTAA
AGTATAATATAAAACTATGCATAATTAAATTGTTATATTTACATTTTAGA
TAGGAGAGATAAGGGAAGTATGTTTTTTTAAGACAAGGATGTAGCCATAT
AAGATTTACTTATTATGCATAGTTTAATTATGTTTTATATTTTATACCAT
TAAATCTTTCAACCCATGTATATATATTAAAATTAATCATTAAAAATGGC
TTAGAATTATTTTCTAAATATATAGTTTGCTTTTATATTTTATAATAAAC
AATATTTAGTTCTATGATGAAAAACTATAAAATTATTAATATTATTTTTC
TTGGTAGTGTTAATTCTAATATTATCGCATTAATACATACTTAAATAAAT
GTTATAATATGTCATTTGATCTTGTATGCATACAATTTTAATCTTACCAT
ACCTTTAATACTATATATGATGAATTTATACCCATATAGTGTATCAAATG
AATTTAATGGTTTGTTCGTATTTAATACGTTTTTCTATTGTTATTACTAT
TATTATTGTTACTGCTACATCACTGTATAATACAACGGAATAATTAATGC
GCTTAATCAAAATACTTTATATCAATTAATAATTTTTTTGTTTCATTGTT
TTAAAGTATAACATTTTAGAACATAATATTTCGTAATAACAATATATTTA
AATTATAAATTTAGAGTTTTTATATCCATAATAACCTAATAAAAACATTA
TTAGTTCAAATTAATTATTACATTCATTTTCTGTATATTTTGCATTAATA
TATGATTGTATATATTTCCAAATTTAACATATTTCAGTTTTAGCCATTGG
TACAATATTATATATATTAGAACAATAACGTTAATGTTATATACCAAGTT
GTTTATAAGTATTATAACAAACTATAACATTAAATTATATTATATACTTA
TATTTTTTCATTTAACTATTTTAAAATTTAATTTATTTATACCTCAAAAT
ATAAAATTTAAAAATTAATAGTGATTTATCTATTATTGTATCTTATGATA
AATAAATTATGGCATATAAAGCAATTTCTATTCATATTAATTAATTTTAA
TAAAAATGTAAAGGAAATACAAAAAGAGAATAGTAACTACAATAAAACTT
AAAAAGTGTTGTATATAGTGTATTTTTTATGTATTACTAAAAAATGTTAG
AAGCGTAATAATATTTTATAGACAACGTTACATTGTCGATTTTCAATCGA
TATCCCATGCATCTATATTTTATGAATATATATTATATATTAGTAATATG
TTCAATTAATCTTAAAAAAACATATATTAATATGAAGGTATATTATATTG
TAAAGGGATATTCAGAATGGATTAAATTATAATTTTACCTTGATATGAAA
TATTACTATATAGTTTGGTTGGAAAGTTATAATTAAATCAAATATTAGTG
GCACAAATTATAAGTTTTACTAAATAAAATATTTCATCAAATAAAGAAAT
GTATTGTGTAATGTATAATTCAATATAACTCTGGATTAACAATCTTTATA
TAATAGATAATAAAGGCTCTTATGCATGGTTAACCAAAAAATTGTAGTAA
TATATACAATGCGAAGTTATAATATTGTCACATTTAATATATATTAACGA
ATTATGTATAAGTATTATAACTTATAAAATGTTATGTACccccttttttG
GTTGAATATTTAGACACAATCTCGAAATTAAACATACGGGGATGGTAAAT
ACATTTGATCAACATTTGCAAACCAATAAATATTATAAATTTATTCAAAA
TTAAATGAAATATTATATTTAACCCTaacccaaacGTGGGGTCTACAAAC
ATAATCTCAATCCTGACCCACAACATAAAAACTATATAAAAATTATGCAA
AAATTACTTCGAAATAGACAGTTTCTTAAAATATATTAATCATTATTACT
ATTCCTGAAATAGTCACTACTCTTCGAATAATATATTAATGATCAGTTTC
TTCTTTACTTTTTTAGCTTTTCTCTTAAATGGGGTTTTTGAGATCGTTTC
CGAAAACCAAATAACGAATACTAATATAAAATTTTAAGAAGCGTAGGGTT
GTTCGTTAATGTTTACATATATATAATATTTTTTTTAATTCCTTATTATT
TACCTTATAAGAAACTCCCAATAAAATTGATGCTGCAATAAATATAATTC
CAATTGTAATTAGTGTATTTTTTGTTACTGAACATTCtgtcactggacta
tttgtcactggactatttgtcacttgactttttgtcactgaacattctgt
cactggactatttgtcactgaactTCGTGGACAAGTTTCAAGGAATTTGA
TATTATTACATCCACGTGCATTATATTTCTCTTTAAATTTGTCATAATCT
TTTGATAAACTTAACCATAGTTGAAAATAAGAACTTCCTTTATTAATATC
TAAACCATTTTTAAGTTTTTCATATTTTTCATAAAATTCTCCAGCATTTA
TTAAACATTTATTGCATTGGGTTTTTGTTTTATCAACTTCACTATCCATC
TTACATAATAATTTAAATACTTCATAAAAATTAGATATATCTTTAATATC
AATATTCATCGATTTTATTTTTTGTTTTATATCGATATTAATCTTATTAT
AACTATCACCAATTGTTTTCTGATCATATTTACTATTTGTTTCTATATGT
TTAGTATAAAAATCGTTTAATGTGGTGGTTCCATTTTGTGCTTTTTGATT
CAGTTTGTGACTTAACCATAAAATAGCGTATTCAGCAAGTTTATCACTCT
CTAAATTTTTCATATCACCAAAATCCTTAAAGAAAACTAAAAATGCTATA
AAAGCAGAACTAATTTTTTTGTTATCATCATTATCACAATTATTACCAGG
ACAATGCAGATTGGTATGAATTCCTGTGAACTTATAATTTTGAGAATCTC
GATCGAAGACAAGACCATTATCGGCCATTTTAAGTCCATCACACTACGAA
TATATTTTACGAATTAAACAAAAAAATGCATTAATATAAATGTTACTAAA
ATGAAAATTAATATAATTTATAGTTAATGCAACATCCAAATAATGTAAGA
AAAAGGATATATACCAGATTAGCACCCATTATAATGAAATTCCGTTATAA
TTTGGAGATTATGTGGGATGATGTTATTTATATATATTGCATAAATATAT
GTTATATTTACTTAAGCTCTTTACATACCAATTATCTTTCGTTATATATA
TTCTTAATTTTAACTTCATATAAAATAATAATATAGTAGTATTACTAAAA
TCATATTATACTTATTTTATGACATTTAGATAAATTACCTTAAATAGAGG
GTTGCTTAATACATTTTATACAAAAAATTTCTATTTTTACTAACACTTGG
TAAAATTTATTGTAAAAATGGATATAATTTTATAAAGAATTTAAAAAATA
TATACATATCCTTTAATATTGAACGTAAACAACGCCCTAAAACTTAAATA
CTGTATAAATTTAAAAATAAACAAGTTTTATTATTATTATAATCCTTAAA
ACCGTATAAATAATAATTTTTTAAAATATATTAAATATTTATATACTTGT
TTCTTATAATATATAATATAGTTTTTTCTAAAATTATAGTATTTTCAAAT
TAAGTTATATTCTCCATTTTCTATCCAAATTACATCATTTTAATATTACT
TTTAATTAATATATATACATTCCAATTATATTTTAACATTTTAAATAACT
TTATTTTTATTTCTACATATTCTAATTTATAAGTATTCCTTATTGGGTAA
TTTTATAATATATTTCCCCATTTTTTccattttTTAAAACAACAATTAGC
ACTGAACCCGTATTTATAAGCTTAAATAAGTCTTTGAATGTAAATAGCTT
TTAAATAGTACTTAGTAAATATTAAACATATATACCTACTGATGATATTT
TAAAGTATAATAGAAAACTATGTTTAATTAGGTTGTTATATTCCCCTTTA
AGAGAAGAGAGATAAGATATATTTATTATATAAATTTAGATAAATATTCG
TTAAATTTTCTACATTGTTCATTTTTATTATATACATATATATATTTATT
GTTATAGTTATCAATGTATATAAATTCAAATAATTTATTAAAAATTCAAT
ATTTTATTAATTCTATGGTAAAACGCTAATAATATAATACGTGTTAATAT
GGAATAATAAAATGAAAATTTAACATTGAGTCGTTAGACTTTTCTCTATT
TATCCATTTTTTTATAATATAAAACCACATGTATCAAATTGGACCTTTAA
CAATATATATAAGATTGATACCTTTATAATGTATTATTATGTGTCTTTTC
GATAATATTAATATTTAATTATATGAATGTTTCACAATAAAATAATATTT
CAATATTAATTATTGGTAGAGTATTTTGCTAGTTTATATGTATAGGCGTA
TAATAATAACGCATTATATCTATAATATTATTTATAATTATTAGAACAAA
ATATGATATGAAAATTTATTAATATACTTATATTTTATTTTTTAACTATT
TTAAATATAATATATTTCTAATTCATATATACCTCAAACTATAAATTTTA
AAAATAATAGTGATTAATTTAATATTATATCTTTATTGGAAATAAATTAA
TGTATATAGAACTATCTCTATTATTTGAATTTAAAACCTTAATTGAAATA
TAAAGAAATAGAGAAAATTATACTAAATATAATCGACAATTAAAAAGATA
GTATACATATATCTATAATGTATTTTTTATTAATATGCATATTTTTATTG
ATTATTAAAAATGTTAGATGCATAAAATGCTTATTATAGATAACGCTGCA
TTATCGATTCTCGATCGATATTTTATGAATATCTATTATTACAGTTCGGT
TGTTAAAATAAAATTTAAATTAAAACAAATATGATACAAATAATAAGTTT
ATTAAATAAAATGTTTCATCAAATAAATAAATATATTGCGTATTATGATA
TGCATAATTCAATATATCTCTGGGTTAACAAGTCTTATATAATAAATAAT
TATGATATATCATAATATGAATTAATATATGCAATATAGACATTTTTTTT
AATCATATTAAATCGATATGAACACTAAATTATATATATTATAATTTATG
AAAAAATTTTATGTGGCTCTTTTCATATTAATGGTAGTACCCCTTTTTTG
GTTGCATATTTAGGCTTTACCGCATGATTAAACATACAGGATGGTACATG
TATTTAATTATTGTTCAAATTATACAAAATTAAATGCAATATAATACTTA
ACCCTAacccAAATATGTGGTCCACAGACATAACTCTGACTCACAACATA
AAAACTATATAAAAATTATGAAAAAATTACTTATCTCCAAATAAACAGTT
TCTTAACATATATCAACCATTATTTTATTCCTTGAATAGTCACTACTCTT
CGAATCATATATTAATAATCCATTTTATTCTTTATTTTTTAGTTTTTCTC
TTATTTGTTGTTTTTGAAATCGTTTCCGAAATCCAAATAACGAATACTAA
TATAAAATGTTAAGAAACGTATGATTTTTTTGTTAACGTTTACATATATA
TAATTAAAATAATATTTAAATGTAATATTTTTTAATTCCTTATTATTTAC
CTTATAAGAAATCcccaaaaaaATTGGTATTGCACCAAATATCAATAAAA
CTGGAATTAATTTGCTTACTATCGATGAACTTGATAATGCAACATCAGAA
TTATCTATATTTTGTTCAGAATCTTGTTCAAAAGTAAgttcataatcttg
tccaaGAATTtgtccaaTATTTTCTTTTGTTTTTTCCGGTGGAGAGGATA
AAATTTCTTTACATTCCTTTTTAAAATCATTATAATCCTTTAATAAAGTA
GACAATATTTCTTTATATGGACTGCTATTAGTAATATCAGAATCTTTAAG
TTCTTTATATTTTTTATCAAATTCATTATCACCTTCCAAATAATTCTTGC
AATTTTTTGTTTCATAATCAAGTTCATTATACAAGTTACATAATGATTTA
AATGCTTCATAAAATTTAGGTACAATATTACTATCCATATACAAAAATTC
CTTTCTTTTATCTATAAGACCCTTATAATTCACATGCTcttttaattcac
TTATTTCTGTCTTATACTTATCACAACTATTTATGTATGGATTATAAAAA
TCATCCATAATTTTGTTTTCACTTTTGCCCAGGTTTAACATATAACTTAA
CCATATCAAAATGTAATCAACAATATAGGGGTTACTATCTTTTGGAGAGG
GTAACACACCAGAATCCTTATATAATTGATCCAACAAATATAAACATCCA
GCACTTATTTTATCGTAATCACTATGACATTGATTACTATCACAATAATT
ATTTAAAAAATCTTCATCTTTAAATTGATAATATCCACTACTGTTCAATT
GATCGGGAAGCGAGCTCCTTACCTCCTGGAACTTTTCACACTAAAAAAAC
ATTTAAAAACAATTAATAAAAATGCGAATTATTAAAAATTTTATTAAAAT
AAAGTTTAATGATATTTATATGTAATACAATATAAAAAAAATGTAAAGGA
AACTATTATTTTTAAAAAAATGCATATACCATTTGCTTATTCATTATAAT
GGGATTTTATTTTTGGTTTGTAAATTGAATAAAATCATGCTGTTTTTATA
TATACTATACCAAATATGTGACGCTAATACTTTAACTCTATATATAACAA
CTGTCTGTAGTTAAATATATAAGTTTTTCAATAATTAAATTAATATAGAC
TAATAATACAGTAGTATTACTAAAATCATATTATACTTATTTATGACAAT
TAGCTAAATTACCTTAAATAGAGGGATGCTTAATAAACTTTTGATTAAAT
ATATGATGCATTTTATATAAAAAAGGCCATTATTAATAAAATATGGTATA
ACTTTATTATAAAATTAATATACTTTATAAATAATTTAAAGTATGTTTGA
ACATAGAAAAGGAATATATTGATATCTTATGTTTTAATAATTGTCTTTCA
AAAACTTAAATACTGTATAAATCTAAAAAATTAAAAATTATATTATTACT
ATAATCCTTAAAATATATTAAACTTTTATATATTTGCTTCTAATACTATA
TACAATGTTTTGTTAAAATTATAATGTTTTCAAATTAAGTTATGTTATTT
ACATCTCTATGCAAATTATATAAATTTATATTGTTTTTAATGAATGTAGA
TAAATTCATAATCCATTTTAATGAGTCCGATATCTTTATTTTTATTCCTA
TATACTTCAATTTAGAAGTATATCTTATTGGGCAAATTTATAATATATTT
TACCATATTTTCCATTCTTTAAAACAATTTGCACTGAACCCGTACTTATA
AGCTTAAATAATTCTTTGAATGCATGTTATTTTTAAAATAATACTTAGCA
AATATTAAAATATAAATATATATTAATAATATTTTAAAGTATAATAGAAA
ACTATGTTTAATTAGGTTGTTATATTGTCCTTTAAGAGGAGAgAGATAAG
ATATATTGCTATTTTAATATATAAATTTAGAAAATATTCATTAAATGTTC
TACATAATTCATTTTATTTTATAcattttatTGTATAGTTATCAATGTAA
ATACATTCAACTAATTTGTTAAAAATTCTATATTTTATTAATTCTACAAA
AAACTATGATAATATAATATTGAATAATAAAATGATATTTAATATTAATT
AAGTATTTAACCCTTTCTCCATTAATCCATATTTTTAGAATATAAAACTA
AAATTTCTAAATTGGATCATTAACAAATATATAATGTATTATTATGTCTG
TTCGATAAAATTAATATTAAATTATATGAAGGTTTCACAATAAAACAATA
TTTTAATATTAACTATTGGTAATTTCTAGATTATATGTATAGGCATATAA
TAATGCATCATATCTATAATATTAAAGTTTATTAATATACTTATATTTTA
TTTTTTAACTATTTTAAAATATAATATATTTATAGCTCAAAATATAAAGT
TTAAAAATTAATAGTAGTTAATATAATGTTCTACCTTTATGATAAGTTAA
AACGTACAAATCAACTTCTATTAATACAAGAAGATAATAATAACTACAAT
TACAACTTCAAAAAATGTTAGAAGCATAACAATAATTTATAGATTATGTT
ATATTGTCGATTCTCGATCGATATTGCATGTATCTATATTTTATGAATAT
CTATTATATATTGGTAATATGCTTAATTAACATTAAAAATATAATCATTA
ATATGAAGGTATATTGTAATGTATATGAATATTCAAAACTAATCGAATTA
TAATATATACCTCATATATAATAATATTATACTGTTCGGTTATAAAAATA
TGATTTAAATTAAAATAAATATGATACAAATAACAAGTTTTACTAAATAA
AATATTTCACCAAATAAAGAAACATATTATGATATGCATAATTCAATATA
ACCATATATTAACGTTTATATAGGCAATTATGATATAGCATAATATGAAT
TAATATATGCAATATAGTTATTTTACTTTAATCATATTAAATATATATTA
ACACTCAATTATATATATTATAACTTATGAAAAAAAGTTTTATGGTCCTT
TTCATATTAACTTGTGCCCATTTTTTGTTGCATATTTGGCTTTTGAATTT
CATCTTGAAATTAAACATACGGGATGATACATATATTAAATTAGTGTTTA
AATTATAAAAAATTAAATGCAATATAATAGTTAGCCCTAACCCGAATATG
GGTTCAACAACATAAAAACTATATAAAAATTATGCAAAAATTACTTCGAA
ATAGACAGTTTCTTAAAATACATCAATCGTCATATTCAGAATAATTTATT
AATGATCAGTTTCTTCTTTATATTTTTTATTCTTTCTCTTAAACATTGCT
TTTGAGATCGTTTCCGAAATCCAAGTAACGAATACTAATATAAAAATTTT
TAAAAATGTATAATTTATTTATATTCACAAATTAACCAGTCTGAATATAT
TGTTTAATTGACTTATTATTTACCTTATATGCAATTCCCAAGAAAATTAA
TACGGCAACAAATATAAATGCAATTGGAATTAGTGCCCTTTTTATTACTA
ATTTTCGTGAATATGTTGAAAGTGATGGAAGATTATTACATTTATTTTTA
AACCTATTATAATCATTTGATAATGTAGATAATAATTGATTATAGGGGCT
GCCTTTACCATTATTATAATATTCATTAAGTTCATCATATATTTCAACAA
ACTTTTTAGCTTTTTCTAAATAATTCTTGCAATCTGCATTTTCTGAATCA
AATTCAATATACATCATACATAATGTATTAAATGCATCATGAAATTTAGA
TATATCTTTAACATAAATACTTATCAAATCTTCTTTTTTATCTATAAGAT
CCTTATAACTATTATAAGCAGTAACACCATCTATTTTGTTGTTATACTTA
TCACAATCCTTTATATATATTTCATAAAAAAGCTCTATACTGCCACTTTC
ATCAATTGTGGTAAAGTTTAGCATATAACTTAACCATATCATAATGTACT
CAACAATATTGATGTTACCTTTTGCAACAGAATTAAACGAGTCAGAACTC
CCAAAGAGTTCATTAAACAAAAATAAACATGCAGCATTAATTTTATTGAT
ATCCTCTTCACAATTTACATCAGTACAGTACTCTTTGAAATCATTATCAT
CTTTAAATTTATAGCTTTCAGTACTCGAATCATATTCTAAATTTGTCCAT
ACATTCTTGAACTTTTCACACTAAGAAATCATTTAAAAACAATTAATAAA
AACGTGTATTATTGAAAATTTTATTAAAATAAAGTTTAATGATATATATA
ATACAATATCAAAAAATGTAAAGATAATTATTATTATTAAAAAATGCATA
TACCACATCCTTATCCATTGTGATCGAATTTTATTTTTGATTTCTAAATT
GAGTAAAAGCATGCTGTTTTATATACAATGCACCAAATATGCGACGCAAA
TACTTTAACCCTATATATAACAACGATCTATAGTTAAATATATTATAAGT
TTTTCACTAATTAAATTAATATAGAATAATATTATTACTAAAGAAACGGT
CTATTCCTTTTTTTGATAACTACTAAGCTGCCTTAAATTGGAGATATTTA
ATACATTTTGGTCAGATGTATAATATAATTTATGATTATTAGTAACATCC
ATTATAATTTTATTATAAAAATTTAAGTAGTTTAGTAATGAATTTAAAAC
ACTCCCTCTTATATTTGTGTTTCAATATAGAAAAATACAAATTTTTTCTC
ATGCTTTAATAAATCTATTATTAGTATAATTTTTAAAAGTATATAAATAT
ATATTTATATACTTGTTTCTTATAATATATACCAATATTCTATTTAAATT
ATAACATTTACAAAGTTATATTGTTCCATTTCTATGCAAATTATATAAAT
TTATATTGTTTTTAATGATTCCAATAACTATATTTTGATTTTTACATACT
TCAATTTATAAATATACCATATTGAGTAATTTTACAATATATTTTACGCA
TAATTTTCACGTTTTAAAACAATTAGCACTGAACCTGTATTTGTAAGCTT
AGATACGTTTTTATATGTATATTGTTTTTAAAATAATACTAATTAAATAC
TAAATATTAACTTATAAATAAGTATTGATGGAAAATTTAAAGTATAATAG
AAAACTATGTTTAATTAAGTTATTATATTTCACTTTAAGAGGAGAGAGAT
AAGATATCTTTACTCTTTTAATATATATATTTAGATAAATATTCGTTAAA
TGTTATGCACTGTTCATTTTTATCTTATATATTATATTGTTATAGTTATC
AATGTATATACATTCAAATAATTTATTAAAAATTCTATATTTTATTAATT
CTATAATAAAACAACGACAATATAATATACGTTAATATGGAATAATAAAA
AGAAGTTTAACGTTGATTGAATCTTTAACCCCTCCATTAATCCATATTTT
ATAATATAAAATTATAAATTCCAAATtgaatctttaaCAAATATATAACA
TTGATACCTTTATAATGTATTATTATGTGTCTTTTCGATAATATTAATGT
TTAATTATATTAATTTTCCACAAAAAACAATATTTCAATATTAGTTATTG
AATAATATTTTACCAGTTTATATTATAGGTATATAACATTAACGTTATTC
TATCTATCATATTATTTATAATTATTAAAACAAAATATGATAAAAAATTT
ATTAATATACTTATATTTTATTTTTTAACTATTTTAAAATATAATTTATT
TATACCTCAAAACTATAAAATTCAAAATTAATAGTGATTAATCTAATAGT
ATACCTTTATAGTAAATAAATTAATGTATATATTAATATCTCTATTATTT
AAATTTAAAACATTAGGATAAAATGATACTATATATAATCAAAAATTAAA
AGGATAGTATACATATATCTATAATTTATTTTTTTATTAATATGCATATT
TTTATTGATTATTAAAAACGTTAGATGCATAAAATGCCTTTTATAGATAA
CGTTGTATTGTCGAATGTCGATAATATTTTATGAATCTATATTATTATAG
TTCAGTTGGATAAAATAATTTGAATCTAAATAAATATGATACAAGATATA
AGTTTTACTAAATAAAATTATCATCAAATAAAGAAACATATTATGATATG
CATAATTCCATATAGCTTTGGGTTATCAAGGCATATATAATAGGCAATTA
TGGTATTCCATAATACTATTTCATATATAGTTAATATCTATATTAATATA
TACAATATAGACATTTTGTTTTAATAATATTAAATCGGAATAAACACACA
ATTGTATATATTATACTTTATGGGAAATATGCTATTGATACCTTTCATGT
TAGATTATTCCCCTTTTGGTTGCATATTTTAACTTTTTAACTTCATCTTC
TGATTAAATATACGTGATGATACATATATTAAATTAGTATTAAAATTATA
AAAAATTAAATGCAATGTAATACATAGCCCTAACCCGAATGTGGGTTCTA
CAAACATAACTTCAACCGCCATGACATAAAAACTATATAAAAATTATTCA
CATATTTTGATCAAAAATTATTTTTAAATAGATAGATTCTTAGATATATC
AACCATTATTACTATTCCTGAAATAGTCACTCTCTTTGAATCATATTTTA
TTGATTCATTTTCTTCTTTATATTTTTTATTTTTTCTCTTAATTTTTGTT
TTTGAAATCGTTTCCGAAATCCAAATAACGAATACTAATATAAAATTTTA
ATAAAGTATGTTTTGTTTGTTAACGTTTGCATATATTTAATGAAAATAAT
TTTTAAATTCTTTATTATATACCTTATAAGAAATTCCCAAAAGAAATCCT
ATTGCACCAAATATCGATAAAACTGAAATTAATTTGTTTCCTATCGATGA
ACTTGATGATGTATCTACAGAACTTTGTACAAGAATTTGTTCTGTTCCTT
TCGGTTGAGAGGACAAAATATTTTTACATTCATTTTTTAATTTATCATAA
TCAGTTGATAAAGTAGACAATAGTTGATTATAGGAACTATCATTAGTAAC
ATCATGACCATTATTAAGTTCTTTATATATTTTAGTAAATTGATTATCAT
CTTTCAAATAGTTATTGCAATTGTTATTGTCTTCATCAACTTTAGTATAC
ATTTCACATAAAATTTTAAATAACTTATAAAGTTTAGACACTTTATCATT
AGAAATATTCATCAATTCTTtttttttttttATAAGCTCAATGAAACTAT
TATACTTGTTGTGATTTTCTATATTTGCTTTATAAAAATTATTTAGATTG
GTGAAGCTGCCATCTTGAGTACTCTTCAGGTTTAACATATAACATAACCA
TATCATAATGTATTCAACAACATTGATGTTACTTGTTTCGCGAGAATTAA
ACAAACCAGAAACCCCAAAGAGTCCATTAAACAAATATAAAAATCCAGCA
CTAATTTTTCCGTAATCAGTACTACAATTATTATCACCACAATAACTATC
TAAGAAATTTCCTGTTTTAAATTCATACTTTTTATCACTGGTCAATGTAT
CGGAAAAAACCTCCCATACATTATCGAACTTTTCACACTAGGAAAACATT
TAAAAcaTTTATTAGAAATGTATATTATTGAACATTTTATTAAAATAAAG
TTTAATGATATTTAAATATAATGCAATATCAAAAAATGTAAAGGGGATTA
ttattattattaACAAATGCATATACCACTTTCTTATTCATTATAATGGA
ATTTTATTTTTGATTTGTAAATTTAATAAAATCATGCTGTTTTATATACA
CTGCTCCCAATATGTGACGAAAATAATTTAACCCTATAAATAAAAACTGT
CTGTAGTTAAATATATTATATGTTTTTCAATAATTAAATTAATATAGAAT
AATATAATAATATTATTAGTAAAGAAACGTTCTATATCTATTTATCATAA
TTAGCTAAATTACCTTAAATAGAGGGTTGCTTAATACATTTTAGTTAAAT
ATATATATAATGAATTTTATACAAAAAATGACTATTATTAATAAAATATG
GTATAACTTTATTATAAGAATAGATATACTTTTATAAATAATTTAAAGTA
TGTTTGAACATAGAAAAGGTATATATTTATATTTTATGTTTTAATGATTG
CCCTTCTAAAACTTAAATACTGTATAAATCTAAAAAATTAAAAATTATAT
TATTACTATAATCCTTAAAAGTATATAAATAGTGATTTTTAAAGATATAT
TAAATACTTATATAATTGTTTCTAATATTATATAGCTTTTATTTTTATAA
AATTATAACATTTGCAAAATAAGTTGCATTGTTCCCTTTTTTAATTGCAT
ATACATAATTTTAATATTATTTTTATTTAATATATATCAATTCCAATTAT
ATTTAACATTTTCAATAACTTTAGTTTTATTCCTATATAATTCAATTTAT
AAATATATTTTATTAGATAATTTTATAATATATTTTGCACATCTTTCCCA
CGGTTTAAAACGAGAATTAGCACTGACCCGTATTTATAAGCTTAAATAAG
ACTTTTAATGCATATTGTTTTTAAAATGATACTTAGTAGATATTAATTAT
TAACATATAAATAACTATTGATGCAAATTTTAAAGTATAATAAAAAAGTA
TGTGTATTTAGGTTGATATATTTGCATTTTAGATAGGAGAGATAAGGGAA
GTATGCTTTTTTAAGACAATTATGTAACCATATAAGATTTACCTATTCTA
TATAACTAATTATGTCTTGTATTTCTTTAACATTAAACTTTCAGTTCATG
TATACATTAAAATTAATCATTAATAATGACTTAGAATTATTTTCTAAATA
TATAGTTTGCTTTTATATTTTATAATAAACTATATTTACTTCTATGATGA
AAAACTATAAAATTATTAATATTATTTTTCTTGGTATTGTTAATTCTAAT
TTTAGCACATTAACAAAATACTAATTCGGAATTGTATTATTTCATTTGAT
ATTTTGTGCATACAATTTTAATTTTATCATACCTTTAATAATATATATAA
TTAATATATATCAACGTATTCAAATCAAATGAATTTAATGATTTGTTCGT
ATTTAATACTTTATCTATTGTTATTACTATTATtattGTTACTGTTATAT
CACTGTATAGTACAACGAAATAATTAATTCATTCAAGAGAAATACTTTAA
TTCAATTAGTATTTTTCCTTGTTTCATCGTTTTTAAATCAAACATTCTAG
AACATATTACTTCGTAATAGCAATATATTTAATTATATATTTGTGAATTT
GTATATATATAATAACCTAATAAAAATATTATTAATTCAAATTAAATTAA
TTATTACATACCATCATAATTTGCATTAATATGTAATTGTATATGTTTCA
CAAATTTAACATATTTCAGTTTTAGTCATTTATACAATATTATATATATA
TTATAACAATAACGTTAATTTTATATACCAAGTCGTTTATAAGTATAACA
AACTATAATATTAAATTTTATTAATATATTTATATTTTTTCTTTTAACTA
TTTAAAAAATAATTTGTTTGTACCTCAAAAGTATAAAGTTTAAAAATTAA
TAATGATCAATCTAATATTATACCTTTATAGTAAATAAATTAATGTATAT
ATAACTATTTATATCAATATTAATTAAAAAATTAACATAAAATGATACTA
AATACAATCGAAAGTTAAAAGGATAGTATACATATATCTATAATTTATTT
TTTTATTAATATGCATATTTTTATTGATTATTAAAAATGTTAGATACATA
AAATACCTTTTATAAATAACGTTGTGTTATCGAATCTCGATATACCATGG
ATCTATATTTTATGAATATCTATTATTACAGTTCGGTTATTAAAATACAA
TTTAAATCAAAATAATAATGACACAAACAATAAGTTTTACTAAATAAATA
TCTTCACCAAACAAAGAAATGCATTGTATATTATGATGTGAATACTTCAA
TATAGCTTTGGGTTATCAAGACTTATATAATAGCCAATTATGATATAGCA
TAATATGAATTAATATATGCAATATAGACATTTATTTTAATCATATTAAA
TCGACATGAAACTCAATTATATATGTTATAACTTATGGACAAGATGTTAT
GTGACCCCTTTAATATTAACTTATGCCCATTTTTGGTCATCCATTTGGAC
TTTTGATTTCATCTTGTGATTAAACATACGGAATGACACATATTAAATTA
GTGCTCAAATTATAAAAAATTAAATGCAATGTAATACTTAGTCATAACCC
CAATATGGGTTCCACAACATAAAAACTATATAaaaaTTATGCaaaaattA
TTCCCCAATAGACAGTTTCTTAAAATATATAAATCATTATTACTATTCCT
GAAATAGTCACTCTCTTCGAATCATATATTAATGATTCATTCTCTTCTTT
ACATTTTTTAGTTTTTCTCTTAATTTTTGTTTTTGAAATTGTTTCCGAAA
TCCAAATAACGAATACTAATATAAAATGTTAAGAAACATGATTTTTTTGT
TAACGTTTGGATATATTTAATGAAAATAATATTTAAATATTATATTTTTA
AATTCCTTATTATTTACCTTATAAGAAATTCCTAAAAAAAATGCTATTGC
GCCAAATATCGATAAAACTGTAAATAATTTGGTTCCTATCGAAGAACTTG
ATGTATCTCCAGATGATAGTGCAGAAACGTTTGCTGTTATCTCTGGAAGA
GATGTAATATTGGTACTTATATTTTTTATATTATCATAATCAGTTGATAA
AACAGACAATATTTGTTTATATGAACTGCCATCAATATTATTAGAATCTC
TATTAAGTTCTTGATATTTTTTAACAAATTCATTCGCATTATTTAACAGT
GCATCCTTATTTATATTCGTTGCTTTATTAGAATACATACTACATATTAA
TTTGGATGCATCATAAAAATTAGACAAATCTTTAATATTAATATTCAGCA
AATCTTTTTGTTTATCTATGAAATCCTTAAGATTAGTATATCTATTGGAA
TCACTTATAAAATTACCATATTTAGTATTATTAATTACATTTTTAGTATA
AAAATCGTATATTTTGGTGGTACTGTTCTCTGAGCTTTGATTTAATTTGT
AACTTAACCATAAAATAATATATATAAAAAATGGTTCAATATTATATTCA
TTATCACCTTTAATTGGATATTTAGTAAAATATTGTTCAAGTAACCATAA
AAATCCAATCGTAATTTGATCGAGATTAGTATCGCAGTTTTCACTAGGGC
AGTAATTTTTGTAATTTGCAATCTTTTTAAATTCAGTTTCTGCCTTTCCT
CTTAATTCATCGGATAAATGCTTCCTCAAGTAATCTAATTTTCCACACTA
AAAAACCATTTAAAAAAAATTGGTAAAAATATGTATTAAGAAAATGTTAT
TAAAATAAAACTTAATGAAATTTATAGGAAATATAATATCAAAAAGTGTA
TATACTAGAGTATCATCCATTATGATGGAATATAATTTATAATCTCTAGG
TTAAGGGGATATCATATTATATATATATACTAAAATATATAATACAATTA
TTTAACCCTATATACAGGAATTTTCTGTAAATAAAAATATTTTTATTATT
CTTAATATCAATTTAAAGATAATATGGAACAATATATACTTTTTGGTAGT
TATATAAATTGCCTTATTTGgggggTGTTTAATACATTTATTATTATTGT
ATATATAATACAATTTTGTATAAATTGTTATCCTTAATAACACTCATATG
AGTATTATTATAAAAATTAAAGTAACATTGTAATGAATTTAGAATATATC
TCCTTATACATGTAATTTAATATAGAAAATAAATGTCATATCTTTTGTTT
TAATAGCTGTCCTTCTAAAACATAAAGACTGTATAAATCTAAAAAATAAA
AAATATTATTATTAGTATAATTTCTAAAAGTATATAAATATATTTTTTCT
AATATATTTTAAATATTTATATACTTGTTTCTTATAATATATAATACAGT
TTTTTCTAAAATTATAACATTTATAAAATAAGCTGTATTGCTCTCTTTAT
TAATTGCATATACATGATTTTAATATTATTTTTATTTAATATATATCCAT
TCTAATTATATTTAACATTTTCAATAACTTTATTTTTACTCCTATATAAT
TCAATTTATAAATATATCTTATTGGGTAATTTTATAATATATTTTGCACA
TATTTCCCACGGTTTAAAACGACAATTAGCACTAAAACTGTATTTATAAG
CTTAAATAAGTCTTTAAATGTATATTGTTTTTATAATAATTCTTAGAAAA
TATTAAATATTAATGCATAAATAAGTATTGATGCAAATTTTAAAGTATAA
TATAAAACTATGCGTAATTAAATTGTTATATTTACATTTTAGATAGGAGA
GATAAGGGAATTATACTTTTTTAAGACAAGGATGTAGCCATATCATATTT
ATTTATTCTACATATTTTAATTATATTTTATATTTTCTACCATTAAAACC
TTCAATCCATGTATATATATTGAAATTAATCATTAAAAATGGCTTAGAAT
TATTTTCTAAATATATAGTTTGCTTTTATATTTTATAATAAACTATATTT
AGTTTTATAATGAAAAACGATACAATTATTAATATTAATTTTCTTGGTAG
TGTTAACTCTAATATTATCGCATTAAAGATTACTTAAATAAATATTATAA
TATTTCATTTGATCTTGCATATATACAATTTTAGTCTTATCACGCCTTTA
ATAATATACATAATGGATTTATATCTATGTAGTGTATCAAATAAAATAAT
ATATTAATATAATATTATTTTTGTTGGTACTAATGCTATATCACAGTATA
GTACAACGGAATAATTAATGCGCTTAATAAAAGTGCTTTAAATCAATGTA
TAATATTTCATCGTTTCATAATTTTTAAATTAAGTATTTTATAACATATG
TTATTTCGCAATAACAATATATTTAAATTACATATTTGTGAATTTGTATA
TATATAATAACCTAATAAAAATATTATTAGTTCAAATTAAATTAATTATT
ACATACTTTTTCTATATACTTTGCATTAATATATAATTGTATATATTTCA
CAAATTTAACATATTTCAGTTTTAGTCATTGATATGTTATTATATATATT
GAACAATAACGTTAATTTTATATACCAAGTTTTTATAAGTATTATAGCAA
ACTATAACATTAAATTTTGTTAACATTCTTATATGTAATTATATTAACTA
TTTTAAATGTAATATATTTTATACATTTTATAATTCATATATCCTTAAAA
CTATGGAGTTTAAAATGTAATAGCGATTAATATAATATTATATCTTTATG
CGAAATAAATTAATGTATAAATAACTATTTCTATAATTTTAATTTAAAAC
TTTAGCATAAATTATACTATATATAATCGAAAGTTAAAAGGATAGTATGC
CTATATCTATAATGTAGTTATTTATTAATATGCATATTTTTATTGTATTA
TTAAAAATGGTATATGCATAAAATGCCTTTGATAGATATCGTTGTATTGT
CGAATTTCGATCGATATTTTATGAAtctatattttatgaTTATCTATTAT
ATATTAGTATTATGTTTAATTAATATTAATTATATACATATTAACTTGAA
TGTATATTATATTGTAGACAATCATTACAATGAGTCTAATTATATATTAT
AGCCTCATATATAATATTACTATATTGTCTGGTTGGAATTTTATAATTTA
AACCAAAATAATAGCGGCGCAAATAATAACATTTATTAAATAAATATTTT
CACAAAATATAGAAATGGATTATATATTATGATATACATAATTTAATGTA
ACTCTGAATCAGCAAGTTTTATATAATAGATAACAAGGGTTCTTATCTAT
AGTTAGCCAAAAATAGCAATAAACTATATAATGAGAAGTTATAATATTTC
CAAATTTAATATATATGAACAAATTATGTAGAGAATTATAACTTGTGGAA
AATATGTTATTCGACCCCTTTCATATTAATGGTTATGTCCTTTGGGGTCC
ATATTTATATTTCATCTCGAGACTAAGCATACGAGGATACTCTATATATA
TAATCAACATGTATAGACCCCACATATTATAAAAAATTAAATTACAATAT
ACCTCGACCCCTAGCTCAAAACACAGATTAGTGAACAAAATTATAACCCA
TAAGCATGACCTTGaccCATAATATATGAACACCTCTACATCAAGGATAT
TAGAATTAAAAACTAAATTAATTATATATATTTATTGAATTTGAAACTTT
GTGTTTCATTATTTTATTTATTTTTATTTTTTAAAATTAtatatatatat
atatatatatatatatatatTATGTTTTACTATTAAAAGGGAATTTATAA
TTTGTATTCATTTATAAAAAAGCATGGGCACCAATATTATTACCCAAAAT
AATTCTTATAAAATTAACAATTTTTCTAGAAAAATGTAATTTAGTGAAGT
TTGTATTAAAAGTAATAAAAAAATCACAAATTGTGCGATTCTCATAATAT
AAATTTTAGCATACTATTATTATGATAATATAAAAAATATTGTTATTATA
GTAGTATTAGTAATATATAAAATTAATTATATTTCTCAGATTAAATTAAT
TATTTTAATATTTAAAAATAGATATACATGTTTTATATAAAAAACGGTGC
ATTATCAAAGAAATTTTGTAAAACAAATAGAAGAAAATAGGAAAATAATT
ATTTTAATATAATTATTAATGTAAGTATATATAATTAAATTGAAACTAAT
ATatatataTTTTTATTATTTTCTTACTTTTATAtttatatttatattta
AATGATTTATTTTCTATTAGGTAAAAACAACATTGTTTTTTTCTATTATA
TATAAATATAAGTATATATGTAGTTCCATACGTAACGGGATGTTTTATAA
ATTTTAATTTGAGTTTAGTCAATTATAAAAATATAAAACTTATGTATTCG
TAATTCTATATGTTAAAAATATCATTTATATAATATAATTAAAATTATTT
ATTTTTAGATATTATAATATTATGAATAATAGTATTTTGATGTTCATTAT
TTATGAAACCTTCTATTATTGACATTATCTTGTGATTGAATTATTTAAAT
AAAAATACATTAAACTTATAAATCTGATAAAATATTCATTTTATCTTTTA
AATAATAGTTGTTTGTACTTGATTAGAAAAAGTTATTTGCTTCAATTTTA
ATTATACTTGTCCAGGTTTTCGAGTTATTAATTTTTAACTAAAAAATACT
GATATATATTTTAATATTTTGTTTGCAAAGTTCAAAAATGAATAAACTTT
GTATTCAAATTGTTTTATTTCTTTTAAGCATCTCCGTATGCGTGAATACT
AAACCCCTTGCAACTGAACCTGCTCCAAAAAAAAATACAAAACTCAAATc
aaaaaaaaatacagaacccaaatcaaaaaaaaatatagaacccaaaccag
aaaaaCTTTGTCCTACGTAAGAAAATACAACAACATATATATATTACATA
TTTCATTATGAACATATTAAATGTACGTGTTTGCAACAATGTTATAATAT
AAATACAATAACTTTATTTTTGTACGCATAAACAATATATCCATTTTGAT
CAATGATAGTCCAGAAGAAATATATGAAAAAAACAAGCACTTATTATGTA
ACAATCCCGAAGAAATTAAAAATGCAGAAAAACTTATGAACGATGCTTTA
GAAGGTTTAAAATATCATGCTACAAATAAATATGGTTATATTTTCTATGG
AGCATATAGTCATTATAACATGTTGTCTTATAAAAAATTATATCACGATT
TTACATGTATTGAAAAAGTTGAATATACAATTAATGATCCAAATAAGGTA
TCAATTAAAAAACAACATTAAAAGTTGTAAACCAAATTGAAATTAAAAAA
TAATTACAATATatatatatatTTATCTTTATTTCCATTAGTATAATAAA
ATAATAAACAAGTTATGGGATCCAGATAGTAAAAATTTTTTATATAAAGG
CTCGGTTAAAAGTATACAAAACATAAATAATTAGGAAAATTAAAATAATA
TTGTTACTATTTATTCGACATTTCGTGATTTATTATTGCCATTGTTATAT
TATACTATTTATTCTTTCCCACATCTTCAAACTCATGATATTTTAATTAC
ATCTATGGAATTTTATAATATGATTCTTAGGAAAAATTACCCGTGTGTAC
ACTCCAAATTTAGTAATTATACAACAACGTTACAAAAATCGTCGTTTGGA
GCGTCAGAAATATTTTTATGCTTTAGCTGCAAAATTTGAAGTAAGGAAAA
CTTTCCTCTTCTATTTCGTTATAAATCATATTTTTcatattattCAAATA
CAATTTTATTAATTTTGTAGATATCAGAAGACAAAACTATAATTGTCATG
ACTTCGGCAAATATAAATGATCACAACAGTAAAAATAAGAAACCCTTTGA
AAACACAATAATAAAAAGCGCAAATTTATTCAAAACTAACATTGATTCTG
AAGATGATATTAGAAAAGGAAAATTAAAAAAAACAATTGTTAACATAGCT
GGATACATCATTAAAAAAAAAGACAAATATCTTGATATCACCTATGTCGA
ATCTGTAATCAATATACAAATTTTAGAAACATAATAGTTTATTTCAAAAA
TTGCTAAAAAAAAATTATTTTAAATAAATGTACACATTTATAATATATAC
TATAACTTGAAAAAAATTTAGCATTTTATATATTCATCCATTTATGTTTT
TTTTCTTAGATTGATCGCTATGTTCCCAATTGGCTAAACCGCATTATTAT
AGAAGCTTCAAAATGTTGTTCCCCTCATAAATAAACATATACTTCATATA
CATTTTTCACCGCCTAACATTAGAAAATTTATGTTAATAAAACGATTTGT
TTACATGCATAATAATGCTTTAAATTATCATCATAAAATGTTCTTTTGTT
TTAAGAATGTTTTTATATATATTATTTGTTTGTCTTTTAATATTCgaatg
tttttatatatattatttgtttgtcttttaatattagaatgtttttatat
atattatttgtttATAtcttttaatattagGCTGTCTATACATATTAATT
TTGTAAATACTACAAATATAACTGTTATAACTTATGAATATATTTTATTT
ATGATATTCCTTTCATTTAATGATTGTCACCCTTTTGGGTTGCATATTTG
AACTCCACCTCGTGATTAAAAATACGGAATGGTACATATATTTAATTAGT
GTCTAAATTATAAAAAATTAAATAAAGATATAATACTTAACCCTAACCCA
CAATATAAAAACtatataaaaattatgcaaaaattACTTCCCGATAGACA
GTTTCTTAAAATATTTAAATCATTATTACTATTCCTGAAATAGACATTCT
CTTCGAATCACATATTAATGATCCATTTCTTTCTTTATTTTTTTAGCTTT
TCTCTTAAATGTTTTTGAGATCGTTTCCGAAATCCAAATAACGAATACTA
ATATAAAATATTAAGAAGCGTATGATTTGTTTATTAATGTTTGCATATAT
ATAATGGAAATATTTTTTTAATTCTTTATTATTTACCTTATAAGAAATTC
CCAAAAAAATTGATATTGCACCAAATATCGATAAAACTATAATTAATTTG
TTTGCTATCGACGAACTTGATGATGTAACTTCAGATCTTTGTTCATAATT
TTTTTTTGGTATTTCAGGAAGGGATGGAATATCCATACAATTAACACCAT
TACATTCCTTTTTATAATTATCATAATCATTTGATAATGTAGACAATATT
TGGCTATATAAACTACCCTCAGTATTATTAGAATCTCCATTAAGTTTTTC
ATATTTTTTAACAAATTCTTGAGCTTTTTCTATATAATTTTTGCAATCTG
GATTGTTTGCATCAAATTCAGTATGCATGCTACATAATAATTTAAATGGA
TCATAAAAATTAGACATAATGTTCATATCCATATTTATGAAATATTCGTT
TTTTTCTATGAACTCCTTAAAATTCTTATAGCCCGTTTTATTTTTTAATG
TATCACTACAATTTATACCACTTTTTTTACAGTTAGTAGAATCCGTATGA
TTTTTTATATATTTAGTATAAAAATCTTTTAATGTGGTGATACCTACATC
TGATATTTTTAGTTTATAACTTAACCATATCATAATGTATATAATAATAA
TTTTAAGCTGTTCTTTATTTAAACTATTAACCTTATTAGAAATAATTTGA
TTAAATAACCATAGGCATGCAGCATTTATTTTATCGAGCTCAGTCTTACA
TTCTTGTATGTTTCCTGAATCTCCATTAGAGCAGTAATCCTTAATAGTCC
CTAAAGCATAAAAATTGGTTGTTTTAGATTTGTCTAATTCATCGGGATAA
TATGTCCTTAATGTACTAAACCTTATACACTAAGAAAACATTTAAAAAAA
TATAATAAAAGTATATGTTAATGAAACTATTATAAAATCAAATTTAATGA
AATTTATAGCTAGTATAAAATCGAAAAATATAAGGAAAAGCAAATTTTAT
TAAAAATCCATATACCAGGAAATGATCCATTGTAGTTTTATTTTGTTTAT
AATATGAAATTATGTAACATCATATTATTTACGCTTAATAAATGACGAAA
TAATTGAACCATAATATATAATTGTCTGTGGTTAAACCTGTCATTATTAT
TCTTAATATCAATTTAAATATAATATAGAACAATATATATGTTTATGGTA
GTTAGGTAAATTGCTTTATTTTGggggTTGTTTAATACATTTTTTATCAT
ATGTATATATAATACAATTTTGCATAAATTTTTATCCTTAATAACATTCA
TATGGGAATTATTATAAACATTAAATCTGAATTGTAACGAATTAAAAATA
TATCTTCTTATGCATATGCTTTAATATAGAAAATAAACAACATCATATCT
TTTATTTTAATAAGTGGTGCCACAAAAGTAATATACTGCAAAAATCGAAA
CAATTAAGAAACCCATTATTACTATAATCTTAAAAGTATATAAATAATCA
TTTTAAAAAATATATTAAATACGTATATACTTGTTTCTAATACTATATAC
CACTGTTTTATTAAAATTATTTTGTTTTCAAAATAAGTTGCATTGTTCCC
TTTTAAAATTACATATACATAATTTTAATATTGTTTTTAATGAATGTATA
TAAATTCATAATCCATTTTAATGACTCCGATAACTTTATTTTTATTCCTA
TATACTTCAATATAGAAATATATCTTATTGGGTAATTTTATAAACTATTT
TATGCATATTTTCCATTCCTTAAACACAAAAAATAGCACTGAACCCATAT
TTATAAGATTAAATAAGTCTTTGAATGTAAATAGTTTTTAAAATAATACT
TAGAAATATTAAATATTAATACATAAATAACTATTGATGCAAATTTTAAA
CTATAACATAAAACTAAGTGTAATTAGGTTGCTGTATTACCCTTTGGTAG
GAGAGAGATAAGATATATTTACTCTTCTAATATATAAATTTAGATAAATA
TTTTCTAAATGttctaaatgttctaaatTGTTCATTTTTATCTTATATAT
TCTATTGTTATAGTTATGAATGTATATACATTCAAATAATTTATTAAAAA
TTCTATATTTTATTAATTCTATGATAAAACAATGCTATTTATGATTAAAT
ATTATTTATTaaacaatgctaATGTAATATGAGTTAATATTGAATAACAA
AAAGACATTTAACATTAATTGAGTTTTTAACCTTTTCTTTATTTATTCAG
TTTTTTATAATATAAAACTACAAATCCTAAATTGAATCTTTAACAAATAT
ATAACATTGATACTTTTATAATGTATTATTATGTGCCTTCTCGATAAAAT
TAATATTCATATTTAATTATATGAAGTTTTCACAACATTTCAATATTAAT
TATTAGTATTTTACTAGATTATATATATAGTCATATAATAATAATGCATT
TTATCTATCATACTATTTATAATTATCAGAACAAACTATAACACTAAATT
TTATTATGTACTTATATTTTATTTTTTATCTATTTAAAATATAATTTATA
TATATTTCAAAACTATAGAGTTTAAAAATTAAAGTGACTAATATAGAATT
ATACCTTTATAGTAAATAAATTAATGTATATAGAACTATCCCTATTATTT
GAATTTAAAACATTAGCATAAAATGAAACTATATATAATCGAAAGTTTAA
AGGATAGTATGAATATATCTATAATTTAATTTTTTATTAATATCCATATT
TTTATTGATTATTAAAAATGTTAGATGCATAAAATGCCTTTTATAGATAA
CGTTGTATTCTCGattctcgatCGGTATTTCATGCATCTATATTTTATGA
ATATCTATTATTACATTTCAGTTGGATAACACGATTTAAATCAAAATAAA
TATGATAAAGTAATAATTTTTACTAAATAAAATTTTTATCAAATAAAGAA
ACATATTGCGTTATGCATAATTCGATGTAACCACATATTAACAAATTTAT
ATAATATGAATTATGATATAACAtaatatgaattCATATATAACCAATAT
CTATATTAATATATGAAATATGGGCATTTTTTTTAATAATATTAAATCTA
TATTAACACGCAATTGTATATATTATAACTTATGAAAAAATGTTATACAA
CCCCATTAATATTAGCTTATGTCCCTTCTTGGTTGCATGTTGACTTTTGA
ACTTTAGATCGAAATTAAAGGTACGAAAATGGTAAATATATTTGATCAGC
ATTTATAGACCAATAAATATTATTAAATTATAAAAAAATGATAAGAATAT
AACCCTAACcCAAAACATCGATTCCATAAAACAAAATTATAACCCACAAT
ACAAAACCCTGATCCAAAATACGAGTTTCCAAAAATGTACTATAAACCTG
AACCTAACCCCTCAACATAGCTTATAAGTTTATTAATAAATGGATTTAAA
TTAATACATAATGTATATACATGGAAATAAGGACAAATGAGTTTTTAACA
AACACTAAACAAAGACAAATTAATTATATAACATGATTATATATTAAATT
AAAAAATATATAATAATAAAACAAACAATTAAATCAAATTTCATTATTCT
ATAGAACGTAAAAAAGTGTAACTTTTATGTCACAAAATATTAAATATACT
ATTTTTAATCATTTAAGCAAGTATAATAAAAAACAATAATAAAGAATGGT
TATATTTATATTTCCCATAATTTAAAGCAATATTTCCTGATTCTCCGACA
GCTCCTAAATATTAAAAGCACCGCCGGTGCAAATAGTAATAGTAATTTCA
TTGTTCCGGATGCTATCAtcaacaacaaAATTATAACAGAGAACACCATC
AAACTCTTAAATAATTTTTCTTCTTTTTTCGTCAATTTTTTATTAATTTT
TAACCCCATATACTTTTTACTGAATTTAATTTCACAATATTCAACTTTAA
ATTTATCATTTTTAGTCCTCAATTTTTTTTCAAAACTTTCCAATTGTTTA
AAGTCTTCATGTTCTGATACAGAACTATTTTCATCTTTTTTTATTATTCT
TTTATCATGTATCGGCTGCATTGCTAATTCACCATTCATTTTATTATCAA
GCTCTTTTTTTATTTTTTCTAATTCTGTTCGAAGTTCATTAACTAACTTT
TTAGTTTTCTTATCTAAATTATTTAAATCGGGTAGTGTATTACTTTCTTT
ATGCTTCTTTATATATGAATCTATAATATTTTGAAGGTGTGCTATTTCTT
TGTTACCTTCAGTACAATCACTAAGTTGACTTGCAAGACTCAAAGTTGAT
TTATAAAATCCATTTAAATCAAATTGATCATCTACATCTGCTAATATCCT
ATCATTTCTAAAGTTTATTACATTCCTTTCAAGGTATATCCCTCTATCGT
TTGCAAAGTATAGTTCCTGAAAAGAAATGAAATATTTATTAACACATATA
TAACTAACTTTAATTGTTTCTTTAACTTAAGTGCTTTACCAATACATGAG
ACAATAATATAAGATTAATGTAAAACAATAGATACGAAAGCTATAATGAA
ATGTTATTAATAATAAAATAATATATAGCTTACATTTTTGGCATATTCAA
AAGAACAAATAATAATTGAAAAAAAAACATATTTTAAAATACTGACTCTC
ATCTTTAGCTTTATTTATTAAATAAAAGAAATAATATATGTAGTTTGAAA
TAATGTTGATAACTTGATATTTATTCCCAAAATAGTAATATTTATTAGTT
TTGTGTTCTAAAATTTATGAATAAATGATATATCTATAAAAAAACAGAAT
TTATTTCATTTATTAATTTTTTCCATTTTCTATAGAATTAATTTATGTAA
CCGTTGTAATAAACATCGTTATATTCATTACAAGTATTTATATATATAAA
TATTATatatttttttttTCAAACAAATATTAATTTTCTCTAAAAATACA
ACATTTTTAATTATAAACAATATAAATGTATATAATAATTTCCACTAAAA
TATATTTTTTGGAAATTTGTTACCCCAATAGGCTTTTAATATAATTTATA
ATACATTAATATATGTAATGGCACCGTTCTAATATTTTATAAGCTTATAT
TTTCCTATTATTGTTTACATACGAGCAAATTAATAAATATCAATTAAAAA
ATAAAATATTAGATACATATATTTTTTTATATGAATAAATACAAACATAT
AATGAACACATTAACCATCGTTGATATTTACATTTAAATGGTTTATACTT
TATTATATGTTATGGTTATACTTCTCGAATATTTAATATTATTTAATAAT
ATTCTACATTTTATTTTTCTTCGTTTTTTAAAATATATGGTCTCTCCATA
AATTGGTATGTAATCATTTTATTTATAAATATATCTCAGAATATACAACA
TCAAATATATTATTTATATTAAAATAATATAAAATATTCATATTTTCAAC
TATACCTTGTATAAATTACAACGAAAAATACATATAAAATCAAAAATTTG
TAACAAATTATCAATTTATTATTATATGAAATCAGAAAATGAAATACGCT
TAATAACAAATGCTTTATTTTGTCGTATTCATTAAACACATATTATAGTA
CCTTTAATATTTAAACATTATATTGTCTTTATTTTTATAAATACAGTTTA
AACAAAACATAAATATACCACAATAGTTATCATATAACATTTCCTCATAT
AAAAAATGTATTCTATATTTTTTTATAAAAATAGGGTAAATGCGCCTTAA
TATGGCTCTCATATATTAAGGCCCTAATTATTTATATTAATAAATGAAAT
GCCGTTTATTTAGTACTATTTAAATTTATAAATTTTTTAAATTCAACTCC
AAATATAAGTTAATTAAATTTATAATTATAAAGAATTGTGCTTTCTTTAT
AAACAAAAAAAATTAACaaacaaaataaattaaTAAATGGTACAGGTTCG
GCTTGCATAAGTTTGTATATATTTAATAATCCCATTTTCTCGTCGACGAA
ATTTACGACTTTATCATTTCTTCAATTTACAACATTTTTCATGTTTTTTC
CTTATTTCCCTTCCTTCTCCCCCAGTCCCTCATATTAAACATTCTAATTA
TCTAAATCAACGTTATCTTCTAGGGCCACATCGACACTTTGAAATCATAT
TTCTATACCGATTCCAATATTCGATCAATTGGCCAATAAAGCATTAATCC
AAGTTAACAATAAAATACAAAAATACATAGTTAAACACATTTACCATTAA
GTAATATTAACACGAAAACAAATTCATATATTTTATCAAAATATATTTCT
TTATTGTTCCGTTTCATAGAATATTCATCCTCATTTTTTCTCTTACATAT
TTAGACTTAATATAAATTTTAAAAACTCCAACTTATCCTATACATATTTT
TAATAACCTGTTTACTATATATACTTAAAACAATTTTTTAAACTAATAAA
TATTATAAAATTATTCAAAATTAAATACAATATAACACTTAACCTAACTC
AAAACATAGATTCTATAGAACAAAACTATAACTCATGGTACAATCCCATA
ACCACCTATATATAATAATAAATATATGCTTAAAAATACCATACAAAGTT
TATAATATATAATTTAATTCATCATTTAATCGAGTCTATTATTTAGGGGA
ATTCTTACAAAAATACCTAACTCCTATTTTGACAATAAAAATTTAAGTTA
ATACTTCATAATACGATACAATTACGACAACCGTGTTGAAAAAAATGGTT
CTCAACAAATTAACCTTTTTATTTATTTGCATTCCATTACTATCCCTTAA
CATTGGTTCTCTTTTTTCGTTCCATGAATATAAAACATTTTCAAAAAAAT
AATGGTCAATTTATTCATTTTATTGCGATTTCTTATCAGAATTCATATTA
AAACTTTTTAACAAGTAAAATAAATTTAAATAATGGAAAATTGTCATGCA
TGGATATTCTAAAAATTGTTTTACATTACTAACAATATCAACTATTTTTT
AACTTAGTTTAATGCATTTTTATTAAAACTATTTGCTTTTTATATTCTTT
AGTTAACTGTCTATATTTTTTGGTGTACTTCATCTTTTACTTCTGAATGT
TATTCTCCTTTATGTCTTTTTATTTTTGTGAATTAACTTCTTCTCTTATA
GTGGAACTAAAATTACCAACTAGCATATATTTATTTTTAAAATATCATCG
TCGCTTGTTCCTAGGTTTCTATCTTCACACTTCTTAAACATTGTATTTCG
TATTTGCTCTTTCACTATTGTATCACGATTTTCCAATAGTAGCAGCTTCA
AGTGGGATAGAATAAAATAACTTATAAACTATTTTTCATTTTTAACCTTT
ATTTTATGAATTAACAAAAAATTTAATAATTGAGGGCGATTATATCTATC
TCCTCAAATTAGAAAGTATAATTGAACATTACTTGAATATGAAAATAATA
AAAACATTATATGTATGCACGTTTGTTTTTTAATAGTCTTAAGTATTATT
TTAGTTATAAGGGTACTTTTCAAAATTAAGTTAATCATTTATATTTATTT
TTCTATAGACAGGCAAAATAATGTAATAATAATAAGAAAACAATCAAAAA
TATTTAATATTTACTGTCGTAAATGGATATAAGGAATACTATAGCTTTTA
AAACGGGATAACTTAAAACGAATAAAAAAAATGATTTTACCTTTGTTGTT
GTCTTTTGAATGTGTTTTTACAATTTTATTTAACAATTTTTGATAAACCA
CAAAAAAACAAAATGGAAAAATATAATAAACCATAAAATAAAAATATTTT
CTAGTGTAGTCATATCATGCAAATGTATGTAAATTTGTTAATATTTCCAT
TGCTTCCAGTTTTAATTGAAAATATACGCAAACTTTGGAGAAAAAAAATA
TATAAATGTAATAATATACACACCGATCAAGTAATAGTTTATTCGCCAAT
TACACACCCATGAAAATTATGTTTATTTATTTACTTATTATTACTACTAT
TTTATTATTGTATACTACAGCGGTCTAATTAATGAATACAATAGAATACT
TTAAACCAATCTATAACATTCCATTTATATTTTTTTTAAAATAATTTATT
TATAATATATATATTCTAATAAAAACGATATATTTAAAACATATATTTAC
GAATTTTTATATCTATAATACCATAAAATATAATTAAAAACAAATCATTT
GCTATACAAATTTTCTATAAAATCTACATTCATATATAAATATATTAATT
TGCCTGAATCAAATAATATTCAGTATTTAATCATCAATATAACATTAAAA
AATGTATATAGTAGGATAAATAATTCCAATTTTATATCCCATTTTTTATT
CATTATTACAAACATTCTTATATTATACCCATTTTAAAATATATTAATTT
TATACAAATTTACACTTCCCAAACTATATATGTGTAGCTATTAAAATAAA
AAAATAATTTTAATAATATAGTGTTAACCTTTATGAAAAATAAATTAAAC
CATATAAACCATTTCTGCTTTATTATTCGAAAATTAACAAAAAAATTTAA
ATAATTAAATTCAAAAAAATGTGTTAATATAATCCAAATTTCCATTATTT
ATTATTCATATATTTATAATAAATTTTTATTATTAAGATATATAATTAAG
TATGGGCAAAAATATAATAATTACCAATTTGGGGATAATTTATAAAAGTT
GTTATATATGATTAACCAAAACTTACCATTAAAATATAATATACTAATAT
TATACATTAATAATGCTTAATCTATATAAACTCATCATATTTTAAGACTA
AATTTGATTATAAATTTTTTATTTACGATGTTACTTTTATGTTAATTCTT
ATATATCTCTCCTGTGTCCAAAATTTTGTCTTTATCTAGAGGTTAAAAAT
TCAGGTTGTAGAGATTTTTTTTATAATTTTTACTTATATTTAAACAATTT
ATTATTTATATATATTGTTTAATAAATATTATCAAATTCTACATATTTGA
TTAAAACAAAACTCTACACACGGAACCTGGGTACCATCTTAATTTTGGTT
CTATATACATGACACTAATTATTTATTCTAAAACCGAAACATGGAGAATT
TTTAATTAAAATTTCCATTGATTTTCTGCATGCATAAAAAGTAAAATAAA
AAGGTCTTTATTTTGAATCACTATTTCCCTTTATTTGGAAATTATTATAA
TATTTTTTTAATTAATATGTGTAAGTGTTTTGGTGTTTTCCAATTTTTGT
CGGTACACATTTATCTTAAAAAAAAGTTATAATGCAATTATTAAATTTTT
TATTTATATAAATTAAAAAAAAATGAGAGCATAATTATTAATTCCCTTTT
TTTATCTACACACCAATAAATAATTTGTTAATTTTTAATTTAAAAATTTT
ATTTAATGGAAAATTATTTGTTTTATATACTTACACAAATATTTTTTATT
TATATATAAAAATGAAGAATATTATCTTTAAATAAAATGATCGACAAGTA
GAAAATTAAAGCGATTAATGTAGAACAAAATTAATATTAAGAAATAaaat
aaaataaaacaaaAACATCAAAAATATAGAAGAAAAAACATATATATAAT
ATATTTTTTTAACTCAAAAATATATATTATATTTAACCATGAAAAAATAT
ATTTATATTATTAGTTTGGCTGCATTTTTTATTTCCTTCGGTAATCATAG
ATATCTTTAACAAATTATTTCAATTCTTGGGTTTACATATTTTATTTAAT
ATGTTTATGTGTATTAATTATGCAAATGTGTAAATTCCTATACTAATATT
ACTTAATTTGTTTCATCATTAATATGCAGATATAATTTGTGCAACCAAAA
TTGAGGAAAATAAAAACAAGAATGCCACAAAGTTAAACAATTATAATCCA
TACCATAATTTAGAAGAAAGTGATTTTGATAATTCAAACTTTTTAAATGA
AAAAAAATATGATAATAAAAATAATTCCATTAATAATGAAAAATATATAC
AGCCACATTCAATAAATAACAATTTCCTTCAAAATAAAAAAGATATAAAC
AATACAAAAATCACATTGTATAATGAATATAATAAGACAAATAATATTGA
TAATTTTAGAAATTTTAATCATGAACATGAAAAAACAAATAACATATTAA
TTGAAAATAATAATTCCTTTTTACAAATAACCGCTATATCTGAAATAAAT
AAAGATACGTTagatacggtcgatacTATATATGGTGTAAATGATAATGA
AAGCGTATTGTGGTTTTTTTATAAACTTCTATATTCTGTTGAATATATTA
AAAAAATGTTAAGTAACTTAAATATAGGTCTATCCAGTGAGCAAACTAAA
ATAAAGACAGATCAAAATGTTGTTATTAATGACGTCAGACAAACAAACGC
GTCATGTTATTCTGAAAAAAATGAATTAATAAATAAATTGGGCAATATAC
ACAATCCTTTTTATAATTTTCATAATGATCGTTCGATAGATGATTATAAT
TTATATACATCATCAAAAAATAATTTTGTAAATTGTTTAAAAAAAGGATT
TGAAAATATAAAaaaaaaaACAAATGATATTATTTCATATGAAGAAAAAT
TATATACAGATAAATGTAAAAATAGCTCCAAACTCAAGAATACTACTAAG
AAACCTTCTGAATTTTGTAAAAATGTGATGAATCTCAATGTATCTCGTAA
AAATAGTTGGGAAGTTCCCAAAAATAACGAAATAATTTCATTTATAGATT
TTCTAATAGAAAAATTAAAATCAAACAATTACCCAATGACTCTTGTAACA
AAACTAGATTTTATAAAAAAACAATTCGAGGATATTAAAAATAAACACaa
taaacacaTAAAAATATGTAAACAAGAAGAGATTGTTGTGAACAAATGTA
CCAACAACATTGATAATAATAATTGTGATAAACATTTTAATGAAATTAAA
AAAATAGCCGAATCATATAGCATTATATTTTATAATTATACAATTTTAGA
AAATTTAGAATCAGTAAATATTACATATAAGGAGTCCTTAGATTACTTTT
TTAATTCACTAGGGAAATTATTAATAAACAAAGTAGATTCCGATGGAAAT
ATAATAGAAGAAAATGATATTGATAATTTTGATTTGTCTAAACCCAAAAA
TAATTTTAAATTATTAGAAGGTGAATTAAATGGAGTATTTGAAAATAAAT
GGAATGATTATAAAAATAATAAAAATCTTGATCAATTCAAAGATACAATG
AAAAAAATAATATTATTAATTATACAATATATGAACGAATTTAAAGGCTT
GAATGACGCTATGACAAAACTAAAAAATGAAGGTATTTCACAAAAATTTG
TGATTAATAATCAAATAAAACAAAAATTCGATAAATCAACTTATGATGAA
AAAAAAGAAGGGTTTGAAAGTTCTCTTGAATTAGCAAAaaattgggaaaa
aaaaaaaCTCGAAATAATAACGGAATTAAaaaaaaaaaATGAAGAAACTG
TTCAATTGGATATAAAAATTAGAGAACTAATTAAACAAATCAAAGATATT
ATAGAGGAACAAAAAATAGTGAACGATTTAAAATTAGAATTAAACAAAAA
AATAAAAGAAATAACTGAGAAAATTGAATATATTAAAAAAGCAGTTGACT
TAAAGAAAGAAATAGAAAAAGACAACGTATATATTGATGAATTAGCTAAG
GAACCACCATATCAAATTACAAAATATATAGAAAAAAAAAATGAAATATA
TAATACAATAAAATCAGATTTTGACAAAATTTATGTAGGCGATATTGAAC
AACTTTACAATGAAATGTTTTCTGTAGTTCAAGAAAGTAACATTGAGCAT
ATAGAAAATAAAACAGAAATTCTAACTTTAAAAACGAAAATAGATAATGT
ATATAATAAAATCCAAAACATGGAAACTGAAACAGTTAAATCACATCTAA
AGAATATAGAAACTAACAACAAACTATCAGAAACAATTTTGGATATAATA
AAATATATATATGGAGAGATTACCAACGAGCTAAATAAAACATTAGAAGA
CTTTAAAAATAAAGAAAAAGGACTATCAAATAAAATAGATGAATACGCTA
AGGAAAATGTCCAATTAAATGTATATAAATCTAACATATTAGAAATCAGA
AAGCATTATAATGATCAAATTAATATAGACAATATAAAGGAAAAAGAAGC
AAAACAAAACTATGATCAATTCAAAGAACATATGAAAACAATACCACCTA
ACGAAAATGAAATATCAAAAACCATCAATGAGATAAAAATTATGAAAGAC
GAATTCTTGAGTAAAGTAAATAAATATAATGATTTTGACAAAGTTTATAA
AGAAAAGGTTGAATCAGAACACAATAAATTTACTGAATTAACAAATAAAA
TAAAAACAGAAGTTTCGGATGAAGAAATAAAAAAATATGAAAACAAATTT
AATGATAGCAAATCTTTAATTAATGAAACAAAAAAATCCATTGAAGAGGA
ATATCAAAACATTAATACACTTAAAAAGGTAGATGATTATATAAAAGTAT
GTCTAAATACAAATGAATTAATAACAAATTGTCATAATAAACAAACTACA
TTAAAAGACAAATTAAATCAAAATATTAAAACCATAAAAGAAACTAATTC
AATAGATAAAATTTATACAGACAAGTTTGAAAATATATTAACAGATAAAA
AGACAGAATTAGAAACAAAATTCACAGGATTGTCTTTAAATAATCACGAA
TCGAATAACAAAGAATTGCTAACATATTTTTATGATTTAAAGGCAAATTT
AGGAAAAAATAAAGAAAACATGTTATATAAACAATTCAATGAAAAAGAAA
AAGCTGTTGAAGATATTAAGAAAAAAAATGTAGATATAAATAAAATTGTT
TCAAATATTGAAATAACAATTTATACATCCATTTATAATATTAATGAAGA
TACAGAAAATGAAATTGGAAAAAGTATAGAATTACTAAATACCAAAGTAC
TTGAAAAGGTAAAAGCAAACGTAACCAATTTGAATGAAATAAAGGAAAAA
TTAAAAGATTATGATTTTCAGGATTTTGGAAAAGAGAAAAATATTAAATA
TCCTGATGAAAACAAAATTAAAAATGATATTGATACATTAAACCAAAAAA
TCGATAAAAGTATAGAGACATTAACGGAAATAAAAAAAAATTCAGAGAAC
CATATTGATGAAATAAAAGGACAAATAGATAAATTAAAAAAAGTACCAAA
TAAAACAATGTTTAACGAGGATCCAAAGGAAATTGAAAAAAAAATAgaaa
atatagtagaaaaaatagACAAaaaaaaaaatatatataAAGAAATAGAT
AAATTATTAAATGAAATATCAAAAATAGAAAATGATAAAACTTCGTTAGA
AAAATTAAAAAATATAAATTTATCATATGGAAAAAGTTTAGGCAACTTAT
TTTTGCAACAAATTGATGAAGAAaaaaaaaAGGCTGAACATACGATAAAA
GCAATGGAAGCATATATTGATGATCTTGATAATATAAAAAAAAAATCACA
AGAAATAGAAAAAGAAATGAACATAAACatggacataaaaatggacatac
ataaggAAATGAAAGCGCTTAATATATCACATGACGACTACAAAATATAT
CATACTACAAGTAAGAATCATGAAGAAAAAATTTCTGACATTCGTAAAAA
TTCTTTAAAAATAATACAAGATTTTTCTGAGGAATCATATATAAATGATA
TTAAAAAGGAATTAGAGAAAAATGTTTTAGAATCCCAAAATAATAATACT
GATATTAATCAATATTTAAGCAAAATTGAAAACATATATAATATCTTAAA
ATTAAATAAAATTAAAAAGATTATTGATAAAGTAAAAGAATATACTGATG
AAATCGAAAAGAATAATAAAAAGATAAATGCTGAATTAAGTAATTCAGAA
AAAATAATTACACAACTAAAAGAAAATTCAAGTTTAAAAGAATGCCAATC
AAAAATAAAATCAACTATAGATGATAATTATGTTAGTGAATGTATAAAGA
ATATTACAAATTTAAAAACTTATATTGTAAACGAAAAAAATAACATCAAC
ACTTATTTTAAAAATGCCGAAGAGTATAATCAAAATGTATCATTAAACTT
TAATAATATAGAAATGGCGGATACTAAATCACAATATATATTAAACATTA
AAAAAAATAATGGCACTAATAACACTGATTATAATATCAAAGAATTGAAA
GAACACAAGAAGAAGTCTAATGTTTATAAAGATGAGGCTGGTAAAAATAC
ACAAGAAATCAAAAAAAATAAGGAATTATTTGAAAAATATGAACAAGAAG
TAACTGTACTTTTAAATAAATATTATGCGGTAGAATTAAAAAATAAATTT
GATAAAACAAAAAATTATTCAGAACAAATCATAAAGGAAATAAAAGACGC
ACACAACACTTTTACATCCCAAGCAGACAAATCTGAAAAAAAAATGAATG
AAATAAAAAACGAACAGATTCGTATTGAAGACGAAGTCGCTAAAAATAAT
AAATCTAATAAAGCAATACTAGATATTCAACTATCCGTAGAGCCATTCAA
AATAAAATTCTTAAAAATAAAGGATCTAAGAACAAAATCAGATGATTGTT
TAAAAGAGACCAAAGACATagagaccaaaATATCAAATTTATCTATAGAT
ACTCAAGAAACAAAACTAATAGAGAACAAGAACATATTAAATACCCTTGA
GAAACTTTTAGAATCTCTCAAAAACCAAaaaaaaAATATTGAAGaccaaa
aaaaaGAATTAGATGAAGTTAATTCCAAAATTAAAAATATAGAAAGCAAT
GTAAACCAGCATAAAAAAAATTACGAAATTGGAATTGTAGAAAAAATAAA
TGAAATCGCCAAAGCAAATAAAGACCAAATTGAATCAACACAAAAATTAA
TAATACCAACAATAAAAAATTTAATATCTCCTTTTAAAGCTAATGATTTA
GAAGGTATTGACACTAATAAAAACTTGGGAAAATATAATACAGAAATGAA
TAATATATATGAAGAATTTATTAAATCATACGATCTAATAACACATTATT
TAGAAACGGTTTCAAAAGAACCCATAACATATGAACAAATTAAAAATAAG
CGAATCACCGCACAAAATGAACTCTTAACAAATATAAAAAATGTAAATAA
AGCCAAATCCTATTTAGATGATATAGAAGCAAATGAATTTGATAGAATAG
TCACACATTTTAAAAACAAATTAAATGATGTGAATGATAAATTTACAAAC
GAATATTCAAAAGTTAACAAAGGGTTTGATAATATTTCAAACTCTATTAA
TAATGTTAAAAAATCAACTGATGAAAATTTATTATTAAATATACTAAACC
AAACAAAAGAAATGTATGCAAATATTGTCAGTAAAAAATATTATAGTTAT
AAATATGAGGCAGAAAACATATTTATAAATATTCCGAAATTAGCAAATTC
TTTAAATATTCAAATAAAAAGCAGTTCAGGAATAGATTTATTTAAGAACA
TTAATATAGCTATATTACCTTACTTGGATTCCCAAAAAAAAGATACGCTA
ACCTTTATTCCATCTCCAGAAAAAACATCAGAAACATATACAAAAATAAG
CGATTCTTACAATACTCTTCTTGATATATTAAAAAGAAGTCAAGAATTGC
AGAAAAAAGAACAACAAGCATTAAATCTTATATTCGAAAACCGACTTTTA
CATGACAAAGTCCAAGCAACCAACGAATTAAAAGACACATTAAGTGATTT
AAAAAATAAAAAAGAACAAATATTAAATAAAGTTAAACTACTTTTACATA
AATCTAATGAATTAAACAAATTATCATGCAATTCTCAAAATTATGATACC
ATTTTAGAATCATCAAAGTATGATAAAATAAAAGAAAAAAGCAATAATTA
TGAAAAGGAAAAAGAAAACCTTGGGATAAATTTTGATGTAAAAGCTATGG
AAGAACAATTTAATAATGATATTAAAGATATAGAAAAATTAGAAAATAAT
TACAAACATTCAGAGAAAGataattacaatttttcagaggaaaataatAA
TATTTTACAATCTAAAAAAAAACTAAAAGAACTAACTAACGCATTTAATG
CTGAAATAAAAAAAATTGAGGATAAAATAATAGAAAAAAATGGTTTAATT
AATAAATTAATAGAAACGAGAAAAGATTGCATGCTTTTTACATATAAAAC
ATTAGTCGAGACTCTTAAAATAAAAACAACTGATTACTCGAAATTCATAA
CGTCTGCAACTAAATTTTCAAAAGAATTTTTAAAATACATTGATGCTACT
TCCAATTCTTTAAATGATGACATCAACACGTTGCAAACAAAATATGATTT
AAATCAAATAAACAAGCATGTAGCAAGTATGGTTGCAGATGCAACTAATG
ATAATAATAATTTAATAGAAAAGgaaaaggaaGCAACTAAGACAATCAAC
AATTTGACCGAGCTATTTACAATAGATTCAAATAAGATCGATGCCGATGG
ATTACATAATAATAAAATACAAATTATTTATTTCAATTCTGAACTTCATA
AATCAATCGACTCCATAAAACAACTTTATAAAAAAATGCATGCCTTTAAA
TTATTAAATATAGGTCACATTAATAAAAAATATTTTGATATATCCAAAGA
ATTTGATAATATTTTACAGCTGCAGGAAAGTGAATTAACAGCAAATTTAA
ATGATTTAAAGGAAATTGGTCAAAAGATTTCTGATAAAAAAAAGCAATTC
CTTCATGCACTAAGTGAAACTCCAATTCCCAACTTCAATACACTTAAAGA
GATATATCATGATATTGTTAAGTATAAAAATCAGATAGATGAAATAGAAA
ATATTACTAACGAAGAAAACGAAAATATAACTTTATATATGGATATAATT
ACTAAATTAATGAAAAAAGTACAAAGTATTTTAAATTTTGTTACAACTTA
TGAAAATGATAGTAATATAATCAAGCAACATATTCAAGACAATAATGAAA
ATGATGTATCAAAAATTAAAGAATCTTTAGAAACCACAATTCAATCATTT
CAGAAAATTCTAAATAAACTAAATGAAATCAAAGCTCAATTTTATGATAA
TAACAATATAAATAATGTTATATCTACCATATCACAAGATGTAAATGATG
TTAAAAAACATATTTCTAAAGATTTAACTATAGAAAACGAACTTATCCAA
ATACAAAAGAGTTTAGAAGATATTAAAAAATCTACTTATGATATCAGAAG
CGAACAAATAACTAAATATGTCAATCCTATACACGATTATGTTGAGCAAC
AAACTAAAAAAATTCAAAATAATCCAAATAAAGACGAAATAGACGATCTA
ATACAAGAAATCGTCAATTATAATAAAGAATCAGAACTAAAATTACCCAC
CATTATAAATAATAAAGATAACGTTACACCAATAATCTCTCGTATTGACA
AAGTCATTAATTTAATAAAATCAGAATATAATAACAATGATAATGTATCA
TATAATGTTGCCAAAAAACTTGAAGAAGATGCCAATAACATAATTCGTGA
TTTAGATACGAGTCATAACATGCTTAATGATTTAATACAGAAAAATTTTA
AAATTATAGACGATTTAAAAAATAAAAAACAGGAGATAGAAAATCGTAAT
AATTTACAGACTATTAATAGGGAACAAGAAATAACGCAAACAGAACATGT
TAACAATACATATCATCATGATATTAatgacattaatgatgttattgata
ttaatgatattaatgatacaaacgatATAAATCAAAATCACCAAAACTCA
AGCTCAGATAAAAAGGACTCTTCCAAAACAAGAAATACAGGGAATACGAT
TAGATATGCCGGAGCAATTGCATTTGGTTTAGTAACATTTTATGTAATTA
TAAGAATAAAAGAAAAAAAGGATAAAGATGAAATGGAATTCGATAAATCT
AAAGGTTTTTATGATGGCGGTGAAAGTACGCTTTTTGAAAGAGAAGATGA
AGTTATAGAAATAGATATGAACGAGGATTTATCATTTAATTAAAAAACAT
TTGTTTATAAAAGTTAATATTATAGGGAATTTACAACTACAAATAACAAA
AAGTATTTTATATGGATATTTACCATATTAATGCAACAATTCTATGTTTA
AAATATTTTTTGTGTTGCGCATACAAATCCTAATTCCCGAATGTTATATA
TTTAAACATATTTATAAAATTGTAATTTATAATACCAAATTAATATGTCA
AAGAGTATTATAATTACATACAAAATTaaattaaattaaattaaaAAAAT
TACCATTATGTTAAATATTTCATTTTTTTTTTATGTTTTGTTTCAATTCT
TATTATATATAATATTTGTTTTGTATTAAAAATATATTTTATAATTCACA
TTAATTTACATAACAAAATGTGTATCAATATTACTAACAATACACAATTT
TTATCAACTTAAGAATTAAATTACAAACATTTTATATAGTAAATTTGAGA
TTAAAAAAAATAAAAATATCCCATAAAACAGGATTTATTATAAGTCTTAT
GATGAATTTGTAATATTATTATTTAATTATATGAAATTTACACAATAAAA
CAATATTAAAATATTAATTATTAGTATAATATTTTATTAAATTATATGTA
TATAATAATACCGCTATTCTATCTATCATGTTATTTATAATTTTAAAAAA
ATATATTAGACAAATtattagacaatttaatagaaaaatcattagacaaa
ttgttagaaaaaatatcagacaaattattagacaatatattagaACAAAA
TATGATATAACATTCTATTAATATACTTATATTTTTTCTTTTAACGATTT
AAAATATAATTTATTTATACCTCAAATCTTTAAAATTTAAAAATTAATAG
TGATTGATCTAATATTATGACTTTATAGTAAATAAATTAATGTATATAGA
ACGATTTCTATAATTTGAATTTAAAACTTTAGCATAAAATGAAACTATAT
ATAATCGAAAGTTAAAAGGATAATATGCCTATATCTATAATGTAATTATT
TATTAATATGTACATTTTTATTTTATTACTAAAAATGTTAGATGTATAAA
ATGCCTTTTATAGATAACGTTTTATTGTCGATTCTATATCTATATTTTAT
GAatctatattttatgaatctatattttatgaatctatattttatgaCTA
CCTATTATATATTGATAATTTGTTTAATTAACAATAAAAATATAATCATT
AATATGAATCGAATTATAATTATACTCTGATAATAAAATTATTATATTGT
TCGGTTATCAAAATACGATTTAAATTAAAATAAATATGATGCAAATAATA
CGTTTTACTAAATAAAATTTTTATCAAATAAAGAAACATATTTTATATTG
TCTTATGCACAATTAATATACccccccTGATTAACAAGTTTTATATAATA
GACAATTATGATATTGTATAATGCGACTTCATATATGCCCAATATTTATA
TTAACACACAATTGTATATATTATACTTTATGGGAAAAATGTTATGTGAC
CCTTTTCATATTATGACAGTGCCTCTTTTTTGGCTGCATATTTGAACTTT
ATCTCATGATTAAACATACGGGACGACACATATTTAATTAGTGTTCAAAT
TATAAAAAATTTAGTAAGAATACAACTCTAACCCCAAACATAGATTCCAT
AGAACAAAACTATAAACATAAATCTAAGCCCTCAATATAGCCTATAATTT
TATTAATAAGTGTGTTTAAATTATTTTATATAAAATAATTATAAATATTA
ACTAAAAATGATTAAATTTAATGTTCATTGGTATATGTGGATGGAAATAT
GAATAAATGTGTTTTTGATAAATACTAAAAAAATATAAATTAATTATATA
ACGTGATTATATATTAAATTAAAATATGTGTAATAATAAAACAAACAATT
AAATCAAATTTCATTATTCTATAAAATGTAAAAAGTGTAACTTTTATGCC
ATAAAATATTAAATGTATCTTTTTTAATCATTTAAACAAGCAGAATAAAA
CATAATAATACAGAGTGATTATTTTGATAGttttgattgttTAATGGCTA
ATTTTAAAATTTCCCAACATTTCTTAAACAAGGAAATCGTACACGGTATA
GCTAGTAATATTAAGTACcccccTCCTGATGCCACTACCACAATATGAGA
TAACATAAATATCGCAAACTTCTTAAGTAAACTTATATTtttttttttTA
ACTTTCGTTTAATTTTTAATTTCTTATAATCATTACTTAATGTAACATCA
ATATATTCACTATCAAAATTATAATTTTCACTCCCCAAATTATTTTCATA
ATTTTCCAATTCTCTAAAATTTTCATGTTCTGATACAGAATTATTTTCAT
CTTTTTTTATTATCCTTTTATCATATATCGGTTGTATTATTAATTTATAA
TCCCTTTTATTACCAAGCTCTTTTTTTACTTCTAGTTCTTTTTGAAGTTC
ATCAATTAACTTTTTAGTTTTCTTATCTACATTATTTAAATTGGGTAATG
TATTCTTTTTTTTATGCTTCCTTATTTGTGAATTTATAGTATTTCTAATA
TATATCAATTCGTCGTTATCATTAAATTGATTTACAAGGCTCAAAGTTGA
TTGATAAAAATCATTTAAATTGAATTGATTTTCTGCATTTGCTAATATCC
TATTATTTCTAAAGTTTATTACATTCCTTTCAAGGTATACACTTCTCTCG
TTTAcaaggtaTAATTCCTGCAAAGAAATGAAATATTTATTAACATGTGT
GTAATTAATTTTAATTTTTTCTTTAACTTAAGTGTTTTGCCAATACATGA
AACAATAATATAAGGCTAATGTAAAACAAATAGATACGAAAACTATAATG
AAATATTATTAATAATAAAAGAAAATGGTGTATAACTTACATTTTTGGCA
TATTCAAAAAAACAAATAATAATTGAAAAAAAAACATATTTAAAAATACA
GACTCTCATTTTTAACTTTAATTATTAAATAAATGAAATAATGACGATAA
CTTCATATTTACTCGTCTTTTGTTCTAAACTTTATGAATAAATGAATATA
TCTATAAAAAACTATGAATTTTATTATTTATTTATTAATTTTTTGCATTT
TCAATATAATTAATTAATGTAATAATTGTAATAAACATCCTTATATTCAT
TAAAGTATTTATGGATATAAATATTATATtttttttttttttCAAATAAA
TATTAATTTTCCTTTAAAAAATACACATTTTTTAATATTTTAATTATAAA
AATATGTATGTGATAATAATTTTCACTAAAATTTATTTTTTGTAAATTTT
TTATGCAAATAAGGTTTTAATATTTTATAACTTATGTTTTTCTATTATTA
TTTACATATGAACAAATTAATAAATATCAATTAAAATAATAAAATATTGA
ATACATatatatatatattttatataTGAATAGATACACACATATACTGA
AAATATTAACAAATCATCGTTGTTATTTACATTTAAATGGTTTATAATTT
ATTATAGTTCCAAGTGAATCATCTTATAATTAACACACATCCTCATATAT
AATGCTATTATTATAGTTCAGTTGGCATGATATAATTTTAGTTAAAATAA
TTGTGATACAAATTATAAGCTTTACTAAATAATTTTTTCATCAAATAAAG
AAACATATTTTATCTCTTAATATCCCTAATTCAATATAGTCCTTGATTAA
CAAGTTTTATATAATAGACAATTATGATATTGTATAATACAATTTCATAt
atatatatatatatataCCCAATATCTATAGTAATATATGCAATATAAAC
ATTTTGCTTTAAACATATTAAATCTATACTAACAATAAATTGCATATATT
GTGTTTTACGGAAAATATGTTATACGACCCATTTCATATTAGGTTATGCA
CTTTTTTGTTTACAAACATAGACATCATCTCGAGATTAAGCATACAAAGA
TGGTATATATAATCAACATTTATAGACCAATAAATATTATCAAACTATAA
ACAATTTAGTAAAAATGTAACCCTAATCCCAAACATAAATTCCATAGAAC
AAAAGTCTAAACCTAAATCTTCAATATAACCTATAATTTTATTAATAAAT
GTGTTTAAACTATTTTATTTAAAATAATTATAAATATTAACTAAAAATAA
GTAAATTAAAATTGATTACTATATAATATATATGCATGGAAATAAGGATA
AATGAGTTTTTAACAAACACTAAAAAATATAAATTAATTATATATTAAat
taaatatatATAATAATAAAACAAACAATTAAATCAAATTTCATTATTCT
ATAAAATGTAAAAAGTGTAACTTTTATGCCATAAAATATTAAATATATTT
TTTTTAATCATTTAAACAAGCAAAATAAAACATAACAATAAAGAGTGGTT
ATTTTTATATTTCTGATTGTTTAAAGGATAATTTAAAGTTTTTCCAACAT
TGCTTAATTACGGAAATCGTAGACGGTATAGTTAGTAATAGTAAGTACCC
ACCTCCTAATGCTCCTATCACAAAATGCGATGCCATAAACAGCATAAACT
TCGCAAATAATTTTATATTTGCTTTTTTTAACTTTCGATCAATTTCGAAT
TTCTTATATTTATTACCTGATGTAATTTCATTATATTCATCTTCAAAATT
ATCATCGGCAATCTCCAAGAAATTTCCTTCATTTTCCAATTGTTCAAAGT
CTTCATGTTCTGATACAGAACTATTTTCATCTTTTTTTATTATTCTTTTA
TCATGTATCGGCTGCATTGCTAATTCACCATTCATTTTATTATCAAGCTC
TTTTTTTATTTTTTCTAATTCTGTTCGAAGTTCATTAACTAACTTTTTAG
TTTTCTTATCTAAATTATTTAAATCGGGTAGTGTATTACTTTCTTTATGC
TTCTTTATATATGAATCTATAATATTTTGAAGGTGTGCTATTTCTTTGTT
ACCTTCAGTACAATCACTAAGTTGACTTGCAAGACTCAAAGTTGATTTAT
AAAATCCATTTAAATCAAATTGATCATCTACATCTGCTAATATCCTATCA
TTTCTAAAGTTTATTACATTCCTTTCAAGGTATATCCCTCTATCGTTTGC
AAAGTATAGTTCCTGAAAAGAAATGAAATATTTATTAACACATATATAAC
TAACTTTAATTGTTTCTTTAACTTAAGTGCTTTACCAATACATGAGACAA
TAATATAAGATTAATGTAAAACAATAGATACGAAAGCTATAATGAAATGT
TATTAATAATAAAATAATATATAGCTTACATTTTTGGCATATTCAAAAGA
ACAAATAATAATTGAAAAAAAAACATATTTTAAAATACTGACTCTCATCT
TTAGCTTTATTTATTAAATAAAAGAAATAATATATGTAGTTTGAAATAAT
GTTGATAACTTGATATTTATTCCCAAAATAGTAATATTTATTAGTTTTGT
GTTCTAAAATTTATGAATAAATGATATATCTATAAAAAAACAGAATTTAT
TTCATTTATTAATTTTTTCCATTTTCTATAGAATTAATTTATGTAACCGT
TGTAATAAACATCGTTATATTCATTACAAGTATTTATATATATAAATATT
ATatatttttttttTCAAACAAATATTAATTTTCTCTAAAAATACAACAT
TTTTAATTATAAACAATATAAATGTATATAATAATTTTCACTAAAATATA
TTTTTTGGAAATTTGTTACGCAAATAGGCTTTTAATATAATTTATAATAC
ATTGATATATGCAATGGCACCGTTCTAATATTTTATAAGCTTATATTTTC
CTATTGTTGTTTACATATGAACAAATTAATAAACATCAATTAAAAAATAA
AATATAGATACATATATTTTTTTATATGAATAAATACAAACATATAATGA
ACACATTAACCATCGTTGATATTTACATTTAAATGATTTATAATTCATTA
TAGTTCCAAGTGAATCATCTTATAATTAGTATACAACCTCATATATAATG
CTATTATTATAGTTCAGTAGGAATAATATGATTTAGATTAAAATAATTTT
AACACAAATTATAAGCTTTACTAAATAAATTTTTCATCAAATAAAGAAAC
ATATTTTATATTTTTATATCCATAATCCAATATAATCCCTGATTAACAAG
TTTTATATAATAGACAATTATGATATTGTATAATGCAATTTCATAtatat
atataTTCAATATCTATATTAATTTATGAAATTTAGTTATTTTACTTTAA
CCATATTAAATCAATATTAGCACTCAATTATATATAACTCATGAAAAATG
TTATACAGCCCCCTTCATATTAATTATTGTgcccccttTTTTGTTGCATA
TTTGGACTTTTGAATCCCATCTCTTGATTAAAAATATGTGATTGTACATA
TATTTAATTAGTATTCAAAGACAAATAAATGTGATCAAATTATAAAAAAT
TAAATAAAAATATAACCCACTCTCTGAAAAAAGGAATAAACCTTTAAGTT
GATTGCTCGATTGTGCAACGGTTTTTTGTGCATTAATAATCAAATAAAAA
ATATATTTTAAACAATGTCTTCACTGAGTTGCATAAATTGTGTTTTGACA
TTTTACAATTGCCTTATAGTAATAAAATGATACAAAATATCTTAAGTATG
GTCAATGAAAAAATAAATTCCAAATGTGGGAAAGAAATTAAAAGTATata
taaaaaaaaaaaTAATTCGTATAATTATAATAATTTTTTATTATCATTAG
GTAAATGCCTATAATATATACATATAAAACAAGCCTTATTAAAAATAGCA
TATGTATAAGCATGTTACGTTGTGTGTTCACGTTAATGTTTTTTTAATTA
AAAATTTTGTATGCAATGTAATTTATTGCATTTCAAAGTTAAATTTATTT
TAATATCTTTAAGTTCCAATGAGAATAACACGATCATGTATATATATAGG
CAATGATACATATAAATGCTTACATATATATGAAAGGTATTTGTTAATTG
GTAAAAATATGCAGTATATTAAACGAAAGGTGGAATATCAAATAAAATTA
ATGTCATTATAATTATATTTAAAATTATATAATATAAAAAGAAAACAATA
CTAAAGTTTATTATATTGATCATATATAATGACATATGTAATATATGACA
AAGTGTAATACAAAGAAAATTTGTTTTAGCCTTTCTGGTGAATTTACAAA
ACTTTTGTAAAAGTACGCATACTTAATGAAAAAATATCTACCTCCATAAA
AAAAAGCTTAAATGCACGCCCCAAATTAAAAAATATAAATATGTCAGTTT
TCTTAGCAAAACCTTTTATATATTGCGAATATTTAATCACATTTAAATGA
ACCTTTTCATAATATCGTTAACATTTCTCAGTTAAGCAAAAAAGGATGAC
CTATTGATTTCACATGTTTACGGTCTTTATGTAATAAAATTACTCTACGA
AAAAAATGTACATCCATATAAATTCTATATATATTGAAAACTTTTATGTA
TCCAAGAACAAAATAATTTTTTAAAGGTTTTGTTTTTTTGTAAAATACTA
TTTCAGTATTAAATATATTAGGATTATCTATGTAATATTTATTTCATAAT
TTTTTTTGTAATTATCAAAGTTTAAAACATCAATAATATGAAGTTATTTA
TAATAGAAACCTTTTGTGTGTTTTTAAAAGAATGTGACAGTATTAATGGT
ATATAATGTATGCTTAATATACTAAATTATTGAAATTTTATTATTTCTTT
ATAATAAGAAATGATGTCACAATACTAATCCGTATACAATTTTATACAAA
AATATTTTTACTTTGTAACTTGAAATAATGTGTAAGCATATGCATGAATA
TTTTATATATGTTGTAACATATTATTGTTTATTTAATATACTACATAATT
TAGGGCACTTTTAAGAAATAAATAAAAAATATATAAACCTTTAAATAAGT
TAAATGTTCTTTATAAAATACAAATCCAAGCACTTTTGTTTTTTTTTTAT
ATGTACATTCTGTTATGTCTTAATATGCATATTACATAACATATATTATT
TTGATTCTCTTGCTAGCTGTATGTGGCAATATTTTATATATTATTCAAAA
ATACTTTTTATTTATTTCATTACATATTTATAGTAAATAAAAATATGAAT
TTATACAGATTTTAAAATTTGAAAAGAATTAAAATCATAATAAAGGATTA
ATTTTATAATTGATGCTTATACATATTTTTTGTGTAGTGTTTAGGTAATA
AAATAAGTAAAAATTAACAAAATTATATTAAAATCTCATATACAAGTACT
TTTAATTTATATATGTATTTTTTATTTGACTTTGTTTGATATATATTCAT
TTACATACTACTAATTTTGTTATACCAAATTAAATTCTTTCTTTTTTATG
TTCATCAATTAAAGAAAATATAATCTGAAGTTTACAAATTAAAAATATTT
ACATTGTATTTTATATAAAACCAATTAATAAGCATGTAGAAAAATCATAT
ATGTTTTTTTTGTTATACAAAATTGAACTTTTGATTTGTATTTTCCTTTT
TGTATTCTACTTCTCAATGTGATTCAGTGAATATAATCGTTTTTTATGCA
TTAGGAGGTTTTCATTCCCATATATATCGAATAATATCTCCTTATTTTTT
TTATAAATAAATAACAATTATTTGTATCACTTCCTAATTTATGAATATAT
AATGGAAGATAAAAATAGTCGATGTGTTTATGTATAATATATTTTTTAAT
ATATGTATATATTGTAAatatgtttatattataaatttgtatatattTGT
GTATCACTTTTGTCAACACATACCCATTCATAAAAAAATACATATACCAT
TTATTGGATATGTAAAAACGAATTACACATTTTAAACAATACAAACATAA
AAACGGGAGTCATCCCAAAAGTAATATTAAAAATTGGTATGTAAAAATAT
AGTCATGTTATGCATTATTTCATATATATGTAACTAGTATGGGAAATCTA
TGTTTGGACCTATATTTTGAGTTTCAAGCAAATTAACACATAATCAAATA
TGCAATAATTTCATTTTGGAAGATATAAATATTTCACAATGAAAATAATT
AGGAATAATAAAAAAACGAAAAAGAAAATAATTCAGTTTTTCTCATTCTT
TGGTAAAAGAAAAAATGTAAGTACACACATTTAAGTCAAGCGCAATATGT
CATAATGTTTTAAAAATAAATTAAAAATACTTGTTATTTGACGAAGAAAC
ACTTTTATAATGAGATATTTGATAAAGTAGAATATCATAAAAACTTATTT
AATGATTATAAAAAATAATATTATTGTCATTACAATTAACATTATGATTA
ATCATCCTATTTTTGAAAGTTTATTATCGAAAGAAATTCATTGTTTCAAG
ATAATTTTAAAACATCCTATCGTATTGTAATAAATTGCATAGGGAAAGTA
ATAAGTAAAAGATTATATAAAAAAAATAAGAAATTACACTTGCGTAATTA
AAAATAACCGTAAAAGGAAGAGATTCCATATATTTTACAATAAAACTGTC
TTTCTATTTAAGCAAAATTATATAGGAAGAAAAATATTGTTCCAATATTA
TACTTCGATAAACATAATGTAATAAATCATAAGTTTACACAAGTTAAAAT
TGATAATCCATATTATTTCCCATTATTAATTTTTGTGAAATATAAATATA
AAATGTATAACAATTCACAAAATTCAACACATTAGTATATTTATAAAAaa
aaaaACAAGCTTTAAGGAAGAAATTATCATAAATAATTTTCTCTTACATC
AAATAAATACATTTGAAACATACGAAGAATAATGAAAATTCAAGTATTAA
TGAGAATATGCCGTTAAAGGGAATACCGACGATAATTCCCTTGATAAAGG
AAGCATACGTGAAAAAAAATGTAAATGTGCTTAACCTTTGTAAATAAAAT
TGCAAATTTAGTAAAACCACAAATATAAATAAAAATTCCTATATAAATTC
GAATGTCCATATAAATGCCAATTTTAATATacataaaaatccttatataA
ATATAGATAATGATATATAAGTGATAATATAAGTAAAAATACTTACATAA
ATTCAGAGAATTATTTAATATATAATAAATATATATCTTCAAAAATAATA
AAAAAATATAAAATATTATGCAAGTTTCAATAAAATTTCATGTATAAGTG
TTTATTTAAGAAGTCGGCATGTAAAAGGGATACTTTATTTTGTTGAGAAT
ACATATTTAATCACCAATTTGTATGCAATTCGTATTATATGTACACATGG
CTGAGGTTGCGTAATTTGCGTTCATGTATTTAATTAATATTACATGTAGA
AATATAAAGCACGCTGAAAAATTCAATAACTCGATATATAATTGTGTATG
CACGAAATTTTGTGTACATATCAATATTTGGATATATATTTTTTTTGTAA
AGTACGAAATAGGAAATGAAAGGTAATCACGTTATTCATAAAAAGAAATC
GATAAGTTGTGATATATCACACATAAGTTATATTAAAAAAATAATCGTGT
TAATCAAATAATCTAAATAAATGTATATTGTTGTATATATAATCTAATAT
GATCCAAATATAATAATCATCCTTTTTAAATAAATAGACATTTATAATAT
AAAATATTCTGAGTTATATGTAGTTAGCGGGATATTAACATGAAAATATC
AAATAATGACATATATTAACAATATTTAATATTTATGTTATCTTAGCACA
TCAAATGTGTATATTACAATCTTTGAAAAACATGTTTTTATTACATTCCG
TTCATATTACTATTCATTTCCATTATGCGTTCCCGATTTAGACTTCGTTT
AGAGGTTAATAAATTGGCGGGATAACAATTTTTTATATATTTGGGTATTT
GATATACTTAGCAATTTTATGTAGACTACGAAGTATACCGACCCTAAAAA
CAAAATCAAAAGGCTTAACCTATATATATACAGGCGCTGTATATTGTTTA
TAATCTTATTAATAAATATATTTAAATTGAAATTGTTTTAAAAACATTAC
AAAGTGTAATTAAATATAATTAAAAAAAtaaataaacaaataaacaaCCa
aacaaacaaataaacaaccaaacaaacaaataaacaaccaaacaaacaaa
taaacaaccaaacaaacaaataaacaaccaaacaaacaaataaacaacca
aacaaacaaataaacaaccaaacaaacaaataaacaaccaaacaaacaaa
taaacaaccaaacaaacaaataaacaaccaaacaaacaaataaacaacca
aacaaacaaataaacaaccaaacaaacaaacaaacaaATTAAAATTTGAA
TTAATATATAATTGGATATTTATTAAGTGGAAAATATTTTCGTAACAAAT
GAAGATTCATTATAGAATAAGTTGATATCTAAGCAATTAAAAAATATATA
ATAataataataataataataataataacaataacaaAGAAAACAACCCA
ATAAAATTTTTATATTTCATAAAATATTAAAATATTTTATTTTTATAACG
CTTGGTAGTATTACTATTAAATTATACATAATATTATTTTTAATTATTTA
AACGTATATAATAAAAAGTAATAGCAAAGAGAAATTGTCTTGATTTAGTT
TTATTCTCAAATTTTGTAAACTTATAAGTTATCTTAATTTGAAACTCAAA
TTCCATGAACTCACAAATAGAAACGTAATTACGATCCTCCGTGGTGTTAA
AATCATAAAATAGAATATGGGTTTAATCCTAAGTACTTAAATACGCGTTT
TAATATTTTTGTATATATATTATCATCTTCTAGTTTCCGATAACGAACCT
TTGATGTAATTCTATTATATTCCCTTTCAAAATGATTATCATCAATGCTC
AAGAAATTATTACTAGTCTTCAATGATGTATGATTTTTATTTTTCGATAG
TGCAGATTTTGATTTTTTTTTGTTTACGCTATTATTAGGTATTTTTTGCA
ATGTTAGTTCATCACTCCTTATACTATATTTTTGTTTTGGTATACATGCC
AATGAATCCATACTCTCATCAATTAAAATAGTCATTTCCCCATTTATACC
TTTTAAATCATGTGATACATTATTATATTGGTGATTCCTTTTATTTGAAC
CATTATTTGTTAGATAATATTCTATTTCTTCAtcatcAAAATAGTTTTCA
CCATTATAATATTCAATATTTGAAATAAATTCATTACTGCTTGCACATTC
TAATAATCTGTTATTTTTAAAATTTATTGATTTTTTTTGAAAATATCGAA
CTCTATCTGCATTTGCATCATATAAACCCTATAAAGAAATAAAGGTATTT
ATTAAAATATATTTATATATTTACATAGCATAAATTGTAATTTTCTCTTA
AACTTAGCACAAATATTTTATTCAATACATGAAACAATAATATATTGCTC
ATATAAAATAAAGGCATATTGTCAATAACCAAAAAAATGTTGTAGCAACT
TACATTTTTTGTATGATCAAAACAACATATACAAATCGAAAAAAATACAA
TTTTTTTTAAAATATTGAATTCCTTCATTTTTAGCTTGTTTATTTATTAA
ATAAATGCCATTATATAGAAGAGATAAATATGATAATGATAACTTGATAT
TTATTCAAAAAATAACTATCTTTACAGCTTTTTGCTATTCTAAAATTTTT
GAATAAATGAATATATATATAACTATAATATTAATTTAAAAATTCATGTA
TATATAATGAACTATAAAAATATTTTTATCTATTTATTTTATGTATTATC
TATAGAATTTATTTATATAACCGTTGTCATAAACTTTTTATATTCCTTAA
AAATACTAATGGATATAATATTATATTGTTTGTGTTCCGCTTTGAATAAA
TAATAATATTTTTCTAAAAAATAAAATATTCAACTATAAAAAATATATAA
TAAATTAAATTCAAATATTGTTTTTCAATTTTGCTATATAAATATATTTT
TAAGATAATTTAAATTTATTTAATAACAGGTTTTAATACTTTATAAAAAC
ACTTTTTTCTATTATCGTATACACCAAAAAGAATTAATATGTCAATATTA
ATAAAAAAAATGATTACATATATATTGTAAATTATTATATTAAAAAATAT
TATGAATACACCATTAGTATCAATATTTGTATTTAAGAATGTTTTTCATT
TTATTATAGTTTTACGATTATCtctctctATTTTAAATATTAAGAAAACC
ATATATGTTGTTTTGTTTAGATGAGTAAAATATCACATGATTTAAAGATA
TATACCCTGCAATTTTATTTATCATATTATATATATTGAACATATAATTT
GAAATATACCATTTATATTCAAATTATATAGAATATTCATATTAGCAACC
ATGGTCAAATGAAACATCATATTATAACATTAAATTACACTCAATAAAAA
ATATTATATAAATTACCTATTTATCATTATTTCCAAACTTTTAAATATAA
TTCATTTAATCTAGCAACTTTTATTTTCATCATACTCGCTGAGAATATAT
TACCACACTTTAATAGTTAATCACTATATGTCTTTATTTTTATAACACCA
ATTAATGAAGTAAAATATAATAAATCAGTTATGATAGGGAATTTTATCAT
ATAGAAAATTCATTATATTCATTCTTATATTTTTATATACAAAACGGAAA
AATAAAACTTCAACATTATCTATATATAATAACATTAATTATTTATACGA
ATAAACGAATGTGCTTGATTTACAACTGCTTAAATTTATATAATTTTTAA
ATTCAAAGATATAACCTCTGAACCTCCAAATATAAGCCAATTAAATTTAT
CATTCTAATGAGTCACATTTTCTTTTATAAACGAAAAAAATAAATTAATA
AATGACGTAGAGCCAGCTTGAACAAGTTTATATATATTTAATAATAAAGT
TTTTCCTTCATAAACATAATTTATGAATTCTTCCTTATTTTTTTTCCTAT
AACCCGAATTTATAATTATTTCCATTGGTCTTTCTCATCAACTGGATTTA
TAACTGTCTTTGCAATTTTATTTCTATATATCATGTTTGTAATCTTTTTA
TGATTTTTTTTATTCGACTGTTTTTTCCATCCAAATGATAAATACTAACA
TAAAATGAAGGAACATATACAATTTGTTACATGTTCATTATAATCATAAT
TATATAGTGATAGACATATTTTAAGAATGGTATATTTAATAATTTTCTTT
TTATTTACCTTATACATAAATAATAAAAAAATATTTATTAACGAAAATTG
TATTAAAATAAAAATTAATGATAATTTGCACGCAATTAATTCATCATCCA
AAAATGTAAGGTAAAGTGGATTTTATTAAAAATGTATATACCACATACAT
AGACATTATAATTAAACTTCATTTTTGCTCTTTAAATGAGTTATATTTTT
TTCTATATAAAATATATATGCTGAATCAAAACATATATTTAAATTACTTA
AATTACATACACCGCTATTATATATCGTTAAATATTCATGTTCTTAATAT
TTAAATCGATATATCATAATAATACAATAGTATTAATAAAGgggggTTGT
ATTTACTTTTATGAGGATTTAGCTATATTTCCTTAAAATGTGGCTGTTTA
AATATGTTTTATCATATTTACAAATTAAATATATATATAAACTATTTATT
TTTAATAAAATTTGAAATATATACATAGAATTTTATAACCTCGTAACAGT
TTAAATAAAAGATATCTCCTGATGATCATATTCTTGATATAGACAATGCA
TATTAATTTTTTCGTTTTTTTAGTAACTTTATTTGCAAGATTATATTACC
ATAAATATGTAAATAATTAAAAGCATATTGCTACTTAATTGAAAAAATGT
GTTTAAATTTCATTATTTGCATATTATTAATGTGTTATATAGGTTATTGT
TCCATGGGACATATTGTATTTATATATAATTAACATAAAACAATTTGTTT
ATATAAATTATCATATTTAAAAATAAATTTGTATTGTTTCTTTTTCGAAA
TATATGATATATAGCATGTATTTATATTTTAATTTATCTATATTGATAAA
AACACATTTTAGACTATGTAATAACTTTGTTTATTCAATTGATCCTCTAA
ATAAAAATATAGCTTAATATATATTATATATTGCATATTTTATAATAAAC
ATTATTTAGTTCTACATATAAAAAGCAATATTTTTAAGGGAACCTATAGA
ATTATTAATATTATCTTTCTTGGTAAAGCTAATACTAATATTATCACATA
AAAGGATACTTAACTAAAAATTATGATGATTCAGTTTTTATTTTCTCCAA
TATATTTAGTTTACCACAACGTTAATGATATATATAATGAATGTGTATCC
ATATAACTGAATCAAATAAGCATAATATATTTACTTGTCTTTAAAACGCA
TTAACCTATTATTATCATCatTatcattatcattatcattatTGTTATAC
CATTTTATAGTACAGGAATATAATTACTATACTCAACAAAAATACTTTAA
ATCAATATTGAAGTTTCATTTTATCATTGTTTTTAAATATAGTATTTTAA
AGGAATTTATATACTTTATTGTAAAAATAACAAATTTAAAATATAAATTA
GTGAATTTATATATCCATAATAACAAGAATATTTTTTCAAATAAATTAAT
TGTATACAATTTCTATTGGTTTTACACTAATATATAATTATATTGCATTA
TCCAAATCAAATGATATTTCAATGCTTAATCATTGAAACAATAGTCTTAT
ATATATAATAGTAAAATACATAATACCAAATTTATATACTTCATTTTTTG
AAATGTTAGAAAAATCATTAAGAAAAAAACATTTTATGAACATATTGACA
TATATATTCATTTTAAATATAACACATTTTCTATAAGTTATACATTTAAT
AATTTATATATACCTCAAAACTAAGAACTTGAATTAATGATGATTAGTCT
AATATTATGCATTTGTGGCAAATAAATAAAACTATAtaaaactaTTGATA
TTAATATTAACTAATTATAATAAAATTATAAAGAGAGAAGATACAAAAAT
AAATAGTAATTATAATTAAAATTTAAACATTTCTTATGCATATATCTACA
ATACATTTTTCTATTAATATAATTTATATATAATTATGTATTTTAATGGC
GTAAATATCTTTGTATCATCAAAATTGTTTAAAATATATGATTTTTCGTT
ATAGACAATGCTCTTTTACCCAACCATGATGTATAATTTATGTATTCTTA
CTTTATAAATTATATATTATAATATATAAACATCAAATTTAATTAATATT
ATAAAACATGCTTATTATTTCATATTTATTTTGTGTAGACACATTGTCAA
CGCTGAATCTTATAATTTTATAACCTTGTATATAATATTACTATTACAGA
TTAATTTGAGAAATTATAATATAAAAAAAAATATTATATACAAATAAAAT
GTTTTGTTAAACAAAACGGTCATCAAATAAAGTAAACATATTGTATATTC
TGATATATATAATTCAATATAATCACAAATATAATGACCAGATGTTTAAA
ATAAATAAGCAATTGTAATATAGCGTAAGGTTCTTATATATGGATAACCA
ATATTTAATATTAAAAAATCAAGCATCAATATTAACTTTAATCATATTTA
ATAAGTGTTAACATTGCAAAAAATGCATTATAATTTATGCGACATCTTTC
ATATTAATGTCTATTCCCCTTTTGTGGGTCACATCTTAGATCCCATATAG
AGGTTAAAAATCATTGTTATGATAAATATATCTTTTTATTTTAATGATAT
ATTTCTTATTTATGTTTAATGAACTTGCATAACCCAATGAATATTATCAT
CAATAAAAAAATAAATCAAAACAAAACCACGAATCTAAGCCACTAAATTT
GAACCAGTAATTTGTAAATAAATTCAAATTGTTTTATCTATTATAAAACC
AAAATAAAAGCATCAAACaacaacaataataataaATAATAAGTGTGTAT
ATAATGGAAATATTATATAGGTTAAATGGTTAATATACATACAATAGTAA
CACTTTTATGTAAGAGGACTTATGTGCATGCAAATTTtgcatgcaTTGAT
TATCTAAAATATTTACTCCTTCACCATGAAATTACGTATATAATAAATTA
TTATGGACAACATATATCTAATATTATAATGGTTTTACAGCATTTTTCTT
ATTTGACCACTAGCCAAAATATACAAATTAATTAATTAACAATGTATTAA
TAATTTGCATATTTGTCATTAAATAGTTATTTAATTTTTATAATTCAAAA
ATAAAAAATATTTTTTATAATAAAATTGTAATAAAACATTTTCTATGTAA
ATATTATCAGTTTTATTTTTGTTATTTTACCATAGGCTTGTATCCATTTA
TCATATATATATGTTAATAAATAAAATTTTTAAAAGAATATTACCGTGGT
TTTAAGTTTCAAAATATATTTAATATTTAAAATTCTTTAATTAGCCTTTT
TAACCATTAAAATATTTAAAATGAATACAAAATTATACAGCTTGTTTGTT
TTCATATGTTTAATAATAGTTTATTGTGCTACTGTTCAGGGAAGTAAGGA
CAATGGAAAAAATGGGGTATATGAATTAAAGATGATTAAAAAGAAACATA
AAAAAAACAATAAAGacaataaACACGTACAAAGAGCTGGTGAGGAtgag
gacgaagatgATAATATAGGTAATTTTAATATTAAATATTTATATAAATG
TGTCTATTTATGCCTATATAAAAATTGTCCAAAATTGTGTAAATATAAAA
GATTGTATACGATGTAAATGTTTATCATAATATTACTTCACCGTTTCCGC
ATTATTCTTGTTTTATTATATAAGAGTATTTAAATTGTTTTTAATGTCTT
TCTATGTCTATAAATACATGTATTATATATTTTTTTTAACCTTAATATTA
TTTCTTAATTGATATCCCTATAAAATATAATGAAGAATTTTATATAAATT
ATAAATCTAATAAAGATTATACAAATTTAGTTAAAGAagaagaAAAGAGA
AATGAAGAGGTCAAACGTTTATCGAAAATGCATAAAGCTTACACCCTTGG
CATGTCCACAATAATTTTTTTAAGTACGTTATTCTTAATTAGAGATTGCG
TTCTGGAAAGTATTTCACGTCCGGATTCTTATATTAGCCAATTCATAAAA
AAAAGAATAGATAATAAGTATAAAAAGGCATAATATTTATTTAAAATATT
AAAAAATATATCCCCCATTACAGCTTCAAACTGAAGTATATATATGAATC
ATATTCATATATTTCTATTACATATACAGACAATTTTGTAGAAAAAACAA
AACATAAAAATGGATGCATATCTCATGGATTAATTTTTTTGTGATAAAGA
AAAGAAGTGTGATTTTTAAATATATTTTAATGCATAGTATTTCTTTTATT
GTATGTTCACAATATTCCAGTACGTTTATTTATATATATTCCATTTTTGT
AAGGTGATAAAATGTTACGAGAACATGATTGAAAGATTTAACCTTTTTAT
AAACAACATTGTgtgtatgcgtgtgtgtgtgAATTGTATTTTTTAAGAAA
TAATAATTTTGTTCATATAATTATAAAAATTGAATAAACTGTATTTATAT
TTGATGCGATGTAAATCGAACCTATATGTTTCATGTCATTGCTTTTGTTG
CTTGTAAAAATATTTATTAGTTTTTGATTTTAATTATTTTTAAGAACGAC
TCTAACATTGCTATAACTTAAATTATTAATCGTTAAACTAATTTGTTTTT
AGTTATAAATAAAACAATTTTATTATTTAGCTATAATTCAATCCTTAAAT
GTTATTGTTAGTAAAAATAATTTATTCCCAACGATATTAGACAAAAAAAT
aaaaaataaaaaaaaaaTAAATCATGTTATTGGGTAATATCATATAGAAT
ATCCATTCTATATTATTATAAATATTAGAAATTATAAAAAAAATATAAGA
GTAAATTTCCCATACATGCAAAGTACTCAAATAAATATTGCTTATTTAAA
CAATTATTAACCATGAAATAAATATTACATAAAAAATAATAATAAATAGT
GAAAAACAAACATATAAATAACGAATAACCACTTTTGGAACAATTAAAAC
ATATTATATATAATTTAGACAATTTATTTTTTAAAAGAAACATATATGAA
AAAATCATTTCATTATTTAAAACGTCAAACAAAAATAGGGATGCTGTTTT
TTTAGTTCAAAAAACAGTGATTATATTATGTATTTATTTCACCATTTACA
ATTTGCATATTATATTTTGTTATGATGAAATTCATATACCAAAATTAGGC
CCGATAAAGGTTTAAAGTTAATATATCCATTTGATGATACCTTTTTTATT
CTGTTTAGTTTTATCTCGTAGAATTTACTTATTATAAATATAGCTTTTTA
TTAGCACCCAATTATTTCTTCTTTCTATAATAATTATTTTTCCATGTATT
GAATCTCTATAATTTGGAACACTAAATTAATATTAGTTTTATTTTTATTT
TCTATAATACTTTTATAACGATATTTTTGTTTAAATTTACAATTAAACAC
AATGCACCATTATTTATTGACATATTTTTTTTATATTTTGGCGTTTCTAT
TTCATATATTTTTCTTTTATTCATATTTTTTCGACGCATTTTATCCTCTT
TCTTTCGATTGTATTAACTTTTAGAGACAATCATTTTGAATTACATTTTT
CAAACACTAAGAGTAAATTAGAGAGAACAAATAATATATGTATAAAGAAT
ATTTAATTTCATTTAATCGGATTTATAAATGTTATATATATTAACATTTT
GTTCTAATTTTACAAAAAAAATGATGAAAGAAAACTATGAATAAAAAACA
AATGTATAATGGACTCAAATATTCTTTCACACATATATATTATCACAATA
CTATTGAATCAATTAAATAAATATAATGTATCTATGAAATTGTTTATAGA
GTATTATTATATTAATAAACTTCAAAAGATGAAACTTCGTCAAATTTGAC
TTTCATTATATAACATATAAACATATGTATATAATATAAAATTATATGCA
TACAAATAATAAATACTATGATTATAGCAAACGGATAAATCGTATTCCAA
TTATTAATTATTTTCGGAGCATTCTTTCACAAATTTTATACTATAAATAA
GTATAAGTAGCGAAAAAATCCATATAAATATATATGTTATCGTTTTATTC
AAATATATAATCAAAACATATATTTATTTTAATAATTACATAAAATTATA
AGCTTAAAATACGAGCTCGTAATGTATAAAATTCTAGCATAATCCATTCG
TCTAGAGGTATCACATATCAAATATTGTAGTTTAAGTGATAATTAGAAAG
AATTACTTCGTTTTTTAGTTCAATACAATTTGAATGTAATTATTATATGA
ACATTATTCATTTAGTTTTAAATTTGAAGGGTGATTATCTAATCTGTTTT
TTAAATTTAATAAAAACTGATAATGTTCTGGACTTTGTACAGGAAAGCTA
TGCGGAACATTTCCAACTAGTAATGTTACCTTAGAAGGAAATCCATTGGT
ATTTGAAGATTTTTTATTTtttttatttcttttaAATATATTAAAACAat
taaaacaattaGACTTTTTGTTATTTGAAAGTTCTTTAATTGTATCGGAA
CCGAAAGTGTAATCATCTTCTAAACTATATTCTGAAAGACTTCTATGTCT
AAATTTTTCATTATTATTTATATATATACTGTTTAGTTCATATTCATCAT
GTACGTTCTTATTTTTCTTGACATATTTATTTAAATCCTCCTGAATATCA
ATTAACGTATTAATAAATGTATATATTCATGTACACATAATAGTACGCAA
ACAACTATATTTTTTATATAAGATGAAATAAACATAAATCAATGTTTATC
ATATATATGTATATGAACTATTCTCTATATTTTTTTATTTGTTGAGTTTT
TCGCCTTACATTATTTGTAAAAGATTGTATTGTTACAATCAGAAGGATAA
AGGAAACAACGGTAACTAAATTATATATTTTTTTATTCATGTTCTTATTA
ATAAAAAGCGTTGCCTATATTACGCTTTAAATAATATATATATGTTTTAT
TCGTTTCCAGTTTTCTGTTTATCTATTATTATTGTAAAGCAATAATGCTA
TTATTTAATATTACATTTATTAGCAATATGTTCTTATACAATTTGTTTAA
TTTTAATTTATATAAGCAAATTATTTGATATTTGTGAAATTATATATTGC
TTCTATTTTAAATCATTCACAAATTTATGATCATGCAATTATAAGTTAAC
AAAATTTAATATTTTATTTTTACTTGAATATAAATAATAACAATAAATAT
ATAATATAATTTACTTTAAATGCATAAAAGTGTATATATTTATTCGAGAA
TATTTTTTGTTTATTTGGACCATTATATTTAATATAACAAAATTATTTTT
AATATTTAAAATATAAATAAATTAATGCACTATTTTATATGTATATATCA
TCATATAAATATACAATTACGAACAATTTTATATTTATGTTTTTTTCAAA
TAAAAACACATTTTCGTGTCGAATACATTATTTAATTATAAACAAATAAG
TTTACGTAACACATTCAACTTAAAATATATTTGTTGCATATTATTATATA
AATAAGTCTTTAGTATAATTTAAAAGATCACTTAATAATATGTTTGATAC
TACATAAACTTATATTTTTATATTGTTTGTCTACAAGGAAATTAATGTAT
TTTAATTATGGTAATAAAATATTATATATATTGCATTATGCAAGCATATG
CAAAACAATTAACAAAAGTTGTTTGCATTTAAATAGTTTATAATTTTTAT
ATTTTATTGCTATATTTCTCCAATTTTAAATGCTAAATAATATTCTCCAC
TTTATTTACCGTTTTTGTGGAAAATTATATTTTTTTATATATTAGTATGC
AATAATTTTATTTATAAATATATCTCAAAATATACAACATCAAATATATT
ATTTCTATTAAAATAATATAAAATATCCATATTTTTAAATGTAATTCAAA
AAATAATCAATTAAAATATTAAATCACAAAAATAATACATATAGAACCAA
TATATTTTTATCTCAAGTCGAAAAATGAAATGCACTTAATACTATTAACT
TTTATTTTCATCATATTTGTATAACAAATGTTAAGACACTTTTGTATTTA
AAAAATACAATATTTTGACTTTTATAAATAATAATTAAAGACAAATAAAT
GTTATAATTCAGTATAATAAAAAAATTATTTTATGTTTTATTATAAAATA
CAAACAAACTCGTGATATGTATCATATATATACAATACTTCTTTATATTA
ATATACAAATTTACTATTTAGTATTATTTAAATTTATACATTTTTTAAAT
TCGACTTCAAATATAAGTTAATTAAATTTATCACTCTAGATAATTTAGTT
TTCTTTTATAAAaaaaaaaaaTAACAAaaaaaATAAGTTAATAAATGACA
CAGGGTCATCTTGCATAAATTTGTATATATTTAATAGTGATATTTCTTTC
CACGAATAGGGTTTATAATCGTGTTTGTCATTCTTTTTATAATATGGAAT
TGTATTACATATATGATTAAATAACATATAAAATTTACACATGTTCCTAT
GATTATCATCTTTCAAACCATTATTTACAATTTTCCAATAATTAAAATAT
CCTATATATTTATCTAAATGCTTTTCATATAATTCCTCTAGAGTAAATTT
ACCGTTATTTTGTATTTTATATAAATTATTACTTAGTCACATTGTAAAAT
AGCCATAATACTGATTGCGACTACTTTTTTTAATTCCATAAATAAATATC
GACCCAAAGCACCAATTTGCTCATTATTATTACTACATTTTCGATTACGA
CAATATTATGGTATAAATTAATGTTAGAATTAAATTTGTTAATTCTTACA
ATTTTATCCTTAAAAAAATTATAAATTTCAAGAAATAACTCACACTAAGA
AAAAATATATAAAAATTAATAAAAATATAACCCTAATCCAAAACATAGAT
TCTATAGAACTGAGCTCAGGCCAAAAATATAGAATCCCATAAAACTTGGA
CATCTACATCAAGCATATTAGTATTAAAAAATAAACATATTTTCTATGTT
TGCATATATATACTTTTATTTTTCTATATAAAAAATATATTTTACAATTC
ACATCAATTTACAAAAAAATCTAGACATCAATACTTTAACGATACATAAT
TATGTCATTTTAGTATAATATTATAAAATTATTATTTAGTAAATTTTTAT
TAAAATTAATAATATATATCACAAGGAGTGTAATTTCCCATAATATCAAA
TTTATGATGTTATTTTATTATCGGCTATATATATTGTTATGATAATAATA
AAGAAATAGTTACAACATACATGTGCATAATGTAATACCCATCTTATATA
TTTTTTTTGTAATGTTTAAAAATAAAAAGGCACTTTTTTACTCAAAATAA
TGTATTATTTAAAAAAATATGAAAAATAAATGGAAGGAATAACAAAACTA
TTATTTTGATATAATTATTAATATAATGTATATCTCTACCATAATAACTT
ATCAATTAATATGTGTATCTATAATTATATAAAACTATATATTACTATTA
TATAATTTGGTTTACGTTGATGTTTTATATTATAAATTTGATATTAGGTA
ACATCAATATATGTTGTCTTCGATGCGTATATAAATATGAGATATATTAT
AATATATAACTTTATACATAATGGAATATTTTATAAATTTAGTTTAATGA
ATTATAAAAATTAAAAAATCGTATGCTCATAATATAATAAATTAAAATTA
TGTTTTTTGATATTATAATATTAGTTAAATTAAGAATCAGTATTTTTTGA
CTAATATTATTTATGAAAGCTTTGGTTATTATGCTGCTTTGTAATAGGAC
TTTTAAAATAAATAATATTTATAAATCCGATAAAAATATATATATCGATT
AAATAATTGAATGATTGTTAATTAGCGCTTAACCAATTATTTTTATTTTT
TTAAATGAATATTAGTTTTTTATAATTTTCTTAGAAAATTCTTTTGCTTT
GATTATACTTTACATTTTCTACTTGTTGATTTTTAATATTTAAAACACTA
TTATCTATATTTTTTAGTGTTTTGTTTATCAAATTTGAAAATGAGTAAAT
GGTACACAAAATTATTTTTTTTTGTTTTAATCGTATTTGCATATGTGAAC
AACAAAATTCTTGCAAGTACTCCTTCTCCATATCCCCCTACGTAAGAAAT
AATACAATATATATAACTATACACATGTGACATTTATGATAATAGTGTAT
ACACATTCATGCAAATATGTACATAAATAATATCTATAAATACATTTATT
TTTTACAAATTAAAAATCTATATAAAGTAGCCTTATTCCGGTTAATAATA
ATGTGAATCAAGGGAATGACTCAGAACccccccTATTATGTAGAGATCCT
GAAGAAATTAGGAGAGCAACAGAACTTATGAATGAAGCTGTTATACATTT
ACAACATCATGCTACAAGTACAGAGGAATACAGATTAATTTCTAATTTCG
ATAATGGTACAAGTGCATATTTTAAGAATCATGGAGGTCATACAATAATT
GAAAAATTAAATAATAAAATCCCTGATTCCAATAAGGTATGAATTCACAA
GAAAGTATTTTCAAGCCATAAAATTAAGTTATAATAATAAAATTAATTAT
ATGTTTTTTTTTGTCATTAGTATAATGCCATAGTAAAGACGCTATCTAAT
TTAAATCGTGTAAAAATTGCCGATGGAAACGTTATTACAAGTATATAAAA
ATATAATtaattaattaattaattaatcattcAATTAATAGATGATTATC
ATTACGCGGGATTTCTTGCTTTATTGTCAATGCTATATGCTACTATTTTT
TAATCTACCACTTTGTTAAATCTCGTGATATTTTAATTTGTATGTATATA
AAATTATAATTTTTTTAGTAAAAGTTGTTCGTGTATACACTCCAAATTTA
GTAATGATACAACAACGTTACATAAACCTTTCTGGATCATCTCAAAAATA
TTTTTATGCTTTAGTCACAAAAGTTGAAGTAAGAAACCTTTTTTATTTTC
GTCCCTATACGAATAATATTTTTCCATTCATTATTACACAATTATTTATA
CAAATACACATATTTTTTTTATAATTTTGTAGACATCAGAAAACACAACA
GTAATTGCCTATACATCAGCAAATATAAACGACTACAACCGTGCTGATAA
AAAATTTTATAAAAACACTATCTTAGAAAATGCAAATTTATTTAAAACTG
AAGTAGATTCTGAAATCGATATTAGAAATGGTGAATTAAGAAAATTGTTT
GTTAACTTATTCGGATTTCTCATTAAAAAAGAAGATGAACAAGTTGATCT
TACATGTGTCAGCTCTGTAAGCAATATAAATATTTTAATAATATAATAAT
TACATTCATCATTTATATTATTTTGTATTATACAAATTTTTACATTTATC
AATATATACAGTCATTGTATAAATGTGTAAATTTATAATATATGACATCC
ATCTACCCCAAATTTCGAAGATTTTATTTTATATAATTTATCCATTTTTT
TTTCGCAGATTTATGATAATGTTTCAAATGCCAGAAATCCGTTTACTAAA
ATGTGCAGAGCATAAAATTGTAAATTATTACCCGTTTAGTATAAATCATT
AATATTAAATAAACTATATTCCGTATATTAGTTTTTTAACAATTTGACGT
TGAATACGCATATTAATAAATAAAATTGTTTTCATACATTATTTCTATTT
GAAGTTACCATAATAAAATATTTCCCTTCTCCTTTTAAGAAAAATTGGTT
TGTATATAATTTAATATTTTTTTAATGTAATAATACATTATATTTGTGAC
CAAAATGAATATATTGTTTATATACATTTGTATAATGAAGATGAAAAATC
AATTTATAAGCTCTATAAGTGTCTATCTCAAATTATAAATATTAGGAGCA
TTGTTTTAAAAAAAATTATACACATAGATATATAAACTTAAAAGAGAACA
AAACATTTTTTATGTGAATTATATACATAATATTTATTCGAATAAAGGAT
AAAATTGAATTGTTAAGTGAATATAATCCAGTCCATATATATTGTGTTCC
TTTTATTTATGTACATATATTTAATTAGTAGTGTTTTCTTTTTTGAATCA
TAATATCTATTCTATAAAAAATATTTCTTTTGAACATTTGTAATGATGTT
TCTAATTATTTTTGCCCTTTTAACTTTTCCAAAACAAAAATATTATATTT
ATACATAATAATTGTCTTATTCCAACATTAAGTATTTCACATATATTCAC
ATAATAAATATACTAATATAAAATATTTCATGTACTTTGTTTTAAAGGAA
TCTGTTCTTTATATAATGGTTAGTGCTATTCATTATTATTTTTTAAAATA
TTTTACAGCTAAGAGAGATATCCTATATTAaaaaaaaatttttttttttC
AATATTTTACCATGAGTATATTTAAAAAAAATATTCTATAAAGGTAATTT
TTTATACGTTTAACATTTTTTAAAGAATTTTAATATTAATTACATAGAAA
GTGCTTAGTTTTAAATATATAACCTCTATAGTCAAATAGACTctcttata
tatatatatatatatatatatatatatatatCATGCGTTGTTTATATTAT
AATTTTTATTATTTATAGCATACTTTAAAAATGTTTTAATTTTTTATGTA
ATTTTTCTATAACATTATAAAATTACTACTATTCATCTATTTAATATTTT
AAGAATTGCGTCTGCTTTTCAATCCGTTGCTCATAATATAAAAATGCCTA
ATTAGATGTTTTATATTTATTCTATATTCGAAAAATGTATAGATATAAAT
ATACCTAATTTGTATATAATTTTACTATACTTCCAAAATATCAAAAATAA
AATTTATAAAATAATAATGAGAAAATAAAAAAACACTTAAACAAATTCAA
ACTCATTTATTAGCATTATGTGGAATATAACCAATATATATATTGAGTTA
TTTGTATAATATATAATATAAATTTTAATATGGTAGCCAAAATAAATGAT
TTTCTATCGTTATTCAAAATATTTATATTTACTTTATTAATATGGATTAC
ATATTTTTCCAATCAAGTACTATAAAAAATATTTTTTAATATATAATATT
TATAAAATTTGTATATTATTTTTACTTAGAAAAATTGCTTAAAAACTATG
TTTTGTAGACAATTCAACATATTTATATATATACAATTTTATTAATACTT
TTTTGTGTAATAATTTATCATTTTTTTTTTAAATTATAGTCCTCTATTTT
GAGAATTTCACGGAACAAGAATGACCAGTTCACTACCCCATTCACACTTA
AAGTTACAAGGGTATTAAGTGAATTTCGTCACCCATCAAGACAATCAGAA
GTATTGAATAATCAAAAAGTTGATATTATTCAGGATAAATCTGATATACC
GAAGGAAAATGAAAAaaaaaAATTAATCAATGCATCATCCGAAGCCTCAA
AATCATCACAAAACATAAAGGACTCATACAACATAAAAACAAAAATTAAA
GCCGTCAAATATGGTATTAGTATCAAAAAACTCATTCAAAAATTAGAAGG
GATTCTTCATGTTGATTATGTAATTAATGAATTAAAAGGGGATTACAGCA
TTAGAGAATTAATTGATGAATTAGAGGATTTTAATGGATTTCACGATTTA
ATTATTGTACTAAAATATTCAAACGATCCCGAATTAATTAAACTGCTATA
TACTTCTAACAATTTGGAAAAAGTACTTTTTGTATTAAATTATTTCAATA
ATGTTTGTAAAAATGTAAATGGTGAATGTACTTCAGATAATGAACAAAAT
AAAACAAATTCAATGCccaaaaaaaaaaaaaTTCCAGTATTATCTTTTTT
ATTTAAAATAATAGATAATTTTTATGATAAAATCATGGTAAACGCTTCCC
TAAAATTATATAAAGCATATAAGCTGGGAAATTGGTTTAATAAAGTGATT
TCAACTATTGCTTTTTTCTCTAAAATGATAATTCCTATAACAATAGGGAT
TGCGTTAGTAACATTATTATCTTATTTAAAAGGAATCGTATATTACGTAA
CATCCATTGTTATCATAATATTATCACTTGCATACATCCAAGATAAAACT
GTAAAATCCTATAATTACGTCGTAGATAAATACGAGTTTATACCTTTGGA
GCTTCAGATCGAATTAAAAATGGAATAATTCGATTAGTCAATATATATAT
CAAAATGTGTTTATATACTCAGAATAACTGATTTTTTAGTCTTTTATGGA
ATATTCAGTGCTTGATAATTATGCAGAATATATATTGTAAGCACATTCCT
TAATGTTAAATTTTAACATTTCCACCATTTTTAAACAGTTCAAGCTCTTA
TTCCTTATATTATATATAAACAATGTATACACCGCAATACATATatattt
ttttttTAAGTTGCTGGACCCCTTATTTTTTCATAAAGTATATAAACATG
TCTATGCAACAATCATATTAGTATATAACAAGTTTTAAAAATGTATCCAC
ATCACAACAAATATATATATAGCATTTATATTTTTTTGAATTTGTGTTTC
TCTTGTTATGCATATTATTTTTTCTATTATATGGCATTTCTAAAATTACG
TAAAAAAAATAAAAAATGCCGAAATATTTCCTATATATAAATACTATAAT
AAAAAATTATTGTTTTGTTACTTATTTATAATAATTGTTAATGTTGGTTT
TTTAAAACGTAAAAATCCGTTTTATCAAAATATTAAATTTGTTATTAAAT
TAAATTATTAAAATAATTTAAGGCCGTTTATAATTTTAATAATTCTACGC
TTATTTAAAAAAGTAAAAAAGAGAAGAACCTAGAAATTCACACAAAAATG
CAAAATATATGGAAGAAACAACGTTGTATAATAATAAACAAAAAATATAA
AATACAACAATGCATATATCTATAATTATCCCCAATATATCTTATTTCAT
CACTCTTCCAACATAAACAATAAGGATAGTATAAATCATCTTCATTTACG
TCATATTTTCATATAAAATATTAAAAACACAATATGTATGTATCTGCGTT
TCGTCAGTGCGGAATAACGATGCTACTTTTTTATGCAAAAACAATATGCC
ATTAAAAATATGTTAACTACCTATAAATTACAAACAAGTGTTTACTTTCT
TTTAAATGGTCATGATTTGAGTTGAAAACATATATAATATTGTATTTATA
AAAAGTAAAAGCATTTGGGGGATATAGTGAAAATCATACACCATATTATC
AGCAGTTTTTAACATTTTGTGTAAGTCATAAATAGTTATTGATGCCAAAT
TCATATGCAAAGTAATAATGTTTTATAATTATTTAAATATAACTCGTATG
TATCACACATCACCATTATCCTATTGGTTATATACATTTAATAAACTTGG
ATAGGCAACCAAATGTTATTAAATATAACAAATTAAATAAAAACCAAACC
AAGAGTACAAAGCATAGAGAAAAAACATTTAATAAGCATTTTATTTACTA
TTTTATGCCTAATTATCTTCGTTCATAATTAACAGCATTCCTCAAATCGA
ATTCAATGTATTTTATATAATAGTTCAAATATATTTTTAAGAAGTTTATT
TTTTTGGATATTCTATATAACGCACATTTTTATGAACAAATATAACATAA
TGTTTTTTAGGGCTTATAATATATCGACAAATATAAATAATAAAATGTAT
TAAACACATTTATTTTTCACGGCTTGATAATTTAGAATATTACGAAAAGT
AACCCTTAAAAACATTATTTTATATACATTTTGAGAATATTTAAAAATAG
AGATTCAGTTTTTTTTTTGTCCTGTTATTTTGGATCGTTTTTATTTTATT
AATGTATACTTAATGTAATAGTATATATACTGATTCAATTGTAATAATAA
TTTAAATTATAAACACATAAAATGAAAAAATTAACTTTTTAAATATGTTT
ATAAAGTTTACGGTTAAAATTATATCATAACTTTTAGCAATATATTTTTA
AATGCAGATAATAATTTTGAGGTAAGTAAAATATTTACTACTTTAAATAA
AAAAAATATGTAAACATTTTTATAGATTTTCTTGTAATGTATAATTAATG
TCATAAATCATTAACAATTCTAAAGTATTATATCTATTAGTAATACTTAT
TTCTAGGAAATGATTATATTTTATACTTATTATAATTAAAAAATTATATT
AATAATAATATATATAATTTTTTTTATTTATACCAACTTAAATATACTTG
TTATTATATCGAAGTAAAAATAAAAAAACAATTTTTGGTTGTCGTTTTTT
TTCGTTGCTTTTGTAAATAAATATGCTATGCATATTGTATTTGCTCATTA
TTATTCCCTAAGTAAAAACATTATATAAATCATTATTTATTAATAAAAAA
ATAATATATAGAAATTATATATTTTAAATATGTATTTTTTCTTAGACACA
ATTTCAACTACCGAAATTAAGAAAATTAAATAAAACAAAAATAGATTAAC
GGAAAGCAAACAATATATAATAATCTGTATTAATCTTATTATATTAATTT
CAATTTCATCTGATTGCATGAAATACTAGAAAAAGTTTCAAAATAAGATA
AAGAACTATAATTATACATTTTTTTCCATTTCTTATAATTTATTTATGAT
GTGTCATTATTGTAATATACATGCAATTCTATTAATATTATTTGATAGTA
ATTTAGTATGTATATAGAGTTTATATAAAGCAATAATATGACTTAGTATA
GTGTAATTTTTTGTGTTAATAATATATATACATATATTTGAAAAGTAAAA
TATTAATTATATATGTATGTATATTACCCGTTTTATGCAAAAAACAAACA
TTTACTATTAAAAATGCCTTATTAAAAGGAAATGTAATATATAAATATAT
ATTTTTTTAGTTGTAACATATATTATTATATTACATAATATTGGAGATGG
AACAAATTGAATTGAATAATCCTGAATTAAGAAATACAAAATGTAATTTA
GATGGTGATCCTAAGACAGATTGGTTCCGTAATAAAAATGGTTTACTTTT
AAAAACATATGGGTGGATTGTTAAAAATGCTATAGGAATTATATTGTTAA
TACATGGATTCAAATCTCATGCTCGATTAACATTTATGAAAATAAATTTA
AAAATGCCAAATAAAAATAGAGGCTTAGTAGTAGACACTAATAATTACTA
TATTTATAAAGATAGTTGGATTGAAAATTTTAATCAAAATGGTTATTCAG
TATATGCGCTAGATTTGCAAGGTCATGGAGAATCACAATCATTGGAAAAT
ATAAGAGGTCATATTAATTGTTTTGATGACCTAGTTGATGATGTAATACA
ATATATGAATCACATTCAAGATGAAATATCAAATGAAAATAAAATGGATG
ATGAATCTCATGATATAGTAACAACTAAAAAAAAAAGGCTTCCTATGTAT
ATTATTGGGCATTCGATGGGAGGAAATATTGCTTTAAGACTATTGCAATT
ATTAAAGAAAGAACAAGAAAATAAAATTAATTCTGGAGATGCAAATGACA
ATAATATGATAGAAGATATTATTAATGATATGGATAACTCTAATGATCAT
GCTATAGAAGATATGAATAATACGCATTTAATTACCAATTCTAATGATTG
TGATTCCGATAATCCCTGTGCTAGTACATCTTCTACGACAAATTCTATTG
ATAGTGCTAGTGATAAAAATGAAGGATACTATAATTATTTTGATAAATTA
AATATTAAAGGTTGCATATCTTTATCTGGTATGATGAGAATAAAATCAAT
ATTTAATGATGGAAACAATTCATTTAAGAATGTTTATTTACCTATAGTAA
ACTTCATGTCTCGTGTTGCACCTAATGTACTAATTCCGTCAGGAATTCGT
TATAGTATATCCAAGTATGTTGGTAGTATATATAAACATGATAAATTTCG
AAATAATAATGGAATCAAATTTAAATGTATGTCTGAACTTATAAAGGCAA
CGATCACATTGGATTGTGATATTAATTATATGCCAAATGATATTCCTTTA
TTATTTGTGCATTCAACAGGTGATAGTGTTTGTTCTTATGATGGGACAGT
TTCGTTTTATAATAAAGCAAGTGTTAGTAAAAAAAATTTACATCATGTTG
ATGATATGGATCATGATATAACGATAGAGCCAGGAAATGAAGAAATTTTA
AAAAAAATTATTGAATGGATTTCTAATTTAAGAAAGAATGATGAAGATAA
AAAGGAAAATTAAATATAAAATGTCCCTTAATAATGTTTATATTTTATTG
TATTGTTTTTTTATAAACATAAATGTAACTTTTCCGATTAATTTTTTAAG
TTAAAACAAGAAAAGATGATAATAAATATATTATATCTTTTTACTATATA
TATATTTTCTTTGTTATTTAAAATCTTTTTTTAAATTAAAATTGTATATA
ATTATTATATTTGTAATTTTAAGTATGTATATATAAATGTGTAATTATAT
ATAATATTAATTTGTGAATTAATACGAATTAAAATCAATTATTAATAACT
TTACTTATAATTACCTTTTATGTTCTTATAATTAATAAAAGATTAATTAA
AATAATAATCATTTACAATTATTATTTGCTGTTTATTTATATGTAAGACG
ATTTTAAGGACAACCAAACGAAGAATAAAATTTAGCATTAAAATATAATT
TTGAAAATAAAATGCTGTTGAAACAATTTAAATAGGATAAGTATTATTAC
GTAAATTTGTGGAAAAACATTATTTAGATGTgtatatatatttttttata
tAATAATACTGCTTATTGAATATATGTATTTCATAAGGAAAATAGCCAAC
TGATTTCTTAAATTAACAATATAATATTTTTAAAATTAATAATATTACTA
CCTTGTATATATAATATAAGTTCATTTATAATGTATTTAGATTAATTTGG
TCGTGTAGAAGTTATTCCATTTGCTAGCTTTTATATACTATTTTATCCTG
AAAATTTTATAAGTGTGTCATATAAATATTATAATTGAAAAAATATATTA
ACATTTATAATATTTCAATGTAGACTCTATAACTAAACAATTTTATAATA
CAAAATATATATCTTTTAAAAATGATCAAATTGATTCGATTGCAGCATGT
TTCTATTATTTGTATATTTTTTAACATATGTATTGTTTAATAAACACATA
TTTCTATTTATATATTTACACAAGAGCAAATTGTATAATATTCTAAGAGA
TGTATATAATTATTATATTCATTATAACAGTTATATatataTAATttttt
ttttttAATTTTTACTTACATATATTTAAAGAGTTTTTTGGTTATAATAG
CTTTAATAAAACCGGATAGACAAATAAATATTATCAAATTAAAAAAATTC
AATAAAACATAACCCTCAACCTAAAATTTTGACCCCTATAAGCCATATTG
GAGTGCTCACATTTTAAAAATTATAAGATTCAAAAAATGTATTTTTCAAT
ATATTTAGTGTTTTAAAGTTTTTTTATTATAATAATATAGAAAAGTTCTA
CATTACATTTAAAGATTCCATATAATACATGTTTTTAAAAAATTTATGTT
ATAATTGTGTTAATAAATTCCTTAACTTTCAGTAATAATATATATAAAGA
AAAATTAGAAGCAACATGCATATTTTCTTAAAAAAAAAATTTCAATATTA
TAATTTCATTGTGATTTTCTAAAATAAAAATATCCAACACGATCCAATAA
ATCAGAACAAATTTGTTTTAAGCAACATTTTATTTATTTAAAATTTCCCC
TTAAGATATTAATCATCTAAAATTTTTAGATAAAACAATAATATATAAAA
AAATTATGTTCAAAAATAATATATTTATTTTAAATGTTATTATAACTATT
TTATGTATAATTATACACAGTTTATTTGGACTGTATTAAAGTTATTTAAC
TAATTTTTTTCGGTTGTGCATTATAGTTTCCGTTTGTTACTATATGCGCA
TATAAATTTCGTGGTTTATCTATATTTATAAATTGGGCAACTATGTTTCA
ATTAAATTTTTTTTTCTTTCATAAATTCAATATATTTGATTTTTATTTGC
TACTACCTTGATCCTTATAATATTTTTTTTGTTTTTTATAAATTACGATA
ATTACAATTATAAGATAACTAATTTTTTTATTTGACAATATATTTACAAC
AAATATAAATAATCACGTTAAGCTTTTGGACTACTATTTTATATATATAA
ATAATTTAGGTTTTTTTTTGTATTTGATTTTTATATTTGCACTATAATTT
AGAACAATTCTAAACATAATATAGATGCAATATTCAATCTACACACATAT
AAGCTTAAATTTATATTTCGTATATATAACAGTTTCTTTTGAATAAAAAA
ACACATAATATAAAAATTGGAAAATCAAATTTCATTCAAAAACGCAATTA
AAATTAGATTATTGTCAGTGAACAAACAAATTTATTTATTTCATTTAAAA
TATGGGGAAATGTGTATATTTAAAACCAATATTTATTGTTCTATTAATCT
CTACAGGTAATAATAATTATATTTGTAGTATATTCAGCCATAAAAGTATA
TATTTTTTTTCTATGTAAATATTTTTTAAATTTTATTTCGCCATTTCTAT
ATAGGTATAATATATAGGAAAAATGTCTGGTCATATGCCCATAAAAATGA
TTTAGAAACAACTCCTTTTTTATTTGACGATAATATAAGTCTAAATGCAA
ACTCAAAAAATCATCAAACAAATGAAACAAATTTAAACAATCCACCAATT
TTAGATGAAAAGTTCCATGATATCGAAAATAAAAGTATAAATCAAAATGA
TAGTAATACAAATAATTCATCATATAATAACCACATGTCAGAAACTGTTC
CAAATCATATAAACGATTTAAATAATGACAAAAATAAAGATAAACAGTTA
ATTAATACTACGATTTCTTTTATTGATCGTCCAAATACATTTATGTTAGA
TGACAATATACTAAATAACATAGATATCATATATGATGGAGACAGCAAAA
TGTCGTTATATAATTATTATAAACCAATACACTATTCTATTCTGTTGAAT
CATCTTCTATATCAATTTACATTTTTTAATGGTCATATAAAATATATATG
GGAATTATATGATAAAGTTAAAAAAAAAATTATAAATGTAAAAGAAGAGT
GTGTAGATAAGAGGAAAAAATTAGCACAAAAAATAGACCAATTACAGGAC
GTCGTTTATAATTATGAAAATAAATCATATCAAAATGATTATAACAGCTT
AAAACCAATAACAACTGAATTTATTCGTTGTATGAATGATAAATTCAAAT
CAGTTTCCTACAGTATCTCCCAAATGAGTAACTACGCTGATTACGTATAT
AAGTATGGAAAATTGGGGCATCATCATTACATGAACGATAATTATTTAAT
TCGTCATAAAATAGTTACAACACAATTTGAAAATAAACTACATCAAATTA
AAAAGTCAGATATTCTGAAATCAGGTAACTATGTGAAATTCATAGATAAA
GTAATAGATATTGCAAAAAAAGACGAAGAATTAAAGAATGTTATAGATAC
ACTTAATTTCATTAAAAAATACATTGAAGATATAACAAAAAAATTTAAAT
TTTACTTAAACAAATGCAATGGGGCACAAAGTCAATTAATTGAAATTGAA
ATGAAAGCTAAAAAAAATAAATATACTAGATATGAAGTCATAAATAAAAT
ACAATCTTTAGCAAATGTTTATGGTCATTTTAATGTAAATTATGAAAATA
TGATTGATCTAGAAACTGTATATAATAATAAAATTCAAGCATTTAAAAAT
GTTCTTAATTTTATACCACATATTTTAATTGGAAAAGTAGATACATGTAC
AAACCATGTGGTTCCAAACGATAATTATGATTTCAAAATAATAAAGCCTA
TATCTATATTAAATAAATTAGAAGATGTTTTTTTTCAAGCATTTGGTTTT
AATTTCAGTGAAAAATATGACAgtgAAACTTTAAAAACATCTAATAGTGA
AATTAACCATATAATATCAGAAACAATAAATAGTATGAAAACGTTAAGGG
ATTTAATTAAAGACATGAAAGATACATATAAAACAGATAATACAAGACAG
CATATCGAAAATACAATTAAACAACTAACTATTAATGTGGATTTAAATCA
AGAAGAAAATGGATTTACAAAAGCAATAGACGAAGCTAAAAAATGGAGAT
CTTTAAAAATCGCTACTAAAAAAATATTAGACGAAGAATTTAAAACTGTT
CTTAGTTTGGAAGCGAAAATTAAAGATTTATGCAAACAATTTACAGATAA
ACTTAAGAATTTACAATATATGAAAGAATATAAAGACGTGCTAATAAAAA
AGTATATTATATTGGAAACTCCCACAAGTATTTAAATTTCAATATATTTA
TAGTTAAAGAAAATGCTATTAATTGACCATAAAAAACTGCACATAATACG
TTCCTTTAATTAATAATAAAAAATAATAAACCAATAGTATTAGATTTGAT
ATAATTTAAAATCTCTTAAGTTCCATGTAAATGTAATAAAAAATTAATTT
AAGCTCATATCAAATTGTATGAAACAACGCATATACGTGGGGAATTAAAG
ATTTAACAAATGTATCAAATAATCTTCAAAATATTCACATATAATTATTT
CTACAAAAAATATGATTGCATGAATAACCATAAATTATAAAAATATAATG
AAAAAGTATTCAAAATATAATTTTTGGGTACTATAGGTATTTTATATAAA
TAGTGATGAACTTTTAATCAAATAAAACATGTGTGTGATATAAATAAAAT
CAGCATTTAACTAAATATTAAAGTTCTATATTAATTGAAAAATAAAGATT
TTGTTAAAAAAACTATAGAAATAAACATGTTTCAACTTATATATTTATCA
TTTATATTCCACACCAAATATGTGTCGAACTCCTAAATAAATTAATTTAC
TTGTTACTAACATTTCCGTTTTTACTTTTTAAATTGTATAGCATTACGAA
TTTGGCTATTATTCATTTACCAGCAAAACTTGCTTATATATTTTTTAatt
ttttaattttttaatttattaAAAAAAAACTTATGAGTTTATATGATTAA
CATTGTATGTGTTAAAAGAAAACAaaaacaaaaacaTATAATATAtatat
ATTATATTAtatATATGTGCATATATGAAATGCAACAAATATGTATAGTT
TAAATATATTTAATACACCTTTTGGTCGTGAGTAGATTACATTAGTCAAA
AAATAAAGCATAAATGTTACTACTCAAATAAAATACCAAATTAAAATGAA
TTTATTGATTTTACAAATATAGCATAAAATAATCAATGAGCAATTCTATG
AAACTAATTACTTTTAATAATCATCTTTTCTTATTAAAATAAAGATAATA
ACTGGTTACATTTTAATTAGTTTCACTAAAATGGCAACATTTGATTATTG
TATGAACCACAAAGCTTATCAAATGTATAAATATTCGGTTCATTTTTAGC
GTAAATGGTCTCTTAACGTTTCATATCTTTGCAATACCAGCGTACCATTC
CGATTTGTCTCTCTTTTATAGTTGTATAATAATCTGTAATATTAGGATTG
ATGACCATGATATGACATTAAATATGATTATTATTCTCTGACCATAATTA
TAAATTAAAAACTCTTATAAATACCCTTTAATATGTTAAATACTATAAGG
GTATTTCTGCCTGTGTGTTTTGGCTCCTATTTTGTACATTGGATGTGGAT
TTTACAATCTTAGAAATCTATAAAGGTAATAAAACAATAAATAAATTATT
TACAATGAATAAAATGATAAAGCATAATTAGTGCTTTTATTTGATAACCA
CAAATAATCAAATATATAATGTATATGTATGATATTTCTAATATTCCTAT
AATATATCTCCTATTTTCACAGGGATGCAAATATATTTTTTTACTTTGTA
TACTCCAAAACAGGTTATTAGGATTCCAGAAAATAATACAATTAATAATA
TTATATCATTATAGTTATTGATATATATTTCGCTAATTGTATTATATACT
GATTTAAGAATATATATTAGATAAGCAAGAAAATCAGCTGGTTCTTGAAT
AGCAGTTTCAACTTCAGATAATGTTCTTCCTTTATTTTCTGTAATTCCAT
AAGATATAGTTTCTAATCCATTTCTAAGTTTTATTGTTGTTCGTACAGGC
GCGTTATTTACATTTATGAATATATTTACAATGCTCTTATAGCATTGATT
AAATAACTGTGCAAATGCAAGTCCAGTGACAGATAAATTGCATAATACAC
CTTTAGGGTTGTATTTTTCATAATCTCGAATGTATTTATTACATAGATTT
TCCTCGTCTATTGTACATACTGTATTCCATTCATAATAAGCTGGAATTGC
AGATCGTAAATAATCAATATATACATTACAAGCTTTATTAGTATCTTCTA
TAGCCGCAGATTTAATAGTCTCAAAATTTTCAACATAATCAGCTAAATAT
TTAATTTCTTTTAAATAGTTTATATCTACTAATGTATTATCTGGTTGACA
TATATCTTTATTACCATTAAATTTATCAGCATTCATATTCTCCCAGCTAT
TTAAAAGTATGTCTAATGTTATAAAAAAACTTAAACTATTATCATTTAAA
CCTGAATTTTTATACACTTGTTCGTATAGCCAATAATTCAAATCATAACA
ATGCTTTCCATATAATTTATCACCATCACGATTTTCATTTAAAAATGTCA
CATTTCTCTGTAATTTATAAACAATCTCACGAACCCATTCTGACGGTTCA
AATATTGGCTCTATTCTCTTCCAATATTTATTAGGCTTTTCTTTATCTTC
GTCGGGTACATTTTCATTAAGTTTGTTGTAAAACTCATATGAAGGTAAAT
GCTCATATCTCTCCTCCTGGAAAGTTTAAAAGAAGAAAAGGTAATTCATT
TTATATAAATCATAAAACTATATAGAACACAACATATGAAATAAAAAATA
TAATATAAATATAATACATTTTACAATAAATAAAAATGTATAATAAAATA
ACAGACAAAAAAGTACAAAGATTAAAAAACACATTATTTTATAAATCGAT
GTAAGTATTACTTCCTCCATTTATAAATAAAATTCCTTTGCTTAATTGTA
TATATATTTCTCAAAAAAAGTTATTACTAAGTTATTAAACTATAAACTAT
TTTAGTAACAAATAGTTATAGTATATTCGGCAAGTTAATATAAAATATTA
TTATTTTtTTTTAATATAGTACAAATAAAAATTTTAAtaataatagtaat
aatattataataataatTTATAGATATAAAAATTTATTATATAATAAAAT
GGGTAACAGAAGTACAATATTGTAAAGTATTATTAATAAAAGAAAAGAGG
ACAATTAAATTATATAGATAAAATTAATTACTAATGTATAATTCTTTAAA
AAGTATAAAAATTAAAAAAGTTTACAGTTTATTCTTTAAATGCGTGTTTT
TAATAGTAAAGCTTTCAAAAATAAACATTTACTTAATTAAATTCGTTATG
TATATTAtatatatatatatataatatatataATACTATAGATATATTAT
ATACTACTAATAATTTATTTTGGGTATAATAACATATTTTATTAAAAGGA
AAAAACAACATTATAAATATATCATTATTTTTCATTAAGCATTTTTATTA
TATATATTTTTTTAATTATATAATAGTGTTATTTTTTTTATGATGTTCCC
TTTTAAAATAAATTAGTCCACGAATTTTATTATGTATATATTTAATAATG
GCAGTATATATATAATAAATACCAAGGATAATATCTATATATTTCTATTT
TCTAAAAGAGACATTTTAGATATAATATAAACTTATTTTATTGTAATTAT
TACATTTCACGTAAAAATATATAATTTTTTTGAGAAAATGTTAAATAAAA
TATTTATATGATATATTTATTTTAAACTTATTTATTAATTTTTTATTCAA
TTAGTCGATTTGTTACATTTATATATTGAACCCATTTTTAAAAAATATAT
TATTAAATAGCTTTAGAATTATAACGATTAATTTTTATAATAATAAAAAG
TCACATTTATTTTTTTTCTGAATCGGTAAATAGTAGAATAAAAACGCAAT
CGTAAACGGTCCCAATATATTTTTTAAAGAATGTGTTACTAAATATTTAA
ATTACCCAAATTAAACAAATAAAAAATATAATAATATATATTATTTTTGA
TAGATTGACAATACATATTGTTCTTTTTTGGTGTAATACATTATATATGT
AACATTTGTTAGTTTTAAAATAATAATTTAATATAATATACAACACATGC
ACCATTTTAAATGAATCTGGTATATATAATTATTTAGCATTTTATTTATT
AATCGTTTATTATAAATAAACTATATATTATTATCTTTCGCATGCACGAT
TAAATCTTTTAACAAACAGCACACATAATATTGGCAACATTGTGAATATA
AAATGAAATACTTAACGCATATATTTTTTTTTATTACACTTTTCCAATTT
ATAATTGATAAATACGATAACAATGGTAAATCATTGGACAAATTTTTAAA
TATAAGAAATGGGAGGTTTCTAGTAGAATATTATTATGATCCTAACACTG
ATCAATATAATGACAATcaatcaaaaaaaataaataaAATACATGCATAT
GAATCAAATGGTATTTCACAAAACAATACCGCGTTTCCAAATACTAGTAA
TACCCAAAACGCATCGCCAAGTTGTTATGCACTGTCTGCCCGCGACAAAT
ATAAATACCATCACAATAATAAATATACTACCTCTGAAGAGTCCAATTTT
TATAATAGTATGTTCATGAAAAAGCTAAGACGTAATTCTAAGATTCTTAT
GGGATCATCTGCAGCGGCCTTTTTTCTTGTCGATGATTTAGGAATTAGAG
CTATTATATTTTTAATATTTTCTGCTGCCGCACTTGCTTATTTCACTTCC
ATATAAATTAAAAATAACAAGCACATATTTATATATTAAAAGAATAATAA
TTTTATTTTACTATTATTGAGTTAAATATGAAATTATACATATTTAACTA
ATAAACAATACGCAGTGCGTATTATAAATATAGCAATTGTTACAATATAA
TTTACATTATTAATATATTTTGATTATTTGTGAATGTTAATAATTAAGTT
TTATTGATATGCTAAGTTATTTTATACGTGAGACAATGCGTTTATACATG
TTTGTATTAATTATTATTATTAAATTTTATAATAAAATATAATAGGCTAT
ATTTTGAAATATTTCCTATATAAATATATACATTTGTGAGCTTCATAATT
TTAAATACATTTTTGTATTACTATTAAATGAATTTTTTTTTGTGAAAAAA
CATAAATAATATATAGTGATAATACACAAATGATTGCAACGTGAGGTGAA
ATGTCTTTTCATTTATGAATGCAACTTTTTAAGTATTTTTttttTTCAGT
AAAAACGCGAATTTATAGAGAATATATTTTTTTTATTAATTCTTTCATCA
TTATTTGTATACTTTTATCTCccccaaAAATGTTAATAATACAACCCATG
ATAAGTTTATTCACATCAAAAAAATTGAATATATTTAAAAAAAAACGCTA
AAAATAATTTCTTTTTTAAGCAAAGATATCATACAAAATATAATATATAA
TAAGATATATTTGCTGTACATTTTTGTCTTAAGTGCAAAAAATTTTACCC
CGCCCAATTTTATTATATCGAATTATTGACTTACAGCTCAAATAAATATA
TTATATCAGTTTTTTGTTCCTATTAATTTAAAATTTTTGTTTATTTAAAA
ATGCATAAACAGTATTTAATTTGCATATCCATGGATTGCAATATTCTACA
GATAAAATTTGTTTGCTTAATATATTATGAAACATAAAAAGGAAAAATAT
ATAAGTTATAGAATAAACGTATATTTTTTTTAGAATATTAACATTTTTCT
CCTTTTTAATATAACTAGAATATTATAACCGTGTACAAAATAAATTAAAG
TAATAATAATCATTCACAATCCCATAGTTTGCAATACCAGGTCTTTTTTT
TATTTTTTATTTCATGATTAATTTCAAATTTAATACAATTAATAATAATT
ATATGTAAATATATTAGTACTAAGACAATTATACAAGAATATACATATTA
AATTATGCTAAACTAATATTATCGATTCGAATTTCATTTCTTTAATTATA
TTACTAGTAATAAATTAAGAATTAAACAAAAAATTTTGATTTAGTATTAT
TGTAACTATTAAATAATATAAACTAATAATAAATCATAAGTAAAAATTTG
GTTATAATAAAAAAAAATGTAAGAAACAACCCTAACGAAAATAATTACGC
GATTTAAATTAAATTTTTAATAAATTGTGTCATTTAAACATAATAAATCG
TCACAAATCCCCTACAGTCTGATGATAAAAAAAAAATCATTTAGAAAGCA
CTATATATATATTATTCGCTATAAAATATAAGTTTAAAATATATAAATAA
TATTGTATTTCATAATATATATAGTGCATTTTATATTTGCAGGAATGTTC
TAAAGAATACCATAAATCATAAAATACGTATATTGCTATTATTATCAAAT
TAATAAGCAATTAAAAATAAATAATAAATATTACTAAAATGCACGCGTTG
CTTATTATatatatatatatatatatatatatatatatTAAGTTATATTG
TAATATATAAACATATTATTAAAAAAATTTATATTTTTTATATCACGCAT
GCATCGCTGCACTTATCGCGATTTCTACTAGCTTCCTTCTTTATATAAAT
AGATATATATATTAGATATAAAATTATTCTATATTATTAAAGTTTATTAC
GTTTTATTAACAACGCTAAATATTTTTTTAATTTTAATAATTATTTCTAA
TAAAAACATTTAAAAAATAATTTAATAataaataatttaataataaacaa
tttaatattAATTTGACAATACTAATCTATTTAAAAAAAATTAACATACT
AAAAAACCCAACAAAAATAAATaataataataataataaaataataataa
taataataataataaCAGAACAAAAATGGCAAATTGTTCTCGAGTTTCTG
GGAAGCTATTCCTTTTATCTATTATATTATTATTACCATATATTATTAAT
TATGTAATAAAAAATAAATAATAATACTTTAGTTATATATGCGTTTCATT
AATATATataTTTTTTTATTTTACATATGTTTGTTGAATATATTATCAAT
ATGTGTACACCATCCTATATTTACATTTATATTATAATGTGTTTTTTAAT
TATACCATAAAGATAATATTATTGTCACATTTTATATATACAAAATTTGT
AGGCAAATAACAAGGGAAACAATCACAATGTATCATTTGCAACAAATAAC
GAATTAAAAAGATTATTAGCAGAACCAGCAAATGATCTCGAGGCCAATAA
CAACCCCCAATATGGTGCTGTCAATTATAAACCAGTTAATgccgccaatg
ctagcccagttaatgccgccaatgctagcccagttaatgccgccaatgct
agcccagttaatgccgccaatgctaacccagttaatgctgccgatgctaa
cccagttaatgctgccgatgctaacccaaatgatgatgccgaatatgacc
cagatgaagatTACTATTCTGATGCAGAATCTTTCCTTGGATCCGACTCA
GAATATGAAATGTTttctgacccagaatctagccttgaatccgaatctga
atccgaacccgaaTTTATTAATGAAGTCAGCCATGAAGAAAGACCTAAGT
TCTTTAGAAAGTCAAAACAAAATAATGATGAATCACAAACAGAAGAGAAT
GATGTTGAATCCAACCAAGGAGCCGCAGGAGGAATGCCATTAAATAATTT
ATTCCAAGGTGTTAATCAAGACGAAATTCAAAAAATGTTTGCAACAATGC
CATTCCATATATCAAATATCATAAATTTCAAAGGAATGCTAAACAACGAT
GTATCGAATGATGAAGAAGTCgatgaagaAAAAAAGGCACATATGGATGC
AAAAATAGGTAAAATCGGAAATATGTTAACCGAGTTTATATCAAAATTCA
ATTTAGGAGACTCTATACAACAAAATATGGATGAGATTATAGGCCTCACT
CAAAATTGTGATTTGGACTCAGATCCTATGTCTTTCTTAAAATTTATAAG
TGTTGCTACAACCTTAGCTAGTTCATTCGCTGACACATTCAAGGATGAAA
ATGGAAAACCTGATAAACGTAAAATGCAGGAACAAGGTAAATTAATGAGC
GAACACATGCAACATATAATTAAAGAAGTAAGCAAACCATTGCCAGAAGC
ACAAACAAAAAAcaaaCCATCCAAAAATTAACAAAAATTAAACGCTTTTA
ATTATCCTTAAGATAACATTTAATAATAAATTTATTATCTTCATCATGAT
GTATATTTTATATATGAAATACATATCATAATACAGTTATATATATTCGA
ATCAAAACATTATATATATGCATTTTACGCATATATTATTTCTATTTATT
TTGTTTCCAATATTTTTTTAATAGATGCAATTATATAATGTAATTTTAAT
TGTATGCATAAAGTTTGAGTTTTTAACTTTTGCGTGATTTCATGTCCATG
CTTATTATTTTAAAATAACATAAGCTTTGGATTTATCGCTTCGAATAAGA
AAAAGTATATAATACTTCTCTGTTAACTATAAATGTATGCGTAAATTTTG
TACTTTAATTCGCAATCATTAAGTTTTGAAATATTACATATTAATAGTTT
TGGTTTTTAACTTAAATATTTGTTTACATATATTATATAGAAAAACAAAC
TTACAAATTTGTTTTTATGATTCATTATTTGATCACCTTTTACTAAGGTA
TATACCAAATCCTTATTAAATCGCCCTTCTGTTTTTTGTGGCGAAATGTT
AATATTATGCATGTTTTGGAATAATCAATATATAGATATAAATTTATATA
GGGTAAATGTGTATAAAGAAAATAGGTCTAAGTTTAGGCATATTATTTAA
CTAATCATAAAACATATAAATTAACAAACAATTAAATTGAACCTAATATG
CTTTTTTTTCACTTGTAAAATATATGTATAAAAAATTTACATGCATGCTT
TATTTTTAGGCTTTAATCAATTTAACAATTACACAAATTAACAAAAAATG
TACAAAAGTTGTATCATAATAATATGTAtatatatacatacatacataga
catacatacaCCTAAGCATGAATATATCCCATTTTTTAAGTATGAGAAGG
AAAAGAAAaaaaaaTAATAATATAATGTTACTGATGTTATTCACAAACTT
TAAAAAATATAAAAAAAGTGTATAAAAATTTTATATATTCCTTTTGTTTA
TATTTGTCTATcttttgtttacatTTAATTTGGTTTTTATATTAGTCGTT
TGCTTCAACCGAAGATATATAATTTTTTTCATATATATTATTAAATTTTT
TTGAATTATCCCATTTATAATTACAAGGGTTAAGCGTATTATCTTTATTT
GCATTTATTCCATATGTGATAATAACTTGTTTATATTTAATAATTTCTTC
TCTTAAAACTTTTATTTGAGATATTAAATTTTTAATTTCATTTTTATAAT
GTTTACATTGCAAGCATGTGCTTCCATACAAATTATAATTTCCAAAAATA
TTGAAATAATTCGAAGAGTTATTAAGTACTCCGTATATTTCTGGTGTATA
TTTATCACTATTATTAAATGTTATTGTATCGCTTTTATTATTTTCATAAA
AATTAGTGTTAACTGAATTTGTTATATCAAAGTTTTCATTTATGCTATTA
CATGATAAAAATATATTTAATAAATTATTTGTATAATCGCATGATTCATT
AGTTTGCCCATTATTCGTAACATTTTCCTTAATTTCATCATTTTGTGTGT
TGTTCTGACCACTATTATTGCCATTGCTAAAATTGTTGTTATTACTATTA
CTTGTTAATGTATTAAACAACTCATTATATGTATCGTCAGACGTGGCATC
TATTTTAAAAATACTATCCATAGTTTTGTCTAATGTCCCATTTAATATGT
CATTTAATGCATTGTTTAACGCACCAGTTAATGTATCATTTATTATTTCA
CTATTATTACTGCTGATATTTTCCATTAAATTATTTCTATTTATATCCTC
TTTTATATCCGTAGAATTAGTATTATTGTTATTAATATTTCCAAGATGTA
CTGATTTATTTTCTACATTTATGGAGCTATTAATATCATTTATTATATAA
TTATTATAAATACCTCTATTACTATCCTCAATTGTTTCATTATTCGGTTT
ATTATATTCTATTGTTTTTAAAGCAAACAAATTATCTTTACTATTTATAT
AATTGATATCATTATATTTGTTATCACTACTATTTTTAATATTGTTCATT
CCAATATTGTTGGCATTATTGAAAATATATTCTGTATTAACCCTTTTTGT
TAAAATGCTATTTTCATCATATTTGTTTTCATTATTGCTAGTATAATCAC
AAAATGATTCCTTCATATGGCTACTCATATTTCTATCTACATTTTCATTT
TTATTATCACCTCTATTTATCAATAAGTTTTGGTCATATTTAAAAAGGTT
ATTATTGTTTGGTGTATTCGAGCATAATACATCCGTATTGTTTTTACAAC
GTTCTGTAATATTGTTATCCCCTTTTTCATTCACAATAATGTTATTATTT
TCTATATTATTCACATTTTCGATATCGACGATTATATTTtttttttTATT
TTCTAATTTTACCTTTTTGGATTCCTTTTCGTTATAATAACTGTTATATA
TTAAGCTTAAACCAGAATTCTCTACTATAATATTATCATCATTGTTTATA
TCATTTTCAAGTTCTCTTTTATCTATACTGTTACTAAATGCATTATTGTT
ATTCGTTTTCCTTTTATCAGCTTTCCCATTATTATTGATCAAATTGTCGT
TCCCCTTACTTTTATCCAAACCTTTAATAGTATTATTCCATTCGCTACCG
TTTATTATATTTTCTCCTAAAACGTCACTATATTTTCTATTTAGTTGTAT
AGACCCTGTATTGTCCTTATTATCAAATTTATTTTTTTCAATATTTTTTG
TTTtatttttttCCACATTCTTCTTATCAGTATTTTTATTatcagcatca
tcattgttgctgctAACAAAGTTTTCAGTAATATTTTTCTTTCCAACTTT
GCTCATATTCTTATCACCATTAACGTTGATATTTTTCGAATATGCACCTT
TTTTAttattattattTTCATTATTTTTACATTTTACACTTTTATTTTTT
TCATTTTCTAGGCACACATTTTCATTCACACTTACATTACCATTATTGTT
TCCAATTTTGCTAACGGAACTTTGAATCTTTTTACTTCCACCTTTTTCGT
ATTGATCTTTTTCATTATTACTATTTTTCAAGTTTCGGTTTTCCTTTTTA
GAGTTTTtttttTTATCATTTATATCAGTTTTTACTTCATTGCTGTTTAT
TGTGCTTGAATTTTTAGATTCTTCATCTCCGATATTGTTAGAAAACATTG
ATTCAGTATTattactactgttattattattattattTGCACTATTTATT
GCACCTTTTTTGTttttgtttttTTTCAGAGACTTATTTATACCTTTGTT
GCTATTTCCAGATCCTAAAATATTACCTGTATTGATTCCTGCATCTCCTT
TTATTTCCTTGTCTTCTGTCTCATTGTTTTCTTCTAACTCCTTTTCTATG
CTTTTCATGTCGCCATTTGCATTTTCATTGCCTATATTTTCGTCTTCTTT
TTTAATTTTCATCCCTTTTATGTGTTCTTTATCTTCACCAGAAAATATTA
AATTGCTTATGTTATTTTTAATTGTGTCATCAAAATTGAAATTATCAAAA
GTTTTGCAATTATCAAGGTTAGGAAAACCTTTTATATTATTATCGATAGT
AATGCTAGTATTATTATTGTAGAATGTAGAAAAACCATCAGTATATGTAG
TATTAGTAATATTACCACTACAGTCATTATCATTCTCATTATTTTTAATA
CCACcattatcattttcattattATAATTATTAGTCGCAGTTCCATCACC
AGTGGAAAAAACATTATTCCTAACAGCATTATTGTCATCATCAATGATCT
CTAACATAGTAGGAAAGTTTACATAGTTTTCTGCCCCAGTTATATCATTT
GAACTGTTTGAAAAAAAGGTGGAATTTATAAAATCAAAACTTTTATTAGA
ATTATTCATATCTGCTAGAAAATTGTCTCTGTAATTAGTTTCCAAGGTAT
TATATTTTTTATTTTTATTATCATCAATACCTTCTTGTATATTTGGTATA
TATTCGCATGTTTTATTATAATTTATACATTGAAAAATGTTATTTCTTTG
ATTGTTATAATTattattattattattattGGTATTTTGTAAATAGTTTA
TATCATTACTCAAACCCTTTGTGCTTTGTGAAAAAAAGGAATTCAGTGAT
TGTCCATTTGAACCATCTGCGGTATCTTTCCATTTAATTTTGTTCTTATT
GCTATTattattattattattgttattattattattactattgttgttat
tatCATAATCAGTAAAACAAAATTCAACAATTTTATACGCATTATTATCT
AAAATATCATAATTTACTCCACATTCTGTTCCGTTATTGCTATTATAACT
TAAAGTTTCGTCACAATAAATGTTACTTTTATTTATATTATTTTCATTTA
TGTTATGCATGTTTTTGTCTAAGTTCACAATTTCAATTTCATTAATTTGA
TTAAGCCACCACATGTTACTATTTTTATTATCGTTATTATTTTTTATATG
TTTTTTATTCCCCTTTATTcctttattccATGTATTATTAAATATAGAAC
TTGAATATTGAAACAATGCAGAATTCATAGATTTACATAAAAGGTTATTT
ATATTGCTCAATTTGCTGGTATTTCCAATGCTACCACTTTCCATAATGTT
ACTTCCAATGTTTGTGTTTCCAGTTTGTCCAATACTGCCGATAGTCccta
tactccccatatttcctATGTCGACACTTTCCATGTTAGGAATTCCAGAA
TTATTATTATTCATACTAGGCCATGTAGTGTGAAAGGATGCACTTTTATT
CAAAAATAAGTTATTTTTATTCGTACCATAATTAAAATGTGGCATACGAA
TTTTTAATATACTTTCTACTTTTCTTCGAATTTCTTTATCATTTTTATTA
TGTTGTGTTAAAATACTATCGATATTATTCCTCCATTTATCCCATTTTTT
TTCCCAAATAGTCCAATTCAAATGAGCTTCATTTTTATCATTTGAATCAT
GATAAAAAGCGCATTTTTGAAAATAATCACATGCCCCATCTTTAGCCATT
TGGCAAGCTTGTGTTTTATAAACTATTGGGTGAAATATTTTCTCTAATTT
TGTATGGGCTAAtgggcAATATGCATCGTCACATTTTTTCATACGAGGAC
AATCAACTGGCAAATAAAAATATTCATTTGTTTCTCTTCTATCAAATTTA
TTTATTTCATATGGGTACTTTTTCAGCTTGTTAAAAGATTTTGTTACAGG
GACACCGATACTCATTTTGTTTATTTTTTCTTTTCTTGTATCTTTTAATT
CACGATCATAAACATAAAAAATTGTGAAATTAAATTATTGAAACTTTGTG
ATGTATGTAAAAAATTATTAAACAAGTTGTAATATATATGTATATAAAAT
GAAGGAAAACAAAAAAAAATAATAACACACAAAATAAATATGAAATATAA
ACATATAACCATAAATAATAATATAACAATACAACCATATAATAATGCCG
TTACGTGGTGGCATAAGTTACACATGCATAAACCTTTTTAGTAACATAAT
AAATATAGGTAAGCCTCCTTTTTCCAATTATATTTTATTTTATACATGAT
AGAAAATATAAAAGAAAAATAAATATATACTAACTCCAATAATATTAATT
ATTATAATCAAGAAGgggggATATATATTTTTGGGAATATTCAATGTATC
TACCTATTTTTGTTTAGAATTATATGTAAATATGAATAAAGTTATACAAA
AAAATGAATATCAAAATTAAAACAGCATCAAAAATATAGAAAATGAATGT
ATATATATGCATCTATACGTATATGCAACGCAAGTATACAAACATGAGTT
ATAGATGTATTGATATGCGTATGATGGAAAAAAATATTTATATAGTACAA
TAAAAAATGTACGTATATATGTGAAAAAATCAAAAAGAATATATCAGAGG
ATACCTTGAGATAATGCCTCATAAATATAATATGTTATATGAATTGCTAC
ACATACAAAATATATCTTATTTTACATATAAATTACATTTATTTATTTTC
CttttccttttTTTGACACAAAAAAATATATGCAAATAATTATATATGGC
TCTATACTTTAATGTTAATGAAATGATAACCATATTAAGATATACACACA
TATAAAGAAGAAATATGTCGTAATATAATCAAACGCTATATACTAAAATT
AAATAATATATGAAATAATACGAAAGAAACACTATTATAAATAATGTAAA
GTGTTAATTAATAATTATACATAAATAGATATACATATTCATTTTACTAC
ACTCAACAAACGCTAATCAAAATACTAAAAATACATAATATTATTTACTA
ATAAAAAAGAAAGGATAAAATATTTAatttaatttaatttaTGGAGAAGT
AAGAATAAATAAAAATGTTAGCTTTATTTATCCATTCACAATCATAAAGA
ATAATATTATAAATATACACACATATAAATATATGCGtgcatacatacat
ataTAACAATTTTAATGCATAAACAGTGGATATATATAAAGAATAACAGT
ATATAGTATTATATATTACCAATAAAAGCTGAGGAGAAAAAAATATAAAA
TTGTACAAATATTTATGTCTTATATATTAAATACAAAGAAATATAATAAT
ATATTATATTTAAAATCTATAAACCTAAACACAATAAGACATACTTGCGC
ATTAAGAAAACTAATTAAAATATTTATAAAGAAAAAAATatatatATTTA
TTATATATTATACGAACTTTTTTTATATATATTTTTGCTACATATTTGTA
TAGAGCTTTACAAAAAATATATACATTCCTTTTATTTTATTATTATTTTT
TAATTATGCTTATAAAACAATCGTGATATTATATTTTCACACGTATGTAC
ATATATTTCAAGATCCATAGTTCAATCTACACACATCTATGTATACTGGA
ACAAATGAAAAAAATTATGCACATATACACAAACAATGCACGAATATACA
AATCCTATGAATATGTTAAATAtatatatatatGTATTATATGCATCTAT
GAAACAAACAGTTGCACATACTGTCATAATACAAAAATCAAACTATATAA
TTGTACATATTTTTTATCATATGTAGAACCTCGATATCTAAATATCTGCA
TCTATTGAATACACCTTTTAAAGTATAATGTAGTATACAAAGAATCATCA
AAAGTAAAAATAATGTAATGATAATAAAAACAACAAGAGTTCTATGTCCT
ATATTATTATGTATCCCTGTAATAAGATATGGAATAAAATGATGTTGGAA
AAAATTTTTAACTTTTTCTTAATGTATAATTAAAAATAAAAAATATACGA
ACACTATATATCTACATATATATTCATGCATTCATATACATTTATTTGGG
CATATGCTTATGTATACAAGGATACGCATATATCTTATGTAATCAAATCA
AAACGAATTTTCTACGTTTTATTTTTAACAAAACTAGATTAAACTGTTAC
AATATAATTAAAATCAATATATATACACGAAAATAACCTCCAATGTATAA
TGTATAACTTTGATTGCATGAAATAATTAATTTATGTATAACACAACATA
GTTATTCTTACACGATTACAAAAACGTCTACAAAAAAAAGAAAAGAAATA
TAAAACACATATTAATATATATCACCAAACTAACAAAAATAAAATGCATA
TTTAATATGTTTTAAATAAAATAATATTAATCATAATATCAATGTATTTA
TGTAAATGTACAAATCACTTTGTGAAATAAAAATGAATAAATAAATTATA
AAGTAAAGCTTACTAAAGAAAGAGTAAGAAACAAAACAAAAGTAAAAAGT
ATATTTATAATTATTATAAAAAAAATTCAAATAATAAATGTAATATATAG
CATTATGTGATTATTTTGTCGCATATGTTTTATTGAAAAAAATACATATT
TTATTAATATGTCAAATTAAATGACATATAGTATATCTTTAAAAAATATT
AAAATGTATAAACAAAAATATCGTAATACAATGGTTTACAATGTATATGG
TCTTTTAAAACTTAaaaaaaaaaattttggggggTGTTCATACACTTAAT
GTTTTTCACCCCACTAAATGCATCAACTGTATGTATACTGACAGAGTTAA
TTTTATACATTTATCGTAACTCCATTTTTTTTATTAAAAAATACATATAT
TCGCGGATTGATGCATGCGTATGATCATTTATCCATTTTTTATAACATTC
AATACATCTAATTTTCGGTCATTCTTATAATTTATTTTTAATTTTAACTT
CAAATATGGTATATAGACAAAATTATGCATATAATACTCAATTTTTTAAA
CTTATACAATATTAATATGCAAACTATGAAAAATTTTAATATTAAAATTA
TATAAACTTCTTAAGTAACAACGAGTAAAAAAATTGCTATATATATAATT
tttttttttTCACGTACAAATGCAATTTAGTAATATGCTTATAATAATGA
GAAAATACTGTAGCAATTTATTGTATATTTATAGCCCTCCTACAACATTT
TATATATAACCTGTTTTTTCCCGAACATGGGGAGTACACATGTAAATAAA
ATAATAAATAATTATAATACATAAGTCCTATCAAATTCCAAGTATACACA
TAAACTTGCCTTTTTTTCATTCATGTAACTTTGAATAAACACAACATAAA
GAATATGTTTAAATCTTAAGATAGTCATTCAAAACTTTATAAAATGATAT
TATAATAAAAAATCTAGCCTTTTAATTTTAATATTATTTCATAGTATATT
ACTAAAATCGGGGGAAAGTGTATATATGCAAATTACATATatatatgcaA
CCAAGTTCCTATATTTTCTTGTGAATGCAAAAATAATGACATATATACAG
TTTTAATAAGCGTATTATTCAAATATTATCTATATATCATAATTATGATA
TACAATTGTTTTGTATTTAGGAATAAAATTTAACAATTTAATACATTGGG
CCAAAATATATGAAATAAAAAATTCTTTATTCCCATATTCACAGGTCCGT
CGCCATAAGAAAAAGCTATATTTTATTTTTTttAtttTTTCTTTACATAA
GTAAAATTATGTATTTAATGAAATATATAATTACATTTACTTAAAAATCA
TGGCTATTAATTTATCATCATATATATAGTTGTAATATTATATACAAAAA
AAAAGAAAAAAATATACAATCGCTCCCTTTTTTTTTACGTAAAATAATTA
TAGTATAACTCGAAAAAACGACTATAATATTAAAATAGCATATATCATAT
AAAGTATCGCTAATTATTTTATATTAAAAAAAATAATAAATAaataAAAA
ATATATCTAATTTACAAATTGTTGAAAAaaaaaacaacAAAATAATGTGA
AAAATAAAAATGGCAATTCTATAGAAATCATGTTTTAAAATATAATTTGT
TTCGATTTTTCATCATCTATGCAAGATTAAAGACCATGTTTGTTTTTCTA
TCTTTTTTATTGAACGGGAAAAAAGAAATACTTAAATTTGTTTTCAATGA
TCGTTGATAAAATAAATTCGGAGAAATATATATACAATAATTAACCAATA
AATAAAGTAATACAGTGGGGAAgaagaaaaaaaaaaGAACATAATAAATA
TATGAAAAAAATATTTAAGTATAAAtaaataaataATAAAAAATatatat
aTACTTATCCATTTGTATGTTTACATGCACATTTTTCGGATATGCGCTTA
TGAGAATTACGAAAAATTGTGTTTCTGATAAGGAAATATTTTCATCATAA
ATTAAAAATGTCTGAAAACATTGATGACTTATTTAATGTTTTTGAGGAGG
ATGAGACAAAAAAAAATCTACCAAATAATAGCAAAGCCCCCGATCATTTA
AATGCTATTGTAGAAGAACAAAATGGCCAAGACAATATAGCCTATCCAAA
CGAAGGGTATATAATGAAAAATGAACAGACTATAAATAACAAAACAACAA
AGGCCGAAATTAAGGAAAATgaaattgaaatggaaatAAATTACGAAAGC
CCCGAATATAATgccccAATAGACTACAAGATAAACATTAACAATATAAT
AAGTAATCATAAAAgtaataatAAAATAAAAGAGCAAATTAAAGAAGAAA
TATATAATGAGGCAGGAAGTATAAATAGAAGTAATAATCTTTTTAATAAT
AAAATAAGAAAAACGAATGGAGAAAATAGTCAAACAAAAACTGAAATAAG
AACGAACACATATAAAGAACCTGTTCGGGAAATGCTAATTGAAAATAGCA
AGACAATAAATAATGATGATGTTTTAGTTTTAGAAGAATTTGGTAGCGAT
GTGAATTGCATACATAAATGTGTTAGGCCTCAAAGTTATGTACATAATAA
ATTAAGTGAATCTATAACACCTGCTAGAACATATAAATTTGAGTTAGATA
CTTTTCAAAAAAAATCAATAGAATGTTTAGAAAGAAATGAAAGTGTTCTA
GTATCTGCTCACACATCTGCTGGGAAAACCGTTATAGCAGAATATGCAAT
AGCATTAGGATTGAGAGATAAACAAAGAGTAATTTATACAAGTCCTATAA
AAGCATTAAGCAATCAAAAATATAGAGACTTGAGTGAAGAATTTAAAGAT
GTAGGATTAATTACAGGTGATATATCAATAAATCCAGAAGCATCTATAAT
AGTTATGACAACAGAAATTCTGAGATCTATGCTATATCGAGGATCTTCAT
TAACAAAAGAAGTGAAATGGGTCATATTTGATGAAATTCATTATATGAGA
GATagagatagagGTGTTATATGGGAAGAGACTATTATATTGCTCCCATT
AATGGTTCGATTCATTTTCTTAAGTGCTACCATACCAAATGGTATACAGT
TCGCTGAATGGGTTAGTAGTATTAAAAACCAAGCATGTCATATTGTTTAT
ACAGATTATAGGCCTACACCTCTTCAACATTATATTTATCCTACATCTAG
TGAAAGTGTATTTTTAATATGTGATGAAAATAAAAATTTTAAAAAAGATA
ATTTTATAAAGGCTGTTAACGCACTGAAAGATAGAAGCATGTTAGATGAA
AATAACCAAAGCGGTGGAAATAATAAATTTAATAAACGAATGAGAAAAAA
TACATATGATATTGAAAAAATCGTTCAAATGTGTCACTCTCGTAATTACA
CTCCTTTAATTATTTTTGCATTTTCAAAGAAAGAATGCGAAGTTAATGCT
ACAACATTGCATAAGGTTAATTTAACTGATGATTCAGAAAAAGAAGTCAT
AAAAGAATTATATGAAAATGCTATTCAAATATTAGCAGATGATGATAGAG
CATTGCCACAGGTCCAATTTATTTTACCACTATTATTAAGAGGGATTGGT
ATTCATCATGGAGGATTATTACCAATAATTAAAGAAattatagaaattaT
GTTTCAAGAATCATTATTAAAAGTTTTATTTAGTACTGAAACATTTTCTA
TGGGTATAAATATGCCAGCCAAAACAGTCGTATTTACATCACTAAAAAAA
TTTGATGGGTTAGAAAAAAGATTAATCACATCAGGTGAATATATTCAAAT
GGCAGGAAGAgctggaagaAGAGGATTAGATGATAGAGGGATTGTTATTA
TTATGCTAGATAGTCCATTACATTGGAAAGATGCTGAAAAACTGTTTGTA
GGCGAAGCTAATCGATTAGTGAGCCAATTTCATTTAGGTTATAATATGAT
ATTAAATTTATTAAGAATCGAAGGTATTACACCAGAATTTATGATTGAAA
GATCTTTTATTCAATATCAAATGAAAAAAAATCTTTTCGAACAAATTTTT
GCATCAAAAAAAGTTGAACAAAAAAGTCAAGAAATTTTAAATATATTGAC
AAATATTTATTTAGGTCAAAATGGGGAAGAATTTACTAAAGCATATTTAT
TAAATCAAGTTAAAACAAACGATGTGGAAACAATTTTAAAAAATAAAAAT
GTAAAAAATGAAGGAACACATATTTTACTTGAAAATAACGATCCAAATGA
CCCCAAAACAATAGATGATTATAATAATAGTGAAACTTCAAACACGGTAC
TCAAAAATTATATTACTACATTTTCTGAAATATCTAATTACTACATAACA
CGAAATAAACTTGTTGAACTGGGGGAAACTTATAGATCATTATTAACATC
TAAAAAAAATATAACTCAATATTTGACCATGGGTAGATTACTATATGCTG
TTGAGGACGACTTGAAGTGGGGATGGTGTATTTGTATTGAAGGGAGAATT
GCTGAAGAAAAATATAACAATAATCATAAAAATAATAGTACAGGAAATAA
TCGTAAtacaggaaatGATAATAATATCATTGGCTATGATACCAACCACA
CCAATAGTTCCAACGATACAAAATTTAATAAAAAAAACTCTGTAGAAAAT
AATAGAAATAATACAAATATATTAGTCGTAGAATGCTTAGTTCCCTATGT
TCAAAACAAAAAACGAAAGTTTCCTCAAAATAatgatgatgatgatgata
ataaAAATTCCCAAAAAAGAGATTTAGAATTTTTACCAGCTCATGATAGA
TTAAAAGCTCAATGGAAAGTCATGACATTTTATATAAAATGCATATATCA
AATATCAGCAGTTGTTTTAAATATAGAAAAACCATTTGATAAATCTTCTG
AAGAAGAAATTGAAAAAGTTAAAAATAAATATAATACTATGGTGAGCTGC
TTAAAGGGAGAACAAAATATACCAGTTATTGGTTCAAATCAAATGAATAT
TAAAGATGATGAGTTTTTTAAAATTGTTAAAAATATTTATTATTATGAAA
ATATATTAAATAAAAATAAATTATTAAATAATAAAAATTTAAATAAATAT
TATCAATTATATAGTAAATATGTTGCTTTGCAATGTGAAAAAAACATACT
TGATTGCAATATTGAACAATGTAAATTTATTGTATTAAAAAAGGAATTAA
ATAATATGCTCATATTACTAGAAAGCTTAAACTATATTGAAATTACATAT
AAAACCCATGAAAAAAATCAAACAAATAATGatcaaacaaaTCGTTCCGA
TGGCGAAAATGACCAAAAACAAATTGATACTATTAACGAAAAATTGCTTA
CACAAAGTGACACTCATAATGACATCACTAATAAAAATAATAATGATGAA
AAAAACTATGTTGTTACAATGAAAGGACAAATAGCTAGTGCAATTTTAAG
TGTGGATGAATTAGTTATATCTGAATTATTTTTTTCAAATTTTTTCAGTA
AATATACTTATGATTATATATGCGCATTCTTATCATGTTTTGTATATGAT
GAATCAACAAATAAAGAAATTACCATTAACGACCCTATACTAATCGAAGG
ATATCAGCAAATAACTAAAACAGCAACAATAATAGCTAATAAAATGAATC
AATGTGGAATGAATATAAATGTAAAAGATTATTTGGAAAAATTTAAATCA
GCTATTATGCCTATTGTTTTGTTATGGGCTCGTGGTCATTCCTTCATGGA
AATTCTCGCGGATTCACAAATATATGAAGGATCAATAATAAGAACATTAA
GGTAGGCATACGTATATATGTGCTCGTGAGCAGTATATATATTGATGCAT
ACATATAGAAATTATATATATGTTCCCATCTTTTTACTAATTTTTGTAAA
CATTTTTTTTATTTTTATAGACGTTTGGATGAACTACTAAGACAAATGAT
TTGCGCATTTAGAGGAATTAATAATGATAATATGTGTGAAATCTTAACCA
CCGCTACAAAAAAGTTGCGCCGGGGAATTCCATTTTCACCTTCCCTCTAT
TTATAATGAATACAATTTTCATATTCATTTTTTTttcatttttttttTAA
ATATTCTTTTATTTGTAATATATTATTTTATCTTATGTTTATTTAATATT
ATCCTAACCGTTGGTAATCACATTGTTTTTTCTTTAACACTTTAAAAACT
CACTAATTCGTTAAATTTGTAGAAATTATAAATATGTAAGAACTATTTTA
ATATATTTTTTCAATCTTTTCTGTTTTTATTATTACTTTTCTATATCCAT
ATAGCACTAATATACATTTTGCAAAAACAATTGCTTATTTTTACACACAT
AAACATTTGCATATAATCATGTATCATATAGTATATTTAATAATATTTCA
TATAAGTATTTAAATAATTTCTATTTTTATACAAACCATCATCTAATTCC
AATTCAATCACTTTTACCATTATAATAATAACATATATTGCGTTTATATA
TAGACTGTAAAATTATATATCGATTTTATCAATATTACTGGGAAACAAAA
GCAACCTTTAATCATCGTGGTTCTTTAATTTGGGTTTTGTAATAGTTTTT
TTTATAAAAACATAAAGATTATTAAAGCAGTGTCTTCAAAAAAAATAACA
ATAAAATAAATAACAAAGAACCATATATACATAATAtatatatatatGTT
TTTTATCTATGCCATTTAAAAATAATGATGCTAATATTATCACAATTTGT
TAACTTTATTATTATTTTTTAAACATATTGTAAATTAATGTTTTTCTTTT
ATATTTATGCATGTGCTTTTTTTACATTTTTTCGGGGGTATTGAAAATGG
TACCAATATGTATATAAAATAAAAACCGCTGATGGCTTAAATTTTGTATT
TTTTCTATAATAAAATAACTGCGGTATCTCTTTTAATGTTAAAATAAAAT
ATTCATTTTTTAGTTTATTCATGTTTATATTTGATAAAAATTCCATTAGG
ATGTATTTATTTGAATTTTTTTTAAATCACTAATTAGCTATTGAAAGGTA
AACATAATCTATTTTACCTCTTTCAATTATACAATATCAGTTTTATTCGA
TCTTTTTTGATTCCATATCATTACTGCTATATTTTCTATTCCTTAAAAAA
TAAAATATAATCTTATAAAACAATCAACCCACAAAATGGCAGACGATATA
TTAAAATGTGTTCACTCTGAATTTAAATATGTTTTAATAAGTAGTGATAT
AAACAACGAAATAAAAGAATTAAAATTCAAAGGAGCGGAAGAAAAATTCC
AAAGTACCTTAAGCTCATATTTTAGAAGAATAATTTTTGATGAAAAAGGA
AAAGATGAATTAAAAGAAACAATTCAAGAAAaattaaaagaaAATACTAA
TAATaatAAAAAAGATGaaaacgaagaaaatgacgaaaaCAAAAATTCTT
TAAATACAATATCCCCTGATTTAATAAATACCGCAATAGAGTCATCTCAG
ACTTATCAAATCATTCCATTGACGGTACCAACTGAAAAAAATAATTATTA
TGCAATTAATTGCTATATAGATGATATAGGACGAATTAAAAAATTACCAT
ATAATAGTAGAGCTTCACGAATATGCAGTACAGACATATATGGAGATGCA
TTCTTGTCAAAAACATATGATAATGAAGATTTTAAAAGATGTGATTTTAC
AATACAAGAGTATGAAGAATTTTTAAAAAACCCTCCAAAGGCCGAAAACA
GGTAATATTATACACCTTATGGTATATCATATCCCATTTTATTATCATTG
ACCAATATACATATATATACAATAAGAAATTATCGGTTTAATACCAAAAA
AATATATGCAAACATTTTTTTATAACATTATATCATATGAACTAGGCTTA
AATTCCTCACATTTTTTTTTTAATATTTTTTTTGTTTTTTAAAATTATCT
ATATAGATGGAACCAAGCCcaagCTATGCAAGACTTGTTAAGACAAATGA
AAGATCAAAAAGAAGGAGTTACAAACACCAATGCACCCGTTGCAAAGCCT
ATCACCTGTGAACATTGCTATAAGGTAAGTTTTGTGGCTACACCCCCATA
TAAATTTCTATCTATATCTCTAATATGCCTAATATATGCAGCATAACTGT
GGTAATTTTGTATGTCTTAATAAATAAAAGTATTCCAAACCTTGAAAAGT
ATCACAATACGGCGATACCACATGTTTTTGATAAAACTATTTTTTTATTG
AAACAATTATCATTTTATAAATTTTAAAATACTTCTACGTAGACATATTT
TTATTATTTCAATGCATTTTTCTTAAATTTATTTTATATATTTGTAGGAG
GAAAAAACATTAAAAAGATGTGGAAAATGCAAAAAAGTTTATTACTGCTC
AGTTGAATGCCAAAGAAAAGATTTTGTTTTTCATAAaagaatttgTTCTT
AGAAATTCATATTTTACCAGTATACATAATTAACATATAAATTAATTATT
ATATACGTATATTATCGATATTATTTTTTTATATTTTAATGGGCTACTTT
TTATATAATGCGAAAACAACCACTTTTGGATAACAAAATTTGTTGCTCTT
TTTTTATGTGCTCAACTATAATCATGTTCATATAGTGTATATGCATTTTT
TAATTTTTAATATAAAACACATTGTTAAAAAATTAATTTAATTAAATTAA
CTAAATATAATTTAATGCAACAAAATTCACATAATACAATTCGGGATATT
ATTCCCTACACATTCTCATTCAAACGATTTTATTTTTTTAAGTTTAATTA
TTTTTTTCGATATATATTATAAAAACACAAAAGTTTATTCTTTTTATCAG
GGTTTATAAGAGAGTCTTTTGTACAACTTATCTACAAAATATTCCAACCC
CAATAGATAAACAGTTCCCCTGGTATATGTATTAATTTATTTGATGATAT
GAAAAGTTGCAAATATTTTCATTTTAATCTGAGAATACCAGAATGATCAA
ATAGAACAAATTTTATTCTTGTACATATTGTTTTTTTTTCTTttTTTTAC
GTATGCATTAATCTAGCATTTTGTTTACAAATCCAAAGATATatattttt
ttttTAATTTCTACTTAAATTATGAATGCCGCACTTTTTTTAAATACTAT
AAAAAATTAAAATACACCAAAAATTATAATGAATGAATCCAAATATGTGT
ACACATATTATAGTTTAGCATGCATGAAATGATAACATTAATCTAGCAAC
TGAAATTCAGTATTATTGTTTATGGAAAAATTTAAAAATCATTAAATCAA
CAAGCTAACAAATAATATATTATAAACAAATAAGTAATTAGCATAAAAAA
ACAGCGCAATATCACAAATTTACAGAACATTTCTGTTATTTCTTGTTTAA
CCTACTTATAGTCATACATAAAATAATTCTCCTCCTTTAACCCTTCAAGG
CAAAAATGAAAAACTCTTGGAGACACAAAGCTCTAGCCCTTCCGTTTCTA
CTATTATCATCAGTCCTTTGTAATAAAACTTTCTTTGTAGATATATTAAA
CGGAATTAATATCAAATATAATAATAAGGTACCCATAAATAAAAACGTAT
CAAATTGTTATGGGCAGAATAACACCAAAAATGATAATAGATACTCTTCT
ATGAAACAGCATTTTTTTATACAGAATACAGCACAACCAACTATAATCAG
TGAAACTTGTGACATAGAAAATAATAATAGGAATGCAAATATATTAAAAC
AATATATTTATACATTATCCCATTTGACCATTTTTGATATTGATAAAGAA
ACAGATATAGAACTTAATATATCTTTATTATTAAAAGCATGTATAGCTTC
ATATAATTATATTAAAAATATTGAAATATATACTTCTAATGTCAAAAATA
AAGAAATGTGCTCATTTATATATGAAAATAGACAAGATTTTGAAGAGTAT
TTTAATTTACAAGTATTAATGTATGAAAAAATGTTTAACCCCAACGAGAA
TATAGAGGAGCTATTAAAATCCCATATTAAAGATGAAAATATTTATAAAA
ATGATTTAAAAATTTACAAGCAAATTAAGAATAATAATATAGAATTAAAA
AAAGATATTTTAGAAGACATTCTTTTTGAGTCTATAAGACTAAATAAAAT
GATTCAATATTCTCTTACAGTAAACAAATTTAATTTGTTCTCAAATCCTA
TCCTATTCAAACTATTCTTACACTTTAAAACGAATGGAATTTATTATGAT
ATACTCTTGAACATTATAAACAAAATAAAATATTATTATTCCATAAAAAA
TATTAACGAAGAATATAAAAATAAGATATTCAAAATTGTAGACAGTTATA
TAGCAATTTTAAATAGCATAGATGATGTATATAAGAAACATGATGGAAAT
ATTTTATAATGCGCAAAAATATGAATGCAACATTAATAAAAATTAAATAA
GTTATACATATTTGCCCATTTTAACATATATAATAATCCCCCAAATGTTA
TAGCCCATAGAGAGAACCAATCGAATATACATCAATTAAAATAAAGCCTT
TTACATTATGCATACTTAAAAATATTTTAAGCCATTAAACAAAAATAAAT
AATTTTTTTATAAGTTTAAAAATGTGTTATAAATTCATAAAATCCAAATT
ATGTAAACATTTTGAAAATTAAAATGAATGAAAAATGCTAAAAAAAAGAA
AAAAATATATGTTAAATACTTTTGCGCATCTTACACTTTGAGAAACACAT
CTTTTATATTCATCTTATGTACATTTATTTTTTTAGAAAAATATTTTAAA
AACTTACACCAAATAATTAATACAAATAAAATTGCCATCTATAAATTTAC
AAAAATATTTCTGTGAAAATATTTTTTGTAACACCAAAAAAAATATTTAT
TATTACAATAATAGCCAAAAATTTTAGTCAAAAAAGGTTTAGGTAGGAAA
AGTAAATAATATATATCTAAATTGTATGCATCAATATATTTATGCATAAT
TTTGACATATTATTATTCCTTCTTTTGTAAAAGCTGCTCCTGTATGTAGG
GCGGTACCAATGAGTACGTGTGTAGTGTCATCGTGTAATTCCCTATAAAA
ACGAAACAATAAAATTTATATATAGTGATTTATGAATTTCTTTATAATTG
TTTATTCATATTTTTAAATGTATAACATCCAAAAATTATAACCTCGTCCC
TTTGTTATTTTCCTTAAGTCGCTAACATATGATAAAATGGATGCCATGgg
ggcccTGGCATAAATTTCCTTGGTATACTCATCACCTGATTTGGGTGTAA
GTTTACAAAGATCCATGTTGAAATGAGTGTATTTATAATTAGAAACGAAA
AAAAATATTGATTACATTCAAACATAAAAATAATAATTTGACAATTAAGA
GCAGTGTAAAACAAAAATTGATAATACCACTAATAAAGTATATCTATCCT
TTTTTATAAGGCTCTTTTGAACTTACTTTCGTCTATATGTTGAATTtttc
ccctttttttAACCAAGTCACTTATAACTTCCCCAAGGTATTCAGTTGGC
ACTGTTACGTTTATCTGAAAACAAAAGGAAGAATTCAAATTAGTAAACAT
TTGTAAAAGTATATAAAAATATGTTCCATATATTTACATATTCATAAGTC
TCACGTACATTCATTATTGGCTCCAGTAATCGGACTGAAGTTTTTTTTGC
AGCTTCTCTGATTGCAAGTCCTGCGGCCAACTTAAAGGCATGCTCATTAC
TATCCACAGGATGGAATGAACCATCTACTATTCTTATAACAATATTTATT
AATGGAGAATTAGATAAAACACCTAAATTACATTGCTCCCTTATGCCTGC
ATTGATTGCATCAAAATACACAGAAGGAATAGCTCCACATGTAATTTCAT
TTTTTATAATAATATTatTATTTACTTCTGATGTATCAATATTCATACAA
TTTTTATCCATATCGTCATTTGTTTCTTCTTTTTTGTCAtcattattatt
attaACATCATATTCTTTATCTtcttcttcAGTATAATTATACATAGGCT
CTATTTTAATATGCACATCACCATATTGTCCTCTACCACCAGACTGTTTA
ATATACTTTCCTCGGGCTTCTACATTTTCAACAAATGTCTCTTTATACGA
TATTTGGGGTTGACCATATATAATAGGTATATTAAAATCTTTTTGAATTT
TATTAATTATAATTTGTAAATGCAATTCTCCAACGCCACTAATTAGTAAA
TCTTTTGTATCAGGATTTATATGAAAAAAAAATGAATGATCTTCTTTTTT
AATTTTAATTAATGCATTAATTAATTTTTCATATtcatttttatttttat
TATATATATAAAAACTGATAATCGGAGGTATTTCTTTAATTTTTTTTAAT
TCAGTTCTTAAAAACACGTTACTTATTGTATCCCCAATTTGGGTATCCTT
CAATCCAACAATtccaacaatATCACCTGCATACGCATTTTCGAGTTCAT
ATTTTTCACTGGAATGTATAAAAAAAATTTTTGATACTTTTTCACTTTTC
TTTGTTCTATTATTATATATAAAATCACCTTTATTTAGTTTCCCTTCATA
TACACGAACATAGTTAATATTTCCCAAATGTTGATCGTTCATAATTTTAT
AAATTAACCCCACAAACTTTCTGTTATAATCTTTTATATTCTCTTTGCTT
AATTCTTCTGAAATTAAGTCGTTTTGTTTTAACTCATCTTTTtcattttt
ttcatTACTATTTAAAGTATTGGAAATAGCTTTATGATTTATTACTTGAT
TTACAGATTCATCATATATATTATTAGATCCAGAAGTAACATTTTTATTT
ATTTCGCTATTAACccccccGTTTATATCATTACCAATGCTCACATTATC
CATTTTCTCACATATGCTCTTTTCATCTTTTTTGCTATTTAATATAATTT
TCTCACCTTTTTTATTAACGTCATATTTATATATAATTTGGTTCTTATAA
TTTTGTATACAATCTATAGGAGAAGGTAAATATTTTACAACCATATCAAG
AAGCATTTGGACATTTTTATTTTTCAAAGAAGATCCACAAATAACTACAT
TATACTTTTGTTCCACAACTAGTTTTCTTATATAATATTCAACTTCTTCT
ACTTTCATAACTTTATCATTTAAATAATTATCTAAAAAGGTATTAAAATT
TTCGGCTATCTGCTCATATAATAAATTTTTATATTTTAAAAAGATACCAT
AATATTCTTGTGGAATATCTTCAAAATAAAAATCATGGGCATTTTTATAT
ACAATCATTTTTTCTTTTAATATATCAATAGTAGTTATAAAATTGCTCAT
CTCAAAAACAGGCACATATAAAATCAATATTTTTTTATTTAATTTCCTTT
TAATTTCTTCAATACAAGATTCAAAGTTAGCTCCAACTTTATCTAATTTA
TTTAAAAATATTATTCTGCTAATATTATATCTATTTGCTTGTTTCCATAC
TGTCTCAGATTGTGACTCAACACCTTCACTACTATCAAAAACTACTATTC
CACCATCTAAAACTCTTAAACTTTTTTCAACTTCTGCAGTAAAATCGACA
TGCCCAGGGGTATCAATAATATTTATACGATAATTTCCTAAATTTTTTTC
ACTACCATTCCAATAACATGTAGTTACAGCTGCATTGATAGTTATTCCCT
TTTCTCTTTCTATGTCCAAATAATCCATTGTTGATAAACCTTCATGCACT
TCTCCTATTTTTTTTATTACATTAGTATAATATAATATTCTTTCTGTTGT
TGTAGTTTTCCCTGCATCAATATGTGCAATAATCCCTATGTTTCTATAAT
TTTCCAGATCGACATTTTTTTTTAAAGAATGATTGTTACTCAATTTTAAT
CGAAAAATATTTACCTTATGCATATTGTTACATTTTCTCCTATATTTGCT
TAAAAGATCATTATTTTTATTAAAATATTTATTTCGAATAAACAATTTTA
TTCCTTCACTTTTTCCTCCCCTATTATGTTTAAATATACTTTTACACTGA
CTTAACCTTTTCTTATTATTCAAGCCATTTGCCCCCACAATAGTAAATAT
CAAAAATAAAACCAAAATAAATCTATCCAAACCTTTATAACTTTTTGATA
AGAATATTTTTATCATTTCCGTTTTTTTCCTCCTTTCATTTTTTACTTAT
TTTTTATGTGTTTTTTTTGACTTGTAGGAATTTAAATTATATCTCTGTGT
ATTGTTATATATACATGTAAACTATACAGAAAATATATAACAGTTAAATC
AATTATTATTTTATAATGTAAAAGAAGAGGAAAAAATTTTATTCAAACAA
AATTTTACTAAAAAATTACCCAGCTAGCTAAAACCTGAGATGCTGCGTAT
ATTTTTTTAAATGCTTTTATTCTGTGACGTGTTTTTCCCATATGTCGCAT
TTCAGTAAAGATAACAACAAACAAAATAAAAAATATAATATGCACATAAA
TAACATAATCAGTATGATGATAAAGATACCATCAATGAAATCGCAAAATA
ATTCATACCTAAATGCTTTTATAATAAGAAATAAGTTGAATTAGTATGCA
AAAAATATACAGTAGTAGTTTATGACATATTATATTATTCATTTTATTTG
ATACTTGATTTCATCTTCATTACCTCTATTTTAAATAACCTCATTAATAT
TTTCTCCTTTCTCTTTATTTCCctttCTATATATTTATTAATGCTGTGTA
AAACTTTATCCCAATTTTCATTTCCAGTTTATAAATCGTTTTCCCATGAT
TTTTATAAAACCCTCAATCAAAAAAACACTATAATGAAACTCACAAAAAT
AAACTTTCACTAAAATGATTTTTTTAGAAGAGAAACATATTAAATATTTA
AATTCATACACAACTGTTACCAATGTCGAAGAGCTACTATTTAATGAAAC
CCTTAAGATGTgtggggTGTTTTATTTCATCTGTTCTTGTGAAATATTAT
CCCATGAAATCGATAAAAAAGAAGAATTGATTAATTTTATTTTAAAATGC
CAAAATACAGATGGCGGGTTTGGAAATAATATAAATTACGATTCACATAT
TGTATCAACACATTATGCAATACTATCACTGTTAATTTTAAATTATTCAT
TTGATACAGTTAATACATATATATATAAAGATGAAAATAAACTAAATGAT
ATAGATAAAGCAAATTGTAAGGATGAAAAAAGAGAAATAGATTTAAATTA
TGGAAATTTGGTTAGTGACCAGTTTAATAATATTTCAAATGATACTAATC
ATAAAATAAATAAAAATATTCAAAATGAGCAAACAATTCGAGAAATGACT
TCCCAATATATCTTAACTCTATTAAATACAGATGGTTCAGTTAGAGGAGA
TATATGGGGAGAAGTTGATACACGTTTTGTTTATAGTGCTGTTAGTTGCT
TAACGATATTAAATAAGATACACTTAATTTCTATCGAAAAGATATCATCA
TATTTATTAACAAATTATTCTATTTGTGGAAATTCATTTTCATGGACACA
TGGAAATGAATATCATGCAGCTAGCGTTTTTTGTTGTATTGCAACTTTGG
CATTAATACAAAAATTATATTTAATTAATGAAGAGAAAGTAGCTCATTGG
CTAAGTCTTAGGCAAACCAATAATGGCGGTTTTAATGGACGAGCTGAAAA
ATTGACTGATACATGTTACTCATGGTGGATTTTTTCATCATTAATTATTT
TAAAAAAATATAAATGGATTAATAAAAATTCTTTAAAAAAATATATTCTT
CTTTGTCAAGATATCAATAGTGGTGGAATCAGTGATAACCCTGATTGCCT
TCCTGATATATGTCATACATTTTTTGGATTAGCAGCATTAAGTCTGATAG
ATAATATTGGTGATTCAGAAAAACAATTCAATTTAAAGAAAATGCATCCA
GTTTATGCCATTCCAATTGATACAGTCAAAAAAAGGAATTTACCGAGTTT
CGGCATAGATACATTATAAGAATTATAGTAAAAAATATTATTATATATTA
TATTTTTTTTGTTAACATATACATTCCTATACATAGGCATTATACGCATT
AGCTCACATATGTGTCAACAAATTTTTATTTTAAAATTTAAATGATAATT
TAATTCGAGTTCAAATATATACGTATATATTTTTTCGGAAAATTTTGTAT
ATCACTATATTTTGTAACATCAAAGTTACTGTTTAACAACAAAAGTGACA
AAAAAAATAATAAaaaaaaaataataaaaaataaaaaataaaaaaAATAT
TAGTAAAACAATATATATATACATACGCATTTACATATACAAATGGCTCA
ATGCAGAACCGTTGTTTTAAATTGTTTTCAAAAAAAAGTTACATATGCGA
GTGTGCATGTACATATTTTTTATGTTTTTTTATTTCACCCTATCTTATAT
GATTTATATATTTATTTTTGAGCAATGGTGATTTCAAAAGATTAACAAGC
GATGATTTGCTTAATACTTCATTATTATTTATAATTGTGTTAACCTCGTT
TAAAAATTTTAAACATTCGTGATCATTTTCAAAATTTAACAATTTGGTTA
AAGTTGATATATTTACCTTTATGCTCGTCCTACAAAAaaaaaAACGGTGA
ATAAATATTATATGAATATATCAAAATGAGGCCAATTAAATCGAACATTC
CTCTTTGCAAAGGCACTGCATTTTTGCAATAAAATAAATATAATAAACCC
ATAACATTCCATATGTTGCCATTTCTGAACGAAATTGTACGTTTTAAAAC
ATAAAATTAAAGTTTTAACGAGTTAAATAATATGTATCCTTGAATAAACT
TACTTGCATATATTTATAAGGGCCAAAAGCCTATATTTGGGCAAAAACAA
AACAATTAAATAATTCGTCAAATAAGGCATTTTAATTGGATTATTATCTG
TCATAGCAACATCATTCTGAATATTCTCAAGCCTACTTGGGTCACTATGT
TCATTAACAAATGCGGAAAGTGAATCAATATTTACATTTAAATCAGCATT
TTCATTTATTGACATTAAAGTAGGCAAATATGCTAATATATGATTATTCA
CAAACACTCTATAATATATATATTCATGATTTTCTGTTTCATTTAAGGGT
GATATCATATTGATATTAATTAAATACATTTTGTTTTTTATACACTCATT
TAAATAATAACATAATTGGATATTCGAATTATTTTTCTCTTCTTCACTCA
GAGTTAAATATTCGATAATAAATTCTTGATGCATATTTTGAAGAGTTAGA
TAAATCAGCTTATAGCACAGAAATTCAACCTGCCAAAATCCGAAAaaaaa
aaaaTAATGATAATCGTCTAACTATTACTAATGAAAATAGTATATAATCC
AGCTTATATTATAAAGTGGTTTGTTCGGTCACAAGAAACTGTCAATCCAT
TTATTTGTCACAAATTGATTAATGCCATTTGCAAAAAATGTTATAATCAC
CAACCGATCTTATGCACATATGTACGTATATATATATTGTGTATTTTATA
TCGAAAAAAGGAAATATTCCTACCTTTGATTTTTTTATGTTAAGCCTTTG
ATATAATTCAAACAATTTGTTAATACATTGTAGAAATTGAAACAAGTCAT
TATTTACAATGCAAATTCTAATATTCGTTTCGTAAATATTTATAACATCA
TGGTGAAAAATATTTTGTATATTTAGATCTTGCCGCATAGATCTAAATTG
CTCATTTATGTATTTATAATTTTTGTCGATATTGTATTTATATAAAATAT
ATGCATATGTGCACTTTAAAACGGAGAAACTTCGTACCTACAGGAGGATG
AGAACAAAATGCAAAATGTATATATATATTTGTAAAGTTCAATATATTAT
GTGTTATTCATGCTGTTTATTAATCAAATGGGAGTATTTTTTTATTATAT
TGTTGTGTAATATAATTATTTGAAATATATGTATATACACAAAATACAAA
TAAACAAAATTCAATTCTTACATTTTTCTTTTCCGGAAGGGAAGTTAATC
GGAAAAAAAATTTTTGAATATTTTTACATTCTCCAACAAAATTTTTATTC
TTATAACAACTAGAATAATTATATTTTTCAATTAAAATTTCAAGATTTCT
ATATTCTTCACTTCCCTTGTCTCCAGATATATCAAGATAAAAAGGATTAT
CACCTCCTAATTCCTTTTTCTTGTTTTTTCCAATATCAAAGCATCTTTCT
TTTCGTTTTTCTCTCTTTTCTATTTCTTCTATGCTTAATTTCATTTTCTT
GTCATTTAAATTAAGTCCTATTAAATCGATATCCATATCTATGTTATTTC
CAATTTTTCGTTTCGACCCTAAAAATATTGAAAAATAGGTTAAAAAAATC
CAAAATTAAATATAGGCAATTGAAATAAACTAATTGAGCAATATCATCCA
TGTTATACTACATAAACAATTACATTATTTTATAATAATGCAATGGTGTA
TTAATTGAAAAACAATAACAATATGATAAAAATAGACGCATAAGAAATGA
CAGAAAAATCCTACTTTTATTATTTAGATAAAATTGCATATCCAGTGCTA
TAACTTCTTCTTTTGTTGGCAAAATATTATTTATCCATAAAGTCGATTTT
AATAATTTTTTCTTTTTTAATGCAAATAATTTACTTATGAAAAATTTTAA
GCTTTTAAAAAACTCTTTATTTTTACACTGTTCTCTAAAATGCTCATTTA
AATTATTTATATAACCCTTAAAGCTATCCGATTTATTTGTTATTTCACTA
GAATTTTGAAAAAATTCCAAGTTATTCAGTTTTGAATTATTATTGTTATT
AACTGACTTCCCGTATACACTCAGATTATTATCATTATTGTTTATAATTT
CACCGCCAGCATATTCAGATTTATCTGAATTGTAATCATTTCCAGATTTT
TCAAAATTATAATTTTCTTCACCCATTCTATAATCATTATTTTTATTTAA
TTTATTATTATCATGCATAAAATTGTCCTTTTCATTTCCTCGATTTTTTA
TCCTATTCATATTATAAAGCCCACCACTTCTTATCTCATTTGTAATATTT
TCATTATTCGTTCCATAATCCATAGAAAATACATTATTATATTGGGTATC
ATGCATATTATTATTTGTTTCTAAATTTTTATTTATACCTTTATTATTAA
AACCATAATTGTTCTCTTGCTCCCCTCCTTTAATACCATATTTTATCGTA
TTACCAGCTGGGAAATTGTTATTTCTGTTTTCGTTATTATTATAACTTGT
ATTATAGTTATAATTATTTATATTCCCATAAAAATTATCATAATTCATTT
TATTTCTTCCATCTATGTTATTATTCCCTTTCAGGTTATATAATCCGCCT
TTATTTACTCCGATATTAGTATTATTTTGGCTATAATTTGCATTTTGAAT
GTTATTGAACCCATACAATCCACTATTATTAATCACACTAGTATTACCAC
CAATATTATTATTTCCGACATTTCCACCTTTATTTTCATCGCTCAAATCA
CTTACTTCACTCACCGCAtcactcaAATTTTTTCTTTGATTAGTATCATT
ATAGGCATTATTAAATGATTGAAATATTTTATTTTTAGACTTATTTAAGC
TAAAACTTATTTttttttttttatcatcattatTACCGAAACTAGCCATA
TTTTCGTTTTTATTAATATAGCTAGTACTACCACTCCCTGAAATGTTATT
TTGAAAACTACCCATTTGTTCTGATGTAAAATTGTAATCATCATTTTTTT
TATCATTAATATTTTTATTTAATTTTTTCATCTCTTCAATTGAATCAATC
ATATTATTAATTTTGTCTGGCTTCAAATTATAGTAATTATTATACATGGA
TTTATTTTCTTTATTATTATTGGAATCATAACCATATGTATTATTTTTAT
CAAGGAAACTATTTCCACGATTAttattattatTGCTAGAATTGACATTG
CCACCTCTAATAGAAGTAGCTGTATTCCCTGCCACATCATTTCGACCAGA
AATATTTTCGCTATTACTTATCTTAGATAAATCTGATAAATTTTCATTAT
TAGCTAAAGGTAAATTAATATTGCTTATGCCTATACTGCTCAAATTGCCC
AAGTTATTTAAATTCATTTGTTCGTATAAATTTAACTTTTGCAAATTACC
ATTTTGTAAGCTTgcttgctGATGCAATAAAAATTCTTGTAGATTTGTTT
GCTGCTGATAATATAGCAAATTAGATGATACACAATTATTAATTTGTTTT
ATAGATTCAGGCGATGATAATATCGCATTTTTAACAAGTAAAAAATATCT
ATTTAACGTTATAAAAATATATTTTTTAGATTCAATAGCTGCGTCTTTTT
CAGGATATCCTAATTTTAAATAATGATAAAAAACATGAAAGTAATATATT
TCCTTTACTTTATTAATATATAATTCTACGTAGTTTTCATTAGTGTTCAT
AAAATATGGAAATTCACTTTTATTTTGTTCTCCTTTATTATCCTTTTCAT
TATTTACTTTGTTGCTACTATTATTTTCATATGTATTCATATAATTATTA
TAATTTACTTTGTTTTGATTATTATTATTTATATTTTGGTAATATTTATT
ATCATTGTTCATATAATAATAGTTTTTATTTTGATAGTTGTTTTGGGCAT
TATTATATCCATCAAAATTGTGACTGTTGTTTATCAAATTATTTTGTGTA
TTTCCCACTCCAGAATTGGAGCTATTACTATACAAAGGCTTTGCTTCATT
TTTGTTTTGATAGTGTATATTTTTATTTATATCGTCCTTTTTGTCTTTAC
TTGAATCGTTCATTTTTCCAGCCACTAAATTATTCGTGTACGCGTGCATT
TATATACATATATACGATTTCTttatatacatAAATCAATATGTAGCTAA
TAATTATTTAAAAAAATTAACCCTATACATACGCGCATATTTTCATCATA
GAACATGCATTGTTTCGCTTTATTTTTCCACGTTTGCTCACGTTTATTTC
TCTTTgtttgctcTTTTTTACTCTGATTTTCCCCACAAATAATCATAAAC
AATATAATTGTGTCACAACTTAATGTAAATTCTTTTGATAATATCGTTAA
AACATTTTTTTGTTTTTTCCTCTTTTACTCCTTATTACGAAAGCACAAAG
AATTATAAAGTCTTAATTTTAATAATTTCCAAAAGTAGTCTATTTATTTC
TACTATACAAAATTATTGTATACACATACTATAAGGAATAAGATTGTGAC
AATGTGGAACAACTGCTGCTTGTATATAATATATATATATTCGTATatat
TTTtatataTTTCCACATATGTTGCAATAAGTCATTAAATAGATATACAA
TTTCCTTGATTTTTATTCTTCGTTTTTCGATTTTTTTGTTTTTTTCATTT
CTTTTTGTCGTTTCAATATTTAAGTGTCATAAAAAAATTATAAAAGTTAC
AAAATAAATCAAAAAAATGTATGAATAAAACGAAAATTTATTAATTTTAA
AATAATCTGCGTGATGATCAAATTAGTAATTATTATTTCAATTTACAAAA
AATTGCTAAAACATTTATTATAATATAAAAGAGATATTATAAAGTAAAAT
TATAAAAACATGGGCAAATATatatatataaataaAGAAATATATGGGTA
AATAAAATATTTAAGCTACTGCATATATTTTAATTATAATAAGGCATTTT
TTTATACGCATAGAAAGCAAGAACAATATGGCGCATAAGGGAAGTATAAA
AAATTATTATAAAATCTAGAAGAAAAAAAAACATATTAAATATATATTtt
tttTTACCCTTAATATAATGCAATACGATCAACTTCAAGATAAACATATA
AAAATGTTATGCAAATATTATATATTGTATTACAATAATTGCCGCTGCAG
TTTTGTATTCAAAATGAAATAAATGTGCATGGTATTTAATTAAAAATAaa
aaataaaaATAACATTAAAAATTTGAATGATATATACTAAAATCGATATA
GATAGAGCATATAATTATGCATTTATTAAAATATGACTTTCTTTTTTGGA
TTATTATATATATGTATAATGTACTCCCTCGTTTATATAAAGAAAATAAA
ATTATAACAATTTGTATACTGTGTACCCTTTGTTTTAACAAGCATAAAAA
GCATATATATTATGTGTATTATAATATCCATTAATAATTTCCTATTTTGT
TTATATAATTTTTTATTTTTACACATTGATGGGAAATAAATTTTAAATCA
TTTATTTTTTATATAATCATATCCTGATTTTCTTAAATTTTACGAGTATT
TTTAATTTATATGAAATTAAAAAAATAAGTATACATGTCCGTTGTGTAAA
GAATTTACACTTACCATAACCAAAATTTATTTCGATATGTTATTCTTAAA
TATATCACTTCTTTATCTCATCACCTCATTCGTTTTACTTTTCCTTTTTT
ACTTGTGTAATATTTTCAATGCTCATAATTTATCACTTCAAGAATTTAAC
CTGAAAATACTTTATAGAGACTTTCTACACACATTTATATAATTTAAGAA
GTGACACAAACATACACATATATATATGTACATTAAAAAAAATAATTTAA
GTAAATTTTTTTTGTGTATTAAGAGATACTTTTTTATAGACGCATATTCA
TTTCTAGTTTCATAAAAACGTTTTATTTATTTACATATTATATTCATAAA
TCCAAAAAACTATATTAATTTGTACAACGAAAAGTAATAACATATATTTT
ATTTCAATATATTCATTATTATAAAAATATATCTTTTTCCATTTTCACAA
CTTTGCTACATGTACTATTTTAAATAATTCCATTATTTTCTCATACCCAT
TTTTTATTATATTAACAAGGGTATAAAAATTAATATTCCTACAAAATATG
TTTAAATGATAAATTAAAAACATGGAAAAATTCAAATATCACAAAATCAT
GAAAATCCTTCCATTATTACTTCTTACTATCTTATATACACATAAATATC
GACACCTTTATATCTCCTTTTAAATCTTAAATTAGTTTAATTCGTTTAAG
AAGTGGTTAACAAAAACAATGGCTAAGATAAATATTTCTATTATATATCA
CTGTAAACAAATGTCCAATATAAAATCAAATTTTCATTAAATAATTTACA
TGTTTGCAAATTTACATAATTCTGCTAAATCAAAAAAAAATAGAAGCGGA
AAAAAACaaaaaaacaaaaaaTACAAAAAAATTTCCATTTTGGAAAAAGA
AACAATATCCCTAACGCTTTGTTAGACACTTTTTTCACTTATCCAAAATT
AATAATGCCAATATGATGCACCATTTATTGTTTTTATTTTAATATATATG
CAGCTTATCGTACAAGACCCTTAAAATACAATTTTTCACATGTACATAAT
TTATACATTTAATGCACATGCTAGCATATTATTGTAAAATTTAGATAGCA
TATCTATGTATTTCGTAATGTATCATACCATGAAATGTTGTTAGGCGATT
TATATCCTTGGTGAATTATATACTTTATTTGTACTAATGGGGTATCATTA
TTTTCTATATTTATATTATATTTATTTTTTTCATTATCTGTGCTTGAATC
TAAGTCTTTCAAGAATGAATTATCAGGTAAAAGCATTGTTCTTTCAATTG
AATTATCTATATCATATTTAGTATTTATGGGAGCATATATTTTATTAATA
CTTTCTTTTGTTTTAAATATATTATCAATATTTTCTTGGAATTTTTGTTT
TAATAAATATAATGGCTTTTTATTAGTAGATGGAGAAAATGTGCATTCTG
TCATTTCTTTCTTATCTATAtctatTTTTAttTTTTTGAGTTTTTTTTTG
GTTTGTTCTTTGAAATAGTTTATATGTGTATCCAAACTAGCATTAACTAA
ATTACCATCTAAAAAACATATGTTTTCTAATTGTTTATTttttttttttA
TTCTAGATTTTTTCATTGTTTCTTCATCATTTATAGTTTTTAAATAATAT
ACATAATCATAAAATTTCCTTATTATATTTCTAGGATATTTAAACACTCC
AAATAAATCATTACTATCATTTTGATTGCATGTATCTACAAACTCTTTTA
TGATGTTAATGAAAAATGGTTTTCTTATAATATTGTCTTTTTTTTGAAAA
ATTGATACTTTTAGCAAAATAGCCAATAAAAAGTTAGCAAATTGTTTTGT
ACAAAAAAATACTTCATTTTTTTCAAATTCTTTTCTAAACACCTTATTCA
TTTTTTTATTTATTTCATTACCATTTAATGTAACATTTTTTATCATAAAG
TTTTTATCATTTTCATAAATCATTTTAATCACATAACATGCATATTCCTG
ATTAATATACCCCTCATTccccTTATCAAATAAAAAGTATATATTTAAAA
TGTTTTTTAAAATTATAATATCAACTAGTTTACTGTTTATCTTATCATTA
TTTATTATACTTTCTTCACATTTATTAATCACCAAATTTTCTTCTAAATC
AAAACCCTCTGGATAAATTTTCAATACCTCGTTGGAGCTATTCAATGAAT
CGCCATTATCATATATAAAATCCGGACTAACAACATTTTTTACTTTCGAT
TTCCATGATGTTATATAATTTTTCTCATTTCGACCAGAACCTATAATGCT
CGCTTTATTGTATATAAAAGAATTCGGTATCATACAAGGGTTGCATTCTC
TTTTTTTATTATCAATACAAAGATTAAAACTTTCAAAATACCCATCTTTA
TCTATTTTATGTCTTCGATTTATTATCTCACTTTTCGAAGTTTTTTTACA
ATATTTCACGTCTCCCTTTACTGGCGAAGAATAATTTATATATTCATTTT
TTttTTTCATTAATAATTTTTTCCTTCTAAATAATTTTATAATATTATGT
TACCTTCAGAAAATTGGAGATATATGCATGTATATATATTGTATTTTTAA
GGTCAATTTTACATATAGTAGTACGATAAATAAATGTAAAAAATCGAGAA
CTATATCTATATATATTCATATCCTATTTTTCAATTTGGCATATAAAATA
CAACTTTTATTCTTTATATAGTAACAATATCTTCACATATATGTTATTTT
TCCATTCCCATAATTATCATAATTTTAAAATTTTAAAAACATTCAGGAAT
TTGGAAAAAAAACAATAGAAATAAAAAAATATTTAAAAAACAAAATTAGG
AAATAATTGTTCCATTAAAATTGTAaaaaaaaaaaaagggATAACATAAT
CAATTCATTTAAAAAATAACGAACAACAACGAATGTAAAACATTTGAATA
GCACTCAGTTATACAAGTAAATAAAATTATTTAAAAAACATTAACTCTTT
TATAAATAGAATATCGCATTTTCTTTATATCAACCTCAAATACAACTTGT
AAAGTTTAACTATAAAAAAAATATTTCATTCAAATCATTAATCAAATTTT
TAAAGACCATAAAAAAAATTGTAAAAGTTTATAATGGAGGGAAATATATG
AAGGAAAATTATGTCAAAAACAAAATGACTGATTATAATAATTTCCATAA
TTATTGTAAACTAATGAATAAAAAAATCGGCAGGATTAGCCGAGATGAAG
TAGAAACAGCTAAACAATTTGAAAAATTGATAAAAAAATATAATATAAAA
AAAGTAAAAAAGGTTTCTCTAGAAAAAATAAAAGATAAAACATGTCTACT
ATATAATAATGAATTCTATGATAATTATTATAAAAAAAAAGAGCCAATTA
TTATTAAAAACTTAAAAAATAAAATAGGAAATTGTATAAACACTTTTGAT
AGTAATAATATTATTGACCACATAGGTGACACAAAAATAAGTATTCATGT
AAGCACCTCTAAATATTTAAACAATGTAAACAAAAATTTCCATTACAGTT
TATCAACCTTAAAAAATTTTATTCAATTAATTCATAAAGAAGATCAAaaa
aaaaaaaaaTTTTCAGTTAATTATAATGGAAATAAAAATCATATAACCCT
AACATTCAAAGATGAAACAGATAAAATGTGTGTTGTTCCCCCAAAGATAG
ATAATCCTATAAAAAATTATAAAAACAAAACTTTAGCTACTACTATTACC
ACTAATATAAGAGAAGATAATACAAATTCCCCTTTGAACGATACTCAAAA
TATAAATAATAACTGTAAACAGCAAATATGCAATAATAGTAGTGGTAACA
ATACCAACTactattattattaTAGGTCTCTAGGAATTAATCAATTTAAA
GAGGTCTCCGATATTAAAAAGATGAATAAATTTATCAAAGATAATTTTTT
TTTGCCACCTGAAATTTACCCATCTTATGAAAAATTCGAATTTTTCTCTT
CTGTTTTAAGAATAGGCCAACCCAATATTTTTATATGGTTACATTATGAT
ATACCTGATAATTTTTTAATTCAAATAAAAGGAAGAAAAAAAATTTTATT
AATCCATCCAAAATACATAAAATATTTTAATATTTTAAATTCAtcatcat
cTTACAACATATTTGATATACTACTAAaaaaaaaaaACAGAAATAAAAAA
GAGCAAATTATTAAAAAAATAATTATAAAGCATGCTTATGTAGCAGATCT
ATATGAAGGAGAAATTCTACACATTCCTTCTTTATGGATGCATTATATTT
ATAATATGCCCTACCATACACATTTAAAAAAAAAATATAAATACAACCAT
CGATATTTATATATTACCCCAAGTAACAAATCATTTTATCGTATTAATAA
AAGAAGAAAAATATATAACAAAaaaaaaaATTATATATTTCTTTTTTACA
AAAATAAAAAATTTATAAATTGCTCAATAAAAAAACAAAAAAGACAAAAT
AAAACACCGACATTCTTACATTTCCTAAATGGTGAACTAAAAATTAAAAC
AAAAAATGTTTATTTAAAAAAATTTAAAAATAAAAAGGCCAAAAATATAT
CTTTGCAATATATTTCAAATTTTTTATTTTCATGTAACCAAAAATATGAT
GAAAATAATGATAAAGCACTTATTTTTCCAAACTTAGATCAATCATTTGA
TAAAAATGAATTAATAAAACATTATAGTCATTTGGAAAATTCTGAAGAAA
TTTTAAAGAAAAATTTTAATATTGATAATATAAACCTTGTTACTAGTAAT
AGTACCCAAATTGGAAATGGACAGAATAGTCAAGGAACTTATAATGCCGA
TACTAAAACCATCGACCAAAGCAACAGCTATAACACATTCTCAAATAATA
ACAAACAAATTACAGACTTCAAAAAAACTGATCATCATACTTCTAAAAAT
ACTAATTTAAATATTAGTATTAATTACTTTTTTAGAAAAAAAAAAGAATT
ACATTTATTTAGTAAAAAAGATCTATATGGAAACCAAGATATTAACACAG
CTAATCAAATATTTAAGAAAATAGAAAACGAAATAAAGCCATTAATGTCA
ATGCCATCTAAATATAAAAATTTTTATATTCAAAAAATACAAGGATATCT
CTATTCGCTTCTTGATACGAAATATTTATAATTTTTTTTTGTAATTATTA
CTTATACAAATATGTATAATATTTTAACGCACAAAAAAATATATGAAATG
CCAAAATATATATAAATGCAAAAAACTTAAAAAATATATTAAAATATAAA
TTGGAATACTTTATAAATTTTTACATAAAAAAGaaaaagaaaaaaaaATA
CAATTTTGTTTCCAACACTAAGCATACCCAATAAGAAAATGGTGTGTATT
AACAAGTTTGTTTTTTTTAATTAAATAAGTAAAAAAAATATGACATTTAA
ATCCATATTCTTATTAACAAACTTTACTTTTTATCATTACAAAAAACATA
ATTATACATGTTTTCCTTTGGGATATACCTTAATATATAGCCATTATTCA
AGGGTTATATATTATATGCATTTGGATATTTAAAAGTCAAGATAATTTAA
TAGGGAAGAATTATTACGATTTCTTCCACCTCTTGTGATATGATGATTAC
TATAGCAATCACTCGCTTTACTCAATGGTTCATGAATCATGACATAATCA
CATTCATCATTTTCTTCATACATTTCATCTGTATATAGTTTTTCAGAATG
TATAAATGAATTATTACTTTTAATAGAATGTTTATGATTATTTATTTCTG
TTTTTTCAATATTTAAAAACATTCCATAACCAATATTTGATATAACACTC
TTTAAGTTGTTATATTTTTGTTTATATAAATTTAATTCGTCATATAATTT
GTTGTTCTCCTTCTCTATTTCTTCTGTTGTATATTTTAGCATATCTTTTA
GTTCTCTATATTTTTCTCGTTCTATCGAAACCCTAAAAATTATAAAATAA
ATAAAAAAAAATATATTTTTCATTTTTttttTTCAAATAATATGTGTTTT
CTGATAATTCGCGTACTTATATAACACTATGCATGTACAATATTCCAGAA
TTCTTACATATTTTGAAGATTCCATATGACACTTAAAAAGTCATCCATCT
CCCGTTGGTAGAACCTCAAATTTAGCTTCAATTGATTAACTACGTTTAAT
ATATCACCCCCATAATATTTTGAATATTTAACACTTTTTCTAAATAGTTT
TGATTTCATTTTTATTTTTtttCtttctTTTCGTTTCCTACTTATACATT
TTTCGTATTGGAATAAAATATCTTCTTTATTTATTTCAACATCATCAAGT
TTACTAATTGAAGGAGAAGATAAACCTTTATTACTTTTTTTATTGTGTGT
ATTAACCTGATCATTTAAATGCATTTTTTTTTTATCAGTAGTATCGTCTA
CATTATAATAATTATTTTCAATGTTACCATTATTGATTTTACTTTTAACA
TTATTTGAACAGTTCGCCTTAAGGCTAGTTTTATATTTAAAAGATTCACT
TTTTTTTAAATCAATATTATCATTCTCAGATTTTAATTTTACTAGCTTAC
TATTATTTTTATTATTATTTAGTAAGCTTGTTtgtttttttttttCTTCG
CTATAATTTGAATTTTTTTTATTTAATGGTGTTTTACTTTTCACATCATT
ATTATTCTTGTTCGGATTTATTTCATTTTTATTTATTTCTCCTTCTTTAT
CACATTGAGAATTTCTAATATTATTCTCAACGTCTTTGGCATTATCATTA
TTAAAATCTCTATTTAAAACTTTTTGTTCTTTAttattattattattatt
aCCTTTCTTTtttttttTCACATTTTTGGGGACTTTTATACTTGTATTTG
CATTTTTATGATATAATGAGCCCTTATTAATTTCATCGATTAttatttta
ttattatcaccaccGTCTAGTTTCATATTTCCGAATGGGTCTGATTTATC
AAAGTTTACATTGCTACTATTTGATATGACTATTTTGTCCATTCTATATA
TACCTTATGAAAGTCAATTAGCATTAAGGCTACACATATACATATGTACC
TTATCAAACTAACGATGTGTGTGCATAAGGATACATGAAAATATTTTCAT
ATAATATattctcatatAAGAGAAAAAAGTACGAAGATGCTCAAATGCAT
GTTTAAAAAAAAACTATAATATATGCCATCTATTTCCATATATAATCAAC
TTAAATGTTTCAATGTTATGCCAAAAGAATTCATCGAATTTATATTTTAT
TGTTTTTTAATAACTTATTTTATATCATACCCATGAAAAAAAAATATAAA
AATATATAATAAAAATTATAATAACAAAAAAATGTACTATATCATATACA
GCCTTTTACACCTCGTTTACGAATAATTtcatatacatccttCCTATTAA
TATTCAACAGTTTTCCACAATATTTTTACTTTATTTCATTATTTTAATAA
TCCTTTTGTGTGCCAACATAATTCTTTATTTTATTTTGATATTCTTTGTC
TCATGCTATTTTTCTCTTTTTATTAATACTTCTTTCGTTGCATATTTGGT
CAATCCATAAAAAAGGGGTAAAATAAATAAACATATATAAATTAATAAAA
TAATACTGTGTATAAAGGAAATAAGAAAATGGAAAAGGCAATAAATATGT
TTCCCCTTTTTTCGTTACATTTTATTATATGATTCGTTCACATTATTTTC
ACTTAAAATATCATAATTATTATTTAAGCAAGTTCCCCTTCATACAATTA
AaaaaaaaaaaaaaGATGAAATTAGTACATAGCCCTTAAGCAAGCTAAGG
AATTTTTATAATTGTTTGTATTATCTTTATTTTTGTTGCTATCCTGTTTC
ATTTCATTTATTTTTTTATTTTCATTTTTTTCGTTATTTTTTAAATTAAA
TTTGATGGCATAAACAAATATGTAAATAAATTTGAATGAGTAATAATAAA
AAATTATTACTTCAATATTTTTTTTTGTAAAGTGGCAAAGTTTGATTTAT
GCCTTTGCATATTTATGTATATAATATTGCATATAGCTATATACATGCGC
ACGTGGGATAATGGTACATATAAATCATCATACCAAAAAATGCATATGTA
ATATACATACAATATAAAATTAATAAAAACATATAGTGTAAAACAACAAA
TAATTATATTTATCTCATATATATACGATCGTTTGAATTGTTTGCGTTAT
ATATATGATATTGCTTATGTACGATGTTGCAATTTTATGTTTTTTTATTT
CTTATGTTCATTTTATATTTCTATATTTATTTTGCATTTTTCAATATTCA
TTAATTTTTTCGCATAACTTGCGAATCTTACCCAAATATATATAGAAATT
ATTTATATATTATTATCCATAATTTTCAATAAATATCATCTTTCTATTAT
CATGTTTGTTTTATTTCCCTTTTTTTTGTGGATGCTGCACTATTGCTTAA
AACATAACGAAGGGAAATGCATAATGATTAGTATATAATCCCATAATAAT
ATGACATAATTTTTTGTTCTATTATTAACATGTACTATTATTTTTGTTTT
TAATATTTGtgtttTTATAAACATGGGATTGGAATTCATATTTATATATA
TTTAAACTGGTGTTTTTTTTTATTTTGTTTATACATCCTTATACTCTATA
TATTTATATTATAAAATATTTGTTTATAAAACCAATAAGCGTGAATAAAA
TTTATTAAAGCATGCTCACTCATATAATGTATGTCTATTTGTGCGCATAT
CCAATTCATATAGAATAATAGACGTATATATTATTTAATACATATATACG
TACGCCTCCTTCAATTTGTGTATATTCACAATTCCCGAAACTTACAACCC
AATTCTGTTCATCATCCCAGACACTATAATGAAATATTTTTTTATTTAGA
AAAAATGACGTCCAACTATATAATTCATATGGGGAGTAACACCATAAATA
AACGAATAAAAATTAAAGAACTTTTGAGCAAGTATGAAATTAAAATATTA
GAAAAAAATGCGAATGCATTTTTTTATATACTTATAAATTTAATATTTAA
CTTGCCAGTTGAAAGATTTCGATTAGCTATTAACAGAAAGTACATATTCT
TAAAAAAAAGGAAAAGAAATTATCTAGTATTTGATATAACAAAAAAATTA
TTAATAATGAACAACATTGATACAAATGAAAGGTTTATAAATCTTATTGA
AAATAAAAAACGATATTTTAATACAAAACCTTGGATGAATGATGCATCAC
CATGCCAAGCTAATATTACTTCAGAATCTTCCAATGTGTATAATGACAAT
TTTTCAAAACGTCCAATGTTTTATGATAATATTTTTAAAAATAATTTATC
CACCAAATATAATAGTTTACAAATAAATGAACAAAAAGACATTTCTTACT
ATAATATTTTTTATAATATCATAAGAAATGATCAAAAAGAATGTTTTGAA
AATAATAAAATATTTTGTGAAAATAATTTAGGAAAAAACAACATCATATG
TAATTTTTTAAGTAACACAAATTATCTCAAAACTGATTTAAATATTAATG
AAAATAATTCTACTGTAACTAATTCATCTTTGTTCTCTTCTAATAATGAA
ACCCCTAATACCACTATTATGCATAACACTAAAAATAAATATTCCAGTTT
TTTCAAGAGCCAAAGTTTATTTCCATTAAATACAATAAATCTGAAAGATA
TACAGAATAAAATAAATGGATTAAAATTAAACAAATGCGAAGAGAACGAT
ATAAATGACGTATGCTTATCATATAAAAGGGAGGTAATCGATTTTAATAA
CAATGAACATAATAATTCTGATACAAAAAAATGTATTATAAAAATAAAAG
AAAACAAATCTACTATTAATATTTTTGATGAATTTCTTGACATTCATGTA
TTATTTCGATTAAAAGGAGGCaaaggaggATTTGGAGCTAATTTAAGAAA
TAAAAAAAGAAaaaaaaagaaaaaaaaaAGTAACGACATTTTAAGTAATG
CTTCAAGAAATATAAAAGGGCAAAGAGTTATATTAGATAATATAGTTCAA
ACAACTGAAAAATTATTAACAAAaaaaaaaaACGAACAAACCATAGTTGA
CAAATTAAATAATACAACTTCCCTATTAACTAATATTACCATTTCCAATG
ATAATTCAGATGAACAAATATATAAGTATATTCCTCAAAATGAAGTGGAA
ACCGAAACAAACCATAAAACAGATTTCTTACATAATCAAAAAAGCATCGT
ACATGAAATTGTAGAAAGCGGAATTCATTATGAAGCAGAACAAAAaaaaa
AATCACAAAAAATAAAAACGAAAAAAAATATTGACAaaaacgaaCAAAAT
AATAATAAAAACAATATCTTGAAATCTTTGGATGATCTGTACACATGTTT
GTGAAAAACACAAATGCATTTTTATATTAATAAAAAAATAGGAGACAAAG
AaagaaaaaaaaaATTGTATATAATGTAGTTTCTCTGCTCCATATTTTAT
TTTCTTATGATCATATAGGCATATTATAATAAATTGTTTGCAATTTTTTT
ATtttattatattttattttTTTATTACTACAAATGTTACCACGCTTACC
GATGCTACGACCCTTCTATTGTTTTTATTATTTTGTTTCTTCCTATTTCA
TCTTTATATTTCTTATTTAATTTCTATACCACTTGGGACGAGCAAAATAC
ATTCACCACTATCACTTTTTTTGTTGAGTCAATACATATCCGAACAATTG
TGTATGCATTATATGTGTATTTGTAGATATACTATATGCTATATTTTTAC
CCATCCAAGTTTGTTACCCTACAATGGATGTATTATTTTGTTCATACAAT
TTAATTTTAATTATATTTTAGACTATATATAATGACAAATATTTAACTTC
TTTTATTTAATCAACAGTAAATATTTTTTTTAAAATTATAAAAATTTATT
TAAATTACTTCCATTCAGGGGATAAAGTATATAATATATATATTTTAAGA
CATTATATATGTATATTAATTTTATTATTTTCATTTATTCATAAAAAATT
TACAATAAAATTATATAATAATTAAACATTATATATCCTTTCGCACAGGC
ATGGTTATATACTCACAAAGAATGTATATTAATATGTACATGAAATATAC
AcgctcacacacaTGCCCACGGAAAAAAAAAATATAATATGAATAAACAA
AATAATACGAAAAATAAATAGTAAAAAATACAAATTTCAAATGAATATAA
TAAAAGGAAAACGCAAAATAAATTGACTCAAATGAGACAAATAAACTACT
TTTTGTGCCCACTAAAACTCAAAACAACGACACATTACTATTAAATATAT
AATTTAAGTAAATATTGCCAATCCATAAAAATGTAAGCACAAAATACAAT
TTATTTGTTCGAGTATTCATCATAATATGTATTTAAAAATATTATTATGC
CCTTTTCTTTGAAAAAAAAGCAAAGTTAGAAAGAGGAATAATATTCATTG
TGTTGCGTTAAAGTAACATCAtcaACAAAAAACTAAAACATGCAAAAAAA
TAATAAAAAAGGCAAACGTTTATATATATTTGTTCATTTGCTTTAAAATA
TATCACACATATATGCAATTCTATACAAAATAGGAAATTTTGCGAAAAAA
ATATATCTTCCAATCGGCAATTGTTTAAAATTTGGAAATCTTTCAGCCAT
CATACTTTAGTTACCTTGCTGATTACCGTTATCATCGGGGACAAATTCTA
CATTAATATTACACATATTGCAATTGTTGAAAACAGTTTTTGCTGCATTT
TGGCTACTATATTTAATTATTGCATATTTTTCACCAAATGTAAATAACGA
AAGATATGAAATATGCTCATTTAAAAATATAGAATTGTTTTGAATTATAT
AATTACTTAAGTCTTCGTTATTTTGAATATTATTCAACGAATTAATTTTA
ATAGTAGTACTACCCTCTGCATAAATGTTAttattattattattattatA
GTTTATATTATTAGAAATGTTTGCATTATTGCCACTTACGCTTATATTAT
TAGTGTTTATGTTACTTTCATATGTATTATTATAATTGTTTGTTAAATAT
TGATTTTGCATTCCTCCGAAATTTGAATTATCACATTGATTATTCAATAC
ATGTATTCGTGCTTTTATATGATCTATCAAAGCTTGTAATTTATTTTTTT
CATCTTCTGTTATATTTTTGTTATTGAACATGTTAATATATTCATTTAAT
TTTTCCTTACACTTTCTTAATAGCTCTTTTTGTTTTATGCTCATAATTTT
TTCTCGTTTTTCTGAGCTTAATGATAAAAATTTTTTTTCAGAAAGGTTAG
GAGAAATATATTTATGGCTATTAGCCTTTTCACTAAAATAACTAATTTTT
TTAGATTCATTACGAAGTTCATATTGAAAGTCTTTAAAATGTGTTGGTAA
ATTTTTATATCCGTTTAATGCATCATCTGCAGATCCAAATTTTACTATAA
ATACATTTTTCCCTTTTATATAGCTAACTGTGTCAACACTACCATAAATA
GAACATAGGCTATAAATAAAATTCTCATCAGAATATTCACTTGTTACGTT
ATATATATACAATATTTTGGCGGTTTTTTTATTTAATATATATTGGTCAC
TCTGGTAATAATTTGGCGTTATATTTCCCATGTTGTTATACCCACTATTG
TTAGTACTGTTAATATTGCTCAtactgttaatattgctAGtattgttcat
gctgttaatattATTCatattgctagcattgttcatATTATTGGGCATGT
TGTAATTGGCGCCATAATTACTataattattataattaCTTTCACTATAG
TTAGAATTATTCATATTAAAATTGTTATACATCGCGCTATTATTGGTATT
TTGATTATTCTTAAAACTTTCTTCTGCATTAATATACATTCCTGTATTGT
TTGTATTCATATTAAAATTATTATTTTGCTCTTCGTATACACCGTAATAT
CCCACATTCATACCATTTCCACTattcataccatttccactattcatgac
atttccactattcataccatTGGCATTGTTATTATAATAGTTCAAGTTAT
TAAACcccccGTTCATATCACCATGTTCTTGAGGGTTATTCCTTCTATCA
TTTTCCATTTTATTTAAAAATATATTTTTTTAAATAATAAAGTAAAAACC
GGAGAAAGGCTAATTCACAAAAGTAATATATAAACAAGCCACAAAAAATG
GAAGGATTTTTATATAATTATATATACATATATATTCTGTTCACAAATGT
ATGTTTATAATAATTTTTTTTCGAACTTTTCTATACTAATATATTTTTAA
TTTAATTATTATTCACAATATTAACTTGGTAATTATAAATTTTAATTTAC
CACACATTATTTTATATGCATATAATATATGCTTATTATTTCTTTATATT
AATATTTTATTTTGAAATATCCTTATTTTACTCATCCATTTATATGCAGT
ATAAATTATAAAAAATATATAACATTACATCATATTATAGCATATTTTTT
CCCCTATTAATTTTACCAGTTTAAGATTATGCATATAATTCATTCTATTT
ATTATTTACTTATTATTCATTATGTTTTTCATTTGCcctttttttttttt
AATATTATTTCATTATGTGCTTCTTACATAGTTTACCTTTTTAACTTTTT
TTATTTTTTAATTTTAGTgtgtgtATATTCTTTAAAATAATAAAGGAATG
CTTAAAAAATGATTTATTCTTAAAATCATATTTCAAAAAaaaaAAGATTC
TTTCATCTCTTAGCATACTATTTTATATATTATTTCCTTGTTTTGTTTAT
CATGTTTGTATACTTATTTAACAAAACATTCTTATGTTTATTTGAAGTCC
TTTTATTTGTATTTGCACTTATTTATTTTTTTTAAAGACTAAATATAAAG
AGTATAGAAGAATGTTGAAAAATGAAAAATTCAACACCTTTCACCAATTT
AATTTATAAATTGAACTTATGAAAAAaaaaAACAAATAATATGTATAAAA
TACAATCTGTCCATTAATTAACTTTTTAAAAATATATAACTCTTGAAGAA
TTATATTATACCAAAAGACTATTTATATTTTTTTTATTTCCAAATTGTTT
TACACTATATTAAAAAATTCTTAATATAATAATTAACAATTTATCTCAAA
AGGAATATAAAATATATATAATCATTCATACATAATTATACTAAATAGAA
AATGTGCGTTTTGCATTGTTTTTACTCAAAGGTTTTACACCTTTTTCTCT
CTATACTTTTATTAAATTTGAAATATTAAAAACATTACACAAAGACATAA
TAAAAATATACACTTGAATAAAATACAATTTAGTTGTGTATATTATTTTT
CCAATCAAATTAATATTTAAAATGATTAAAAGATATCATAAAAATTACTG
GTTGAAATAACAAAGTTTACTTTCTTTTTTAAAGGCGAAAAATTTAAGAG
ATCTTTATAAATATGCTGTATTTGTGAAACCAATATTATTTTCACATAAA
TATATATACAAAATATATAAGTGTAAAAAATTAATTTCTATGGCTTTATA
AAAAAACTATATTTAAATATAATAAAAATAGAATCAAATTGTGTATATTT
CATCACATTTTACTCATATCATTCTCAATGCGATTGCTAAGAAAAAACAC
AATTATATTTTAATGTTACAAATCTATTATAAAATAATACGTTTAATTAC
ATACAGAAAAAAAAAATATAAATATGTTTGCAAATAATTTTCACAATTTC
GTAACATTGGCATGTTGTTTTTCCCCATACTTTATACTATTTCCACTTTT
TAATGAAATAAAAAATTATTAAATCACCTAAACACATTATCATAATTTAT
AGTTGTACTATTCCCTCGAATGTAGCTAAAACAGAATAATTTTATTAAAA
TTGCAAAAAAAATAATTTACATATatatatatatacatacatacatgcAC
ATAATTAAATGACTTATAATTTCTTCAGTATAAAGTAGTAAGAGACTTTT
GAACGATAGAAAAAATATTCCCATAAAAATTATACATACATATTTATATT
TACTTTTTTTTCTGGTTGGCATATATTCATTTCATATGAATGTGCTTAGT
TCTATTTAaaaaaaaaaaaaaaaGTTTAAATAATTACGATAAAATATAAG
TTGGGCATATAAAAATGAGGATACATAATTAAACAAGAAAACAATGATAA
AAAATATATCATATAGAAGAACGACTTAATCATACTGAAAAAACATTTTT
TATCACATTTATTAGAGAATTAAAAGGTAGCCCATATTTATTACCTAAAA
AACACATACCAACTACCTATGTGTAAATTGATCATATAATTTTATTCCCA
AAAAAAGTATTTCATTGATGTTATTACTTTCACAAATGTTCATCCACATG
TCGAAATAATGCAAAAGCTGATGATGAACAAAAACTGCGAATTAAACGCA
GAAAAAAATGCAAGTTTAGGATATACATTTGACGAAAAAGATGGTTTTTT
TGCGTCGATATTTAAAAATATAACAAAAAATGAATATTTTAGTGCAGGTG
TTGGTATAATATCTGTTGGTGCATTTGTCACCGTTGCTAATAGATTAAAT
AGCTACATGTATAGTGCTATAAAAAAAAATTTATTTACATCGCTAGAAAT
AACAATAAATGATACTTCCTATTATTGGATACTAGAATATATGGTAAAAA
AGGGAATTATTAGTAGACATTTAAGTTTAAAAACACAAATAATAAATGAC
AAAAATTGTAAAAATGCTATATTTTCATTTCTTCCAAGTGTTGGTAATCA
TTTATTTATATATAATAATACATTTATATTTATTGAAAGAAATAGAGATA
AAAATATGATTTCTGAAACAAATAGATCATTGCCATTTGAAAATATAAAA
TTAAGCACTTTTGTATGGTCTAAATATATATTTCAAGAATTATTAAAAGA
TGCAAAAATATATATAGATAAAAAGGAAGAAGGAAAAACATTATTATATA
AAACTTTTGGCCATGAATGGAGACCTTTTGGAGCACCAAAAAATAAAAGA
CCCATTAATTCAGTTATATTACCTGAAAATTTACGTGAATATATAATTAG
TGATATACAAACTTTTCTTAATTCAAGCAAGTGGTACATTGATAAAGGTA
TACCATATAGAAGATGTTATTTATTACATGGCCCACCTGGATGTGGAAAA
AGTAGTCTAATCAGTGCATTAGCGGGATATTTTGATTTTAATATTTGCAC
TATAAATGTTAATGACATATATCTAACTGATGATAGATTCATACATCTAC
TAGCCACAGTTCCTCCAAAAACTATTCTAATTCTCGAAGATATTGATTTT
ATTTTTCTCAATTCAGCACTAGATAataatactactactaAAAATTCAAC
AAATAAATCTAATACCTCAACACAATCCTCAAATTCTATATTTAATAATG
ATTCTCATTCTATAAGAACATTAGGTGTATCATATAGTGGCCTTTTAAAT
GCATTAGATGGTGTAGTTGCAACAGAAGAACGAATAATTTTTATGACAAC
TAATAATATTGAAAAACTTCCTAGTACTCTTATTAGACCTGGAAGAGTTG
ATATGAAAATATTTATTCCTTATGCAAGCATGTATCAATATAAAAATATG
TTTTTACGATTTTTTCCGAATCATAATGATTTGGCTGATAAATTTTCTAC
GATTTTTCAAAATTTTAATTTAAGTATGGCTGAAATACAATCTTTCTTTT
TATTCTCAAAGCATGATCCATATAAGACCATAAAAAATGCTGAGGATTGG
GTCAAATTATATGCCAAAAAAAAAGATGACTCTTAAATATTTTACCTACC
CACTTAAACTCGAATCGTAAAACTTTACAGTAAAAATATATCTACGAATA
ATAAAATATGAAACAATAAAATAATCAAAAAATAGACAATTATATAGTGC
AAAAAAGAAAACAAATTGTGTCTCGTCTTAAATATATGGATCGAAATAAT
GATAATATGATATATCCACTTTTACTAACCGAATAACCAATTTATACATA
CCTTATATGGTTATGATTCCTAGTTCTCATATCGGTATACTTTTCTACAT
ACCCATCAACATAGATATACAAAAATTCATAATTTTTTTTACCGTTTCAA
GTTAATAAAAAAATTATTCCATCATTATAAAAGAATTAAATAAGATAAAA
TTAAAAAATACAAACATACGCAATATATACAGATTAAACATGCTCAAACA
GATGCATCAAATACTAATTAAAAATATCCATTTTTTTCGTAACTACATAA
AAATTGTAACACATCATATAATTCCTAAAACACTTGTATCATTATCTATA
GTATACATACGATGTGGTACATGAGTTATGTTGCTCTTTAAATAAATGAA
CATTTTTTTTACACTTTCAAAGATTTTGCATTATTGTGTTTTTTTCCAAT
AGCTTCTCTCAAATTGTAATAACCTTTTTGATATAACGCATTATTAAATT
CTCTTTTAATTTGAATAGCGGATTTTACTCCGTTAAAAACTAAACAAGAA
TATAGTTGGCAAACTGATGCACCAGCTTCAATTTTTTCCAGCGCATCTGC
CCCTGTAAGTATACCACCAGATGCTATAATTGGAATTTGTTTATTTGTGT
ATATATACATATCTGATATTAAATTTGTTGATAAGTCTTTCAACTTTTTT
CCACTGACTCCTCCTTTTTTATCTTCGAAACTTTTTATATCCATTTTGTT
TATTGTAGTATTAGAAATAATCATACCATCTATTCCTGTATCTAATAAAA
CTTGAGCGATTTTTTTCTTTTCGCTATTTTCTAGATCTGGAGCCAATTTA
ACGAAAACTAAAGGCTTCTTTTTTGTTGTGTTCATCCAAAAATTTTCACC
ATTATGACCACTTTCCTCTATCTTATTTATTTCCTGCTTCACAAATAAAA
TAATATTTTTTAACTTGTTTGATTCTTGATTATCTCTTAATCCTGGTGTA
TTAGGAGAACTTACATTAATTGCAATATAATCTGCATATCTAGCAATTTT
ATAAATAGAATATTTTAAATCATCCACAATATTTTCTGTATATTTATTTT
TTCCAATACTTACACCAACAATGTGCTTACTTAATAGTTTATCTTcttct
tGTTTTTTTCGAAAGCTAATTAAATTTTCAGTAACTTTATCACATCCTAT
ATTATTAAATCCACATGCATTTATTATACTTTTATTTTCTACATCTCTAA
AAATTCGAGGTTTATCATTCCCTTTTTGTGGTTTCGGTGTTATTGTACCA
ATTTCTATAAATGAAAACCCTAATTTTAATATACTATCTATACATATACC
ATTTTTATCAAAACCAGCTGCAACTCCAAAAGGATTTATAAAATTTAAAT
TTTTTATATCAGATGTTGCATATACACTATCATTACTTGTATCATATGGT
AATAATCCATATTTCCCTAATAACAAGAATAAATCATGACATACTTCACT
ATCTACATATTTTAAACAAAGATCTAAAAATACATCATACATAAAAAACT
CGGGATTATATGATTCAAAATACATATATAATCCTACTATACTACTAAAT
ATAAAAAATAAAACTTTTTTATGTTTGGATTTTTCTTTATTCATTCGTTC
ATCAAATTTTTTCATTTCATCCTCGAAAAATTCTCCATTTGAAGGATTAC
TactactGCTATACTTTCGGACATTTATGTTTGAAAAATAACGATTACCA
TTATATCCAATTATTCTCCATTTATCATATAATACTAAACTATTCTTCTT
GGAAACATTATTCAAACTATTATAATAATTCCTATATTTAATTGTACTAT
TTTTATTGTTCAATGTTCCATATTTTTTTAATAAATTTTCAACGAACTTT
GAATTTCCTCTCGATATGTAACTCTCCAGTCCTTTTTTCATTATCATTTT
TGGACGTACTAATTTTTAAGTGTTAATATATATCTACATATATTATGAAC
TGCTTTGGGATTATTTTTAATTAAATTTTTTTTTGAACATGTTTAATATT
TCCTGGGATTAATCAAAATTTTAAGTTATTTCTCGATGAATAGAAAGATG
GGAATAATATATATACTTTCGCAAaaaaaaaaaaaaaaaaaaaaaaaaaa
TTTTAATCAAATTAAAAACAAACAAATAATAAAATTATTAAATGAACATC
TTAGTAAATTCGTCGTTATCTAAACAAATCGTCAAATAATAAAAATTATT
AAATTAATAAAACAGTAAAAAAAAAGGAATATTTATTTCACTCCTTGTAA
AACCTTAGTCTCCAGAATAAACCGTTTCGCCATGCGACCACAAAAATACG
AAAAATAATATAATAATAAAATAGTAACAAAATGGATATatatatatata
tttatttatttattcattcGTATAATTTAAAATTACCAGGCAATGCAGAT
AAACTAATAACGTAGGCCATCTTAAATAAAAATAATAACTATTAATAAAA
ATCACAAAATATATTTGTAGAATGTTCCCAATTTTTTATTTTCAAAATTT
CTTTCATACCAATCAATATCCTAAAACACGCTAGCAACGGCTATTAAAAC
GTTTACTATTGAAAGTACAAATCGGAAAACAACCTTACAAAATTTTCGTA
TatatatatatatatataACAAAGTGTTTTGCGCGAATATATATACATGG
GCGCAAAAGCAATTATGCCTTGTTCACACTAAAGTATAAAATTGGTTAAT
TTGTCCATTAATTTATTTTTATTTATAGTTTAAATTAAAAAAATATACAA
CTTGCCTATTCACAAATGATAATGTAAAGGGGAAAGAAAGTGGGTATTAA
AAAAAAATAATAAACAAAATAAAATATAGTTAAAATTTGAACCTACATAT
ATACacatatATCTCTTTAACTAAAATTTAAAAGGGAGAATATCAAGAAA
ATGTTTAAAAAAGTAAAAACGAATAAAAAACGTCTTAAAAAAATGGCTAT
AAATGTATTATAAAAAATCTTTACAAAGAGGTGTCTATAAATATTATAAA
ACTTTTGCTATGAATAACAAATTATTTACTGTGCTTATGCACATAGAATA
ATGAGCTTAAAAAAAAATATATCTTCTTTCACAATATTATAACACATATC
CAATATGTGCATTGTTTGTGCTATCACGAGAAATAAAATGGACCATAAGT
TAGTCTAAAAACATTTTTTGCAAATCCTTTTTGTCAAAAGGTATTTTACA
TTGTGGACACTTTCGATTCCTTGATTTAAGATTATTAAAAATACAAGTTT
CACAATATATATGTCCACATTTAATAATAATATAGTTTCTAAAATTTTCC
ATACAAACACTACATATTAATCTTCTTCGCAATTCATTATTTTCTTCTAT
CAGTAAATTATTATCTTCATTATTTGGTGACAAATCTTTTTTATATTTAT
TTTTTTCCATAGAACATAAAGTATTTTGCAGCTTTTTATTTTCTTTATAT
AAATCATTACATTGTGTAATTAATTTTTTATTACAATTATACAAATTTTT
TAATATTCCAGACAATTCTTTtttttttTGAAAAATTAATTCATATTTTT
CTTTTAATTTTATAATTATATTCATTTGCTCTTCTTTTGCACTATCTGAT
ATAACTGCATTTTCTCTAGCATGATAAAATAGTGATAAATATAAATTTGA
AAAATTTTTATATTTATCATATGTATCATTTATCAAAGATAATTTCTCTT
TATAACTATTTTCGAGTTGTTTTAAATTATTTTCTGCAAATTCTTTGCTT
ACCATATTATTATATTTTTTTAAATATTCCATCTCTTTATTTTTTATTTG
TAAAATCATTTCATCAACTTGTTCTTGTTTTTTTTCAAACTCTTTTGTTA
TTTCTTCGATTTCTTCACTCATAGAATCGTAACTACTTTTTAAGTTTATT
AGCTTATCTTCAACATCTTTTtttttTTCTAAAATTTTTCGCATATTTTC
ATTTTCACGAAGAAGCTCATTATATTTATCTATATCAACACTTGTTTTAT
TTTTTAAGTCATCACCAATTGCATTATCATTATTTATATTCACATTTTTT
ATCACACATCCTTCTGAACTTAATAAGCCATCTTTCTCCTTCTTTAGGAT
CTCTATTTTCTCTTTTAAATTATTTTCAGACATTTTTAGTGTGTCAATAT
TATTTTTCATTTTTAAAATCTCATTTTCTTTTTGTTTTAATTGGATAGTT
TGATTGTTTTCAATATTTTTTAACACATCAATTTCATTTTTCATACCATT
TATTTTGTTTTCAATTTTATCTTTATCTAATTTATATGTAACAATCTCTA
TTTCTAATTCTTTAATTTTATTAACTAATGTTTTTTTATTATTTATTGTT
TCATTTAATAAATTATCATATTCTTCATCTTTATCATTTTCCATTCTTAA
TATCTCCTTTTTTAAAAGAACTATTTCTTTTTCTCTTTCCTTTAACGTAT
TATAAATATTCATCGTTTCTTTCACTAAGTTTTTAAACGGATCGCTTTGT
ATTATTTTTTCTTTTGTAATTAAATTTTCAAAGTTTAACAAAATTTCTGA
TTCCACTTTATTACCTATATTATCATTTTCATTTTTTCCTGAATTATCGA
TCGTGCTATTCATATTTGTAGTATTACTATTACCATTAATTGTATCTCCT
GGTGTGGATAATTGGTTAGCTACACATAAACTATTACTCTCATTTTTTGC
AATCGTTCCACTAGTAGGGGCGCTCAAAATAACACCATTTTCACATAAAT
TTTCATAACCACAATTAATGCATATTATTTTATTTTTAGCATCATCAAAA
TTTTCTAATTTTAATTCGTTTTGCATAATATCCTCAGGTTTTTCGACTTT
ACCATCTTCAATAATCGTTTTACATATATTTAAATTATATAGCTTAAAAA
GTAGAGATGCTTTTTTTTTCTCCAATCTTTCTAATTCTATTTTTATATTA
TTATATTCATTTTTGGTATtattattattttttttttCATCTTTATATTT
TTCATAATAGACATTTttttcataATTTATTTTTCTTATATATTCTAAAT
CGCAATCAATATTAATATTTGATTTTAAACAAATAATATTATTTATAAAA
TTTAATGTTTTTTTTATATTTTCTAAAAATTCAAATTTTATTTTTTCTTC
AAAAATTGTTTTGGAATTTTTTTCTCCATTACATTGTTTTGTGTTGTCTA
AGCTTTCTCTATCTTCTCCTTTTTCATCCCttTTTCGCTTTGTATTAGTA
TATCCTTTTTCTTTATCACCATTTTTTTCATTTTTTATAAATGATTTTTC
TTGCCCATCTTGTTCATTTATTTTTATTtttttatttttTCCTTTTATAT
TTTCTATATCGTCTTCTGATAATGATTTAAAAAAATCAGAGTCCTCTtct
tcaTCACTTTCATTTCCATCATTTTTATTCACATATTTTAAAAATAAATC
ATGAAATTTTTCTATATTATAATAAGGAGATTCAATAATATTTTCGTACT
CATTACCACTCTGTTCATCCTTTATTTCTCGTTTCTTACACTCTTTAATA
TTTCCATTGTTGCTATTATTTTCTTCTTTTACACGTACGTTAATCCCTTT
ATCACTATTTATTAAATTTAATAAATCACTGTTAAATATTTTCCATACTA
CATTGATATTTCTTAAAACACTTTTATAAAACTTCAAATCTTCATTTGCA
TTATCGATATAATTGTTTTTTTCTTGCAATTCCTTTCGATATAAATTCAA
ACAATGTTTTAAATTATAAATATTTTCGATAATTATTTCAGTTTTTTCTA
GTGGTAATGCCATATAATTTTGTTTATCATATTTATTTCTTTTCTTATTA
TTCATTATTTTAATTTAAGTATTGTTAATATATATAATAAATGAAGATGC
AGAACCATACAAACACATGGGGTGTGAAAAAGCGATTTATAATGACAAAA
AACAAAAAAAATACATCAAAATAAACAATTATAGAGCTATATTTCTGTGA
TAGGATTGGATATTTATCCATTCAAAAGTTTAACAAGCCGAACTATCCTA
TTTTCTGAGTTTGAATGTTTGCAGCTGCATATCATATATAATACATAcat
acatgcataaatgcatacatacataaatacatacAGAGGTAGCTGCATAT
ACAACAATCATGTATACCCTTGCATATGCATGATACCAAAATAATTGTAT
ATATCAAAATATATAAATGTAAATTATATTTTTTTCATAATTACATTCTT
TAAATATAACAAAATAATACTTAATTCATAAGGAAATGAAAACATTTTGA
TATAACCTAAACATTAATGCTTATAAAAAAAAACAACTACATTATATAAT
ACCAATTAAAAATATATATTCTATCAAAAATCTCATTTATGCATTATTTA
CAATCTATTTTTTATTCTCTCATATATAAAGGAATAATAACGCACGTATG
GATATAAAAAATTATAATTCTCAAAAAAAAAATTAAATAGTTTTAAAATA
AATACCATCTGCATGAATTCATCTCCTATAAATTTAAATTGTTAAAATAA
TTCAATTTAACATATCAAACATTTtttttttTGGAAATATATCACATTTT
CCTGGGTAAGATATGAATTGAAGATATTAAATAAAATCCCTTATATTTTT
TATAGTTGGGGGAACAAAAAAATTATACCCTATTTAAGTACTATTTATGA
TTTGGCCAAAATATTAATaataataatgataataatgataataataataa
taTGACTTAATTATATATATTTTTTTTACTAACAAAATAAGCATATTCAA
GATTACTTAAAAGTAGTTAGTGATATGAAAATTAATAAGGAACATATTTT
TATTAAAATTAATTTAAAAGCAAAATATGTACATTTATTTATACCACTTT
CGATAGCTTTTGTGCTAAGTTTATAATGCGTTTTCATATAATCTATATTA
TCATATAACTCTTTTAAAAAAACATTTTCGAGACTATCCACAATATAAAT
GTAGAAACTTTCAACATGTAAAATCCTTACAAATATATTTTTTTAAACAT
TTTTCACATTTTATAGTACCGTAATGCCAGACAAAAATAATAGCCAATAA
TGCATACTAGAACATACCAGTTTTTCTATCATTAAAATTTTGGATTATTT
TTTTATTTTAAAATATATTAGTTAAATTAATTATGAGAATAAATCCTTAT
AATACATTTTATCATATATTTCCCCATATTTTTAACATCGTATAATTCCA
TTTccccctttttTATGATTATATAGACATCCTTTAAATATATCAATATA
TTCTTAAGTATTTGTGACAAAATATATATTATTTTTAAAGGCATTGTTTG
GGATAtatatatgtgtgCACAATTTAAATACTAATTAAAaaaaaaaATTA
TTATTTTTTTAAAAGGGCAAAATAGTGTTTATTCTCCGTATTTTATAAAT
TATTTTTGTTAAAAATTTACAATTAAATGGGTATTATTTGCATTTTTTAT
GACATATTTATCCTTTTGTCGATGGAAAATTTCTTTCATATTTTATCCAC
TTCTCTTGTCTTTGTATATATCTAATGACCACTCAAATAATTAAAGCTTT
AGCATAAAGATATAATTTTTATAAATATAACTGTTATTAAACAAAAAATA
TTCAATACAAAATATATACATATATATAATAAGTCAACATATTTATTTCA
TACTCCTCTTTTGTTTGTGAACTTAAGAAATAATTCAATTTAATTAAGGT
AATTTCTTTTTAAAATAAATTAAAAAAAAACGAAACAACAGTTATTATTA
TCTCCAAAAATTAATGAAAACGATATCACTAACTTTGTAGAAACATACAC
CCCATATATATGTACAAAAATGTACAATATTATATTCACAAATAAATTAA
TATGAATTATCCCTATAACGGCAAACTTTATGTTCTCAACTTAATTCCCC
TTTTTATAAAGCAAACATTTTATTTATTAGCATAAAATAAAGCTAAACCT
TATTTGGCTGTTCAATTGGAAGTTTACATATAAAAATGCATAATGTGAAT
ATATATACATGTatgtatgtatgtatgtatgtatACAAATTGTAAGCACT
CGTGTGTGCTTATTCATTTATATTTTTTTGAAAATATTTTAGTACTACAT
TTGCTTATGGTCATTCGCTAATACAAAGAGGAAACATGTATACAGAAATG
TGAACATTGGTTAGGACATATTCACCAAATATATACATATACAATTTTTT
ACAGTTTTTCTATTTTATTAATTTTCATATCTTTTAGTTAATAAATTTAA
AACATTGAAAAAATTCGATTTTTATAAAAATGTTTGTGTATATATTATTT
CACGACTCGAAAAATTAAAAACATTTTGCACATTTTTATCACTGTAAATA
TATTTATAGCTATTTACCTATTTATTTTTCTTTTAGCATGAAATATTTTA
TAATTTTTAATTCATTCTCTATTTTTCAAATGTGCATATAAAATGTATCT
CAGTATTTATCCCTATGATATCTATGCTTGTATGAAGAAATAAGTGCCAA
CCGTATTTATTTTTATTATGTATAATAAAATATTTATCCTTTCATATCTC
ATTAAACTTACATAATAATCATATatatgtatatatatatatTGTTTATA
TAAatatgtatataTTAATAATTTTATAATACAAGCTATATTTTTGCTAC
TTCAATTATCAGTAATGATGTCCCCATATTTTTATTTACATTATTACTCT
TGTCTGTTGTACTAAACCCATGACACTATAATTCCATTTAGTTATCTACA
TATATCCGGAGTAAAAAAaaaaaaaaaataaaaaaataaaaaaataaaaa
taaaaataaaaaaaaaaaTATTTGAATACTAGCGTGTAGCACACTATAAA
TCTTCACACAAATATATCATATAATTATAAACCGGATATATGTATACTAT
TTCAAATATTATTTTTTTATTCATAAAATAATTATTGGTTTCGCATACGA
TTTTATATTAACCAATCATATATTATTTATACCATATGAAACAACTCGAA
CAGTTCTAAACAAAATGGTTATGGGACGAGTGCGCGCAACGTCTTATATA
AGACGTACCATTTCACAACCATTAAATAAAAATCATCCTGCAGGAAATAT
ACAAAATTCTAGAGGTTTAAATGATACAAATTTAATAGGAAATAAAAATT
TACACTTACAATTATTATGTAATGGAAAAGAGCCATATAATGAATGTATT
GAACATTTAGGAAATTATCGAGATTTTGATGAAACCAAACCATTTTATAT
GCCTAGAAAATCAGACCTTAATTCAATATATAGCATTTTAAATAACAAAT
TAAATATACTTTTATTATTTATTCCTATTGGTATATTTAGTTATTTATTA
GGAGCCTCAGATatatatatttttttttttAATTTTATTGCCTTAATACC
TTTATCAGCTTTAATGGGAAATGTAACAGAAGATTTAGCTTTACATACAG
GAGAAATTATTGGAGGATTACTAAATGCAACATTTGGTAATTTAATGGAA
ATGATATTTTCTATTCAAGCACTAAAAGCAGGATTAATTAATGTCGTTCA
AGGAACATTATTAGGAAGTATATTATCAAATTTATTATTGGTTTTAGGTA
TGTCATTTTTTGCAGGAGGGTTATATCATCATGTTCAAAAATTTAATGAA
AAAGGAGCTACTTGTAGTACATCCTTATTATTATTATCAAGTTTAGCTAT
AACTATACCTTCAGTATcttcagTTACTACTAATAACAATACTGATGTAT
TATTAAAAGTTTCAAGAATAACAGCTGTTTTAATATTTATAACATATTGT
TTATTTTTATTATTCCAATTATATACACATATATCACTATTTCAAGATAA
AGAAATGACTGAAGAAACACCACAATTATCTGTAATTACAGGATCTATTT
TTTTAATTCTAATAACTTTTCTTGTTAGTGTTCATTCTGAATATCTTATT
AATACTGTTGAATCTGTTGTTAGATATTATAATATTTCTGAAAATTTTAT
TGGGGTTATACTTTTACCTATTGTTGGTAATGCTACAGAACATTTAACAG
CTGTTACAGTTGCGATTAAAAATAAAGTCGATTTAACTATGGGGGTAGCT
GTTGGATCATCTGCTCAAATTGCCCTTTTTGTTGTACCAATAACAGTTTT
ATTTGGATGGATTTTAAATAAACCTATGACCTTAGCCTTTTCTCCTTTAT
CAAGTGTTATATTAGTTATCTCGGTTATCGTTACAATGGCAATTGTACAA
GATGGGGAAAGTAATTGGCTAGAAGGCGTTTTGTTAATTACTGCTTATCT
TATTGTTGGTGTTGTTTTTTGGTTCGATAGTTCATGAATTAATATAAAAT
ATGTACGCTATcgctaccactgccactATTgctaccCTTTCCCATTTTGT
CACCCTGTAATATTTATTCTTTCTTTATATCAAGTCAATTTTTTTACAAA
TAAGATCAACATCTCGATTGGCCCTCTTTTTTATTTTTTACATATTTAAT
CGTTTATCCATATACATTGCTTATCCAATATTGTATTTATTTCCAAATAT
TTATAAAATTTGTGCATATTAACTAAGTCTATTGTTAGACATATGCATTA
TCCACTTTCCAATTTTTTTTTAAATATACACAAATCAACTATTTTTATTT
TTATTCTCatttttattctcatttttattcttatttttattcgtatTCAA
GCTTTAGCTGACATCATGTATGATTATATTTCTACACATACAGTATGCCA
TTTATTACAATATTATTATTTTTTCACATCCTCATTTTTATATTTATACT
ACTATTTTAGGTAAATAAACTCATTTTTTTATAAACAtttttgtaaacat
ctttgtaaacattttTATATGTTTAAGTCCGATTAAAGATAAGGAAGGGA
CGAAAATGAAAAAAGACGCAAAACATTTTGTTCCATAAACAATAAATGCA
ACAAAACCATTTTTTATTTTTAAAGAGGAATAACAAATTTCACCAAAGAT
ATAAATAAATTCGAAATATGAAAAAGCAAAAAAAACCATGCAAAACTTTC
AACATCACTTTACTTTTTCTATTCTCACAATCTTTGAGTTAGAATATTTC
CTACATTTttgggggCTTCTTTTTTGTCTCATAAAATTTCGGAAGTAGTA
TTCTTTTAGTATTATCCACAAGGACGAGCTGATGTCCGTCCGAATTAGTG
CCATCTGCGACGCGAAAAAAGTGAAGAAATAAacaagtggcgaaataaac
aaAATAAATCATGCACCATGTGTAGGTAGTGTAatgcaccatgtgtaggt
agtgtaatgcaccatgtgtaggtagtgtaatgcaccatgtgtaggtagtg
taatgcaccatgcgtaggtagtgtaatgcaccCTTTATATAGACATGCCT
TACATGAACTAACAATGGAATATAAGGAGATAAAGATTCCCATAAATTGT
GGTGAGACGATAAAAATAAAAGTATAGAAATTATCGAGTGAGCATAAATA
CTGAGCTTTTGTGTTTCTTGGTTATTGGATGTCATATATTCATATGAATA
ATTGTTAGGTGTATTGTTTTGGTTTTTATAACGGTTTCTTATATTATAAC
ATGTTTTTATATTCTTAACACTATTTGAATTTATTTTATTTTCCTTAGCA
TATATAATTAAATTATCATGTAAATAAAATATTTTCTTTTCAATATTAGA
AGTATAATGTTCGCTGCTCTTAAATTTTATATCTTTATTATTTAAGTTCC
AGTTATTTAAAATATCTTGAACTCTTTTACTATCTACCACCATTTCGTCT
ATATCATTTATATTAGCACAATTCAAAATACTTTTAAAATAAATAAATTT
TTTTAAAAATAAAAAAAGCGTTTTTAAAAATGTTTTCTCTAGTAGTTCAT
TTCTTTTTCCGCTAATATTATCTTGATCATAATTTTGTCTTTCTTCTCTT
TTTTCATTTTTTATTTCTTTTTCTGTATTTTTGTTTGTACTAAATTCACA
TTTTACTGATTTCTCATTGTTAATAGATTCACAAATTCGGAATGAACCAT
TCGCTATGCTTTCAAACgagccattccccacgtttccaaacgaACTAGTT
GTATTACTACTAAAATAGCTTGTTTGAAAATTTTTTCTTTTTTTTGGATT
ATTTTTAATATAAATATTATCATCTTGATTGTTATTTCCTACTTCAATCC
CTTTATTGTAGAAAGCAGATGAGGTTTGATTCTGAAATTCTCTTTCTATA
ATAAACCCTGTTGCCAAATAATCCGGATCATAAGTAACTAACTTATATAT
TAAAGACAGAGATGTTAAAATAAGATTATGAGATAATGGGATATCAAAGT
GTATATAAATATATAACGGAAAAGAAGATAAACGAAGGAATGAAAAAATA
TATGATTTAATTGATAGGAGGTTATTTCTAATCATTTGAATTATAAATTT
CATAAATATTTCTAAAAATATAAACCCATTATAATTTAAAATACATAAAG
GTATATTCACATAAGTATAACAACATTTTACATTTATAATATTATTTAAT
ATCCATGGAATAATAGACACATAAAATAATTTTTTAGGAATTAAATACAA
TATATGTGCTAATATATTTAATGATAAAATTCCAATATTTAAATATTTGT
TAACTCTTTTATATATTTTTAATAAtatattttttataATTTCATGTAAA
TTTAACAAAATATCTTTTTCCATTTTTTCTTTCTCTTTACAACAAAAACT
TTCGAAATAATTATAATGTTCCTTTAAATATTTATCATCTATTTTTTTAT
AAATATTATATTTTCTATTATTTTTTCGAAATATTTTTAAAAATAATTTT
CTCATTTTTTTTTTATATTTCTTTCCATCCATTTCTTTATTATTATCCCC
ATTTATTTTTACTCCATCTTTTTCTACACTGTTAACACTTTTCATATTTA
CATTATCCTTCTCTTCTTTTCCTCTTTGAATTTCATCTTTATTATTATCA
TCAAGATCATTTTGGTTTTCTCCACATCTTTCATTTCCTCTATCTTCTAA
ATTTTCATCTTTGTTTATAAATTTAGAAAACGGTTCTATATTTATTTTTC
CACAGTCAATAGACTCATTTTTATTGTCTTTCCTAAAATCATCATCTTTA
TGTATCTCATCATTTTTTTTTGTCTTATTATCTTTTCGATTTTCTTTATT
TGAAAATAAATAAAATTTGTTATCGGAAGAAAAATGTGCAACAATTTTCA
TCTTGTTCATTTTTTCTAAATATTGTGATGGAAAAAAAATATATTTTAAA
GAAATATTTTTCCCCAATTCCTTATTTATTATATCAATACAAATAAACAT
ATTAATATATACATTTTCAATAACCTTTTCATGATATATTATATTTTCAA
AATTTTTTAAAAATATTGCTTCAAATATACTAAGAAATTTGCTTAAATAA
AAATAATGTATTAATTTATATTTCGTTTCTTTTCCTTTTTTTTTAATAAA
TATTTTTTTCATATCCTTATACATTTCATTTTGTAGATTTTTGTATATTT
CTTTAACTTCTTCCTTATTTTTATTTACCTTCTTTGTCTCCTTAGAACTG
TCTATACTACTTGTATTGTTATTATTCAAATTAGTGGAATCAATTTTTAA
CGCACATTTTTCGGATTCATTTTCTGTCCCATTTTTATTCCACTTTTCAG
TATCATCACATGCCAAATTTGGTGAATGACTTTCCTCATAAACTTCTGTA
CAAACATTATTTCCTTCACCATTTGTTATGCCACATTTTTTAGTTTCatt
tccttcaccatttgttatgccatattttttagtttcgtttccttcacTAT
CTCCACAAAATGTATTATTATCTTGACCATCGATTTTATTATAACTAGAT
TTATACAAACTATATCTATTTTTTTCAAACTCAAACTTTTCATATTCATT
CATATTGTTATTATTTTTATAATCTAATATATCTTTACTATTATCTACTA
TAATATTCCCCTCACTTTTTAATGAGGAAAATAAATTTATATCAGTATTT
ATGCAACTGTTCATACTACAAATCGATGATgatGCATCTGACGAATTTTG
ATCATAAAAATCATTTTTTGGAATTTGATTATTTAACAATTCTTCTTTTT
TCAAAATATTTTTATTTTCTTCATTCAAAGATGTAAGCATAGTTGTCATT
TCATTTTTATCTTTCGATAGATTCAAATTTTCGCTTATTTTTTTATTTTT
ATCTATATCACAAACATTTTCATTATCTTTTTCTTTACTCTCTTTACAAT
TTGTTGACATATTGAAAAAATGGAAATTATATTTACTAATTTGAAACATA
TTATTAAGTATATACAAAATGATAAAAACAAACTCAATGGAACTTTTTTT
TGTTAAAATATTTTCCATATATTTTTTATCTTTATAAAAATAGTTACATT
TCAAATTATTTCCATTTTTATCTCTTCGAATTATATTCATATTTTCTATG
TCTGTACTATGGACACTACTACAATAGTATGAACTTGTTGATGAATCTGC
ATTATTACAAATATTTTCAGCACATACTTCATTTTTATCATCATATTTTT
TATTCATTTTTTTTCTTTTATCCTTTTGTTCAATCCATTTTTCTCCTAGC
TCATATACTCGTTTAATTtttttttttttttCTACACAATATTCATAATA
AGATAAATGCAAATCGAGCATCTCCCTTATTTCTATTTTTTTGTTTAAAA
ATAAAATATTTGCTAAAATGTCGTTATTGTTCGATCTAAGATCTTTTTCA
TTTCTCTACAAAAAAAGACAAAAATCAATAACACACCAAACATATATATA
AATATAACAATATTATTTCACACTTAAGAATAGATATAAAAAATAAAAAG
TTTTATACAAAATTAAAAACAGTTCTGAGTCATATTTTATTTCCATCTAT
ATAAATTTGCATAATTATAGATGCATCTAACTATTCATTTATCCATTTTT
TTATATCCTTACCTTTTCTGATTCACAATTTTCACCTTCAATTTTCTTCT
TTTTCGAATTGTCTTTCAAAGTTTGGGACAAAATATATTGACTATTGTTA
CTTTCCATATTTGAAAAAATATGTTTTTCTCTTTTTTCGATTGATTTGGT
TCTTAATAAACAATCTTTAAAAAAAAACATCAAAATATATATTGATCGTT
TTTTACTATTAAATACATCGTAGAATATTTTAAGTATATCTTCTAATACA
TGTAAAAGTGACCATATAACAATACGAGTTTGTTTTTTGGAAATTATATT
TTCCATTTTTGATATAGAATAAAGTATATTTAGGCATAATATAAAATCAC
CAACATTTTCTTTTCTTTTATATAATCCCAATAATAATCTATATATATCT
ATACATTTTTCACTTTCAATTTTAGACAATATCATATCTTTATTATTTTC
AAAATTATATTTATAGTTATCTATTTCTTTCATGTTATTTGTAATATTTT
TCTCTTTTTCATAAATTACATTCATACCATTCTTCAAATCGTTTAAATTA
TTTTCACAACtttcacaattttcaTTATtttcacaattttcattattttc
acaattttcactattttcacaattttcataattttcacaattttcattat
tttcacaattttcacaattttcacaattttcacaattttcgtaattttca
caatttACAACATTATCAACATAGCCATTATTGTGTAGAATCCCACCATT
TAAGTTGTTATAATTATTACCGATATTATTATTTTTATAATTTTCATTTA
GAAAACCATAATTGATATATCCCGTATTTGTCGGGAAAGTATTATTTCCT
ATGTTAATAATTGGAGAATCATTATATTCAGTATAATTATTTTCATTTAG
AAACTTCAATGTTGAACAGTTAGTATCAACAAAATTATTATTAACATAGG
ACATTCCTATATAATTACTATTTTCACATTTATTAATATTATTTTCATTT
TTTATATGACTATTAAAAATAGAAGTATTATTAAAATTGGAAGAATATAT
ATTATTGTTGTAATCGGGATTTCCTATATATCTATTATCTCCATAATTAT
TTATATTTAAATAATTCATGTAATTTAAATTATTTTGATAATTATTTATT
GTATTATATGTAAAATTATAACAAGACATATTATTTATATTCGAAAAATT
TCCATTATTAATTATCTGATCTTCTATTTGTTTGTCATTATTGTTATTGC
TACtattgctactattgTTGTTATTATTTATTTTTCCCTTTTTCACATGT
ACACCATTACTATACCTACCTATCTCTTCACTATTTTGAATGTCAGCAAT
TTCAATCCCTCGAACAGTATCATcatTattaTTACCATTACTAACTTCTA
TTCCAATATTATTGCAATTTCTAAAAATATGATCTCTTTGATTTTTCTTA
TATTTTCCTTCATTTTTTCGACTCTCTTTAGTATAACTATCATGATATAC
TTCTTTTTTTGCCTTACAATTTATATCTATATTATTATTAGTTGGGTAAT
TAAAAGTAGACATTTCATTTTCTGTATTAATTTTATTTTTATCAACAATT
AAATCATTTTCTCCTCTAAATATTTCATCCTTAATAAAAAAAGAATTTTT
ATTCATTCCATTAAAATGAGAATCATTAATTATTATATTTGTATTACCAT
TCCCAGTATTTGAAACATTCCTTTTATTATTGATCCTTTTAGAAGATATT
GGTATATTATTTCCATTGATATTTACTACTGATTTTTTTTTATTTTTTAC
ATCATTATTATTTATTCCAACACGACATCTATATTTTTTTGTTAATATTT
TTCCTTTTTTTAAATTATCATGTATTCTTTCAAATTCTCTAAGATAATTT
AAATAATATTCTTTAATATTTTTTATTTCTATTAATCTAATATTTTTTTC
TTTATTTATTAGTCCAAATTCTTTTCCAATTTTTAACCATTTCGCATTTC
GACTTACACATGAATATCCACCATGTTTCAATACACTTAAATATAAATCA
TATAACCATATATCTTTTCCTTCCAATAAATAAGGGATCTCATTTATGTC
TCCACCATAATACTCTTGATATTTTCTATAAAATTCTTCTTTTTCCATTG
TATATGTATGAAAAATGTTCATATATATTTTATGTAGATACTTCACCTAA
TAATAGTTATATACTCATGAAAAATATATAATTCACATTTTTACAAACTT
GTTTACATTAATTTCAATAAGTACATATATTATCCATATAAATATATGTA
TTTCCTAAACCCTAAAGAAAAAGATAATTATTATCTTCCAAAAAAAGTAC
AGAATAAAATAATAAAACTTAAGCACCATATATACACATTTATTTCAACC
TTTCTACTTTTTCATAATTTTTTTAAAAAATTATATAATAACAAAATAAT
AAATAATAAGCTAGTTAGGAGATAGACTCATTTATCTGTACCCGATTTAA
TCATACCCATTTCTTAATATTATACATGTATATACATATGTGATAATATC
AGAATTTCAGGAAAATTATTAAAAAAAAAGAAAAAGGAATTATCACTACA
ATTGTCATATTATAAAAATACTTTTCTTTAAGTGTGTACTTTTTTTTTTA
ATTATTATTTTGGAAAATATTTTATGGAATACACCTTTATATTATGCAAA
TATTTAATCACATACATTTGTAGAAATTAGTCAACTTGATAATAAAATAA
AACTACCCATTTttttttTTCACTTTTTGGACACTTTGAAAAATTTGCAT
AAATAATAGTCACAAAATTGTTTATTTATATTAATAGAAAATTAAAATAA
GTTAATATTAATGGTAAATATAATAACGATCATAATAATACTAATTATAT
TTAGCACATAAAATATAAGTAAAATAAAtatatatatatatatatatata
tgtatatatatatTAATACTAACTTATATACATAGCTACATGAATTCTAA
GACCAAATGATTCCTACTACATCTCTTATTGTTCTTTTGTGGTTAATATT
TTTCACTTTACTTACCCAAATATCCATTAAAATTATAAATGACAAATATA
TTTTAGACACCAGCATTTTTTCAGGACTAAATTTATGGCACTATAATATG
GGCTTAAATTCTTGTTACTTTTTATGTACTCccccaaaaaaaTAAATAAA
AATAaaaaAAATAATGCaaaataatacaaaataGTAAACAAATGTAAGAC
CCTTTTATTGTTTTATTTATCTTCATAGTTCACCCATTTTAAATATTACC
CAATATTAATATTATTAAAAATAATAAAAGAACAATTCACCATAATTTTT
ACTAAaaaaaaaaaaaaaaaaaTGTTGTCCCATTCATATTTGCGCTTTTA
TATACATACATTTGATCAAGCCTATTATTGAAATATTACATACACAATGA
AATGAGAAAAAAAAAATTGTAAAAATATATTACAATCATCTTAATACTTT
AAATATTATTtatttattttttTTAATTTATAAAATAATTATCCTAATCA
ATTTAATACGAATTTCACAACTTTATATATCATCTCCCTATTtttttttt
tttttGTTTTAACTCTCTATATGAATAATGATTGAAATTAAAAAAAAGTA
AAAATATCATGATAGAAAATAATTGAAACTTATTTTTTATTTCATCACAA
ATAGTAATAAAATATATCCAACATTATTTGCATTTAATTTGTGTGCTTTT
TATCATATAAATAAATTATTGCACAAATTAATGTAAAGGCGAATTGTATG
TGTTTATATAATGTGAATATATTTAAATATCTATAACACAATGATAAAGT
CATGAAATTAGTTAAAAGCCAAGTAAGGATATGGTCCTTATTGTTAGTGA
AAATAAAAATATTATTGATAAACATTTTATGTATATAATATATGGAAAGA
GGCAATGGCAAAATTGCCTAAAATAATTTTAACCAATGAAGGTAAAACCC
TATACAATATTTTAAATCATCCAATAAGGACAGTAAAATCTCGAATTGAA
TATTTTTTTAAGTTTGAAAATTTTGATAATTTGAATAATGAAATATCAGT
AAAAGATAATTTTGATCATCTTTTTGTTCCTTTAAAACATCCTGTTCGAA
ATTTTAAAGATACATTTTATTTAAATGAAAATTATATAAAAAATTATTCT
TATATACAAAAATATTATTATGATATATATGAAAAATTAAATCCTTTTTA
TAAATATTATTTAGCTAATAAATTTTTACATCATGATCAAATTAAATTAA
AAAGAACACACATGACTACACATTTACCTGAACTGTTAAGAACAAATCAT
AAACAGGTTATATATACAGGTACAGTATATAGAAGAGATCAAATAGATAA
ATTGCATTTTCCTATTTTTCACCAAACAGATGGCTTTTTAATACATCATG
ATACTTTTGATGTAGAATCCGAATTAAAGCTAAAATTGGAAAATTTAATT
TCCCATTTGTTTGGGTCAAAATCTATACAAATGCAATGGGACCATCAAAC
ATCTTTTCCTTTTACAGAACCGTCCTTCGAATTGTACATAAAACAAAATT
TAGACAATAATaataataataataataataataataataataaaaataaa
aataaTATTATTGTCTCAAATCCACAACTCGTAACATCACAACCTAATGG
GTGCACTACACAAGAAAATCATGACGACTCAAAAAACTGGGTCGAGGTTT
TAGGTTGTGGAAAAATAAAAAAAGAAGTAATTGCAATTTCATTATATGAA
AATGAAATAAATAAAATTATAGAAAAAGAAATCTCTTTATTTGCACCAAA
TTTATTGAAAGATATTTTTAAATTTTCAAATGAAAAAAATATTGACATTT
CTTTACCATCTGTTCTTAATGTATCAAATAAATTGTGTAACGATGATCTT
AATAAAAAAATCGAAATTAAAATTAACGAATTTTTAAAAACAATCAAATA
TAATGGATGGGCATTTGGGATAGGCCTTGAAAGATTGGCTATGTTATTAT
ACGATATTAATGATATACGATTATTTTGGAGCCAAGATAATAGATTTATA
AATCAGTTTAAAGAAAATGAAATCTCAAAATTTATACCATTCAGCAATTT
TCCATCAATTCATAAAGATATATCATTTTATGCAAATGAAAATTTTGATG
AAGCATTATTTTTTCAAATATGTCGAGATATAGCTAATGAAAATATTGAA
CAAGTTAAAAAAATTGATCATTATTTTAATCAAAAAACAAAACAAACAAG
TTTATGCTATAGAATAATATATAGATCACATTTTCAAAACTTAACACATA
AAAATATAAATGAAACACAAAATAAAATTATACAAGCATTAACCAAGGAA
TGTTTTATTACCATTAGATAGATTGTGATAATAACAAATTTTAAAATATA
AATTAAACCTATCTTTCATTATGATTTCTATGAACTTTTTTTTTCATATT
TGTTTCTCTTTCTTGATTAGTCTATAAaaaaaaaaaaaaaaagaaaaaaa
aaaaaaaaaaaaaaaaatataTTATATATCCCAAAATTAACCAATTTCAT
AAGGAACAGTTTTATATTCCGTTTTAACCATCAAATAAATTAAAAATATT
ATTAAATTCTATATACAATTGGTATTTTATTTTTCTTACCATCCAAGGAA
CCAAACATCCTAAAAATACCCAATTAGACATTACACCcccAATTAAAGGA
TAAGACTTGCAATATATAACAAATGAAATGTTACTTATCGAAAGCTTCAT
TATGTTATCAAATCGCTTGGAGTTTAGCAAAAAGGTTTTTATTTCGGAAA
AATCTGTTTAAATCGAAAAAATTAAGGAAAAACAAAAGTTAACACATTCA
TATGAACGTAATCTATAATTATACattatacattatacattagacatATT
AATATGAGTCCAAAATAATTCAAGTATATATTTCTCCTTTTCTCAATCTT
TACCGGATGTCGAAAAATGGATGGGGAATCCAACAAAAGTATGGTTTGGT
GGAACTGGAAATTTGTAATATTGCCAATTgaaatattgcTCCTCCTTCAC
ATAAATTGTCATATAATAAATAATGTGataataaataatgtgataataaa
taatgtgataataCATTTTTATTAAAAAAAATGGCTATTACAAATGTATA
TACGTAAATATTTATATACACTTTGCATAAATTATCTTACCAAGGAATAG
TACCAGTTCCATTGTGAAATTTGATGAGCAGCATATTTAGATGTCGTATC
TAATCTTGACCATGTTTTGGGTGGCGGAATTTCTGAAATATTTTTTGCAG
ATTTGTTTTCATCAttttcatttttttcaattttttcaattttttTACCC
ATTGACAGTTCACCAAAATTTTTTGGAATTGTTTTATTTTTCATTATTAT
ATTTTCATCATTAGCTTCATTTGACATATCCATACCCCATGGTTGATTTA
TTTGAGTATCCAATTTCAAACTCTATATTTGTTTAAACAAAAAACAATTA
ATAATATATACACTTAACTTTAATTTCACCAAAATGGGAATCGACgaatc
gacCAGTATTATATCGTATGGAAAAAAAATCATATATATATACATATAGA
TAGatatatatacacatagatagacacatagctagaTAGATTATGCTATT
TTTACCTGATCTCCCGCAATAGTATGGTTATTATTTCCTTCTGCTTCTGA
GATGTTGTGCATTTGGTGAATAGTTTCATATGCAAATTTTTTATTTTTGG
TAAAATTGGTTGTTTCTTTATCAACTAACAATTGCGATTCGATATTATTT
TTGATTATATTTGAATTTATGAAAAAAGAAATATTTTCACAAAATAATTT
GTTTTTTCTTCTTCCACTAATGTGTATACGTCCTCCTAATCTAAATTTGC
CCATTTTTATTTTATTATATTTTTTTTTAAttgcccatttttTGTTTAAA
TTTTTATCATCTATTAATTTTATATTATATGATTTTTTACACATATTATG
AAAAATATTTTTTCTGTTTTTTTTCTCATATTGGTTGTCATTTTTGTCCA
CTTTTATTTTTTTTCTATCTcttttttttttATAATTTtttttTTCATTT
TCCTCTACATCATCAAAAGTATATATATCATTCTTATCACTTTTTGAAGG
AATAATAAAATACCCATTTATTGGATATTTCATTTTTCCATATTTTGTAT
AACCATTGTTTTTTTCTTTTATATTTTCTGCATTATATTTATTACAATTA
TTATTTTGTTTACAATTAAGATTGCTGTGATAATTTTCAGAATTATTTTC
ATTTCTAATTTTGACCTCATTTATGTTATCATCACAATTCAAATAATTTT
TATTTTCCAGTTTATTCATCAAATATTCTTGTGCATCTAAAAATTTGGAA
AATATTTTTTTTTTATTTTTGTCTTGTACACCTTTACGCGCCAATTTAAT
ATCAATCATTTCTTTTTTCATAAttttttcatatttttttaatttttttt
tTAATTTAAGAATATtattattattattTTTCATATATTGTTTTGGAATA
TTTTTATGAGTTGTATTGTCAGAAAATTCACTATCATCACAACGATAATA
TCTTTCTTTTATTTCTTTGTATATTTCCTCTTCATATTCTTCACAATTAT
GTTctacacaATATTCGTTGTATATattttttttttttAAATCATTTTCA
TCATCTATTACGACCTGTATGTTGTCTCCTTTTCTCTGATTAGTATTGCA
ATCTATATCATCATTTATATTTTTTTCTTTTTCAATATTATCACAATTAT
AAATATAATTGGGAATATCTAAATGCCAATTTTTCTCTTCCTCGTTATAT
TGATAGTGTAAAGGAACATTGCTAAAACGTTTGATATTTTTTTgtttgat
attttCATCATAATTATTTAATATATCAGTACTATTTTTATTAAAAACAT
AATTTTTTATATATTCCTCCTTTCCATCATTATATATTTCATTATTCATT
CCATATACATAATCTTGAGGAATATTAGATAAATTtttttttttttCACT
ATTCATTATTTCTACATTTTTAGCTGGATGATAAGAATTATGAAAATTTA
TATTTTCTTTATTTATATATTGTCCTTCGATATTTGGATAAAAATCGTTT
TTATATTGAGACCAACTTTTTTTGGATTCATTATTATAAATATTATTATC
ATTTATTTTATTCATATTTTCCATATGATTTTCCTTATTTCCAGACATTG
AACCATTATTCATATTTTTTTCGATTTCTTTTCCATTTTTATATTCATAA
TTTTCTGGTTTAGGGTTAAAGTTGTTGTCTAAGTTTAGCTTATATTCACA
TATATCAATATACATTTCTAAAAAATATTTTATTTCTTTTGAATGATCAA
AATTTGTTTCTAACCCTTCAACATTTCTAATAAAAAAAATCATTTCCTGT
AATTCTTCTTCCAGTTCATTCATATATTTTATTCTATAAAAAAAATATAA
TCATAAAATGTTATTACACTATAAATAAaaaaaaaaaaaaTACAAAAATA
AATTCTCCTTATATACACATATTTTTTTTAACTTACGAAAGTTTATCACT
TAATGGAGTTGAAATTGTTATTTCACTTTTTATTTGTGGTGGCTCATGAT
TTAAAAAGGGGCGCCAATGATAATTATTTTCCAAGTCATATAGAATACAT
GCAGGATGATGGTTTTGCATATTACCATATAATTGCTGATCATTAAAAAT
AACTTCTATAGATGTATATGGAACATATGCCAATGTATTTTCATAATTTA
ATAAACCAAATTTGGggGCAATAGGTATATATTTTGAAAAAGATTCTAAT
ACATATTTTATAGCTTTATTACAACTATATGTTTTATTTTTCTCATATTT
TACTTTAAATATATTATCAAAAAATTCTTCATCATTATACAAAACCTCAT
CAATATTTACTTCCTCATCTTTCATAAGATGCTCTCCATATAAATCCATA
GTATATAACTGGTTTTCTTCTTTCATATCATATTCTTGTATTATTTGATT
TTTACGGTTTTTTAATTCTTCTAAACCATATTTTATATAATTTGTTAAAT
ATTCACCATTATAATATTTTTCATTATCATTTTCATTCATTTTATTAATC
ATTTTATTTTCTGCTAATATATCAGAATTTTTTAAAAAATTATTGTTATT
CCATCGATATTTTAAATGTATAATAGACTTATTTGTTACTTCCCAAAAAC
ATACCCATCCTTTTTCATGTCTAGTCATTACCCAGTAATGCTCCGTTTTC
CCGTTATTTATAGTGCCTTATAAAAAAAATCATATATAAAAATAACcccc
aaaaaATGTCCATCTTATATTTTCATTTATATTTCtcacttatgtttctc
acttatgtttctcacttatatctctcatttatatttattgtttatattta
ttatttTTACATATTCCTTACCTTTACATACATATGCGTCATATTCCAAT
CCCTTCAAACAACAACATAGTAATAGGGCATGATCTTGTATTGTTCCTTT
TTTATAAGACAAGAAAAAATGTGGAGGAGTCAAATTGATCGGTTCTTCGT
CGTTTTCTATATACTCAATATTATTTAGCCAGTGAAATAAAGGACCTGTT
CATATAAAATAATAAGTTGGTAAATAATTGAGAACACAATATAAATGCCA
ATTTAATTTGTGCATTTTTTTTTTGCAAAAATAGTTATATTTTAACAAAT
ACAATATTTAAATATAATAAATTATTGAAAATACCAGGTGTTGAAACTTG
GGCAGGTAAATTAATAGGCGTTACAAAACTACAAAGAGGATAGTAGTTAT
CGTCAAATTCATTTTTACTTATACAAGGGAAGCTGAATAAATCAAAAATT
TTTATAAATAAAATGTTCTTATGATCATAAATATTCTGTAAATACATATA
AATAACTTATTTCTTATTATAATTTATTTCCAATTTTTTAGTACCTTCTG
TTTTTAATAGCCTTTGGAAACCACTGCAAATAGATATCATTAAATCCTTT
AAAATCTTGATCCCATCTAAAATTAAATTAATGATATTAAAATGGGGACT
GACAAATGGGTATGTATATATGTATAACACATGGTGGTAAATAAAAAAGG
AATAAATAACCCTACACTAATTCTAACGTTTTTTTAAATACCTTTTTGAC
ATAGCTTTGTATATTATAGAAGAATTTTGAGATTGATTTTCCTTAAAAAA
AACCAATCCACTTGGAAGTGGAGGGATTACAAAAGCTTCGATTGATATAG
TCGATTTTCTTTTTGTTTGCGCATTTCCCTTATTTAAAGATTTTAAATGT
GCTCTAGAATACATTAAATCTTCATTTCATAAAaaaaaaaatataTGTAT
atatatgtatgCACatgtatACATATACACACATGAAATCGCCTATGTAG
ACAACCAAATAAGACACCATGAAAAACGAGGATACAATAAAGAGTTATAT
AATTAAAGACAATTTTCATTTTATATTACCTAATGTATTTTTATAAACAA
TTGTTTTATACTGTCTTGAATAATAATCCTCATAATTCTCATCTGGATTA
TCAAACCCTTGGTCATAAAAATCGTAATTTTTGTTTTCATTATATATTGA
ACTCGCATTGTTATCCTACAATAAAGAATGAAAAAAAATAAAATAAAAAT
AGCTAGTCaaaaaatgaaataaaaatagctagCTAAAAAaaataaaaata
gctagctaaaaaaaTAAAATAACCTGAACTAATCCTCTATAATCATATGT
TCCGTAATTAAATATATCCGAAAATGGCAATTCAAAAATCCCTAAAATTG
ATGAATATATTTCATTGTTATTGTGAACTTCTAAACAAATATCTCCTTTT
GAAATTAAATCTATAGGTAATACATTATGTATTAATTTTTCATTTGTTAA
TTCTTTTTTGTCAACTAATCGTATTGGATAATATAAATTTTGATAAaaaa
aaggggACACAGTTTTTGATACAATATCTGTTTTGTTAACTATTCCATCC
CATTTTACCCACACATTTATGTTAATATTGTTTAGATCTACACTACTTAT
AGCTAAGTTTTCGCATTTTATTATTCTAAaaaaaaaaaaaaaaaaaTTAA
ATAAATTAATAAAATATTAATACGTCAAACGAACCGAATTGTCATTGATT
CATGAAAATATGAACAAATTAAACAGAGCTATAAAtaaacaaacaaacCT
TATTACTAAATAATGATCGTTTATAGACAACTGGTTTACTAATGTAACAT
CACTTAATGGTTGAACAGGCCTTTGGATATTTGTATCGTCTTCTTGTATT
CCATAACTATTAACAAAGCATTTTATATTTCCTACAATTTCTCCTTGCTT
AAATTTTCTTTTTTCCAATGTTAGTTTTTTTACAGTCCCCCTAATAAAAA
ACAaaaaaacacaaaaacataaaatcataaaaACTGACAGAATATGCCTC
TAAATAGTATAATTCATATTCCCATATTTTATGGCGTACTTAAAAAAAGG
ATATTCAGTCACAGATTTTAGAGATACTATACATGAACCCAATAAAATAG
GTGGTTTATATCTGTAGTTAGAATTATAGCATAATACCTTAAAAAAATCA
AAATAAATTACAAAATATTAATCAGAAAAAAATATAAAATAATATAATAA
TGGCAACTTCACAATTTATTAGACACCCAAAATTAATACCACAATAATAA
TTAAATTATAAATAAAATATGTAGTATATCTTACTGCGAGAATAAAAAAA
GCATTTGCCAATTGTCGATATGTTCCAATAAAACAAAAATATCCAGGATA
AAGCCAAAAATTATTACTAGACTTATTTGAACTATGAATTACCCATTCAC
CTTCACTTAAAGGAAATTTAAATCTTAAAAATTTTGGTAATAGTTTTAAA
TAACTGGGCATCTCAGAATTTGCTATAAACCACCAACTGTCTAAGGCCAT
ATGAAACTCGAAGATTTCTGATAATTGCATATATACCTGAACAGAAAAAT
ATGTTAACAAAAATTAAATAAATGAACGATTaaatgcacaattaaatgAG
TGAACGAATTAAAATATAACAGCTTGTATTAACAATAAAATTTAAATGCA
GAATAAGTATGCTACCCCCAAACGTTGGGCTTCAAATGTCATTTTATTTT
TTTCAATTTTCCTTTTTAATACTATGCTACTATCTGGATCATTTTCAATT
ATTTCTTTTAAATTTATTTTAGAAGAAGCATAAAGATCATTAAATATAAG
TCCCTTTATGCACCACATTTCAATTGTAACTTCAAATTTTTTCAAATCTT
CATAAGATATGCTTAATTCTTTTTCACTCCAAATTGTTACTATAAAGATG
CGTAAAAAAGGGTTTATTACATAAATATATTTTTTTTACAATTTTATAAA
TATTATTCTGTGAATATTATATATCAATATCTATAATTTTATAGCTCATA
CATGGAATCTTTAAATATTGAATTTCTCCTGGTTTTATAGAATATCCCGG
AGTATATAAGACATCATTTTTCAATTCTCCATAAAGATTTATATTTCTTT
AAAAGAAAAAACGCATACATATAATATGTGTATAGAAATAAACATGTCCT
TACTATGAATGTCAAAACAATCACACAAATGCATTGACATATATTAATGT
TACTTGATATTTCCAAATGATATTAAATAAAAATTTTTCTGAATATTATT
TTCCAAATTATGAATGTATTTTATAAAAAATTCTAAACGCCATAATCGTG
GCTTTAACATCGGATTATAGAATTCTCTTATTTTTTGTTCCCTCTATTTG
TAAAaaaaaaaaaataaaaaaataaataaaAATAAGGAAAAATATATCCA
AAATTATAATTAGCATATGTAAAAATTAATATTTTTAAAAATCTCTCTAT
TTATAATAACCTTTAATTCTTCATATAAATCTAGAAAAGGCTCTTCTATT
TCTTCATCGTCATCTGTTGTACTTAAAGTTTCCTCGCTCATTTCttcttc
ttcATATCTTTTGATAGAATTAATTTTCTTATTTGGTAAAGCCTTCTGCA
AATATATATATTTATAAGAACCAAATTATATAAGCAAATAAATAGACAAA
AATATTAACATGATAAGAACATATCAAATAAAAGTAGTAAATGCAAAGAA
TATAAAAGGATCCTTACCATTTGTCTTTTTATACTCTTTCCATAATCATC
CTCATCAAATAATGGAACTTCTAAAAAATGATCTGATGGTTGTTTGTCAT
TTTCTTCATCATAATATTCGTTATCATCTTCAATTTCTCTGTCATATTCC
TCATTTACATTTTCTTTATTATATTCATTTTTATATAACCAAATTTCATC
CTTTAGTTCATTAATATGAACCTTTTTATTttttttttcttttTTTACAC
TAGCTACATCATCATTGTCATATAGTATTCCCTTTATCTTTTGAATTATA
TACATTTTTTTACATTAAAATGTTAAGTATTATTATTCAAATTTACCAAA
CATATTACATAATATTAAAAGGTTATCAATATATGATACTTATATAAATT
TGTTTTCTCATTTCCATTCATTTATTTTAGGAACCCATTCTTTTCACTCT
AATCTCAAAGCCTTGTAATTTTAAGTGATTTTTtaattttaggttatttt
ttaattttaggtaattttttaattttaggcaattttttaattttaagcaa
ttttttaattttaagTTTTTttAAGTGACTttttaattTTACTAAAATAT
TTTGAAAAATCGTTAAAAATAAAGACAATAAATGTACAAATGAGGAAAAC
ACATTAAAATGTAAAATAAAAAAAAATATATTAAAAAAAGAAAAATATAT
ATCCTTTATGATATTTTGCTCTCCTTTttttttattattattatttttTC
TCATAAATTTTATGTTCCAATACCTTAATATTGGAAAATAAGCAGATTAT
ATATATACAACTTATTTCCTTTTAAGTATTAACCTAAAAGTGTTTTAATA
TTATTCTTTGAATAATTCAGTATTATTCTATTTTTATCTTATTTTTTCCC
CACAATATATACACTTTTTTCTTTTGTTCTTTATTTTTAAGTTATATTTT
ATTAAAAAGTTAAAAAATTAAGAAAAAATCgaaaaaattaaaaaaattAT
GAACAGGCAATAAAAAATGTAAAATATATAAATATTATGAGAAATAAAGC
CAAAGACTTATCTATTCATTTATCCACACACTATAAATATATACATACAT
ATTATAGATATACTATCTTTCTAAATTATATTTTGGTGTATATTTTTAAG
AAAACATTATTTCATATTTATAAAAGTGTGTGCATCCATATATCTCAAAT
TTACAAAATAAATGGTGATATATCTGACAGTTTTTGATTTGTTATTCTTG
TACTTGGATAACTATTTTTTTGTTTTAAATTAAAAGATTCTTGTTCTTTA
CTAAAAACCTGTTTTTTCATTAAATTTATCAAATCGTTAGATGAAAAAAA
AGAAATTAACAACTTTTTTTTATCATCTTTAGTAAAATAACTAAATTTAG
ATTCATTTATTAATGATGAAAAATTCTCATCTATATATTTCTCTTTATCA
TTGCTCATATTTAATTTTCCTAAATCCTTTTTAATTTGTTGGACACAATC
CACAAATAATTTTTCATATTTTGACTTTTCAATATAATGTTTTGTAAGTT
TTTGTTGCAGACTACAATTTAAGGTTACTTGTTTTTTTAATTTTTTTTCT
AAATTTTTTATTTTATAATCCAATTCTTTATATATTTTATCATTTTTCTC
ATCTTTTtttttttcatcctttttgctttcatccttttGTTCCtcatcct
GTTTGATAGAAATACTCTCCTTAGTAGAATCTTCATTCATACTAGTTATG
TTATTTATATTTTCTTTTttttcatttttttcattttttATTTTTGAAAC
CTCCTTTTTTATACTCCCCTTTTTAATAAATTTCTCATACGTTTTTGATA
ACTTTTCTTCCAAATATATCATGTGATTTTTCATAAGCTCACTATTTCTC
TTCCATTTTTCGGCTTCTTTTTTTAAAAATTCAGAAAAATTGTCTAATCT
CAAACATTCATTGATATACCATTTAAGCTCTTTTTGCAATTTTTTTACTT
TTTCATCCTTTAATTGTTTTATTTTTTCTTGCTTCACTATCTTTTTCAAA
ATACGAATTTCTTTTTGAACATCATACATATATGTGTTAAATGCTAATAT
ATATTTTTCTTCATTATCTTTTAATATATTATTAAAATGAGTATTCATAT
TCTCAATAGTATTATTTAAACATTCAAATCTTTTTTGTAGCAGCTCATTA
GCCATTTCTTGATCATTTCCTATTCTGTTTTCTGATTCTACATTTTGTTT
CCCTATATCAGTCAAACATTTATCAGAATCATCTTTTTCAACTtcttttt
cATTATATTCATTAGCCATCATTTACAATTATATAGATAACCCTGAATAA
ATATGATCATATGTTTATATATACAATTCACATAAATATTTCCATATGTT
AAACAATATATTTGTTCATATACAACTCTATAATAGAGCGTAAACACATT
AATACTTGACCAAAATATAAATTATTAAATAATTTATACAATAATTATAC
ATACACATACCCACAGTTATCTACATGTATTACACATTTATATTCTTACT
AACACTTTTAATTCACTTAATACAATATAAAAAAATTAATTGATAATTTT
TGATAAATTAAAACAAaaaaaaaaATGGGCAAAATCAATAAAACTTTCTA
AACCTTATGATTTCGTTACTATATGCAGACAATATTATTTTTTCTCAATA
TttttcaatatttttcaatatttctcaatatttTTATGTTATGAAAAAGA
CCGCGTTTTTTCGACAGTAGACAAATATGCGATATTATTTTTTTATTTAT
AAAATAATTTTTCTCTTGAATAAATTTGTAATATAGTTTTCAAAATATCT
TTTACAAAAAAATACCTTTATCAATATTTATATTACTTTTTTGCATTTTT
ATATCCCATTGGAATTATGTGTATTAACACACAGGGAGATTATTCAATAA
ACCCTGTCTAATATCTCTTCAAACACATAATAAAAAATTCCTCATTTTTT
GCAATCTATTATTTACTAAAAATTGAATTTATTAATATTATATAGGTATG
CACACAAAATATGTACATCATTCAAATTAGTGAAAAATTCATTAAAAATA
GGACATTCCAAACTTAGGAATATTGCATTAAAAAAAATAACTATCAATAA
TTAATATTCTCCATAAAAAAAAAATACACCATACCTTTCTATATATTACA
GATTAATATTATACAATTAAAATAGTAGATCAAAATGAAGTTAGTAATTT
TTTAATTTGTTTCAAAGATTAAATATGCAATTTTAAAAAAGCTTTATATA
AGGGTTTGATCATTTGTATACATAACCATATACATTTCTCTATCCCCTCC
AAAAAAAATTACAAAAAAATATAATAATATAATCATTTAAATAAGGATGA
CAATAATAAAACATTATGCAAATATTCTACGTTTGTCTCTAAAAGTAATT
TCATACAAATATATATATAAAATGATACAATAAATAACAAAATttttttt
ttttttttAATTAAAAAAATCTAGCTAAAATGTAAAATTGTAAaaaaaaa
aaaaaaaaTAGCTAGTTCTCCAATTTGTTAACCATATATTTATAATTTCT
TACCCCATTAAATAACTTTGGATTATTTTTTTCATATATATTACCATCAT
TCAAAAGTCTACAATTATTAATAAAATAATTAACTAATCCCTTTGTAACA
TATTTTTTTGGTGATTTATGAATATATGGTTGTGACAAAAATGTTGAATA
TAAGCAGTTTTTTACTATATTTGAAAGTTCAAGTAAATACGATAAAATAT
TATTATGAAATGGTTGCATTTTTTTTAATTTATAATTTATATTTATGTTA
ATTTGTGTTGTTTCTATATATTTCACTGTTTTTAATAAAGTATTTTGAAG
ATTATACAATGTTTTAATTTTATGGGCACCAAAAAACATATCACTTATTA
ATGTTCTAAAATAAATATTTTTATTTACACAAACTTTATTAGACACAAGA
TATGGCAAATAATAATATTTTGATTTGTTGGAAAAATTATTAAATATATT
TTCTTTTTCATTTCTTTTATTTTCCCCTTTGGTTCTGCTAAATATTTGCC
CACTATCATTATAAGTGTTCACATTTTTATCCAGATTATTATGGGAAGTA
AATATATGTTCAATACAATTTTCCAACATTTTGTAATCATTAATTAACAT
TTCAAATATTTTTTTACAATTTTCAATTCTTTCAACATTTTCGAGGTTAT
CCATATTATTACATTGCATAGCTAATTTTATTTTGCATAAAAAAAAAGCT
GTGAAAGCAGGTAAACTTAAAACCTTTTCATTTTGTGAATAATATTGTGA
AGAAATATTATCATCATTTTTATTTATATTTTTTTTTAAATTATTAATTT
TTAGTGATGATATTGCATTATCAAAAGTTTCTTCTAATTTATTTGTAGAA
GGTGTTTTAAATAAATAAAAAATAAAATTATCTGATAAATATTTCATATA
CTTTTTTTTGGAAATTATTTCTAAAAAATTATTTTCTAAATGTGCTAAAT
GATGTATTCCATTTATTTTTTCTTCTGTTTTATTTAAAAAATGTAAACAA
CTAGATAAACAAATATATATATTCCACATGTCTTCTAAATATAGGTTTTC
AAAAATGCATATTTTTTTTGTATAATTTTTATGACTATCTATAATATTTT
CTCTATTTTTAAAAATGTCAATCTCTTTATCATTTATTCTATCATGTTTA
TCATTATTATAATCACCTATTTCAGTGTATTTCTTATTTAATTTATCTGT
CTTTAAATTGTTAATTATATGTTTTTCTTCATGTACATTATTTCCAATAT
GTACACCTAAATTTTTTATTTTTTCCTCATATTTATTACTATTataataa
taataaAATAATACAAAATAAGAGTACTGCGCCATTATATTAATATATTC
ATTTAACTCACTATTTTTAAGAAATAAATTTGAGGATATAATTATTTTAA
TAGTTTGTAATAGAGGAACAATAAACGGCATAATTGTGTCATTTATTGTT
TTGTCATAAAAATGTGCATACTCTATTTTGGATACATTGTGTTCATTAAA
TGATATAACATTATTATTATCTAAATTTACAATATTAATTTTCGGTGTTA
TTTTTAATAATGAATTTACAAATTTGAAAATAAAAGTAGGACTATAATTT
TTACAACAACAATAAAAATTATATAAATGAAACAACGAAATATTTTTTAT
TTCGTTACATATTTTATCTTTATCAATTTTATAAATTTCTCCTAAGCTTT
TTGATTTTTTATTTTCATGCCATTCATTTTTTTCCTTTTCTATTATTTCA
CTTTTATTAATAGAATACAAAATTGCTATTTCTTCTAACTTTTTTTTTAT
ACATTTTATTATATCATGTGTATGAATATTTGTATTTGCAGAAAATTGAG
AAAACCTAAATAGATCACTTAATATTTTTATATTATAAAAAAATAAATAT
TCATTTTGTAAATAGTTTTTGGAATTTTCTCTATATATATCCTTATCTGC
ATTattattattactattattattattattattattatCATTAATTTTTT
TTATTTCATTTATTAAAATGTCCAAATTGATATCCGATTTTGCAAAAGAA
AATTCTGTATTTTTTTTGTCTGGAAATAACATATCTATTTGATTAGAATC
ACTTATCTTTATTTTATTTAATTCTATTTTTATTTCATCTAAATTTTTAT
CCATTCTTGAAGAAAGAATTGCTACCACATTTTTTAACAAACTATTTTTT
CGATTTATTTTATAATTTTTATTATAATTCAATAGATCTTTATTTATACT
AATCGTGTTATCATATATTTGAATCAAATCAAAATCACGTATAAATGTAT
TTAAATAATTTATATCATCTTTTTCATTTAATAACATATTTTCTCTATCT
TTTGATATATTTTTTATTTCACTATTTATTTTTTCGCCTTCATTATTATT
AACATAATTATTGTCCTCAATATTTAGATCACAATTTTTTTGATTTATTT
TATAATATTTAAATGGAGTGTGAGAAGAAAATTCAATTTCGGGAACAAAA
GAAAATACAGAATATATTTTGTAAATACGCATTAATGTATAATTATCAAC
AACATTCCAATTTATACATTTATTAATATTATATCTCAACTTATTTATAA
ACATATTCATAATTTGATTTTGTGTACTAGCCATAAAAATTATATTTTGC
ATACATTCAGATAAAAACAAAAGATTTTCTAAACTATAATTATCCATAAT
TAAATTCATTTTTTTTATAAAAATTAAAAAACTTGTACTATAAAAATTAT
TCATACTGTTCATATTATTTGGAAATTTTTCTGAACAGACAATATTATTT
TCATCTTTATTTCGATTAGATATATGATACAAATTCATGTTCTCTTGAAT
CGATTTCCCTATAGTTTGAGGTTTTCCTATAATAAAAGATTCAACACATT
TGATAAAATTAATAAATTTTTTATGTATTTGAAATTTATTTAAAGGATTA
TAAATTATATAATCAATAATCTTATTAAATATATTATTATTTGATATTAA
AAATTTCTGTAAAATAAATAAACTAAAACTTAAATCACAAGGCTTCAATA
ATTCAAGTTTATTTTCATATGTAAATATAATTGAATGTATAGTTTTGCTA
TTTATTTGATTTTCTAAATATTTTGTTGTTTTTGCAAAATAATCTATTTC
AATTAATTTGTCAATATTTTGTCTAAATATTTTATTTAAATAATTTTTTA
ACATTACCATATTTTCGCAGCTACTTGAAAATGAGGCTGACAAAATTAGC
CATTTTTTTATTATTTTAACATTTTTTTCATTTTTACAATTTTCTACACC
TTTTTGGTCTTCATTTTCTTCATtcattttcCTCTCCCCTGTTTGTTTTT
CCATGTTCTCTTTACTAACTTCATTATTTTTACCAAATTTGATATTCAGT
ATGTTGCTATTATCACCATtattatcatcattattatcatcattattatc
atcatttttttcatcatttttttcatcattttGAACATTTTCCAAACTAT
AGTCAGATACCACTTTGCCACTTCCATAGTAATATGTTATATCTCTTTTC
CACAAATTTAAAACAAAAGATTCAAAAAATGATCCCTTTATAATTTCATT
TTTTATATTTTCATCCACATCTTTAAGATTATTTAAAATAGTATAATAAT
CAAAATTATTTAATTTTTGAAAAAATAAATTTATTTCTTCTTTATATTCA
TTTTTATTTTTTTTTGAAATTAATTTATCAATTTGAATAAATATATTATC
CCATATTTTTGTATCATTATTTTTCTCCAAATTTTTATTTAAATAATCTA
ACAATTCAATAAAACTTAATTTGGAAATATTCACAAAATTTTCATTTTTT
AGTGATATATTAGTTGTgtgtgTAAATCTTCGAATTTGAATTTTTTCCAC
ACAATTTGAATTCAAATAATTTATATTATTTGAGCAAAAAATGTTTCTAT
GTTTTTTTCCATCATTGAATGATATTGCTTTTTCTTTTATTTTTTCCTTT
TCTACATTTGGATTTATTTTTGAATATGTATACCAAATTTGTTTAAATTt
ttttttttTCATGGAAATATTGTTACTATAATTATTTTTATTTGTTCTAG
AACTTAAATTAAATAATATATATTTTTTAATATCATCAAAAATGCTATTC
ATTTCCTTTTTTGTCTCTTTCACATTATTattattATGTTTCAAAATCAT
TTTATTTatcattttatctatcattttatttatcatttcaTTATAGTAAT
AATTTGAATTTCTATATCTATACATTACATCATAGTCATTTTCATATTTG
CAAATTCTATTAAGTACATTATTTTTCACCATTTCGTTATTTCAATATTT
TCCTTTCTTGCATATATTCTTATTTCACTTTTTTATCTTTAATATTTTCA
ACCTTTGCATTATTTTTACCACCAACAATCTCTATCCTGTTCCGCGCTAT
GTTTTTCGTTAAtttttcgttaatttttGTTATATtccgttaatttttgt
tatatttcgttatatttcgttaaTTTTTTGCTGTTTTGTCGCCAACTAAT
CAAAACAAAAGAAATCGCAAGTGGTCTGCTTATTGGGGGATATTCAAATT
CATAATTTTTATTTCAAAAAAATTTACATGTGCATATAATATAAAACACG
ACAATATTCCATCTTACACAGGATAATAAACAATAACAACTTTTTTTATA
ATAAaataaaataaaatTTTTTACACAGTTCCTTTAAAATTATGTTAGAA
AAATATTCAATACTTAAATGATGGAAAATAAGGAATACAAGAAAAATCAT
AAAAATATATCTACATACATATTATATATACAATTCAAAAaaaaaATGGA
AAaaAAATAATTAATATTTTTTTAGTGCCATTTTATTCAAAAACGTTACC
CTTTTCTACTTTTATATTTATTTTCACAAAATTATTATCTATATAGCACA
TATAAATTAGTAAAATATTAATAATCTTTTAAATTTAATATAAATATTTT
TTTCTACATCTTACACAGTTTTACCATAAATAAATTATTACTCAAAAATG
AAACGCTAATAAaaaaaaagggaaaaaaaaGaaaggaaaaaaaagTGTGT
TATATTACTTTTTTAAGAGTTAAAAATGTCAAAAAGAAAAACGTAACAAT
ACACCCTAAACACAGGTATCCTACACAGAATGTTAACCCAAATATTTATC
TTCTTTGGCAATAAAAAAATAAAAAATACATGGTaaatacgtggtaaata
catggtaaatacgtggtaaatatgTACACTTGCTCATCTCAAATTAGGAT
ATTTTCATAATTTATATATTTATTTTTAAAAAAGTTCATTAAAAGTTAAA
AATAAAATGTGAAAAAATATTTACAAAATTGGGGAATTTCATAGCACACC
GAATATTCTATGCATATGATTCCACGAACAAATAGAAAAATATAATACAA
aaaaaaaaaaaTGAAAATGAGAataaaaatgaaaataaaaatgaaaataa
aaatgaaaataaaaatgaaaataGAATAagaataagaataagaaGCTTCA
TAGCCTCTTGTTTTAAAAACAATCATAACATTCAACCTATACAAATATAA
TCCTCTTATGCATCTAATATATTATACATCTGGTGATTCATACTATATGG
GTTCATAATATTACTTATAAATATTCTGTATTTGTAATACTAGAATTAGA
AGTAGATTTTAATTTATTAACCATTTTTTTATTTGAAAAAAATTCATAAT
TATAAGAATCTTTAATTAAATTTATTGATGATAAATATATAGATCCTACA
TCTGTATTATTTTTAGAATCATTTATATATCCATTATAAATAATTTCATC
ACATTTATCTATATTCTGATTAATATTATTATTGTTTACTAAATCGTTGC
ATCTAATATTATTATTAATAACATTTTGAGCATTTTCATTATTCCTTATA
TTTAAATTATAACACGAATTATTAACATTAAATTGTGTTTGTATATTTAT
AATATTATCATCTATCTTTTTTTCTTTTTCACCACTATTATtttcgccat
tattatttCcaccactactattttcaccattattattAATTATCAAATTT
GGAATGACTATAATATCATTCTCTCCAACATTATTACAATTTTTCCCAAC
TCTATCAGGCTTATGCTCATGATCTAAACATTTTTTTAAAGAACATTCTT
TGCTATCATTTCCATTATCTTCATTTTGCTTATTTATATATATTTTATTT
ATGCAATCATTATTTTTTGTGACAATAGTATTGTTGATATTTTCCTCTAA
TAAATTTATATCATCCTTACTTACATTATTATATTCCTTATTTCCCATTG
TATTATTATCTTTAGATTCATGGGTTCTAGATAAATTTGAACCCACATCT
ATTTTATTATTCCCATTCATACTCAAATTTGGATAATAATCATTTATATT
CATATCGATCATAGAATCATTATAATTTTTCATAGTATAACAATTTGATT
CATTCAAAGAATTATTATTTCGATTTATTACATCTACATTTTCTTTATCA
TAGTTTTCTTTTACATCTGTTTTAGAATCATTTTTATTATTAATTGAATT
TTCAGTTGCATCTATGTCTCCTTCTTTTTTATTAGAACCAGATAAAGACG
AATCAACAAAACAATTATCCCTTAATTCATCCAATTGGTAATTATTATGA
TATATTAAATTAttattattactactattattattactactactattatt
actactactattattactactactattattactactattattattgcTTA
TTGTTTTATAACACGAATCTGATATGTTTTCTTTAGAACCTATTTGCCCA
TCCTTAATTACCAAATCATTGTTCATAATTATATTTGTTTTATCATCATT
ATTTAAATAATTAAAACCTTTATTTATTTCTACACCATAATTTATATTTT
GTAGATGCTGACCATTTACATTACCCATATCTATTCGATTCATTACACTC
AAATTGTTCAAATTTACACAATTTATATTATCTTTCACATAATTAAAACT
ATAACCAATATTCATATTATCTATTTTTGATATGTCTTGACCATTTATTA
ATTTATATTCTGTATTAGGAGTAGAATTTATATCATCAAAATTATGAGTT
CGATATATATTAACATTATTTTTCACATTTTTTATATAATTTTTATTTGT
TATATTATTTAATTCATTTGAATATATAATCATTTTTTGATTATTAATAT
TTTCTAAATTATTATTAGGAATATAATTTATATATAATGAATTGTTTATA
TCATTAAACAAACTAATATTATTCATATTATTAATATCATATTCTCCATT
ATTTATATTATATAAAATTGAACCTTTATATAAATTATTCATATCTCTCA
AATATATCATATCAGGAATTGATTTTCCATCTCTTATATTATTTAAACCT
ACTACATTTCTTACATTGTTCAATTCTTCGAATTTTTTATTTTCGCTATA
ATTCTGAATATTTACACTGTTGCTCATGCTAttgctcAAACAAGCTTCGT
CTTTTATATTTATCCTACTAGAGTTACTCACCATTCCAGAATCATTTACA
TTGTCTATTAATACATAAGTTCCATCTATATTAGATGTACTAGTAGTTAA
ACCTGATTCTATATTTACATTTTCTAAATTATTTGTAAAATATTTCTGAT
TATACATATTTATATTATTCAAAGATGTATAAGAAAATAAATTACTATTA
AGATCATTAATTGATCCCATTTTATTATAattataattagaattagaTAA
ATTGTATCCGACATTATATATATTATTAACTACAGAATCTGTCATATAAT
TATTCATTACTATATTTTTAAAAGATGGGTTAGATAATGCATTTAAATAA
TTTTCGATAGATTCATTTTTATTAACATTCCAACCAACTGATAATATATG
TAAACAAAATAATAGTGCATTATAAATTTGTTGAATTTTTAATTTTTTGG
GTGCATTAAAAGGAATTTCAAAATATTCATAAAACATTTTATATTGATAA
ATATATGGAACTCTATATCCTCGTGGGTTTTGTACAAATTCGATCGAAGT
ATTTTGAGGAATTAATTTTTTTAATTCTATATTTTCATAACATATTAAAT
TATTATCATATTTATAATCTTTATCATAtatatatatATTattattatta
ttatCTTTTCTATTATTTATTTTCAATTTTTCATCTATACTTAACATATC
ATTATAACCTTGATATATTTTTCCTTCTTCAATATGTTCATTCATATTTT
TTTTTTCATTTTTATCATCTATTCTTAAATTCGAATCATTACTATTAATT
ATGTATGTGTTCATATAATCATCTTGTCCTGAATAATTATAAAAATTATT
TATATCCTTACTTTCATTTATCTCATTATTAAATAAATAATCATAATTAT
TATTTAGAGTCTCATTAGAACATATTGTATGATCATTTGTATTTAGCCTA
CTTAAACTTGAATATCTGGTTCTTCTTTTTTGAATAGATGTTTTAGTTTT
ACTTCCATTATCAAAAAAGTTATTTTCTAATGACTCATATATTTGTTCAT
TTTTttcattttGTCCATTACTAATTGTACTTATTCTTTTACCATTTTTT
TTAACATTATCAGATTCATAAAAATCATAATTTTTATTAACAATATATTC
AAATTGGTTTAAATTTTCATTATGTATTGTAGAATAAAATGGAGCTTCAT
TCAAAATATGTTTACTatttttactatttttactgtttttactgttttta
ctatttttacaatttttactattttcactatttttactattttcactatt
ttcattgctttcattTCGAGTAACTATTTTATTTGTGTGTAAATCTATTT
TAGAACTAGAATTAACTTCTGATTCATTTTGAAAAATAGAAAAATCATTT
ATGTTATCTTTCTTTTCATCTATAACATTTATTACATTATTTCCTTCCCC
AGATATTATTTCATTTCTTTTAGAATTATAATTTTTTATATTATTTATTT
TTGAAGCTTCTAATTTATTTTCATCATTTATTCCTTcatcATTCAATACA
TCTTTTCTATATATTTCTGAACTTAAAATATTATTATTTTTATTATCATT
TTGTATAATATCACAGTTAATATGTTCAGTAGAAACTATTATAAGATTCC
CATCTTCGAATTTGGAATTTTTATTTATTATGTTAttattattattatta
ACTAAACATCTATCATTattattattattattaATATGATAATAATTCTT
ATTTTCTAAGTTAAAATCACAAATCAAATTCATATCTTTATTCATATTCC
CAATTGCATATAACCCATTATTTATAAAACCGTTTGAATTTGAACATTGA
TATAAATTTCTTAAATTATTTTTTATATTATATTGGTTAGTTAGTAAATT
ATTTTCAATATTATAATTTAAAAACCCATAACCATTAttattattatTGC
tattattattgccattattattATTTCCattattatttccattattattt
ccattattatttccattattattattgccattattattattgTTGTAATT
ATCTAAATAAGGAATGTGCACAGAATATTTTGTTCCTTCCAAATTGGTAT
CTATCATATCTGTTTCTACACCATTGTGTATGATGTTATTTATTTGATAT
CGTTCACATATATTTTGCATATTATAATAAATATCTTTTATATTATTATT
TACTTCACCATTATTATTATTCCATATAATACCATTTTTTTCTAAAGACA
TATCATATAAATTAGTTCCATTATTTATAATTTGTTGATTCTTAATTGTA
TATATGTTTGGATCATTGTATTGATTATTcggatcattgtattgattatt
tggatcattgtattgattatttCCTTttcctttTTTATTTCCATTATTAA
CATTAGTAGATATCTTATTATTGTTTTTAGACAATTTTCTTAATCGTGTA
TTTCTACCACCTTTCCCTCTAAATGTATATGTTCGTTTTTTTGGTGGATT
ATCTTCTTTGGGTTTAATAATTTCACATGTATTTATATAATATGTTGTAT
TCTCTTCATTATTAGAATTGTGTTTATTTCCCGCCGTGTTTCCATTATTT
ATGTTGGCAATGTCATTACCAGTTCCATTACTATtgtcattaccatttcc
attattattgtcattaccatttccattattattgatattagcattaGCGT
TATTGTTTCTGGAACGTCTCAAGCCTTCCCTTGTTCCCGTCGAAATTGGT
GTATTCTTTTCATTTTTCACAATAGTTGATTTTGTTtttttttttctttt
TATATTTTTTTTCATATATACATTTATTTTAACAACGGTATGATCAGATC
TTGAAAATCTTGTTCCAGTTGCTTTGTGTAATAATATTGGATTAAAAATT
CCTTTTATCATACTTTTTGCAAATGCATCTGCTCTTTTTTGAGCTTCATC
ATTTCCAACTTTTTTACATGACCATCTAGCTTTCATATGTTCACCATTAT
CTATCCATTCAACTCtccattcTCTTTCTATCCTATCTCTAATTAATGAT
ACTTTATAATCTCCTACATTTTCATATACTTTTACAATTGGTGGCCCTTT
ATCTGGATATAATTGTTCAAATGTAATTCCTGATTTTAACTTTTCTATTA
ATTCTTTTGCTCTTAGTTTAGCTTTATCATTACCATATTTTTTATATGAT
ATTCTTTGTTCTCTTCTTATATCATTTTCATACCATTCTACTACTAAACA
ACGTTCAATTTTATCTATTAAAATAACGGGTTCTTTATTTATCTTTATTT
CAGACACACCATTATCTACTTGTACTGTATTACCATTTTTAATAGATTCT
ACAGATGTAAGGATATTTTTTTCAAATATATTTTCTTCTTTCATATTACT
TTCTTTATCATTCACACTCTTTGACATATCAATTACAAATCTTTGTCTAA
AATTTGTTTCTTTTTTTTCAATATCTTGATAATTAAATAATAGATTATTA
AATCTGTCTCTACAATTTATATTTCTATTATATGTTTGCATGTATTTCCT
TCAAATATAAACAACAATTAAATTTTGTCAAATTTTATAAATTATATAAA
TATACATCCCCATGTATATATGATGATATTTACAATGCTCTATTAATTTT
ATTCAATTTCCGATGCATATATATACATATAAatatatacatataaatat
gtacatataaatatatatacatataaatatgtacatGCacatatacatat
acatacacatGGGCCCGTGTAAAAATCTAATTGCATTCAAAATAATTTTT
AAGAAAAAAAATTTTAAATAAAAACAATATCATAAAATCTAAAACTCTAT
ATACGAATTGAATACCCAAAGACAAaaaaaaaaaaaaaaaaaaaCCTAaa
actaaaaataaaaataaaaTATGCTCATTATTGAAACGAATTTAAACAAA
CAAAAATAAATCGAATGTAATTTCCTTTAATAATAACGATTTAATCATAT
ATATTTTTTACAAACAAATAAAATAATAGGCTAATAAAATATACTACTat
aaaatatactactataaaatatactaatataaaaAAATTTATTTTGTTCA
AATAAATTGGAAAAACAAACCCAATAAAACAAATAATATGCTTGAAAATT
TATGTGAACTTTTAAAATTCTATAACAAATCTATAACCATTAGAACCAAA
AAAATTAATAAATTTATATGTTACAACTATTAACTATAAAATATATTGCC
AAAATGAAAAAAAAGTAATAATATAAGGATATAGAAatagaaatATATAA
TAAACGATAAGCCAATACACTAATATATCTTATTCGACTTAAAAATACAC
ATCAAAATGAACAATCTGAAATCTCTCATATAATTATACATGTATATACA
ACTCTTGATTTAATCTAAATGTATAAAACTCAATATTTTTCTAAAACATC
TTGAAGTTTATCTGCATAACAAAataacaaaataacaaaataaATGTATA
ATCAACATGCAAAAGTGCTATCAAATCATGCCATACACAAATGGAAATTA
TACACACATGCTATTTCATAAGCTAACAAGGTATTTATTAATCATGAATA
AAATATTAATATTTTCACAAATTTTGATGAAAAAAATTCAAAGTTATTCT
ATGGTATCACAAATGTATAtatataTTTTTTCATATATTATCAGTGAAAA
AAAATATATAATTAATAATAATAACAAATAAAAAAGGATACGCAAAAGta
cgcaaaagtacgcaaaaTATAcaaaaatacgcaaaatacgcaaaatacac
aaaTTTATAAACTATGGAAAATAAATAAAAATGCATTATACAAACATAAA
TACATTTATACAATACATACATTAATATATATAATATTTTTCATACACAT
TTCAAATTTATAAATGTCAAATAACATGAACTGTATAACTAATCAATTTC
GTTCATCTTTTAAACATTTTATCATAAATATAAAACAAAAAGATAAGAAa
aaaaaaaaaaaaaaTACTAAAATCAAATATATTTAAAATAAATTATTAGA
CACAAAAAAAAATACGAATACTAAGAATAGAACAAACCTTTTAAGCAATA
TAAATTTAGAGAAAATTGACAAaaaaaaaaaaaaaaaaaTACAATGTGTA
ATGAAATTTTGTGTGTCTTTTTTGTGGTAAAACAAGTTTTGCTATCAAAC
AAAAAacaaaaaAAATGTTTTAATTTTATAATGTAACACACAAAATTATT
CGGGATACATGAAAAATATTTATACACATAATACGATACGGAAAAATTAC
AAAAAAGCAATGTCTAAAATAAAACaaacaaaaaaaaaaaaagaAAATTT
CATATAAAAGATCACGATAGAAAAGCGAAAGCTAAATTAAAATTAATAAA
CTATACTAAAAATTAAATATGCATGCATAAAAAAAATACATGAAAGAGCT
AAATATATACACAAAATAAATAAGCAATCCATATATATGTGTATTAAaaa
aaaaaaaaaaaaaaaaGACGATACCTTTTGTTAATATATAAATAAACCTA
AAGAATAGCAATAATCTATTCATTATTttttttttttttttttttttttt
ACACATATTAAAACACCGAATAAATTATACTAATATTTTTTTATCCATTC
ACATGTCTAAGCATAATTTGGTAAGATATAATATATATATACATACGATA
CTACTATGTATTTTTTTTTGCACACATTAAATTTATGTATTAACAATTTt
ttttttTAAATATTTACTTTATTGCACACATAATGCATTCAAATACAGAA
AAAATATTATATTATATATTTATACTAGCATTTAGTGTTTTATAATTTTT
TAAGCATTTAAAAGAAATGCTATTTATATGTTAAGAAGAAAAGTTTTAAC
GAAATAACTAAATTAATTTTATCCGAACAAATTTATAGGAAAGCTATTTA
TGAAATATATATTATAAATATGTATTCTCACAATTTAGTTAAAGACAAAT
ATAAATAGGTATTTTATATATATTCAATATTTTAAAGACAATCTTATTCG
AATTGCAATTATTTTATATCTTGAAAATACGGTGATGCTTATATACACAT
TAACAAGTTTGTACCAAAATTATAAAATCGTAAAATAATTAACTATACAA
AATAACGAAAAATAAATAATATTGTCCTAAATAATTTAACAACAAACAAG
CAATTTAAGAATGATGATAAAATATCTTTTCACTCGAGGATACCCAAAAA
TGAaataaaataaaatgaaatgaaatgaaataaaatgaaatgaaatgaaa
tAaaatgaaataaaatgaaatgaaatgaaataaaatgaaataaaatgaaa
tgaaataaaatgaaatgaaataaaatgaaatAATTGAATTATCACTAATT
GTCATAGTATAAACTAAATAAATACAAATACATAAGTATTTATGTATACA
tatttatgtatgcAATATTTATTGTGTGTAATCATCAACATTTCCCACCA
AGCATTTATTTTTACACTTCAACTTAAAAGTGCTAAAAATGTTAAAAAAT
TTTAATTTTTAAAAAACATCATAtatatatacatatatatatatatatCT
TCCTTATTATCAACACTATAAATTGCTTACAATCTAAGCTCACTACAATG
CCAAATGCTATATAAAAATCCTTTAAATTATTTTCATATTTTCCACATAT
ATTTTATTTTTCATAATTATTATATAACCTATTATAATATTTTTGTACTT
TAAATAAAGGCGTACATTTGTTCATAAAAAaaaaaaaaaaaaaaaaaaaa
aaaaaaaaatataatataatatggtatcgtatggcatgATATAATAACCA
CATATTACAAACTATAATCAAATTTCCAAAAATTAATATAATCCCTGTGC
TATTATACACAAATTTTTATATCCTTTTGTATACCTTCTTTCCTTttttt
tttTCTACAATAAAATGGAAAATGTTTTATTCTTACAATTTTTCTCTTTT
ATAATTTCAACCCATTTATTTCGGCATTAATTATACGCTTGTTTGttttg
gcattaattataggattgCATATTTCGGTACTATCACTATATTTTTTTAT
ACCATACCTTTCAATATACATAAAATATATACCGCAATTAATATATATAA
TATAAACTATTTATAAAAATATATAAGCTATATATTAAGAGAAAAAAAAA
ACGATTAGGATTTAACATTATAATTAAAATGGCGATTTAATATATCCTCA
ACTATGTTACAAATAAATATAAAACTACTTTTATATTTTTTTATCGCCTT
CCATCATTATATTTGAGATTATTAAAATGTGAAAATTTGCTATTTCCCAA
AATGCACACATAATTATACATACATATGCATAATATACATTCGTGTATGT
AGTAAACAAATTCACACTTTTATATCCACAttttatatccacattttata
tccacatttttatatccacatttttatatccacatttttatatccacatt
tttatatccacatttGGTGTATTAACCAAGTTTATTTAATGTGTGTAAAA
TATTTATAAaaaaaagagagaAAATAAAAATAGCTATATttttttttttt
tttttAAAATGATTAAGCTAGCTATTTATATGCTAGCCAAAATGGGCCCG
AGTAAAGGAAAAGGTCCACTAATAGCCAAATATGCACCTGCTGGTTTTAA
GAAAGGATTTGGAGCTATTGGATTAGGAAGGCATACTAAAAAAGGTATCA
TAAAAAATCTAATTTTATTCCACTACTAATATATATTAGTATTTATGAGT
TGTTCAGATATGAACATATACACACCTTTTTATAAATTATGATTTTATAT
GTCATTAAAATTTTCATGTCCTTTTTTTTACAAAATATAAAAAATTTTAT
TTTAAGGGAAGAATAATATTAATTTATTGTCCATACAATGATAAATGAAA
AATCTTTACATTTATTTTTATATTCAAAAATGGGATGTATACTATTTATA
TAAATATATATATTTATTTCTATTGTGTAGGTTTTTTTATAATTAACAAA
ATGCTTGTACCAAATTTTCATGTCCCAGATTTAAGCGATTGCAATGTAAT
GAGAAaaaaaaaaaaaTATAATTTGTTCAACACTTTTTACATAATCTAAC
AATCTATATACTCTCATTATGTTATCACTTTTTTTTTCATGTATAGCCAT
TTAATAATTTTATAAAAATATCCTTATTCGATTTATCTATATCATTTTAT
GTCCGTTtttttttttttttAGTTAAAACCATATGTTTCAAGAAAAACGC
CATTAATTGTTATGAAAAAACAATTGGGTCCCAAAAGAAAAATTTTAAAT
TAAACAAAAAAGAAAAATCGTTACACCTTTAAAAATGTTTTTGTATTACC
TTTAATAATTTTTTCAACAttttcaacattttcaactttttcaacgtttt
caactttttcaccAtttcaacATTTTTTTAAAATTATTTTACAAATTTGG
TATGCTCTCTATCTGCATATACCTGTATATATTTTTTTAATTAGTTAAAC
TAAAAAGGAATGTAAACAATTATCACTATTTTTTTAAAAtcgctattttt
ttTAAatcactatttttttaaaatcgctattttttttaaatcactatttt
tttaaatcactatttttttaaatATCCGTACTAGCCTCATATCAATTTTG
TGGCACTTTTTTAAAAAGGAATATACTTACTATGGAAAGCAGGAAAATTT
ATGTAAAATAAAAAATGTTTGAAAACCTGATAAAAGAAATAGCGAGCATA
TATACAATATAAAAAACATATACTTTTCCCATATTTAAAATCATAAAAGA
TAAATAATATATGTATAAAAATGTGAATCGAGCATTTTATATGTTAAAAA
ATTTAACAGCATAATATATATCAAAAATTTCAAAAAAAAATAATAAAAAT
ACAAATTGAAAAATAGCAAAAATTTAAACTCAAAAAATTATATATTGAAT
ATATCGACATGCACATATATCTAAACGAAGATATATATATAGCTATATAA
TCTACACATAAAAAGTTGTGAAAAAAAAGTTATTTCACATATGAATGAGT
CATATATAAAACTAATAATATCGAATAATAGTAAACACAAAAATATTGAA
GATGCCTTTAATTATATGTGCCAAGAATTTTACAATAAACCCAATGATGA
AATATCCAAAGAGCCATTGGGTGAACTTCTTTATATAGGAGTCATAATTC
AAAAAAATGATAAAACATGTAATAATATAAAATATATAAAAAACTGGATT
GACACTTGTAAAAATTTAAATATTCATCCAGATATTATTATTAATGAAAA
TAATTCGGAAATTTCAACTTTGGCACATAAATTCAAACTACTACATGAAC
ATATTTTGGATGATGAATTTAAGGTTGTATCCAAGAGGCTGATAGTTAAA
AGAAGAAAATGTGACGACCAAAATGGCGGAAaaaattgcggaaaaaattg
cgAGCAAAATGACCCCATTGAAATTGCCAATTCACACACTAATGATGTAG
AAATAAAAGAAAGCAAATCTGGTGATATACAATTTATCAACATTGATAGT
AACGCAATCGAATTATGTCAAATAAAAGAAGAAAATAATAATATATGTTT
TTTTATTAATAATGCATTTTATGATATAGAAGGAATAATATACCTTATAG
AATTTCCCTTATCAATTTCTCAGAAATATATTAACAAAAAATTAAATTTA
AAAATCCAAGTTAGCGAAAATAATACTATAGAAAAACAAAAACATAATTA
TTTTTTAACTGAAAAAAATGCAAATGATTTGAAAAATATTTTTAATTATC
CTTCTCCATTATTAAATAATATAAATTGGTCTTCTACATTTACCTCTGGA
ATTTTACAAGAAAaaaaaaaaaataataataataataataataaAAGTAA
AGAATATAATGATGATCAAAATTATAACCAATCCAATGATAataatgatg
atgaagaAAATGATCATGAAAATAATTATATAGACACAGAAAAAAATTTC
CCATTACATGTTAATTTATATAACATTTGTACATCTTTACATAAATATGA
TGAATTTATGCAAAGTTCAAATAAAAGTAACAAAAGTTATAAACAAATAA
TTTTACATAAGCCTATTATAATTATTAAACCATTAAATATAAAATGTAAA
ATTGTAAATCATTATTTATATGTAGAAATTGAAAATATAACAAAAAATCA
TAAAATACAAATTTTTGAATTATTTTCAAGATCAATTAATATTGATAATA
ATATATTTCCATTTTCATTAAACCCTGAAGATACATATTCATTTTATTTT
CCAATTATCAATTTTGTAGAAATTATTACATTAAATAATGTAAAGGTTGA
CAATAAACAATATAATAAAaaaaaaaACTCACAAGAAAATAACAATAAAA
ATATGATTAATTCAACTCTTTTTTCTTATAATGAAGATGAAAGAAATAAC
ATTCACCATAAATATACCCAACCAAATGATGTTATACAAAAATATAAAAA
TGGAAATGAAATTTTAACACTCCGAATGAATAATGATAAAACTATTGTTT
CATTATCTTTAAAATGGTGTATTGATAATTCATTAAATAATTATATATGG
TCACAATATTTTTTAGAAGAACAAATGCCTTCTCAAAATTTATTCGATTT
AGAAGTTTCATTTGTTAAAGAAATTAATTTTTCATCTATATTAATAGCTA
TTTTTAATTTTTATAATAATTCATATGAAGATATAGATTTAACTATTAAA
ATTCAAGAAACAAATAATAATATTAACAATCAAATACAATCATCACTTAT
ATCATTTAATTCCATAATCGAGGTTGGTATTATTAAACCTCAACAGAGAA
AGTCAGTTAGTATTAAATTATTAGCTATTATGTTGGGGGCTCATAATTTA
CCCTTTGCTAAAATATTTAACAAATTTAATGGAAAAACATATTTTATCGA
TCTTGGCTCAATTATTGTAACGGAGTAACATTACACACATTTTCAAATCA
ACTAGCTTATTTATCGaaatcaactagcctatttatcaaagtcaactagc
ttatttatcaaagtcaactagcttatttatcaaagtcaactagcttattt
atcgaaaccaactagcttatttatcaaaTCAAATTTAAATGACACACCGC
TCGTAGAAATACTAACAAATCCGAAAAAAACAAAATAGTAGTTAATAATA
ACAACTTTTGTACTATTTAACCTATTGTTATTATTTAATTCTACTCTTAT
TTTATTTCTTTTTTTTGTAAATTTTGCATGAACAGCAATATTTTTTATCG
ACTTTTATTAGCTCGCAATAAACTTATTTTAAAATATACATAAATatata
tatttctctttttttttGTTAATTTTACATGTACAGCAATATTTTTTTAA
CTATTTTTATTAACATGGAATAAATTTATCTTAAAATATGCATAAataaa
taaatatatatgtatatatatatgtatACATTTTTTTCTTGAGCTTAAAA
GCTATGCCATTCTTAGTTAAAAAACGACAACGGTTTTCAAAATGATCACA
ATAAAGCACATAAGCGGAATACCTGAACTAGCAATAGCGTATAAGACAGT
ATTATAAAATATTGCAAAGGCAACACTACAAAAACAATGTTGcaaaaaca
atgttgcaaaaacaatgttgcaaTTTTTTTGGTGAAAATGTTAATATTTA
CATGCATATATAAAGAAATATATGCACATTATGAAATACGTGTGTGCATG
TATATTATTCTACACACACTACTAACGATACATGAAAAACAAACAATATA
TATCATTACTTTAATATTAAATTTACTGATTTATGAATTTCAATATTTTT
CATATTTTTATTTAATTTATATTACTCTAGATTAAAGATTCGTATATATA
TTTATTTGTGTCAACTGTTTATGCACTACTAATAAAATACAAAAATTTTT
ATTTATAAAATTTAGTTAAATATGAATATATTATCGTTGTGTATTTCATT
TTTTATCCTCATTCAATTATTGAATAACTCTGGTATGTTTTCCTGTTTAA
GCAATGTTGATAAAAATGGTAATATTCTCTTATTGAAAGATATGAAAACA
GGGAACACAAAAGAGACTTTACAAAATGAATTAATAAATAAAATAAaaaa
aaAAGCAAATAATATTCGAATGTTATATAATATTCTAAATGAAAAAAATA
TAAGCAAGCCTATTTACATATTTATAAATGACCAAAATGAAaaaaaaaaa
aaaTTCCTCAAAGATTTATATTTGCTAGGAAAATTAGATTTTCTACAAGG
TTTCAACACACCTATATCAAAATATTATATATCACTAAAAAACAAAACCA
TATCTTATAGGTATGTACATGTCTTATTGTTCTAATTCATTAAGAATGAA
aaaaaaaaaaaaaTGTAAAATATATTATGTTTTATATAATTTATCATTTA
CTCACTATTTTTAACCCTTCATTTATTTTTGGCTATATACACATTTCCAT
TATTTTATTTTTTTTTTATAGAATGCTGTTAGGAGACAAAATAAACAATG
AAAGAAAATATATAAATGGTTTAAATTCCGAGGATAAAGATATATATGGT
AATATTTAATGGTTATTAAATAAGCTTATTCTTTGTTCATATTAATTTTT
ACAAAATGAACAATTTATATTTATTTTATATATTATAGTAAAAGGTAAAA
TTGAAGAATACGAAAACCTAAGAGTTAGCGTTAATCAAATGTCCTCGAAT
ATAGGTTAAAAATATTCGAAAaaaaaaaaaaaaaataataATGTGCATTT
AGTATTTTTTAATTTATGAATAATAACTATTATCACGATTTTACTCGTTA
TTTTCATCCTTTCATTAAGCATGTAGTCTAATAGTTAACTAATTTGTATA
TTCTACAAGTTGCATAtatatatatatatatatatatataAAGATTTTAT
TTAAAACTTTATTTCATATCAGTAAATTTTTCATTCTCTATAATTTTATT
TTGTGATGTGTGCATTTTTGTTTTGCACTTATTTTTTTTCTAAATATTTT
ATGTAATATATCTTAACAGAAAAAAAGTTCAAATCAGTAGAAGAATTAAT
GGCGTTTTTAAAAAATTAAAGCCCATAACATATAAAGGAACGCCAAATAA
ACGGAGTAAaatataaggagtaaaataaacggagtaaaataaacggggta
aaCAATTTTTTGTTGTATTAATCCGGAAATAAATGATATTATTATATAAT
AGTATACTTGAAGATATTATTTTTGTTCCAAAATATAATatatatatata
tatatatatatatTCTTTACACTGTATTGTTATCAAATTTATGTGCCTTT
TTGTAAATATATTATTTTattttaCTTTATTTGATATAACCTTTTCCAAC
ACATTTTGTTGTATATATTCAAATGGATATAAAATGAATGCATATTTTTG
TATTTTTTATCATAGGCATATGATATAAATAACATTTAAATATTATAGAT
TGTCTTATAATATAATTTTAAAATATGTAAATACTAACAAAAAATATATT
TATAAATATATTtaAATATATTCATATTGAATTAAAACAATATTATATCA
TATAATTTTTATCCATATAACATTATACCTTTCTTTATATATCCATCAAA
TGTGTGTAAATAAAAATAACGAATATATTATATCTGGAAAATTATTAAAA
ATATTTTTAAGCTCATATTAAATTTTATTTTGTGTGCAAATTTTATTAAA
TCTCAAATTGAGATATATCATAATTttttttttttttttttCAAAAATAT
TTTTACAATAAAGTCCCCAAATATAATTTTATGTAAACTAGCAATTGTAT
TATTTTGCTAAAATATGCTCACTAGTTGTGTAtgtatatatatatatata
tatatatatataATTTTACATTTtttacattttTATTTTTTAtttttatt
tttattttttatttttattCCACTTTTTGCTGGTTGACCAATTCACATAT
AGAAAGTACTTATGAAATGTGGCCCCAATAAATACTGGGTATAATATAAA
ATAAATATTTTACAAAAAATTTGGCTTTTCATTTTTATGGAATTTTCTAT
TATTATTTTTTACAGTATTATAAAAATAAGTAAAAATTATACTTTCCaaa
attatactttccaaaattgtactttccaaaattgtactttcAtactttcc
aaaGCTAATTATGATAAGAAAGTAGTAAACTTGCCAAAATGGAAATAAGG
AAATGGGTACCCAAAATTaaaaaaaaaaaaaaaaaaaaTATAAATAATAT
aatataaataatataatatatataatatatataatataatatatataata
taatatatataatatatATAAACTAGTATTGTTTTTATTTTCTCTGATAT
TATTTGAGGTGTAATAAATAATATATATACATATAGAAAATTAATATTAT
GTCAAATTATAAATAGTGGAATGGGGTGTTTGAAAATTTTCACATATTTT
CAAATAAAGAAATAAAATATAATTCCATAAAAATAAGATTATAAGCACAT
ACTTATTATATTTCAAACTGTAGATAATATATTCTTAAATTATTTATTcT
TAAAAATTGAGGAAAAAATATCCTGTTGGAAATGTCAAATAATTTATATG
TACTAAGTGATAATATGCAATAATATTTTCTACATATATATGTGCAAACA
TTTTTATAAGAATAAAAAATACCTGAATATTTTTTAAGGATAAATTTATT
GTGTGGATTATTATatatatatatatTATAAAATATGGGTAAAAAAAATA
TAAGCCCAAACATATAAATAATATAATAAAACACTATCTATAAATATATT
ATATATTTTAGTGCTATTTTTTTTGTAAATATTATTAAATATATTAAAAC
GACATTATAATAAATGTAAAATAATAATAATTAGTGTAATATAATATATT
TTAAATATATATAGAATAATATTATTTTGCATATTTTAAAGCTATAATTT
ATTCATTCatttattcgtttatttattcgtttatttatttattcgtttat
ttatttattcattcatttatttattcattcatttatttattGGCTTTACC
TACTATAATAATATAACATAAAATATAAATTAATATTTTCCTACATTTTA
TAATTGTATATATAATTTATATTTTTTATtattattaTATTATTTATATA
TAAATAATAGTAAGTTTTTTTTTTCAGTTAAATAAATCTATTTTTATTAC
AAATAAATAGATTATTAAAAATTTTCACCAAATTTCAGCATtttcagcat
tttcagcattttcagcattttcagcaatttcagcattttcagcattttca
gcaattTTTATATTtttttatttttttttatttttATATTCTCCACTAAA
TTAAAATAATATTTATTTATACATTATTATAAATTTAAAAAAATGACTTT
TGAAATACCTTTTAAAGGGGCCTTTAAAGGAAGTTGTTTTTTTTATAATT
AAATATATTTatatatatatatatGTTTAAAAATAAAAAAAAACACAAGC
TTTAAAGAAAAAAAACTAAAGTTTTACATGCATATATAATTATATGGAAA
TAACGAATTATACAGAAAACGGTAATTAGTCAATTTTTATTATCGCTACT
CCTACATTGCTACATTTTTAATAAACACAAAGGCATACATCCTTCATAAT
TCTCGCCCTAAAATTAAAACAAAAAATCAACATTTTTAATAATTGATACC
ATAAAAGAGATATACAAAATTTACTTTACACTATACATATATTTATTTTT
ATTAACATATTGATTAAATTATACAAGCTGTTAAATATATGTATTGCATT
GTATATATCCATTAATGCCTATAACATACACATGTATATATGATATTATA
TCCACTTTAAACAAGTTTGTTATGACATTTATTCATATGAATGTTACATA
ATTTGTTTATATATATTTTTAAATAAGCATAGATATTTTTGTGGCTCATA
AAAAAATATATATCTGAAAAAAATTGAGAAGAAACATATTTTACCCAAGT
TTGATACAAATTAATAATAAACCTAAATAGCAGTCATATATTTTGAAaaa
aaaaaaaaaaaaaaaaaaaaaaaaatatacatatatataTGCACATATTT
ACCGTAATTTATTATTAATAAGAGTCTAATTAAAATGGAGAATAATGAAA
TTATAGAAAACGTTCCTGACTATACTATAACAGATGATTTGAAAAAAGAT
GAAAATGTATTAGTATATACAAAATACGAATTATTATATGCTTATATAGA
ACTTATAATAAATGGAAAAGATCTAggaaaagatcATAATATACCATTAT
GTAGTACTTCATTTAAAATAGAAGATGTAGACGAAAATAAAAAAGAGATG
ATAGAATATGGTGATAATAATGAACTAATAAATaataatgaAATAGAAAA
AGAAGGGCTTGATAAATTTGATCGATATAAAAATAAAAATGATTTTTATA
ATAGAGACAATTTTATAACCAGAAGTCAAATAAATGAATCATTTAATTCA
AATAACACTTTAAATAATGTTAATAAAAGAAATAACAATTTATTAAAAAA
TCAAAAatttattaaaaATAATGATTTAAAATATGTTGAAGCAAATATAC
CTCCTATGAACCAACAATTCAATAATAATGACCATGTTACAAATAACATG
ACCATATATGAAAATTTAGATAATAATAAAAATACGTTTTTTAAAAAAAA
TAATTTAAATaatgaaaatacgTACAATAATAATACCACAAATTCTAATC
ATTTAGGAAATAATAATAAAAAAATCATTTGGCGAAAAAATGAAAGAGGA
ATAGGGGCTGGACCCGTATCTTGGCGATTCGGAAAAATAAACTCTGATTC
ACAAATTGGAAATAATAACAATGTCAATAACAGTGGcagtggcaatggca
atgacaatACCAGCACTAATGGCAACATTTCCAAAACCGACTTAAAAAAT
TCAAATAAAAGCTACAATAACGGGGCGGAGGAAAATTGCCAGATGAACGA
CACTTCTATGTATGCTAAAAAACATAACAATATTAAAGATAGAAATATAA
ATAATAATAAGAGAGAAGATATGTGTAACGATTTCGATCTTGGCAATAAT
TTACCACACACTGAAAATAGTAATAGCAACAACATTGGAaacaacattgg
aaacaCATTAAGTAGTGTCCAAAATTTAGGAACTGATTCAAATAATCGAA
TTATTAACAATTTGACAGATAAATATAATAAAAAGAAACAAATATATCAA
AACCCAGGAACAAAATATGGTAATAACAAAAATCAACATATTTTAAATAA
AAATGGATATAATAATTTAGATGGTTATATATCTCAAAATTATAACACAG
AAGTAGATTATATGAATTTAACGAATGAAGAATCAAAATATAAAAAATAT
AAAATGTTTGGAAATAATATGAATACAGTTAGTAATGATTCTATTATCCA
TGATGATAATAAAATAAAAAATGGATATGAATATTTATCTCCTAATATTA
CCAACAAAAATAATGATCCCACAAAATTAAACATGTATATTAATAAAAAG
ACGATAGATTCAAATAATAAATATCAACATAATCAGATTCATGCTCAACG
ACCAAATGAATGGGGTAATGGAACCACAAATGGAATGTATGGAAATAATA
ACAACTTTTATTATACAAACGGAAATGTAAATGCAAAAGTAGGAACCGAT
TCTAACCAGATGCAAAATAGAACCACCAATAAAGAAAGAAAAGGAGAATA
TAACAAtagcaataacaatagcaatagcaatagcaatagcaataataata
ataaaaATTTAGGAAAAAATATTCAAGATGTAGAAAATATAAATAATGAT
AATAGAAAAAGTGGAAAAAATAATTCAATTGCACAACAAAATTTATTTGA
TTCTGGAAAATTGCAAAATAATAATTTTTCAAATAATAATTCCTATTTTG
TTAATAATAAACACTTAAAAAATGTTGAAAAAAAAAATTCTAAAAATGTT
ATAGAAGATGATTGGAGTAATATTAGAAAAAAAAATATAGAAAAAAATAA
AAAGCTTACTGATGATTTAATATGGTATAAAATAAATGAACAATTTGATT
TGAGTAGTAATAAAGGAGGTTCTATTGGGCTAATAGGAGGAAGTGTTGGA
ATTAATAATTATTCTCAAAATGAATTAAATAATTCTGAAATTTTAAAAAA
GATTCCTAATCAATTAAAACAGAATGAAAATATAAAAACAAATGATGAAA
TGTCAAATAACATAGATGTAAATAAAAACAAAAAAGAAGAAGCATCCACA
AATAATAATCAGCTACTTACAAATATTGAAaaaaaaaaaaaaGGaaaaaa
aaaaggaaaaaaTGAAAAGGATAAAACATCTAACGAAACCGAGAAAATAA
ATAAAACAGATgatgataataataataatCAAAACATGAAAATAAAAAAT
TCCTTGGAAAATTTAAATCCTAGGGAAACAAGTAATGATAACAAAATAAA
TAACATTCATAAATTGTTTGATAATAAAAAAAATTTAAATTATTTATTAT
CTGACAGTAATGTTAATAAGATGTTTATTAATGATAAAAATAATATCAGT
AATATTAGCAATACTGTCAATTTTCACAATTTAAATAGATATAATAATTT
TAGTGAAAAAAAGGAATATATTCTAAATAAATTATATAATAATACTAATA
AAAATAATTTACAGGGATATCATAAGGATTTAAAAAATTCCCATATTCAA
AATCGAAGTTATGGAAATATGCCACACCCTTATTATCAATCATTGGAATA
TCCGAATTTTGAAAATAAATATGATATAAAAAAATATATTGAAAAAACAA
ATTTTATGGATAAATCTACATCTACTAACATTCATTCTAATGATAATAAT
AATCATTTACATTTTGATTCAAATGATTCTTTAAATAATATTAGAACCCA
TCTTCCTAACAAATCTCACATAGATGTATCTACAATAATAAATTCTCAAA
CTAACAATCCAAATTTTAATTTTACAAAATTTAGGACCTCAAATACTACT
ACAGATATACCACACGAAAGTATATTGCAAAAAATAaaaaataaaaATAA
TAATTCTGAACAAAAATTTAATAACAATCATTCAAATGGTATATCATCAT
CACATCTATCTAACATAcatctatcACAAAATATTCATGATAAATATTCT
TATCCCTTTTCTAGAAACAATGAAATAAATGAAATATATAATAATACAAA
CATTTCCTCAATGAAAAATAATGTATCTACATCTAACTTATCAAATTTTA
ATATAAAACAAAATGCACAAAATATACAAATACATAATAATATTAACACT
ATTCCGGATTCAAAAATAATATATGATAATGTTAAAAATAGAGAAAATAA
AATGTTTATAGATGATAATATATATACAGATAATTTTGATAAACCATCTA
TGAATCAatcaaacaAAAATAATAACATTTTTATTTTTAAAAAAATTATG
CAAATATTTAATATAGATGAAAAAGCATTTAATAATTTAACTGAAAATAA
AAAAAGAGAATTAATTACTCAATTGATGTTAGAAAATTTTAATTTGGCTA
GTTCAGAAAAACAAATAAATGATAACCAAATGCAGATTCAAAACAATTTA
AAACATCTTAACAATAATCCTCTTTATGTTAATAATATAAATGAAAATAC
TACAAATAAATTATCCTATATAGATAATAAAATAAATATAAATGATTTTG
AAACAAAAGAATCTCAATTTAATTTGATAAATTCTAACAATTCTACATCT
ATACCTTCAAAATGTGTTGAAAATAATAATATACAAGCAGATGTAGAAAA
TaataataataaaaaaaaATCTTTAAATATAAATAAATGGTTAAATTTTA
TCGGCATTTCTAGTAATAAAAAAAATAAAGATGCATCTAAAAATATATCA
GATATAAACAACACAAATGTAGATGCAACTATTCAATGTTCTAATCAAAA
TGATATCAATAATTCGAAGAATCGAATCACAATTAACAAAGAAGAAATGG
GTTCTGATTCTACACCTTTTGAAAATACTAATAGAAGTAAAGATAATAAT
TCTAGTCTTCATAATCAAATGACAAATGCTCAAATTAATTATATTAGAAC
CCATTACACATCTAAAGATAAAATAGAGGATTCTATTCTATTACCAAATG
AACAACCAGATTCTGAAAAACATACTAATGAAACGAATCAAATTCCAAGC
GATTCAAAACCGAGTTTAAATAACAATGTTGATATCTCAAGATACATAGA
AATAATAAACAAATTTAACAAAATAAAAGGAGATGTATGGCAATATAAAG
ATTTGTCAGGAAATATACAAGGACCATTTTCATCTGAACTTATGTTTTTT
TGGTGGCATTCAAATTATTTTCCACATGATTTACCAGTAAGGTTTAGTCA
AAATATGCAATGGTTTAATTTTAATGATCTATTTCCTAAAGGTTCTATGC
CTTTTGTTATTCCTTTTATTTATTTAAAAGATAATTTATTTCAAAATGAT
AATAATAGTCAAAATAGTTCATATAATTTGCATATTAAAGAGAATAATAT
TGTTACAGAAAATGGTAACATACAGAATCGTATGCAAAGTGAGCAAGGTT
TTATAAATGAACAAGATAATGAACCCGTAGAAAATTATTCGAATAAACAA
TATAAACAATTTCTTATCAAACAAAAAACAGAAATAGAATCATTGCTATT
ACAAGAAAAGAACCCACAACTAATTGAAGAAGTTAAAAAGCAGCTTCAAG
AGGTAAATAATTTGATAGAAAAGGAagaaaaggaagaaaaggaagaaaag
gaagaaaaagaagaaaaagaagaaaaaaaagataaaaaagataaaaaTAG
AAATAAGAATAAAAGTGATGGtaaaagtgttggtaaaagtgatggtaaaa
gtgttggtaaaagtgatggtaaaagtgatggtaaaagtgatggtaaaagt
gttggtaaaagtgttggtaaaagtgttggtaaaaatggtGACACCGACAA
TTCTCTTGCATTTGAGCAAAACAATAATAATGAACCGACTTCGACCCCTA
ACCATTATGATAATTCTAACGATTTCTCAAATGTTAAATATAAAAAAATG
TCTAAAAAATTAGAAAACGAACAATCTAATACCCTCAAAACCAATAACAC
TAAATTTTCTGACCAATTAGATGTGGATCAAAAAAAAAGAAACGAAACAA
TAATAGAAAATACAAATAATCAAAAAATTTTAGATAATAAAAGTGCTAAA
AATAGCGGTGATAATAATACGCTAAATTATATTAAAAATTCTGCATCTAA
TCTCGATACATCTACGAACATAGAAAAACGAAACGTTCAAGCCAAAAATA
AAAATCAGAAAAATGTGGCAAATCAAAATAGTGCAATAATATCGAGTACA
AACAAAAAAACTGAAAAAACAACAAAAAATAAAGTGAATAAAAAAAATGA
AAATAAATCGGATAAGGGTGAGGATATTGGTGATAAAAAGAGTGAAgata
aaaaaggtgaagataaaaagggtgaagatgcaaagggtgatgataaaaaa
ggtgatgataaaaaaAAAACCGAAAAAATGAAATGGAGTACAACTGGGGA
AAGGAAAATTGAAAAACTTGTAGATATTATGAAAGGGGAAGAAACAAAAA
TAAATATGCAAATTAAAATTGAAAATTCAAAAAAAAAACAAGAAAATGGA
AATAATAATAAAaataataaAAAACTTGGATGGGATGTTAATAATATTCC
AAAAAATAAAAAAAATACAGATAACCAAGAATTTCCAAATTTAACTCAAG
GTATTTCATCCAAACAAAATAAAACAAAGCAACCAAAAAATTCCACTCAA
AATAATAATAACaataatagcaatagtagTaataacaataataataatag
caatagCAAAAAGGGAAAAAACAAAACCGAAGCTAacaaaaacgaaACGA
ATGATGAGACAAAATTCcccccAATTATTTCTCCAAAGGGAAATAAAAGT
GAGAATCGCAAAAAATATAAAACGAAAATATAAATAATTTAAGCATACAC
ATTTAATACATTGTATATGCATATATAAATACGACTCATTTTATTTTCTA
ATTTTTTATCGCAGGTTCTAATAATAAAAAAAAGTCAAACAACGCAGAAC
AAAAGGAAATAGCTGGTATGTCTACATTCCGTGGCATTGCCTCGAATTAA
aaaaaaaaaaaaaaaaaaaaaaaaaaaaaaaTAATTGCTTATCGTTTAAT
TATTACCGTGCCATGCAATTTCAAATAAGACATTTCCCTTTCGCTCTCCA
ATTTGTATTTTTTCATTttttactttttcattttttgcctTTCGCTTCTT
TTCCAGATCTGAAGCAATTAACGAATTTATGCAAATTGCCACTTGATGAG
TCCTTATTAAACTTTTTGAAAAATTTCAAAGTAATGCACACACATTTGTT
CATATCACAATGTACTACATATTTCACATTCATTCATTTGGCTTTCTCTT
AAAATATAAGAAACATATATATTCCTTCACATTTTTTTATTtttttttat
ttttatttttTATTTCACATAGAAAGCAGAAGAAATAGTTGCATTCCTCC
AACACAGTGTTGAGGACAAAAAAAAACTCACACTATTTTCAAATGAGTTT
ATTAAAATAAATAACAAAATTAATGCGAATAAAATAAATGACGTAAATAA
CAAAAAAACGAAATAATAATCCCACAACTATTAATAAATAGTTCAAATTA
TTCGTTTttttttttTAATATACATTTTTATTTTATATGTAATTTATTTT
ATTTACATATCAAAATTTATCGATTTGTTCATACCTTTTTTTTAAGAATA
TATAGATAAATATGTGTGCATGTATAAAATATCTTATAACATTTAAAATA
aactaaactaaAATCGACTTTAATTTATTCTAATATTCAAATCGTTTAAA
ATAAAAAAAATATACATGTAACATAAATGCTAATTATTTATACAAACATT
TGTTTATTATTACCATTTATATATGTCACATTAATCTTTTACTTATATTT
AAACATCCATTGAAACTATTTCAATTTATATGAGACTAAACTATATTTAT
TCTTTATTATAACGTTTTAATAACACAAAAATATATTTACACACCCTCAG
GAATGTGCATAATAATTATCCATATAACGACATTTTTGCATGAACAAGTC
ATATTTTTTTAGCATATAGCTATTTCAAAaaaaaaaaaaaaaatTATTAT
TATAAATACTTTTATTATGTTATCCCCTTTTTGAACTATGTAATATGCTT
CAAACAAATGTTGTACCCATCCAAATCTTTCACTATAATCTCCCCATTCG
ATTTAATAATTTTTATATCGTTTTCTTTTAGTCTTTTTTCAAGTATATTT
AAATCTTGGAAACTCAAAATTAAATTTCCTAAGGAATTCCCCATGTGCAG
CTGTGATGAAATATGCAAGAATATAATATATAAAAATCAATAAACAAAAA
ATAATATTTTTCATAAATTTTCCTTATTTCAAAACATGTGTAAAATATGA
ACAGAAAAATAAAAAATGTATCTTTTCTTACTTTGTTTTCATCATATGCA
TAAGCTAGTTGAAGTATAgttgaATTATTTTTATTCGAAAAATAATAACT
CATACCACCATAAATATTCCAGGGATATGAAATTTCTTCTAAATGACTTT
GGATTTTCACTAACTAAAATATATAAAATTAAAATTAATAAAATAATTCA
TAATTATTATACTTATAACAATACACATTTGTGTATATAAATATATATTT
ATTTAATAAATATCATGTTGAAAAATTAGATAACACTCTTCAATTCGttc
aattcgttcaattATTCATTttattcattttatATATTTACGTCCATTCC
TAAAATGTCAGAATAAAACTTCTGAGAATCTTTCGTCGATGTTGTATAAA
GTCGGATCTAAAAAATTTTATTGAGGATGTATAAATTATGAATTACAAAA
AAAATAACAGATCATATTAAAACAAAACAGTAAACTGTTCTTATTATTTT
TTTATTTTTCCTAACCCTATTCAATTTCGGAACCTCTTTTTCCTCCACTA
CCACTTCTATACCATATCCATCAGGATCCGTTATAAAACAATTTGTCCAA
AATCTTCGCACTTGTGCCTGTAAAAGTATTTAAATTATTTATTTCAATAT
CAAAAATTTTATAATGTTAATCATTTTTCACTTTCACAATTTGAAAACAG
AATAGACTAtatatatatatttttttttttttttttttttACATCTTCGT
CTGGTAATATGCAAGCAGTTATTGGCCTTTTATCCAATTCATCCTCAATA
TGCCCTTTGTACTTATTGACCTTTTTTAAATCGAATTCTTTCAAATGTAC
TCCTAACCCTAGGAATGAATGCTAAAACAAAATCAAAAAAAAATAAATGC
ATATATaaataaatgcatatataaataaatgcatatataaataaatatat
atatacacatatatacacacTAATGCTTGTTCTCACTTCTCCTATAATAA
AATTATCCTCCTCATTTTTTATCAACTTAATGTATGCTTCGTTATTTGCT
AAAATAAGCTTAGCATAATTATCTCCCTTTTCTGCTACTTGAAACCCCAA
CACATTATTATAAAATTCGATTGAATTGTCTACATTCTGAACTTTATATT
CAATACCTTCTACTTTACATTTTAAATTTTTAGAATTATATTTTTCCTTT
TTTCTAATAATATTTCCGTTAAGAAAATTATAAGTATGTTTCTTTGAAAC
ATTCAAAAAATCATATTttttaaaaaaaaaaaaaaaCACTATAAGGAAAA
AAATATTTATCACAACGAATTTCATTATTTATCCATACACAATCAATTTG
CATATATctatatgcatataTTACATATTTAGAGAAAAAAGGGAAGGAAA
TAATGTATGGTAAATATTCCAAATTATTTTCTCTTTCCCTTTTTTTAGCA
TTGGCATGGATAAATAAAGAAAATGGTAATTTAAAAATAAATTTTTTAAA
ATGATAATAAATGTTTATATTTAAAAAATACTATTCAAACAACTTAATTT
GTGCATTAAGGAAACGTAAAAAAAGTGTAATAATGGAACAAAATAATTGT
AAAATATTTAGCTATTTGCTAAAaaaaaaaaaaaataataataTTGTATA
TGCACAAAAAAATAACACTAAAATTGTAAATATATTTTGTAGAGAAACGT
CAAACTCATAGTGTTCATTGTTTCTCGTTTTTCCTATTAGACTTAAATAA
CAATAAATAAATGAATAATCAAACTAAGAAACATATAATAAACAAGCAAA
TAAATAAGTAGATAAACAAAATAAACCGTTGTATCCCACAAACAGTAAAA
AAACTAATTTAATATGAATTTAAaaaaaaaaaaaaaaaaTATGAACAAGT
CAGGTAAATATTTTGAATAACaaaaaaaaatatgaacaTGCATAATATTG
CTCATAATTAAAAAAATTATATTCTTAGTAAAATTTCGAAAAATTACATT
ATACATATATCCTACATTACTGTTCATTCTCTATATATTTACACACATAA
ATATGTGAAATAATAGGAGAAAAATGTGTAAaaaaaaaaaaaaTTACTTA
TATTGACCAATAGATGAAAAAACACTGTCCCTATTTGTTTGTATAGGATA
TGAATTAGTATTATTTGTAATGCTTAATAATTTGTGGAAAATCGCTTTAG
CTTTTTCTAGTCTACCATAATAACTATCCCATTCAAAAAAAGGCATAATA
AAAATATAAAAATTTAATTTATTTAAAATTAATAATCGCAAATTTATATG
TGGTAACAATTCTATAGTTGAATCATCAGGTTCCTTAAAATAATTTTGTT
CCTCCAAAAATTCAAAAATAATATTTTTTTTCAATTCAATATATTTAATA
TCAAATAAAAATATTTTTTTATTTTTTACAATTTCAATTTTATCTTTTGC
ATTATTTTGACAATATGCATATTTCCTCAAAATAATTTCAAATTCGTTTA
ATCTATTttttttttttCCACACAATTCATGTTTCCCCTCTTTTCTTTCA
TTATTTTCTACAAATTTATAAAGATTTttttttttttctttTTTATTTAT
AATATCACTATTCAAATTATTCTTTTTTATATCAAATAAATCATTTATAT
TAACACTGTTATATTCCATAGAAATTATTTCTTCCTCATTATTATCTTCG
GTATCTAAAAATGTTAACTTTTTTTTATTAAAACTAAAGTCATAATTCAA
ATTACCATTTCCATCATCATTTGGATTATTATTTCCATAAATTATTTCAT
TCATATATTTATTTTTATCATTATTCAAAAATTCGTTAAAACTTTTTTCA
ATCAAATTGTATAATTCAGTATATTTATTTTGACTGTCTATATTATAATT
GTCTTCGCTAATTTGATTGTCTTTAATTTTGAGTCCCCAATTTGATAAAT
ATTTAAAATTTAACAAAAATAAACAAAATTGTTCCTTTGATAAAATTTCT
TTTTCATTAATTATGTATAAAATTAAATTAGGATAATTTTCCAAAAAGAA
ATTATCCATATAATGGAAAGAAATATTCATAAAATCCACAATTACCGATA
TAGCATCATTTTTTATGCAATTATTTTGCCTGAACTGTTCATGTAATATA
GAAAATAATTTCTTACTTGTTAATAAATATTTGTCATTTATATCAGAATA
AATGTTTGTTGTTGGATTAACTAATGTAGGTAACACAGAAAAATAAGTTT
TTAAAAAATCAAAATTAATTAAATTATTATTTTTATTCTTAAAAATTTCT
TCATTTCCAATTTCGTCATTAATCCAGCTTATGACCATTTTAACTAGCTT
TATATAGCGATATGGATACATATTTTTAAAAGCTTTAATAGTAAGAAGAA
TAAGAGTGTTGTTTATATGATGATAGTTATTTTTTTCGAATAACTCTTCT
AATAATATTAAAATATATTTTCTTATTAAATTATTTTTATATTCATTTTT
TGTGGATAATTTACTTATTATATAAAACATTTTTATTAGTTCGTCTATTT
TATGCACACAATTGGAATGTTTATCatgtttactatttttaccattttta
ccatttttatcattttcaccattttcattattttcaCTGACATTACCAAT
ATTGTAACAAAATTGAAACAGCAATTTTTTGATAAAATAATTAAAAGAAG
GAAGCTCTTTATCGATATTTTTTATCATAGCTAACGAATTGATGGCCTTA
AGTATGTGCTCATTTTTTAAATAATTAATTTTTACATACATATTTTTTAT
TACTAACTTTATAATATCATGATTTATATAGTTCAGCTTATTCATATAAT
ATAATATATTACAACAATCCATATAACACATTTGTTTTTCGTTATATGCA
AGAATATtattattattatttttttttttttCATATTTTTCAGAAATTTG
AAACTTCATTTTATTCTCAAATTGATCTAATGTAGACTCGGATAAGTGTG
TCAAATTATTAAATTTGTTTTTATTTAATTGGTTTATTTCCAAGGTATTA
ATATATTTATAATTTATTTGAATTATATTTTCGATTTGTCTATACATATT
ATTTGTTATGCTTACCATATCTTTCtctttctcttCAAAATCAAAACAGC
TTTCAACTTTATTTATAGCTAACTGCCTATTTTCAAATAAGCTAATGTTG
CCACTATTGCTACTCAAATTCAAGTCTAAACAATTTATATCATTTTTTTT
AATTATTAAAAAGCTTAAATAATTTAGTGTCGAATCAAAAAAAAAATAAT
TAATTTTATCAATCAAATAAGAACACTTACTTACcccccTTAATAACATC
ACTATATCTTTTGTTGTAAAATAAACAGATAATATTAATGCATTTTTTAT
GAAATATAATAAAAAATAAAAATTATCATGTTTTATTTTACCAAATATAC
CTATTATATATAAATAATAATGAATATATTTTTCACACTTATCATATTCC
TCATATTTTATACAATTTGAAATTTTCAATTTATTACAAAAATTAAAATA
AATAAAATTTTTACAAAAAATATAATCATTATTATTTATTACACTTTTAT
CTATAAGCATATCAATTGATTTTATTAGTAACAAATGTGTGTTTAAATCA
AGAATATTATTtttttttttttCTAAATTATTATCAAATAATTTATACTT
TTCGCTAGTTTGAATTTTTGTTAAATATTCACAAACATTTTTATTATCAT
CTATTATTTCACTATTTAAACATTCCATTATTCTGTAAAATAATTTCAAA
GTAAATGAATTTAATAAAGTATCACGTTTGTTAATTATAGAATAATCATG
TAAAATATAAATAAGTGTTGATATTGATAACACATCATTTAAATTTCTTT
TAAATAATATAATTTCTGACTTGTTCATGCAAAAATTAAGATTATTATAC
ATTTTTTTAAAATATTGTATTAATTTTATTAATTCCGCTAAATCATTAGT
TAAACATTCTGAATAATTTTTTTCTTTTAAAATATCAAAAATAAATGAAA
AATAAGACAATGGAAGTAGATCTTTATATTTATTATTTCTACTTTTTATA
TTATTTAATATATTTATCAAATCTATATTTTTTAATTTATAAATATTACT
AGGAATTTTTAATATATTTAAAATATCATAATAAATATCATTATCAATTA
AATTAAAAAATTCGAAATCTTCTAATATGTTACATAATTGTTGTATACTT
CCATAGTTCATTTTTATATAAAAATTATTTTTTAATTTTAAATTTATTTC
GTTAATAATTTTTAAATCTTCTTTATTTAAAATGGAATTATTATCATTTA
TTTGGTTTTCTAAGTCTGTACTCATTTTGTTTattttatttattttattC
AAATTGTTCATATTTTTTACTAATTTTTTATTACACCGTAAAACTGATGA
AATTCCTTTTATTTGTAATTCTAAAGCAATATTATTTATTTTGTCCAAAA
ATAATTTTAACATATCTTCCATATTTTCATTTAAAATTAAAAAATTATTT
AACGAATTAACATAAAAATGATAAAATATACATATGTCTATATTATTACT
TTTATTTATTAtattttttatatttttaATAAATAGATCAATAAAATGTG
TGTGATAATTACCTAATTTAACCATACTATTTAAAATTAAACTTATACTC
CTTATTGGCATATTATCAAATATTTTTAAGCTTTTATTAATTAAGATTAT
ATATGAAGATATTATTTTATTGTTATCATCATATTCTTTATTCCTTTTAG
ATATTTCCAAAATATTCGATTTGCTAATTACATTTATTAGCTGTGAAATT
TCTATTGCATTTTCAGCTAGCGAAATAGAATATACTAACTTATTTTCAAA
ATCATTATATTCTTTTTTTTTTATATTTTCATATAACTCTTCGCATATTT
TAGTTATTCTTTTATTATCTTCTCCATTTTTTTTATATATTTCTCTATTA
AAATTAAATCTATGTCTGTATCTATATTCTTTATTAATCTGACCACAAAC
ATTTTCTCCTTCTATATGCTTACATTTGATTTGCTCATtttgttcatttt
gttcgttttgttcgttttgttcattttgttcgttttgttcatTATTTTTT
CGAATTTTATTTATATAATCGATGTTCAAGGGTTTTTTATTTTTATAAAG
AGACTTGGAAAAAAAAAATCTAATTGAACTAAAATTATTACGTAATATTA
TTGTCCCCATTATTCTTtccccattTTTTTCAAAAATGTTATTATATTTT
TTTATAAACATGATAAAAAAAACAAAaaaaaaaacaaaaaaaaaaacaaa
aaaaaaCTAAAATTATGTCAGTTATTCAATTTGTTAGTTATATATAGCTA
CTTTCATGGGTCAAGATAAAAGTGTAGAAAAATAAATCTGTaaaaataaa
tctgtagaaatatatctgtaaaaataaatctgtagaaatatatctgtaga
aataaaAAAAACTGATTATATTTTTACTTTGCAAAAACAACATATACAAT
GTAAAAGATCTAATATAAAAAAAATTGCCAAATCAGCTCTATGCATTTTC
CAGTTAATTATAACGCTGCTATACATAATATCAAAAATGGAGGAGAACAA
ATTAACAGATTTTATCATATGTTTTTTTTATATTAACAAAAAATTTTGAA
ATTTAAAAAATACAAAAAAAATGTTAAAAAGTTCGTTAAAAAAATGTAAA
GAAATTATGCTAAAAATATTATATATTATGTGAAACATCAATTTTTACAT
AATTAAAAAATGAACTAAAAAAAAACCAAACATTAAACACGTAAAAAAAT
TATGCATGTATGTAACATTTTTCTTTCAGTTTAGCAACTTATTTTTAAAG
CCTATTACACATAATGTTCCAAACGCATAAataaataaataaataaataa
aaaaataaataaatgaatatatatataCATTCTGTATCTTTTGCTTATTT
TCTTCATTTTTAAATAAAACATTCATTTGTTGTATAAACATATTTATTGA
ATTATTATGTCTTTACAAAAGTGTACATAATACTACTAGTCACATATATA
CGGAAAAAATAAAATGGCTATTATAAAGTTGGGttgggCTAaagttggAA
CTTATTTGTTGTCATCTTCTCCTGATGGAATTATTCCCGCCTTTTTCCAC
TCATTGTACCTTCGAAAATTTCCAAAAAACGCATAAATAACATTATTGCG
AATAAAGAATAACACAAACAATATGTGTGCAAAAATTATACACATAGTAA
AACTATTTTAATGATATACTATATAGTAGCATATACGAATAAAAGAAAAC
ATGGCAATATTAATTGGGGAAAAAATATAGACATTTTTGAAATAAAAAAT
ATGATTTTGCAACTATTTTTATATGTACTTACGTTGTGTATCCCAATTCC
TTTATTAATTTTTCTTCCATTGTCATTTtttcttCTTTTTCGTTTTGTAT
TTCTTTTTTAACATTTCTTACATAACTCATAGGTGTTTGTATTCCATCCC
CCGTAACCATCAAAACTAACATACTAAACGACGTAAAAGCCAAAAATTTT
ATTTGGCTGTCCTAAAAAaaaaaaaaaaaaaaaaaaaaaataaaaaaaat
aaaataaaataaaataaaataaaTTGGCTAgctagctaTTTTAAACAATT
TTCTCCAAATTATGTACATATGtgtgtgtgtgCTTAATTTATCTTTTTAG
TATATATTTAAAATTACTGAAAACTTTCCGTTTCTAATAAAAAGAAATTT
TTTCAATTTGTTCATCATTTTATTTTACAACAAAATTCGTCTTTTAAAAG
TATTAATATAGTGGCATTTTTTGTCAAATGGTAAACATTAAATTATATGT
ATAATAGGGGATAGTATATATCTAAATGGATAAGCATATATAAATTTGTT
TAGTTTGAATTAAGAACTATAAATATCTTTGCGTAGAGTTTCAAATGGTG
TTATTGGATACATTTGAATAATAAATTTTTGTGAGGTTAATTTGAACTCC
TCTTTTTAATTTTGAAAATAATTTTTCTCTTTATTTTTCGCGAtctcttt
atgtttcgTTTCCTACAACGATAATAATTATCGTAACAATTAATTCGGAT
TTGTTTTAAAAATATTTTCCTTTCTCATTATTTATGTACACATAATATTT
TTTTTAACGGTATACTATATTTTTCAAAAATAATATTATATAAATAAATA
AGCACAAAAGTATACATTTATTTGTATTAATAAGAGATATATTTTTGAAA
TAAaaaaaaaaaaaaaaaaaaaaTTATATAAAAAATAGTTTACTTAACAT
AGTTTTATACAAATGATGTATATATGAGCTTAAACATTTTTTTTATCTAT
ACCTTAATGTGGGTATTGtgtggttattgagtTATTATTCCCTGTTTTGG
GTAAACTAGCAAATCCTCATAAAAAAAAAGGAAAACATGAAAAATGTTTT
CTTCGATTTTTTCAAGCCCAAATAAAATATATTACTTATTGAACAATGTA
AATAATTTATTTTTAAAATATGAACAAGTAAGGAATCATAAAATTATTAA
GCCAAGGAATATTATTAAGATATGGAAAATAAAACCAGGAGATGAAGTGA
AAGTAATATCAGGAAAAGATAAAGGGAAAATAGGCGAAGTATTAAGTTGT
GATAAATTTCGGAATATGGTTAAAGTAAAAGGATGTAATTTAAGGAAAAT
ATTTATTGATAATAAATATGTTTATATTGAAAAAAAAATACACTATTCAA
ATGTTCAGTTAATAGATAACTTTTTAAAAACAAATACAAAAGTTTCTATT
AGATATACTGATGATAATCAAATAATAAGAATATCAAAAAAATCGGGAAT
TGTTATACCATGGCCTATTGATAAAAAGGTAGAATCTGAATATGATCAGG
AAGACGAAAACCCTTTAGACAcacacCCAGAGGAAGCTTTGAAGAAAACA
TATGACTATAAAACTGATGTAAAATTTATGAACATGTTAAGGCAAACAGT
TAATAAATACAATAGAGAGTTATCATAGTTATATATATCAACTTTTATAT
CTTAATTTATTCATATATTTTTTTCTATATCTTATAATTCGAAATATATT
AACAATACCAATTTGCAcacacatatatatTTAACGATCTCATTATGGAT
AAGCACAATCACCATTTTAGTGAAAATAAATAATCGCCATTCATTAATGA
TATATTCAAATTGGTAGAAACTTAAATACCCTCTCCGAATATAGCACAAA
ATAATTGAAAGAAAAATATTAGGGCGATAAAATGGGAAAGGTCGTAAAAT
TAATTAAGTATATGAAAAAATATTACGAGATAGCATAATAAAAATTAAAT
TAATAATTAACTTTTATTTTATTTTGCtttattttgccttattttgcttt
attttATTTTTTTTAAATACAAAATATTCTTTCATAATCAGCAAGTTTTA
AATTATCTCCTTTGCACACCCATACATTTAATATTAATATGACCAGTAAA
TTATTTTCAATAATATATCATGTCCATTTTCATAAAACTATATATCTTTA
ATTTGAAAGACAATAAATTGGTATATGAAGAATATTTTAACCACACCTAA
AATTTCACCTATCAATTATTGCGCGCTTTTTGAAAAAAAATAAATATGCA
TTCATTCTATATTATGCAAAAATATTCAATTTGCACAAAATATTATGACT
ATGTTCATATACAATTGGTGCATAATTTTCTCAAAAAAAATATATAATAT
AAAAATTATATAATAAAATATAGAGATATATTAAAAAAATAATTGTCTTT
TAATAGCTTTATTTACACATTACTTGTAAAGATATTAAGTTTTAACTAAT
TATTCCTTCGAAATATTACAATTATGTTTTTTCTCTTTTATAAAATTTAC
ATGTACATGTCATAATTTTATTTTTATAAATATTTATGTGGAACTTTTAC
CGATTTTATGCTTATTTAACTTTGTTATatatatatatgtataTATTCGT
ATGAATTTTACGATATTATTAATATATTTCATCACTAAACAGTTTTTTTT
TCACTATTATGTAATTTCCTTACGGTATCCCGCTTTATATATTTATACTA
AAATATGTTTTATCAATTAACTACGACAATACAATATTATAATTATACAA
ATATATTTATTCATATTATAGCCTAATATGTTAATAGCACTTAATCAAAC
AAACTCTTATATAATATTTGTATAAATATTCGATatatatattttttttt
tttCAATAATCTTGTGTAAAATTTATCAATTACCCCTTTATTTTTGCTAA
ATTACGTACATGCATTTTAAAACTGATATATAATATTTGGGTAATATTTT
TTGCATATTTTTTCTAAAATTTAtatatatatatatatataCGTCGATTC
AAAAAAAGTATGAACaaaaaatatgaacaaaaaatatatgaacaaaaaaa
atatgaacaaaaaatatatgaacaaaaaaaatatgtacaaaaaatatatg
tacaaaatatatgaacaaaatatatgaacaaaaaaaatatgtacaaaata
tatgaacaaaatatatgaacaaaatatatgtacaaaatatatgtacaaaa
taATTATATTAGCATTTTTTGAATATCGTAAAAAATATACGCTACATAAT
CATGATATATATACAGTATAAAATTATGTTAAATAGTAATGCTATATTAT
TTATTATTCATGTACTTAGAAATATTTAtatatatatataCAAATAATTT
TATTTATTATTTTTTTAATCACTTCCATTTTTAATTGTATAAACAAAAAA
TAAAAATAGCATCTTTTTATTTGTCATTTAAGCAGggggatttttttTAT
TTTTATAATTCATATATCAAGTGATTATTATGCTTATTTAAtttaattta
TTTTTTTTAATAAAATAATTTTCTTTTATAATACATATGAAAAATAAATA
GTTAATAAAAAAGTAAAATTTTTTTTATATAAAGCTAAAAATTTATATTT
TGTTTTGCTTATttttgcttatttttacttTAATATTTTCTATTTAACTT
GTATATTTTGCGATTATTTTTATATATAAAAAGAAATAATTCAAGGTTTT
GCGAATTTTATGTTTAACATTTATTTATATATATACATATGATACACAAA
CCCCTATATATTATGTTACTCTTTGTGATCATATTAAAAGAAGTAAAGAA
ATTGCATAATTATAAAATCAAGCTATATTACACTTATTCCTTTACTCTTT
AAATTAATTTTAGCATTCTTCATGAATTCACCAATTCGACATATGTTCAG
TTCATTTATTTTATATTACATAATATCTTTTTTAATGTTGTTTATTTTAA
ATTTAGTTTGTGATATTCTTTCGTCGTTAGTATAATATatatatatatat
atatgcatgcatACTTTGTATTTATATTTCAAAATAAAAGGGTATCAATA
TATATTTTTGAAGGATTATATATAAGCACATTCAAAATATATCTAAAAAT
ATTCGAGGGACTAATATTAAAAATTTATATCATATTATTGCGACCATTAC
ACATAcatatatatataTTCATATATGGAGGCTTTTTGTTTAGTATAAGA
ATTTTTCTTTGAGCGTTTAAAAAGCATATGTTAATTTATTTGTTATGTAT
ATATAGTCATATTTTTAAGGCATTTTTGTTCCTTCAGCATATAATTTATT
TTTATTTATTTTATTTTTTGCATATAGTTTTTTTTTATCATTATTTCTTT
CCTTTTTCTTACTCGGATAAAAAAATATCGCAGCATTCGTAGTATATATT
TATTTATTACAAATATATAAATATATACatatatatataaatacatatat
atataaatacatatatatataTGTATGTATATGCTACTCTTTCGTCATTC
AAGGAATAAAGAAAATCATAACAATGGGAATGGAGAATAACAAAATGATC
AAACAATAAAATATATTATAAATTATTTATATTAATTGGATATGCACATT
TTACTATATTTTTTTTGAGGTGTAATAATAATTCACAATTTGTGTGCAAG
TAAGGAATTGTTGTTTTATTAATTCTTaaggaattgtAAAAATCTATATG
TTTAAAAAATTAATAAATGAATaaataaataaatgaataaataaaaAGAC
GAATTAAAATCAAAAGGATCAATTTCAAAATATAAATCATTTTTGTAAAT
ATATTAGGACAAGTATAGAATTGGAAAATCATAGGATTGTAATTATTAAC
AGTACATATTTTTTTATTATTCCAACTAGCTATAATAATTtttttttttt
tttttttattaTTTATTAATATTATATTTTCAAGAAATATTATATAAGGG
AATGCAAAAATTATGTTAGCTATATTTGTTTGAAAATCAATTTTTTTAAT
AAGTTCAGGAAATAATATTTTTATATAATAACCATTTATAGGCTTTATCT
CATTTTCATGGAACCGTATTGTCTATATGCCCTAATATTAAGTTTAAAGC
TTCACACCAAAGTATGCATATATGATAtacacacacacacacacacatat
atatatatatatatatatataCTCTTTTATTTGCATTCCTTTTCTGTTTT
TCTGATTTCTTCAATTATTTTTGTGTGTAAGAAAGCGTTTTCTTATTAAA
GTAGGAAAAAATTTTGAGGATTATTTTATTTTCTAGTTGGTTTGGGTATT
AATCAAGAATTTTTACTTACGATAATTTTGCATACacacacgcacacaca
tatatacatatatattatatattatatatatACATATTTATACTTCATAA
AATTATATCATCATGATTAAGCAAAAGCGGTCCTATTCACATATGGAAAA
TGATGAAGGTATAGATCCAAATAACAATAATGAGGGTGATGTTTCGTTTA
AAAGGCAACGAAATAATAGTCATAGTAGCAACATGACGTATGGAAGTATG
AACGAGGAATATGAAAATGGTGATAAAAATAATAAAATAAATAATGGTAA
TATGGAAATGTTAATACCATATTGTATTTTATTGCCAAATAGGGCAATCG
GTTATGTCATTGGTAAGTCAGGTAATAATGTACGTGAAATTGAAAACATA
TGTGATGTTATAATAAAATGCCAAAAAGAATTTGATATATCTGTTTACCC
TCCTccCTCTGAAAAAATATTAACAGTATCTGGTAAAAAGGAAAATAAAA
AGAAAGCATTAGAATTGATATTAAATAAATCTAAAACTGTTATGGATTTT
CAAGAAGAGGATGGAAAGGAATCTATTGTTATTATTGTGCCTACTAGATC
TATTCCAATTATTATTGGCCAAAAGGGTTCTAAAATATCTTCATTATCTG
AAAGATCGTTATGTGAAATTAACGTTCATAAGGATGATGTACCAGGAATA
AAAGATAAAGCTATTTTTATAAAATCAAatcaaATAACAAAAATTATTGA
TTGTATAAGTATTATATATGATTTATTAGAAGAAGTTGCAGAAAATGGAA
TATTAGAAATAGCAGAATTTCCTGGAATTTCGAAAAATTTCACATCTCCT
ACTAATAATATTGGTTTGTGTGGTCCtcctcctATAAATGGTTCATCATC
TTTTCATGAAAATTCTACTGCCAATAGTGTTAGTGGTTTTTCGAATCATT
ATAACGATACACATTCTATGAATTCCGGAACAAACCAATTTAGAGGATCT
AGAAATAATAATAATATGAATTATaataataatATAGGAAATAATGGGTC
AAAATTTTCTATGAAAAATAAAGAAAATAATTATTATGATAATTACAGTA
ATAACAATATGGATGACTATGATAACTTTTCTGTTCCACGCGAAAAAAAT
CTTTTATTACATAAATTTGGAAAAGAATCTAGTTCTTGTGTTATTCGTTT
TGTTTTAGATGTAGAAACTACTGCATGGATTATAGGAAAAGCAGGGTGCC
ATATAAAAGAAATTCGAACAATAACCGGGGCAGGTGCAGTAATTGTAGAT
GCTCCTGATAATATTGAAAATGTAAAAACATGTGATCGTATATTAACGTT
ATCGGGTTCTCCAGAAAATAAATATAATGCATTAAAATTAATAGTTAAAC
AAATGGAAGAAAGAGAAAAAAATATTAATAATTCTATGCGTATGTTAGTT
CCTGGTAAAGCAGCTAGCTTTCTAATAGGTAGAAAAGGTTCTATAATTAA
ATACATTACTGAACAGTCTGGTTCTCAAATTCAAGTAGCTAAAAATAAAG
AAAGTGAAAATGAAAAATTAGTTTTAATAAGTGGATCACCAGAATCAAAA
ATTTTAGCTTCAGTTCTAATTTTACAAAAATTAGAAGAATATGATAATCC
TATAATAGCAAGAGAAGGATTACTTATTCCATTAAATGATTTATATTATT
CTAAtaataataataataaAAATTCAAATATGAAAAAAAATAATAACTCT
TCTATTCATGGAAATGGTAGTGGCCCAACAAGAATGATACAAAATAATGT
AAGAGGTTCTATCAATAACAATAGTGGTGGAAATAATAGTCGATATTATT
CTAATTCAGTTCTAAACAATAATAACATAGGTAATAATATGAACAATCAT
ATAGATAATATAAATAATGATAACAATAATAACCCGTCTAATTACCGTTA
TGACAATAataataataataataTGAACaatatgaacaatatgaaaaatA
AAACAGATGCAAAAGAACAAATTGAAAACATGTTTTTAAATGAAATTTAT
AAATCTATACCTATTACTTCATTACCTAAAATATTATCAGTTAAACAACC
TTATACTATTGAATTAAATATGCCAGATGTGTATTTAGAAACATTTGATT
CACAAAATAAAGATGGAAAATCTTTAATTGAAGAAATAATTGAAAAATCA
GGTTGTAATATATCTATATGTACTGATTCTAATGATTCATCTTCTTACAC
ATTTAATGTATCTCTTACAGGTTCTCCTTTAGCAAATTCTTTAGCTATTT
TAATGATACAAGCAAAAATATTTCATTTTGACTGGTTTTAAATATAACTA
ATATTTTCTTTATAATAGTTATTCCTTATCCACATATCTATTTTCAGCTC
ATTTTGTACACACCTTTGTGTGTTATATATTACAGGAAATATACAAATTT
TATAAAaatttataaaaatttgtaaaaaCATAAAAATTCGTCAATTTGAT
ACGAAAGGGTATGGAGAGgggGATGTCACTGGCATATATCACTTTTTTGC
AAAATCAAAATCTTTTAATTTTttttttttatttatttattATTTATATT
TTACCACTTCTATCCATGCCTTCATATTAGTTGTATAATTTATTCAACTA
TCCATTTATATTTTTTTTTTGTATGCGCACAATTGTTATTCGGTTTTATT
ATAATTTATTTCATATTTAGTAGCTAATTTTTTTATAACCCATTGTTAAA
ATTTAGCTTACTTGCATGTATATATGTGCATATATCTTTATTTTTGTATG
TCTTATCAATATTCATACATTAATTTGTAAATGTATTTTTCTAAAAAATA
AAAACCTAAATTGTATATATAATTTTACAATTTACTGTAGCATATAATTA
ACATAATTTTCTCTATTTTTTAAATAATCATATTTTTAATATATAAAAAG
GGGCAAAAAGTTTTTAACAAGTTTTAATGCATTTAGCAAAGCATACATAT
TTCTTCAAAAAAAAGGAAATAGAAAAACAAAACAAATAAATATTAACATA
CATGTTCTTATATTATTTATGTAAAACTTGTTCATACTTTTTTGCTATTT
TATATGTACAAATAAGGAAAAATTAATTATAACCAAGTTAAAaaaaaaaa
aaaaaaaaaataataataataataGCTCGACATATAAAATTATTGATTAT
GCATTTTTGATTTATTAAAAAAAATATAAAACAAATTTTACGATCATCGT
AAAATATAGAATTATatatatatattttttATACTTCAATAAGTTGTATT
ATATTAATAATTATACGTCTATATAATCTGACGTTTCAATATATAAGATA
AGTTAACATGTTTTGGGAAAAGAGTGAAAATGACACAATTTTTATTGCTC
CATTTGTAATAAGGTGGAAAAGCATTTCATTTTAAGTTGAATAGCGCTTT
TGTTTTTAAATATTCTTGGCTCTATAATAAATACATGAACATGTTAATAT
AAATATGAGAAATTTTGGAAAACAAATAAAATCGTGTTACAcacacaAAT
GTATGAATTTTATAAGTAGCTTATTGTTTATACCTGAATGAGGTGCATTT
TTTTCTTCGCTGGGCTTCTATAATCTTTCACTATTGTAATATTGCTGTGT
GAAAAAATAAGATAATATATATTAGTATTTTTGTTGAAATAAATCAAAGA
AAAAAGAACAATTTACACAAAGGAATAAAATTCCACTTTTATAAGATTGA
AACATGTATTACATGAATTATAGCTATAAAAAATATATATTCATATATGC
ATGAACAAGCAAGAAAAAAAAATGAAATATGTTTTTATTTTTACTAGTAA
TCAAATTTAGGAATTCCATGATTTTCATCGAATATTTTCAAATTATGAAT
TTTGTTAAACTCCGAAGAATAAATATCAAACCAATGTCTCATGTACGAAA
TAGAATATGAATCTCCTTGAAACTAGCGAAAAAATGCATAAAaaaaaaat
gtatatatatatatatatataGTTTATGTGTGCAcagagataTATAAAAT
AATTATGCTTTTAAAAAATATCCTTGTATATAATATTGTCTATAAAATGA
ATGCAACATATTTTTCTTACATGACCCATGACAAATTTCCTTCTGCATTT
TATCCACCCTACTAAAAACATTCGCTTAGCTGTTTTGTACAATTCATCAC
AAAAAACAGATCCACCATCTGAAAAAATTCAAATAATTACACCGATAAGA
AAAATAGGAATAACGATAAAAATAGAAACTAGCCAAAATAAAACTATTAA
TAATGTAATAAAATAAACTTCATAAACGAACCTTCAAATATCCCATTAAT
TTCAAAACGAAACTTTGATTTTACTTCGTGAAAATTCGTTATATCATAAT
TTTTTTTTATTTCCTCTTTTTTTACGAGAGggggTTTATATTTGCGAAAT
CCTGTAACCTGACCCGTTAATAAAaaaaatatatataTTTAAATATAGCT
AGATTGTGCATGTAATatatatgtgtgtgtTTGAATAAAAAATATATTTG
AATTTGATtatttgaatatgattatttTTCATCCTTTTTTATATATGCAA
GTATGCCCCGTTTTTATAAACTATCGCTCTACATATTATTTGGTGTTTCT
TTATATTTACCTGCCTATTTAAAATATCAAATTGCGTAGCAAATTCAGGG
TGCCCTTTCCTTAATTTAGGCTCCCATTTGTCTTTTTTTTCGAGTAATAA
ATTTTGTCGAAATAGAAAGTGAGGTTTTTTCTGAACGGACAGGCTCAATC
GACTTCTTATTTTTTTAGAAACAGGCGTCGGTATCATTTACACAGTACAT
ACACATTTAATTTGTAAAAATAAAGGAAATGACCCCAAGGTATATAATAT
AGAAAAATACACTAAATTTAATAAATACAAAATAATGGAAATAAAAATAA
AAATTAGCAATTCAATGAAAAAGTGTGAAGAAAATTATATTTTTTAAGCC
TATCATATATAACATATttttttccccctttTATTAAGCGGTATCATGCT
TTCACAACATAAGCTATATAAATTAAATAAATAAAATATTAATAATATTA
GGAAATTAGTATGTATAAAATAATTTGTCACATTATATCTTCCCCTTTAA
TTTTAAATAATTGGCAGATCCCAGTTGATGCATCTTTTTTCGCCCTTTTC
CAAAGTATATAATTAGATAAAAAACGATAAAAATTGTATAATTATTTTAT
TTGTAATAAAAAAAAATAAAAACATaaaaataaaaaTTTACATATACATA
TTTCTTTTGCtttcttttattttctttcattttctttcattttcttacat
tttTTACATAAATATATGCGGATATATATATTTGTGCATTCCCTTTTCAA
TGGCACTATATTTTCAATAGATTTAATAGAATATACATATAGCATAGTCT
TtttttttttttttttttCGTACAAAACATTTATACATTTTTTGAAAAAC
GCTACTAGAAATTTATTTATGACAAAAacacacacaATGATAATTTGTTA
TTTTATGATTATAGAAGATATAAAGTTATATATTTAGCAAAAAAAATAAT
AATAAATTTATGAATTATATGTTATATATTTTTTATGAATACACTTAAAT
TACACGTACACATGTATTATAATCAATTTACATATATGCACACATCCCTC
GAAAAAAAAAATGAACGAATCAGCTAGTAGTCCAATTAAGGCAACATGCA
GAGACATGGCCTTAAAAAGTAGTTTGCATTCCTTTACATTTAGTCTCAAA
GATTTTGATATAGCAGGATTTCTGGTAAAATCAAAATGAACACTATACAT
ATGCATATATATATGTATAGatatgtatATGtatatatatgtatagatat
gtatatgtatatatatgtatagatatgtatatgtatatatatgtatagat
atATGTATAGGCATTGGTACATGTATATTTCTTTGTATACATTTGTAACA
TTAAGTAATAAATAACAAGTTCCAGTATTATCAACATAATAATATTTTCT
TTTATTTATTTGGATTCTTTTTTCAAAAAAATTATAATTTTGTTTTTAGG
GAGATGGAGCACATGGAAGTGTATTCTTAGCATGTGAAAGACGAACAAAT
TTCATTTGTGTTTTAAAATGTATATCCAAATCACACCTAGTCAAGTAATA
CTAAATAAAATTATATGGTTAACAGCATAGTTGGTTGTGTATATCTTTCA
AATTATTTATTCAGAAGCGATGGTCTTATCTCTGCTTCTTTGGAGCCGTT
TTCATAACATTTTCATAAATatatatatattttttttttttttttttttt
tttttttttttGAGCAGAAGTACGCAAGAAGCACTTTTGAGAAAAGAAAT
CGAACTCCAAGCTCATTTAAAACATCCCCATATTGCATGGTAATAAAAAT
AAATATATTTTATGCAACAGTTTTAATCAATATATATGCATCACTTTTGT
TACAATTTTATTTTCTACTTAGCATGTACACATGGTTTCATACAAGTAGC
CATGTATTTTTTGTTATGGAATATTGTTCAAATGGTGATTTATTTACTTA
TTTAAATGAGCATGGTCCATTTTCTGAAAAAAAAGTTGCAACTATGTTAT
TCGAAATTATTTGGGCAATAAGGACATGTCATGATAAAAGAATAGCACAT
TTAGATCTTAAGCCAGAAAATGTTTTAGTTAATCATGAAGAAAAATGTAA
ACTAGCTGATTTTGGATTATCTGCACATATAGGATCTAAACATAAAAAAA
AAGGAATTTCTCATTATAGAGGTACCCATGATTATTGGTCTCCTGAACAA
TGTGCTAGACACCAAAaaaaaaaACAAAATTTTGGAGAATTTGATCAAAA
AACAGATATATGGACACTTGGTATTTTAGCTTTTGAATTAAAATTTGGTA
GACccccTTTTGGATCAACTAATGAAGAAAGAGAAGATATTATTATGAAC
AGAATACAAGATTATCATTGGAGTCAATTATTTTCAGAAAAAGTTAAACA
AGATTTGATAGATAAATTATCTCCTGAATTTAAAAATTTTTTAAATCTAT
GTTTAGATAAAAACccaaaaaaaAGACCAACTGCTGAAGAATTAATTCAA
CACCCTTTTATTTTTATTCATAACAAAAATAGACCATGCATTAAATTTTA
TGCTACACAACCAAGAGGAAAACAAGGCCCAAAATTAAGTCATAAAGGGT
TTAATGAGCAAGATGGCTCCTTTCTCACTCCAATTTGGTTTCATAATAAA
TAGACACAGAAAATATGCATACAAATGTGTATTTATTTTATCACTTTTAC
Atatcacttttatatatcacttttacatatcacttttacatatcactttt
atatatcacttttatatatcacttttatatatcacttttatatatcactt
ttacatatcacttttatatatcacttttacatatcacttttatatatcac
ttttatatatcacttttatatTTTATAATTTTGAATATACCccTttTTTT
AGTACATCATATATAAGAACATAAATTTGTATCACTTTATTATACTATGT
TATATAATTTGGAAAGTATGAAAAAGTGACCATAATATTCATCTTCATCC
ATTTTTTATGTTTTTAAATTTGTAATGCATTCTCTCCCCATCTCACAGAC
CCATAAATGGGGACCACAATTAAACCGTACACAAATAAGCTGTATGcaat
taaaccgtatacaaattagGCTATATACAAGTCCTTTTTTATGTATATTT
TTACAACTAtatatattttttttttttttttCATTTGTTTTAAGCTACAT
ATCAGTTATACAGAAAAATAACACAAAATAACATAAACGAATAAACACCA
ATTAAAATATTGTTGATAAAATTATCGCAAACTATAATGCATATACACGA
ATATATACATATTCCGTGTGCAGGTAAAAAAAAACATAAATCGGTAATTC
CATTTTGAAAAGAATAAAGGATTAATAAGTTTCCAaaaaaaaaaaaaaaa
aaaaaaaTCAGGACAAAAAAATAAACTAATATACAATCTATATTAAATTA
TTATGAGATATATAATCTCTAAATATTCCATATAGCATTTTTAAATTCAT
CAAAAATTATTTTATtattattatTCAAGTCTATAATTTTGAATATATTT
TTTAATATATCCTCCTTAAATTCGTTGTCAAATTCTTTAGCTGCATTAAT
AAAATCTTTCGATGTTATAAATCCCTTTTTATTTTCATCAAGTATTTCAA
ATAAATTTTTAATTTTTTCTTTTGATTTAAATTCATTAATATCACAATTT
AAATGACTTATAAAATCGTCTAGCGTTACTGTACTACCATATATGTGAAA
ATAGCTAACTAGATCATCACATAATTCTTCATTATGATTTTTAAGAAGGA
ATTTTTCTATATTTTGTATAGGTACATTTTcatttttatttttttttatt
tTATTAAAAATATACTCTAAATTGTTTATTTCATCAGAGTTTAAAAATTT
GTAGTTACTTTCTCTTTTTTTATCATCTATCTTTTCATCCATTTTTAGCT
AGCTATTTTTTTATATTAATACAAAaaaaaaaaaaataataataaAAATA
TATGACTTGTTAATATAAATTTGACCTAAAAATTATAAACATTTATTTAT
AAAAAATAAAAATAAAATCTTTAAAATTTTCCCTTCCTTTACAATCTCTA
TTATTTTCCATTCTCAAAAGAGAaaaaaaaaaaTAAAGTCTTATATGTGT
GAGTAAAGTgtgtgTTAATCAAGTTTATCATTTTCCATTTGAGCTAGGTA
GGTGTCTTCCGAGGTGCCATAAACGTCCTCAAACTTGAGCTCCTGAAGTG
GGGAATTGCCAAAGGGGCATTAAAAATGGGTAGAAATTAGTAGAAAATTG
CAATGAAAATGGAAAATGAGTAGaaatgggtagaaatgagtagaaatTGC
CATGAaaattgcaatgGCGCGTGTATTTCGCCACGCAGCTCTCCCGATAA
AGTTTGCTAACATTTTTCTACGTTTGCTTTCCTACCTTAGATTCTAAATA
CTGATGTATGTGCAGACGTATATTCTCATATGTATGTTGAAGAGAAAAAT
CAAGTAATTTGTAAAGCGTAAATTCCACTGAAAAAATTAGTGAAGGAGTT
AAATTTTCTTTTTTGTCTAACTTTTGAATATATATAAGTAATTTTTCTAA
AATATGTATATCATCATGTTGATAAAATTTTAATGATAAAATAAGACAGG
TAGCTGCATATAATTTTCGATTTCCTTTATGAACATATCCTTTTATTACT
AATCTTTCAAAAAAAACCCAAGCACATGAAATAGTAGATATATCTATTTC
AGGAATATGATTAACTAAATTAAATAAATCAATTTTTAAATTTCTTAATT
TAGATAAAGTTAATGATTTATGTATCCATGGATTTATTTCACTAAATAAT
TCATTCACTTCTTCTTTTAATTTTTTATGTTGAACAAATGGAATAATTGA
TACATTATAACTTTGAAGACATAAAACTGTATGATGCTTTCCTTGTTTAA
AACGAGGATTAAATAAACAAAAAGCATCATATTCATATTTGCTGGGTGTT
AATAAATGTTCATATGATATTCCTTTATTttttttttttttttttGTAGT
ATTAAAACTCAAGTTATTTTTTTTATAAATTTTTTCTTTATATTTTTTAT
TTTCTTCAAAATGATCTTTATCAATATTTAAATTATTGTAATTATATTCA
TAGCTATCTAAATAGTATGAATTGGATGATAAATTGTGTCCATCTTTTTT
ATCTCCATTTTCAATTATATCATCTTTATTTTCGTAAAAATCAATAATTC
TATTTGTATAATCATCTGTTCTTTGCTTATTTCGATATTGAATTTGTATT
TCATTTTTTTGTCTATAATTAATCAAttcatttttttgtctTTTTTGTAT
AGTGTTTGATAATATCCAATTGTATAAAAAACTAAAAATATTTTTTTCAT
CtttttcatctttttcatctttttTATAtttttcatcttttttatatttt
tcatctttttcatctttttcatctttttTGTTTATGCTATATTCTTCTTT
CATGCTTCCATAATCAATATCACTACCCGTTTCTCCAAAAAAATGACccc
ctttttTATAATTCGAAATCTGATAATTTATAAAATTTATATTATTCCAT
ACAATACCAGGACCCATATTATATGACAAACATATGTTATAATCATTTTC
ATAAGACATTAAAATTTTTGGAAACCCTCGATTCATAATTGAATTATCAG
CCTCATCATTTGTTTTTATGTAatttgtttttatgCCATTTTCTTTTGCA
TAATTTGTttttgcataatttTCCtttgtgccattttcttttAGACTCAA
ACTTGCGCTACTATTATTGTTAAATTTTCGAACATTGATAATTATATTGT
TTGGAATGTTATTATTTTTTTCATAACTATCATCAGGATTTATCCCATGT
ATAATTCTACTATTAGATCTTTGATTCATAtatttttttttttttatata
TTGAGTATTGATATTATCATTTAGATATTTATCATATGAGCTTAAATAAA
AATAtatatatTTTTTATTTTCCTTTtttatattttcctCAGTTTTATCA
CACACTTTACTTATGCTACTCTCATTTATATatttttttttttttttttt
ttttttttCTTCTGAGCCTGACTCACTactactactTATTTCACCACCAT
CCTTTTTGGTTTCTATAATTGTATTTAAAAATGTGTAAGCATCTTTAAAA
AAATCATTATAAATATTAAAGTAATCCCCATCTTTCATTTTCCCACTGTC
ACAAAATTGCAAAAAATATAAAGAATTAAAAATTCGCAGAAAATATAATA
AAATTTTAAGACCCTTTTGGAGAGCTAAAAAAAATTGTTTCTATAATTGA
AGGTTTCATTTTTTCTTAAACATTCAAAAGATAAATATTGCAATAAATTC
AGTGTGTTTATAAGTTTGAAAATTTTATCCATAGTTTCAAaaaaaaaaaa
aaaaaaaaTAACACTTAGAATTTTTAAAAATATTTACTGTGTGAGCAAGT
AAAATTTAGAAATGCCACTCACAGACTTAATGTTGAAAAaaaaaaaaaaa
aaaaaaaaaaaaaaaaaaataaataaatGaataaataaatgaataaatga
aCGATGATAAATAGGATGTACTTTTCAAGGAAATTGAAACATATCATAAA
CATTTGTAAGAGCATTGGTAATATCATTTTGATCATTTATGGTTTTAAAA
TATAATTTATGATTATATCCAAATTCCTTATTAATAAATTTTGTAAAGTC
TTCATATTTATCTATGGAAATATTTTCATCACAATTTAAGTTGCCAAAAT
ATGAGGTGTTAAAATAAAAAGAAATGATCCCATCAATTTTATAATTTTTT
AAAAAATTAAATTGATAGAAATAATCAGAAATCTTATATTTATTTTTAAT
AATTGGGAAACCAGTTAATAATATGTTATTTTCTGTATTTTTTATTTTAT
TAATTACTCTTTCAAATATTGTTTTTATTTCAATAGGATCATCTGAATTT
TGTATTCCATTATTATTCCCCAACCATTGGTTTTTTATATGCCCACACTC
TCCACATccacactctccacttccacactctccatttccgcactctccat
ttccgcactctccatttccgcactctccatttccgcactctccatttccg
cactttccatttccacaatttccatttccacaatttccattATTTTTTCG
TCCTCCTTTTCGcccccTTTTGATTTTATTTTTGATCTTGCCTTTTACAC
ATTCCTCTATATATACATTCTCCATGTTGATAGAAATAAAATTTTTTAAA
ACTGAACATATCATAAATGATATATAAAATTGTAAATGTATATTTTGTGG
CATAAATAAAATAATAATTTTTGGACAAAATATATTATCACAATTATTTG
GCAAATTTCTGTTTAAATATATACAACTATGTTCTATATTTGGATACTTA
TTTAAAAGTGAATTTATTTTATGTTTCCATTTTTTATTATATTCttcttc
ttcGCTACATTTTTTTGTCTTGAATTTTTCTTCATTTTTTATTATGTCAT
TGACTTGGCTATTTTCCAAACTCAATTTTTTTTCCTCTTTTTTATATGAC
AAATTTTCATCTTCCTtttcttcttcatTATATTCTATACCACTAATCAA
ATTAAAACTACTTTCTAATTTtaattctaattctaCTTGATCATTTTTAA
TATCATCATCCATCTTAGATATTTCGGTAGCTATATTATCTTTCTCATTT
TTCGAACTTTGATATTTTACTATTTTATAATCATTCAAAATTGGCAAATT
TATCTCTTCTCCTTTTTGATATCCCTCAACTTTTTTGAAATAAATGAAGT
GTATTATTTTTTTTAGTTCAGCAAGTTTGAAGAGTTCGCCCTCTTTCACt
tcgcccccttccttttctacctcttcTTCTTTCGTTTCCTcttctttcat
ttcgcccccctcctctttcacttcctcttctttcatttctccctcttcct
tttctccctcttcttctttctctttttctttcAcTtctttcacttccccc
tctttcgtttcctcttctttcgtttctccctcttcttctttctctttttc
tttcgcttcttCATTTTGGAGATCGAGCAGAACGATGTTTGAGAACAAGA
AGTTGGTTGAGCTTCCTAATTTGTCTTCTAAATATTTTATATACACTTGA
ATTTTTATTTGCTCTTtttttttttttAGTAACTTTTTCAAATACTCGTC
TGATTCATTTTCTACAATAGATGCATGTACATCTTTGAAAATGTCTTCAT
AAAATATAAATTTAAATTTGTCATTTTTATTTTGATTATTTTTTTCTTTT
AAATATTTTTTTAAATCATATGTATCTGGACAATTATAAATAATTAATTT
GGGTTTTATTTTTTTTTCTATTTCCATCAAAATTTTGATTTTTACATTAT
CATTAATTTGAGTCTCATTTTTTATATTGATCAAATTTGCATCTAAAAAT
GAATCCACAGAATTGGATTTCTCTTTAGATTCTTCATTTATTTCCAATAT
TTTATTCTCCTTTTCAATCAAACAAGTATCATTTTTTATTTCGTCAATAT
TAACATAATCTGATTCTATATGTCTAACATTATTTATTTTAAATTTCTCA
TCTTTTAAATCTAATATTAATAATGAATCTGTAATCTTAAAATAATAAAA
AATTGAACTAAAAGATGTTTGGAAGCTTTTTGAAAATTCGAAATTTGATA
AATAAGAAATATCATTTCCTATAAATATACATAATTTTATTTCAAAAAAA
AAACTCAATTTTTGTAAATCTATTAATTTTAAATTAGTAGGAAATTCTGA
AAATATAAAATAATTAGAATTAGTTTGTGAAGTAAAATATAACATTTTAT
CTATTATTGTATTTATTAATATTTTATTTTGATATTCTTCATTATCATAA
TTCAAATTATCGAAAACGTCATCTACAAATTTTCTTGTATTCTTATTTTT
ATAAGAAACTTCGTCATGTTTATTCATAttattcatattattcatattat
tcatatCACAAAAAATAATATCTGGATATTTATATTGCAAATACAACCCA
ATAAAACTAACATCTATATTGGTTGTATTACATATTAATATAATTttttt
ttttAAAATGTCAAAAATATTATATAAATAATTATTACAATTTTGTGTTA
CATCATTTTCTTTTTCATTCAAATTGAATTTAAAAAAATTTGGATTATCT
TTCAATTTTTTTGCTATTTCATTTTGATAAAACTCGTAACTTAGTATACT
CTTATAGTTATTAGACAAATTTTCTTTTCCACccacccCTTTAGTGAACA
CTTCTTTAAATTGTAGATCCCTTTTAGAATCAAAATAAAAATATTTTATA
TTTGAGTGTGTCTTTTTTATGACCAAGTTAATATACTTTTCGTTAATTGG
AGGGTTGCATAAAATCATATTTTTATAATTATCATTTTGCAATTTAATAA
TTTTTTCAATAATATTCGAATAGATGAGAGATGAAGAGTCAGGAGAATAT
GTCTCAGACAAAAAATATTCATCTGTGTCGTCATTATTTTCATAGTTTTG
TTTGTAATGTATTCCTCCAATAGTGGAATCATAGTGGTTCTCTTCATCTC
CTCTTTTGTTTATGCATCTAGTTTTACCATTTGACAAAGATAAATGATTT
ATAAAAATGTAATTATAATTATCTATAAGAAAATTAATAATATTTTGTAA
TTTTTTTGTTTTAACACCCAAAAAAATTATTATATTATTTTTAAATTTTT
TTTTAAATTCAAGATAATAATTATCTATATTTCTATATATAAGTATTTTC
CCTTTATTTAAAAATTCTTGTCCTATAGAATTACACTCAAATTGTCCAAT
TCCATTTATATTTTTATCTTTTAAAAATAAAAAAAAATCGTTATAGTCAT
TATTTTTATTCAAATTTTTTTTTAAGTCAACTTTATTCGCAAAATTTCCA
AGTAGACAAAAAGAATCAGAAATTATTTCATTTTTTATTAAATTTGAAAT
ATCAATAATATGTGAAAAATTTGTTAGAATAAATTTATTATATAATTTAT
TTTTTTCTAATGTTttttttaaaacccttTTTGTTAATTCGACAGTTAAA
TTTTTATATTTTTTTTTTGTATATTCAATTTTTTTTCCAAGTAAAGAATT
ATTTTTTTCTTCATTATTACATAACTCATTAAGATTCAAATTAATATAAT
TTAATTTTTCAAAATATTTTATTATTTTTATTTCGCTCACTTCGTTTGTT
TCATTTATATTTGGTATTATTATAAAGTTTTTATTCTTTTTTTCATTTTT
TTCGCTTtttttttcgcttttGGACTCCATATCTTCACATGTATATCCCT
CATGCTGGTTACTATAACATATATCATTATGCCGTTTTACATTTTTATCT
AAAttatctaaattatctaaattTAAATTCATGTATTTGTCTATCCATTG
ACTTATCCACATGTTTGCAATATTGGCATTTGGCTTTTCTTGACATAAAT
TTCGAAAGCATTCAATAAAAACATTCTTTAATTTTATATTATCATGTCTA
TTTTTAAAAAAATTAAAATTTTTACAAaaaaaaaaATTATTTATTTGTTC
TACTGTAATTATATCATTATATTTTCCATTATTAAAAAATTTTTTTGTTA
AAAATTTGATGTTATTTATATTTTTTACTAAAATAATATCATCATTATTT
ATACAAAATATACTTCTAATACTATTTGGTCTTTTTATTTTGGATTCATT
TACATTTTTTGATCCCATTAAATAAAATAAACAAGTAATACAATTTATTC
TAGATAAAATTATAATTATCATAAATTTCTCTTTATCCCAATTAGCTATT
TTATTTATTCCTTCTTTTTCTAACTCCTTTAAAACATTTTTATCATTTTT
AACTATTTTCTCTTCTAATATCTTAAACCCATAATTCTTTAAATACATTC
TTAACATTGTTAATTTTTCAGGATTTCCCAAACTTTTTTTTATTACTAAA
ATTACATTTTCATTTTTAAATTGGCTTTTAGAAAAAAACATATTTATTTC
TTTGTCTATTTTGCAATCATCAGGAAGGTGCTAAATTGGTTCAAAAAAAT
GAAAACATGTTTACGCAATTTTGGCAAATTTGTCTACTGCACGTATGtat
gtATCCATGTATAtatgtatgtatccatgtatatatgtatgtatccatgt
atatatatatgtatGtgtatgtgcatgtgTATACGACCTGCCCATACAAT
GCCAAAAGCTATTATTTACCCATATCATTTATTTTACCATTTTAAATGCA
CTTACCACTCCGTTCATAATTTCGTTAGTCCCATATTTCCTTTTTAAACA
GCTAGTTGGAATATCTTCAAAATTCATTTTTGATAAAGATTCACCACATA
GTATTCGACATCGGCTTATACAATTTATTCCCTCTACAATAAGACAAACT
ACATAAATAATAAAAAATATAAAATTATATGAGATAAAAACATTTTTTTT
ATATTTGTCAATATATAATAAATTAACCAATATTATTCTCCTTATTTCCG
TTTTTTATAATTAACCTATTCCTTTGTCTGAGCTCATGAAATCTATCAAG
CTGCTATAATATTCCTGTTTCAAATGAGGAAAaaatggggaaaaaatggg
gaaaaaatgaggaaaaaatgaggaaaaaatgaggaaagaatgagACCCAT
TTTAAGGTGCATACCTTATCCACTATATCCTCATAAAGTCTTTTTGCTTT
CTCAATAGTTAGTATCTCTCTTTTTACAGAAACAATTAATAAATTAAAAT
TCAATATGTCATTTATTACATCACTTATTTTGTTTTTTTCTATAACATCG
GGTTTTATTATTATTAAATTTCTTTCCAAATTAGTTTTATCGAGTGGAGG
GAAAAAATAATTCATGTCTCGAATAAAATACCACTCATTTTTGCTGAAAT
AAAATGGTATGTCTTTACATTGTAAATTGCACTGATATTCCAAGCTACAA
AATAGTAAAAGGGTGTGGACAAAATATGCATACTCACACGTAGCAAAATG
Acatactcacatgtggcaaagtggcatactcacatgtagcaaaatgacat
GTACACAATAGCAATAGTGTCCTGTATAACCATTCGAAATAGGATTCGTC
CTTTATAATTATCGACGTATGCTTTATTAAACGTCTTAATTTTGTGCGTG
CTTCTCCATCTCGGTGCTCTATTAAACAAATAACACTCAAGCCGCTTTCT
ATATATTCATAGAAATCATCTATATTATTGTATTGTTCAGGCTTGTAAGT
AAATATCTCTTTTATATCAAGCTTCAAaaaaaaaaaaaaaaaaaaaaaaa
aGACGTAGATATATTAAATTAAGCTTAAATATAACATATTTCTAAATTTT
AAGATTGACTAAAAAATAGACAAAAACAACTTGTTATATCATTACAGAAA
ATAAATACAACGGATTTTATTTAACTTAAACTGATATTTATACAATTATT
ttttttttttttttCACATAAATATAATATTAATAATTTTTTAAATTGTA
GGATATTATTTACTTTATTATTTTTGTTATGCTTACTTTTGTTAAGTGCA
CTTTTTTTTTATTTAAAATTATAAAATTTTTTTCCTCTAATTTTTCTATA
ACTTCATCATCCTATATTATATGATAATATATAtatatGTTTATAtgtat
atgtatatgGGCATTTAGTTTGCCCCCTTTATTGATATTATTATCATTAA
CATAACCAATACAGGTTTGTCTTGATATAAATATTTTTTTTTACTTTAAA
ATTATTAGTGACATCAGGTAGAATAATAAAAATACATTTTTCTTCCGTCA
TTATAAATTAGTATGAATGTTCATGCAAATTTTAAGGGCAAAGTATTATT
CGCATTGGATTCTGCCAATTATATAAATATGCATACacacatatatatat
GCAAGGTAAATTGGAAATATAAATAATATATTTAGTCCTTTTTCTCTACC
ATTTTAATAATAAAATGAatgaataaatgaatgaataatgaatgaataaa
taAAACAATCACGAATATTTTAGACACTACTAAAGATTTAATAAAATATA
ATACGCCGTCCTAAAATGGCCATAAAATTGCGCGAAGGATTATATTGCAT
TTATATCATTTTTAAATATTTCTCATTCGATATTTTCAGATATAAAAATA
TATATCTTTTGTGTTTATTTTTTTCTCGTAGACTTCCGAACCGTTTAAAA
AAGAAAGAGACAATGGTTTTTTACTTTAATATTACTACTAAATTAATGTA
TATTATATACAtatatatatatatatatatatatatatatatatatatat
atatatatatatatattttttatatatataCGCCGATTAAAATAATATCA
GTTAGTATATAATTTAAAACATATGTATAATATTTAAGAATATATAAAAT
AATCCTATGTACGCAAATATGTACTACTTATTATATGATAATCCACTTTT
TGCATGCCTCATAAAATAATATGATCTTCATTTTATCAAACATTTATTAT
ATTTAAATTTCTTTAAAAATTGATAAAATATAACGATAATTTTTACACAA
GATAAGACACATTTTTCTATATATTTATAACTGATTATAATAATGAATAT
CTACTTAATTAGCCTTTAAAAATATATATGATTGGTTTGTTAACTTATTT
TTACTTCTCTTATAATTATATAAATTCCTATAAATCTTCTATATGTTTTG
TCTTACATTTTTGTAACAAATAGAATAATTATATATATATTGTTTTTTTT
ACAAATATTTGATAAGGTAAATACacacatatgtgtgCATAGGAAAAATG
TATTTTTTGTGTAGAAAACTACCATTCACTGGTTACATTTAAATGTATAT
AATATACATATTCTTTGTAGAATATATAATCAAACTAGGGTTTAAGACGC
TTTTAAATATGTCAGGAAAAGATAAAAAAACAAATAACCTTCCTCTAATC
ACCATTTTATATATAGAAACGTTATATACCGATTTAATACAACTGAAAAC
CATCATATTTTAGCAAAATTTTAAAACATATTTATTCTTATAAATTATAA
TATGAGAGTATTTTGTTAATAGCTTTTTAAATAAATCTAGCTTATTTTAT
TATTTTTTTTAATATACATACATTTTCACATTAATTTGTTATAATTCTAG
CTTTTTTTTTTACATAAaaaaaaaaaaTATAGCGAAAACCACTTAAAAAT
TATGAACAAGCAATATAATTTTCTAAAAAAAAAATTATGTGTGCTTATAT
TGTGCATTTGTTTTATGTTTGCTTTATTTTATTCTTAACATTCATATAAT
ACCCACACAATAATATTCATTATAAATACAATAACATTTATTTATGCACA
TTTTTCAATAAGTAGAAATAATATTTATTCCCTTAAAAACAAAAAATATA
CACTAATATATGTAACTGTCAAATAGTTAAAACATTTTTAAATGTTATAA
TAAATACATATTCATAGTAATAATACTATTTTGCAGTTTGTCTATTTTCC
ATTTTTGAAGAAAAAAATTATTTTTTTTTATTGTTTTCATCGTATATTAC
TATTTGTTATGCTAACAATTTTTGTCAATTCTGCTCATTAATTGTTTATT
TTAAAATTCAATTTAATTAGCATAATTTTAATCCAATTCAATATATCTAC
GGCTAGTTCCTAATTTATTTAAATTAAGCCAAACTATTATATATTTTTTT
TGTTttttttttgttttttttttgtttttttttAATTTCACCTCCCCCTC
GATTCGATAAAATGTATAATTCTTCCAATGTATCATCAAATGAAAATAAG
CAAATTAAAAGTCCCGTTATATACAAAAGCAGAGCAAGAAGTCTTATTCA
AAAAAATGTTGAAAATCGTTCCAACATGAATATTAATGAGCATAAAAATG
GAACAAGTATCAAGGATAAAATTATAAGATTATTTTCAAGCCAACATGAA
AAAAATGAGAAAGATATTCAACAAACCAAACTTAAATCAAATGAAAATAC
TTGTAAAAAAGAAGAAAATTATAATAGAATAAAAAACAATTCAGATGATT
ATGACCAAACTATAGAATGGCAACCAGTTTATCATGAAACTTGTAAAATA
AAATTACCTGTAGAAAATTATAATAATACAAAAATATCATTGCCTGAAGA
TGTTTTAGATGATTGGGTTAGTAATCAGAATAAAGTTTCTCAAAAAATGA
ATATTCCCAAAACATTAAATAATAAATATGAGAATAATAACAGTGTTGAT
AAACAAATGGATTTAAATTGTGATTTTATTTTTAATAAAAATATAGAAAA
CAAATTATGCACACAAGATAATAATGAACCATGTTCGAAATTTAAATCTT
ATTATAATTATTACTTAGTAGATGAGTACTTAGAAAGTTTGGCAAAATCA
CAAAATAAAAATTTAGAAGCAACAGGATTAGATGAAAATGGACAATTATA
TGATAATGTAAGTTTACATATAAAACCTATAATCACATCAAAGCAACGAT
TAGAAAATGGCGTCCCATATGACCCACAAAATCTATTGAATTAAACATAG
TTCATTTAATCATTGATCATAATTAGAAGCTTGAAgaattaatcatagtt
catttaatcattggttataattggaagtttgaagaattaaacatagttca
CATTTGTTGGGTAAGCACACATTAGCATGTACATGTATATATTTGGAAAG
GAACTAGAGATATGTTAACTTATGAAAATTTTATTTTTTTTTATATGCAT
ATATTTACATTCAtatgcataTTTAAAGTTTGAAGCTTTCTCAACTTTTC
ACATTTTGAATTATTTCGAATCATTGCATAGTGTCCGTACATATTAATAA
GTGTATTAAATTTGTTTAAACATTTAATTAATTTTTAAAAGTCACTATAT
AGTGAATTTTACATACAAATTGTATTCTCTATATTTCTATACCTTTTAAT
TGGTAAGTGTTTAAAAAAATAAGACAAGGTtttttttttttttttttttG
ATATATTTAACATAAAAGTAAAATTTAAACACATGaaaagtaaaatttaa
acatatgaaaGCAAAATTAAAATGTGCGAAAGTAAATGATAAAAATAGAG
GCGCAAAAAAGCTTGCATTACTTTTCAACTTTAACTATTTGAGAATACCC
ATTTCGATCTTTCCTTACTTTATAAAAACAGTTTGTTAATCCATATTGTG
ACAAAGCATCTACAAAATATGTATCATGTGTAATTAGAATAAGTTGAAAT
GATGAACTGTTTTTTCTTAGATCTACAATATTAGCAATTAAATTAGCTAA
ATTTTTAGAATTAGATTTATCAAGATTTGTAGTAGGTTCATCTAATGCTA
ATATACCACATTTAATAGAAAAAGATTCTGCTAAAGCTAATCGAATTATT
ATTGAAGATAAAACTTTTTGTCCTGACGAACATCTACCTTTCATATCTAA
TTCACAATTATCTTTTACCATAACAACTCTATAATTATAGGATCTTCTTT
GATTTATTTTTTCATTATTTTCTATTTCTAAATCTGATTTTATATATATA
TAATCTATGTCAGGATTATTATACACTCTTCTCCATAAATTTTTTATAGA
TAAATTTATTTCTTGCATTTTTAAAGAATGAAATTTAATAATTGCTTGAT
CAAAACTGTTATGAAAATTTGATAAATCTTTTATTACATTTTTATATACA
CATATTTCTATTAATTTTTTTTTGTATTCATTATCTATATTTTCATAAGA
CCCAGATTTTATATCTTTTTTTAATTTTTCAACATATTCATTTCGTAAAC
ATATTTTTCCTTGAAGTTCTCCTTCTTTTATTTGAATATCTGTAATACAT
TTTTTACATTCTTCTATTTTACTTTTTAATATTTCTTTTTCAGTATTTAT
TATTTTTTCTAATTTTTTTTTATACATTAGATAATCAAATGTATCTCTTA
AAAATTTGTGAATATCAACATTTGATTGATAATTTATTTGAAATGTTTTT
ATTATAAATTCTATTTCATTAATTTGATTGTTTATTATATTTTTCTCTGT
TTCTATTTTTTTTTTAATTGTTACATCTATGTTGTCTGAACTGTTTATCT
CATTTTGTGTAATAACATCTACATCTCTTTTTCTTCTCAAAACATTCTCT
CGAAATTCTGATAATAATTCCAAAAATTGTTCTTGCTGCTTTAAAAATGT
TTCATGTATTTTTTTTAAATTTGTATTTATAACTACATTATGATGCATTT
TTTCTATATTTATTTTTTCCTCCTTAAGACACAATACTTGTTCTTttttt
tttttAATTTTATTTATTATCTCATTTGATTCATTTTTTATTAATTCATT
ATTAGAAATTTGCTCTCTAATATTTTTCAAATTAGATTCTTGTTTTTCTT
TTTCACTTTTTGTTAATTTAAGGTTATTACAAATTGTATTGATTATACAA
CTTTTTAGAAAATAATTTTTATTTTCAAATAGTATTCCATATTTATTatt
tattattttttttttTATATCTTtattttttttattatattttTTTATTA
AAACATTATTAAAATTTATAAATTTGTCTATTTCTTTttttttTTCTAAA
TAATAAGATAGAAATATATCTGTTTTTTTTATACACTCTTTTATTTTATT
TTCTTTATTTATAAAATCTTCTAATTCTTTTATTTTTTTATTTACATATA
TTTTTTTATCATTTATTAAAAATTCCATTCTACATAACATTTGTATTTCT
TCTTCTGTTTTtatttcttcttTCTTTATATATACTATTAATTCGTTACA
TAACTTTTCGATAGTTTTATTTTTTTTTTCTACATCTATTAGTTTGTTTA
TAAGACTATATCTTTCTTCATTATTAAAAAATATCTCAAAATCTTTTGAA
TCATTTTCTTTATCACCATATTTCAAATTAAATTTTTCTCGTTCTACATC
TTCTTTATTCTCTAATCTGGTATCTTCATTTGTGTCTACACCCGAATTAC
TAATTATAGTTTGTTCAATTTTTTCTTTTATTTCTATTGACAATAATTTC
ATAAATTTCGAAAAaaaaaaAGAGTTACTCTTTGTATAGATATTATCATC
ATTATTAATAAATAAAAGTGCATTTTTTATTGAAAAGGTACACAAAATGT
TATCATAATTATGTTCAATAATATTAGTAATATATTTAAAATATTCTTTC
TTATCAATTATTCTCATAAACATTTCAAAGACCTCTTTTAATTTTGTTAT
TAAATTTGTAGTTTCTTTTGAACTATCTTTATCATCACTATTTTCCATTA
GTTTTGCAAACTTGCCACTTAAATTATAAAATTCGTTTTTTCCAAACAAT
GTATCATAATTGTCACTATTATGCTCTTTAAAAAAATTCAACACATTTTT
TATTTGGTCTTTACATAAAAAAAGTTTTTTTGCATGCTTAACAATTTCTC
TTTTAAAATTAATAAGATTAGGATAAATATTAAAAATTTTGTGTAATACT
TTATATTTTTCATTAGTTTTATTTATTTTATTTAAATAGATATTTAAATG
TTCTTGAAGATTTGTTAGATCATTTTTTATTTCATTTATTTTATTTTCTG
ATAAATTATTAATTTGATTACTTATAGGATGAATATAATTATAGTAATAT
TTTAGTAAGGGTAAATATTTTTTtttatttttttttAAATTATTTAATTT
TGTGTTTTCTTCTTCTATTTCATTTTCGATttcttttatttcatTGTTTA
AATCTGTCTTTATTTTATTCATTTCATTTTCTTCTAAATTATGTTTACAT
ATATTACAAAATTTGCTTCCATTTATTTTGTCTATATTTATAATTTTTTC
ATCCTTTTTTCGAGTTAACCAATTTAGATTTCTTTTGCTTTCTTTTATTT
TTTTTATTGTTTGATAAAATATATCCAAAAAATTACTTACATTTTTTATT
TCCAACTTTTCTAACATCCCTTTAAAATTTTTTATATTTTCTAAACAATT
TTTCATTTCTTTATCTGCTTCTATAGTCTCATTTGATTTAGCTACAATTT
TATCTTTTATTTTTTTAATCTCTATATTATATTCTTCGATTTTTTTTTCG
TATTTTTCGGCATATTCGCATAACCCTCtctcTACTATCCCCATCTCTTG
ACTCCACTCTAACTTTGTTTCACAATCAGTTTCATTCTCCcccTTTTCAA
TTTTGTTTATTttttctattttgcttattttttcgattttTTCTATTTTC
ATTTTCTGCACTGTTTCGAACTTGTCTTGTTCCTGTCGTTTTTTTTTCAT
TCCATTTTCAAGTTCCTCAAAATGAGCTGTTACTCTTTTTTTAGATTCCA
ATTTGATAAGATTGTCACTTAAAATATCTTCATTTTTATTTACACAATTT
GTGATATTTTCTAAAGATATTAAATTTTTTAATTTTGTATTTTTTTCGAT
TTTATTCTCTAATTTTACTGTTTTTTCTTCAAAAGTATGCAAATTGTCTT
CTTCCTTTTTTACATTCAAATTATTATGTATCATTGGAATAAACATTTTA
TCTGTCTCTTTTTTTTCACCAATTTTAGACATAATTATACTCATTTGAGA
ATTGTCATTTTTAAAATTAGAATAAAACTCATTTTCCTCAAAATCTAATA
TCCCTAATCTTTTAATACAATCATATAAATTTTTCTTTTTTTGTATTCCA
TTACATAATTTTAAAAATATTTTCATTTGAGATAAATATAAAAAAAGGTG
TCTAAAAAAAAATATAATTTTTTTATTAATTTTTTCAAAATCACAAAAAT
ATTCACAAAGTAAGTTAACATTTGTGATGTAGATTAACACCTTATTTAAT
TTATTTTTTAAATTGACTATTTCATTTAATTtttttttttttatattttt
tTCATTTTGTTCTTTAAAAGTGCAAATATTATTATCATTATCAGCATCat
catcattatcggcatcatcatcattatcggcatcatcatcatcatcatca
ttatcagcattatcatcatTGCAGCCATCATATCTATTCAATATTATAGT
GTCATATATATTTTTTAATTGAAACATTTTCTCTAAATTTTTAAATTTTT
TATCATAAATATCATCATTAGATTTTAGTAATATCAGTTGTTTTTTATAT
TTTTCTATTTGATCTATTTTTTTatctattttTCGAAGTTTTTCTTGATA
TTTTTTGATTTTTAAAATATTCTTATTTTTATTTTTCTCCATTTTATTTT
CTCGACTTTGAATTTTTTTTTGTCTTATAAAATTATAAATTTTTTTAATT
CGTTTTTTATGTCTTTTCTCAAATTCTTTATATTCATCAAAAAAAGATTG
ATAGGAATTTAAATCAAGGTCCTTTAAAAAATTCAAATCTATTTTTTTTA
TCATTCTTCCTCTATTTGTTATACACTTCTTACTATTTCCAGAATCTTCT
TTTTTCATACTACTAATTTCATTCCAATCACAACTTGAAATTAGTTCATC
TTTCCTTGTTGAAATATCAACACTTTTAATAAAAGTTAATGTATGAAAAC
TATTTTGAGCAAGTAAAATTATTTTTTTGTGTTCTTTTAAAAGAATGTTT
CTAACACATTTACATTTAAAATTGTTTGAAATGCATATATCTAAATCATA
TATATTTTTTATCATATCTAAAAGTTGTTTTTCTTTTTTTTCCAAACAAA
AAATCGAATCAGATATTTCACTACATTCCTTTAAATTTCCACAAGCATAT
GCATTTAGACAATTTTCACTTTCCTCCTCTAATTTTATTATTTCGTCATT
TATTTTTTCAATTAATTCATTACATTTAATTAAATCGGTTTTAAAAAGAT
CAGAAAATTTTTCAAGTTCACTGGAGCTTTCTTCATATATTTCTTTCATA
TTTTTATATTGTTGGATATCTGATTGATGTCTTTCATATAAAACAAAATA
AGTATCTATATCTGAGCTAATTTTGTATAAAATATTATTTTTATTTTTAA
ACTGATCTAATAAAATCGTTTTTTTTTTCAACTCTTCTTTTTCTTGTTGT
ATAAAAATTTTCTCATTTTCTATTTCGGCTTGATTTTTTTCAATTTCTAA
AAAAATATttttttttttttCATAAGAATCTTTTATATTTATTAATTCAT
AATTtttttttttTAATATTTCATTCATTTTTttTTTACATTTTACAAGT
TCTTCTAATATTTTGGAAAAATTATCATCCCCAAAAAGTTCATCAAATTT
TTTTTTTATTTTTGTAGATTCACTAAATGGCCATAAACTTTCATCATGAT
GACATAAAATGACATTTTCTAAAAGGGCTTTAGATACACCCATTAATTTA
GGTATATGACAATTTATATCAACACATTTATTTGTTATTATAATATCATC
ACCTTTGTCTTTTTTAATTATAATATTATTATCTAAAGATCGAAAAGTAT
GTTTTATTCTATTCTGTTTATCTTTAGAATAATATAAACTAAAAGATCTA
GATATACCAATCTTTTTATTATTATAATTTTTTAGTAATAAGTCAATTTT
TCCACGAACATTCATCTTATTAGATATTAGTGGATCATGGATAAAAGATT
TCCCTTTTTCGGCATTTGGTGGAAAATCTCCTGTACAATTTACTTTCAAA
CATTCTATAATAGTTGATTTACCACTTCCATTATTCCCATATATTATTGT
AATAGGCGAAGAAAATTCTAATTGTTGTGGATATTCATCACAATAACTTC
TTATTCCCTGTATTCCTATTTTGTCTAGTGTTGTCATTTTGTAAAAAACG
GAATTAACAAATACACACTATGGggAAAAAAATCATCAAATTTACTAAAT
GGATACAAATCAAaaaaaaaaaaaaaaaaaGGTACTGCATGAATATGTAT
ATATAACTATATATGTGTACCTCCCTTCCCCTTTCTAAACTACATTAGTT
TATCTCTTCGATACATATATGCTTATGATACTTAATTATATTATTCAATT
TACACAAATTTGCATTGTAAAGGCATAACAATGGAACCATCCAAAGGATA
TGCCTATCCATAATAAGTTACTATTTTATTTTGGATGCCAATATAATAAA
AAGGGTAGCGATACCTCAAAaaatatatatatacatatatatatatTGGT
CAACAATTTGCACAAATACATTTTTGTATTAACATGAAGCCATGATAGTC
ATAGACTCCATTTCGATTTTTAAAAAGAAATATATGAATAAAATTACAAA
AATTATGGAATATTTAAAACACATGTATGCATTTTAAAAATTATTTTTAC
ATTtttttttttttttCAATTTTATTACTAAAGCTACTAAAACGGTAATT
ATACAAATCTATAAAATCAAAAATTAAGAAAATTTTATTTTGTTCAGGAT
CCCAAAAATATATTCAAAAAATTACTTAATTCGTTCAAATATGCTGAAAA
ATATAACATGTATAAAGTGCCAATAAAAAAATCAAATAATAAAGAAAAAT
AATCTAAAATGAAAAAAATCGTTATAGTTCTCTCACATTTATAATAACTA
TAAAATTAATGTAGAAAAAATTGAAGCCGACTACGTATATCTTATCACAT
CACTTTTGTGTATTtatttatttatatatatatataATATATATATGTTA
ATACTATATATTACATATCCCATTTTTTAATATTATTTATTTCGCTATAA
AGAATATCATTGGATAAGCAAATTATTCGATACAGCCAAAAAAAAGCAAa
aaaaaaaaaaaTATAATAATAATATATTAACACAATCATATTATTCATAA
AACTATGAACCTTTAGCTATGtgtgtgtgtgtgtATGTGCATAGATATAA
TACTATTGAAAAGTATATAGGTCATATAAGCCTTTTCTTTCCCCTATTTT
ATAATTATAATATTTTGATATAAAAAAACCATTCCTTTAATATGCAACAC
AATTGTTGTTTTAAAGCAAAACGAATTCTAATAATGAAGTAAAAACATAC
CTACCATATAGTTCTCTATATTTTCACATATCATATAACAGCATAATTTT
ACATTGATATAATTTATGTATATAGCTAGCTATATTATATCATTTTATGA
ACGGCAATATAAATTTTATTTCATTCAACTAGCTAAAGTgtgtttttttt
tttttttttttAAATTATATATTGTATGTATAATATGTGTGCATAAAAAA
TAATGTGCTGAAATGCAAAAATTGGAATATTTTGTATCAATAAACAGAAC
AATTTTTAATGATATGAAAAAAGGAACCTTCCAAAATATAAACATTACAT
TAAGTCAAATTTATTTGTTTTTCACTTCATATTTTGGATATGGTTCCCTT
AACCTCATTTGAAATGAACTTAATCGTGGATAGACACATAAATTTTTAGT
AAAAATATCATATTCTCAACGTCTACACATGGAAATCATAAAAATATGCT
ATACATATATTTAAAAACATTAAACGCTTTCAATTCTCATATATTATAGT
AATTTTAAATTATATTTAATATGGTTTCATTTCTTTATTATATGTATTTA
TGTATAAATATATGCATTATATTGGAATAAATATTAAAAGATTTTTAAAT
TGTAAAGAAAATGTATTTAATTGGGATACTAAAACTTTTATTGTAATTGT
TAATAAAACAAAAATGAATAATTTATTAATCTACAAAAATatatatgtgt
gtCAAGTTACTCATTAATATATTTTTTGTATTTTCCTCAACATGTTTTTG
TATTATACAATTTATATGAAATATGAGTTTCCAAAATGCAGCACCAAaaa
aaaaaatattttttttttttGAGCTTGTAATATTATATCTTTTTTCCTAA
CTTTGTAGATTATTAAACAGGATACCAATATAGCAGCATATGCACAAATA
ATAAGTTTTTTCGATATTATTATTTCTTCAAATTCATGCATACGTTTTAA
CAAAAGTCAATAAAATTATGTGCTTGATATGACAATCTGCACTATGTTAA
TAAGAATTATATATATTATTATATTTTTATCATGTTCACAATACGTTTTT
ATAGGTGGATACAATAAATTGCTAACATATGACGTTAAAAAAAATGCAAT
AAATATAATATAGGCATTATTTTTGTGTGTATATGTATTTTATATATAGT
ATTAAGTTTTGTATTTTTTGCCTTTTTTTTCAATTATAGTTAATTAATTT
TATATGTTTTATTTGTTATTTTATTTCCAAAAAAACATATATATATTTAC
TATTTTGAACCTTAAAATTCATTATCTTTACACAAAATAATTAATATATT
TTATAATTAAAAAAATAAATGCATTTTAATATTAATTTTTATTATAACAT
GTAAGCAcacacgcacaTAATATATATATTGCCCTATAATATCTATTCAT
ATAATAACATATCCTCCAAAATGGCATTCAATATATTATTTTTAAATAAT
TTGGGAGAGAGGATTTTACAATATTTTAATGCGTCGTTGAAACCGGGAAG
AAGAGTTACTAAGGATTGGTTTATGATAAATCCAACACATTTTTTTATAG
TTTTTTTCACATATTTTATTtttatttttatTGCATATATATATAAGTCT
TTATATGCTACACATCAGAATCCTGATAAGCTATCAAAAATAAAAGCAAG
TTCAAAGAGTAAAAATTCTCGAAGCTACATAACGCTCGAAAAGCTAGTTC
CTATATACAATTTAATACAAGTATGCCCCTAAAACATATCTTAATAATAT
TACTAGCCCAGACACAATATGCACAAGCATACGTGGATgcatgcatacat
acattcattTATACTACATTTTTCATTTTGAGTGTCTGAAAAATAAGTTA
CCCCAATTGATGCAAATATATATAGCTGATCATTCACAATACAAACAAAA
ATGCATATCCACAACTATACATGTAtatatatatatatatttatatatat
atatttttttttttttttCGTGATTTTTTTATAGGTATTATTGAGCGCTC
TCATATGCGTCTTAACAATTTATAATGCAAGAAAACGAGGATTTTCACTT
TTTTATAATTATGTAGATTTTTCAAAAACAAATATTGCATTCTGGTGTTG
GTTATTTTACTTGTAAGTTTCTAAAAGGAATACACATCAAACTTGAATGT
GCATatatatagagatatatatatagatattttttTTCATTTTTTAtttt
tcattttttTTTATGCTCACATTTTTTTACTTTTTTTTGATTACCCCATA
TTTACAGAAATAAAATATTTGATTTTGTCGACACAATATTAATTGTTATT
AAACAAAATTGGAATCAATTTTCCTTTTTGCATGTTTATCATCACATTTC
AATCTTTCTAATTATGTGGATAAATACAAGCGTTGGTTATGACGGTGATG
TGTATTATATAATAGTATCCAAGTAAGACCAATCAAATAGAAAAATAATA
TACTATATTAAAAAAAATTAAAATATATCTTTATCTTCCAAAAGAATATA
AATTTGTATATATAAATATTATAGTGTATAAAAGTTGCATTCGACAAATA
GTTCATACCCTCATTATAATAATCATCTATTATTATTTTATTTATATTAt
attatATATTTTTTTTACAGCTCATTTGTGCACTTCATTATGTATACATA
CTACTTCTTTTCAAGTTTAAAATATAAAATACCAGTTTATTTGAAATCAA
GTGTTACCTATATCCAGATGTTACAAGTAACTTAACCTCCGAGATTTTTT
TATTTTATATTTTCATATTTCAtattttatattttcataTtttcatattt
tatattttcatattttcatattttatattttcatatcttcatatCACTTT
TTATGCTGCTCAAATTAAGAGAGCTATGTGCACATGTTTATTTATTTGCT
TACTTGCATTAAGCCCATTTTTTACCTTGCCATGTTAACGCTCATTTTTC
CCAATTTTATATTTCTATTTTATCAGTTTGTTTCAATGATATTGCCAGGA
TTTTGTATTTTCTTTTTAAATTATAAAACCCCTCACCCAATTAGAATAGT
AGGATTATGTTTCTACTATTGTATTTCCCTTTTAATTTTATTTTGCCATT
TTTCATATAAAACATATATACGCcccaaaaaaaaaGTTGCATAATAATTT
TTTATCATGttttttatcatgtgttttaccatgtgttttaccatgctttt
tatcatgttttttataattttTTCCTTTTTTTATAAATTAAAAAAAATGT
TATAAATTAACCATGAATAAATTCGTAAAATGTACTTATGATTTTATTAG
AAAATCAATTAACCCCCAACCTAAAGTTATGACAATACTCATATTTTGAA
AAAATAAAAACCGTAAACAAATTAAAACAGTTGTTTAATGTTTTATTAAA
AATAAGTGAAATATGAAATGtgAAAATGCATATGGTACGTAAAATTATAG
GACATTTACTTTTATCCATAAGACATTGTAAAAATAATAAATAAATTTTT
TATGTACACAAAAATAAAAAATTTTGCGGAAAAAAATGAAAATTATTACA
AAAATAAAAATAATCATATTGTTAATTCGAATATCAAATAATGCTTATAC
atacatacacacaTATGCTCACATATTTAAAAGAATTCAAATAATAGTAT
CACAATAGAATGTGATATAACGTTTGGGCAACAATGCCCACATTTTGTCT
TTTCGACAGCTAGCCAATTATTTTTATtttttttttttttttatttattt
tttttttttttatATTTTTTCCTTACTCGTTCATAAATATTTTCAATTGT
TCTTGCAAATCGCTATTTTTTTTTTGGTACATTTTAATTTGAATTAAAAG
TTCTTGAATTTTATTTTCATAATTTTTTATCACAGACGAATTATTATCAT
TTGTGTAATGTGATTGTGCATCATTTTTATCACATAACATCATATTATAA
CTGTTACTACTACATGTATTAAAACTTGCGTTTTTTTCTTGTTTATTTAT
ATTATTTTGTAATTTAAAATTTGTTAGGAAATCATATTTATTATGACTAT
TATTAGTTAATTGTTTCATTAAATCATTTTCTAATTGTTCTTTTTCTTTT
TTTAAAATAGTAATTTCTGTttcttttTCCTTTAATGCACAACTTAAATT
ATTGTTAAAACTTAAAAGCGATTTCATTTCTACACACAATTTAGCTTTTT
CAATTTTATATTTTTGTAAACGAATTTTTCTTTTTTCACATAATTCTTGT
AAAAATAAATTTTCTTTAAATAAAAGTTTTAAATCATTACCATTATAATT
TTTATTAAAATATTCGTCTGATATATGTTCCAAATTTTTATATTCAATAA
TTTCTTTTTTTATTTTTTCAGTGTAAAGCTCATTATCTTTATTATTTTCG
CGGAAATTTATTATGCTACTAACACTATtattattatcatcatcatTTAT
TCCAGCTCTTTCTTCAATGAATTTATTTTTTAACATTTTTATTTCATCAC
TTATTTTTTGTTCACAATTTTTATAATTTAAATTATATTCATGTTTGTTT
AAATCATAAATCTGTTCAATATTATTAATATTTTGTTTATTTTTATCAAC
AGTATCACCAATTTTGCTACCTTTTGTATCATCATTAAATAGAAAATTTA
AACCTAGATAACTTTTTTTATCATCAAAATTTTCAAAATTGGATGTATTA
TTACTAATTTCAACATTAGTTTTATTATTTCCTTTTAAATCAGAAATATA
TAATTCATTACAATCTGTAATATTTATTTTATTATCTTCATTTTTATTAT
TATATGTTACATCTTGATTATTGTTTTTATTCAAATTATGCGAATCAGCA
TGTATTATGTTATTGTCTCTATGTAAAATATTATTTTCATTCATATCATC
TATTTTTTCTTTATCATAAGCTTCAAATAAATGATATAAACATTTATTAT
ATTCCTTTTCACTTTTGTCTTTTTCTTTATCCTCAATTTGACTTAATTTA
TCTATTTGGCTAGCACTTGATATTATATTTTTTCCTTTTTTAAGATGAAT
ATAATTTTTTCCATAATATTTATAGCTATCTTGTTCTCTCCCATGTATAG
AAGAACCATGTTTAATTAAGCCCACTTCATTTTTGAGCTTACCAAATTCG
TAttcattttttatgttatcaaattcgtattcatttttgagcttaccaaa
ttcgtattcatttattatgttatTATTAGGACCAACTTTTTCACTAAATG
TGGAAATGGCAGAAACAGAaggaacagaagTGGAATGACAATTTCTAATC
AATTTTGATAAAATAAAATTTTGATTTTTTTTATTCAAATTGTTTGAATT
TACATCAGTGAAAGTATTTTTATTATATTTTTTTTCATCATTTAAACATT
TTTTACTTATTTCTAATAATTTTTTTGATCTATTTATTAGTTCATTATGA
TCGTTATCTTCAATAGTGTTTATTAATTGgggatttttttttttttCAAA
TTTTTCTAAAATACATGGATATGTTTTATAATCATTATTTGAACATTGTG
ATAAAGCTTTTCTTGATAAATTATTATTTTTTTCATGATTTAAAAAAAGG
GATAATAATTCTGGATTTTCATTATTAACTAAATTATAATTTtttttttt
TAATAATATATCTAATTTTTCTAAAGAATTTAAATTATTTATATTTGTCT
TAACATTTTTTGATATATCCGAaacattttttgatatatccgaaccattt
tttTCATTAAGTGCATTATTAttataattataattAAATTCACTATTTAT
ATCAAAATTTTTATTATTTTTTAATTTATTAAGTACACTATTTTtttttT
TATAACCATCAAATGTGCTAAATTGTGATGAATATAACATTTCAGTTCCA
CAACTTTTGGAATCATCATAAATTTTTTTATTACTTAACAAGTATCTATA
ATCTTCTTCTCTTTTTCTAAAAAATTCTGTTCTCATTTTAGCAATGTTAA
TATTTTGTTTAGTATTTCCACACTCGCTCATAAATGATACGACATTTCTT
ACATTCCCATTTGGGATCTCATTTTTGCGAATACCATTCGGATTGTTcgg
ATAATTTGCatcgttcgaataatttgcatcgttTggattgttcggataaa
ttgcaccattcgGATCGTTATTTATTGTGCGTGTtttttttttTAATTCG
GAGCTCATATTTGAGAAGGAAAGATTTAAATTTTCCGAATTTCGTGTTTT
ATCACTATTTATAAAATCGTTGTAGCTTATATGTGTCTCTGCCTTTAAAT
AATCACTATCATTATCTATATAATTATTTTTTAAATATTCATTTTTATAA
ATTTTTCCATATAAAATATTttttttttttAAATTTTCATAATCGCTACT
ATCATTATTATTTATTATGGCTAGTTGATTATTATTTTCATCAGAATCTT
TTATATTATAATTTTCAACTTTTTCTAATTtattattttcatcaTTTCCA
AATATATCAGGGTTTCGATCTTTTAAATTGCAACTATCTTTTTCTGAAAA
TTGTACTCCTTTGCAAAAATTATACAAACTATTTTCAATATAATTAAAAT
GTTTTTTATTTGTGTCAGTTATCTCTTCAAAATCATTATACAAAGATTCC
CATATAATATCTGAGTTTTttttttcatcatcaTTTTCGTTTATTTCCAT
TTTATATCACATGGGTACAGAAAaaaggaaaaaaaagggaaaaaaaaagg
gaaaaaaaaaaagggaaaaaaaaaaagagaaaaaaaaaaagggaaaaaaa
aagggggatacaAAATGTTAAGAAATTAATTTTGGTTTCTATTCTATGAC
ATCAAATTTGTAATTATTTTAGTGTATCAAACTTACGAAaaaaaaaaaaa
aaaaaaaaaaaaaaGTTTGTTTTTTCTTTTATATGTCTTCGTTGGATGTG
CTGAATTATTATAATATGAATTATGTGATCTGTTCTAAATTTTATTGATT
AttttattgattTGTTGATTTTATTTACTTAtttatttacttatttattt
TGGTGTCTTTTCGTTTACATTTTCCAAACACAACTGGTCATATATATGTA
TTTATTAAATATAAATATTTTACACAAAAAATGTTAGCACTATAAATGCC
TAACAAAGGCATACATATATAATAAGTAGAATTGAGTCAAAGTATTTTtt
tttTTATCTTAATTATATGTTTAAaaaaaaaaaATTGTATATATAATAAA
TTTGCTTACAATTTTCAATAATCATAAATGACTATCATTCTAAAATCATA
ATTTAAACTTAAAAACGTTTCTTAAAAAAGGTAAAtaaataaatgaatga
GTAAgtaaataaataaatgaatgagtaagtaaataaataaatgaatgaAT
GAATAATAAAACAAAAATGAAATAACAACATATTAATTTATTACATTGTT
ATAAGCATAATGCAATAGGATTGTGGAAAGAAAAGCAAATTTGAAaaaaa
aaaaaaaaaaaaaaaaaaaaaTTAATAAGATTTATTGCAAATAAAAGTAA
TAACATAATCAGTATATATTTTTGATACAAAGTAATTATATTCAAATTAA
ATATATAAAGAAATATAAAACATTCTAAAAAATAAATTATTAAATTATAT
ATGGAAAAAAGTTAGAAATAAATTATATACATCAAAAACAATTTATTTTT
TTACATTGTTTGCAATACTGCAGTAATCATACAAAGGTACATATAAATAA
ATCCATTTTAAAAAGGTATTAAATGTTTTATATATATAATATTTTATTAT
CATTAttattatcattattattatcattatttttTTCCCTTTTTCATATG
CATTTTTTTGCGATACTTAATAAAAACATAATTATTTATTTGGGAGTACA
CAAAATAAATCTTTAAATTATAAATCAATTTTTATTAAATCATATCATTA
TATTTTTGGATAATATATATAGTTACATTTGAATAAAAAAAATTATTATT
TATTAGTTGCTTAAATTGAACGACATGATATATAATTTAATTTTTCATGT
TAAATATGTCAAAAAATaaaataaaataaaaATAAaaaaataaaaaaata
aaaaaaGTCAAaaaaatcaaaaaaaatcaaaaaaatcaaaaaaaatcaaa
aaaatcaaaaaaaTcaaaaAATATATTTTACCTTTGAAATAAAGCCAATT
TAAAGGGAAAGGACATATTCTTTATATAGTAAAATAGCCTAATTTCCATT
TATATTTATTTGTTTAGACTCGAATAAAAGTCATTTCGTATgtcatttcg
tAtcatttcatatcatttcatatATATACAATTAGCAGAGGAGAAATCAT
CCCCAACATTGCAAATTAATGGATATAAAAATGTATGGCATATTCCTATG
CGTCTACTTAATATGCAACATGTCGGTATAATTTTTCACATTTTCAacct
ttccaacctttccaaccttttcaacattttcaCTTCTTTAAATGGGTATA
CATTTTGATGGTGCAAATGCTGACAATCATAATTCAGTTATTTATTGAGA
TTACATTTATAATTTTTTGTTTCCTTTAAACTTATAAATTAGTACCATTA
TAAATAGCAAAATATAATCTCACTTAAACATGTATACATATCAATGTTTA
TATATCAATATGATGATGTACTAAATAAAAAAATACTTTTTTAATTATAA
TAATAAATTCTTGAAAACATAAATATAACAATTTATCACATatttatcac
atatttatTATTTTGTTAACCATTTAAAGAGTACCATTGTCTATATCATA
TGATTAAGCCGTTTATTTCTTTAATACAATTTTtacaatctttacaatct
ttacaatTTTATACGTTTTTCCTACATTCTCATCATTTTTAATGAGCTTT
CTAATATGTGAAaaaaaaaaaaaaaaaaaaTTATACACACTTGGTCAATA
TATAATGCATTTTTTTTAAATTTCCAACAATATCTATATATGATAATATT
TAAATTGTAGAGATATGTTAAAACAAATAATTCATCTTAATAAGTTAGTA
TATTTCTAATTATTTAACATTTAAAAAAAATATAACATTTTTTTAAATTA
TAACAttttttaaattgtaacattttttaaattgtaatattttttaaatt
gtaatattttttTTTAAATGTTAAGAATATTTTCCTATTTTTTTACATTT
TGTCATTAATTTCGTTGAATGTTCGAACAAAGGTGTTTTTTTTCTCgttt
tttttctcgttttttttcttattttttttctctttttttttctctttctt
tttctttttctttttctctttctttttctttttctttttctttttctatt
ttttattcCATACACGTCGGTTATTAAACAGTGGAGTTAGATAGAGAGTC
CCTTAAAACGTCGTGATTTTTTTTTTCATTTTTTTATTAttttttattat
tttttCAATTTTTTCCAtttttcaattttttccatttttcaattttttca
atttttccactttttcaatattttcaatttTGTTCATTTTTATTTGTTAA
CTTATGATGATGGCTTATTTATTTTTCCAATTCATAGATTTATAGATATA
TAATTACATATGTATGTTATATTTATTTAAaaaaaaagagaaaatatatt
tatataaaaaaaaaaaaaaaaGTTTGTTTAAAATATGAGTTTAAATTTTA
GCATAGCTAATGTGGTATATGTAAAAAACCTTTCTGCTAATGTATCAGAA
GAAGATATAAGGGAAAAGTTCAAAGGATGTGATGAAATAATTAGTGTTGT
ATTTAAAAAGTTCGTAATTTTTATTTTATATACATGTATAATTTTTCTTA
TCTTGTTCATTTTGTTATTTATCAAGTGTGACTTATTTAAGACACTATTA
TGAAAAATGAGGATTATAAaaaaaaaaaaaaaaaaaaaaaaaaaCCaaaa
aaaaaccaaaaaaaaaccaaaaaaaaaacaaaaaaaaaacGTGTATGTAT
ACTTCTTCTCTACACAGCCACATATTTTATGTATGTATTTTTTTAATTTT
TTAGATTCCCTGGAAAAGATCAAAAATATTGTCAAGTCGAATTTAAAACT
TCCAAAGGAATAACAAAAGCTTCAAGACTAAATGGGGAACTTTTGTTAAA
TATCCCAATGTATGTTACTGTAATTGAACCAATTTTGCAATCACAATCTT
TTAGTGAAACATCAAATATTAATGAATATGATAAAAATATAAATAACAAT
GATTACAATAATTCCCAATATCAGGTTTGAAAATGAACTGTTCATTTTGT
CCCTTTTTTCTGCATAAACAATATATCTATGCATGCATACGTGCTTATTT
ATCTATATATCTTTCTATTATTTTTATTTTtttatttttttttatttttt
tTCCGTTACAAACGAATATATACAGAACTTGCAAAATTTTCTTGGGGAAA
ATCAAATTATTTCAGACCAAAAGAAAAAACTTGTTGATTTTCAAAATGAG
TTAAATGAAAAAAATAAAAAATTTGACGTATTTTCGAAAATTATCTATAT
GGAAAATATCCCCGAAAAGGTAAAACCCCAATTAGTGTTACCACTTCCAT
TTTTGCCAATTTAAAATTCGCTAAACGAATCTTTAACACATTAGTGAATA
AATAAATGTATATACATATGTGTGCATTTTTTTTCTTGCCTTGTTATAGT
ATACTGAAAATGATGTAGTGGAATTTTTTAAAAATGTTGGAAAAACTACA
AATTACAAGTTTCTATATAATGAACAAATAAATAAGCATACAGTATATGT
TGAATTTATAAATGAAGAAAATGCAAAAGCAGCTTTAAATTTAAATGGAA
CGAAAATAGAAGATAAAGAGGTAATAATTAAAGATGCATATAGTATTCTG
AATCAAAATGATAGCACATTAAAAACACAATTATCTATTTATAACAATTT
AAATAAAACAATTAATAATGACAAAAATATAATAAATAAAAAAAATACTG
TAAATGAAAAAGTAGAAAAAGTTTTAGCTTTAAAAGAAAAATTAACACTT
AAATTATGTGCTATGTATAACCCTAATGTATTATTAATGAACAATCTTAT
GCAATCTAATCAATTGCTATTAGCTAACCCACTAAATAATATTTCAAGCA
ATAATAATATAAAGAAAGAAAAAGAAAAAAACGATAAAAATGAATCTGAT
TTAACAATTAGTCAAAAGGAATTCAAATCTGATGATAAAAAAAAtgatga
taaaaaaactgatgTAGATATGAGTGATGACGAAaaaaaaaaatatataa
aaaaaaaacaaaaaaaaaaTACTAAATATAGTACCAATTCTCATTCTTCA
CACACAACTGAGGAATCATACGAAAAAAAATCTGACCAAATTTCATCCAA
AAGCCAAAGTAGCAAAagcagaagcagTGGaagtagcagaagtagaagca
gtagaagcagaagcagaagcagtagaagtagaagcagtagaagtagtagt
ggtagGTCGAGGGTAAGGAGGAAAAGCATCGATAAAAGGCATAGTAGCAG
AAAAAGAGACAAAATAAAAAAACGAAGCCCAAGTTcaagttcGAATTATA
GCAAAAGTGATCCACCAAGTTCTTATGATTCTGGAAAACATACTGATAGA
TATAAATATCAAAATCAAAGACACAAAAAAAAACGAAGAAAAAATTCAAA
AGGAAATTATGATAGTTCTGATACTTGTAGCCATTCTTCAcattcttcaA
AAAGAAAACAAAGAAAATCAAATAGTGACAAACCATGGTGGATAAAAGAG
TCAGAAAAAATGGAAATGCGAAAAAGAATGAAAGAAAAATATCGACGAGA
AATGTTATATAGGCACAAACATAAAGAAAAATCAAGATACCGACATAGAG
ATAGGGatagagatagggatagagatagggatagagatagagatagggat
agagatagagatagagatagggatagggatagagatagagatagagatag
gAGATAGAACAATTTATATTATCCCTCTATATATACAATATGTATGTTAT
AGATGTTTTATATACTATTCCCAAATATTATGCATATATAGCAAATTTCT
CcccccTTCTAAATTAAGAAGGAAAAAAAAAACATCCTGTATATATACAT
GAATATGATTGAGATTGTACAATTTTGTAAATGTTAAAAATAAAGGGAAA
TGAGAAGCATACGATTTTATGCATGGAATTATTATCTTTTTTAGTACTTG
ATATTTATTCCTATTTttgatatttattcctatttttgatatttattATT
TATGAGAAGTGTCAATTTAAAAATGGGGGAACAAATATGTAAACTAAATA
ATTATATATATGTATATGGATATATTTACAAATAAAATAAGCGAATATTT
TATTTGCCTATTTTTTATACTTATAAAATTGAATTTGTTAAAATTTTGTG
TCTTTTGTATGTTATTTTTTCAAAAGTTGTAAATTCATTGATATGCATAA
TATATTtatatttatatttttatttatatttttatttttatttttattta
tatttttatttttatttAAATGTCTTAATAAAAGAGACCATAATTATTAT
CATTTTATTCACCCTATATTTTACATGATATCATTTTTTTGGTTTGCTAA
AATACATTTTATTTATCCTTTTTCAGCAAATATTTTTATTTTTTTTAACT
TATGGTATATATCCAAATATATTTACTTCAAATTATTAATTGCATATGCC
TTATTTTAGCGTCAAGCAATTTAGACTTTTGCAcacacacacaAATAAGT
GTATTTAAAACAATCTTGTTGCGAATTTAAAGAGTTATAAAAATTATATA
TATACGATTTAATCTTCATTTATGAAATATAAACATGTTAATAACCCAGT
ATCAATAAATAAAAaaataaaaaaataaaaTaaataaaataaataaataa
atatatatatatatatatatatacatacataATGAATAGCTTAAATTATA
ACAAAAAAAATGGGCCATGTTGCATAtgcatatgcatTTTTATGAGATAA
TCAAAAAAATAAATAATTCGCATTGATATACGGTTTTGCTATATTGTATA
AACATTTGAATAGGGAAAAAAACGCTAAATTTTTTTTCCACATTTTGTCT
TTTATTTTTAAACTACTAAAACACAATCACATCGCATATTCCTTAGTATA
CATTTTTGCCATGGAATTAAAACCTTTTATATCCCCAAACCGTATTAAAT
TGCCTGAAAAAAAGTTAGTTCAAAATATAAGTAATAAATATGCATATACA
TAACGGAGAGAAATATATATGAACACATTTATACCTGCATCACAATTTAA
TGGGCTTTCGGcATTAggCTCATTTAAAAGAAACAAAATAGCGCGACATA
AAGATTGAATTGTCCAAGCTGGACTCCAATTTGTTTTTAGTATATCCATA
CATAATGCTCCTTAAAAATTAAGTAACAAAATAATTAGATCGTAAAATGG
CAAAACAAATAAAATCAACTAGCTATATAAATATGTGTGCAAAACTCATA
TAACCAAAATTTGGggggatatatatatatTTATTAACTCTTATACCTGT
TGTAAAATTTACATTAGGATGAAATACTTTCGTTATAAATGTTATCATAG
GTGGGTCAATTGGGTATGTACTTTTGCATTTTATACTTAGTTTCCATTTT
CCTCCCTAAATAATTAAATAtatatattatatatatatTTTTAACATGAA
CATGTCAGGTATTtttttttttttttttttAATTACCTCATATGGTGAGT
CCTTTGGGCCCTTTATTATTGCTTCCCATTCGTATAAATTGTAATCACTA
TAAAATGAAGATGTATGTGTGCAGATATAGAATAATGTTAAAGTAAGGGG
AAATAAAATGATATTCTTTTTTGTTTTTATATAAACATACCTATGTGACA
AAAAAATGTCAGGGTCATTTTGCTTTTTAGCTTCCCGAGACTCAATTAAA
AGTCGATTTTTCGCCATTATATATTTATTTAATAAAAAAAATTAAATAAA
CATAATAATTTTTTTTTTCGTTGAAACTAAAGGGTTATTGTCTTGATATA
TATAAATAAGGAAAAATTGTATATTATTTTTTTAATTTATAATTCAAATT
TCGTGTATATTAATATTTGTCTTTGGGCCTTTATACGAAATGTAGTTTAT
TTATACCCATTTAAAACATATTTTTTACACACAAAATTGATTAAACTATG
TTTTGGTGAAATTTTTTAAAATTAACTAATTTTTCTACAATAAAAATAAA
ATAATATTTGAAATTATTTTTCCATAGAATTAAAACAACAAAATTTATAT
CTTaaatttatatcttaaatttatatcttaaatttttatcttaaattttt
atcttaaatttgtatcttaaatttgtatcttaattctgtatcttaattTT
ATTGTCTGTATATTTCTTTCTTTAATAACAAATGGTGAGGGCGATAAAAA
ATGATTGTAAAAAATAGGTAACTAAATATTGTAGTGCGAAATGAGAAAAA
AGTAGTATTAATACATTTGAAAAAAAACGGAAATAAATTTTATTTTTTGA
AAATATAACAGTTTAAAACACATCcatacatacatGCCTATATATGCAGT
ATGTATAATAAATAAATATATAACATATGTGAAAAAAATTAAGTGAAATT
TAATGTTATGGGAAAACACTATAAATATAAAATTAATCAAGGAAAAATGA
AAGAACTGAAAATGGATAAAATCCAAAAAATATGTTTAATATTAAAGGTT
ATTTTTAAATATTATTAAAAttaaaaataaaaaaaaaaaaaTTAAGTGCT
ACAAACTGAAAATAATTATTTCCAAAACAAATTATATATACATGATAATT
AATTAAAAAAAAATTaaattaaattgaattgaattgaattaaattgaatt
aaaataaattaaaAATTAACAGTTTAATATGTGAACAGAATATTCTATAT
AACTTATACACTGATATAATGTATATGCCTATATGTGTTTAAATTAAAAA
AGAAAAAAGAATAATTCACCAACTATCTCAAATTTTCCACTTAACTAGAT
TATGCCTAGTAATTAATAGTATATTGCTTGACTGTTTTCTCATTTTTTCT
ATTTTGttttttccattttgttctttctattTCATTTCGATATATTCTAC
GTTTCCAATTATATATAACATTTATTTCTATACTAAAAATAAATTTAACA
TTAGTATGTATACCTCATTGGTATATTTAGGTTCTTAAAGTGGAAATATA
TTTTTTACTTTATTTTTACTTctttacttttatttccttatttttacttc
cttattttACttccttatttttacttctttacttTTTTGACGAGTTTGTC
TAACATGTTTAGCCATTTCGAGAAAAaaaaaaaataaaATAAAGGAAAAT
AAGCAATTCACACAAAACCACCATTTCCATAAGTTCTACTCAAGTAATTG
CAATTAGTGAAAAATGTGAATAGAAAACAAAAAAAAATAAATGCAATGTA
GTTGTCAATTTATTTATTATTAAACTATAAGTTGTTAATATCCTTTTTAA
AAACTTCAAATATTTTTTGAGAATTTTTTAACATCACTCCTTTTACCTGA
ACGGCAATAATAAATGTGGTTTTAAATGATATTTATTTTATTAACAAAAC
ATAAAaaaaaaaaataaaaaaataaaaaaaAAGAGCTAAATGGAAATAAA
AAATCTAGAATACgagctaaatgaaaataaaaaaGTGTAATGAGACAACC
TTATTCTCAACATATTCCTCCGTTTTAATGATAGACCGTTTCACATTTTT
TAACTGCAATGCTTTGGAATAAAAACGTGGATTTTTACATGTATGACAAT
GTTAAAAATGGCATGCAAatgcaaatgcaaatAcaaatgcaaatacaaat
acaaatgcaaatacaaatacaaatgcaaatacaaatacaaatgcaaatac
aaatgcaaatacaaatgcaaatgcaaatacaaatacaaatacaTGTatgt
atgtatgtatgcatgTGCACGATTAATAAAAATGATGTATGTAACAAACC
AATAGTTTGAAATGATTCCTTTATTTTGTCTTTTTCTTCATATAATCGTG
TTTCTTCGCTATCCAAAGAATTTAAAAATAGTTCAATTTCGTAGCTAAAT
TTATCGGTCTCTCTTCTTTCTAATTCACTTTTATTTTTCTTAAAAAATAA
AACacacacaATCGTGTATACTTTCCAAAATGATAATTAATTAGAATAAC
CAAGTTTTCATTTTTTTTATATTTTCTTTATTATTTTTACCCACCCTCAT
TAAATAGTCCAAGTTGTCCTTATAGACATCGCCAACTATTTTGCTAAAAT
AAAAaaaatatattttttTTAATTATTTAAAATCATACCAATTATTTTCA
CAATGTTCACATTTTTCGAATGATTGCTTACTTTATCCCATTTAATGATA
AATTTTTATCATTTTTAAAAATAGTAAAATCCATGATATACGTAAAATTT
GGAaaaatttggagagatttTGAAAAAAACAATTTTAGTTTAACCAATGA
AATAGTTTATAATAATATATATACAACAAAAAAGAATGTTAATATTACAT
TAATAGTAAACAATTAAAATGTTGAAAATAAaacaaaacaaaAGATTATA
TAATTTTTTATTATGCTTTGTCTATACACATGTATATTTTTACATATATA
ACCCCATAAAAACTTGTGTGCAATTTACACATATTTATAAATATGCAATA
TAAACAACTATTAATTGATTAAAAATAAATTAGAAAAAAAAATTATATCA
TCAAAAAGGAGCGCTATAATTAACACTCCATATGGCTATAAATTAAAAAA
GGAAAAATATATAGCTCAAAAAATTAAAAACAAAATTATGAATATTATAA
AATTTTGAAAAGAGGGAATATGATAGAATACAAAGTTGGAAGCCAGATAA
TATGACAAGTTTTAATCAGAAATTAAGTTAGTTTTTTATTTTATTGAAAT
AAAGAATTTTAAAAGAAGATAAGGTTTTAGAAAAAGATGTCTTAAAACAA
AATACATAATTAAATAGAATACTTTTAATAATAGTAGTAATGCATATATA
GAGAACATAGAAatagaaatagaaatagaaataTATATGGATAAAAGAAA
TTTAAGTAAAAAAACAAGATATATAGTATAACGGCATAAAGAAATGGGAT
GTAGAAAAATACAATATAGTATATGCACACTCCTACAcacATATATACAT
GCATACATTAAATTAAAAATGATATATATAAAACACGGAGATGCATATTC
CCTATTTATGCTATCTTTGTATGAATTATAATAATATTTTTTTAATAAAT
AAATCAATTTAAAAAGAATTAAGGGAAAAAACACAAAAATGTTTTATACA
CATTTTCGTGATATTAAAAAGAATAGAGATGAGATAAGAAATTTAAATGA
CTAAAGAGGATTATCAATGAATGCATATTTATGGTTATTTCGTTTTTTTT
TACAATCATGGCAATTTAGTTTTTGTAAATGAAACTTTCATACATCGATC
TTTCAGTTGGAAATTGTGAAGATCCATTAAAGCTTTTGTTGCCTAAAAAT
GGGAATTAGAAAAATAAGAGACTCATGTTTTTTCAATttttttcaatttt
tttccaatttttttcaaatttttccaatttttttTCATTTTTCAACCATA
TCAACCGCCTCGGTCTTAAGCTTACCGTATCCTCTGAACTCATTTCAATA
GTTGCCGTAAAGTTTTTTTTTCCCTCTTTTATAGGCTGAGATTTAAACTT
GTTGATTTCATCGTATTTATTGAACAAAGCTATTATACATTCTTCTGTTA
CTTCTTCACTGACATTCGATATAAATAAAGTTTTTGTTGGCCTGCATGCT
CCCTTAACATATTTCAATTGGTCAGATATCTACAACAAACAGTTAATAAC
AAAATGGTATGTATATCACACAATGTTGTGAatgtagtaattggcgaaat
tggcgaaattgacgaaattgacgaaattgacgaaattggcgaaattgacg
aaattggcgaaattgacgaaattgacgaaattgacgaaatGAATAaaatg
gacaaaattgacTAATAAAAGTCTTATATATTAAATCAGAATTTCTAAAT
TCGAACTAACCCCATATCGCTGATCATGATTACTAAAAAATTTAGCTTTA
TAAGAATCTCTGCTTTTGTCCTGATAAGAAATTTTTATATCATATATTTT
AGAAAAATGTAATTCCAAAATGTTTTGGCAAATCTTTGCATGTTGTAAAC
ACTCTTGAGCCATTGAAGAAAATAAATAATTTGAATATTGAATAAGAGCT
GAATCTGGTTTTTCACGCAATATTTTAATTCGTGATACATATCCATATAT
ACTAAATAAGTTAAATAGCTATTAAAGAATACATAATAAGAAAGATATGT
GAAAATAAATAAGAGTGCATATAACAAGAAGATATATATTATGAAATAAT
AACTATATTAAATTTATATAAGCAATGATAATAATAAATAAATCGATATA
AAAATGAACTCACTTTATTTACGTCACTATATTCTTTTGGAATATTATAA
CAAATTAGGACAGGCGTTTTTGATGCATTTTTTGTTTCAAAATCGACAAT
TTTAAATTTTCTTCCTAACAATTTATACAATTCAGTTTCTTTAATATTTC
CTGTAAATAAATGAAATAAAAAAaaaaTaaaaAATAACATGCACATGACT
AGCCAATTCAATTTTATGATTTGTACATAATAAAAATAAATTATTGTTTA
GCTAGCCAAGTTGAGTACTTACTTGGTGGAGTTGGTAAAACACCATGAGA
CATTTGAAAAGAAAAATTATTTTTATTTTTTTGAGGATTTGATATAGTAT
AATCCCATGCTTGTGAATTATTATTTTTAATTATAAGTTCTTTTAAAAAT
GAATATTGAATTTGCAAAGTGTTACATCCATCATATATATTTCTATTATG
CAAAGTTTTTATTGCTTCTTTAGCTACTTCAATTGATTCAAGTTGTACTA
AAGCTTGAAATATCGATGTTTTTTTTGATATAGTAATAATTTTTTCAACT
ATTCCACATTTACTAAATAAATAATATATTAATTCTATATCAACAGGATA
TTGCATATTTACAACAGATACTAAAATTACTTTTGAACATTCATTTTTAT
TATATTTATTATTTTTCTTATCATTATCATTTATTTTATCTTTTAAATTT
TCTCTATCCAAAGATTCATTTGCTCCACGCATATCGTAAAAACTGTTATT
GCCAATGCCACCACTTGCATTTccactacttgcaatgccactacttgtaa
tgccactacttgcatttccactacttgcattCAcattcacatCACCATTT
TTATGATCTTCTAAAATTCCTTTAGTTGATATATCCTCATTAATTTTTGT
TAATTTTATTTCAAAAAACGACCCTTTTATTTGAGTTGGATGCTCTTTGA
AATAGTTAAAAATATTTTCTTGTAAATCATcatcATATAATTTTATTATT
ACACCTTCATCATTAAATATTATTTCCGGAATTTTACCATTTATAAATGG
TCTTATAAGAGATTTGATATCTTCTTCACTAATATCAGAAGGAATATTTT
TTAAAATAAGTACATTGTTAACATTATTTTTTTCTTTTTTTAAAAATGGC
ATAGTATATCTACTACCTTTccttttctttcctTCATTTGTATAATATGA
ACATTTATTTTGATTATCATCAATTCCATGTTTTCCAATTAAACTATTTA
CATGATGTTCCCCATTATTTTGGTcattattttggtcattattttggtca
ttagtttggccattattttggccattattttggccactattttggtcatt
attttggccactattttggtcattattttggccCAAATTTGCATTGGCAT
TACTACCCGATTCAATGTTAAGAAGACCTGTATAATTATTATGATTATTT
GAATTATCGTTTTTATCACAATTCATGTTATTAGGAATACCAGAGTTGTT
TGCTTCAATAGAGTTTTCTTCTTTTGTTTCATTTTCTGGATTATTTAAAT
TATAACTATTATTTCCATTTTTCAAAttttcattttccaaattcgcattt
tcTAATTGATCTTCGGGACTCGTCATATATTGCTTAATTCCCGATTTATT
ATCATTATCGTTTTCGCCATTTGGCAACATTCTCTTATTCATCTTATTGA
TAGATATGACTTATCTATATTCATGTATATAACTGAACTTGATAACTATA
ATATTTCACGTTTGTTTCTGCCAATTTATTAATTTAATTTATTTAAAACT
CCCGAGTTGGTATTTACACGGTTAGCAATATTATATATTTATGTGAAAAA
TTGTAAAAATATGAATGTATAATTTTTATTTATCTTCGCTGATGATAATG
TATACCTAGTATTACGCATGTATTCCTCTTATCTTTTcatattttttcat
attttttcatattttttcgtattttttcatattttttcgtattttttcgt
atattttcttaTGCATGCCAAATTATTTCATCCAAAAAAGAAAACGCCGA
TATACTTGTGAAAAAAAAAAGGAAATTATGAAAATATCAAAAAAATATAT
AATATTATAATTATTGTTATATTTACTATTTACCCATTTTTTTACAAACA
GATTTGCTACATATACACTGTGATGTAATATATGCATAATAACGGTTACG
AAATGAAAAATTAAGAAAAATAATGAAAATGTTaaaaattaagaaaaatG
TTAaaaaataatgaaaatgttaaaaatGatgaaaatgttaaaaatgatga
aaatgttaaaaatgatgaaaatgttaaaaataatgaaTAATTAAAATGGT
GAAAAATTCAAATAATGTCATTCATAATTTATATGATAAAAAAAATTAAT
TTAGACTAATTAAATAAAAGTTAAAGCAAATATAATCTCTATTTAGTAAA
CAATTTCCAAACGCTTAATTTATTTATTTCTATATGTACAAACGTTTTAA
TGTCACTAAAATAGTTCTATCTATTCTATATTAATATGTGTTTACTAACG
ATTTGTTATTATATTTGCTTTTTTCACTTTTTTGTATGTACTATAAATAA
AACATTGGAAAATTTCACAGGAAAACTATTACATATATTAATATACATGT
ATTCATTTCCATATATTTAAAAATCGTATTTATTAAATTGTATATAATAC
TAATGGTAGAATTTTTCTCTGTTACTTTTAGTGATAATTTGTAAGCTTGA
CTTATTATTCTTATTTTATGTGACATACTATTATATTAGGTGACAGTACA
TACATTGGTACATATTCTATTTATTTTTATCACGTAAAATTAATTATgta
aaattaattaATGTATAGTTTTCTTTTAGTTGAACAAATTTGAAATTATA
TAAATCCTTATTCAGCTATGCATTTATTTACGATAAAAAAAAAATGATAG
TAATAAGTACAAAATTAATATAAAATAaaattaatatATAATTTTATGAA
CGTTCATAAATTATTACATATAAACTGTCATTTTTTTTTTAATATGGCAA
ATAAAAAACGAAAATACTAATAATTTGTATGCACTGTTCAGGCGATTGGA
GTCACACAGCCACATGCAcacaatatatatatatatatatGTATTTTGTA
TGTATATATGCATATCTGTCGATTTGTTTCGATATATATACTATATGAGT
ATATAACATGAATAAAACTCTGATCTAAAAATGGAAAAATACTTTACAGA
CAAATATTATTAACGAAaaaaaaaaaaaaTGATATATTTTCCTTAAATTA
TTTAATGAGATATGTCCTAAATTTGATCGTTTTGTAAAAAATATTTCTAT
AAATTCAAATAAAATTAATATATTCATTTAATTTTTTTTAAGCTAATTTT
ATGGGCTTTATCAATTTTTAACATGCACATATCATGCGATGTTGATAAAA
ATTTAAAACTACATTCTCGCGAAAACCAAAACAACTTTTAACATAAACAT
TAATATCTCATTTCATAAAACGCGTTTTCATTATACATATCTAGAACTTA
ATTTTTGTAAAAAAAATAAAATAATATGCGAAATTAAAAAATTGAAGTTA
ATTAATGCTGACATTTTCAATGCTGTGTTGTATTGACATGTAGGTGTAGg
GGGAATGGATGTTGTTTATGTATTCTTTTCTTTCCTCGAATGCTTGCTAA
TATTATTGAATTTTAAAAAAAGATATAGGATGTATACATTTTCTACACCC
ATGGATGTACAAAATGTTGGTTAATGTTGgttgggtgggtgATATTATTT
ATGCACTGCTCTTGCTCATACTATTTATGATCCTGCACAAAAAATAGTGG
ATTCaaatagtggattcaaatGATGAACATAAAAAGGATACACGCCAATA
GCACGCATGGTCATTCACATcacacacgggcattcacatcacacacaggc
attcacatcacgcattgttattcacatcacacatggTCGTATGCCACACA
TTTGAATGGGCATGGGGTCTGTTGTATAATTACCGTTTGAGCAACTTCCT
AATGTGGTATATTTCTTCTTGTAAAGCGATAAGCATATTTTTGTTATATT
GATAATTATTTTGTTCTGAAGCGGAATTTAAATGGTTATTATTCAAGCTA
TAATGGTTGTGTGAATTAATTTCATtttctttttctttgtcATTTGTAGT
TTGTTTCTGATTAAAGATAATTTTATTTTTAAAGAGATGTCTTTTTATTA
TTAATCTATTTTCTTCttCATGAtcatcattatCATTAGTATTGTTTCCC
ATAACTTTTGCTAACTCATTTTCTACATAATAACTAAATGCAGATATATT
ATTATGCATATTTTTCATAAATATAAATGCATTAGTTTTCAATAAATCGG
AATGATTTAAAGCCAATTGCTGCATACATGCACGAATCCATTTAAGACGA
AATTCTGATTCTTCTAAAGATAAATTAGTTGTTTTTATTAAAGATTCACA
TAATATTTTACATATACTTAATAAAGCTGGTTGACTTATAGTTAATGTTT
CATTTAAAAACATTTTTTCATGAAATCTATGACATAATTGTAATACCCAA
AAAGCATTTGTGTTTTTTTCTATATCTATTGATAAAGCTAATGTAAATGC
TTGATTATATTCATGTTCAGTTAATAATTGATTAATTCTTCCTTTTATTA
TAATATCTGAATTATCCATTTTTTTTTCAATTTTTGGAGATTGTTCATCT
TTTTTTTCATCTTCAAcatcttcTATATCATAATTATTTTTTAATTCCAC
TATAGATACACGTTTATTATTATATGACATATTATTATTTGTTTTATTTG
TATATTTTATGTTATTTATATTTGATACATCATCTTCAATTTCTCTATGT
TCTTTTTTTTCAAATTCCATTTCTCCATTATATGTTACCATTTTTGGGTT
ATCGTTTTTTTTACTATTTAGATTCATAACTATTTTATTTAGAACCTTTA
TATTTTCATTAAGATATATTAATTGTTCATTAATACTGTAAGTAAACATT
TTAAATTCTTTATCTAATGCATCTATTTTATTATTTATAGTAATTAAAGA
TTCTTCATTATTTTTCTGACTCTTTTCATATGTACCTTTTTCAATTATAC
ACACTTTATTATTTAACCATTTTTTATTTTCTACCAATAATTCATTTAAT
GGTTCTGTTATAGATTGGAACCCAGTATTATATGCTTCTCTCATACCTGG
GACTATACTCTTTGAAAATTGAACTTGAATTTCTGATGAAATAACTGATG
GCATAATTTTTTTTAAAGCATTTTGATGAACTTCATTTAAAAAATCGGTT
ATTCCTTTATTATAAATTAGGTCGTTATAAAATGTATTAATATTATTTAT
ATTTCTATCATTTTTTTCATTATCTCCTAAATTTTGTTGAATTGTTTTTC
TTAAATTATCATTATTAGCTCGTAATAATTTACCTATATTTGTTTTAAAA
TCATCTAGAAAAGTAAGCAAATGTTCTGAACTTTTATTTACCATATTATT
AACCGATTTCTTTAATGTATTTATTTCGGTCTGTATTTTTTCTAATTTAT
TTTCTTGTATATTTTGTTTTGAATTTTTCATATAATTTCCATAATGTTTT
ATATTTTCAAATATTTTACATATACTATTATTTATTGATGCCAATTTTAG
ACTCATATTTTTATTTTGATTTTTTAAATTTATAATTTCTTCTTTCATTT
CGTTTATTTTTTTATTGCACTTATTTGACAttgcacatattTCATTATAT
TCTTTATCTCGACACTCATCCAAAAAAGTTCTACCATTTTCGCCATTTTt
accattttcgccatttttaccattttcaccatttttaccattttcgccat
tttcaccTGTCTTGTTCATATTTTTTAGTGGACATATTTTATTTAGTTCA
TCATAAACAGTATTGTATATCGTTGTACTCATTTTTTTACATATTGTATT
ACATATATTTTTCATAATATCTTCATTCATATAAATTGGACAATTATTTA
GTTCTTTTGATTCACCAATAGATGGTTGTATATTATTTTCAACATCTTTT
TTCACATTTATACAattttcaacatctttttGATTAGCTTTTCTTAAATT
TGTATCTAAAATTTGTGTGTCACTATTATTACATTTGTTATTGAAATGGT
GATCATTTTCTTCACTCTCTATTTTTTCCGGTTTTATCTTATTATTTATG
CTATTCTCAAAATCACAATTAACTTCTTTAATTTTTTCCTCTACAATTTC
TTCATTTACCGTTTCATCTTTTTGACAATCATCATTTTCATTCTTCAACT
TGTTTGATACATTGTTTTTAAAAAACCCTAATTTGTGAAAAAACGAATTT
ATGTTTTTCTCTTTTTTTAAACCCTCATTTTCTACATTTCCATTCGATTT
TTCGTTATCATATTTAGCTTTGTTTTTATCTTTTGATTGATACAACATTT
TTTCCTGACCTTCTTCTTTTTTAAAATATTTTGTTTGGTCATTTAGGGTT
ATTTGATTGGTATCCAATTGGCTTACCAATTCGATATGCTCACCTTTTTC
GCcacctttttcgccacttttttcAATCTTCtcaatcttctcaacctttt
caaccttttcaaccttttcaaccttttcaaccttttcaaccttttcaaTT
TCGCTTTCGTCTTCTTCCCGACTCTGATCATATTTAAAATCCATAAAACG
TTTTAATACATCTTCATGTGTTGACATGATTATATCTATATTACTGTTCC
CAACTATTGGATTattatcatcattattattattatcatcattattatca
tcattattatcagcattattattatcattattatcatcattattatcatc
attattatcatcattattatTGTTAACAGTatcattattattgttatcgg
tatcattattattgGCTAGTTCACCTTGGTTTTCTTTCTCAACATTTTCA
CCTGCACATGATAATAACATTCGATCATTCTCATAAATTTTATTATCCTT
TTGATTTGAAGAACTAGAAAATATTATATCAACAATATGTTTTGTTTCCT
TAAAATATGCATCATTTTGAGTTTCTTCTTTATTTATTTCAACCGAATCT
GAAATTAATAATCTATTTTTTGGGGAATTTTCTTCTTTTTTATTATCTAA
AATTTCGTAACTAATAATGGGTTCAGTTGCTTCTGTTTTTTCGCATAATT
TAttttcacataatttattatcaATTAATGACATTTTAGAAATAATATTG
TCGATAAAATTTACATCATATTTTATTTcatcatgttttatctcatcatg
ttttatttcaccatgttttatttcaccatgttttgtttcaccatgtttta
tttcaTTATAATTGTTATTTAATTTGGAATTGCTAAATTGATCATAATCT
TTATGGATAAGATTATTCTCTTCTGTGTTAACCAACTCAAGTTCCATATT
TTCTTCATCACATTTATTTATTTTATCTTTCTTTGTATCAAAAAATGATG
ATTCAATATTAACAGTTTCATCTTTTTTATTTATTAAAGTCAATTGCGTA
TTAGTATCATCACTTTTAATTAGTTGGCTAGCATTTATGTCAGATGCACA
TCTTTTAGAACCCATTTTAATATGAAAAGGATCAATTTTATCAAAAGTAG
TATTGGTTTGAGAATCCAAAAAAGATGGAAGAACGACACGATTGTCATTA
TGATTAAATTTATCTCGTTCAATATCCTCATTCAATTTCTCACTTTTTGA
ACGATACAAATTCATTTTTTTTTCATGATCTTTTTGGGTATCACATATAT
CACCCATTAATAATGGAATCGGAACAGAGAATGATTTGACATTGATATTT
TTTTTTGCAGTGTTAAATGTTATAGAAAAAATAAAAAGATTAATAGAATT
TGAGGATACTGAAACATTTAATACTTTTGCAAATTTAATAAATTCATTTA
TTGTTAATATTCTTATAGAACATAATGGTAATATTGTATGATCTTTTTGT
AATAATAAAAATTTAGGATGAATGTTAAACTCTAGTCTTTTTTTATTAAA
TACTTCTATAACAAATAACAAACTTTTATTTATATATTCTTGATTTTTAT
TTAAAACATTATAAGATATATTAAAAAAAACAAAAAATTCAGAAGGATCT
AAAAATAGTTCTACATTTTCTATATTTGTAACACTTTTATCGAAAAAAAT
ATTTTGTTCGATATATTCATTTAATATATCTGTTCGCTCTTCTGTATTAT
TATTATGTTTCACACTTGAACATTCATTATATTTTTTAAATGAAAAAAGA
GATATACAGCACCCATTATGAAATACCAGCAAATAATATTCGCTTAATTT
TCCTTCATTTTCTTTATTTTGGATAAAGGTGTTGATTATGTGAACTGAAG
ATATTTCGTTATCGCCAttatcgccattatcgccattatcgtcattatcg
tcattatcAccattatcgtcattatcatcattatTGTTGCCATTTTCTtt
gatgccattttctttgatgccattttctttgatgccattttctttgttgc
cattttctttgCCTCTGTGCTGGGATGTTTCCCCAATTTGAAATTTAATG
TTACCCTTTTccctttTTAAAACATGTTTTATTTCATTTAAATTTAAATA
TTTTCGAACATTAGCTAACTGCTCTTGTAGGGAACGGAAACCAACCAAAA
GAAGTTGAAGTGTTTGATCCTCTTTTTGAATTTTCCAAATTAAGGAATAA
TAATTATTAACCAAAGCATGCATATATTTTCCATCTAAGCTAAAACAATA
TGAATTTAAAAATGTATTATAAGTTTGGTCTTGATTATATTTATTATCTA
AAAACATGTCATTAAATAAATAATTATATTTATAAAATATTTTTCCAAAT
GATATCTTAAAACCACAATTAGAAATAAGTTCATGTGTTACATTTATTTC
TGAATTTATATTATTTGTAGTAATAAAATTTAATAACTTTTTAATATTCC
ACACACATAAATAGCTATTATGACCTGTAACAAAAAATTTATCATTTTTT
GGTATCCAGCTAGCTATTTTGGGAATATTtttttttttttCTAATTCTTC
TTTTTTATTAACATTGTCAATGTTTTTATTTTCATTTTCTATATCATTTG
GAAGCAATATATTTTTCAATTGATCAGAAAAAGATTTTTCATTTTGAACA
GATGAAAAATTTAAACAAAAAATTAACTCAACTATATATTCATTAATATT
GTATATATATAAATGTCCTTTAGTGTCTAAAATTAATAATAAATTTCCAT
TTTCTTGATTAAAACTAACATATAAAACTTCGCTATCATATAATAATTTT
ATTCTTGTAGTATTTATTCCATTTTGATTTATTAATCGAAATTTTCCACT
TTTTAATGCATAACATACATTTCTAGAATTTACGTCTAAAATTTGTCCAT
CTTTTTTTATTATATCTGAACTTTCACTTCGTATTTTTGATATTAAATTT
TCGTTTAATGATAAAAATTTTTTATTTTTATTTTTGGCTAGTTGACAAtt
ttggctagCTTCACTTTGAAAAATGTTGTAATCTTCAATTTTATCCACAG
TATCCATCACCTTTATTTTTATATTTCGATTGTTAAAAGCATGCCTAACA
TAATTACCGTTCGTCACCAGTTTTTCATCGATTTCTTGTACATCCATTTT
CACAAAAACAACTTAAAAGATAATTTCACGTTTAAAAttttttttttttt
tttttGTTAATCTTAAAATATTTGTGTGCATACATAAACATGTATATGCT
TTTACAGGTATTTGTAGAATATGACCTGTTTTCACGGGCTTGGATCGTTA
AAACCGCTAGGAACACAAAAAACAAAATTAACTACAATCTTAAACTTTAA
TAAAAATGGAAAATAAATTAAATAATATACAGTTTTATAATAAGTGTCAA
ACGAGCTATCCTCACGTACATGACTAGCTGCGCTCGTATGCGAACAGGAA
ATAACAGTAAAATAAAaaaataaaaaaatataaaaataaaaaATATaata
aaaaatataataaaaaatataaaaatataataaaaaataaaataacaaat
ataaGCAGAGTAATATATAGCGAAATGAATTATCCAGTTGTAGTTGTAAT
ATTTAATTAAATAAAAGTCTAACGTAGGATGTGTTTTTTTTAATGTGTAT
AAGATTTGTCTTCTCTTCAAAATAACGAAGATCTTCGATTGCTAATTAAT
TTGAGAATAATACACAGCTCTTAATTTACGCACTCTCACAAAGTGTAAAC
AAGTAAGTaaataaataaatatataaatatataaatgtataaatgtataa
atgtataaatgtataaatgtataaaCAtgtatatatgtatGTATATAATA
CATGCACATATGCATACACATGTACATTTATTTTACTATACGAGCATATA
TGTATATGACCATGTAAGATCTTGATTTCCCACTAAAAAATAATTAAGCC
TCGTCGATTTAATAAACGATGTCATTTTATTTTTTTTTAGGACAATTTAT
TAAAACATAAAAATGAAAAAATATAAAAAAAAGAGTAATTTTTATATATA
AACCAATTTGATATCCTTTTATTTATATTATTCAAGGAGCATACATTTTT
TATATCGATATAAATtttttttgggaaaaaaaaatTAAAAACTTTTACTT
AAAAATGTTTCCCCATTAAATTTGAACATAAAAATATAaaaatATATTAG
AATAATAAAAAAAATATATATGGTTAGTAAAATTAAATAACGATTTAAAA
ATATATGTATATAAATTATATATATATGCAACAATTTTAATGCTCATTTT
TTTCTACATTTTATTTTTTTGTCccccTTGAAaaaaAAACGCTATTTTTT
ATTTACCTACAAAAGCTGCATAtatatatatatacatatataTTATACat
attatacatatATATACAtatacatatatatacatatTATGCATACATAT
CCTTACAATTTTTATAGGCACATTGATATGCGTGCAAATGTTTATACATA
TAATAAATATAGGATGAAATTTCGAAAATATATGTTATCATTATTTTAGT
ATATTCTTATAAAATAGGTATATATACCTTCTTAAATAAACATAAGATTT
TACCATTTTGTTTATCCTTTTAACAATTAACCCAATTGTGAGCTTCCTAA
ATAAATTGTAAATTTCCGCACAAACCGTTGATACCCATTCAATATATATT
TCATATCATTGCACATGAATATGTACACAATTTCATGCATACACATATAC
ATAATACATACATATGcatatgcatatACTAATTAAAATGAACTTATTAC
AAATATATTGACTTAAAaaaaaaCCCTTGGAATGTGACTTTTTATGTATA
TGTATGTATTTTCCCTTTTGTTTGTAGATATTTTTTGCACATTTTTAAAA
TTATACAATACTAATTTCAATTATAAGTCTAATAATATATATGTATGCAA
ATATATATATTTGCATTGAACTATATTTATTTTAAAACATAAAAAGCATT
TTTTTTTACCAAAATAAACTCGGCCTACAATATAATAtatatatatatat
atCTATACAGTTTTAGATTATTAATAAATATGCTTTTCATTTTTTAAACA
TGTTTATATCAATTTTTGGCAACTAAAAAATAAAAGAACTATATTTAACG
TATTGTTTTTTTTATAGCCAATTGAGTTAAAAATTTGACAACAATTTACA
ATTTTTTTTGCATATAAATATTAATATatacatatatatatatacatata
tatataCATGCTAGTTTTATACTAGTGCATATATTTTTATTTTTTATTTT
TCAAAAATAATTTTATTTCATCATTTATTTTGTTAATAAATTTACATTTT
TTATTTATTCGCCCCCTTTATATATTTTACTATTTTATTTATTTTTATAT
CATCTTTGTTAATAAAACATCAAACGGCACAAAGAACGAAGAAGGCATAA
TAGATCTCAGCTTTAACATAAATATGTTCATTTTTCATGACACTAAAAAT
ATccattttgcatgacactaaaaatatccatttttcatgacactaaaaCT
AAATATATTCATTTTTTCATCCTTTATATAAATATATGTTTATATAATAT
TATATTTTTGTAAaaaaaaaaaaaaaaaaaaaaaTACACCTTAACCTGGA
GTTTACATATTCACATAGTATAAACATTATTGATAAATATATTGTAAGCC
TACTTCACAAATTAATTTTAATttttttttttttttGCATTAATTTTCAT
TTTCTTTCCGTAACACATTTAATTGGTGTTTTTTTTGTATtattattatt
attattattattattattattattattattTTATATATAACACTTTTCTT
ACTTGCGCTACCCATATTATTCAGTCAAATATATGCACACGTTTGTAAAG
AGATAGAGATAAAttgtaaagagatagagataaattgtaaagagaCAAAT
TGTAAATCTTTATTGGGCTCCGCACATTTTTATAATACACTAGTTTTGAT
ATACATCTCCCCCTTTGCATATACCACCCAGTTTGTTAATCAAATTGTGG
AACTTAAAAAAAATGTTAGTAAAATGCGAAACTAAAAGTCAGCGTGTGAA
AAGTATTTCATTCCATCCAAAAATTGAGCTAGTGTTAGCTGGATTACATA
ATGGAACAATACAATTATGGGATTATAGAATAGGAATATTAATAAATAAA
TTTGAAGAACATGATGGGCCTGTAAGAGGTATCTGTTTTCATTCTGTTCA
ACCTCTTTTTGTTAGTGGAGCTGATGATTATTTAATAAAAGTTTGGAATA
TTCACTTAAAAAAATGTGTTTTTAATTTAACTGGGCATTTAGATTATATA
AGAACAGTACAATTTCATCCTAACTATCCATGGATATTATCTGCATCTGA
TGATCAAACTATTCGTATATGGAATTGGCAAAGTAGAGTCTGCATAGCTA
TATTAACAGGTCATAATCATTATGTAATGTCTGCTGAATTTCATCCAATA
TATGATATAATTATATCAGGTAGTTTAGATAAAACTATAAGAGTATGGGA
TATTAAATTATTACGTGAAAAAAATGTAATACATTCTAATAACAATATGA
ATAGTAATAATGGTGGTATATCTGGAATGGGTTCTATTTCAGAAAAACCA
TATGGTCTTGATGTATCTAATAGTTTATTAGGTATTAATGTAGATAATGG
AATGAATAATCATTTGATGGGATCATCTTTTCATCATCAAAATAGTAATA
ATAATATGTTTGGAGCTTCTGATGCTGTTTGTAAGTTTATATTAGATGGA
CATGAAAAAGGAATAAATTGTTGTACATTTCATCATAATTTACCTATTAT
TGCATCTGGTTCAGATGATAAATTAATAAAATTGTGGAGATATAATGATA
GTAAATGTTGGGAATTAGATACACTAAGAGGGCATTTTAATAATGTTTCA
AGTTTGTTATTTCATAAAAATAATGATGATTTATTATTAAGTAATAGTGA
AGATAGAACAATGCGTGTTTGGGATATAACAAAAAGAGTTTGTATTCATA
CATTTAGAAGAGAAAATGATCGTTTTTGGGTTCTAGCATTTAAACCTAAT
TCTAATTTGATTGCATCTGGACATGATAGTGGAATGGTTATTTTTAAATT
TGATAAAGAAAAATGTCCATATGATAAAAATGAGAGTTCACTTTTTTATT
GTAAAAATAAACAAGTTATTATGTATAATATATTTACAAATGAATATATG
AATTTGTTTCCAGTAAAAAAAAATCCAAATCCTATGATTTCTAATTATTA
TAAATTATTTGTTAATAATTTTTGTACAACACATATTGCTATCATATTTT
TATATAAAGAAGAAGATCAACTTTTTTATGATTTAATAATTTGTAATGAT
ACAAATAAATGTAATCAAAATAATTCACAAACATTTTCAAATTCACCATT
AGGTGTATTCAAATCTTGGATTAAACGAGATAATATATCAGCAAATCAAA
CAGGTAGCGAAAATGATACAGGACTTAATACAGAATCTGTTAATTATATA
ATTAAAAATAAAAGTTGTTTATATGCTACTTTTTTTTCTAGAAATAAATA
TATTTTTGTCGAAAAAAAAAATGTAAATATTGGACATAATAATAATAACA
ATTCTTTATATACAATAAATATACATAATTTTCCAGATGATAATTTATAC
AAACGAATAGAAGTGCCTTTTAAAATAGAACATCTATATTCATTAAATAA
TAATAAAATTATTATATGTTCAGAAAATAAAATATATTTATATGACATAA
ATTTAAAAACAATACTAAATGAAATGCATCATACAGATGTAATTATATCT
GTCGAAATTGTTAAGGAATATATCGCATTTGTGTTTAAATATAACATTGT
AATTACTACTATAAATTTGAATCATATATGTACAGTACATGAGAATATAA
GAATAAAAACAGGAACATGGGATAGTTGTGGAAATAAAAATGTTTTTATA
TATAATACACATACTCATTTAAAATATCTTTTAACAAATAGTGAAAAAGG
GTTAATAAAATATATGAATGAACCTGTTTATTTATTTAAAGTTTATAATA
ATAAAATATATTATATAAATAGAAAATATAATATAATTAGTGATAAATTA
AATGATACAGAATATATGTTTAAATTATCTCTAATTAATAATGATGAACC
AATGGCTTATCACTATTTAGAAATGTATCGAAATTCTCAAAATAAAATTG
AAAATAATAATGGAAAAAAGAGTGTTTATTTTAGTTATAATTTAATTGGA
TATATTAAAaaaaaaggGTTTGCAAATTTAGTTCTTCAAATGGTTAGTAA
CAATCATATAATTTTTAACATGTCTATACAATTAGGAAATATTGAAAATG
CATTAAAAATtgcaaaaaaaattgataaaaAACATATTTGGGAAATTTTA
AGTAATCATGCATTATTGTTAGGAAATTATGAAATAGCAGAATATTCATT
ACAAAAAATTAAAGCATATGATAAGTTATCATTTTTATATTTTTTTAGTG
GAAATATAGAAAAATTAAAAAAAATGTTATCAGTTTCAATATTCCGTAAA
GATTTTATATCAACATTTCTAAATTCTATATATATTGGAGATATAGAACA
AAGAATAAATATATTTATACAACAGGGTCAATATAATTTAGCTTTATTAT
GTTCACATCTTTATAACATTCCCATTAATTTATCAGAAAAGGAATTTGGT
TTTGATATCACTAATTGCAATTATATTCCTACGACATCTTTTTATTTATC
ccccccTATACCTTTAATTAAAATTAAGGAAAATGGAGAAAAAAGTGGAG
ACCCCAATTTAACTTATTGGAATAGTTCATATAATTGGCCAGTTAAGGTT
ATAGAAAGCAAACAAAATTATTATTATATTGATCATGAAAATAAAATAAA
AAAAACGAACCAAATGAAATATAAAGAAGAAATAGGAAATATGGATTCAA
ATAATGATCATTTATTAATTAACAGCCAAACGTATAGTAATAGTCGAATA
AGCAAACTTGACAATACTCCAAATTGTAATGATAATAATTATAataatga
tgataataatgatgataaaaATAGTAGTCTTGGTGATAACAATGATATTT
GGAAAGATGATTTAAACGATGATGATATAGATATCGATTTACCAGAAAAT
CATGATAATAATTTATTTAATTTGGGTAATAATAATAAAGGTGGAAAAAT
AGTTaagggggaaaATATGATATTAAAACATTTAAAAAAAAATGGTAAAA
TTAATGATCATATAAAAGCAGGAAATATACAAATTGCTTTAAAATTAATT
TCAAAAAAATATGGAATTATAGATATGAAACCATTTAAACAAATTATAAA
AAATGTTTATATTTCTACATATGCATATATAACACCTATTCAAAATTTTA
TTCCTTTAAAAATTCCAATAAATATTAATGAATATAATTTACCTGAACAT
GTTCATAATAATATAAATACAACATATATTACTAAAAATTTCCTTTTTAA
TCAAGTAAAAAAAGCACATAAATTAGTAACTCAAGGAAAATTCTCATCAG
CTTTATCTTTGTTTAGAAATATTTTATATAGTATGATTTTTGTTAATACA
AATGAaaatgaaaaggaATTAAATGAATATCTTAGTATGTGTACAAATTA
TATTTTGGCTATGAGATTAGAAGAAGAAAGAAATGCTACTTGTAATGATG
ATCCACGACGAAGTTTAGAATTGATGGCATATTTTACATCTTGTTCTTTA
CAAAATTCACATCTTTAtcttgttctTAGAAGAGGAATGGGTTTAGCATG
GAAAGCTCAAAATTATATTACAGCTGGCTCGGTATGTTCATCATTTTGCA
CACCTTATCATGTTTTATTTTGTTGAAAAAGGGCTAGATCCACAAATATA
TACCCTTTACTAATATGTTTCTTTCATAATTCAATATTtttttttttttt
ttttttttttttttttttttCAATTTGATTATAGTTTGCTAAACGATTAA
TAAATGGAAATTATGAAAACATAAAAGGGTCAGACGAAGAAATCATAAAA
GCAAAAAAAATATTAATTGTTTGTGAACAGAAAAGCACAGAACAGTATAA
TATAGATTACGACCCGAACGACTACAGTAATTTAAACAATTTATTTAATG
CACTACTAAGTTTGTAATATGCACATAATTTCAATGTGTGTACATTTTTT
ATTttttttattttttttTATAGACAATATCAAAATATGTAGCATGAGTC
TCACTAAAATTAATCCGAATGAGGAAATTGTTACATGCCCCTTTTGCCAT
TCCATTGCAAAAAAAAGTTTTGCATCCAAGTTGTGTTCTAATTGTATAGT
TGCCCAATTAGGAATAAAAGTAAGATAGCGACAAACTGCaagctagcgaC
caaactataagctagtgaccaaactataagatagcgacGTTTTTCATTTa
tttatttattTTACCATTTTCGTCTTATTTGATAGGCTCTTGGATTTGAT
TTTTTAAATAAAAATATTTAAGGACTTCCCAATATATTTTTTCCTATCAT
TATTATCCCTTTATTTCGTTAATTATTGAATTAACTTTTGAGCATTtttt
ttttttttttttAAAGGTTTAATATGATATAAATATACCAAAGCATAAGC
TGTGCTTAGTGCACATTTAACCAGTTAGCATGGCTAGTACATATAAATAT
GTATCCATATGCTTCCATTTTTGGGGTATGTTGTAAACTACAACTGAGCA
AGAGCTGTGACAAATTATTATTAATTTTTGATTTTTATGTCTATGCTATT
TTGTGTCCTAATTTTTTTTTATCATTCTTGTGTTTTACACGCATgtatgt
atgtatgtatgtatgtatgtatACatgtatgtatgtatgtatgtatacat
gtatgtatgtatgtatgtatacatgtatgtatgtatgtatAtatgtatgt
atatatgtatATGCACATTTTTTATTTTCCTGAATACTTATGCATTTCTA
TTATCATTTTATAAAGACTTCCTCTTTATTTTTAAGAAATATAATTATCA
AATTTTTATACGAAACATATATATATGTTTTGCACAAATTTTTTTTTATG
AAAAGAAAATTTATATGTTTCTTTCAGTTCTTTTTCATTTCCATATTTAG
CACCTTTTTTACCAGCTACTTTAGAACATTTATGCATAATAAGCCTTTAA
ATTAATTTTATAAAAAAGGAAGAAAAGTCAACGAACAAAATATTACCTTA
TTCATTTGCATGAaaaatattaccttatttatttgcataaaaaaCATGCA
CCGTTCATAATTTTATGTACAATTCAGTTGTAAaaaaaaaaaaaaCTAGC
TAATTAGCTATTTTAAACATTTTTTAATTTTTATTGGTGTTTCTAAGAAA
GGAAAACAAGCCGAAAAGGGGAGCTTTCACAAGGTCTATCTTTTCAAGGC
CGCAATTATATTTTAAAGTAATTATTAAAAGTTTTAATTTTTGATAAACA
CACATTTAACATTGCATATAGTTATATAAAGGAATTTTGTAAAAAAAAAA
TATGTACAGCTATTTATGTAATTATACTTCGAAACAATCTGAAGGTATTA
TTTCTTTTAATTCATTTGTATCGTACATGCTTTTAATAATATCATGACCA
CCTATTAATTCAGTATTAATATATAATTGTGGATATGTAGGCCAATTTGA
ATATATTTTTAATTTATTTCGTATATCTTCATCTTGTAAAATGTCATATG
TATTATATTTAATTTTTAAGCTATTTAACATAAAAACAACAGCATTACTA
AATTTACATTGTGGAAATGTTTTACTTCCCTTCATAAAAAGTATAATCTT
ATTACTTTTTAATAAGTTTTCAATTTTTTTATTTATTTTTTCTTCATCAT
TttcattatcattttcCATTTCACCATTTCCATAGTTACATGATGACATA
TATTTTCTTAAAAATGAAGTTATTGCTCCTATATGACAATTTGTAAAACC
TTTTAATAATTTACTATCATCATAAAATTCAAATCCATAACTATTATTAT
TGCTACTCATGTTAATAACATATATTTTTATTTTTTCATAATCATCAGCT
ATTTCCTTCAAAACATTTATGTGTGATTCATATTCTTTGctttgatttga
ATTTGTGTAAAATAATTTTAGTCCTTCAGACTTTTCCAAATTAGCTCGAT
CTGCTTCCGTTATAAAGTTCATAATGCCAACAaaaaaaaaaaaaaaaagg
ggggaaaaaTAAGAgaaaaaataagagaaaaaataagagaaaaaaataag
agaaaaaaaAGGgaaaaaaaagagaaaaaaaagggaaaaaaTAATATGTA
TTGGCTGGAAAAATGAAGGTTTTATATATAGAAAGAACTATAATTTAAAT
AATAATTGAAAATTAATATAATTCAAGTCTGTACATTGTATATAGTATTA
AAAAAAATATATAAATTGTTGTATGTTTTAAAATAATATTGAATCTCATA
AAATCGACCAAGAAATGGCATGTAAAATATATACATAAATATTTTTTTTA
TGGCAATATAAATGCACCAAATAGGGTGTTATTAAACTTAGTATTTTTTT
TCTTATTTCATAAAAATGTTAAGAATATATACAAATAAAATGACTACATT
ATACCAATTTTTTAGCAATGTTTAACCAAAATTAATTATCTCTTTTTATG
TTTGTTTAGTATTCTAATTTTGGTTTTAAATTGAATATACTATTTTTTAA
CTTAAACAAATCATAACCTTAAAAGAGGAGATACATTTATCAAATAATAC
ATGTATATGTAAAAGTTGGTGAAaaaaaaaaaaaaaaaaaaaaaaaaaaa
aCATATTAATATGTATTTAAGTTTTAAAAAATTGAAATAAATACAAATTT
TTCATAAAAAACGGTCTTATTTTCATTCCACATTAATAACATTATTATAA
CTATATTTCTCCTAAAATATATTGACTATTAAATTGGCAACATGTTTTCT
ACATTTAAAATAAGATAATGTATGGATGACGATTATCAATTTATTTAATT
ATTATGTTCTACTTAATTTTTTCAAATATGCAAAAAACAACTTTTTTTTT
AAGAAAATATAAAAATATCTAAAGAACAGTTCCACTTGTGTGTATATAAA
ATGTTAGGAAATATAAACAAAATAAAATATGTATAGTACATTATTTTTTT
AttttttattttttattttttTTGTACATCATTTCCTATCAAAGCTGTGA
TTATAGATAAGACCTTATCTTATACACGCATGTTTCATTTATTAATTTTG
AGGAAAATAAATTTCCATTTCATAACATTTTACGACTCCCTCCTATTTAA
TTCATGGCTGCTAAACAGTTTCAAAATGTGAGcagtttcaaaatgtgagc
agtttcaaaatatgaacagtttcaaaatatgaccaATATGAACATAACAA
TGTAAACATTTAAATATCCATTTTTAATCTTAGTCAATTTTTTATATAGT
AATTACAAAAATAAAAAAAAGTTAAACTATAAAATGATAAGAAAATAATA
TATTATATATGGAAAATGTAATCAAATATGTGCTAATATATATGTATAAA
AAATAAATAATAACATTAATAGTATTGTAAAATAACATGTGTTTTATTAC
GACTTAAaaaaaaaaaaaaaaaaaaaaaaaTTATAAAATTATTTTGTATT
AAGCACATATTATATGTTTATATATTTCTATGTAATTGTTTTTTTTTCTT
ATTAATTTATTATAGAGTAAGTTAAaaaaaaaaaaaaaTGCATAATTATT
TAGTTATTCCAAAATATTGAAGATATAAAAATTTCTACATGAGTATATTT
AAAACAAAAATACAATTTCGTAATGAAAATAATCGAATAAAAATGTAACA
AAATAAATGGAGCAATAGAGAATGTATATAACACTTGACTACAATCAATA
CAATTTATCAACGTTTAAATTATatatatatatatatatatatatatata
tatatatatatataCAACTATATCTTTGTATATATGTATTTATTTATAGG
TCTCCAATTTTATAATAATACCCTTATTATATATACTATATGAAAATAAA
ACCCTAGTATTATTCTTATAAATTCAAACAAAGCTTTTGTGAATATTTCG
AGTAGCTTTTTGCTTTGCTTATAATGCGAGCTTATGATAATTGAAGAGGC
TTAACAGATAAAAAAATATCACAACATAAATATGTATATAAATACAAGAT
AATAATttttttttttttttttcctttttTCATGGTCATTTTGTATTACA
CTATAAAACAAAAGCGATTATCCTAGTAAGGAAAAGCATCCCTTATACAA
AGTAGAAAATACGGAATAaaaatacggaataaaaatacggaataaaaata
cggaataaaaaatacggaataaaaaatacggaatataaaAGGAATACGTA
AGTCTATACAAGCCcaagcccatacCAATTGTGTTAAACTAACTCAAACT
AGTAAATACATACGAAATAAAGTTATAAAAAATGAGCAAAAATAAAAAAG
GAAAAAAGAAGGAAGATTTAGATGCTATTTTAGCAGAATTAGGAATTGAA
GAAAAAAGAGAAGATCAAATTAATGAAAATGAAGGaggagaagaaAAAGC
TGAAAATACACAAATATCAAAATCAAAAAAAAGAaaagaaaAATTAaaac
aaaaaaaagaaCAAATAAAATTAAAAGAAAATGATGATACACCAATAGCA
CAAACAGAAGCTGTTAAAGAAgaagATGCGAAAGATGGCGAAaaagatgg
cgaaaaagatggagaacaagatggtgaaAATAATGAAGCAGCTAAAGgga
aaaaaaaaaaaaaaaaaaaaaaaaGAGAAAGAATCAAAAGCAGAAACTGG
TATATCAGcagcagcaAAagcagctgctGAAAGATTAAGGCTTCTAAAAG
AATTTGAGGAAAAACAAAAAGaagaagaACGAAAAAAAAGAGAAgaagaa
gaggaacgaattagaaaagaagaagaagaAAAAGaaaaaAAAAGATTAGC
AAGATTAGAAAAAAAAATGCAATTAAAAAAAGAAGGAAAATTATTAAGTG
CAAAAGCTAAAGAAGaaaaaaaaaaaaGAGAATTATATTTACAAACATTA
AAAGAATCAGGAATGTTAATAGAACCTAAAGAAAaagcaaaagcaGAAAT
TATAAATCTAGATATAAATAAAGCTAAGTTATTATTAAaaaaaaaaaaaa
aTAAACAAATATCAAGCGGTATAAATAATCAAAATAGTGATGATAaaaat
aaagatgacgaaaataaagaagacaaaaataaagataacgaaaataaaga
agaAGAAAAAGAAATCGTTTTAGATGATTGGGAAGATTTTTTAAATATGG
ATAATGAAGAAaaaaaaaaaaCAGAAAAAAATGATATCGATCAAAACACA
AAAGAAAATAAACAAACTCAGATTGTGAAAAAAAGTTCTATAAATGATAA
AAAAGGAAAAAAACAAAAAAATAATAAAAATGGAGAATATAATGAAGATA
AAGATAATGAAAAAACAAAAGATGAAGAAGATATATATCGATCATCTATT
GTTTGTATTCTTGGTCATGTAGATACAGGAAAAACGAAATTATTAGATAA
ACTTAGACACACGAATGTACAAGATAATGAAGCAGGAGGTATTACTCAAC
AAATTGGAGCAACATTTTTTCCAAAAGATGTTTTAGATAAAGAAATAAAA
AAAATAGATAAAACAATTAAATGTTTATCAAAAGGTATTATGATTATAGA
TACACCAGGTCATGAATCTTTTTATAATTTAAGAAAAAGAGGATCTTCTT
TATGTGATATTGCAATATTAGTTATTGATCTAATGCATGGGTTAGAACAA
CAAACAAAAGAATCTATTCAAATTTTGAAACAAAGAAATTGTCCATTTGT
AATTGCATTAAATAAAATAGATAGATTATATATGTGGGAAAAAAATGATT
GGGAACCTTTTAATGATACATTTAAAAATCAAAAAGAATATGTAAAAGAA
GAGTTTAAGAATAGATTACAAACTATATTAAATGAATTATCAGAACAAGG
ATTAAATTGTCAATTATATTGGGAAAATAAAAATCCGAGAAAATTTGTAT
CTATAGTTCCGACCAGTGCTATAACAGGGGAAGGTATAGCAGATCTAATT
ATGGTCTTAGTTAAATTAACTCAAAGTTTTATGTTAAAAAATATTGAATA
TAATAATAAATTAGAATGTACTGTTTTAGAAGTTAAAAATATTGAAGGTT
TAGGAACAACAATAGATGTAATATTAACAAATGGGGTCTTAAAAGAATCA
GATACTCTTGTTTTATGTGGAATGAATGGTCCTATAGTAACAGTAGCTAG
AGCATTGTTAACTCCCCAACCTTTAAAAGAGTTAAGAATAAAAAATGAAT
ATATTCATCATAAAAGTATTAAAGCATGTATTGGAGTTAAAATATCAGCA
AATGGTTTGGAAGAGGTTTTATGTGGTACATCTTTATTTGTAGCTAATAA
TAATGATGAAATCGAAGAATATAAAAAAAAAGTTATGACAGATGTATCAG
ATGTTTTTAATCATGTTGATAAATCCGGTGTTGGTTTATATGTTATGGCT
AGTACATTAGGTTCTTTAGAAGCTTTACTTATATTTTTAAATGATTCCAA
AATTCCTGTTTTTTCAGTAAATATTGGAACTGTTCAAAAAAAAGATGTAA
AAAAAGCTAGTATTATGAGAGAAAAAGGAAAACCAGAATATGCAGTTATA
TTAGCATTTGATGTTAAAATAGATCCAGAAGCAGAAAAAgaagcaCAAAT
ATTAGGTGTTGAAATTATGCAAAAAGATATTATATATCATTTATTTGATG
CATTTACTGCTTATTTAAAAAAAATAGAAGATGAAAAAAAACAAAGTAAA
ATGGCTGATGCTATTTTTCCATGTGAAGTATCTATTATAAATGATTGTGT
ATTTAATAAAAAAGATCCTATAGTTGTAGGTGTTAAGATTGAAGCTGGAA
TTTTAAAAATAGGTACCCCTTTATATATACCAGAAAAAAACTTAAAAATT
GGAAACGTTGTAAGTATTGAATCAAATAAAAAAAGTTGTAATAAAGCAAA
AAAAGGTGAAGAAGTTTGTGTAAAAATAGCTGGTGAACCAAATGTTACAT
ATGGACGTCATTTTGATTTTAACCAAAAAATATACAGTAAAATTACGAGA
GAAAGTATTGATGTTTTAAAACAATATTTCAGAAATGAACTTACAATGGA
TGATTGGCGATTAGTTGTGCATCTTAAAAAAATTCTGAACATTTTATAAT
TTGAAATATGTGAAACCAACTGGGCAGCACATTTAACGCTCAACTTGCTT
TGAATATAAGCGACAGCGTGGCGATAAAAcggtgtggcgaATAGACgtga
tgaatagacgCgCcgaatagacgtgatgaatagacgtgGCCTggcCCTCA
TTTGCCAACATTTATAATCACCAATTCAATATATGAAGAAATGGAGAAAA
ATATGTGGAGATTTCCAATTGAACTTAAATATATCCATTTATTTGATAGA
ATTTATGAAATTATAAAAATGTGATATTTATATTTTTCTTCTACAAAATT
ATTATTTTTTTAAATTATCATAAGTACATATATATGTGCTTTATATCTAC
ATGATTTAGTTTTATTTCTTTTAAAAAAATGATACATATTTAtatatata
tatatatatgtgtgtAAATATTTGAAATTTTTCATACATTTATTTTGTCC
TTCTAATATTTGGATAATTTAATGTTTAAATTAAAAAAAGGGAAAATATG
AATAAAAAACACCTAATTAGTACACATGTATTTATAAAATAAAGTCAGAA
AATTATTTTTCCTCTTCATAAATATTCTGAAAAAACAGGCGTACACAAGT
ACATTTTTTTTTATGAACTGGTCAGAAAATATAAATATATTATAAAAGTA
AAATAAAGATATATTCATTCAACTTTTTAATTTATATCTATATATGTACT
TGTCATATTTTGTATATTTTCATTTTATTTTTCTCCTTTATTTCTATATG
TTTATACTAGTTATTATTTTCTCTCCATTTTATATTAAGACAATTTTTTA
AATCATATTTaatcatatttaaGTAGTAATCGCTAGTTATTGTATTAAAT
ACATAAaaaaaaaaaaaTATAATTTATAGACATTTTAAGATGGAGATAAA
GGATATAGAATTTTTCGAGTATGTCAATAATTTAaagaatatagaatTGC
TGGATATGTTTTCTACTAAGTAATGAATAAAtaaataaaaaaataaataa
aaaaataATATAGTGAACATTAAAATAAATCACACAGATAGCTATTATAT
AAAATGTTTCATGTATTTTTCTTTTTATTTTTTTTAAGATGGTTTGAATG
TCATAAAAATGTAGTTTTGATTAATGTATACTTACATAATAATAATGAAT
TAATAGATGTtgttggtgatgatAAAATGAGTCATATTCTGACAAAGGTA
AATAAGCCGAAaaaaaaaaaaaaaaaatatatatatatatacacacGTTA
AGCATTTAAAAAAAGTGTGTATTACCTAAACTAAAATTTTTTATGGTCTT
TATTTTTTTGATGCTttattttttTTGATCTATAGTTTGAAGTACTACTT
AGAGAACTTATCACTACTTATTTTATTCGATTCTTAAATTTCGAAGAAAA
AATTAAAAAAAATAACAAAAAAACATTACAAATAGATGAATTAAAAAATA
AAAATATAGATACAGAAAATTCCCATAACCATATTTATGACTATATATCA
GTATACTAAGACACTTAATAAAAATTCATATATAGACTGATGCAAAATAA
TTTAAGAAAATATATATGTGCAATAAAATTGTATATTTTTTTATTTATCT
CTTAATCAGCTTTATCATGAAATGGCCGTTTTAAACATATTTGAGTTAAT
CTTACTTTCTGATCATATATATGAACAAATAGACACATATATAATTAATC
TCTTTGCTTATATTTATTCCAATTTAGTATCTTTCCTTAAAACGTAATAA
TTTTTATAAACAATTATAATAAATTTTAAATTATATATGAAaaaaaaaaa
aaaaaaaaTCATTGTCTTATTAAAATATATGTATATATTATATATTAAAT
TTTTACTAATTTAGGAGCTCTGATGAATATTTTGTCAAACCAATCACTGA
ATTGCCTATATCTGAAGTTATTAAAACATAACTTATTCACAGTATACATA
TATATACTGACTGTTCATAATATTTTATTTATTTTTTATTTTATTTTTAt
tattattttttttttttAAATTGAAGATATTAAAGGAAGAAAACGATAAA
ACACACAATATCGATAGACTAAAAATATATATAAATGTAATAAATACATT
GCGCAACATTATTGATAGAATCCATTTATTAAACAATACAATCGTTAATA
AAATTGTGGATTATGGTAAAATAAAAATATGACTAGTTCATAATTATATT
TCATATTAATATatgaacagttcatAAAAAAAACGTGTTTTGGTAATGTA
AAAAAATAATTTTTTTTTTCAGATATTTTGCTAATATTAATTCCTCTTAT
TGAGAAAAAACCTTGGAAACATGATAATTATATTTTTGAACAGAATGAGT
AATAATATTATTATTCTATCCTTGCAATTATGTTATTTTGTCTTTTTTTA
AAAGTATTTTTATTCCATTTTATATAAATATATATTATTTATATAACTCA
ATATAGGTGGATAAAAAATGAAGATAACGCAATGGCAACTGTTGAAAAAC
AAGTATGGTTACTAAAAAATAGGTGTACAAAAAATGTTTATAAATAAAAG
AATATTttttttttttAAATATTATTGTTTGTATATACCCAATAATTTAT
CCCCTTTTAGTTGTGGATTATTTTGTATACCTTAATACTCAATAGTATTT
GCCAAGAAAAGTAAAATATTTAATGATTAAAAATTTTATTAATATTTCAA
AGTTATAGAAAATGGTTAAACTATATAAAATCCATACAACTTTAAATTTA
TTCACATTTGTTCTCTCATTAATAGGTATGAAATGACCAATTATAGAAGG
AATAACATTTTGAAGGTATTTAAaaaaaaaaaaaaTAGTATTTaaatagt
atttaaatagtatttaattagtatGTCTGCTGCACTGCTCAGTCACTTGT
AACTTATTTCGCATTAGCTACTAACTATTATTTACTAATGTGTAATTAAC
ACTCCTGTTTTTTCCTGAACAGCTCAGGAAATACATGAACGAAAATTTAT
ACGAACAGCTACCTCCCATGAAAACGCTCCATACATTTATAGAGGTATAA
AACAAAATTATAATAAataataaataataaatcacaaatcaTATGTCCTT
TGCTTATTGGCATCATCTTAATTTATATTTTATTGCATTTTCAGCATTTA
TATATATCAAAAAGTGTTTTTCCTGAAAATAAAAATTCCTATCTAATCAT
TGATGTGGTAATAAAATTTATGAACAAAAATGTATGTATGGTCAGGTATA
TGTGCACACTTTAAAACGAATAAAATATTTATATTTTTCCTAGGTTCCAG
AAATATTTGATGAAATAAAAAATGATATACTAAAAAATAAAAAACAAGTA
TTATCCATGTTAAATAATATTACAATTTCAAAGGAAGTATTAGGAAGCAT
TTCAGAGGTTTATCTTTCTGTCTATGAATTTGATCACCAAATAAAAAGTA
TTGAAaaaaaaaaaaaaaaTTATGACTGTACATAATTTTAATGAAATTTA
TCATGTATAATGAATTCAATCAAAATTTATTATTTATTTTTCTACCTATT
CAGAGTCAAAAAaaaaAACGAAAGAAATAAATCCCATCGATACAAATCAT
GGTGAAAAAGAAAAACCTATCGATAATCAGTACACTTGCAACAGTTGCAA
AGAAATGGTAACACCCCCAAATGTATATACATATGTATATGTTACTGTTG
ATATTTTCAAAACAATAGTCTCATTAATTAAAAGCTTCACATTTTGAAGA
AGTAATATGAGAAATTTAAATCGAAAAACCTTTTTCATATATATCAAAAT
ATTTTTTTTTAGGCTGAATTACAATGCTCACAATGCAAgcaagcaTACTA
TTGCTCAAAAGAGTGTCAAGTATGGTCTATCAAAATAGAAGTGATAAAAA
TATGCGTCCTTACATATATAAATTGTGTTAACAAAATAAAacaaaataaA
TATATTTTTGTGTGTATTTTAGATGAAGGACTGGTTCAGCCATAGAGAAG
TCTGCTCAAGTTACACATGAAATGGTTTGTTTATTTTTTTTTCGAAAAAT
AAGAATAGAAATAAAAATTAATCTTAAGATATTTCATGGGATAGTATTTA
CTTTTTAATTCCTTACAATTTTTTTAATGTTTTTTTAAATGAACATGACA
ATAAAATATATATATGTTAAAATGTTTGTTCACAAATTATGAGGGTAAAG
CACAAATACATGCTATTTTTATTATAATTttttttttttCAAAAATAATT
CAAACAAAAAACGGAATAAATATAAAAAAAAGCATGAAAAGAGTAACAAA
GATAAAACAGTGATAAAAATGTATGCATGTGTAACGATGCATGGGCATAT
ATTTACACATTTGATATCACTTTAAAATTAGATATACTGCTAATATTGAA
ACAAATTAAAAACAATCTCTACATACATACACTTTTCATTTAATTAAAGA
CAAAAAAATGAATTTATACatacatacgtacATAGATGTATCGACATTCT
AAAATTGTATTCATCACTTAAAACAATGAAATAGTAATAAATTGATATTT
TCATAAAAAATATTTACATGCATATTAAACCATATCTGTTTTTGAATTAA
GGCAAGTAACAATATTGGTTCTACAAATAGGGCATACTTGACTTTTATTT
AACCATTTTGATAAACAATTAGAATGAAAAAAATGACGTTTATCACATGG
CATGATCATAATATTATCATTTTCCATATAATCAACCATGCATATAGAGC
ACATATCTTCGTTTTCGTTTGTTTGCTTATTAAATTTGTTTATATTTTCA
TCATTATCTGGTAATATCTCTTCATTCGTAAATTTAACTTGATCATCTTG
ACTGTACATGTCATCTAAATTGTTATCACTTTTTGTGTAGCCAttttgtg
tatcctgtttgAGAGGTTTAGATATTTCGTTCAAATGTATATCAGAAAAA
CAAGAGTTGCTATCATCTTTTTGATTATCAATATTATTTTCGAAACTTGA
TTGAATATTTTGTTTAGCTTTGGTTGTATTTCCTTTATTTCTAATAACTT
TTGTTACTTTGTCAAATATCAATTCAAGTGATGAATTTTTAATAAATttt
tttttttttttttttttttGATTTATATTTTTTTTATGAACATAATCAAT
ATCTTTATATTTCACAACTTTTAATTTATTAATAACATTTTTTGGAGTTG
GAATTCTATCATTTTCATCTACTGAAAAATATATCATAATACATATAATG
ATTGACAAAAATAATCCAAGACATATATAAAATAATAATGGTAAAAAATA
AAGTGCTATAGTAAAATAATAATATATTCTTATAATTTGCATTGATATTG
TATTTTTAGAACAAACATTTTTATAAAAGTGTAATAAATATAAAGATGCT
GTTACTAATAAAATTGTTAATAAATTAAATAATCTTAATATTTTTTTTAT
AATATATTTAAACTCTTCAGAATTTTCAATTTCTTCTCTTCTTTTTATTC
TAATCAAACTCAAATTTAAATGTCCTATACTTTTAATCAATATACATATA
ACTAATATTCGATTCATAAAATCACATTCTTTGCAAGGGACCTTAAAATA
GTAAATTATAATCATTAATAAACATCCTATACAACTAAATATCAATAAAT
ATAATAGTTTTGCAAAATACTGAAACAGAACATCTTCTGTGCTACTCATT
TCGATGTAGCTATCTGTACCTTACGAGTGTAGGGAAAAaaaaATATATAC
ATACATaatatatacatacatacatacataatatatacatacataTGTAC
CGCTCTACTTTCCAAAAGGAATACACTACCTCATTTTAATCATGCATAGA
CATACACAATAATGTGAAAAAAAAAGTGTTACCATCATTATTTACTTCAT
CCATATATTCATTCATTTTAAATttttttttttttttttttttttttttt
tttttGTAGTTCCTATATTCCAGCAGAATTTATATTTTAGCTTGATTTAT
GTTATTCTGTTAAATATAAAAATAGGACAATAAATTAAATATGATTATTT
AAGCCATTATCAAAAAGTAATATAATATTATGTATTtttttttttttttt
tttACCTAAAAACATCtctctctatatatacAATATATATAATTGGAAAT
ATGTGGATAACTATATAATGTGCAATGTTTAAGTTGTTTTTTCCTCTTAT
TTTTTTCTAAATTTTGGCAATAAAAATAAAGATTATACCATTTATAATTT
GTAGTAAAATAGGCATGTATATATTGTTTCACAAATAAATAATAATAGGT
CTTAACTTTTCAATGAACTAAGAATCATTATAATATGTTTAAATATTTGT
GAGAAAATATCAATTTATATATCCAAATTTATGTAAGGAAATTAAGTCAT
ATTTTCATTttttttttttttttttttttttttttttCAAATTACCTCAT
GTTTTCGTTCATTCATCGCAATTTTTTAAATGACTTAAAAATTCACGTGG
CTTATTAGGTTATTTTTGTTATTTTTAttatctttgttatttttactatc
tttgttatttttgatatttttattattttcgctatttttactattttAct
atttttactattttactattttACtatttttactattttcgctatttttG
CATTCCTTTTATATTACACTTTTGTAGTCTCAAAATAGAAGGCACAATTT
GTGTGTTAAACAAACACATTTATTTTTATACACTTAAAATTTGTGCAAAA
AGAAAAATATTATTTCCTCAATATTAATAAATTATTGATACTTGCTTAAG
ATAATTTTTATGAAATTCTGCTTATTTTttttTTCAAAAAAATTAAAGAC
TTTTCTTATTCCTTTAaaaaaaaaaaaaaaaaaaaaaTTCCTATAGACTT
ATAATAAATAACATACAATATCTACAACCAAATGTAAGATTTTATTTTTA
AAACAACCACTTACCTTTCCAATGAATTGTATAACATTTAATTAGTCTGC
TTAACCTTTTTAATCTGTTTAATTTtttttttTAATTTTATCAAAATATT
CCCTAAACCTTATCCACAGTTGCATTAATATTTTGCCATATTATATGGTC
AAGCAAAATAATGCTAAAAAAATTTGTTTGTTTCATATTTCTGATTTGTT
TGGTAAATCAAGTTTTATGTTTTATAAAAATAAAAAAAATAAAATTCAAA
ATGCTAAAAATAAATACAGCTTCTTCATCACATTTGGAAGATGAAATATA
TATTCGACCAGAAAATTATAAATATCAAAGTAACCATTAAAACTGATaga
aaattataaatatcaaagtaactattaaaattgatagTCACATAAAAATG
CTATACTTGTgtgtgtCTATACAACTATATGGTTTTTCATAATTGTTCAC
TTATTAATATTtttttttttttttttttttttttttCTAAATTTTATAAC
TCATTTTGCTATTGAACTGTGCAGAATTTGGTAGGCCTTCCAACGATCTT
ATATTACGAGTGATAGAAAAAAAGGATAGTGAAAGTGGCgaaaatggcga
aaataacgaaaGTTGTAAAGATGGcgaaagttgTGAGAATGAAATTCCAT
TTTGGATAATGAGGCAAGCAGGAAGATATTTGCCAGAATATAGAGAACTA
AAAAAAAATTATAATTTTTTTGATATGTGTTATAATCCTGAATTATCATC
AAACATAACTATAATGCCATATAAAAGATTTTTATGTGATATGGTTGTTA
TATTTTCTGACATATTAATAATATTTATAGCTATGGGAATAGATATACAA
TTTATTGAAAATGTTGGACCAATATTTAACAAAAAAATAAATAATTTGGA
TGATTTTAAAACGTTAAACTTAAATTTAAAAGAGATAATAAATAATTTAC
ATTTTGTTTATGATTCAATAAATTTGACAAAAaaaaaAATTAATAATTCA
GTTCCACTTCTTGGTTTTTGTGGATCACCATTTACCTTATTTACATATTT
AACAAAAGATAATACATCTAAATTAAGCCCATATGAAAATAGTTTAAAAT
TAATatatgaaaatagtGAAGATACACATCACATTTTAAATACTTTATGT
AATATATGTATTAGTCATGTATTGAATCAAATAGATAGTGGAGCTAATTT
GATTCAGATTTTTGACAGTAATGCTGAAATTGTTGATAAAAATATATTTA
AAAAATTTAGTTTAAATTATATAAATAAAATAATTCAAGCTATTAAAAAA
TATAGACCTAATATTTATGTTATTTTATTTATTAAAGATAATTTTCATGA
AGATATTAAAAATCTTGATATAGATGTACTATCAATTACCCATAAACAGC
TAATTAATAATGGCTCAAATTATTATTATAATTTATTTCAAAATAAAATT
ATTTTACAAGGGGCATTAGACCCACATATACTACTATTGGATAATAAAAA
AAATGTTCAAAAATATGCCTCAGAAATGATACAACAAATTTCTCACAAAA
ATAAATATATAGCTAGTTTGGGTCATGGTATACTTCCCAATTCGAAAATT
GAAAATGTCTATGCGTTTATTCAGGCAGTTAAATCTGTGAAATGAGCAAA
TAACTACAAATTCGGAAAattaggaaattcagaaaattcggaaaAAATTC
ACATTACGAATAAGTGTGTGCGATTGTTTGTATTTTTTTGCACACTCCTA
GTAATGATAAGAAAAATGTAATACTTTACCACTTTAATGTATTTGCCACT
AGCTAATCGccacTTTATTTTTCATTTGCCTCTCCTTACCAATATTAGTT
TATAACCACAATTTTTTAATGTCGCTTTCTTTTTTATGCTAAGTATTCTT
CAAATATATTTATTTTTTAAACATACTTAATAATTTGAATTATAAACGTT
TCGAAACGTTCAGTTTGTTTGTAGATATATTTTTAAAATTCAGCTAGCCA
ATTGACcagctagcTAAAATGCAGAATAATTCAATAAAAACATAGCGTCA
CAAaaaaaaaaaaaaaaaTAATAGAAAAGAAAAAAGAGATATAAAAATGT
AATAATTTGATTGAATAAAATTGGGGATATTTAAAACTCCTTTGTCtttg
tcATTTTAGGGACCTAAAGAATAAAAGTGGAAATAAAAATGTAGGATTAG
GGTGTAATTTCCAATTTATTGAATTTTCCCAATTTTGTTAGCATTTTTGC
TTACCCATAAAATTGCTCGATATCGTGACGCATTGGTAACATGTTCATTT
TCTAATCGAAAGCATATCCACTAAAAGAAAAAAAGGGAATACGTATTAAA
TAATTTTCAAAATATAGAAATGGAAATGAAAAAAAAAGATAAGTTATTAC
TATTGATCTCCTTAAGACCTCAATAAACATCAAAAAAAAGGTAATTAAAA
AAAAATTTATTTCCTGCAATATATTTAAAAATGTTGATATATATATTTAT
TTGTTAATTTTAATGATATGATCAAAACATATGATTTGGGATAAAATAGC
TAAAAAGAAAATGTGAAACTAATTTATTCATTTACCTTATTTGGAAATAT
ATTTATTGGCATAATTGTAATGGCCCATGTTAGTCTGAAAATCTGAACAA
AATTAATGAATATGTAGGATGTATAAAAGTTAAAATTGGTGGTGACAAGA
TATTtttttttttttttttttttttttttttCGTACTAAATTAAAAAACC
CTGCAAAATAGTAATATTGTGGAGGGTACATCAAATTGTCATTTTTCCTA
TAAAAATTGTGaaaaattatgaaaaattacgaaaaattatgaaaaGATCC
CAAGTTAAACTCTAAGCTAAATGAATAATTTCATTCCTGTTtttttttgt
tttttttttctcttttttTAATTTAAACATTTATAATCGTGATATTATAA
AGCTAATATTTATCGCTCAATTCTATACCTTAACAAATAATTGTACTCTT
TTAAAAGGCCCCAATCACAATACACATCCCAAATATACATATATGTAGAC
CCAATAACATATGCACATATTAAAATAATTTTGCTTGTATATATATCTAA
TCCAAGATATCCCCTAAAAAATTGAGTTCAAACAGTGTACAATCATGTAT
GcatgtatgtATATGCACATGTGtgtatgtatgcatgtatatgcacatgt
atgtatATCATAGCatatcatagcatatcatagcatatcataTGTGGGGT
ACCAATTTTTGATTTAAAAATTCGATTTTTTAAGACCGATTCCGAGGTGC
AATATTATTATAAAATAAATTATTTTTATTTTTCTTACCAATTAAATGAA
GTACATATAACAATACAAATTCCAGATACATATTTGAGCATGTTATATAT
ATGTATCGTTTGCCTTTCATTATTATATCTATATGTTAGTGCCAAGAAAT
ATAAGTTGATTATATATTTAAACATAAAGAATTGCAATATGATACATCTC
GGTTATGTATATAAATATATATGGAAATAAATATAGAACAATTTTTACCT
GATTAAGCATTGACAGAATCTTAAATAAAATGGCAAGCCAACAAATATCG
GGTTAACATATGACTCGATTACTGAATTAAGGCAATATGAAAATGGTGAT
AAGATCATGAAaaagggtgatgaaattatgaaaaagggtgatcaaatcat
gGaaatggtgataaaattatgaaaaagggtgataaaattatggaaatATT
TTTATAAGATTGACTTACTTGGACATTTTGCAGGAGCAGTAGTATCCATt
ccattccTAAAAAGAGGAAGTAAAATTAATACGTATATAATAGCCAAAAT
TAAGTATATAtatatatgtatatgtatatTTTttttttCTTCTTACAAAA
AAAAGCATATGATATACTGAACATCTGAAAATGTTTTTGACAAACTTGTG
AGTATGTCTCCCATTATATTGTCGAGTAGATTCACGCTATTTACTAGGAA
CACCCTGTAGAATGTGAAaaaaaaaaaaaaaaaaaaaaaaatatatAATT
TTGGCTAATATATATATAATATATTTTTCTTTtttttctttttttttttc
tttttcttTGCGTTTCCAAGAATCCGGAACCTTACCCACTCATAAGCACA
CGCGAAAGGGAAGAAAATAAAAAATTATTCTCTTTATATTTGTAAAAATT
AAAAGGAAAAATAGTAGTACAGACTAATAATATACACAAAATAACAACAT
GAAGTATAATGTTCGAAAATATGTTAAGGTTAAATAAAACGTCTAATAAA
AATATTAATAACGAAACCGTTGTTAAAAAAAGCAAAAATATGACATAATT
TATTAAATAGTAATATTCATTCACTATTTTTTTATTCAGATCGAGGATGT
ACCTATTGGAAGGGAAGAAGGGGTGGGTATCATTTGTCATACTATTACta
ctactatttttttttTCAtttttttttcattttttttttcattttttttt
tatttttttttattttttttttttTATTCCTTAGCCACTTACGTAAAATT
GACGCCATACAACTGCATGAAAAGAAAGGAGCCAAAAATAAATAAAAAGA
AAAAATTCAAAACATATATTAGTCTATATATGGGAAGTATTGATAGTATT
CTATTAATATTAATTTCATTTATGTTAAGATATAATAAAATGATTGTATT
AATTATCAAAGTAATTAAGATCCCGCATAAAATAAATATAGTTCCTCTAT
ACTGACCAAGATTTTCTATTTTGCTTTTTAAATAAATTTTAAAATTTAAA
AAATCAATTTTTTCACAATTATCTCCTATTTTTTTTTGTATCAATAAAAA
TGTGGATTTTATTTTTTCCTAAAGGTTATAAAAATAAAAaaaaataaaaa
aataaaaTAAATATGCTTAATTGGTATGTCTACAATGTGAAAATGGGTAA
TGCTATATGTATGTATACAATTGTtatacaattgttatacaCATTATAGG
TTTCTTTTTTTTCTTTttttttttctttctttttttctttctttttttct
ttttttttttctttttttttACATTGAAATGTTCTTCTTGGCTAATCTGA
TGAAGATTGTTGCAATATTTTTGATATAGATCTAAAGAAGTAGATAATCT
TTCTTTTTttGtttttttttTCAAAATTTTATATACAGACAATACATTAA
TATTTAAATAATTTGTTAAGATATCAAATAAATTATAAATATTTAAGCAT
TTATTTTTTAAACTTTCCATATCCTTTAAATTCACTCTATCTGATTCTAA
AAAAAACACAATCTCATCTATTTTTTCATATAAATAATTGTATTCACTTT
CATAATGTTCTTTAACCATATTAATATAATTTTGTAAGACATAAAAAAAT
AAATATGTATAATCAATTTCTTCATTTTCGATCTCATTTTTTTTCTTTTT
ATCTTTTTGATTAAGTAATGTATTGTCTAAATTTACTAATTTACAAACTT
CAAGAATCTGTTCATCATTTTTATCTATTCTATCATATAAAGCTTTTATT
TCTGGATTTATTTttttttttattatttttttTAAGAATTTATAATTAAC
ATATTTATTATCCCATGATTTTACCTTTAGGTGTTTCAGCTTTTCGGCGA
ATTTCATTTTTAaaaaaaacaaaaaaaaaaCATATGTGAAGAAATATCGG
ATAAATATACAAATTGCCAAACAACTAAATTATATTTAATCAATTTTATA
TTCTTATTTATATCTCGACATAATGATTTATCATTATTCTTATCTATTAC
AAAAATTAAGGTATTCTTTTTTTCTTAAAGTAGATATATATATATGCTCT
TCAAAAAAAAATAATACCACTAGGGAAAAAATTGCATATTTTTTTCTTTT
TTTTAATTTATTAAAAATTATGGAAAAGATGAGAATTTCGATAAAAATAA
GACTGACGAAGGGAATTATAAAGAAAATGAAAATTAAAAAAAATGAGAAA
AAGGAAATATTATTGTAACAAAAGGTTATAAAAATAAGAGACCACGAAGA
TAAGGCGACAAAATTGCAAAGAAAAATGTGAAAGAAAAAAAGGGTATGTA
ACATGAAAATGTAATTATATTGGATTAATGCGATCTTATTTATTTCATtt
atttatttcatatatttatttcatatattatttcatatatttatttcata
tattatttcatatatttatttcatatattTATTTCATTTTTTATAttttt
tttttttttttttttttttttCATTCGCATATGAGTGATGCACATATCAT
AGGGATGGTGAAAATTATTCCCAATTTAATAAAATAAATAAAAAGTTAAT
TTTCACATAATAATATATTTATTTTTATATAAAAAATATATTGTATATGA
ATAAAAGAATGGAAATTCACAGCATTTTGCTAAAAAAAAATAATGCTATC
CTATTTTATTACCACACTATAAATAAGATTGTTGCGATGTACATAAacat
aaacataaaTTGCCAAAACTGTCAAAATTTATAAGCCCATTTCCACAATC
ACATAAGAGCATATACTCACGAGAACACCCATTTGTATATTGATACCCAA
TTTAAAGTACACTCTTTTAAATTTTGAATAATTCAAAAAACAAAACTACC
AATACATATCAATAAGTCTATGGGTTATTTATTTCGAAAGCTTATAAaaa
aaaaaaaaaaaaaaaaaTTTAAGCATACACTACCAGATAAATAAACAATT
TTAGAGACAATATTAATGAGACGATATATTAATTTAAATAGTTATAAATA
TGTGGATAAAGAAAAAAGGGGATATAAAAAAAATGAAAAAAAAAATTCAA
ATATATATATCCCCAATTTTATTATCTCTAACTACAACAATAGAATAAAG
AATAATCAAGTTATTTTTGAAAATAAAATATTATCACAATTTGCAAAAAT
AAAAAATAAACTAACACACCATCTACAACTAGAAATTAGTCAACAAAATG
GAAATCCTCTAAAATATACGAAACCGGTTttaaaaaaaaaaaTTAAAAAT
ATCAGTAATAATAGAACCAAACCCAATACTTCCACTATCcccaccatttc
cactacccccaccatttccaccatttccAATGTTGGGCATGGTGGAAACA
AATTAACAATTAAAATAAATGAACCCAATTTGAAATCTTTACATTTGGGA
AAATTGCATTACTCATCAAGTTTGGGTGATAACAGCCAAGACAAAAGGAA
TACAAAAAATGAGAATACaaatgagaatacaaaagagaatacaaatgaga
acacaaatgagaatacaaaagagaatacaaaaaataatacaaCCAAATTT
AAAGAAGTACTTAAAAAAAATATAAATGATTATGTTATTTTTTCACGGTT
ACACATTCCGACTGGTACATATTTAACATTATATACATCCCTATGGGGAT
ATTTATTAACATATGATGTTAATAAATTATTTTTATTAAATAATGAAATA
TATCCAAGTGAAATAAATATAGATGAAATTAAAAATATTATTAAAAATGT
ATCCTTATTTACTTTTGGGGCATATAATATTAGAGCTTTTGGATGCATGA
TTAATGATTTTTTAGATAAAAATTATGATAAATATGTTGAAAGAACAAAG
AATCGACCATTAGCAGATGGTTCTATAACTACTTCCAAAGCTTTAGTATA
TATGTTCATACATTCTTCTTTATCCCTTTTAACATTATTTCAATTTAGCA
ATGAAACAATATATACTGGTTTATTTTCTTCTATATTTATTATTACATAC
CCATTATTAAAAAGAATAACATATTATGCTCAAATTTATTTATCTTTTAC
ATTCAACTTAGGTTTTTTTATAGCATCAAGTGTGAATATAAATATATTAG
ATAATTTATTTCCATTAATTATAAGTTTTATTCCATTATGTTATCTGACA
ATTATTTACGATACAATATATGCACATCAAGATAAAGCTGATGATATTAA
ATTAAAGCTAAAATCGCTAGCTATAAAATGGGATAAAAATACTATAAAAT
ATTCAAAAATATTAATTATTAACATGATATATTTACTTTATATTTCAGCA
TATTTATTTGATATTCATTATTCTTATTATATATTCTCAACATTTAATGT
TTCTTATTTGTATTATCTGATTAGTCATGTTTCTATAGATGATAAAGAAA
AATGTATGAATTTTTTCAAAAAATCAAAAAATGTTTTATTCCTCTTTTTC
TTAGCTTCATTAACTGCAAAAACATTTGAAGCTTTGGAGAAAAGACATGA
TAAAGGAGACCAAACTGAAATTAAAAATGAAAATAAAGAAACAACATTGC
TACTTTAATATTTTATAAATAATAAAATTAAAAAGATACAACTCCTAATT
GTATATTCCATTTTAAGTGTGTAAGAAATAGgggggaaaaaaTTTGAACA
TTTTCAATATATACTTGGCAGAGTTGGGTAAAATAATCAAAATATCGAAT
AAGTTTAAAACAAAAACAAATAAAAGGAGGGAAAATGAAGAAAAATTAAG
gaaaaattaaggaaaaattaaggaaaaattaaggaaaaattaaggaaaaa
ttaaggaaaaattaaagaaaaaGAAGGAAaaggaaaAAAAATAAAATATT
TTCTGAAAAACGTGGATAGGAAAATCCAGATATAATAACCACACTAACAA
TATATTTATATTTAAAAAAAAAGGAGAAATATGTCTTTGAAACTAAATTC
CGGGCGGAATAAATTTCACGGGCTTATTATATCTATCATTAATATCTATA
AAATTGTAACGAAGTGAGAATAAAAGTTCCCACCAAAAGTGTATATTTCG
CAAACATATATTCGCTTATTTtattcgcatattTCTTAattcgcttattt
cttaattcgcttatttcttaattcgcttactttttaattAATTATTTTAC
TTTTTTAATTAGCTAGCTAACTTtttttttttttttttttttAAATTTAA
TATACTTACCAAGCGCATCGATTTTTCCGCTTATTAAATTCAAGTTGGCC
ATATTGCTGTGTGCACAAATTATCAAAGCGAAAAAATAACATTATATATT
AACAATACATAGTAATAGCTTTATTGCTAACTCGCCAATACAATCATAGG
CAGAAAATAAATTCACCATTATTATTGCTATTATTTTTATCGTATTtttt
ttttttttttACCTATCTGATGTGTATGTTGGTGTGTAACCCATTCCTGA
CGAATTTTTTAAATTGGCTTTTAATTTTGTAAATAAGTCTTTATCTAAAA
GGTTTGTATCTACTTGAAAGTTTGTCCCTTTTTGTTTTAAAATTGATACA
AATTAAGGAAGAAAAACATGTATATTAATAAAATAAATTGTGAATGGTTA
TATTTGTGGGGAAGCATACCTGTTGAAATAGTCGGGGCTGCACCGATATT
GTTCATTTTTACTGAATATATATCCAGATTATTATTTGCCACCTCTTTAT
TTAGTCTTAAATTGACTGAAGATGAAATTAACAAAACGAAAGAACGAAAT
AAAGTATAGTAGTGAAATGtagtagtgaaatgtagtagtgaaatacagtg
gtgaaatacagtggtgaaatacagtggtgaaaAAAATGTATATCAGAATA
AGTCTATCCATATTTTAATTCATACCCTCTCGAGATATGTTCAAATCTTT
AACGAGCTCATCATTTTTTCTTTGTAAAGTATCTACATCTCTTCGTAGGT
TAGATTCTGATGCTTCTTTTTCTGATAATTTAATTTGTATTTCGGATAAC
TGTGATTGAATTTTAGTCATTTCGATCATATTTTGAGAATGATTTTTTTC
AAGATTATTATATTCTAGAGTTTTATTTTTTAATTTATCTTTAATTTTTT
TTAATTGTGTTTGTAATTTTGTAATAATATCATTTCCCTTATTAATTTCA
TCAATAGCTATATTTATTTCTTTTTCTAATTTTCCATTTCTATCTTTGTA
TTTTTTTAATTCTGATTCAAGATTATTATTATTTATTTTTATACTTTCAT
AACTTGTGTTATTTGATATATTATTTTCACATTCTTTTTCATATTTTGTT
TTTAAGTTATTTAATTCGATAGTAAAATAATTATTGTCTTTTTCCAGTTT
ACATTTTTCACATTCTATAATTTCCTTTTCTTTTGTTAATTTTGATAAAT
AATCATTTTTTTCTTTTATTTCATTTATTAGTTTATTTATTTTACTATTT
AAATGGATTATATTTTCTTCATTATTTTTATTTATTTCATTATATTCATT
ACATTTTTGTTTTAAAATTTCGACATCTTTTTTTAGTTCATTTTTTTCTA
AAATAAACATTTCTTCTTTTCTTTCAATTATTTTTTGATGGTCTTCCTTT
AAGTTTTGTATTTCATTATTCATGGTATGATTGAAATTACATTTTATATT
TTTTATTTTTATATCCATATTTTCTATAGTTTTTTGTAAAGTTTTTATTT
CGATACAATTattattattattaATTATTTCTTCATTTAATTTTTTAATT
ACATGTTCACTATATTCTTTTATATATTTTATATTATTACATAAATATTT
TATAACATTTTCATTGTCTGCTTTTTTTAGAACTAATGATAGATGTGTTA
GTTCTTTGAATTGATTTATTTCTACTAGATTCAGAACCCCTTTTTCATAT
GTACTACCACTAAATTTATTATCATTATTATTGTTAATATAACTAGAAAT
ATATCCATCCCGTCCATATCCTTTTGTATTAACCTCTTTTACAATATTTT
CCAATATTAGAACTGCATTTAAACGCTGATCTTCTATATCTTCACATTGC
TCATTTTCTAAAACACATTCTTCCAATAAATCAATAAATTTAAATGGAAA
TAAATTAAAATTGATAACTAATTTTTGTTCTTTTTTTATATTTTCATAAT
TTTCTTCAAATAAATCTAGATAATAAAAAAAAGACTCATTTTTATCATCA
CTTAATTCTAATCTCATATATTGTTTCCCCATATTATTTTTTAAAGTATT
TATTTTTACAACTAAAGGGGTTATATGATCATTGATATTATCTCCTTTTA
CATGAAATTTTATTTTTTTACAATACAACAATCCATTTTTATCATAAGTA
TTATAAATAAAACTCATATCTAAGTTATTACACAATTTTAAATTTGATAT
ATTTTGATTCATGCAAATATTTCTATTTTGGTTTCTATTCCCATTTATat
tcccTCCTTTACCACATTCAACAATTGTTAATACATCATCTGTGTTTCTA
TTTCGATTTATTATCCCATTtttttccccAACATTTATATCATCATAGTT
ATTTTTTATTATGCCTTGTACATAATCGATTTCTACCACATTTATATTTC
CCGTGTAAATTGGCTTAACCACACTACTactattactattactactatta
ctattactattactattattactatcactaATAGTTGTTGTTTTATTTAT
GATACAATCTCTTTTCTCATTAACATCGTCATAGCTATATACACTTTCGA
TACAATTGTTTGCAACACATTTATTCATATCCAAATTGTCAACATTTGAA
AAAGAATATTCGATATAATTGTGTGTCGAGTTCATTATCTTTAAACCTTT
TTAAATCTGtttaaacctttttaaatctgtttaaacctttttaaatatgt
ttaTTCAAATTAttattattatcatcTCTTTCATGATTTCATCTATTTTC
TTTTGTGTGAATATTATACAGACACATATGCCTTTCTTTTCTAATTACTG
TTTAACTTATTCTATATATACATTTACTAAAATTATATAGTTAATAACGT
TTTTTATAAAAGTATTTGCTTAGTTTGGAGTGTACCACATATAGATATGT
TCATTCTTACAATTTATCTTAACATTTAATCTGCTCGAGAAATGCATTAT
CTCTGCTTCTCTACACGcacgcacgcaTTTATATGTatatatgtatatgt
atatatatatatataCTTCCCTATTTTcttatttccttacttccttaTGG
GCTTACATACATAGGTACACTTGGGCGTCTTTATGTGGCGCTCAATTTCT
CTTCTTCAAAAAGACCGAAAAAATTAACAATCAATTGAAATAGCTATATC
AACAAATATTAATTTATACCATATCCAACTGCGTTTCATGCAATGGGCTT
ATGAATCGGTACATAAaaaaaaaaaaaaaaaaaaaatatatatatatata
tatgtatatatatatatatTACATAGACTGAACATCAAATTGCACACAAA
ATGTTTGTATTATTTTTGTACatttttgtacattttcgtaTGTTTTATGA
TTTTTATAAATTTCAATGATTAGAAAGAGCGTATAACTGCATTCAAGAAA
AATAAGTTAATTATCCTGTTTCGTGGAAACATATAAAATTGGAGAGAAAA
AAAGAAATATACACAAGCAAACGTATCATATTTATATAGTATCTTTGGAA
CACGCGCATATACATATTATATATGAAGTTGCGTCTTAATCGTTTATATA
AATCAGAAGTAGCCTTAAAAGTGTGCACTTTGCATATATCAGCATACGTA
TGAATATTGATGTATGCTAATATCCACGTATATATTTTTTTGCTCCTTtt
taaaaaaaaaaTTTAATTATAAAGCATATAAGATTCCAAAAATATTTGAC
TTAAAATGTATGACCTTTAtatatatagacacacacaTAAATTAATATAT
GTGTAGACATTCTTTATAAGAAAATATTCATAGTACGAAAAATAAGAATC
GAAAAAGACCAAAACATACAATAAATGATTTAAAAGTGGCCATATTTATA
TATACATAATTTTTTCGTTTTAAAGAGAGAAGAAAATTATAAATTTTGTA
CTAAAGTTAATTTTTTTTTCTTAATAGTTTTAAAAATTATGTTATTTTTT
CGATATTAATTATAGCATATGTATTAATATGATCATCCAAAAAGTGTTTG
ATAAGATTATACATACTAGTGTGTATGAATATATACATTATGATATCTCA
TATACACTTAAAAAGTTGCTAATCAAATTATGGCTATATATATTAAATTT
AAGGAGAAATTGAAAAAAAAAATATTGCTTGTTAATGTAAAAAATAATTT
ATTATTTGGTGTGTGTAAATGTGTGCAGGTTtttttttttattttttttA
TTGGAATTAAAAATTATGATATAAGTAAATAACCCCTAACCTAATATAAT
GATAATAGTGTGTCATTTTAAAGGTTGCTCTTTTTATTTCATTTAAATAA
AAAAAATTAAGGGGAATAAAATTAGCTAATTGAAAAAATAAATATTTAAA
ATTGCCCACTTTATAATTAACAAATAACGAAATAAATCACAATATGTAAT
ATTGTTTATGTGGTAAGAAAATAACAGAGAGTGTATTTCTCCATTTTTTA
TTTAGTGAAAGAATAGTGTGTAAAAAAATACGAAATAAATGTAAATATAA
AAATGAAAAATATGaaaatatgaaaaAAAAATATTTAATAAAAAGCTATT
TTTATGAACACGGAATAAaaaaaaaaaaaaTATTATCCATATTTCCTTTT
AGTTATTTCATTttttttttttttGTGCATGTATTTAAGTTTTGCAATAT
ATTGTATAGGGGTATATAGATTTAATTTCCTTGAATAAATACATAATGCA
AATGCATTTAACATAATTATATGCCCCGATGGTTTTTATTTTTGATCACA
TATAATTGCAACTAATTTTTGTATATAAaaaaaaaaATACGTATACTAAA
AATGAAATAAAAATACAAAGAGGTATACACACATACATTATTTATTTAAC
CATATTACATTATGTTTGTCAAATTATGTATTATTCATTTAAACATTTAT
TGATTTATTTATTAAATATATTATTTTCTCGTGTTATATTATATACACAT
ATCGTTTTAATCATAAACCAAGACGCATATATAAGGCATACGAAAAATAA
AAGTACATTTGTTGCTAAGCTTTATGCATATGCAAATACGTGCATATAAT
TATGAAATAAGATATATATTTGTATTCTTATTTTGCACTAAGATTTTACC
ATTGTTTCATTTTTTCGTATTCCTATTCTTGAAATGATTAACAAGCGTGT
CAATTTACATAATGTAATATTTATGTCCTAATTTCTCACGTTAATTAAAT
ATGGGTTTTTTTTATTGAAAAAATTTGTAATACTTACATTTGTTGCTTTG
GCTTGTTTTTGTATTTTTGTTGCATACAATTTGGGAAATACACAATTATA
TTCCCAAATATTTTATTAttattattattatttttatttttTTGTATCTT
TCATAACCATACATATACATTTTGTTATGTATCCATTTTTAATATCTTGA
TGCTTATCATCATTTTTTTTTGTATATTGCCTCTTGATACATTGGATTAA
TATATACCCTTTTAATGTTTATGTCTTTTTTACTTTTTTCGTATATGCTT
TCCTATGTTGATTCAATTTTTGGTATTTTTTTTTATCAATTTAGATACTA
GCTAATTGTGACCACAGCTTTTAGTTATCCTTATGTGAATAGCTAGTAAT
GTAGATACTATATGTATATATGCATTTATGACCTTAGTTTCATATATTAG
TTTTTTTTTTAAATCAAAAAAACAATATAATATTAGAAAATACTAATATT
ATATTAATAATTTATCGTAGCATGTTATAAAAGAACTTCTTCAAACAGTA
[truncated: 23,146,569 more chars]
