# Supplementary material for: Long-read genome assembly and gene model annotations for the rodent malaria parasite Plasmodium yoelii 17XNL
Source: J Biol Chem. 2023 May 27;299(7):104871. doi: 10.1016/j.jbc.2023.104871 (PMC10320607; doi:10.1016/j.jbc.2023.104871)
Supplement: Supporting File S2 [file mmc8.zip › assembly/Py17XNL_2_nano.gff3]

##gff-version 3
##sequence-region   Py17XNL_01 1 815147
##sequence-region   Py17XNL_02 1 982759
##sequence-region   Py17XNL_03 1 869747
##sequence-region   Py17XNL_04 1 1021347
##sequence-region   Py17XNL_05 1 1211025
##sequence-region   Py17XNL_06 1 1185302
##sequence-region   Py17XNL_07 1 1064411
##sequence-region   Py17XNL_08 1 1791614
##sequence-region   Py17XNL_09 1 2046261
##sequence-region   Py17XNL_10 1 2065970
##sequence-region   Py17XNL_11 1 2012312
##sequence-region   Py17XNL_12 1 2085191
##sequence-region   Py17XNL_13 1 3033452
##sequence-region   Py17XNL_14 1 2859809
##sequence-region   Py17XNL_API 1 34324
##sequence-region   Py17XNL_MIT 1 5955
Py17XNL_01	AUGUSTUS	region	1	815147	.	+	.	ID=Py17XNL_01_chr01;Name=Py17XNL_01;genome=chromosome;mol_type=genomic DNA
###
Py17XNL_01	AUGUSTUS	gene	2386	3515	0.1	-	.	ID=Py17XNL_0101234;gene_id=Py17XNL_0101234;gene_name=Py17XNL_0101234;Name=PIR protein;best_match=PY17X_0800500.1-p1;query_coverage=99.0;percentage_identity=98.198;locus_tag=Py17XNL_0101234
Py17XNL_01	AUGUSTUS	mRNA	2386	3515	0.1	-	.	ID=Py17XNL_0101234.1;Parent=Py17XNL_0101234;transcript_id=Py17XNL_0101234.1;gene_name=Py17XNL_0101234;Name=PIR protein.1;best_match=PY17X_0800500.1-p1;query_coverage=99.0;percentage_identity=98.198;locus_tag=Py17XNL_0101234;protein_id=Py17XNL_0101234.1-p1;product=PIR protein
Py17XNL_01	AUGUSTUS	transcription_end_site	2386	2386	.	-	.	ID=Py17XNL_0101234.1-tts1;Parent=Py17XNL_0101234.1;Name=Py17XNL_0101234.1-tts1;transcript_id=Py17XNL_0101234.1;gene_name=PIR protein;locus_tag=Py17XNL_0101234
Py17XNL_01	AUGUSTUS	three_prime_UTR	2386	2411	0.18	-	.	ID=Py17XNL_0101234.1-3UTR1;Parent=Py17XNL_0101234.1;Name=Py17XNL_0101234.1-3UTR1;transcript_id=Py17XNL_0101234.1;gene_name=PIR protein;locus_tag=Py17XNL_0101234
Py17XNL_01	AUGUSTUS	exon	2386	2489	.	-	.	ID=Py17XNL_0101234.1-exon1;Parent=Py17XNL_0101234.1;Name=Py17XNL_0101234.1-exon1;transcript_id=Py17XNL_0101234.1;gene_name=PIR protein;locus_tag=Py17XNL_0101234;protein_id=Py17XNL_0101234.1-p1;product=PIR protein
Py17XNL_01	AUGUSTUS	stop_codon	2412	2414	.	-	0	ID=Py17XNL_0101234.1-stop1;Parent=Py17XNL_0101234.1;Name=Py17XNL_0101234.1-stop1;transcript_id=Py17XNL_0101234.1;gene_name=PIR protein;locus_tag=Py17XNL_0101234
Py17XNL_01	AUGUSTUS	CDS	2412	2489	1	-	0	ID=Py17XNL_0101234.1-CDS1;Parent=Py17XNL_0101234.1;Name=Py17XNL_0101234.1-p1;transcript_id=Py17XNL_0101234.1;gene_name=PIR protein;locus_tag=Py17XNL_0101234;protein_id=Py17XNL_0101234.1-p1;product=PIR protein
Py17XNL_01	AUGUSTUS	intron	2490	2575	1	-	.	ID=Py17XNL_0101234.1-intron1;Parent=Py17XNL_0101234.1;Name=Py17XNL_0101234.1-intron1;transcript_id=Py17XNL_0101234.1;gene_name=PIR protein;locus_tag=Py17XNL_0101234
Py17XNL_01	AUGUSTUS	CDS	2576	2832	0.98	-	2	ID=Py17XNL_0101234.1-CDS2;Parent=Py17XNL_0101234.1;Name=Py17XNL_0101234.1-p1;transcript_id=Py17XNL_0101234.1;gene_name=PIR protein;locus_tag=Py17XNL_0101234;protein_id=Py17XNL_0101234.1-p1;product=PIR protein
Py17XNL_01	AUGUSTUS	exon	2576	2832	.	-	.	ID=Py17XNL_0101234.1-exon2;Parent=Py17XNL_0101234.1;Name=Py17XNL_0101234.1-exon2;transcript_id=Py17XNL_0101234.1;gene_name=PIR protein;locus_tag=Py17XNL_0101234;protein_id=Py17XNL_0101234.1-p1;product=PIR protein
Py17XNL_01	AUGUSTUS	intron	2833	3058	0.74	-	.	ID=Py17XNL_0101234.1-intron2;Parent=Py17XNL_0101234.1;Name=Py17XNL_0101234.1-intron2;transcript_id=Py17XNL_0101234.1;gene_name=PIR protein;locus_tag=Py17XNL_0101234
Py17XNL_01	AUGUSTUS	CDS	3059	3335	0.75	-	0	ID=Py17XNL_0101234.1-CDS3;Parent=Py17XNL_0101234.1;Name=Py17XNL_0101234.1-p1;transcript_id=Py17XNL_0101234.1;gene_name=PIR protein;locus_tag=Py17XNL_0101234;protein_id=Py17XNL_0101234.1-p1;product=PIR protein
Py17XNL_01	AUGUSTUS	exon	3059	3335	.	-	.	ID=Py17XNL_0101234.1-exon3;Parent=Py17XNL_0101234.1;Name=Py17XNL_0101234.1-exon3;transcript_id=Py17XNL_0101234.1;gene_name=PIR protein;locus_tag=Py17XNL_0101234;protein_id=Py17XNL_0101234.1-p1;product=PIR protein
Py17XNL_01	AUGUSTUS	intron	3336	3472	1	-	.	ID=Py17XNL_0101234.1-intron3;Parent=Py17XNL_0101234.1;Name=Py17XNL_0101234.1-intron3;transcript_id=Py17XNL_0101234.1;gene_name=PIR protein;locus_tag=Py17XNL_0101234
Py17XNL_01	AUGUSTUS	CDS	3473	3487	1	-	0	ID=Py17XNL_0101234.1-CDS4;Parent=Py17XNL_0101234.1;Name=Py17XNL_0101234.1-p1;transcript_id=Py17XNL_0101234.1;gene_name=PIR protein;locus_tag=Py17XNL_0101234;protein_id=Py17XNL_0101234.1-p1;product=PIR protein
Py17XNL_01	AUGUSTUS	exon	3473	3515	.	-	.	ID=Py17XNL_0101234.1-exon4;Parent=Py17XNL_0101234.1;Name=Py17XNL_0101234.1-exon4;transcript_id=Py17XNL_0101234.1;gene_name=PIR protein;locus_tag=Py17XNL_0101234;protein_id=Py17XNL_0101234.1-p1;product=PIR protein
Py17XNL_01	AUGUSTUS	start_codon	3485	3487	.	-	0	ID=Py17XNL_0101234.1-start1;Parent=Py17XNL_0101234.1;Name=Py17XNL_0101234.1-start1;transcript_id=Py17XNL_0101234.1;gene_name=PIR protein;locus_tag=Py17XNL_0101234
Py17XNL_01	AUGUSTUS	five_prime_UTR	3488	3515	0.5	-	.	ID=Py17XNL_0101234.1-5UTR1;Parent=Py17XNL_0101234.1;Name=Py17XNL_0101234.1-5UTR1;transcript_id=Py17XNL_0101234.1;gene_name=PIR protein;locus_tag=Py17XNL_0101234
Py17XNL_01	AUGUSTUS	transcription_start_site	3515	3515	.	-	.	ID=Py17XNL_0101234.1-tss1;Parent=Py17XNL_0101234.1;Name=Py17XNL_0101234.1-tss1;transcript_id=Py17XNL_0101234.1;gene_name=PIR protein;locus_tag=Py17XNL_0101234
###
Py17XNL_01	AUGUSTUS	gene	5929	7105	0.52	-	.	ID=Py17XNL_0101235;gene_id=Py17XNL_0101235;gene_name=Py17XNL_0101235;Name=PIR protein;best_match=PY17X_0847601.1-p1;query_coverage=99.0;percentage_identity=100.0;locus_tag=Py17XNL_0101235
Py17XNL_01	AUGUSTUS	mRNA	5929	7105	0.52	-	.	ID=Py17XNL_0101235.1;Parent=Py17XNL_0101235;transcript_id=Py17XNL_0101235.1;gene_name=Py17XNL_0101235;Name=PIR protein.1;best_match=PY17X_0847601.1-p1;query_coverage=99.0;percentage_identity=100.0;locus_tag=Py17XNL_0101235;protein_id=Py17XNL_0101235.1-p1;product=PIR protein
Py17XNL_01	AUGUSTUS	transcription_end_site	5929	5929	.	-	.	ID=Py17XNL_0101235.1-tts1;Parent=Py17XNL_0101235.1;Name=Py17XNL_0101235.1-tts1;transcript_id=Py17XNL_0101235.1;gene_name=PIR protein;locus_tag=Py17XNL_0101235
Py17XNL_01	AUGUSTUS	three_prime_UTR	5929	6005	0.7	-	.	ID=Py17XNL_0101235.1-3UTR1;Parent=Py17XNL_0101235.1;Name=Py17XNL_0101235.1-3UTR1;transcript_id=Py17XNL_0101235.1;gene_name=PIR protein;locus_tag=Py17XNL_0101235
Py17XNL_01	AUGUSTUS	exon	5929	6092	.	-	.	ID=Py17XNL_0101235.1-exon1;Parent=Py17XNL_0101235.1;Name=Py17XNL_0101235.1-exon1;transcript_id=Py17XNL_0101235.1;gene_name=PIR protein;locus_tag=Py17XNL_0101235;protein_id=Py17XNL_0101235.1-p1;product=PIR protein
Py17XNL_01	AUGUSTUS	stop_codon	6006	6008	.	-	0	ID=Py17XNL_0101235.1-stop1;Parent=Py17XNL_0101235.1;Name=Py17XNL_0101235.1-stop1;transcript_id=Py17XNL_0101235.1;gene_name=PIR protein;locus_tag=Py17XNL_0101235
Py17XNL_01	AUGUSTUS	CDS	6006	6092	1	-	0	ID=Py17XNL_0101235.1-CDS1;Parent=Py17XNL_0101235.1;Name=Py17XNL_0101235.1-p1;transcript_id=Py17XNL_0101235.1;gene_name=PIR protein;locus_tag=Py17XNL_0101235;protein_id=Py17XNL_0101235.1-p1;product=PIR protein
Py17XNL_01	AUGUSTUS	intron	6093	6180	1	-	.	ID=Py17XNL_0101235.1-intron1;Parent=Py17XNL_0101235.1;Name=Py17XNL_0101235.1-intron1;transcript_id=Py17XNL_0101235.1;gene_name=PIR protein;locus_tag=Py17XNL_0101235
Py17XNL_01	AUGUSTUS	CDS	6181	6963	1	-	0	ID=Py17XNL_0101235.1-CDS2;Parent=Py17XNL_0101235.1;Name=Py17XNL_0101235.1-p1;transcript_id=Py17XNL_0101235.1;gene_name=PIR protein;locus_tag=Py17XNL_0101235;protein_id=Py17XNL_0101235.1-p1;product=PIR protein
Py17XNL_01	AUGUSTUS	exon	6181	6963	.	-	.	ID=Py17XNL_0101235.1-exon2;Parent=Py17XNL_0101235.1;Name=Py17XNL_0101235.1-exon2;transcript_id=Py17XNL_0101235.1;gene_name=PIR protein;locus_tag=Py17XNL_0101235;protein_id=Py17XNL_0101235.1-p1;product=PIR protein
Py17XNL_01	AUGUSTUS	intron	6964	7070	1	-	.	ID=Py17XNL_0101235.1-intron2;Parent=Py17XNL_0101235.1;Name=Py17XNL_0101235.1-intron2;transcript_id=Py17XNL_0101235.1;gene_name=PIR protein;locus_tag=Py17XNL_0101235
Py17XNL_01	AUGUSTUS	CDS	7071	7085	1	-	0	ID=Py17XNL_0101235.1-CDS3;Parent=Py17XNL_0101235.1;Name=Py17XNL_0101235.1-p1;transcript_id=Py17XNL_0101235.1;gene_name=PIR protein;locus_tag=Py17XNL_0101235;protein_id=Py17XNL_0101235.1-p1;product=PIR protein
Py17XNL_01	AUGUSTUS	exon	7071	7105	.	-	.	ID=Py17XNL_0101235.1-exon3;Parent=Py17XNL_0101235.1;Name=Py17XNL_0101235.1-exon3;transcript_id=Py17XNL_0101235.1;gene_name=PIR protein;locus_tag=Py17XNL_0101235;protein_id=Py17XNL_0101235.1-p1;product=PIR protein
Py17XNL_01	AUGUSTUS	start_codon	7083	7085	.	-	0	ID=Py17XNL_0101235.1-start1;Parent=Py17XNL_0101235.1;Name=Py17XNL_0101235.1-start1;transcript_id=Py17XNL_0101235.1;gene_name=PIR protein;locus_tag=Py17XNL_0101235
Py17XNL_01	AUGUSTUS	five_prime_UTR	7086	7105	0.78	-	.	ID=Py17XNL_0101235.1-5UTR1;Parent=Py17XNL_0101235.1;Name=Py17XNL_0101235.1-5UTR1;transcript_id=Py17XNL_0101235.1;gene_name=PIR protein;locus_tag=Py17XNL_0101235
Py17XNL_01	AUGUSTUS	transcription_start_site	7105	7105	.	-	.	ID=Py17XNL_0101235.1-tss1;Parent=Py17XNL_0101235.1;Name=Py17XNL_0101235.1-tss1;transcript_id=Py17XNL_0101235.1;gene_name=PIR protein;locus_tag=Py17XNL_0101235
###
Py17XNL_01	AUGUSTUS	gene	9700	10845	0.73	-	.	ID=Py17XNL_0101236;gene_id=Py17XNL_0101236;gene_name=Py17XNL_0101236;Name=PIR protein;best_match=PY17X_0847501.1-p1;query_coverage=99.0;percentage_identity=100.0;locus_tag=Py17XNL_0101236
Py17XNL_01	AUGUSTUS	mRNA	9700	10845	0.73	-	.	ID=Py17XNL_0101236.1;Parent=Py17XNL_0101236;transcript_id=Py17XNL_0101236.1;gene_name=Py17XNL_0101236;Name=PIR protein.1;best_match=PY17X_0847501.1-p1;query_coverage=99.0;percentage_identity=100.0;locus_tag=Py17XNL_0101236;protein_id=Py17XNL_0101236.1-p1;product=PIR protein
Py17XNL_01	AUGUSTUS	transcription_end_site	9700	9700	.	-	.	ID=Py17XNL_0101236.1-tts1;Parent=Py17XNL_0101236.1;Name=Py17XNL_0101236.1-tts1;transcript_id=Py17XNL_0101236.1;gene_name=PIR protein;locus_tag=Py17XNL_0101236
Py17XNL_01	AUGUSTUS	three_prime_UTR	9700	9740	0.92	-	.	ID=Py17XNL_0101236.1-3UTR1;Parent=Py17XNL_0101236.1;Name=Py17XNL_0101236.1-3UTR1;transcript_id=Py17XNL_0101236.1;gene_name=PIR protein;locus_tag=Py17XNL_0101236
Py17XNL_01	AUGUSTUS	exon	9700	9839	.	-	.	ID=Py17XNL_0101236.1-exon1;Parent=Py17XNL_0101236.1;Name=Py17XNL_0101236.1-exon1;transcript_id=Py17XNL_0101236.1;gene_name=PIR protein;locus_tag=Py17XNL_0101236;protein_id=Py17XNL_0101236.1-p1;product=PIR protein
Py17XNL_01	AUGUSTUS	stop_codon	9741	9743	.	-	0	ID=Py17XNL_0101236.1-stop1;Parent=Py17XNL_0101236.1;Name=Py17XNL_0101236.1-stop1;transcript_id=Py17XNL_0101236.1;gene_name=PIR protein;locus_tag=Py17XNL_0101236
Py17XNL_01	AUGUSTUS	CDS	9741	9839	1	-	0	ID=Py17XNL_0101236.1-CDS1;Parent=Py17XNL_0101236.1;Name=Py17XNL_0101236.1-p1;transcript_id=Py17XNL_0101236.1;gene_name=PIR protein;locus_tag=Py17XNL_0101236;protein_id=Py17XNL_0101236.1-p1;product=PIR protein
Py17XNL_01	AUGUSTUS	intron	9840	9929	0.99	-	.	ID=Py17XNL_0101236.1-intron1;Parent=Py17XNL_0101236.1;Name=Py17XNL_0101236.1-intron1;transcript_id=Py17XNL_0101236.1;gene_name=PIR protein;locus_tag=Py17XNL_0101236
Py17XNL_01	AUGUSTUS	CDS	9930	10682	0.99	-	0	ID=Py17XNL_0101236.1-CDS2;Parent=Py17XNL_0101236.1;Name=Py17XNL_0101236.1-p1;transcript_id=Py17XNL_0101236.1;gene_name=PIR protein;locus_tag=Py17XNL_0101236;protein_id=Py17XNL_0101236.1-p1;product=PIR protein
Py17XNL_01	AUGUSTUS	exon	9930	10682	.	-	.	ID=Py17XNL_0101236.1-exon2;Parent=Py17XNL_0101236.1;Name=Py17XNL_0101236.1-exon2;transcript_id=Py17XNL_0101236.1;gene_name=PIR protein;locus_tag=Py17XNL_0101236;protein_id=Py17XNL_0101236.1-p1;product=PIR protein
Py17XNL_01	AUGUSTUS	intron	10683	10807	1	-	.	ID=Py17XNL_0101236.1-intron2;Parent=Py17XNL_0101236.1;Name=Py17XNL_0101236.1-intron2;transcript_id=Py17XNL_0101236.1;gene_name=PIR protein;locus_tag=Py17XNL_0101236
Py17XNL_01	AUGUSTUS	CDS	10808	10822	1	-	0	ID=Py17XNL_0101236.1-CDS3;Parent=Py17XNL_0101236.1;Name=Py17XNL_0101236.1-p1;transcript_id=Py17XNL_0101236.1;gene_name=PIR protein;locus_tag=Py17XNL_0101236;protein_id=Py17XNL_0101236.1-p1;product=PIR protein
Py17XNL_01	AUGUSTUS	exon	10808	10845	.	-	.	ID=Py17XNL_0101236.1-exon3;Parent=Py17XNL_0101236.1;Name=Py17XNL_0101236.1-exon3;transcript_id=Py17XNL_0101236.1;gene_name=PIR protein;locus_tag=Py17XNL_0101236;protein_id=Py17XNL_0101236.1-p1;product=PIR protein
Py17XNL_01	AUGUSTUS	start_codon	10820	10822	.	-	0	ID=Py17XNL_0101236.1-start1;Parent=Py17XNL_0101236.1;Name=Py17XNL_0101236.1-start1;transcript_id=Py17XNL_0101236.1;gene_name=PIR protein;locus_tag=Py17XNL_0101236
Py17XNL_01	AUGUSTUS	five_prime_UTR	10823	10845	0.81	-	.	ID=Py17XNL_0101236.1-5UTR1;Parent=Py17XNL_0101236.1;Name=Py17XNL_0101236.1-5UTR1;transcript_id=Py17XNL_0101236.1;gene_name=PIR protein;locus_tag=Py17XNL_0101236
Py17XNL_01	AUGUSTUS	transcription_start_site	10845	10845	.	-	.	ID=Py17XNL_0101236.1-tss1;Parent=Py17XNL_0101236.1;Name=Py17XNL_0101236.1-tss1;transcript_id=Py17XNL_0101236.1;gene_name=PIR protein;locus_tag=Py17XNL_0101236
###
Py17XNL_01	AUGUSTUS	gene	13404	14725	0.06	-	.	ID=Py17XNL_0101237;gene_id=Py17XNL_0101237;gene_name=Py17XNL_0101237;Name=fam-b protein;best_match=PY17X_0100017.1-p1;query_coverage=99.0;percentage_identity=92.523;locus_tag=Py17XNL_0101237
Py17XNL_01	AUGUSTUS	mRNA	13404	14725	0.06	-	.	ID=Py17XNL_0101237.1;Parent=Py17XNL_0101237;transcript_id=Py17XNL_0101237.1;gene_name=Py17XNL_0101237;Name=fam-b protein.1;best_match=PY17X_0100017.1-p1;query_coverage=99.0;percentage_identity=92.523;locus_tag=Py17XNL_0101237;protein_id=Py17XNL_0101237.1-p1;product=fam-b protein
Py17XNL_01	AUGUSTUS	transcription_end_site	13404	13404	.	-	.	ID=Py17XNL_0101237.1-tts1;Parent=Py17XNL_0101237.1;Name=Py17XNL_0101237.1-tts1;transcript_id=Py17XNL_0101237.1;gene_name=fam-b protein;locus_tag=Py17XNL_0101237
Py17XNL_01	AUGUSTUS	three_prime_UTR	13404	13448	0.23	-	.	ID=Py17XNL_0101237.1-3UTR1;Parent=Py17XNL_0101237.1;Name=Py17XNL_0101237.1-3UTR1;transcript_id=Py17XNL_0101237.1;gene_name=fam-b protein;locus_tag=Py17XNL_0101237
Py17XNL_01	AUGUSTUS	exon	13404	13512	.	-	.	ID=Py17XNL_0101237.1-exon1;Parent=Py17XNL_0101237.1;Name=Py17XNL_0101237.1-exon1;transcript_id=Py17XNL_0101237.1;gene_name=fam-b protein;locus_tag=Py17XNL_0101237;protein_id=Py17XNL_0101237.1-p1;product=fam-b protein
Py17XNL_01	AUGUSTUS	stop_codon	13449	13451	.	-	0	ID=Py17XNL_0101237.1-stop1;Parent=Py17XNL_0101237.1;Name=Py17XNL_0101237.1-stop1;transcript_id=Py17XNL_0101237.1;gene_name=fam-b protein;locus_tag=Py17XNL_0101237
Py17XNL_01	AUGUSTUS	CDS	13449	13512	0.32	-	1	ID=Py17XNL_0101237.1-CDS1;Parent=Py17XNL_0101237.1;Name=Py17XNL_0101237.1-p1;transcript_id=Py17XNL_0101237.1;gene_name=fam-b protein;locus_tag=Py17XNL_0101237;protein_id=Py17XNL_0101237.1-p1;product=fam-b protein
Py17XNL_01	AUGUSTUS	intron	13513	13913	0.2	-	.	ID=Py17XNL_0101237.1-intron1;Parent=Py17XNL_0101237.1;Name=Py17XNL_0101237.1-intron1;transcript_id=Py17XNL_0101237.1;gene_name=fam-b protein;locus_tag=Py17XNL_0101237
Py17XNL_01	AUGUSTUS	CDS	13914	14428	0.43	-	0	ID=Py17XNL_0101237.1-CDS2;Parent=Py17XNL_0101237.1;Name=Py17XNL_0101237.1-p1;transcript_id=Py17XNL_0101237.1;gene_name=fam-b protein;locus_tag=Py17XNL_0101237;protein_id=Py17XNL_0101237.1-p1;product=fam-b protein
Py17XNL_01	AUGUSTUS	exon	13914	14428	.	-	.	ID=Py17XNL_0101237.1-exon2;Parent=Py17XNL_0101237.1;Name=Py17XNL_0101237.1-exon2;transcript_id=Py17XNL_0101237.1;gene_name=fam-b protein;locus_tag=Py17XNL_0101237;protein_id=Py17XNL_0101237.1-p1;product=fam-b protein
Py17XNL_01	AUGUSTUS	intron	14429	14557	1	-	.	ID=Py17XNL_0101237.1-intron2;Parent=Py17XNL_0101237.1;Name=Py17XNL_0101237.1-intron2;transcript_id=Py17XNL_0101237.1;gene_name=fam-b protein;locus_tag=Py17XNL_0101237
Py17XNL_01	AUGUSTUS	CDS	14558	14626	1	-	0	ID=Py17XNL_0101237.1-CDS3;Parent=Py17XNL_0101237.1;Name=Py17XNL_0101237.1-p1;transcript_id=Py17XNL_0101237.1;gene_name=fam-b protein;locus_tag=Py17XNL_0101237;protein_id=Py17XNL_0101237.1-p1;product=fam-b protein
Py17XNL_01	AUGUSTUS	exon	14558	14725	.	-	.	ID=Py17XNL_0101237.1-exon3;Parent=Py17XNL_0101237.1;Name=Py17XNL_0101237.1-exon3;transcript_id=Py17XNL_0101237.1;gene_name=fam-b protein;locus_tag=Py17XNL_0101237;protein_id=Py17XNL_0101237.1-p1;product=fam-b protein
Py17XNL_01	AUGUSTUS	start_codon	14624	14626	.	-	0	ID=Py17XNL_0101237.1-start1;Parent=Py17XNL_0101237.1;Name=Py17XNL_0101237.1-start1;transcript_id=Py17XNL_0101237.1;gene_name=fam-b protein;locus_tag=Py17XNL_0101237
Py17XNL_01	AUGUSTUS	five_prime_UTR	14627	14725	0.51	-	.	ID=Py17XNL_0101237.1-5UTR1;Parent=Py17XNL_0101237.1;Name=Py17XNL_0101237.1-5UTR1;transcript_id=Py17XNL_0101237.1;gene_name=fam-b protein;locus_tag=Py17XNL_0101237
Py17XNL_01	AUGUSTUS	transcription_start_site	14725	14725	.	-	.	ID=Py17XNL_0101237.1-tss1;Parent=Py17XNL_0101237.1;Name=Py17XNL_0101237.1-tss1;transcript_id=Py17XNL_0101237.1;gene_name=fam-b protein;locus_tag=Py17XNL_0101237
###
Py17XNL_01	AUGUSTUS	gene	16827	18155	0.2	-	.	ID=Py17XNL_0101238;gene_id=Py17XNL_0101238;gene_name=Py17XNL_0101238;Name=PIR protein;best_match=PY17X_0100021.1-p1;query_coverage=99.0;percentage_identity=100.0;locus_tag=Py17XNL_0101238
Py17XNL_01	AUGUSTUS	mRNA	16827	18155	0.2	-	.	ID=Py17XNL_0101238.1;Parent=Py17XNL_0101238;transcript_id=Py17XNL_0101238.1;gene_name=Py17XNL_0101238;Name=PIR protein.1;best_match=PY17X_0100021.1-p1;query_coverage=99.0;percentage_identity=100.0;locus_tag=Py17XNL_0101238;protein_id=Py17XNL_0101238.1-p1;product=PIR protein
Py17XNL_01	AUGUSTUS	transcription_end_site	16827	16827	.	-	.	ID=Py17XNL_0101238.1-tts1;Parent=Py17XNL_0101238.1;Name=Py17XNL_0101238.1-tts1;transcript_id=Py17XNL_0101238.1;gene_name=PIR protein;locus_tag=Py17XNL_0101238
Py17XNL_01	AUGUSTUS	three_prime_UTR	16827	16848	0.67	-	.	ID=Py17XNL_0101238.1-3UTR1;Parent=Py17XNL_0101238.1;Name=Py17XNL_0101238.1-3UTR1;transcript_id=Py17XNL_0101238.1;gene_name=PIR protein;locus_tag=Py17XNL_0101238
Py17XNL_01	AUGUSTUS	exon	16827	16911	.	-	.	ID=Py17XNL_0101238.1-exon1;Parent=Py17XNL_0101238.1;Name=Py17XNL_0101238.1-exon1;transcript_id=Py17XNL_0101238.1;gene_name=PIR protein;locus_tag=Py17XNL_0101238;protein_id=Py17XNL_0101238.1-p1;product=PIR protein
Py17XNL_01	AUGUSTUS	stop_codon	16849	16851	.	-	0	ID=Py17XNL_0101238.1-stop1;Parent=Py17XNL_0101238.1;Name=Py17XNL_0101238.1-stop1;transcript_id=Py17XNL_0101238.1;gene_name=PIR protein;locus_tag=Py17XNL_0101238
Py17XNL_01	AUGUSTUS	CDS	16849	16911	1	-	0	ID=Py17XNL_0101238.1-CDS1;Parent=Py17XNL_0101238.1;Name=Py17XNL_0101238.1-p1;transcript_id=Py17XNL_0101238.1;gene_name=PIR protein;locus_tag=Py17XNL_0101238;protein_id=Py17XNL_0101238.1-p1;product=PIR protein
Py17XNL_01	AUGUSTUS	intron	16912	17000	1	-	.	ID=Py17XNL_0101238.1-intron1;Parent=Py17XNL_0101238.1;Name=Py17XNL_0101238.1-intron1;transcript_id=Py17XNL_0101238.1;gene_name=PIR protein;locus_tag=Py17XNL_0101238
Py17XNL_01	AUGUSTUS	CDS	17001	17990	1	-	0	ID=Py17XNL_0101238.1-CDS2;Parent=Py17XNL_0101238.1;Name=Py17XNL_0101238.1-p1;transcript_id=Py17XNL_0101238.1;gene_name=PIR protein;locus_tag=Py17XNL_0101238;protein_id=Py17XNL_0101238.1-p1;product=PIR protein
Py17XNL_01	AUGUSTUS	exon	17001	17990	.	-	.	ID=Py17XNL_0101238.1-exon2;Parent=Py17XNL_0101238.1;Name=Py17XNL_0101238.1-exon2;transcript_id=Py17XNL_0101238.1;gene_name=PIR protein;locus_tag=Py17XNL_0101238;protein_id=Py17XNL_0101238.1-p1;product=PIR protein
Py17XNL_01	AUGUSTUS	intron	17991	18114	0.96	-	.	ID=Py17XNL_0101238.1-intron2;Parent=Py17XNL_0101238.1;Name=Py17XNL_0101238.1-intron2;transcript_id=Py17XNL_0101238.1;gene_name=PIR protein;locus_tag=Py17XNL_0101238
Py17XNL_01	AUGUSTUS	CDS	18115	18129	0.96	-	0	ID=Py17XNL_0101238.1-CDS3;Parent=Py17XNL_0101238.1;Name=Py17XNL_0101238.1-p1;transcript_id=Py17XNL_0101238.1;gene_name=PIR protein;locus_tag=Py17XNL_0101238;protein_id=Py17XNL_0101238.1-p1;product=PIR protein
Py17XNL_01	AUGUSTUS	exon	18115	18155	.	-	.	ID=Py17XNL_0101238.1-exon3;Parent=Py17XNL_0101238.1;Name=Py17XNL_0101238.1-exon3;transcript_id=Py17XNL_0101238.1;gene_name=PIR protein;locus_tag=Py17XNL_0101238;protein_id=Py17XNL_0101238.1-p1;product=PIR protein
Py17XNL_01	AUGUSTUS	start_codon	18127	18129	.	-	0	ID=Py17XNL_0101238.1-start1;Parent=Py17XNL_0101238.1;Name=Py17XNL_0101238.1-start1;transcript_id=Py17XNL_0101238.1;gene_name=PIR protein;locus_tag=Py17XNL_0101238
Py17XNL_01	AUGUSTUS	five_prime_UTR	18130	18155	0.29	-	.	ID=Py17XNL_0101238.1-5UTR1;Parent=Py17XNL_0101238.1;Name=Py17XNL_0101238.1-5UTR1;transcript_id=Py17XNL_0101238.1;gene_name=PIR protein;locus_tag=Py17XNL_0101238
Py17XNL_01	AUGUSTUS	transcription_start_site	18155	18155	.	-	.	ID=Py17XNL_0101238.1-tss1;Parent=Py17XNL_0101238.1;Name=Py17XNL_0101238.1-tss1;transcript_id=Py17XNL_0101238.1;gene_name=PIR protein;locus_tag=Py17XNL_0101238
###
Py17XNL_01	AUGUSTUS	gene	21306	23358	0.17	+	.	ID=Py17XNL_0101239;gene_id=Py17XNL_0101239;gene_name=Py17XNL_0101239;Name=fam-a protein;best_match=PY17X_0100025.1-p1;query_coverage=99.0;percentage_identity=100.0;locus_tag=Py17XNL_0101239
Py17XNL_01	AUGUSTUS	mRNA	21306	23358	0.17	+	.	ID=Py17XNL_0101239.1;Parent=Py17XNL_0101239;transcript_id=Py17XNL_0101239.1;gene_name=Py17XNL_0101239;Name=fam-a protein.1;best_match=PY17X_0100025.1-p1;query_coverage=99.0;percentage_identity=100.0;locus_tag=Py17XNL_0101239;protein_id=Py17XNL_0101239.1-p1;product=fam-a protein
Py17XNL_01	AUGUSTUS	transcription_start_site	21306	21306	.	+	.	ID=Py17XNL_0101239.1-tss1;Parent=Py17XNL_0101239.1;Name=Py17XNL_0101239.1-tss1;transcript_id=Py17XNL_0101239.1;gene_name=fam-a protein;locus_tag=Py17XNL_0101239
Py17XNL_01	AUGUSTUS	five_prime_UTR	21306	21544	0.69	+	.	ID=Py17XNL_0101239.1-5UTR1;Parent=Py17XNL_0101239.1;Name=Py17XNL_0101239.1-5UTR1;transcript_id=Py17XNL_0101239.1;gene_name=fam-a protein;locus_tag=Py17XNL_0101239
Py17XNL_01	AUGUSTUS	exon	21306	21708	.	+	.	ID=Py17XNL_0101239.1-exon1;Parent=Py17XNL_0101239.1;Name=Py17XNL_0101239.1-exon1;transcript_id=Py17XNL_0101239.1;gene_name=fam-a protein;locus_tag=Py17XNL_0101239;protein_id=Py17XNL_0101239.1-p1;product=fam-a protein
Py17XNL_01	AUGUSTUS	start_codon	21545	21547	.	+	0	ID=Py17XNL_0101239.1-start1;Parent=Py17XNL_0101239.1;Name=Py17XNL_0101239.1-start1;transcript_id=Py17XNL_0101239.1;gene_name=fam-a protein;locus_tag=Py17XNL_0101239
Py17XNL_01	AUGUSTUS	CDS	21545	21708	1	+	0	ID=Py17XNL_0101239.1-CDS1;Parent=Py17XNL_0101239.1;Name=Py17XNL_0101239.1-p1;transcript_id=Py17XNL_0101239.1;gene_name=fam-a protein;locus_tag=Py17XNL_0101239;protein_id=Py17XNL_0101239.1-p1;product=fam-a protein
Py17XNL_01	AUGUSTUS	intron	21709	21835	1	+	.	ID=Py17XNL_0101239.1-intron1;Parent=Py17XNL_0101239.1;Name=Py17XNL_0101239.1-intron1;transcript_id=Py17XNL_0101239.1;gene_name=fam-a protein;locus_tag=Py17XNL_0101239
Py17XNL_01	AUGUSTUS	CDS	21836	22079	1	+	1	ID=Py17XNL_0101239.1-CDS2;Parent=Py17XNL_0101239.1;Name=Py17XNL_0101239.1-p1;transcript_id=Py17XNL_0101239.1;gene_name=fam-a protein;locus_tag=Py17XNL_0101239;protein_id=Py17XNL_0101239.1-p1;product=fam-a protein
Py17XNL_01	AUGUSTUS	exon	21836	22079	.	+	.	ID=Py17XNL_0101239.1-exon2;Parent=Py17XNL_0101239.1;Name=Py17XNL_0101239.1-exon2;transcript_id=Py17XNL_0101239.1;gene_name=fam-a protein;locus_tag=Py17XNL_0101239;protein_id=Py17XNL_0101239.1-p1;product=fam-a protein
Py17XNL_01	AUGUSTUS	intron	22080	22169	1	+	.	ID=Py17XNL_0101239.1-intron2;Parent=Py17XNL_0101239.1;Name=Py17XNL_0101239.1-intron2;transcript_id=Py17XNL_0101239.1;gene_name=fam-a protein;locus_tag=Py17XNL_0101239
Py17XNL_01	AUGUSTUS	CDS	22170	22239	1	+	0	ID=Py17XNL_0101239.1-CDS3;Parent=Py17XNL_0101239.1;Name=Py17XNL_0101239.1-p1;transcript_id=Py17XNL_0101239.1;gene_name=fam-a protein;locus_tag=Py17XNL_0101239;protein_id=Py17XNL_0101239.1-p1;product=fam-a protein
Py17XNL_01	AUGUSTUS	exon	22170	22239	.	+	.	ID=Py17XNL_0101239.1-exon3;Parent=Py17XNL_0101239.1;Name=Py17XNL_0101239.1-exon3;transcript_id=Py17XNL_0101239.1;gene_name=fam-a protein;locus_tag=Py17XNL_0101239;protein_id=Py17XNL_0101239.1-p1;product=fam-a protein
Py17XNL_01	AUGUSTUS	intron	22240	22360	1	+	.	ID=Py17XNL_0101239.1-intron3;Parent=Py17XNL_0101239.1;Name=Py17XNL_0101239.1-intron3;transcript_id=Py17XNL_0101239.1;gene_name=fam-a protein;locus_tag=Py17XNL_0101239
Py17XNL_01	AUGUSTUS	CDS	22361	22470	1	+	2	ID=Py17XNL_0101239.1-CDS4;Parent=Py17XNL_0101239.1;Name=Py17XNL_0101239.1-p1;transcript_id=Py17XNL_0101239.1;gene_name=fam-a protein;locus_tag=Py17XNL_0101239;protein_id=Py17XNL_0101239.1-p1;product=fam-a protein
Py17XNL_01	AUGUSTUS	exon	22361	22470	.	+	.	ID=Py17XNL_0101239.1-exon4;Parent=Py17XNL_0101239.1;Name=Py17XNL_0101239.1-exon4;transcript_id=Py17XNL_0101239.1;gene_name=fam-a protein;locus_tag=Py17XNL_0101239;protein_id=Py17XNL_0101239.1-p1;product=fam-a protein
Py17XNL_01	AUGUSTUS	intron	22471	22550	1	+	.	ID=Py17XNL_0101239.1-intron4;Parent=Py17XNL_0101239.1;Name=Py17XNL_0101239.1-intron4;transcript_id=Py17XNL_0101239.1;gene_name=fam-a protein;locus_tag=Py17XNL_0101239
Py17XNL_01	AUGUSTUS	CDS	22551	22791	1	+	0	ID=Py17XNL_0101239.1-CDS5;Parent=Py17XNL_0101239.1;Name=Py17XNL_0101239.1-p1;transcript_id=Py17XNL_0101239.1;gene_name=fam-a protein;locus_tag=Py17XNL_0101239;protein_id=Py17XNL_0101239.1-p1;product=fam-a protein
Py17XNL_01	AUGUSTUS	exon	22551	22791	.	+	.	ID=Py17XNL_0101239.1-exon5;Parent=Py17XNL_0101239.1;Name=Py17XNL_0101239.1-exon5;transcript_id=Py17XNL_0101239.1;gene_name=fam-a protein;locus_tag=Py17XNL_0101239;protein_id=Py17XNL_0101239.1-p1;product=fam-a protein
Py17XNL_01	AUGUSTUS	intron	22792	22923	1	+	.	ID=Py17XNL_0101239.1-intron5;Parent=Py17XNL_0101239.1;Name=Py17XNL_0101239.1-intron5;transcript_id=Py17XNL_0101239.1;gene_name=fam-a protein;locus_tag=Py17XNL_0101239
Py17XNL_01	AUGUSTUS	CDS	22924	22928	1	+	2	ID=Py17XNL_0101239.1-CDS6;Parent=Py17XNL_0101239.1;Name=Py17XNL_0101239.1-p1;transcript_id=Py17XNL_0101239.1;gene_name=fam-a protein;locus_tag=Py17XNL_0101239;protein_id=Py17XNL_0101239.1-p1;product=fam-a protein
Py17XNL_01	AUGUSTUS	exon	22924	23358	.	+	.	ID=Py17XNL_0101239.1-exon6;Parent=Py17XNL_0101239.1;Name=Py17XNL_0101239.1-exon6;transcript_id=Py17XNL_0101239.1;gene_name=fam-a protein;locus_tag=Py17XNL_0101239;protein_id=Py17XNL_0101239.1-p1;product=fam-a protein
Py17XNL_01	AUGUSTUS	stop_codon	22926	22928	.	+	0	ID=Py17XNL_0101239.1-stop1;Parent=Py17XNL_0101239.1;Name=Py17XNL_0101239.1-stop1;transcript_id=Py17XNL_0101239.1;gene_name=fam-a protein;locus_tag=Py17XNL_0101239
Py17XNL_01	AUGUSTUS	three_prime_UTR	22929	23358	0.27	+	.	ID=Py17XNL_0101239.1-3UTR1;Parent=Py17XNL_0101239.1;Name=Py17XNL_0101239.1-3UTR1;transcript_id=Py17XNL_0101239.1;gene_name=fam-a protein;locus_tag=Py17XNL_0101239
Py17XNL_01	AUGUSTUS	transcription_end_site	23358	23358	.	+	.	ID=Py17XNL_0101239.1-tts1;Parent=Py17XNL_0101239.1;Name=Py17XNL_0101239.1-tts1;transcript_id=Py17XNL_0101239.1;gene_name=fam-a protein;locus_tag=Py17XNL_0101239
###
Py17XNL_01	AUGUSTUS	gene	23747	24985	0.28	-	.	ID=Py17XNL_0101240;gene_id=Py17XNL_0101240;gene_name=Py17XNL_0101240;Name=PIR protein;best_match=PY17X_0100029.1-p1;query_coverage=99.0;percentage_identity=100.0;locus_tag=Py17XNL_0101240
Py17XNL_01	AUGUSTUS	mRNA	23747	24985	0.28	-	.	ID=Py17XNL_0101240.1;Parent=Py17XNL_0101240;transcript_id=Py17XNL_0101240.1;gene_name=Py17XNL_0101240;Name=PIR protein.1;best_match=PY17X_0100029.1-p1;query_coverage=99.0;percentage_identity=100.0;locus_tag=Py17XNL_0101240;protein_id=Py17XNL_0101240.1-p1;product=PIR protein
Py17XNL_01	AUGUSTUS	transcription_end_site	23747	23747	.	-	.	ID=Py17XNL_0101240.1-tts1;Parent=Py17XNL_0101240.1;Name=Py17XNL_0101240.1-tts1;transcript_id=Py17XNL_0101240.1;gene_name=PIR protein;locus_tag=Py17XNL_0101240
Py17XNL_01	AUGUSTUS	three_prime_UTR	23747	23840	0.65	-	.	ID=Py17XNL_0101240.1-3UTR1;Parent=Py17XNL_0101240.1;Name=Py17XNL_0101240.1-3UTR1;transcript_id=Py17XNL_0101240.1;gene_name=PIR protein;locus_tag=Py17XNL_0101240
Py17XNL_01	AUGUSTUS	exon	23747	23906	.	-	.	ID=Py17XNL_0101240.1-exon1;Parent=Py17XNL_0101240.1;Name=Py17XNL_0101240.1-exon1;transcript_id=Py17XNL_0101240.1;gene_name=PIR protein;locus_tag=Py17XNL_0101240;protein_id=Py17XNL_0101240.1-p1;product=PIR protein
Py17XNL_01	AUGUSTUS	stop_codon	23841	23843	.	-	0	ID=Py17XNL_0101240.1-stop1;Parent=Py17XNL_0101240.1;Name=Py17XNL_0101240.1-stop1;transcript_id=Py17XNL_0101240.1;gene_name=PIR protein;locus_tag=Py17XNL_0101240
Py17XNL_01	AUGUSTUS	CDS	23841	23906	0.99	-	0	ID=Py17XNL_0101240.1-CDS1;Parent=Py17XNL_0101240.1;Name=Py17XNL_0101240.1-p1;transcript_id=Py17XNL_0101240.1;gene_name=PIR protein;locus_tag=Py17XNL_0101240;protein_id=Py17XNL_0101240.1-p1;product=PIR protein
Py17XNL_01	AUGUSTUS	intron	23907	23995	1	-	.	ID=Py17XNL_0101240.1-intron1;Parent=Py17XNL_0101240.1;Name=Py17XNL_0101240.1-intron1;transcript_id=Py17XNL_0101240.1;gene_name=PIR protein;locus_tag=Py17XNL_0101240
Py17XNL_01	AUGUSTUS	CDS	23996	24838	1	-	0	ID=Py17XNL_0101240.1-CDS2;Parent=Py17XNL_0101240.1;Name=Py17XNL_0101240.1-p1;transcript_id=Py17XNL_0101240.1;gene_name=PIR protein;locus_tag=Py17XNL_0101240;protein_id=Py17XNL_0101240.1-p1;product=PIR protein
Py17XNL_01	AUGUSTUS	exon	23996	24838	.	-	.	ID=Py17XNL_0101240.1-exon2;Parent=Py17XNL_0101240.1;Name=Py17XNL_0101240.1-exon2;transcript_id=Py17XNL_0101240.1;gene_name=PIR protein;locus_tag=Py17XNL_0101240;protein_id=Py17XNL_0101240.1-p1;product=PIR protein
Py17XNL_01	AUGUSTUS	intron	24839	24943	1	-	.	ID=Py17XNL_0101240.1-intron2;Parent=Py17XNL_0101240.1;Name=Py17XNL_0101240.1-intron2;transcript_id=Py17XNL_0101240.1;gene_name=PIR protein;locus_tag=Py17XNL_0101240
Py17XNL_01	AUGUSTUS	CDS	24944	24958	1	-	0	ID=Py17XNL_0101240.1-CDS3;Parent=Py17XNL_0101240.1;Name=Py17XNL_0101240.1-p1;transcript_id=Py17XNL_0101240.1;gene_name=PIR protein;locus_tag=Py17XNL_0101240;protein_id=Py17XNL_0101240.1-p1;product=PIR protein
Py17XNL_01	AUGUSTUS	exon	24944	24985	.	-	.	ID=Py17XNL_0101240.1-exon3;Parent=Py17XNL_0101240.1;Name=Py17XNL_0101240.1-exon3;transcript_id=Py17XNL_0101240.1;gene_name=PIR protein;locus_tag=Py17XNL_0101240;protein_id=Py17XNL_0101240.1-p1;product=PIR protein
Py17XNL_01	AUGUSTUS	start_codon	24956	24958	.	-	0	ID=Py17XNL_0101240.1-start1;Parent=Py17XNL_0101240.1;Name=Py17XNL_0101240.1-start1;transcript_id=Py17XNL_0101240.1;gene_name=PIR protein;locus_tag=Py17XNL_0101240
Py17XNL_01	AUGUSTUS	five_prime_UTR	24959	24985	0.47	-	.	ID=Py17XNL_0101240.1-5UTR1;Parent=Py17XNL_0101240.1;Name=Py17XNL_0101240.1-5UTR1;transcript_id=Py17XNL_0101240.1;gene_name=PIR protein;locus_tag=Py17XNL_0101240
Py17XNL_01	AUGUSTUS	transcription_start_site	24985	24985	.	-	.	ID=Py17XNL_0101240.1-tss1;Parent=Py17XNL_0101240.1;Name=Py17XNL_0101240.1-tss1;transcript_id=Py17XNL_0101240.1;gene_name=PIR protein;locus_tag=Py17XNL_0101240
###
Py17XNL_01	AUGUSTUS	gene	27199	28775	0.18	-	.	ID=Py17XNL_0101241;gene_id=Py17XNL_0101241;gene_name=Py17XNL_0101241;Name=PIR protein;best_match=PY17X_0100033.1-p1;query_coverage=99.0;percentage_identity=100.0;locus_tag=Py17XNL_0101241
Py17XNL_01	AUGUSTUS	mRNA	27199	28775	0.18	-	.	ID=Py17XNL_0101241.1;Parent=Py17XNL_0101241;transcript_id=Py17XNL_0101241.1;gene_name=Py17XNL_0101241;Name=PIR protein.1;best_match=PY17X_0100033.1-p1;query_coverage=99.0;percentage_identity=100.0;locus_tag=Py17XNL_0101241;protein_id=Py17XNL_0101241.1-p1;product=PIR protein
Py17XNL_01	AUGUSTUS	transcription_end_site	27199	27199	.	-	.	ID=Py17XNL_0101241.1-tts1;Parent=Py17XNL_0101241.1;Name=Py17XNL_0101241.1-tts1;transcript_id=Py17XNL_0101241.1;gene_name=PIR protein;locus_tag=Py17XNL_0101241
Py17XNL_01	AUGUSTUS	three_prime_UTR	27199	27256	0.34	-	.	ID=Py17XNL_0101241.1-3UTR1;Parent=Py17XNL_0101241.1;Name=Py17XNL_0101241.1-3UTR1;transcript_id=Py17XNL_0101241.1;gene_name=PIR protein;locus_tag=Py17XNL_0101241
Py17XNL_01	AUGUSTUS	exon	27199	27343	.	-	.	ID=Py17XNL_0101241.1-exon1;Parent=Py17XNL_0101241.1;Name=Py17XNL_0101241.1-exon1;transcript_id=Py17XNL_0101241.1;gene_name=PIR protein;locus_tag=Py17XNL_0101241;protein_id=Py17XNL_0101241.1-p1;product=PIR protein
Py17XNL_01	AUGUSTUS	stop_codon	27257	27259	.	-	0	ID=Py17XNL_0101241.1-stop1;Parent=Py17XNL_0101241.1;Name=Py17XNL_0101241.1-stop1;transcript_id=Py17XNL_0101241.1;gene_name=PIR protein;locus_tag=Py17XNL_0101241
Py17XNL_01	AUGUSTUS	CDS	27257	27343	1	-	0	ID=Py17XNL_0101241.1-CDS1;Parent=Py17XNL_0101241.1;Name=Py17XNL_0101241.1-p1;transcript_id=Py17XNL_0101241.1;gene_name=PIR protein;locus_tag=Py17XNL_0101241;protein_id=Py17XNL_0101241.1-p1;product=PIR protein
Py17XNL_01	AUGUSTUS	intron	27344	27432	1	-	.	ID=Py17XNL_0101241.1-intron1;Parent=Py17XNL_0101241.1;Name=Py17XNL_0101241.1-intron1;transcript_id=Py17XNL_0101241.1;gene_name=PIR protein;locus_tag=Py17XNL_0101241
Py17XNL_01	AUGUSTUS	CDS	27433	28230	1	-	0	ID=Py17XNL_0101241.1-CDS2;Parent=Py17XNL_0101241.1;Name=Py17XNL_0101241.1-p1;transcript_id=Py17XNL_0101241.1;gene_name=PIR protein;locus_tag=Py17XNL_0101241;protein_id=Py17XNL_0101241.1-p1;product=PIR protein
Py17XNL_01	AUGUSTUS	exon	27433	28230	.	-	.	ID=Py17XNL_0101241.1-exon2;Parent=Py17XNL_0101241.1;Name=Py17XNL_0101241.1-exon2;transcript_id=Py17XNL_0101241.1;gene_name=PIR protein;locus_tag=Py17XNL_0101241;protein_id=Py17XNL_0101241.1-p1;product=PIR protein
Py17XNL_01	AUGUSTUS	intron	28231	28363	1	-	.	ID=Py17XNL_0101241.1-intron2;Parent=Py17XNL_0101241.1;Name=Py17XNL_0101241.1-intron2;transcript_id=Py17XNL_0101241.1;gene_name=PIR protein;locus_tag=Py17XNL_0101241
Py17XNL_01	AUGUSTUS	CDS	28364	28378	1	-	0	ID=Py17XNL_0101241.1-CDS3;Parent=Py17XNL_0101241.1;Name=Py17XNL_0101241.1-p1;transcript_id=Py17XNL_0101241.1;gene_name=PIR protein;locus_tag=Py17XNL_0101241;protein_id=Py17XNL_0101241.1-p1;product=PIR protein
Py17XNL_01	AUGUSTUS	exon	28364	28487	.	-	.	ID=Py17XNL_0101241.1-exon3;Parent=Py17XNL_0101241.1;Name=Py17XNL_0101241.1-exon3;transcript_id=Py17XNL_0101241.1;gene_name=PIR protein;locus_tag=Py17XNL_0101241;protein_id=Py17XNL_0101241.1-p1;product=PIR protein
Py17XNL_01	AUGUSTUS	start_codon	28376	28378	.	-	0	ID=Py17XNL_0101241.1-start1;Parent=Py17XNL_0101241.1;Name=Py17XNL_0101241.1-start1;transcript_id=Py17XNL_0101241.1;gene_name=PIR protein;locus_tag=Py17XNL_0101241
Py17XNL_01	AUGUSTUS	five_prime_UTR	28379	28487	1	-	.	ID=Py17XNL_0101241.1-5UTR1;Parent=Py17XNL_0101241.1;Name=Py17XNL_0101241.1-5UTR1;transcript_id=Py17XNL_0101241.1;gene_name=PIR protein;locus_tag=Py17XNL_0101241
Py17XNL_01	AUGUSTUS	five_prime_UTR	28600	28775	0.53	-	.	ID=Py17XNL_0101241.1-5UTR2;Parent=Py17XNL_0101241.1;Name=Py17XNL_0101241.1-5UTR2;transcript_id=Py17XNL_0101241.1;gene_name=PIR protein;locus_tag=Py17XNL_0101241
Py17XNL_01	AUGUSTUS	exon	28600	28775	.	-	.	ID=Py17XNL_0101241.1-exon4;Parent=Py17XNL_0101241.1;Name=Py17XNL_0101241.1-exon4;transcript_id=Py17XNL_0101241.1;gene_name=PIR protein;locus_tag=Py17XNL_0101241;protein_id=Py17XNL_0101241.1-p1;product=PIR protein
Py17XNL_01	AUGUSTUS	transcription_start_site	28775	28775	.	-	.	ID=Py17XNL_0101241.1-tss1;Parent=Py17XNL_0101241.1;Name=Py17XNL_0101241.1-tss1;transcript_id=Py17XNL_0101241.1;gene_name=PIR protein;locus_tag=Py17XNL_0101241
###
Py17XNL_01	AUGUSTUS	gene	31124	32475	0.52	-	.	ID=Py17XNL_0101242;gene_id=Py17XNL_0101242;gene_name=Py17XNL_0101242;Name=PIR protein;best_match=PY17X_0100037.1-p1;query_coverage=99.0;percentage_identity=100.0;locus_tag=Py17XNL_0101242
Py17XNL_01	AUGUSTUS	mRNA	31124	32475	0.52	-	.	ID=Py17XNL_0101242.1;Parent=Py17XNL_0101242;transcript_id=Py17XNL_0101242.1;gene_name=Py17XNL_0101242;Name=PIR protein.1;best_match=PY17X_0100037.1-p1;query_coverage=99.0;percentage_identity=100.0;locus_tag=Py17XNL_0101242;protein_id=Py17XNL_0101242.1-p1;product=PIR protein
Py17XNL_01	AUGUSTUS	transcription_end_site	31124	31124	.	-	.	ID=Py17XNL_0101242.1-tts1;Parent=Py17XNL_0101242.1;Name=Py17XNL_0101242.1-tts1;transcript_id=Py17XNL_0101242.1;gene_name=PIR protein;locus_tag=Py17XNL_0101242
Py17XNL_01	AUGUSTUS	three_prime_UTR	31124	31177	0.88	-	.	ID=Py17XNL_0101242.1-3UTR1;Parent=Py17XNL_0101242.1;Name=Py17XNL_0101242.1-3UTR1;transcript_id=Py17XNL_0101242.1;gene_name=PIR protein;locus_tag=Py17XNL_0101242
Py17XNL_01	AUGUSTUS	exon	31124	31264	.	-	.	ID=Py17XNL_0101242.1-exon1;Parent=Py17XNL_0101242.1;Name=Py17XNL_0101242.1-exon1;transcript_id=Py17XNL_0101242.1;gene_name=PIR protein;locus_tag=Py17XNL_0101242;protein_id=Py17XNL_0101242.1-p1;product=PIR protein
Py17XNL_01	AUGUSTUS	stop_codon	31178	31180	.	-	0	ID=Py17XNL_0101242.1-stop1;Parent=Py17XNL_0101242.1;Name=Py17XNL_0101242.1-stop1;transcript_id=Py17XNL_0101242.1;gene_name=PIR protein;locus_tag=Py17XNL_0101242
Py17XNL_01	AUGUSTUS	CDS	31178	31264	0.97	-	0	ID=Py17XNL_0101242.1-CDS1;Parent=Py17XNL_0101242.1;Name=Py17XNL_0101242.1-p1;transcript_id=Py17XNL_0101242.1;gene_name=PIR protein;locus_tag=Py17XNL_0101242;protein_id=Py17XNL_0101242.1-p1;product=PIR protein
Py17XNL_01	AUGUSTUS	intron	31265	31367	1	-	.	ID=Py17XNL_0101242.1-intron1;Parent=Py17XNL_0101242.1;Name=Py17XNL_0101242.1-intron1;transcript_id=Py17XNL_0101242.1;gene_name=PIR protein;locus_tag=Py17XNL_0101242
Py17XNL_01	AUGUSTUS	CDS	31368	32252	1	-	0	ID=Py17XNL_0101242.1-CDS2;Parent=Py17XNL_0101242.1;Name=Py17XNL_0101242.1-p1;transcript_id=Py17XNL_0101242.1;gene_name=PIR protein;locus_tag=Py17XNL_0101242;protein_id=Py17XNL_0101242.1-p1;product=PIR protein
Py17XNL_01	AUGUSTUS	exon	31368	32252	.	-	.	ID=Py17XNL_0101242.1-exon2;Parent=Py17XNL_0101242.1;Name=Py17XNL_0101242.1-exon2;transcript_id=Py17XNL_0101242.1;gene_name=PIR protein;locus_tag=Py17XNL_0101242;protein_id=Py17XNL_0101242.1-p1;product=PIR protein
Py17XNL_01	AUGUSTUS	intron	32253	32389	1	-	.	ID=Py17XNL_0101242.1-intron2;Parent=Py17XNL_0101242.1;Name=Py17XNL_0101242.1-intron2;transcript_id=Py17XNL_0101242.1;gene_name=PIR protein;locus_tag=Py17XNL_0101242
Py17XNL_01	AUGUSTUS	CDS	32390	32404	1	-	0	ID=Py17XNL_0101242.1-CDS3;Parent=Py17XNL_0101242.1;Name=Py17XNL_0101242.1-p1;transcript_id=Py17XNL_0101242.1;gene_name=PIR protein;locus_tag=Py17XNL_0101242;protein_id=Py17XNL_0101242.1-p1;product=PIR protein
Py17XNL_01	AUGUSTUS	exon	32390	32475	.	-	.	ID=Py17XNL_0101242.1-exon3;Parent=Py17XNL_0101242.1;Name=Py17XNL_0101242.1-exon3;transcript_id=Py17XNL_0101242.1;gene_name=PIR protein;locus_tag=Py17XNL_0101242;protein_id=Py17XNL_0101242.1-p1;product=PIR protein
Py17XNL_01	AUGUSTUS	start_codon	32402	32404	.	-	0	ID=Py17XNL_0101242.1-start1;Parent=Py17XNL_0101242.1;Name=Py17XNL_0101242.1-start1;transcript_id=Py17XNL_0101242.1;gene_name=PIR protein;locus_tag=Py17XNL_0101242
Py17XNL_01	AUGUSTUS	five_prime_UTR	32405	32475	0.58	-	.	ID=Py17XNL_0101242.1-5UTR1;Parent=Py17XNL_0101242.1;Name=Py17XNL_0101242.1-5UTR1;transcript_id=Py17XNL_0101242.1;gene_name=PIR protein;locus_tag=Py17XNL_0101242
Py17XNL_01	AUGUSTUS	transcription_start_site	32475	32475	.	-	.	ID=Py17XNL_0101242.1-tss1;Parent=Py17XNL_0101242.1;Name=Py17XNL_0101242.1-tss1;transcript_id=Py17XNL_0101242.1;gene_name=PIR protein;locus_tag=Py17XNL_0101242
###
Py17XNL_01	AUGUSTUS	gene	34678	35755	0.2	-	.	ID=Py17XNL_0101243;gene_id=Py17XNL_0101243;gene_name=Py17XNL_0101243;Name=PIR protein;best_match=PY17X_0100041.1-p1;query_coverage=99.0;percentage_identity=100.0;locus_tag=Py17XNL_0101243
Py17XNL_01	AUGUSTUS	mRNA	34678	35755	0.2	-	.	ID=Py17XNL_0101243.1;Parent=Py17XNL_0101243;transcript_id=Py17XNL_0101243.1;gene_name=Py17XNL_0101243;Name=PIR protein.1;best_match=PY17X_0100041.1-p1;query_coverage=99.0;percentage_identity=100.0;locus_tag=Py17XNL_0101243;protein_id=Py17XNL_0101243.1-p1;product=PIR protein
Py17XNL_01	AUGUSTUS	transcription_end_site	34678	34678	.	-	.	ID=Py17XNL_0101243.1-tts1;Parent=Py17XNL_0101243.1;Name=Py17XNL_0101243.1-tts1;transcript_id=Py17XNL_0101243.1;gene_name=PIR protein;locus_tag=Py17XNL_0101243
Py17XNL_01	AUGUSTUS	three_prime_UTR	34678	34699	0.35	-	.	ID=Py17XNL_0101243.1-3UTR1;Parent=Py17XNL_0101243.1;Name=Py17XNL_0101243.1-3UTR1;transcript_id=Py17XNL_0101243.1;gene_name=PIR protein;locus_tag=Py17XNL_0101243
Py17XNL_01	AUGUSTUS	exon	34678	34765	.	-	.	ID=Py17XNL_0101243.1-exon1;Parent=Py17XNL_0101243.1;Name=Py17XNL_0101243.1-exon1;transcript_id=Py17XNL_0101243.1;gene_name=PIR protein;locus_tag=Py17XNL_0101243;protein_id=Py17XNL_0101243.1-p1;product=PIR protein
Py17XNL_01	AUGUSTUS	stop_codon	34700	34702	.	-	0	ID=Py17XNL_0101243.1-stop1;Parent=Py17XNL_0101243.1;Name=Py17XNL_0101243.1-stop1;transcript_id=Py17XNL_0101243.1;gene_name=PIR protein;locus_tag=Py17XNL_0101243
Py17XNL_01	AUGUSTUS	CDS	34700	34765	1	-	0	ID=Py17XNL_0101243.1-CDS1;Parent=Py17XNL_0101243.1;Name=Py17XNL_0101243.1-p1;transcript_id=Py17XNL_0101243.1;gene_name=PIR protein;locus_tag=Py17XNL_0101243;protein_id=Py17XNL_0101243.1-p1;product=PIR protein
Py17XNL_01	AUGUSTUS	intron	34766	34851	1	-	.	ID=Py17XNL_0101243.1-intron1;Parent=Py17XNL_0101243.1;Name=Py17XNL_0101243.1-intron1;transcript_id=Py17XNL_0101243.1;gene_name=PIR protein;locus_tag=Py17XNL_0101243
Py17XNL_01	AUGUSTUS	CDS	34852	35595	1	-	0	ID=Py17XNL_0101243.1-CDS2;Parent=Py17XNL_0101243.1;Name=Py17XNL_0101243.1-p1;transcript_id=Py17XNL_0101243.1;gene_name=PIR protein;locus_tag=Py17XNL_0101243;protein_id=Py17XNL_0101243.1-p1;product=PIR protein
Py17XNL_01	AUGUSTUS	exon	34852	35595	.	-	.	ID=Py17XNL_0101243.1-exon2;Parent=Py17XNL_0101243.1;Name=Py17XNL_0101243.1-exon2;transcript_id=Py17XNL_0101243.1;gene_name=PIR protein;locus_tag=Py17XNL_0101243;protein_id=Py17XNL_0101243.1-p1;product=PIR protein
Py17XNL_01	AUGUSTUS	intron	35596	35714	1	-	.	ID=Py17XNL_0101243.1-intron2;Parent=Py17XNL_0101243.1;Name=Py17XNL_0101243.1-intron2;transcript_id=Py17XNL_0101243.1;gene_name=PIR protein;locus_tag=Py17XNL_0101243
Py17XNL_01	AUGUSTUS	CDS	35715	35729	1	-	0	ID=Py17XNL_0101243.1-CDS3;Parent=Py17XNL_0101243.1;Name=Py17XNL_0101243.1-p1;transcript_id=Py17XNL_0101243.1;gene_name=PIR protein;locus_tag=Py17XNL_0101243;protein_id=Py17XNL_0101243.1-p1;product=PIR protein
Py17XNL_01	AUGUSTUS	exon	35715	35755	.	-	.	ID=Py17XNL_0101243.1-exon3;Parent=Py17XNL_0101243.1;Name=Py17XNL_0101243.1-exon3;transcript_id=Py17XNL_0101243.1;gene_name=PIR protein;locus_tag=Py17XNL_0101243;protein_id=Py17XNL_0101243.1-p1;product=PIR protein
Py17XNL_01	AUGUSTUS	start_codon	35727	35729	.	-	0	ID=Py17XNL_0101243.1-start1;Parent=Py17XNL_0101243.1;Name=Py17XNL_0101243.1-start1;transcript_id=Py17XNL_0101243.1;gene_name=PIR protein;locus_tag=Py17XNL_0101243
Py17XNL_01	AUGUSTUS	five_prime_UTR	35730	35755	0.55	-	.	ID=Py17XNL_0101243.1-5UTR1;Parent=Py17XNL_0101243.1;Name=Py17XNL_0101243.1-5UTR1;transcript_id=Py17XNL_0101243.1;gene_name=PIR protein;locus_tag=Py17XNL_0101243
Py17XNL_01	AUGUSTUS	transcription_start_site	35755	35755	.	-	.	ID=Py17XNL_0101243.1-tss1;Parent=Py17XNL_0101243.1;Name=Py17XNL_0101243.1-tss1;transcript_id=Py17XNL_0101243.1;gene_name=PIR protein;locus_tag=Py17XNL_0101243
###
Py17XNL_01	AUGUSTUS	gene	37958	39175	0.62	-	.	ID=Py17XNL_0101244;gene_id=Py17XNL_0101244;gene_name=Py17XNL_0101244;Name=PIR protein;best_match=PY17X_1000055.1-p1;query_coverage=99.0;percentage_identity=100.0;locus_tag=Py17XNL_0101244
Py17XNL_01	AUGUSTUS	mRNA	37958	39175	0.62	-	.	ID=Py17XNL_0101244.1;Parent=Py17XNL_0101244;transcript_id=Py17XNL_0101244.1;gene_name=Py17XNL_0101244;Name=PIR protein.1;best_match=PY17X_1000055.1-p1;query_coverage=99.0;percentage_identity=100.0;locus_tag=Py17XNL_0101244;protein_id=Py17XNL_0101244.1-p1;product=PIR protein
Py17XNL_01	AUGUSTUS	transcription_end_site	37958	37958	.	-	.	ID=Py17XNL_0101244.1-tts1;Parent=Py17XNL_0101244.1;Name=Py17XNL_0101244.1-tts1;transcript_id=Py17XNL_0101244.1;gene_name=PIR protein;locus_tag=Py17XNL_0101244
Py17XNL_01	AUGUSTUS	three_prime_UTR	37958	37998	0.94	-	.	ID=Py17XNL_0101244.1-3UTR1;Parent=Py17XNL_0101244.1;Name=Py17XNL_0101244.1-3UTR1;transcript_id=Py17XNL_0101244.1;gene_name=PIR protein;locus_tag=Py17XNL_0101244
Py17XNL_01	AUGUSTUS	exon	37958	38097	.	-	.	ID=Py17XNL_0101244.1-exon1;Parent=Py17XNL_0101244.1;Name=Py17XNL_0101244.1-exon1;transcript_id=Py17XNL_0101244.1;gene_name=PIR protein;locus_tag=Py17XNL_0101244;protein_id=Py17XNL_0101244.1-p1;product=PIR protein
Py17XNL_01	AUGUSTUS	stop_codon	37999	38001	.	-	0	ID=Py17XNL_0101244.1-stop1;Parent=Py17XNL_0101244.1;Name=Py17XNL_0101244.1-stop1;transcript_id=Py17XNL_0101244.1;gene_name=PIR protein;locus_tag=Py17XNL_0101244
Py17XNL_01	AUGUSTUS	CDS	37999	38097	1	-	0	ID=Py17XNL_0101244.1-CDS1;Parent=Py17XNL_0101244.1;Name=Py17XNL_0101244.1-p1;transcript_id=Py17XNL_0101244.1;gene_name=PIR protein;locus_tag=Py17XNL_0101244;protein_id=Py17XNL_0101244.1-p1;product=PIR protein
Py17XNL_01	AUGUSTUS	intron	38098	38187	1	-	.	ID=Py17XNL_0101244.1-intron1;Parent=Py17XNL_0101244.1;Name=Py17XNL_0101244.1-intron1;transcript_id=Py17XNL_0101244.1;gene_name=PIR protein;locus_tag=Py17XNL_0101244
Py17XNL_01	AUGUSTUS	CDS	38188	38949	1	-	0	ID=Py17XNL_0101244.1-CDS2;Parent=Py17XNL_0101244.1;Name=Py17XNL_0101244.1-p1;transcript_id=Py17XNL_0101244.1;gene_name=PIR protein;locus_tag=Py17XNL_0101244;protein_id=Py17XNL_0101244.1-p1;product=PIR protein
Py17XNL_01	AUGUSTUS	exon	38188	38949	.	-	.	ID=Py17XNL_0101244.1-exon2;Parent=Py17XNL_0101244.1;Name=Py17XNL_0101244.1-exon2;transcript_id=Py17XNL_0101244.1;gene_name=PIR protein;locus_tag=Py17XNL_0101244;protein_id=Py17XNL_0101244.1-p1;product=PIR protein
Py17XNL_01	AUGUSTUS	intron	38950	39088	1	-	.	ID=Py17XNL_0101244.1-intron2;Parent=Py17XNL_0101244.1;Name=Py17XNL_0101244.1-intron2;transcript_id=Py17XNL_0101244.1;gene_name=PIR protein;locus_tag=Py17XNL_0101244
Py17XNL_01	AUGUSTUS	CDS	39089	39103	1	-	0	ID=Py17XNL_0101244.1-CDS3;Parent=Py17XNL_0101244.1;Name=Py17XNL_0101244.1-p1;transcript_id=Py17XNL_0101244.1;gene_name=PIR protein;locus_tag=Py17XNL_0101244;protein_id=Py17XNL_0101244.1-p1;product=PIR protein
Py17XNL_01	AUGUSTUS	exon	39089	39175	.	-	.	ID=Py17XNL_0101244.1-exon3;Parent=Py17XNL_0101244.1;Name=Py17XNL_0101244.1-exon3;transcript_id=Py17XNL_0101244.1;gene_name=PIR protein;locus_tag=Py17XNL_0101244;protein_id=Py17XNL_0101244.1-p1;product=PIR protein
Py17XNL_01	AUGUSTUS	start_codon	39101	39103	.	-	0	ID=Py17XNL_0101244.1-start1;Parent=Py17XNL_0101244.1;Name=Py17XNL_0101244.1-start1;transcript_id=Py17XNL_0101244.1;gene_name=PIR protein;locus_tag=Py17XNL_0101244
Py17XNL_01	AUGUSTUS	five_prime_UTR	39104	39175	0.65	-	.	ID=Py17XNL_0101244.1-5UTR1;Parent=Py17XNL_0101244.1;Name=Py17XNL_0101244.1-5UTR1;transcript_id=Py17XNL_0101244.1;gene_name=PIR protein;locus_tag=Py17XNL_0101244
Py17XNL_01	AUGUSTUS	transcription_start_site	39175	39175	.	-	.	ID=Py17XNL_0101244.1-tss1;Parent=Py17XNL_0101244.1;Name=Py17XNL_0101244.1-tss1;transcript_id=Py17XNL_0101244.1;gene_name=PIR protein;locus_tag=Py17XNL_0101244
###
Py17XNL_01	AUGUSTUS	gene	41336	42585	0.21	-	.	ID=Py17XNL_0101245;gene_id=Py17XNL_0101245;gene_name=Py17XNL_0101245;Name=PIR protein;best_match=PY17X_0100049.1-p1;query_coverage=99.0;percentage_identity=100.0;locus_tag=Py17XNL_0101245
Py17XNL_01	AUGUSTUS	mRNA	41336	42585	0.21	-	.	ID=Py17XNL_0101245.1;Parent=Py17XNL_0101245;transcript_id=Py17XNL_0101245.1;gene_name=Py17XNL_0101245;Name=PIR protein.1;best_match=PY17X_0100049.1-p1;query_coverage=99.0;percentage_identity=100.0;locus_tag=Py17XNL_0101245;protein_id=Py17XNL_0101245.1-p1;product=PIR protein
Py17XNL_01	AUGUSTUS	transcription_end_site	41336	41336	.	-	.	ID=Py17XNL_0101245.1-tts1;Parent=Py17XNL_0101245.1;Name=Py17XNL_0101245.1-tts1;transcript_id=Py17XNL_0101245.1;gene_name=PIR protein;locus_tag=Py17XNL_0101245
Py17XNL_01	AUGUSTUS	three_prime_UTR	41336	41392	0.55	-	.	ID=Py17XNL_0101245.1-3UTR1;Parent=Py17XNL_0101245.1;Name=Py17XNL_0101245.1-3UTR1;transcript_id=Py17XNL_0101245.1;gene_name=PIR protein;locus_tag=Py17XNL_0101245
Py17XNL_01	AUGUSTUS	exon	41336	41479	.	-	.	ID=Py17XNL_0101245.1-exon1;Parent=Py17XNL_0101245.1;Name=Py17XNL_0101245.1-exon1;transcript_id=Py17XNL_0101245.1;gene_name=PIR protein;locus_tag=Py17XNL_0101245;protein_id=Py17XNL_0101245.1-p1;product=PIR protein
Py17XNL_01	AUGUSTUS	stop_codon	41393	41395	.	-	0	ID=Py17XNL_0101245.1-stop1;Parent=Py17XNL_0101245.1;Name=Py17XNL_0101245.1-stop1;transcript_id=Py17XNL_0101245.1;gene_name=PIR protein;locus_tag=Py17XNL_0101245
Py17XNL_01	AUGUSTUS	CDS	41393	41479	1	-	0	ID=Py17XNL_0101245.1-CDS1;Parent=Py17XNL_0101245.1;Name=Py17XNL_0101245.1-p1;transcript_id=Py17XNL_0101245.1;gene_name=PIR protein;locus_tag=Py17XNL_0101245;protein_id=Py17XNL_0101245.1-p1;product=PIR protein
Py17XNL_01	AUGUSTUS	intron	41480	41582	1	-	.	ID=Py17XNL_0101245.1-intron1;Parent=Py17XNL_0101245.1;Name=Py17XNL_0101245.1-intron1;transcript_id=Py17XNL_0101245.1;gene_name=PIR protein;locus_tag=Py17XNL_0101245
Py17XNL_01	AUGUSTUS	CDS	41583	42413	1	-	0	ID=Py17XNL_0101245.1-CDS2;Parent=Py17XNL_0101245.1;Name=Py17XNL_0101245.1-p1;transcript_id=Py17XNL_0101245.1;gene_name=PIR protein;locus_tag=Py17XNL_0101245;protein_id=Py17XNL_0101245.1-p1;product=PIR protein
Py17XNL_01	AUGUSTUS	exon	41583	42413	.	-	.	ID=Py17XNL_0101245.1-exon2;Parent=Py17XNL_0101245.1;Name=Py17XNL_0101245.1-exon2;transcript_id=Py17XNL_0101245.1;gene_name=PIR protein;locus_tag=Py17XNL_0101245;protein_id=Py17XNL_0101245.1-p1;product=PIR protein
Py17XNL_01	AUGUSTUS	intron	42414	42548	0.98	-	.	ID=Py17XNL_0101245.1-intron2;Parent=Py17XNL_0101245.1;Name=Py17XNL_0101245.1-intron2;transcript_id=Py17XNL_0101245.1;gene_name=PIR protein;locus_tag=Py17XNL_0101245
Py17XNL_01	AUGUSTUS	CDS	42549	42563	0.98	-	0	ID=Py17XNL_0101245.1-CDS3;Parent=Py17XNL_0101245.1;Name=Py17XNL_0101245.1-p1;transcript_id=Py17XNL_0101245.1;gene_name=PIR protein;locus_tag=Py17XNL_0101245;protein_id=Py17XNL_0101245.1-p1;product=PIR protein
Py17XNL_01	AUGUSTUS	exon	42549	42585	.	-	.	ID=Py17XNL_0101245.1-exon3;Parent=Py17XNL_0101245.1;Name=Py17XNL_0101245.1-exon3;transcript_id=Py17XNL_0101245.1;gene_name=PIR protein;locus_tag=Py17XNL_0101245;protein_id=Py17XNL_0101245.1-p1;product=PIR protein
Py17XNL_01	AUGUSTUS	start_codon	42561	42563	.	-	0	ID=Py17XNL_0101245.1-start1;Parent=Py17XNL_0101245.1;Name=Py17XNL_0101245.1-start1;transcript_id=Py17XNL_0101245.1;gene_name=PIR protein;locus_tag=Py17XNL_0101245
Py17XNL_01	AUGUSTUS	five_prime_UTR	42564	42585	0.5	-	.	ID=Py17XNL_0101245.1-5UTR1;Parent=Py17XNL_0101245.1;Name=Py17XNL_0101245.1-5UTR1;transcript_id=Py17XNL_0101245.1;gene_name=PIR protein;locus_tag=Py17XNL_0101245
Py17XNL_01	AUGUSTUS	transcription_start_site	42585	42585	.	-	.	ID=Py17XNL_0101245.1-tss1;Parent=Py17XNL_0101245.1;Name=Py17XNL_0101245.1-tss1;transcript_id=Py17XNL_0101245.1;gene_name=PIR protein;locus_tag=Py17XNL_0101245
###
Py17XNL_01	AUGUSTUS	gene	45376	46485	0.23	-	.	ID=Py17XNL_0101246;gene_id=Py17XNL_0101246;gene_name=Py17XNL_0101246;Name=PIR protein;best_match=PY17X_0100053.1-p1;query_coverage=99.0;percentage_identity=100.0;locus_tag=Py17XNL_0101246
Py17XNL_01	AUGUSTUS	mRNA	45376	46485	0.23	-	.	ID=Py17XNL_0101246.1;Parent=Py17XNL_0101246;transcript_id=Py17XNL_0101246.1;gene_name=Py17XNL_0101246;Name=PIR protein.1;best_match=PY17X_0100053.1-p1;query_coverage=99.0;percentage_identity=100.0;locus_tag=Py17XNL_0101246;protein_id=Py17XNL_0101246.1-p1;product=PIR protein
Py17XNL_01	AUGUSTUS	transcription_end_site	45376	45376	.	-	.	ID=Py17XNL_0101246.1-tts1;Parent=Py17XNL_0101246.1;Name=Py17XNL_0101246.1-tts1;transcript_id=Py17XNL_0101246.1;gene_name=PIR protein;locus_tag=Py17XNL_0101246
Py17XNL_01	AUGUSTUS	three_prime_UTR	45376	45402	0.38	-	.	ID=Py17XNL_0101246.1-3UTR1;Parent=Py17XNL_0101246.1;Name=Py17XNL_0101246.1-3UTR1;transcript_id=Py17XNL_0101246.1;gene_name=PIR protein;locus_tag=Py17XNL_0101246
Py17XNL_01	AUGUSTUS	exon	45376	45468	.	-	.	ID=Py17XNL_0101246.1-exon1;Parent=Py17XNL_0101246.1;Name=Py17XNL_0101246.1-exon1;transcript_id=Py17XNL_0101246.1;gene_name=PIR protein;locus_tag=Py17XNL_0101246;protein_id=Py17XNL_0101246.1-p1;product=PIR protein
Py17XNL_01	AUGUSTUS	stop_codon	45403	45405	.	-	0	ID=Py17XNL_0101246.1-stop1;Parent=Py17XNL_0101246.1;Name=Py17XNL_0101246.1-stop1;transcript_id=Py17XNL_0101246.1;gene_name=PIR protein;locus_tag=Py17XNL_0101246
Py17XNL_01	AUGUSTUS	CDS	45403	45468	1	-	0	ID=Py17XNL_0101246.1-CDS1;Parent=Py17XNL_0101246.1;Name=Py17XNL_0101246.1-p1;transcript_id=Py17XNL_0101246.1;gene_name=PIR protein;locus_tag=Py17XNL_0101246;protein_id=Py17XNL_0101246.1-p1;product=PIR protein
Py17XNL_01	AUGUSTUS	intron	45469	45551	1	-	.	ID=Py17XNL_0101246.1-intron1;Parent=Py17XNL_0101246.1;Name=Py17XNL_0101246.1-intron1;transcript_id=Py17XNL_0101246.1;gene_name=PIR protein;locus_tag=Py17XNL_0101246
Py17XNL_01	AUGUSTUS	CDS	45552	46310	1	-	0	ID=Py17XNL_0101246.1-CDS2;Parent=Py17XNL_0101246.1;Name=Py17XNL_0101246.1-p1;transcript_id=Py17XNL_0101246.1;gene_name=PIR protein;locus_tag=Py17XNL_0101246;protein_id=Py17XNL_0101246.1-p1;product=PIR protein
Py17XNL_01	AUGUSTUS	exon	45552	46310	.	-	.	ID=Py17XNL_0101246.1-exon2;Parent=Py17XNL_0101246.1;Name=Py17XNL_0101246.1-exon2;transcript_id=Py17XNL_0101246.1;gene_name=PIR protein;locus_tag=Py17XNL_0101246;protein_id=Py17XNL_0101246.1-p1;product=PIR protein
Py17XNL_01	AUGUSTUS	intron	46311	46445	1	-	.	ID=Py17XNL_0101246.1-intron2;Parent=Py17XNL_0101246.1;Name=Py17XNL_0101246.1-intron2;transcript_id=Py17XNL_0101246.1;gene_name=PIR protein;locus_tag=Py17XNL_0101246
Py17XNL_01	AUGUSTUS	CDS	46446	46460	0.99	-	0	ID=Py17XNL_0101246.1-CDS3;Parent=Py17XNL_0101246.1;Name=Py17XNL_0101246.1-p1;transcript_id=Py17XNL_0101246.1;gene_name=PIR protein;locus_tag=Py17XNL_0101246;protein_id=Py17XNL_0101246.1-p1;product=PIR protein
Py17XNL_01	AUGUSTUS	exon	46446	46485	.	-	.	ID=Py17XNL_0101246.1-exon3;Parent=Py17XNL_0101246.1;Name=Py17XNL_0101246.1-exon3;transcript_id=Py17XNL_0101246.1;gene_name=PIR protein;locus_tag=Py17XNL_0101246;protein_id=Py17XNL_0101246.1-p1;product=PIR protein
Py17XNL_01	AUGUSTUS	start_codon	46458	46460	.	-	0	ID=Py17XNL_0101246.1-start1;Parent=Py17XNL_0101246.1;Name=Py17XNL_0101246.1-start1;transcript_id=Py17XNL_0101246.1;gene_name=PIR protein;locus_tag=Py17XNL_0101246
Py17XNL_01	AUGUSTUS	five_prime_UTR	46461	46485	0.47	-	.	ID=Py17XNL_0101246.1-5UTR1;Parent=Py17XNL_0101246.1;Name=Py17XNL_0101246.1-5UTR1;transcript_id=Py17XNL_0101246.1;gene_name=PIR protein;locus_tag=Py17XNL_0101246
Py17XNL_01	AUGUSTUS	transcription_start_site	46485	46485	.	-	.	ID=Py17XNL_0101246.1-tss1;Parent=Py17XNL_0101246.1;Name=Py17XNL_0101246.1-tss1;transcript_id=Py17XNL_0101246.1;gene_name=PIR protein;locus_tag=Py17XNL_0101246
###
Py17XNL_01	AUGUSTUS	gene	49431	50725	0.34	-	.	ID=Py17XNL_0101247;gene_id=Py17XNL_0101247;gene_name=Py17XNL_0101247;Name=PIR protein;best_match=PY17X_0100059.1-p1;query_coverage=99.0;percentage_identity=100.0;locus_tag=Py17XNL_0101247
Py17XNL_01	AUGUSTUS	mRNA	49431	50725	0.34	-	.	ID=Py17XNL_0101247.1;Parent=Py17XNL_0101247;transcript_id=Py17XNL_0101247.1;gene_name=Py17XNL_0101247;Name=PIR protein.1;best_match=PY17X_0100059.1-p1;query_coverage=99.0;percentage_identity=100.0;locus_tag=Py17XNL_0101247;protein_id=Py17XNL_0101247.1-p1;product=PIR protein
Py17XNL_01	AUGUSTUS	transcription_end_site	49431	49431	.	-	.	ID=Py17XNL_0101247.1-tts1;Parent=Py17XNL_0101247.1;Name=Py17XNL_0101247.1-tts1;transcript_id=Py17XNL_0101247.1;gene_name=PIR protein;locus_tag=Py17XNL_0101247
Py17XNL_01	AUGUSTUS	three_prime_UTR	49431	49528	0.41	-	.	ID=Py17XNL_0101247.1-3UTR1;Parent=Py17XNL_0101247.1;Name=Py17XNL_0101247.1-3UTR1;transcript_id=Py17XNL_0101247.1;gene_name=PIR protein;locus_tag=Py17XNL_0101247
Py17XNL_01	AUGUSTUS	exon	49431	49594	.	-	.	ID=Py17XNL_0101247.1-exon1;Parent=Py17XNL_0101247.1;Name=Py17XNL_0101247.1-exon1;transcript_id=Py17XNL_0101247.1;gene_name=PIR protein;locus_tag=Py17XNL_0101247;protein_id=Py17XNL_0101247.1-p1;product=PIR protein
Py17XNL_01	AUGUSTUS	stop_codon	49529	49531	.	-	0	ID=Py17XNL_0101247.1-stop1;Parent=Py17XNL_0101247.1;Name=Py17XNL_0101247.1-stop1;transcript_id=Py17XNL_0101247.1;gene_name=PIR protein;locus_tag=Py17XNL_0101247
Py17XNL_01	AUGUSTUS	CDS	49529	49594	1	-	0	ID=Py17XNL_0101247.1-CDS1;Parent=Py17XNL_0101247.1;Name=Py17XNL_0101247.1-p1;transcript_id=Py17XNL_0101247.1;gene_name=PIR protein;locus_tag=Py17XNL_0101247;protein_id=Py17XNL_0101247.1-p1;product=PIR protein
Py17XNL_01	AUGUSTUS	intron	49595	49698	1	-	.	ID=Py17XNL_0101247.1-intron1;Parent=Py17XNL_0101247.1;Name=Py17XNL_0101247.1-intron1;transcript_id=Py17XNL_0101247.1;gene_name=PIR protein;locus_tag=Py17XNL_0101247
Py17XNL_01	AUGUSTUS	CDS	49699	50553	1	-	0	ID=Py17XNL_0101247.1-CDS2;Parent=Py17XNL_0101247.1;Name=Py17XNL_0101247.1-p1;transcript_id=Py17XNL_0101247.1;gene_name=PIR protein;locus_tag=Py17XNL_0101247;protein_id=Py17XNL_0101247.1-p1;product=PIR protein
Py17XNL_01	AUGUSTUS	exon	49699	50553	.	-	.	ID=Py17XNL_0101247.1-exon2;Parent=Py17XNL_0101247.1;Name=Py17XNL_0101247.1-exon2;transcript_id=Py17XNL_0101247.1;gene_name=PIR protein;locus_tag=Py17XNL_0101247;protein_id=Py17XNL_0101247.1-p1;product=PIR protein
Py17XNL_01	AUGUSTUS	intron	50554	50689	1	-	.	ID=Py17XNL_0101247.1-intron2;Parent=Py17XNL_0101247.1;Name=Py17XNL_0101247.1-intron2;transcript_id=Py17XNL_0101247.1;gene_name=PIR protein;locus_tag=Py17XNL_0101247
Py17XNL_01	AUGUSTUS	CDS	50690	50704	0.98	-	0	ID=Py17XNL_0101247.1-CDS3;Parent=Py17XNL_0101247.1;Name=Py17XNL_0101247.1-p1;transcript_id=Py17XNL_0101247.1;gene_name=PIR protein;locus_tag=Py17XNL_0101247;protein_id=Py17XNL_0101247.1-p1;product=PIR protein
Py17XNL_01	AUGUSTUS	exon	50690	50725	.	-	.	ID=Py17XNL_0101247.1-exon3;Parent=Py17XNL_0101247.1;Name=Py17XNL_0101247.1-exon3;transcript_id=Py17XNL_0101247.1;gene_name=PIR protein;locus_tag=Py17XNL_0101247;protein_id=Py17XNL_0101247.1-p1;product=PIR protein
Py17XNL_01	AUGUSTUS	start_codon	50702	50704	.	-	0	ID=Py17XNL_0101247.1-start1;Parent=Py17XNL_0101247.1;Name=Py17XNL_0101247.1-start1;transcript_id=Py17XNL_0101247.1;gene_name=PIR protein;locus_tag=Py17XNL_0101247
Py17XNL_01	AUGUSTUS	five_prime_UTR	50705	50725	0.89	-	.	ID=Py17XNL_0101247.1-5UTR1;Parent=Py17XNL_0101247.1;Name=Py17XNL_0101247.1-5UTR1;transcript_id=Py17XNL_0101247.1;gene_name=PIR protein;locus_tag=Py17XNL_0101247
Py17XNL_01	AUGUSTUS	transcription_start_site	50725	50725	.	-	.	ID=Py17XNL_0101247.1-tss1;Parent=Py17XNL_0101247.1;Name=Py17XNL_0101247.1-tss1;transcript_id=Py17XNL_0101247.1;gene_name=PIR protein;locus_tag=Py17XNL_0101247
###
Py17XNL_01	AUGUSTUS	gene	53025	54105	0.48	-	.	ID=Py17XNL_0101248;gene_id=Py17XNL_0101248;gene_name=Py17XNL_0101248;Name=PIR protein;best_match=PY17X_0100063.1-p1;query_coverage=99.0;percentage_identity=100.0;locus_tag=Py17XNL_0101248
Py17XNL_01	AUGUSTUS	mRNA	53025	54105	0.48	-	.	ID=Py17XNL_0101248.1;Parent=Py17XNL_0101248;transcript_id=Py17XNL_0101248.1;gene_name=Py17XNL_0101248;Name=PIR protein.1;best_match=PY17X_0100063.1-p1;query_coverage=99.0;percentage_identity=100.0;locus_tag=Py17XNL_0101248;protein_id=Py17XNL_0101248.1-p1;product=PIR protein
Py17XNL_01	AUGUSTUS	transcription_end_site	53025	53025	.	-	.	ID=Py17XNL_0101248.1-tts1;Parent=Py17XNL_0101248.1;Name=Py17XNL_0101248.1-tts1;transcript_id=Py17XNL_0101248.1;gene_name=PIR protein;locus_tag=Py17XNL_0101248
Py17XNL_01	AUGUSTUS	three_prime_UTR	53025	53046	0.49	-	.	ID=Py17XNL_0101248.1-3UTR1;Parent=Py17XNL_0101248.1;Name=Py17XNL_0101248.1-3UTR1;transcript_id=Py17XNL_0101248.1;gene_name=PIR protein;locus_tag=Py17XNL_0101248
Py17XNL_01	AUGUSTUS	exon	53025	53112	.	-	.	ID=Py17XNL_0101248.1-exon1;Parent=Py17XNL_0101248.1;Name=Py17XNL_0101248.1-exon1;transcript_id=Py17XNL_0101248.1;gene_name=PIR protein;locus_tag=Py17XNL_0101248;protein_id=Py17XNL_0101248.1-p1;product=PIR protein
Py17XNL_01	AUGUSTUS	stop_codon	53047	53049	.	-	0	ID=Py17XNL_0101248.1-stop1;Parent=Py17XNL_0101248.1;Name=Py17XNL_0101248.1-stop1;transcript_id=Py17XNL_0101248.1;gene_name=PIR protein;locus_tag=Py17XNL_0101248
Py17XNL_01	AUGUSTUS	CDS	53047	53112	1	-	0	ID=Py17XNL_0101248.1-CDS1;Parent=Py17XNL_0101248.1;Name=Py17XNL_0101248.1-p1;transcript_id=Py17XNL_0101248.1;gene_name=PIR protein;locus_tag=Py17XNL_0101248;protein_id=Py17XNL_0101248.1-p1;product=PIR protein
Py17XNL_01	AUGUSTUS	intron	53113	53201	1	-	.	ID=Py17XNL_0101248.1-intron1;Parent=Py17XNL_0101248.1;Name=Py17XNL_0101248.1-intron1;transcript_id=Py17XNL_0101248.1;gene_name=PIR protein;locus_tag=Py17XNL_0101248
Py17XNL_01	AUGUSTUS	CDS	53202	53951	1	-	0	ID=Py17XNL_0101248.1-CDS2;Parent=Py17XNL_0101248.1;Name=Py17XNL_0101248.1-p1;transcript_id=Py17XNL_0101248.1;gene_name=PIR protein;locus_tag=Py17XNL_0101248;protein_id=Py17XNL_0101248.1-p1;product=PIR protein
Py17XNL_01	AUGUSTUS	exon	53202	53951	.	-	.	ID=Py17XNL_0101248.1-exon2;Parent=Py17XNL_0101248.1;Name=Py17XNL_0101248.1-exon2;transcript_id=Py17XNL_0101248.1;gene_name=PIR protein;locus_tag=Py17XNL_0101248;protein_id=Py17XNL_0101248.1-p1;product=PIR protein
Py17XNL_01	AUGUSTUS	intron	53952	54070	0.99	-	.	ID=Py17XNL_0101248.1-intron2;Parent=Py17XNL_0101248.1;Name=Py17XNL_0101248.1-intron2;transcript_id=Py17XNL_0101248.1;gene_name=PIR protein;locus_tag=Py17XNL_0101248
Py17XNL_01	AUGUSTUS	CDS	54071	54085	0.99	-	0	ID=Py17XNL_0101248.1-CDS3;Parent=Py17XNL_0101248.1;Name=Py17XNL_0101248.1-p1;transcript_id=Py17XNL_0101248.1;gene_name=PIR protein;locus_tag=Py17XNL_0101248;protein_id=Py17XNL_0101248.1-p1;product=PIR protein
Py17XNL_01	AUGUSTUS	exon	54071	54105	.	-	.	ID=Py17XNL_0101248.1-exon3;Parent=Py17XNL_0101248.1;Name=Py17XNL_0101248.1-exon3;transcript_id=Py17XNL_0101248.1;gene_name=PIR protein;locus_tag=Py17XNL_0101248;protein_id=Py17XNL_0101248.1-p1;product=PIR protein
Py17XNL_01	AUGUSTUS	start_codon	54083	54085	.	-	0	ID=Py17XNL_0101248.1-start1;Parent=Py17XNL_0101248.1;Name=Py17XNL_0101248.1-start1;transcript_id=Py17XNL_0101248.1;gene_name=PIR protein;locus_tag=Py17XNL_0101248
Py17XNL_01	AUGUSTUS	five_prime_UTR	54086	54105	1	-	.	ID=Py17XNL_0101248.1-5UTR1;Parent=Py17XNL_0101248.1;Name=Py17XNL_0101248.1-5UTR1;transcript_id=Py17XNL_0101248.1;gene_name=PIR protein;locus_tag=Py17XNL_0101248
Py17XNL_01	AUGUSTUS	transcription_start_site	54105	54105	.	-	.	ID=Py17XNL_0101248.1-tss1;Parent=Py17XNL_0101248.1;Name=Py17XNL_0101248.1-tss1;transcript_id=Py17XNL_0101248.1;gene_name=PIR protein;locus_tag=Py17XNL_0101248
###
Py17XNL_01	AUGUSTUS	gene	56370	57435	0.47	-	.	ID=Py17XNL_0101249;gene_id=Py17XNL_0101249;gene_name=Py17XNL_0101249;Name=PIR protein;best_match=PY17X_0100069.1-p1;query_coverage=99.0;percentage_identity=100.0;locus_tag=Py17XNL_0101249
Py17XNL_01	AUGUSTUS	mRNA	56370	57435	0.47	-	.	ID=Py17XNL_0101249.1;Parent=Py17XNL_0101249;transcript_id=Py17XNL_0101249.1;gene_name=Py17XNL_0101249;Name=PIR protein.1;best_match=PY17X_0100069.1-p1;query_coverage=99.0;percentage_identity=100.0;locus_tag=Py17XNL_0101249;protein_id=Py17XNL_0101249.1-p1;product=PIR protein
Py17XNL_01	AUGUSTUS	transcription_end_site	56370	56370	.	-	.	ID=Py17XNL_0101249.1-tts1;Parent=Py17XNL_0101249.1;Name=Py17XNL_0101249.1-tts1;transcript_id=Py17XNL_0101249.1;gene_name=PIR protein;locus_tag=Py17XNL_0101249
Py17XNL_01	AUGUSTUS	three_prime_UTR	56370	56391	0.49	-	.	ID=Py17XNL_0101249.1-3UTR1;Parent=Py17XNL_0101249.1;Name=Py17XNL_0101249.1-3UTR1;transcript_id=Py17XNL_0101249.1;gene_name=PIR protein;locus_tag=Py17XNL_0101249
Py17XNL_01	AUGUSTUS	exon	56370	56457	.	-	.	ID=Py17XNL_0101249.1-exon1;Parent=Py17XNL_0101249.1;Name=Py17XNL_0101249.1-exon1;transcript_id=Py17XNL_0101249.1;gene_name=PIR protein;locus_tag=Py17XNL_0101249;protein_id=Py17XNL_0101249.1-p1;product=PIR protein
Py17XNL_01	AUGUSTUS	stop_codon	56392	56394	.	-	0	ID=Py17XNL_0101249.1-stop1;Parent=Py17XNL_0101249.1;Name=Py17XNL_0101249.1-stop1;transcript_id=Py17XNL_0101249.1;gene_name=PIR protein;locus_tag=Py17XNL_0101249
Py17XNL_01	AUGUSTUS	CDS	56392	56457	0.98	-	0	ID=Py17XNL_0101249.1-CDS1;Parent=Py17XNL_0101249.1;Name=Py17XNL_0101249.1-p1;transcript_id=Py17XNL_0101249.1;gene_name=PIR protein;locus_tag=Py17XNL_0101249;protein_id=Py17XNL_0101249.1-p1;product=PIR protein
Py17XNL_01	AUGUSTUS	intron	56458	56547	0.98	-	.	ID=Py17XNL_0101249.1-intron1;Parent=Py17XNL_0101249.1;Name=Py17XNL_0101249.1-intron1;transcript_id=Py17XNL_0101249.1;gene_name=PIR protein;locus_tag=Py17XNL_0101249
Py17XNL_01	AUGUSTUS	CDS	56548	57279	1	-	0	ID=Py17XNL_0101249.1-CDS2;Parent=Py17XNL_0101249.1;Name=Py17XNL_0101249.1-p1;transcript_id=Py17XNL_0101249.1;gene_name=PIR protein;locus_tag=Py17XNL_0101249;protein_id=Py17XNL_0101249.1-p1;product=PIR protein
Py17XNL_01	AUGUSTUS	exon	56548	57279	.	-	.	ID=Py17XNL_0101249.1-exon2;Parent=Py17XNL_0101249.1;Name=Py17XNL_0101249.1-exon2;transcript_id=Py17XNL_0101249.1;gene_name=PIR protein;locus_tag=Py17XNL_0101249;protein_id=Py17XNL_0101249.1-p1;product=PIR protein
Py17XNL_01	AUGUSTUS	intron	57280	57398	1	-	.	ID=Py17XNL_0101249.1-intron2;Parent=Py17XNL_0101249.1;Name=Py17XNL_0101249.1-intron2;transcript_id=Py17XNL_0101249.1;gene_name=PIR protein;locus_tag=Py17XNL_0101249
Py17XNL_01	AUGUSTUS	CDS	57399	57413	1	-	0	ID=Py17XNL_0101249.1-CDS3;Parent=Py17XNL_0101249.1;Name=Py17XNL_0101249.1-p1;transcript_id=Py17XNL_0101249.1;gene_name=PIR protein;locus_tag=Py17XNL_0101249;protein_id=Py17XNL_0101249.1-p1;product=PIR protein
Py17XNL_01	AUGUSTUS	exon	57399	57435	.	-	.	ID=Py17XNL_0101249.1-exon3;Parent=Py17XNL_0101249.1;Name=Py17XNL_0101249.1-exon3;transcript_id=Py17XNL_0101249.1;gene_name=PIR protein;locus_tag=Py17XNL_0101249;protein_id=Py17XNL_0101249.1-p1;product=PIR protein
Py17XNL_01	AUGUSTUS	start_codon	57411	57413	.	-	0	ID=Py17XNL_0101249.1-start1;Parent=Py17XNL_0101249.1;Name=Py17XNL_0101249.1-start1;transcript_id=Py17XNL_0101249.1;gene_name=PIR protein;locus_tag=Py17XNL_0101249
Py17XNL_01	AUGUSTUS	five_prime_UTR	57414	57435	0.98	-	.	ID=Py17XNL_0101249.1-5UTR1;Parent=Py17XNL_0101249.1;Name=Py17XNL_0101249.1-5UTR1;transcript_id=Py17XNL_0101249.1;gene_name=PIR protein;locus_tag=Py17XNL_0101249
Py17XNL_01	AUGUSTUS	transcription_start_site	57435	57435	.	-	.	ID=Py17XNL_0101249.1-tss1;Parent=Py17XNL_0101249.1;Name=Py17XNL_0101249.1-tss1;transcript_id=Py17XNL_0101249.1;gene_name=PIR protein;locus_tag=Py17XNL_0101249
###
Py17XNL_01	AUGUSTUS	gene	59953	61185	0.41	-	.	ID=Py17XNL_0101250;gene_id=Py17XNL_0101250;gene_name=Py17XNL_0101250;Name=PIR protein;best_match=PY17X_0100075.1-p1;query_coverage=99.0;percentage_identity=100.0;locus_tag=Py17XNL_0101250
Py17XNL_01	AUGUSTUS	mRNA	59953	61185	0.41	-	.	ID=Py17XNL_0101250.1;Parent=Py17XNL_0101250;transcript_id=Py17XNL_0101250.1;gene_name=Py17XNL_0101250;Name=PIR protein.1;best_match=PY17X_0100075.1-p1;query_coverage=99.0;percentage_identity=100.0;locus_tag=Py17XNL_0101250;protein_id=Py17XNL_0101250.1-p1;product=PIR protein
Py17XNL_01	AUGUSTUS	transcription_end_site	59953	59953	.	-	.	ID=Py17XNL_0101250.1-tts1;Parent=Py17XNL_0101250.1;Name=Py17XNL_0101250.1-tts1;transcript_id=Py17XNL_0101250.1;gene_name=PIR protein;locus_tag=Py17XNL_0101250
Py17XNL_01	AUGUSTUS	three_prime_UTR	59953	59976	0.41	-	.	ID=Py17XNL_0101250.1-3UTR1;Parent=Py17XNL_0101250.1;Name=Py17XNL_0101250.1-3UTR1;transcript_id=Py17XNL_0101250.1;gene_name=PIR protein;locus_tag=Py17XNL_0101250
Py17XNL_01	AUGUSTUS	exon	59953	60042	.	-	.	ID=Py17XNL_0101250.1-exon1;Parent=Py17XNL_0101250.1;Name=Py17XNL_0101250.1-exon1;transcript_id=Py17XNL_0101250.1;gene_name=PIR protein;locus_tag=Py17XNL_0101250;protein_id=Py17XNL_0101250.1-p1;product=PIR protein
Py17XNL_01	AUGUSTUS	stop_codon	59977	59979	.	-	0	ID=Py17XNL_0101250.1-stop1;Parent=Py17XNL_0101250.1;Name=Py17XNL_0101250.1-stop1;transcript_id=Py17XNL_0101250.1;gene_name=PIR protein;locus_tag=Py17XNL_0101250
Py17XNL_01	AUGUSTUS	CDS	59977	60042	1	-	0	ID=Py17XNL_0101250.1-CDS1;Parent=Py17XNL_0101250.1;Name=Py17XNL_0101250.1-p1;transcript_id=Py17XNL_0101250.1;gene_name=PIR protein;locus_tag=Py17XNL_0101250;protein_id=Py17XNL_0101250.1-p1;product=PIR protein
Py17XNL_01	AUGUSTUS	intron	60043	60131	1	-	.	ID=Py17XNL_0101250.1-intron1;Parent=Py17XNL_0101250.1;Name=Py17XNL_0101250.1-intron1;transcript_id=Py17XNL_0101250.1;gene_name=PIR protein;locus_tag=Py17XNL_0101250
Py17XNL_01	AUGUSTUS	CDS	60132	61010	1	-	0	ID=Py17XNL_0101250.1-CDS2;Parent=Py17XNL_0101250.1;Name=Py17XNL_0101250.1-p1;transcript_id=Py17XNL_0101250.1;gene_name=PIR protein;locus_tag=Py17XNL_0101250;protein_id=Py17XNL_0101250.1-p1;product=PIR protein
Py17XNL_01	AUGUSTUS	exon	60132	61010	.	-	.	ID=Py17XNL_0101250.1-exon2;Parent=Py17XNL_0101250.1;Name=Py17XNL_0101250.1-exon2;transcript_id=Py17XNL_0101250.1;gene_name=PIR protein;locus_tag=Py17XNL_0101250;protein_id=Py17XNL_0101250.1-p1;product=PIR protein
Py17XNL_01	AUGUSTUS	intron	61011	61147	1	-	.	ID=Py17XNL_0101250.1-intron2;Parent=Py17XNL_0101250.1;Name=Py17XNL_0101250.1-intron2;transcript_id=Py17XNL_0101250.1;gene_name=PIR protein;locus_tag=Py17XNL_0101250
Py17XNL_01	AUGUSTUS	CDS	61148	61162	1	-	0	ID=Py17XNL_0101250.1-CDS3;Parent=Py17XNL_0101250.1;Name=Py17XNL_0101250.1-p1;transcript_id=Py17XNL_0101250.1;gene_name=PIR protein;locus_tag=Py17XNL_0101250;protein_id=Py17XNL_0101250.1-p1;product=PIR protein
Py17XNL_01	AUGUSTUS	exon	61148	61185	.	-	.	ID=Py17XNL_0101250.1-exon3;Parent=Py17XNL_0101250.1;Name=Py17XNL_0101250.1-exon3;transcript_id=Py17XNL_0101250.1;gene_name=PIR protein;locus_tag=Py17XNL_0101250;protein_id=Py17XNL_0101250.1-p1;product=PIR protein
Py17XNL_01	AUGUSTUS	start_codon	61160	61162	.	-	0	ID=Py17XNL_0101250.1-start1;Parent=Py17XNL_0101250.1;Name=Py17XNL_0101250.1-start1;transcript_id=Py17XNL_0101250.1;gene_name=PIR protein;locus_tag=Py17XNL_0101250
Py17XNL_01	AUGUSTUS	five_prime_UTR	61163	61185	0.99	-	.	ID=Py17XNL_0101250.1-5UTR1;Parent=Py17XNL_0101250.1;Name=Py17XNL_0101250.1-5UTR1;transcript_id=Py17XNL_0101250.1;gene_name=PIR protein;locus_tag=Py17XNL_0101250
Py17XNL_01	AUGUSTUS	transcription_start_site	61185	61185	.	-	.	ID=Py17XNL_0101250.1-tss1;Parent=Py17XNL_0101250.1;Name=Py17XNL_0101250.1-tss1;transcript_id=Py17XNL_0101250.1;gene_name=PIR protein;locus_tag=Py17XNL_0101250
###
Py17XNL_01	AUGUSTUS	gene	63455	64695	0.85	-	.	ID=Py17XNL_0101251;gene_id=Py17XNL_0101251;gene_name=Py17XNL_0101251;Name=PIR protein;best_match=PY17X_0100081.1-p1;query_coverage=99.0;percentage_identity=100.0;locus_tag=Py17XNL_0101251
Py17XNL_01	AUGUSTUS	mRNA	63455	64695	0.85	-	.	ID=Py17XNL_0101251.1;Parent=Py17XNL_0101251;transcript_id=Py17XNL_0101251.1;gene_name=Py17XNL_0101251;Name=PIR protein.1;best_match=PY17X_0100081.1-p1;query_coverage=99.0;percentage_identity=100.0;locus_tag=Py17XNL_0101251;protein_id=Py17XNL_0101251.1-p1;product=PIR protein
Py17XNL_01	AUGUSTUS	transcription_end_site	63455	63455	.	-	.	ID=Py17XNL_0101251.1-tts1;Parent=Py17XNL_0101251.1;Name=Py17XNL_0101251.1-tts1;transcript_id=Py17XNL_0101251.1;gene_name=PIR protein;locus_tag=Py17XNL_0101251
Py17XNL_01	AUGUSTUS	three_prime_UTR	63455	63482	0.93	-	.	ID=Py17XNL_0101251.1-3UTR1;Parent=Py17XNL_0101251.1;Name=Py17XNL_0101251.1-3UTR1;transcript_id=Py17XNL_0101251.1;gene_name=PIR protein;locus_tag=Py17XNL_0101251
Py17XNL_01	AUGUSTUS	exon	63455	63569	.	-	.	ID=Py17XNL_0101251.1-exon1;Parent=Py17XNL_0101251.1;Name=Py17XNL_0101251.1-exon1;transcript_id=Py17XNL_0101251.1;gene_name=PIR protein;locus_tag=Py17XNL_0101251;protein_id=Py17XNL_0101251.1-p1;product=PIR protein
Py17XNL_01	AUGUSTUS	stop_codon	63483	63485	.	-	0	ID=Py17XNL_0101251.1-stop1;Parent=Py17XNL_0101251.1;Name=Py17XNL_0101251.1-stop1;transcript_id=Py17XNL_0101251.1;gene_name=PIR protein;locus_tag=Py17XNL_0101251
Py17XNL_01	AUGUSTUS	CDS	63483	63569	0.99	-	0	ID=Py17XNL_0101251.1-CDS1;Parent=Py17XNL_0101251.1;Name=Py17XNL_0101251.1-p1;transcript_id=Py17XNL_0101251.1;gene_name=PIR protein;locus_tag=Py17XNL_0101251;protein_id=Py17XNL_0101251.1-p1;product=PIR protein
Py17XNL_01	AUGUSTUS	intron	63570	63674	1	-	.	ID=Py17XNL_0101251.1-intron1;Parent=Py17XNL_0101251.1;Name=Py17XNL_0101251.1-intron1;transcript_id=Py17XNL_0101251.1;gene_name=PIR protein;locus_tag=Py17XNL_0101251
Py17XNL_01	AUGUSTUS	CDS	63675	64523	1	-	0	ID=Py17XNL_0101251.1-CDS2;Parent=Py17XNL_0101251.1;Name=Py17XNL_0101251.1-p1;transcript_id=Py17XNL_0101251.1;gene_name=PIR protein;locus_tag=Py17XNL_0101251;protein_id=Py17XNL_0101251.1-p1;product=PIR protein
Py17XNL_01	AUGUSTUS	exon	63675	64523	.	-	.	ID=Py17XNL_0101251.1-exon2;Parent=Py17XNL_0101251.1;Name=Py17XNL_0101251.1-exon2;transcript_id=Py17XNL_0101251.1;gene_name=PIR protein;locus_tag=Py17XNL_0101251;protein_id=Py17XNL_0101251.1-p1;product=PIR protein
Py17XNL_01	AUGUSTUS	intron	64524	64660	1	-	.	ID=Py17XNL_0101251.1-intron2;Parent=Py17XNL_0101251.1;Name=Py17XNL_0101251.1-intron2;transcript_id=Py17XNL_0101251.1;gene_name=PIR protein;locus_tag=Py17XNL_0101251
Py17XNL_01	AUGUSTUS	CDS	64661	64675	1	-	0	ID=Py17XNL_0101251.1-CDS3;Parent=Py17XNL_0101251.1;Name=Py17XNL_0101251.1-p1;transcript_id=Py17XNL_0101251.1;gene_name=PIR protein;locus_tag=Py17XNL_0101251;protein_id=Py17XNL_0101251.1-p1;product=PIR protein
Py17XNL_01	AUGUSTUS	exon	64661	64695	.	-	.	ID=Py17XNL_0101251.1-exon3;Parent=Py17XNL_0101251.1;Name=Py17XNL_0101251.1-exon3;transcript_id=Py17XNL_0101251.1;gene_name=PIR protein;locus_tag=Py17XNL_0101251;protein_id=Py17XNL_0101251.1-p1;product=PIR protein
Py17XNL_01	AUGUSTUS	start_codon	64673	64675	.	-	0	ID=Py17XNL_0101251.1-start1;Parent=Py17XNL_0101251.1;Name=Py17XNL_0101251.1-start1;transcript_id=Py17XNL_0101251.1;gene_name=PIR protein;locus_tag=Py17XNL_0101251
Py17XNL_01	AUGUSTUS	five_prime_UTR	64676	64695	0.92	-	.	ID=Py17XNL_0101251.1-5UTR1;Parent=Py17XNL_0101251.1;Name=Py17XNL_0101251.1-5UTR1;transcript_id=Py17XNL_0101251.1;gene_name=PIR protein;locus_tag=Py17XNL_0101251
Py17XNL_01	AUGUSTUS	transcription_start_site	64695	64695	.	-	.	ID=Py17XNL_0101251.1-tss1;Parent=Py17XNL_0101251.1;Name=Py17XNL_0101251.1-tss1;transcript_id=Py17XNL_0101251.1;gene_name=PIR protein;locus_tag=Py17XNL_0101251
###
Py17XNL_01	AUGUSTUS	gene	67352	68575	0.55	-	.	ID=Py17XNL_0101252;gene_id=Py17XNL_0101252;gene_name=Py17XNL_0101252;Name=PIR protein;best_match=PY17X_0100085.1-p1;query_coverage=99.0;percentage_identity=100.0;locus_tag=Py17XNL_0101252
Py17XNL_01	AUGUSTUS	mRNA	67352	68575	0.55	-	.	ID=Py17XNL_0101252.1;Parent=Py17XNL_0101252;transcript_id=Py17XNL_0101252.1;gene_name=Py17XNL_0101252;Name=PIR protein.1;best_match=PY17X_0100085.1-p1;query_coverage=99.0;percentage_identity=100.0;locus_tag=Py17XNL_0101252;protein_id=Py17XNL_0101252.1-p1;product=PIR protein
Py17XNL_01	AUGUSTUS	transcription_end_site	67352	67352	.	-	.	ID=Py17XNL_0101252.1-tts1;Parent=Py17XNL_0101252.1;Name=Py17XNL_0101252.1-tts1;transcript_id=Py17XNL_0101252.1;gene_name=PIR protein;locus_tag=Py17XNL_0101252
Py17XNL_01	AUGUSTUS	three_prime_UTR	67352	67389	0.56	-	.	ID=Py17XNL_0101252.1-3UTR1;Parent=Py17XNL_0101252.1;Name=Py17XNL_0101252.1-3UTR1;transcript_id=Py17XNL_0101252.1;gene_name=PIR protein;locus_tag=Py17XNL_0101252
Py17XNL_01	AUGUSTUS	exon	67352	67455	.	-	.	ID=Py17XNL_0101252.1-exon1;Parent=Py17XNL_0101252.1;Name=Py17XNL_0101252.1-exon1;transcript_id=Py17XNL_0101252.1;gene_name=PIR protein;locus_tag=Py17XNL_0101252;protein_id=Py17XNL_0101252.1-p1;product=PIR protein
Py17XNL_01	AUGUSTUS	stop_codon	67390	67392	.	-	0	ID=Py17XNL_0101252.1-stop1;Parent=Py17XNL_0101252.1;Name=Py17XNL_0101252.1-stop1;transcript_id=Py17XNL_0101252.1;gene_name=PIR protein;locus_tag=Py17XNL_0101252
Py17XNL_01	AUGUSTUS	CDS	67390	67455	1	-	0	ID=Py17XNL_0101252.1-CDS1;Parent=Py17XNL_0101252.1;Name=Py17XNL_0101252.1-p1;transcript_id=Py17XNL_0101252.1;gene_name=PIR protein;locus_tag=Py17XNL_0101252;protein_id=Py17XNL_0101252.1-p1;product=PIR protein
Py17XNL_01	AUGUSTUS	intron	67456	67543	1	-	.	ID=Py17XNL_0101252.1-intron1;Parent=Py17XNL_0101252.1;Name=Py17XNL_0101252.1-intron1;transcript_id=Py17XNL_0101252.1;gene_name=PIR protein;locus_tag=Py17XNL_0101252
Py17XNL_01	AUGUSTUS	CDS	67544	68404	1	-	0	ID=Py17XNL_0101252.1-CDS2;Parent=Py17XNL_0101252.1;Name=Py17XNL_0101252.1-p1;transcript_id=Py17XNL_0101252.1;gene_name=PIR protein;locus_tag=Py17XNL_0101252;protein_id=Py17XNL_0101252.1-p1;product=PIR protein
Py17XNL_01	AUGUSTUS	exon	67544	68404	.	-	.	ID=Py17XNL_0101252.1-exon2;Parent=Py17XNL_0101252.1;Name=Py17XNL_0101252.1-exon2;transcript_id=Py17XNL_0101252.1;gene_name=PIR protein;locus_tag=Py17XNL_0101252;protein_id=Py17XNL_0101252.1-p1;product=PIR protein
Py17XNL_01	AUGUSTUS	intron	68405	68536	1	-	.	ID=Py17XNL_0101252.1-intron2;Parent=Py17XNL_0101252.1;Name=Py17XNL_0101252.1-intron2;transcript_id=Py17XNL_0101252.1;gene_name=PIR protein;locus_tag=Py17XNL_0101252
Py17XNL_01	AUGUSTUS	CDS	68537	68551	1	-	0	ID=Py17XNL_0101252.1-CDS3;Parent=Py17XNL_0101252.1;Name=Py17XNL_0101252.1-p1;transcript_id=Py17XNL_0101252.1;gene_name=PIR protein;locus_tag=Py17XNL_0101252;protein_id=Py17XNL_0101252.1-p1;product=PIR protein
Py17XNL_01	AUGUSTUS	exon	68537	68575	.	-	.	ID=Py17XNL_0101252.1-exon3;Parent=Py17XNL_0101252.1;Name=Py17XNL_0101252.1-exon3;transcript_id=Py17XNL_0101252.1;gene_name=PIR protein;locus_tag=Py17XNL_0101252;protein_id=Py17XNL_0101252.1-p1;product=PIR protein
Py17XNL_01	AUGUSTUS	start_codon	68549	68551	.	-	0	ID=Py17XNL_0101252.1-start1;Parent=Py17XNL_0101252.1;Name=Py17XNL_0101252.1-start1;transcript_id=Py17XNL_0101252.1;gene_name=PIR protein;locus_tag=Py17XNL_0101252
Py17XNL_01	AUGUSTUS	five_prime_UTR	68552	68575	0.97	-	.	ID=Py17XNL_0101252.1-5UTR1;Parent=Py17XNL_0101252.1;Name=Py17XNL_0101252.1-5UTR1;transcript_id=Py17XNL_0101252.1;gene_name=PIR protein;locus_tag=Py17XNL_0101252
Py17XNL_01	AUGUSTUS	transcription_start_site	68575	68575	.	-	.	ID=Py17XNL_0101252.1-tss1;Parent=Py17XNL_0101252.1;Name=Py17XNL_0101252.1-tss1;transcript_id=Py17XNL_0101252.1;gene_name=PIR protein;locus_tag=Py17XNL_0101252
###
Py17XNL_01	AUGUSTUS	gene	70842	72045	0.51	-	.	ID=Py17XNL_0101253;gene_id=Py17XNL_0101253;gene_name=Py17XNL_0101253;Name=PIR protein;best_match=PY17X_0100091.1-p1;query_coverage=99.0;percentage_identity=100.0;locus_tag=Py17XNL_0101253
Py17XNL_01	AUGUSTUS	mRNA	70842	72045	0.51	-	.	ID=Py17XNL_0101253.1;Parent=Py17XNL_0101253;transcript_id=Py17XNL_0101253.1;gene_name=Py17XNL_0101253;Name=PIR protein.1;best_match=PY17X_0100091.1-p1;query_coverage=99.0;percentage_identity=100.0;locus_tag=Py17XNL_0101253;protein_id=Py17XNL_0101253.1-p1;product=PIR protein
Py17XNL_01	AUGUSTUS	transcription_end_site	70842	70842	.	-	.	ID=Py17XNL_0101253.1-tts1;Parent=Py17XNL_0101253.1;Name=Py17XNL_0101253.1-tts1;transcript_id=Py17XNL_0101253.1;gene_name=PIR protein;locus_tag=Py17XNL_0101253
Py17XNL_01	AUGUSTUS	three_prime_UTR	70842	70863	0.52	-	.	ID=Py17XNL_0101253.1-3UTR1;Parent=Py17XNL_0101253.1;Name=Py17XNL_0101253.1-3UTR1;transcript_id=Py17XNL_0101253.1;gene_name=PIR protein;locus_tag=Py17XNL_0101253
Py17XNL_01	AUGUSTUS	exon	70842	70929	.	-	.	ID=Py17XNL_0101253.1-exon1;Parent=Py17XNL_0101253.1;Name=Py17XNL_0101253.1-exon1;transcript_id=Py17XNL_0101253.1;gene_name=PIR protein;locus_tag=Py17XNL_0101253;protein_id=Py17XNL_0101253.1-p1;product=PIR protein
Py17XNL_01	AUGUSTUS	stop_codon	70864	70866	.	-	0	ID=Py17XNL_0101253.1-stop1;Parent=Py17XNL_0101253.1;Name=Py17XNL_0101253.1-stop1;transcript_id=Py17XNL_0101253.1;gene_name=PIR protein;locus_tag=Py17XNL_0101253
Py17XNL_01	AUGUSTUS	CDS	70864	70929	1	-	0	ID=Py17XNL_0101253.1-CDS1;Parent=Py17XNL_0101253.1;Name=Py17XNL_0101253.1-p1;transcript_id=Py17XNL_0101253.1;gene_name=PIR protein;locus_tag=Py17XNL_0101253;protein_id=Py17XNL_0101253.1-p1;product=PIR protein
Py17XNL_01	AUGUSTUS	intron	70930	71012	1	-	.	ID=Py17XNL_0101253.1-intron1;Parent=Py17XNL_0101253.1;Name=Py17XNL_0101253.1-intron1;transcript_id=Py17XNL_0101253.1;gene_name=PIR protein;locus_tag=Py17XNL_0101253
Py17XNL_01	AUGUSTUS	CDS	71013	71885	1	-	0	ID=Py17XNL_0101253.1-CDS2;Parent=Py17XNL_0101253.1;Name=Py17XNL_0101253.1-p1;transcript_id=Py17XNL_0101253.1;gene_name=PIR protein;locus_tag=Py17XNL_0101253;protein_id=Py17XNL_0101253.1-p1;product=PIR protein
Py17XNL_01	AUGUSTUS	exon	71013	71885	.	-	.	ID=Py17XNL_0101253.1-exon2;Parent=Py17XNL_0101253.1;Name=Py17XNL_0101253.1-exon2;transcript_id=Py17XNL_0101253.1;gene_name=PIR protein;locus_tag=Py17XNL_0101253;protein_id=Py17XNL_0101253.1-p1;product=PIR protein
Py17XNL_01	AUGUSTUS	intron	71886	72006	1	-	.	ID=Py17XNL_0101253.1-intron2;Parent=Py17XNL_0101253.1;Name=Py17XNL_0101253.1-intron2;transcript_id=Py17XNL_0101253.1;gene_name=PIR protein;locus_tag=Py17XNL_0101253
Py17XNL_01	AUGUSTUS	CDS	72007	72021	1	-	0	ID=Py17XNL_0101253.1-CDS3;Parent=Py17XNL_0101253.1;Name=Py17XNL_0101253.1-p1;transcript_id=Py17XNL_0101253.1;gene_name=PIR protein;locus_tag=Py17XNL_0101253;protein_id=Py17XNL_0101253.1-p1;product=PIR protein
Py17XNL_01	AUGUSTUS	exon	72007	72045	.	-	.	ID=Py17XNL_0101253.1-exon3;Parent=Py17XNL_0101253.1;Name=Py17XNL_0101253.1-exon3;transcript_id=Py17XNL_0101253.1;gene_name=PIR protein;locus_tag=Py17XNL_0101253;protein_id=Py17XNL_0101253.1-p1;product=PIR protein
Py17XNL_01	AUGUSTUS	start_codon	72019	72021	.	-	0	ID=Py17XNL_0101253.1-start1;Parent=Py17XNL_0101253.1;Name=Py17XNL_0101253.1-start1;transcript_id=Py17XNL_0101253.1;gene_name=PIR protein;locus_tag=Py17XNL_0101253
Py17XNL_01	AUGUSTUS	five_prime_UTR	72022	72045	0.97	-	.	ID=Py17XNL_0101253.1-5UTR1;Parent=Py17XNL_0101253.1;Name=Py17XNL_0101253.1-5UTR1;transcript_id=Py17XNL_0101253.1;gene_name=PIR protein;locus_tag=Py17XNL_0101253
Py17XNL_01	AUGUSTUS	transcription_start_site	72045	72045	.	-	.	ID=Py17XNL_0101253.1-tss1;Parent=Py17XNL_0101253.1;Name=Py17XNL_0101253.1-tss1;transcript_id=Py17XNL_0101253.1;gene_name=PIR protein;locus_tag=Py17XNL_0101253
###
Py17XNL_01	AUGUSTUS	gene	74281	75445	0.51	-	.	ID=Py17XNL_0101254;gene_id=Py17XNL_0101254;gene_name=Py17XNL_0101254;Name=PIR protein;best_match=PY17X_0100095.1-p1;query_coverage=99.0;percentage_identity=100.0;locus_tag=Py17XNL_0101254
Py17XNL_01	AUGUSTUS	mRNA	74281	75445	0.51	-	.	ID=Py17XNL_0101254.1;Parent=Py17XNL_0101254;transcript_id=Py17XNL_0101254.1;gene_name=Py17XNL_0101254;Name=PIR protein.1;best_match=PY17X_0100095.1-p1;query_coverage=99.0;percentage_identity=100.0;locus_tag=Py17XNL_0101254;protein_id=Py17XNL_0101254.1-p1;product=PIR protein
Py17XNL_01	AUGUSTUS	transcription_end_site	74281	74281	.	-	.	ID=Py17XNL_0101254.1-tts1;Parent=Py17XNL_0101254.1;Name=Py17XNL_0101254.1-tts1;transcript_id=Py17XNL_0101254.1;gene_name=PIR protein;locus_tag=Py17XNL_0101254
Py17XNL_01	AUGUSTUS	three_prime_UTR	74281	74337	0.59	-	.	ID=Py17XNL_0101254.1-3UTR1;Parent=Py17XNL_0101254.1;Name=Py17XNL_0101254.1-3UTR1;transcript_id=Py17XNL_0101254.1;gene_name=PIR protein;locus_tag=Py17XNL_0101254
Py17XNL_01	AUGUSTUS	exon	74281	74424	.	-	.	ID=Py17XNL_0101254.1-exon1;Parent=Py17XNL_0101254.1;Name=Py17XNL_0101254.1-exon1;transcript_id=Py17XNL_0101254.1;gene_name=PIR protein;locus_tag=Py17XNL_0101254;protein_id=Py17XNL_0101254.1-p1;product=PIR protein
Py17XNL_01	AUGUSTUS	stop_codon	74338	74340	.	-	0	ID=Py17XNL_0101254.1-stop1;Parent=Py17XNL_0101254.1;Name=Py17XNL_0101254.1-stop1;transcript_id=Py17XNL_0101254.1;gene_name=PIR protein;locus_tag=Py17XNL_0101254
Py17XNL_01	AUGUSTUS	CDS	74338	74424	1	-	0	ID=Py17XNL_0101254.1-CDS1;Parent=Py17XNL_0101254.1;Name=Py17XNL_0101254.1-p1;transcript_id=Py17XNL_0101254.1;gene_name=PIR protein;locus_tag=Py17XNL_0101254;protein_id=Py17XNL_0101254.1-p1;product=PIR protein
Py17XNL_01	AUGUSTUS	intron	74425	74508	1	-	.	ID=Py17XNL_0101254.1-intron1;Parent=Py17XNL_0101254.1;Name=Py17XNL_0101254.1-intron1;transcript_id=Py17XNL_0101254.1;gene_name=PIR protein;locus_tag=Py17XNL_0101254
Py17XNL_01	AUGUSTUS	CDS	74509	75297	1	-	0	ID=Py17XNL_0101254.1-CDS2;Parent=Py17XNL_0101254.1;Name=Py17XNL_0101254.1-p1;transcript_id=Py17XNL_0101254.1;gene_name=PIR protein;locus_tag=Py17XNL_0101254;protein_id=Py17XNL_0101254.1-p1;product=PIR protein
Py17XNL_01	AUGUSTUS	exon	74509	75297	.	-	.	ID=Py17XNL_0101254.1-exon2;Parent=Py17XNL_0101254.1;Name=Py17XNL_0101254.1-exon2;transcript_id=Py17XNL_0101254.1;gene_name=PIR protein;locus_tag=Py17XNL_0101254;protein_id=Py17XNL_0101254.1-p1;product=PIR protein
Py17XNL_01	AUGUSTUS	intron	75298	75405	1	-	.	ID=Py17XNL_0101254.1-intron2;Parent=Py17XNL_0101254.1;Name=Py17XNL_0101254.1-intron2;transcript_id=Py17XNL_0101254.1;gene_name=PIR protein;locus_tag=Py17XNL_0101254
Py17XNL_01	AUGUSTUS	CDS	75406	75420	1	-	0	ID=Py17XNL_0101254.1-CDS3;Parent=Py17XNL_0101254.1;Name=Py17XNL_0101254.1-p1;transcript_id=Py17XNL_0101254.1;gene_name=PIR protein;locus_tag=Py17XNL_0101254;protein_id=Py17XNL_0101254.1-p1;product=PIR protein
Py17XNL_01	AUGUSTUS	exon	75406	75445	.	-	.	ID=Py17XNL_0101254.1-exon3;Parent=Py17XNL_0101254.1;Name=Py17XNL_0101254.1-exon3;transcript_id=Py17XNL_0101254.1;gene_name=PIR protein;locus_tag=Py17XNL_0101254;protein_id=Py17XNL_0101254.1-p1;product=PIR protein
Py17XNL_01	AUGUSTUS	start_codon	75418	75420	.	-	0	ID=Py17XNL_0101254.1-start1;Parent=Py17XNL_0101254.1;Name=Py17XNL_0101254.1-start1;transcript_id=Py17XNL_0101254.1;gene_name=PIR protein;locus_tag=Py17XNL_0101254
Py17XNL_01	AUGUSTUS	five_prime_UTR	75421	75445	0.87	-	.	ID=Py17XNL_0101254.1-5UTR1;Parent=Py17XNL_0101254.1;Name=Py17XNL_0101254.1-5UTR1;transcript_id=Py17XNL_0101254.1;gene_name=PIR protein;locus_tag=Py17XNL_0101254
Py17XNL_01	AUGUSTUS	transcription_start_site	75445	75445	.	-	.	ID=Py17XNL_0101254.1-tss1;Parent=Py17XNL_0101254.1;Name=Py17XNL_0101254.1-tss1;transcript_id=Py17XNL_0101254.1;gene_name=PIR protein;locus_tag=Py17XNL_0101254
###
Py17XNL_01	AUGUSTUS	gene	77757	78915	0.4	-	.	ID=Py17XNL_0101255;gene_id=Py17XNL_0101255;gene_name=Py17XNL_0101255;Name=PIR protein;best_match=PY17X_0100100.1-p1;query_coverage=99.0;percentage_identity=100.0;locus_tag=Py17XNL_0101255
Py17XNL_01	AUGUSTUS	mRNA	77757	78915	0.4	-	.	ID=Py17XNL_0101255.1;Parent=Py17XNL_0101255;transcript_id=Py17XNL_0101255.1;gene_name=Py17XNL_0101255;Name=PIR protein.1;best_match=PY17X_0100100.1-p1;query_coverage=99.0;percentage_identity=100.0;locus_tag=Py17XNL_0101255;protein_id=Py17XNL_0101255.1-p1;product=PIR protein
Py17XNL_01	AUGUSTUS	transcription_end_site	77757	77757	.	-	.	ID=Py17XNL_0101255.1-tts1;Parent=Py17XNL_0101255.1;Name=Py17XNL_0101255.1-tts1;transcript_id=Py17XNL_0101255.1;gene_name=PIR protein;locus_tag=Py17XNL_0101255
Py17XNL_01	AUGUSTUS	three_prime_UTR	77757	77813	0.47	-	.	ID=Py17XNL_0101255.1-3UTR1;Parent=Py17XNL_0101255.1;Name=Py17XNL_0101255.1-3UTR1;transcript_id=Py17XNL_0101255.1;gene_name=PIR protein;locus_tag=Py17XNL_0101255
Py17XNL_01	AUGUSTUS	exon	77757	77900	.	-	.	ID=Py17XNL_0101255.1-exon1;Parent=Py17XNL_0101255.1;Name=Py17XNL_0101255.1-exon1;transcript_id=Py17XNL_0101255.1;gene_name=PIR protein;locus_tag=Py17XNL_0101255;protein_id=Py17XNL_0101255.1-p1;product=PIR protein
Py17XNL_01	AUGUSTUS	stop_codon	77814	77816	.	-	0	ID=Py17XNL_0101255.1-stop1;Parent=Py17XNL_0101255.1;Name=Py17XNL_0101255.1-stop1;transcript_id=Py17XNL_0101255.1;gene_name=PIR protein;locus_tag=Py17XNL_0101255
Py17XNL_01	AUGUSTUS	CDS	77814	77900	1	-	0	ID=Py17XNL_0101255.1-CDS1;Parent=Py17XNL_0101255.1;Name=Py17XNL_0101255.1-p1;transcript_id=Py17XNL_0101255.1;gene_name=PIR protein;locus_tag=Py17XNL_0101255;protein_id=Py17XNL_0101255.1-p1;product=PIR protein
Py17XNL_01	AUGUSTUS	intron	77901	77989	1	-	.	ID=Py17XNL_0101255.1-intron1;Parent=Py17XNL_0101255.1;Name=Py17XNL_0101255.1-intron1;transcript_id=Py17XNL_0101255.1;gene_name=PIR protein;locus_tag=Py17XNL_0101255
Py17XNL_01	AUGUSTUS	CDS	77990	78772	1	-	0	ID=Py17XNL_0101255.1-CDS2;Parent=Py17XNL_0101255.1;Name=Py17XNL_0101255.1-p1;transcript_id=Py17XNL_0101255.1;gene_name=PIR protein;locus_tag=Py17XNL_0101255;protein_id=Py17XNL_0101255.1-p1;product=PIR protein
Py17XNL_01	AUGUSTUS	exon	77990	78772	.	-	.	ID=Py17XNL_0101255.1-exon2;Parent=Py17XNL_0101255.1;Name=Py17XNL_0101255.1-exon2;transcript_id=Py17XNL_0101255.1;gene_name=PIR protein;locus_tag=Py17XNL_0101255;protein_id=Py17XNL_0101255.1-p1;product=PIR protein
Py17XNL_01	AUGUSTUS	intron	78773	78880	1	-	.	ID=Py17XNL_0101255.1-intron2;Parent=Py17XNL_0101255.1;Name=Py17XNL_0101255.1-intron2;transcript_id=Py17XNL_0101255.1;gene_name=PIR protein;locus_tag=Py17XNL_0101255
Py17XNL_01	AUGUSTUS	CDS	78881	78895	1	-	0	ID=Py17XNL_0101255.1-CDS3;Parent=Py17XNL_0101255.1;Name=Py17XNL_0101255.1-p1;transcript_id=Py17XNL_0101255.1;gene_name=PIR protein;locus_tag=Py17XNL_0101255;protein_id=Py17XNL_0101255.1-p1;product=PIR protein
Py17XNL_01	AUGUSTUS	exon	78881	78915	.	-	.	ID=Py17XNL_0101255.1-exon3;Parent=Py17XNL_0101255.1;Name=Py17XNL_0101255.1-exon3;transcript_id=Py17XNL_0101255.1;gene_name=PIR protein;locus_tag=Py17XNL_0101255;protein_id=Py17XNL_0101255.1-p1;product=PIR protein
Py17XNL_01	AUGUSTUS	start_codon	78893	78895	.	-	0	ID=Py17XNL_0101255.1-start1;Parent=Py17XNL_0101255.1;Name=Py17XNL_0101255.1-start1;transcript_id=Py17XNL_0101255.1;gene_name=PIR protein;locus_tag=Py17XNL_0101255
Py17XNL_01	AUGUSTUS	five_prime_UTR	78896	78915	0.87	-	.	ID=Py17XNL_0101255.1-5UTR1;Parent=Py17XNL_0101255.1;Name=Py17XNL_0101255.1-5UTR1;transcript_id=Py17XNL_0101255.1;gene_name=PIR protein;locus_tag=Py17XNL_0101255
Py17XNL_01	AUGUSTUS	transcription_start_site	78915	78915	.	-	.	ID=Py17XNL_0101255.1-tss1;Parent=Py17XNL_0101255.1;Name=Py17XNL_0101255.1-tss1;transcript_id=Py17XNL_0101255.1;gene_name=PIR protein;locus_tag=Py17XNL_0101255
###
Py17XNL_01	AUGUSTUS	gene	81641	82895	0.35	-	.	ID=Py17XNL_0101256;gene_id=Py17XNL_0101256;gene_name=Py17XNL_0101256;Name=PIR protein;best_match=PY17X_0100200.1-p1;query_coverage=99.0;percentage_identity=100.0;locus_tag=Py17XNL_0101256
Py17XNL_01	AUGUSTUS	mRNA	81641	82895	0.35	-	.	ID=Py17XNL_0101256.1;Parent=Py17XNL_0101256;transcript_id=Py17XNL_0101256.1;gene_name=Py17XNL_0101256;Name=PIR protein.1;best_match=PY17X_0100200.1-p1;query_coverage=99.0;percentage_identity=100.0;locus_tag=Py17XNL_0101256;protein_id=Py17XNL_0101256.1-p1;product=PIR protein
Py17XNL_01	AUGUSTUS	transcription_end_site	81641	81641	.	-	.	ID=Py17XNL_0101256.1-tts1;Parent=Py17XNL_0101256.1;Name=Py17XNL_0101256.1-tts1;transcript_id=Py17XNL_0101256.1;gene_name=PIR protein;locus_tag=Py17XNL_0101256
Py17XNL_01	AUGUSTUS	three_prime_UTR	81641	81678	0.44	-	.	ID=Py17XNL_0101256.1-3UTR1;Parent=Py17XNL_0101256.1;Name=Py17XNL_0101256.1-3UTR1;transcript_id=Py17XNL_0101256.1;gene_name=PIR protein;locus_tag=Py17XNL_0101256
Py17XNL_01	AUGUSTUS	exon	81641	81744	.	-	.	ID=Py17XNL_0101256.1-exon1;Parent=Py17XNL_0101256.1;Name=Py17XNL_0101256.1-exon1;transcript_id=Py17XNL_0101256.1;gene_name=PIR protein;locus_tag=Py17XNL_0101256;protein_id=Py17XNL_0101256.1-p1;product=PIR protein
Py17XNL_01	AUGUSTUS	stop_codon	81679	81681	.	-	0	ID=Py17XNL_0101256.1-stop1;Parent=Py17XNL_0101256.1;Name=Py17XNL_0101256.1-stop1;transcript_id=Py17XNL_0101256.1;gene_name=PIR protein;locus_tag=Py17XNL_0101256
Py17XNL_01	AUGUSTUS	CDS	81679	81744	1	-	0	ID=Py17XNL_0101256.1-CDS1;Parent=Py17XNL_0101256.1;Name=Py17XNL_0101256.1-p1;transcript_id=Py17XNL_0101256.1;gene_name=PIR protein;locus_tag=Py17XNL_0101256;protein_id=Py17XNL_0101256.1-p1;product=PIR protein
Py17XNL_01	AUGUSTUS	intron	81745	81834	1	-	.	ID=Py17XNL_0101256.1-intron1;Parent=Py17XNL_0101256.1;Name=Py17XNL_0101256.1-intron1;transcript_id=Py17XNL_0101256.1;gene_name=PIR protein;locus_tag=Py17XNL_0101256
Py17XNL_01	AUGUSTUS	CDS	81835	82719	1	-	0	ID=Py17XNL_0101256.1-CDS2;Parent=Py17XNL_0101256.1;Name=Py17XNL_0101256.1-p1;transcript_id=Py17XNL_0101256.1;gene_name=PIR protein;locus_tag=Py17XNL_0101256;protein_id=Py17XNL_0101256.1-p1;product=PIR protein
Py17XNL_01	AUGUSTUS	exon	81835	82719	.	-	.	ID=Py17XNL_0101256.1-exon2;Parent=Py17XNL_0101256.1;Name=Py17XNL_0101256.1-exon2;transcript_id=Py17XNL_0101256.1;gene_name=PIR protein;locus_tag=Py17XNL_0101256;protein_id=Py17XNL_0101256.1-p1;product=PIR protein
Py17XNL_01	AUGUSTUS	intron	82720	82856	1	-	.	ID=Py17XNL_0101256.1-intron2;Parent=Py17XNL_0101256.1;Name=Py17XNL_0101256.1-intron2;transcript_id=Py17XNL_0101256.1;gene_name=PIR protein;locus_tag=Py17XNL_0101256
Py17XNL_01	AUGUSTUS	CDS	82857	82871	1	-	0	ID=Py17XNL_0101256.1-CDS3;Parent=Py17XNL_0101256.1;Name=Py17XNL_0101256.1-p1;transcript_id=Py17XNL_0101256.1;gene_name=PIR protein;locus_tag=Py17XNL_0101256;protein_id=Py17XNL_0101256.1-p1;product=PIR protein
Py17XNL_01	AUGUSTUS	exon	82857	82895	.	-	.	ID=Py17XNL_0101256.1-exon3;Parent=Py17XNL_0101256.1;Name=Py17XNL_0101256.1-exon3;transcript_id=Py17XNL_0101256.1;gene_name=PIR protein;locus_tag=Py17XNL_0101256;protein_id=Py17XNL_0101256.1-p1;product=PIR protein
Py17XNL_01	AUGUSTUS	start_codon	82869	82871	.	-	0	ID=Py17XNL_0101256.1-start1;Parent=Py17XNL_0101256.1;Name=Py17XNL_0101256.1-start1;transcript_id=Py17XNL_0101256.1;gene_name=PIR protein;locus_tag=Py17XNL_0101256
Py17XNL_01	AUGUSTUS	five_prime_UTR	82872	82895	0.75	-	.	ID=Py17XNL_0101256.1-5UTR1;Parent=Py17XNL_0101256.1;Name=Py17XNL_0101256.1-5UTR1;transcript_id=Py17XNL_0101256.1;gene_name=PIR protein;locus_tag=Py17XNL_0101256
Py17XNL_01	AUGUSTUS	transcription_start_site	82895	82895	.	-	.	ID=Py17XNL_0101256.1-tss1;Parent=Py17XNL_0101256.1;Name=Py17XNL_0101256.1-tss1;transcript_id=Py17XNL_0101256.1;gene_name=PIR protein;locus_tag=Py17XNL_0101256
###
Py17XNL_01	AUGUSTUS	gene	85107	86575	0.08	-	.	ID=Py17XNL_0101257;gene_id=Py17XNL_0101257;gene_name=Py17XNL_0101257;Name=PIR protein;best_match=PY17X_0100300.1-p1;query_coverage=99.0;percentage_identity=100.0;locus_tag=Py17XNL_0101257
Py17XNL_01	AUGUSTUS	mRNA	85107	86575	0.08	-	.	ID=Py17XNL_0101257.1;Parent=Py17XNL_0101257;transcript_id=Py17XNL_0101257.1;gene_name=Py17XNL_0101257;Name=PIR protein.1;best_match=PY17X_0100300.1-p1;query_coverage=99.0;percentage_identity=100.0;locus_tag=Py17XNL_0101257;protein_id=Py17XNL_0101257.1-p1;product=PIR protein
Py17XNL_01	AUGUSTUS	transcription_end_site	85107	85107	.	-	.	ID=Py17XNL_0101257.1-tts1;Parent=Py17XNL_0101257.1;Name=Py17XNL_0101257.1-tts1;transcript_id=Py17XNL_0101257.1;gene_name=PIR protein;locus_tag=Py17XNL_0101257
Py17XNL_01	AUGUSTUS	three_prime_UTR	85107	85192	0.22	-	.	ID=Py17XNL_0101257.1-3UTR1;Parent=Py17XNL_0101257.1;Name=Py17XNL_0101257.1-3UTR1;transcript_id=Py17XNL_0101257.1;gene_name=PIR protein;locus_tag=Py17XNL_0101257
Py17XNL_01	AUGUSTUS	exon	85107	85258	.	-	.	ID=Py17XNL_0101257.1-exon1;Parent=Py17XNL_0101257.1;Name=Py17XNL_0101257.1-exon1;transcript_id=Py17XNL_0101257.1;gene_name=PIR protein;locus_tag=Py17XNL_0101257;protein_id=Py17XNL_0101257.1-p1;product=PIR protein
Py17XNL_01	AUGUSTUS	stop_codon	85193	85195	.	-	0	ID=Py17XNL_0101257.1-stop1;Parent=Py17XNL_0101257.1;Name=Py17XNL_0101257.1-stop1;transcript_id=Py17XNL_0101257.1;gene_name=PIR protein;locus_tag=Py17XNL_0101257
Py17XNL_01	AUGUSTUS	CDS	85193	85258	1	-	0	ID=Py17XNL_0101257.1-CDS1;Parent=Py17XNL_0101257.1;Name=Py17XNL_0101257.1-p1;transcript_id=Py17XNL_0101257.1;gene_name=PIR protein;locus_tag=Py17XNL_0101257;protein_id=Py17XNL_0101257.1-p1;product=PIR protein
Py17XNL_01	AUGUSTUS	intron	85259	85346	1	-	.	ID=Py17XNL_0101257.1-intron1;Parent=Py17XNL_0101257.1;Name=Py17XNL_0101257.1-intron1;transcript_id=Py17XNL_0101257.1;gene_name=PIR protein;locus_tag=Py17XNL_0101257
Py17XNL_01	AUGUSTUS	CDS	85347	86210	1	-	0	ID=Py17XNL_0101257.1-CDS2;Parent=Py17XNL_0101257.1;Name=Py17XNL_0101257.1-p1;transcript_id=Py17XNL_0101257.1;gene_name=PIR protein;locus_tag=Py17XNL_0101257;protein_id=Py17XNL_0101257.1-p1;product=PIR protein
Py17XNL_01	AUGUSTUS	exon	85347	86210	.	-	.	ID=Py17XNL_0101257.1-exon2;Parent=Py17XNL_0101257.1;Name=Py17XNL_0101257.1-exon2;transcript_id=Py17XNL_0101257.1;gene_name=PIR protein;locus_tag=Py17XNL_0101257;protein_id=Py17XNL_0101257.1-p1;product=PIR protein
Py17XNL_01	AUGUSTUS	intron	86211	86335	1	-	.	ID=Py17XNL_0101257.1-intron2;Parent=Py17XNL_0101257.1;Name=Py17XNL_0101257.1-intron2;transcript_id=Py17XNL_0101257.1;gene_name=PIR protein;locus_tag=Py17XNL_0101257
Py17XNL_01	AUGUSTUS	CDS	86336	86353	0.89	-	0	ID=Py17XNL_0101257.1-CDS3;Parent=Py17XNL_0101257.1;Name=Py17XNL_0101257.1-p1;transcript_id=Py17XNL_0101257.1;gene_name=PIR protein;locus_tag=Py17XNL_0101257;protein_id=Py17XNL_0101257.1-p1;product=PIR protein
Py17XNL_01	AUGUSTUS	exon	86336	86575	.	-	.	ID=Py17XNL_0101257.1-exon3;Parent=Py17XNL_0101257.1;Name=Py17XNL_0101257.1-exon3;transcript_id=Py17XNL_0101257.1;gene_name=PIR protein;locus_tag=Py17XNL_0101257;protein_id=Py17XNL_0101257.1-p1;product=PIR protein
Py17XNL_01	AUGUSTUS	start_codon	86351	86353	.	-	0	ID=Py17XNL_0101257.1-start1;Parent=Py17XNL_0101257.1;Name=Py17XNL_0101257.1-start1;transcript_id=Py17XNL_0101257.1;gene_name=PIR protein;locus_tag=Py17XNL_0101257
Py17XNL_01	AUGUSTUS	five_prime_UTR	86354	86575	0.34	-	.	ID=Py17XNL_0101257.1-5UTR1;Parent=Py17XNL_0101257.1;Name=Py17XNL_0101257.1-5UTR1;transcript_id=Py17XNL_0101257.1;gene_name=PIR protein;locus_tag=Py17XNL_0101257
Py17XNL_01	AUGUSTUS	transcription_start_site	86575	86575	.	-	.	ID=Py17XNL_0101257.1-tss1;Parent=Py17XNL_0101257.1;Name=Py17XNL_0101257.1-tss1;transcript_id=Py17XNL_0101257.1;gene_name=PIR protein;locus_tag=Py17XNL_0101257
###
Py17XNL_01	AUGUSTUS	gene	88674	89895	0.52	-	.	ID=Py17XNL_0101258;gene_id=Py17XNL_0101258;gene_name=Py17XNL_0101258;Name=PIR protein;best_match=PY17X_0100400.1-p1;query_coverage=99.0;percentage_identity=100.0;locus_tag=Py17XNL_0101258
Py17XNL_01	AUGUSTUS	mRNA	88674	89895	0.52	-	.	ID=Py17XNL_0101258.1;Parent=Py17XNL_0101258;transcript_id=Py17XNL_0101258.1;gene_name=Py17XNL_0101258;Name=PIR protein.1;best_match=PY17X_0100400.1-p1;query_coverage=99.0;percentage_identity=100.0;locus_tag=Py17XNL_0101258;protein_id=Py17XNL_0101258.1-p1;product=PIR protein
Py17XNL_01	AUGUSTUS	transcription_end_site	88674	88674	.	-	.	ID=Py17XNL_0101258.1-tts1;Parent=Py17XNL_0101258.1;Name=Py17XNL_0101258.1-tts1;transcript_id=Py17XNL_0101258.1;gene_name=PIR protein;locus_tag=Py17XNL_0101258
Py17XNL_01	AUGUSTUS	three_prime_UTR	88674	88729	0.56	-	.	ID=Py17XNL_0101258.1-3UTR1;Parent=Py17XNL_0101258.1;Name=Py17XNL_0101258.1-3UTR1;transcript_id=Py17XNL_0101258.1;gene_name=PIR protein;locus_tag=Py17XNL_0101258
Py17XNL_01	AUGUSTUS	exon	88674	88816	.	-	.	ID=Py17XNL_0101258.1-exon1;Parent=Py17XNL_0101258.1;Name=Py17XNL_0101258.1-exon1;transcript_id=Py17XNL_0101258.1;gene_name=PIR protein;locus_tag=Py17XNL_0101258;protein_id=Py17XNL_0101258.1-p1;product=PIR protein
Py17XNL_01	AUGUSTUS	stop_codon	88730	88732	.	-	0	ID=Py17XNL_0101258.1-stop1;Parent=Py17XNL_0101258.1;Name=Py17XNL_0101258.1-stop1;transcript_id=Py17XNL_0101258.1;gene_name=PIR protein;locus_tag=Py17XNL_0101258
Py17XNL_01	AUGUSTUS	CDS	88730	88816	1	-	0	ID=Py17XNL_0101258.1-CDS1;Parent=Py17XNL_0101258.1;Name=Py17XNL_0101258.1-p1;transcript_id=Py17XNL_0101258.1;gene_name=PIR protein;locus_tag=Py17XNL_0101258;protein_id=Py17XNL_0101258.1-p1;product=PIR protein
Py17XNL_01	AUGUSTUS	intron	88817	88901	1	-	.	ID=Py17XNL_0101258.1-intron1;Parent=Py17XNL_0101258.1;Name=Py17XNL_0101258.1-intron1;transcript_id=Py17XNL_0101258.1;gene_name=PIR protein;locus_tag=Py17XNL_0101258
Py17XNL_01	AUGUSTUS	CDS	88902	89720	1	-	0	ID=Py17XNL_0101258.1-CDS2;Parent=Py17XNL_0101258.1;Name=Py17XNL_0101258.1-p1;transcript_id=Py17XNL_0101258.1;gene_name=PIR protein;locus_tag=Py17XNL_0101258;protein_id=Py17XNL_0101258.1-p1;product=PIR protein
Py17XNL_01	AUGUSTUS	exon	88902	89720	.	-	.	ID=Py17XNL_0101258.1-exon2;Parent=Py17XNL_0101258.1;Name=Py17XNL_0101258.1-exon2;transcript_id=Py17XNL_0101258.1;gene_name=PIR protein;locus_tag=Py17XNL_0101258;protein_id=Py17XNL_0101258.1-p1;product=PIR protein
Py17XNL_01	AUGUSTUS	intron	89721	89853	1	-	.	ID=Py17XNL_0101258.1-intron2;Parent=Py17XNL_0101258.1;Name=Py17XNL_0101258.1-intron2;transcript_id=Py17XNL_0101258.1;gene_name=PIR protein;locus_tag=Py17XNL_0101258
Py17XNL_01	AUGUSTUS	CDS	89854	89868	1	-	0	ID=Py17XNL_0101258.1-CDS3;Parent=Py17XNL_0101258.1;Name=Py17XNL_0101258.1-p1;transcript_id=Py17XNL_0101258.1;gene_name=PIR protein;locus_tag=Py17XNL_0101258;protein_id=Py17XNL_0101258.1-p1;product=PIR protein
Py17XNL_01	AUGUSTUS	exon	89854	89895	.	-	.	ID=Py17XNL_0101258.1-exon3;Parent=Py17XNL_0101258.1;Name=Py17XNL_0101258.1-exon3;transcript_id=Py17XNL_0101258.1;gene_name=PIR protein;locus_tag=Py17XNL_0101258;protein_id=Py17XNL_0101258.1-p1;product=PIR protein
Py17XNL_01	AUGUSTUS	start_codon	89866	89868	.	-	0	ID=Py17XNL_0101258.1-start1;Parent=Py17XNL_0101258.1;Name=Py17XNL_0101258.1-start1;transcript_id=Py17XNL_0101258.1;gene_name=PIR protein;locus_tag=Py17XNL_0101258
Py17XNL_01	AUGUSTUS	five_prime_UTR	89869	89895	0.96	-	.	ID=Py17XNL_0101258.1-5UTR1;Parent=Py17XNL_0101258.1;Name=Py17XNL_0101258.1-5UTR1;transcript_id=Py17XNL_0101258.1;gene_name=PIR protein;locus_tag=Py17XNL_0101258
Py17XNL_01	AUGUSTUS	transcription_start_site	89895	89895	.	-	.	ID=Py17XNL_0101258.1-tss1;Parent=Py17XNL_0101258.1;Name=Py17XNL_0101258.1-tss1;transcript_id=Py17XNL_0101258.1;gene_name=PIR protein;locus_tag=Py17XNL_0101258
###
Py17XNL_01	AUGUSTUS	gene	92683	93915	0.58	-	.	ID=Py17XNL_0101259;gene_id=Py17XNL_0101259;gene_name=Py17XNL_0101259;Name=PIR protein;best_match=PY17X_0100500.1-p1;query_coverage=99.0;percentage_identity=100.0;locus_tag=Py17XNL_0101259
Py17XNL_01	AUGUSTUS	mRNA	92683	93915	0.58	-	.	ID=Py17XNL_0101259.1;Parent=Py17XNL_0101259;transcript_id=Py17XNL_0101259.1;gene_name=Py17XNL_0101259;Name=PIR protein.1;best_match=PY17X_0100500.1-p1;query_coverage=99.0;percentage_identity=100.0;locus_tag=Py17XNL_0101259;protein_id=Py17XNL_0101259.1-p1;product=PIR protein
Py17XNL_01	AUGUSTUS	transcription_end_site	92683	92683	.	-	.	ID=Py17XNL_0101259.1-tts1;Parent=Py17XNL_0101259.1;Name=Py17XNL_0101259.1-tts1;transcript_id=Py17XNL_0101259.1;gene_name=PIR protein;locus_tag=Py17XNL_0101259
Py17XNL_01	AUGUSTUS	three_prime_UTR	92683	92704	0.61	-	.	ID=Py17XNL_0101259.1-3UTR1;Parent=Py17XNL_0101259.1;Name=Py17XNL_0101259.1-3UTR1;transcript_id=Py17XNL_0101259.1;gene_name=PIR protein;locus_tag=Py17XNL_0101259
Py17XNL_01	AUGUSTUS	exon	92683	92770	.	-	.	ID=Py17XNL_0101259.1-exon1;Parent=Py17XNL_0101259.1;Name=Py17XNL_0101259.1-exon1;transcript_id=Py17XNL_0101259.1;gene_name=PIR protein;locus_tag=Py17XNL_0101259;protein_id=Py17XNL_0101259.1-p1;product=PIR protein
Py17XNL_01	AUGUSTUS	stop_codon	92705	92707	.	-	0	ID=Py17XNL_0101259.1-stop1;Parent=Py17XNL_0101259.1;Name=Py17XNL_0101259.1-stop1;transcript_id=Py17XNL_0101259.1;gene_name=PIR protein;locus_tag=Py17XNL_0101259
Py17XNL_01	AUGUSTUS	CDS	92705	92770	1	-	0	ID=Py17XNL_0101259.1-CDS1;Parent=Py17XNL_0101259.1;Name=Py17XNL_0101259.1-p1;transcript_id=Py17XNL_0101259.1;gene_name=PIR protein;locus_tag=Py17XNL_0101259;protein_id=Py17XNL_0101259.1-p1;product=PIR protein
Py17XNL_01	AUGUSTUS	intron	92771	92853	1	-	.	ID=Py17XNL_0101259.1-intron1;Parent=Py17XNL_0101259.1;Name=Py17XNL_0101259.1-intron1;transcript_id=Py17XNL_0101259.1;gene_name=PIR protein;locus_tag=Py17XNL_0101259
Py17XNL_01	AUGUSTUS	CDS	92854	93693	1	-	0	ID=Py17XNL_0101259.1-CDS2;Parent=Py17XNL_0101259.1;Name=Py17XNL_0101259.1-p1;transcript_id=Py17XNL_0101259.1;gene_name=PIR protein;locus_tag=Py17XNL_0101259;protein_id=Py17XNL_0101259.1-p1;product=PIR protein
Py17XNL_01	AUGUSTUS	exon	92854	93693	.	-	.	ID=Py17XNL_0101259.1-exon2;Parent=Py17XNL_0101259.1;Name=Py17XNL_0101259.1-exon2;transcript_id=Py17XNL_0101259.1;gene_name=PIR protein;locus_tag=Py17XNL_0101259;protein_id=Py17XNL_0101259.1-p1;product=PIR protein
Py17XNL_01	AUGUSTUS	intron	93694	93814	1	-	.	ID=Py17XNL_0101259.1-intron2;Parent=Py17XNL_0101259.1;Name=Py17XNL_0101259.1-intron2;transcript_id=Py17XNL_0101259.1;gene_name=PIR protein;locus_tag=Py17XNL_0101259
Py17XNL_01	AUGUSTUS	CDS	93815	93829	1	-	0	ID=Py17XNL_0101259.1-CDS3;Parent=Py17XNL_0101259.1;Name=Py17XNL_0101259.1-p1;transcript_id=Py17XNL_0101259.1;gene_name=PIR protein;locus_tag=Py17XNL_0101259;protein_id=Py17XNL_0101259.1-p1;product=PIR protein
Py17XNL_01	AUGUSTUS	exon	93815	93915	.	-	.	ID=Py17XNL_0101259.1-exon3;Parent=Py17XNL_0101259.1;Name=Py17XNL_0101259.1-exon3;transcript_id=Py17XNL_0101259.1;gene_name=PIR protein;locus_tag=Py17XNL_0101259;protein_id=Py17XNL_0101259.1-p1;product=PIR protein
Py17XNL_01	AUGUSTUS	start_codon	93827	93829	.	-	0	ID=Py17XNL_0101259.1-start1;Parent=Py17XNL_0101259.1;Name=Py17XNL_0101259.1-start1;transcript_id=Py17XNL_0101259.1;gene_name=PIR protein;locus_tag=Py17XNL_0101259
Py17XNL_01	AUGUSTUS	five_prime_UTR	93830	93915	0.97	-	.	ID=Py17XNL_0101259.1-5UTR1;Parent=Py17XNL_0101259.1;Name=Py17XNL_0101259.1-5UTR1;transcript_id=Py17XNL_0101259.1;gene_name=PIR protein;locus_tag=Py17XNL_0101259
Py17XNL_01	AUGUSTUS	transcription_start_site	93915	93915	.	-	.	ID=Py17XNL_0101259.1-tss1;Parent=Py17XNL_0101259.1;Name=Py17XNL_0101259.1-tss1;transcript_id=Py17XNL_0101259.1;gene_name=PIR protein;locus_tag=Py17XNL_0101259
###
Py17XNL_01	AUGUSTUS	gene	96144	97365	0.15	-	.	ID=Py17XNL_0101260;gene_id=Py17XNL_0101260;gene_name=Py17XNL_0101260;Name=PIR protein;best_match=PY17X_0100600.1-p1;query_coverage=99.0;percentage_identity=100.0;locus_tag=Py17XNL_0101260
Py17XNL_01	AUGUSTUS	mRNA	96144	97365	0.15	-	.	ID=Py17XNL_0101260.1;Parent=Py17XNL_0101260;transcript_id=Py17XNL_0101260.1;gene_name=Py17XNL_0101260;Name=PIR protein.1;best_match=PY17X_0100600.1-p1;query_coverage=99.0;percentage_identity=100.0;locus_tag=Py17XNL_0101260;protein_id=Py17XNL_0101260.1-p1;product=PIR protein
Py17XNL_01	AUGUSTUS	transcription_end_site	96144	96144	.	-	.	ID=Py17XNL_0101260.1-tts1;Parent=Py17XNL_0101260.1;Name=Py17XNL_0101260.1-tts1;transcript_id=Py17XNL_0101260.1;gene_name=PIR protein;locus_tag=Py17XNL_0101260
Py17XNL_01	AUGUSTUS	three_prime_UTR	96144	96174	0.38	-	.	ID=Py17XNL_0101260.1-3UTR1;Parent=Py17XNL_0101260.1;Name=Py17XNL_0101260.1-3UTR1;transcript_id=Py17XNL_0101260.1;gene_name=PIR protein;locus_tag=Py17XNL_0101260
Py17XNL_01	AUGUSTUS	exon	96144	96246	.	-	.	ID=Py17XNL_0101260.1-exon1;Parent=Py17XNL_0101260.1;Name=Py17XNL_0101260.1-exon1;transcript_id=Py17XNL_0101260.1;gene_name=PIR protein;locus_tag=Py17XNL_0101260;protein_id=Py17XNL_0101260.1-p1;product=PIR protein
Py17XNL_01	AUGUSTUS	stop_codon	96175	96177	.	-	0	ID=Py17XNL_0101260.1-stop1;Parent=Py17XNL_0101260.1;Name=Py17XNL_0101260.1-stop1;transcript_id=Py17XNL_0101260.1;gene_name=PIR protein;locus_tag=Py17XNL_0101260
Py17XNL_01	AUGUSTUS	CDS	96175	96246	1	-	0	ID=Py17XNL_0101260.1-CDS1;Parent=Py17XNL_0101260.1;Name=Py17XNL_0101260.1-p1;transcript_id=Py17XNL_0101260.1;gene_name=PIR protein;locus_tag=Py17XNL_0101260;protein_id=Py17XNL_0101260.1-p1;product=PIR protein
Py17XNL_01	AUGUSTUS	intron	96247	96350	1	-	.	ID=Py17XNL_0101260.1-intron1;Parent=Py17XNL_0101260.1;Name=Py17XNL_0101260.1-intron1;transcript_id=Py17XNL_0101260.1;gene_name=PIR protein;locus_tag=Py17XNL_0101260
Py17XNL_01	AUGUSTUS	CDS	96351	97190	1	-	0	ID=Py17XNL_0101260.1-CDS2;Parent=Py17XNL_0101260.1;Name=Py17XNL_0101260.1-p1;transcript_id=Py17XNL_0101260.1;gene_name=PIR protein;locus_tag=Py17XNL_0101260;protein_id=Py17XNL_0101260.1-p1;product=PIR protein
Py17XNL_01	AUGUSTUS	exon	96351	97190	.	-	.	ID=Py17XNL_0101260.1-exon2;Parent=Py17XNL_0101260.1;Name=Py17XNL_0101260.1-exon2;transcript_id=Py17XNL_0101260.1;gene_name=PIR protein;locus_tag=Py17XNL_0101260;protein_id=Py17XNL_0101260.1-p1;product=PIR protein
Py17XNL_01	AUGUSTUS	intron	97191	97329	1	-	.	ID=Py17XNL_0101260.1-intron2;Parent=Py17XNL_0101260.1;Name=Py17XNL_0101260.1-intron2;transcript_id=Py17XNL_0101260.1;gene_name=PIR protein;locus_tag=Py17XNL_0101260
Py17XNL_01	AUGUSTUS	CDS	97330	97344	1	-	0	ID=Py17XNL_0101260.1-CDS3;Parent=Py17XNL_0101260.1;Name=Py17XNL_0101260.1-p1;transcript_id=Py17XNL_0101260.1;gene_name=PIR protein;locus_tag=Py17XNL_0101260;protein_id=Py17XNL_0101260.1-p1;product=PIR protein
Py17XNL_01	AUGUSTUS	exon	97330	97365	.	-	.	ID=Py17XNL_0101260.1-exon3;Parent=Py17XNL_0101260.1;Name=Py17XNL_0101260.1-exon3;transcript_id=Py17XNL_0101260.1;gene_name=PIR protein;locus_tag=Py17XNL_0101260;protein_id=Py17XNL_0101260.1-p1;product=PIR protein
Py17XNL_01	AUGUSTUS	start_codon	97342	97344	.	-	0	ID=Py17XNL_0101260.1-start1;Parent=Py17XNL_0101260.1;Name=Py17XNL_0101260.1-start1;transcript_id=Py17XNL_0101260.1;gene_name=PIR protein;locus_tag=Py17XNL_0101260
Py17XNL_01	AUGUSTUS	five_prime_UTR	97345	97365	0.3	-	.	ID=Py17XNL_0101260.1-5UTR1;Parent=Py17XNL_0101260.1;Name=Py17XNL_0101260.1-5UTR1;transcript_id=Py17XNL_0101260.1;gene_name=PIR protein;locus_tag=Py17XNL_0101260
Py17XNL_01	AUGUSTUS	transcription_start_site	97365	97365	.	-	.	ID=Py17XNL_0101260.1-tss1;Parent=Py17XNL_0101260.1;Name=Py17XNL_0101260.1-tss1;transcript_id=Py17XNL_0101260.1;gene_name=PIR protein;locus_tag=Py17XNL_0101260
###
Py17XNL_01	AUGUSTUS	gene	99545	100755	0.53	-	.	ID=Py17XNL_0101261;gene_id=Py17XNL_0101261;gene_name=Py17XNL_0101261;Name=PIR protein;best_match=PY17X_0100700.1-p1;query_coverage=99.0;percentage_identity=100.0;locus_tag=Py17XNL_0101261
Py17XNL_01	AUGUSTUS	mRNA	99545	100755	0.53	-	.	ID=Py17XNL_0101261.1;Parent=Py17XNL_0101261;transcript_id=Py17XNL_0101261.1;gene_name=Py17XNL_0101261;Name=PIR protein.1;best_match=PY17X_0100700.1-p1;query_coverage=99.0;percentage_identity=100.0;locus_tag=Py17XNL_0101261;protein_id=Py17XNL_0101261.1-p1;product=PIR protein
Py17XNL_01	AUGUSTUS	transcription_end_site	99545	99545	.	-	.	ID=Py17XNL_0101261.1-tts1;Parent=Py17XNL_0101261.1;Name=Py17XNL_0101261.1-tts1;transcript_id=Py17XNL_0101261.1;gene_name=PIR protein;locus_tag=Py17XNL_0101261
Py17XNL_01	AUGUSTUS	three_prime_UTR	99545	99585	0.66	-	.	ID=Py17XNL_0101261.1-3UTR1;Parent=Py17XNL_0101261.1;Name=Py17XNL_0101261.1-3UTR1;transcript_id=Py17XNL_0101261.1;gene_name=PIR protein;locus_tag=Py17XNL_0101261
Py17XNL_01	AUGUSTUS	exon	99545	99684	.	-	.	ID=Py17XNL_0101261.1-exon1;Parent=Py17XNL_0101261.1;Name=Py17XNL_0101261.1-exon1;transcript_id=Py17XNL_0101261.1;gene_name=PIR protein;locus_tag=Py17XNL_0101261;protein_id=Py17XNL_0101261.1-p1;product=PIR protein
Py17XNL_01	AUGUSTUS	stop_codon	99586	99588	.	-	0	ID=Py17XNL_0101261.1-stop1;Parent=Py17XNL_0101261.1;Name=Py17XNL_0101261.1-stop1;transcript_id=Py17XNL_0101261.1;gene_name=PIR protein;locus_tag=Py17XNL_0101261
Py17XNL_01	AUGUSTUS	CDS	99586	99684	1	-	0	ID=Py17XNL_0101261.1-CDS1;Parent=Py17XNL_0101261.1;Name=Py17XNL_0101261.1-p1;transcript_id=Py17XNL_0101261.1;gene_name=PIR protein;locus_tag=Py17XNL_0101261;protein_id=Py17XNL_0101261.1-p1;product=PIR protein
Py17XNL_01	AUGUSTUS	intron	99685	99773	1	-	.	ID=Py17XNL_0101261.1-intron1;Parent=Py17XNL_0101261.1;Name=Py17XNL_0101261.1-intron1;transcript_id=Py17XNL_0101261.1;gene_name=PIR protein;locus_tag=Py17XNL_0101261
Py17XNL_01	AUGUSTUS	CDS	99774	100520	1	-	0	ID=Py17XNL_0101261.1-CDS2;Parent=Py17XNL_0101261.1;Name=Py17XNL_0101261.1-p1;transcript_id=Py17XNL_0101261.1;gene_name=PIR protein;locus_tag=Py17XNL_0101261;protein_id=Py17XNL_0101261.1-p1;product=PIR protein
Py17XNL_01	AUGUSTUS	exon	99774	100520	.	-	.	ID=Py17XNL_0101261.1-exon2;Parent=Py17XNL_0101261.1;Name=Py17XNL_0101261.1-exon2;transcript_id=Py17XNL_0101261.1;gene_name=PIR protein;locus_tag=Py17XNL_0101261;protein_id=Py17XNL_0101261.1-p1;product=PIR protein
Py17XNL_01	AUGUSTUS	intron	100521	100653	1	-	.	ID=Py17XNL_0101261.1-intron2;Parent=Py17XNL_0101261.1;Name=Py17XNL_0101261.1-intron2;transcript_id=Py17XNL_0101261.1;gene_name=PIR protein;locus_tag=Py17XNL_0101261
Py17XNL_01	AUGUSTUS	CDS	100654	100668	1	-	0	ID=Py17XNL_0101261.1-CDS3;Parent=Py17XNL_0101261.1;Name=Py17XNL_0101261.1-p1;transcript_id=Py17XNL_0101261.1;gene_name=PIR protein;locus_tag=Py17XNL_0101261;protein_id=Py17XNL_0101261.1-p1;product=PIR protein
Py17XNL_01	AUGUSTUS	exon	100654	100755	.	-	.	ID=Py17XNL_0101261.1-exon3;Parent=Py17XNL_0101261.1;Name=Py17XNL_0101261.1-exon3;transcript_id=Py17XNL_0101261.1;gene_name=PIR protein;locus_tag=Py17XNL_0101261;protein_id=Py17XNL_0101261.1-p1;product=PIR protein
Py17XNL_01	AUGUSTUS	start_codon	100666	100668	.	-	0	ID=Py17XNL_0101261.1-start1;Parent=Py17XNL_0101261.1;Name=Py17XNL_0101261.1-start1;transcript_id=Py17XNL_0101261.1;gene_name=PIR protein;locus_tag=Py17XNL_0101261
Py17XNL_01	AUGUSTUS	five_prime_UTR	100669	100755	0.74	-	.	ID=Py17XNL_0101261.1-5UTR1;Parent=Py17XNL_0101261.1;Name=Py17XNL_0101261.1-5UTR1;transcript_id=Py17XNL_0101261.1;gene_name=PIR protein;locus_tag=Py17XNL_0101261
Py17XNL_01	AUGUSTUS	transcription_start_site	100755	100755	.	-	.	ID=Py17XNL_0101261.1-tss1;Parent=Py17XNL_0101261.1;Name=Py17XNL_0101261.1-tss1;transcript_id=Py17XNL_0101261.1;gene_name=PIR protein;locus_tag=Py17XNL_0101261
###
Py17XNL_01	AUGUSTUS	gene	102891	104065	0.43	-	.	ID=Py17XNL_0101262;gene_id=Py17XNL_0101262;gene_name=Py17XNL_0101262;Name=PIR protein;best_match=PY17X_0100800.1-p1;query_coverage=99.0;percentage_identity=100.0;locus_tag=Py17XNL_0101262
Py17XNL_01	AUGUSTUS	mRNA	102891	104065	0.43	-	.	ID=Py17XNL_0101262.1;Parent=Py17XNL_0101262;transcript_id=Py17XNL_0101262.1;gene_name=Py17XNL_0101262;Name=PIR protein.1;best_match=PY17X_0100800.1-p1;query_coverage=99.0;percentage_identity=100.0;locus_tag=Py17XNL_0101262;protein_id=Py17XNL_0101262.1-p1;product=PIR protein
Py17XNL_01	AUGUSTUS	transcription_end_site	102891	102891	.	-	.	ID=Py17XNL_0101262.1-tts1;Parent=Py17XNL_0101262.1;Name=Py17XNL_0101262.1-tts1;transcript_id=Py17XNL_0101262.1;gene_name=PIR protein;locus_tag=Py17XNL_0101262
Py17XNL_01	AUGUSTUS	three_prime_UTR	102891	102947	0.55	-	.	ID=Py17XNL_0101262.1-3UTR1;Parent=Py17XNL_0101262.1;Name=Py17XNL_0101262.1-3UTR1;transcript_id=Py17XNL_0101262.1;gene_name=PIR protein;locus_tag=Py17XNL_0101262
Py17XNL_01	AUGUSTUS	exon	102891	103034	.	-	.	ID=Py17XNL_0101262.1-exon1;Parent=Py17XNL_0101262.1;Name=Py17XNL_0101262.1-exon1;transcript_id=Py17XNL_0101262.1;gene_name=PIR protein;locus_tag=Py17XNL_0101262;protein_id=Py17XNL_0101262.1-p1;product=PIR protein
Py17XNL_01	AUGUSTUS	stop_codon	102948	102950	.	-	0	ID=Py17XNL_0101262.1-stop1;Parent=Py17XNL_0101262.1;Name=Py17XNL_0101262.1-stop1;transcript_id=Py17XNL_0101262.1;gene_name=PIR protein;locus_tag=Py17XNL_0101262
Py17XNL_01	AUGUSTUS	CDS	102948	103034	1	-	0	ID=Py17XNL_0101262.1-CDS1;Parent=Py17XNL_0101262.1;Name=Py17XNL_0101262.1-p1;transcript_id=Py17XNL_0101262.1;gene_name=PIR protein;locus_tag=Py17XNL_0101262;protein_id=Py17XNL_0101262.1-p1;product=PIR protein
Py17XNL_01	AUGUSTUS	intron	103035	103122	1	-	.	ID=Py17XNL_0101262.1-intron1;Parent=Py17XNL_0101262.1;Name=Py17XNL_0101262.1-intron1;transcript_id=Py17XNL_0101262.1;gene_name=PIR protein;locus_tag=Py17XNL_0101262
Py17XNL_01	AUGUSTUS	CDS	103123	103887	1	-	0	ID=Py17XNL_0101262.1-CDS2;Parent=Py17XNL_0101262.1;Name=Py17XNL_0101262.1-p1;transcript_id=Py17XNL_0101262.1;gene_name=PIR protein;locus_tag=Py17XNL_0101262;protein_id=Py17XNL_0101262.1-p1;product=PIR protein
Py17XNL_01	AUGUSTUS	exon	103123	103887	.	-	.	ID=Py17XNL_0101262.1-exon2;Parent=Py17XNL_0101262.1;Name=Py17XNL_0101262.1-exon2;transcript_id=Py17XNL_0101262.1;gene_name=PIR protein;locus_tag=Py17XNL_0101262;protein_id=Py17XNL_0101262.1-p1;product=PIR protein
Py17XNL_01	AUGUSTUS	intron	103888	104026	1	-	.	ID=Py17XNL_0101262.1-intron2;Parent=Py17XNL_0101262.1;Name=Py17XNL_0101262.1-intron2;transcript_id=Py17XNL_0101262.1;gene_name=PIR protein;locus_tag=Py17XNL_0101262
Py17XNL_01	AUGUSTUS	CDS	104027	104041	1	-	0	ID=Py17XNL_0101262.1-CDS3;Parent=Py17XNL_0101262.1;Name=Py17XNL_0101262.1-p1;transcript_id=Py17XNL_0101262.1;gene_name=PIR protein;locus_tag=Py17XNL_0101262;protein_id=Py17XNL_0101262.1-p1;product=PIR protein
Py17XNL_01	AUGUSTUS	exon	104027	104065	.	-	.	ID=Py17XNL_0101262.1-exon3;Parent=Py17XNL_0101262.1;Name=Py17XNL_0101262.1-exon3;transcript_id=Py17XNL_0101262.1;gene_name=PIR protein;locus_tag=Py17XNL_0101262;protein_id=Py17XNL_0101262.1-p1;product=PIR protein
Py17XNL_01	AUGUSTUS	start_codon	104039	104041	.	-	0	ID=Py17XNL_0101262.1-start1;Parent=Py17XNL_0101262.1;Name=Py17XNL_0101262.1-start1;transcript_id=Py17XNL_0101262.1;gene_name=PIR protein;locus_tag=Py17XNL_0101262
Py17XNL_01	AUGUSTUS	five_prime_UTR	104042	104065	0.84	-	.	ID=Py17XNL_0101262.1-5UTR1;Parent=Py17XNL_0101262.1;Name=Py17XNL_0101262.1-5UTR1;transcript_id=Py17XNL_0101262.1;gene_name=PIR protein;locus_tag=Py17XNL_0101262
Py17XNL_01	AUGUSTUS	transcription_start_site	104065	104065	.	-	.	ID=Py17XNL_0101262.1-tss1;Parent=Py17XNL_0101262.1;Name=Py17XNL_0101262.1-tss1;transcript_id=Py17XNL_0101262.1;gene_name=PIR protein;locus_tag=Py17XNL_0101262
###
Py17XNL_01	AUGUSTUS	gene	106672	107845	0.48	-	.	ID=Py17XNL_0101263;gene_id=Py17XNL_0101263;gene_name=Py17XNL_0101263;Name=PIR protein;best_match=PY17X_0100900.1-p1;query_coverage=99.0;percentage_identity=100.0;locus_tag=Py17XNL_0101263
Py17XNL_01	AUGUSTUS	mRNA	106672	107845	0.48	-	.	ID=Py17XNL_0101263.1;Parent=Py17XNL_0101263;transcript_id=Py17XNL_0101263.1;gene_name=Py17XNL_0101263;Name=PIR protein.1;best_match=PY17X_0100900.1-p1;query_coverage=99.0;percentage_identity=100.0;locus_tag=Py17XNL_0101263;protein_id=Py17XNL_0101263.1-p1;product=PIR protein
Py17XNL_01	AUGUSTUS	transcription_end_site	106672	106672	.	-	.	ID=Py17XNL_0101263.1-tts1;Parent=Py17XNL_0101263.1;Name=Py17XNL_0101263.1-tts1;transcript_id=Py17XNL_0101263.1;gene_name=PIR protein;locus_tag=Py17XNL_0101263
Py17XNL_01	AUGUSTUS	three_prime_UTR	106672	106728	0.62	-	.	ID=Py17XNL_0101263.1-3UTR1;Parent=Py17XNL_0101263.1;Name=Py17XNL_0101263.1-3UTR1;transcript_id=Py17XNL_0101263.1;gene_name=PIR protein;locus_tag=Py17XNL_0101263
Py17XNL_01	AUGUSTUS	exon	106672	106815	.	-	.	ID=Py17XNL_0101263.1-exon1;Parent=Py17XNL_0101263.1;Name=Py17XNL_0101263.1-exon1;transcript_id=Py17XNL_0101263.1;gene_name=PIR protein;locus_tag=Py17XNL_0101263;protein_id=Py17XNL_0101263.1-p1;product=PIR protein
Py17XNL_01	AUGUSTUS	stop_codon	106729	106731	.	-	0	ID=Py17XNL_0101263.1-stop1;Parent=Py17XNL_0101263.1;Name=Py17XNL_0101263.1-stop1;transcript_id=Py17XNL_0101263.1;gene_name=PIR protein;locus_tag=Py17XNL_0101263
Py17XNL_01	AUGUSTUS	CDS	106729	106815	0.98	-	0	ID=Py17XNL_0101263.1-CDS1;Parent=Py17XNL_0101263.1;Name=Py17XNL_0101263.1-p1;transcript_id=Py17XNL_0101263.1;gene_name=PIR protein;locus_tag=Py17XNL_0101263;protein_id=Py17XNL_0101263.1-p1;product=PIR protein
Py17XNL_01	AUGUSTUS	intron	106816	106917	1	-	.	ID=Py17XNL_0101263.1-intron1;Parent=Py17XNL_0101263.1;Name=Py17XNL_0101263.1-intron1;transcript_id=Py17XNL_0101263.1;gene_name=PIR protein;locus_tag=Py17XNL_0101263
Py17XNL_01	AUGUSTUS	CDS	106918	107697	1	-	0	ID=Py17XNL_0101263.1-CDS2;Parent=Py17XNL_0101263.1;Name=Py17XNL_0101263.1-p1;transcript_id=Py17XNL_0101263.1;gene_name=PIR protein;locus_tag=Py17XNL_0101263;protein_id=Py17XNL_0101263.1-p1;product=PIR protein
Py17XNL_01	AUGUSTUS	exon	106918	107697	.	-	.	ID=Py17XNL_0101263.1-exon2;Parent=Py17XNL_0101263.1;Name=Py17XNL_0101263.1-exon2;transcript_id=Py17XNL_0101263.1;gene_name=PIR protein;locus_tag=Py17XNL_0101263;protein_id=Py17XNL_0101263.1-p1;product=PIR protein
Py17XNL_01	AUGUSTUS	intron	107698	107805	1	-	.	ID=Py17XNL_0101263.1-intron2;Parent=Py17XNL_0101263.1;Name=Py17XNL_0101263.1-intron2;transcript_id=Py17XNL_0101263.1;gene_name=PIR protein;locus_tag=Py17XNL_0101263
Py17XNL_01	AUGUSTUS	CDS	107806	107820	1	-	0	ID=Py17XNL_0101263.1-CDS3;Parent=Py17XNL_0101263.1;Name=Py17XNL_0101263.1-p1;transcript_id=Py17XNL_0101263.1;gene_name=PIR protein;locus_tag=Py17XNL_0101263;protein_id=Py17XNL_0101263.1-p1;product=PIR protein
Py17XNL_01	AUGUSTUS	exon	107806	107845	.	-	.	ID=Py17XNL_0101263.1-exon3;Parent=Py17XNL_0101263.1;Name=Py17XNL_0101263.1-exon3;transcript_id=Py17XNL_0101263.1;gene_name=PIR protein;locus_tag=Py17XNL_0101263;protein_id=Py17XNL_0101263.1-p1;product=PIR protein
Py17XNL_01	AUGUSTUS	start_codon	107818	107820	.	-	0	ID=Py17XNL_0101263.1-start1;Parent=Py17XNL_0101263.1;Name=Py17XNL_0101263.1-start1;transcript_id=Py17XNL_0101263.1;gene_name=PIR protein;locus_tag=Py17XNL_0101263
Py17XNL_01	AUGUSTUS	five_prime_UTR	107821	107845	0.73	-	.	ID=Py17XNL_0101263.1-5UTR1;Parent=Py17XNL_0101263.1;Name=Py17XNL_0101263.1-5UTR1;transcript_id=Py17XNL_0101263.1;gene_name=PIR protein;locus_tag=Py17XNL_0101263
Py17XNL_01	AUGUSTUS	transcription_start_site	107845	107845	.	-	.	ID=Py17XNL_0101263.1-tss1;Parent=Py17XNL_0101263.1;Name=Py17XNL_0101263.1-tss1;transcript_id=Py17XNL_0101263.1;gene_name=PIR protein;locus_tag=Py17XNL_0101263
###
Py17XNL_01	AUGUSTUS	gene	111546	113330	0.13	+	.	ID=Py17XNL_0101264;gene_id=Py17XNL_0101264;gene_name=Py17XNL_0101264;Name=fam-a protein;best_match=PY17X_0101000.1-p1;query_coverage=99.0;percentage_identity=100.0;locus_tag=Py17XNL_0101264
Py17XNL_01	AUGUSTUS	mRNA	111546	113330	0.13	+	.	ID=Py17XNL_0101264.1;Parent=Py17XNL_0101264;transcript_id=Py17XNL_0101264.1;gene_name=Py17XNL_0101264;Name=fam-a protein.1;best_match=PY17X_0101000.1-p1;query_coverage=99.0;percentage_identity=100.0;locus_tag=Py17XNL_0101264;protein_id=Py17XNL_0101264.1-p1;product=fam-a protein
Py17XNL_01	AUGUSTUS	transcription_start_site	111546	111546	.	+	.	ID=Py17XNL_0101264.1-tss1;Parent=Py17XNL_0101264.1;Name=Py17XNL_0101264.1-tss1;transcript_id=Py17XNL_0101264.1;gene_name=fam-a protein;locus_tag=Py17XNL_0101264
Py17XNL_01	AUGUSTUS	five_prime_UTR	111546	111687	0.29	+	.	ID=Py17XNL_0101264.1-5UTR1;Parent=Py17XNL_0101264.1;Name=Py17XNL_0101264.1-5UTR1;transcript_id=Py17XNL_0101264.1;gene_name=fam-a protein;locus_tag=Py17XNL_0101264
Py17XNL_01	AUGUSTUS	exon	111546	111866	.	+	.	ID=Py17XNL_0101264.1-exon1;Parent=Py17XNL_0101264.1;Name=Py17XNL_0101264.1-exon1;transcript_id=Py17XNL_0101264.1;gene_name=fam-a protein;locus_tag=Py17XNL_0101264;protein_id=Py17XNL_0101264.1-p1;product=fam-a protein
Py17XNL_01	AUGUSTUS	start_codon	111688	111690	.	+	0	ID=Py17XNL_0101264.1-start1;Parent=Py17XNL_0101264.1;Name=Py17XNL_0101264.1-start1;transcript_id=Py17XNL_0101264.1;gene_name=fam-a protein;locus_tag=Py17XNL_0101264
Py17XNL_01	AUGUSTUS	CDS	111688	111866	1	+	0	ID=Py17XNL_0101264.1-CDS1;Parent=Py17XNL_0101264.1;Name=Py17XNL_0101264.1-p1;transcript_id=Py17XNL_0101264.1;gene_name=fam-a protein;locus_tag=Py17XNL_0101264;protein_id=Py17XNL_0101264.1-p1;product=fam-a protein
Py17XNL_01	AUGUSTUS	intron	111867	112009	1	+	.	ID=Py17XNL_0101264.1-intron1;Parent=Py17XNL_0101264.1;Name=Py17XNL_0101264.1-intron1;transcript_id=Py17XNL_0101264.1;gene_name=fam-a protein;locus_tag=Py17XNL_0101264
Py17XNL_01	AUGUSTUS	CDS	112010	112247	1	+	1	ID=Py17XNL_0101264.1-CDS2;Parent=Py17XNL_0101264.1;Name=Py17XNL_0101264.1-p1;transcript_id=Py17XNL_0101264.1;gene_name=fam-a protein;locus_tag=Py17XNL_0101264;protein_id=Py17XNL_0101264.1-p1;product=fam-a protein
Py17XNL_01	AUGUSTUS	exon	112010	112247	.	+	.	ID=Py17XNL_0101264.1-exon2;Parent=Py17XNL_0101264.1;Name=Py17XNL_0101264.1-exon2;transcript_id=Py17XNL_0101264.1;gene_name=fam-a protein;locus_tag=Py17XNL_0101264;protein_id=Py17XNL_0101264.1-p1;product=fam-a protein
Py17XNL_01	AUGUSTUS	intron	112248	112341	1	+	.	ID=Py17XNL_0101264.1-intron2;Parent=Py17XNL_0101264.1;Name=Py17XNL_0101264.1-intron2;transcript_id=Py17XNL_0101264.1;gene_name=fam-a protein;locus_tag=Py17XNL_0101264
Py17XNL_01	AUGUSTUS	CDS	112342	112411	1	+	0	ID=Py17XNL_0101264.1-CDS3;Parent=Py17XNL_0101264.1;Name=Py17XNL_0101264.1-p1;transcript_id=Py17XNL_0101264.1;gene_name=fam-a protein;locus_tag=Py17XNL_0101264;protein_id=Py17XNL_0101264.1-p1;product=fam-a protein
Py17XNL_01	AUGUSTUS	exon	112342	112411	.	+	.	ID=Py17XNL_0101264.1-exon3;Parent=Py17XNL_0101264.1;Name=Py17XNL_0101264.1-exon3;transcript_id=Py17XNL_0101264.1;gene_name=fam-a protein;locus_tag=Py17XNL_0101264;protein_id=Py17XNL_0101264.1-p1;product=fam-a protein
Py17XNL_01	AUGUSTUS	intron	112412	112580	1	+	.	ID=Py17XNL_0101264.1-intron3;Parent=Py17XNL_0101264.1;Name=Py17XNL_0101264.1-intron3;transcript_id=Py17XNL_0101264.1;gene_name=fam-a protein;locus_tag=Py17XNL_0101264
Py17XNL_01	AUGUSTUS	CDS	112581	112690	1	+	2	ID=Py17XNL_0101264.1-CDS4;Parent=Py17XNL_0101264.1;Name=Py17XNL_0101264.1-p1;transcript_id=Py17XNL_0101264.1;gene_name=fam-a protein;locus_tag=Py17XNL_0101264;protein_id=Py17XNL_0101264.1-p1;product=fam-a protein
Py17XNL_01	AUGUSTUS	exon	112581	112690	.	+	.	ID=Py17XNL_0101264.1-exon4;Parent=Py17XNL_0101264.1;Name=Py17XNL_0101264.1-exon4;transcript_id=Py17XNL_0101264.1;gene_name=fam-a protein;locus_tag=Py17XNL_0101264;protein_id=Py17XNL_0101264.1-p1;product=fam-a protein
Py17XNL_01	AUGUSTUS	intron	112691	112770	1	+	.	ID=Py17XNL_0101264.1-intron4;Parent=Py17XNL_0101264.1;Name=Py17XNL_0101264.1-intron4;transcript_id=Py17XNL_0101264.1;gene_name=fam-a protein;locus_tag=Py17XNL_0101264
Py17XNL_01	AUGUSTUS	CDS	112771	113004	1	+	0	ID=Py17XNL_0101264.1-CDS5;Parent=Py17XNL_0101264.1;Name=Py17XNL_0101264.1-p1;transcript_id=Py17XNL_0101264.1;gene_name=fam-a protein;locus_tag=Py17XNL_0101264;protein_id=Py17XNL_0101264.1-p1;product=fam-a protein
Py17XNL_01	AUGUSTUS	exon	112771	113004	.	+	.	ID=Py17XNL_0101264.1-exon5;Parent=Py17XNL_0101264.1;Name=Py17XNL_0101264.1-exon5;transcript_id=Py17XNL_0101264.1;gene_name=fam-a protein;locus_tag=Py17XNL_0101264;protein_id=Py17XNL_0101264.1-p1;product=fam-a protein
Py17XNL_01	AUGUSTUS	intron	113005	113159	1	+	.	ID=Py17XNL_0101264.1-intron5;Parent=Py17XNL_0101264.1;Name=Py17XNL_0101264.1-intron5;transcript_id=Py17XNL_0101264.1;gene_name=fam-a protein;locus_tag=Py17XNL_0101264
Py17XNL_01	AUGUSTUS	CDS	113160	113234	1	+	0	ID=Py17XNL_0101264.1-CDS6;Parent=Py17XNL_0101264.1;Name=Py17XNL_0101264.1-p1;transcript_id=Py17XNL_0101264.1;gene_name=fam-a protein;locus_tag=Py17XNL_0101264;protein_id=Py17XNL_0101264.1-p1;product=fam-a protein
Py17XNL_01	AUGUSTUS	exon	113160	113330	.	+	.	ID=Py17XNL_0101264.1-exon6;Parent=Py17XNL_0101264.1;Name=Py17XNL_0101264.1-exon6;transcript_id=Py17XNL_0101264.1;gene_name=fam-a protein;locus_tag=Py17XNL_0101264;protein_id=Py17XNL_0101264.1-p1;product=fam-a protein
Py17XNL_01	AUGUSTUS	stop_codon	113232	113234	.	+	0	ID=Py17XNL_0101264.1-stop1;Parent=Py17XNL_0101264.1;Name=Py17XNL_0101264.1-stop1;transcript_id=Py17XNL_0101264.1;gene_name=fam-a protein;locus_tag=Py17XNL_0101264
Py17XNL_01	AUGUSTUS	three_prime_UTR	113235	113330	0.5	+	.	ID=Py17XNL_0101264.1-3UTR1;Parent=Py17XNL_0101264.1;Name=Py17XNL_0101264.1-3UTR1;transcript_id=Py17XNL_0101264.1;gene_name=fam-a protein;locus_tag=Py17XNL_0101264
Py17XNL_01	AUGUSTUS	transcription_end_site	113330	113330	.	+	.	ID=Py17XNL_0101264.1-tts1;Parent=Py17XNL_0101264.1;Name=Py17XNL_0101264.1-tts1;transcript_id=Py17XNL_0101264.1;gene_name=fam-a protein;locus_tag=Py17XNL_0101264
###
Py17XNL_01	AUGUSTUS	gene	113812	115105	0.66	-	.	ID=Py17XNL_0101265;gene_id=Py17XNL_0101265;gene_name=Py17XNL_0101265;Name=PIR protein;best_match=PY17X_0101100.1-p1;query_coverage=99.0;percentage_identity=100.0;locus_tag=Py17XNL_0101265
Py17XNL_01	AUGUSTUS	mRNA	113812	115105	0.66	-	.	ID=Py17XNL_0101265.1;Parent=Py17XNL_0101265;transcript_id=Py17XNL_0101265.1;gene_name=Py17XNL_0101265;Name=PIR protein.1;best_match=PY17X_0101100.1-p1;query_coverage=99.0;percentage_identity=100.0;locus_tag=Py17XNL_0101265;protein_id=Py17XNL_0101265.1-p1;product=PIR protein
Py17XNL_01	AUGUSTUS	transcription_end_site	113812	113812	.	-	.	ID=Py17XNL_0101265.1-tts1;Parent=Py17XNL_0101265.1;Name=Py17XNL_0101265.1-tts1;transcript_id=Py17XNL_0101265.1;gene_name=PIR protein;locus_tag=Py17XNL_0101265
Py17XNL_01	AUGUSTUS	three_prime_UTR	113812	113834	0.7	-	.	ID=Py17XNL_0101265.1-3UTR1;Parent=Py17XNL_0101265.1;Name=Py17XNL_0101265.1-3UTR1;transcript_id=Py17XNL_0101265.1;gene_name=PIR protein;locus_tag=Py17XNL_0101265
Py17XNL_01	AUGUSTUS	exon	113812	113897	.	-	.	ID=Py17XNL_0101265.1-exon1;Parent=Py17XNL_0101265.1;Name=Py17XNL_0101265.1-exon1;transcript_id=Py17XNL_0101265.1;gene_name=PIR protein;locus_tag=Py17XNL_0101265;protein_id=Py17XNL_0101265.1-p1;product=PIR protein
Py17XNL_01	AUGUSTUS	stop_codon	113835	113837	.	-	0	ID=Py17XNL_0101265.1-stop1;Parent=Py17XNL_0101265.1;Name=Py17XNL_0101265.1-stop1;transcript_id=Py17XNL_0101265.1;gene_name=PIR protein;locus_tag=Py17XNL_0101265
Py17XNL_01	AUGUSTUS	CDS	113835	113897	1	-	0	ID=Py17XNL_0101265.1-CDS1;Parent=Py17XNL_0101265.1;Name=Py17XNL_0101265.1-p1;transcript_id=Py17XNL_0101265.1;gene_name=PIR protein;locus_tag=Py17XNL_0101265;protein_id=Py17XNL_0101265.1-p1;product=PIR protein
Py17XNL_01	AUGUSTUS	intron	113898	113986	1	-	.	ID=Py17XNL_0101265.1-intron1;Parent=Py17XNL_0101265.1;Name=Py17XNL_0101265.1-intron1;transcript_id=Py17XNL_0101265.1;gene_name=PIR protein;locus_tag=Py17XNL_0101265
Py17XNL_01	AUGUSTUS	CDS	113987	114829	1	-	0	ID=Py17XNL_0101265.1-CDS2;Parent=Py17XNL_0101265.1;Name=Py17XNL_0101265.1-p1;transcript_id=Py17XNL_0101265.1;gene_name=PIR protein;locus_tag=Py17XNL_0101265;protein_id=Py17XNL_0101265.1-p1;product=PIR protein
Py17XNL_01	AUGUSTUS	exon	113987	114829	.	-	.	ID=Py17XNL_0101265.1-exon2;Parent=Py17XNL_0101265.1;Name=Py17XNL_0101265.1-exon2;transcript_id=Py17XNL_0101265.1;gene_name=PIR protein;locus_tag=Py17XNL_0101265;protein_id=Py17XNL_0101265.1-p1;product=PIR protein
Py17XNL_01	AUGUSTUS	intron	114830	114965	1	-	.	ID=Py17XNL_0101265.1-intron2;Parent=Py17XNL_0101265.1;Name=Py17XNL_0101265.1-intron2;transcript_id=Py17XNL_0101265.1;gene_name=PIR protein;locus_tag=Py17XNL_0101265
Py17XNL_01	AUGUSTUS	CDS	114966	114980	1	-	0	ID=Py17XNL_0101265.1-CDS3;Parent=Py17XNL_0101265.1;Name=Py17XNL_0101265.1-p1;transcript_id=Py17XNL_0101265.1;gene_name=PIR protein;locus_tag=Py17XNL_0101265;protein_id=Py17XNL_0101265.1-p1;product=PIR protein
Py17XNL_01	AUGUSTUS	exon	114966	115105	.	-	.	ID=Py17XNL_0101265.1-exon3;Parent=Py17XNL_0101265.1;Name=Py17XNL_0101265.1-exon3;transcript_id=Py17XNL_0101265.1;gene_name=PIR protein;locus_tag=Py17XNL_0101265;protein_id=Py17XNL_0101265.1-p1;product=PIR protein
Py17XNL_01	AUGUSTUS	start_codon	114978	114980	.	-	0	ID=Py17XNL_0101265.1-start1;Parent=Py17XNL_0101265.1;Name=Py17XNL_0101265.1-start1;transcript_id=Py17XNL_0101265.1;gene_name=PIR protein;locus_tag=Py17XNL_0101265
Py17XNL_01	AUGUSTUS	five_prime_UTR	114981	115105	0.96	-	.	ID=Py17XNL_0101265.1-5UTR1;Parent=Py17XNL_0101265.1;Name=Py17XNL_0101265.1-5UTR1;transcript_id=Py17XNL_0101265.1;gene_name=PIR protein;locus_tag=Py17XNL_0101265
Py17XNL_01	AUGUSTUS	transcription_start_site	115105	115105	.	-	.	ID=Py17XNL_0101265.1-tss1;Parent=Py17XNL_0101265.1;Name=Py17XNL_0101265.1-tss1;transcript_id=Py17XNL_0101265.1;gene_name=PIR protein;locus_tag=Py17XNL_0101265
###
Py17XNL_01	AUGUSTUS	gene	117526	118705	0.04	-	.	ID=Py17XNL_0101266;gene_id=Py17XNL_0101266;gene_name=Py17XNL_0101266;Name=fam-b protein;best_match=PY17X_0101200.1-p1;query_coverage=92.0;percentage_identity=96.38;locus_tag=Py17XNL_0101266
Py17XNL_01	AUGUSTUS	mRNA	117526	118705	0.04	-	.	ID=Py17XNL_0101266.1;Parent=Py17XNL_0101266;transcript_id=Py17XNL_0101266.1;gene_name=Py17XNL_0101266;Name=fam-b protein.1;best_match=PY17X_0101200.1-p1;query_coverage=92.0;percentage_identity=96.38;locus_tag=Py17XNL_0101266;protein_id=Py17XNL_0101266.1-p1;product=fam-b protein
Py17XNL_01	AUGUSTUS	transcription_end_site	117526	117526	.	-	.	ID=Py17XNL_0101266.1-tts1;Parent=Py17XNL_0101266.1;Name=Py17XNL_0101266.1-tts1;transcript_id=Py17XNL_0101266.1;gene_name=fam-b protein;locus_tag=Py17XNL_0101266
Py17XNL_01	AUGUSTUS	three_prime_UTR	117526	117612	0.34	-	.	ID=Py17XNL_0101266.1-3UTR1;Parent=Py17XNL_0101266.1;Name=Py17XNL_0101266.1-3UTR1;transcript_id=Py17XNL_0101266.1;gene_name=fam-b protein;locus_tag=Py17XNL_0101266
Py17XNL_01	AUGUSTUS	exon	117526	117704	.	-	.	ID=Py17XNL_0101266.1-exon1;Parent=Py17XNL_0101266.1;Name=Py17XNL_0101266.1-exon1;transcript_id=Py17XNL_0101266.1;gene_name=fam-b protein;locus_tag=Py17XNL_0101266;protein_id=Py17XNL_0101266.1-p1;product=fam-b protein
Py17XNL_01	AUGUSTUS	stop_codon	117613	117615	.	-	0	ID=Py17XNL_0101266.1-stop1;Parent=Py17XNL_0101266.1;Name=Py17XNL_0101266.1-stop1;transcript_id=Py17XNL_0101266.1;gene_name=fam-b protein;locus_tag=Py17XNL_0101266
Py17XNL_01	AUGUSTUS	CDS	117613	117704	0.91	-	2	ID=Py17XNL_0101266.1-CDS1;Parent=Py17XNL_0101266.1;Name=Py17XNL_0101266.1-p1;transcript_id=Py17XNL_0101266.1;gene_name=fam-b protein;locus_tag=Py17XNL_0101266;protein_id=Py17XNL_0101266.1-p1;product=fam-b protein
Py17XNL_01	AUGUSTUS	intron	117705	117804	0.67	-	.	ID=Py17XNL_0101266.1-intron1;Parent=Py17XNL_0101266.1;Name=Py17XNL_0101266.1-intron1;transcript_id=Py17XNL_0101266.1;gene_name=fam-b protein;locus_tag=Py17XNL_0101266
Py17XNL_01	AUGUSTUS	CDS	117805	118366	0.67	-	0	ID=Py17XNL_0101266.1-CDS2;Parent=Py17XNL_0101266.1;Name=Py17XNL_0101266.1-p1;transcript_id=Py17XNL_0101266.1;gene_name=fam-b protein;locus_tag=Py17XNL_0101266;protein_id=Py17XNL_0101266.1-p1;product=fam-b protein
Py17XNL_01	AUGUSTUS	exon	117805	118366	.	-	.	ID=Py17XNL_0101266.1-exon2;Parent=Py17XNL_0101266.1;Name=Py17XNL_0101266.1-exon2;transcript_id=Py17XNL_0101266.1;gene_name=fam-b protein;locus_tag=Py17XNL_0101266;protein_id=Py17XNL_0101266.1-p1;product=fam-b protein
Py17XNL_01	AUGUSTUS	intron	118367	118533	1	-	.	ID=Py17XNL_0101266.1-intron2;Parent=Py17XNL_0101266.1;Name=Py17XNL_0101266.1-intron2;transcript_id=Py17XNL_0101266.1;gene_name=fam-b protein;locus_tag=Py17XNL_0101266
Py17XNL_01	AUGUSTUS	CDS	118534	118602	1	-	0	ID=Py17XNL_0101266.1-CDS3;Parent=Py17XNL_0101266.1;Name=Py17XNL_0101266.1-p1;transcript_id=Py17XNL_0101266.1;gene_name=fam-b protein;locus_tag=Py17XNL_0101266;protein_id=Py17XNL_0101266.1-p1;product=fam-b protein
Py17XNL_01	AUGUSTUS	exon	118534	118705	.	-	.	ID=Py17XNL_0101266.1-exon3;Parent=Py17XNL_0101266.1;Name=Py17XNL_0101266.1-exon3;transcript_id=Py17XNL_0101266.1;gene_name=fam-b protein;locus_tag=Py17XNL_0101266;protein_id=Py17XNL_0101266.1-p1;product=fam-b protein
Py17XNL_01	AUGUSTUS	start_codon	118600	118602	.	-	0	ID=Py17XNL_0101266.1-start1;Parent=Py17XNL_0101266.1;Name=Py17XNL_0101266.1-start1;transcript_id=Py17XNL_0101266.1;gene_name=fam-b protein;locus_tag=Py17XNL_0101266
Py17XNL_01	AUGUSTUS	five_prime_UTR	118603	118705	0.13	-	.	ID=Py17XNL_0101266.1-5UTR1;Parent=Py17XNL_0101266.1;Name=Py17XNL_0101266.1-5UTR1;transcript_id=Py17XNL_0101266.1;gene_name=fam-b protein;locus_tag=Py17XNL_0101266
Py17XNL_01	AUGUSTUS	transcription_start_site	118705	118705	.	-	.	ID=Py17XNL_0101266.1-tss1;Parent=Py17XNL_0101266.1;Name=Py17XNL_0101266.1-tss1;transcript_id=Py17XNL_0101266.1;gene_name=fam-b protein;locus_tag=Py17XNL_0101266
###
Py17XNL_01	AUGUSTUS	gene	123576	132075	0.26	+	.	ID=Py17XNL_0101267;gene_id=Py17XNL_0101267;gene_name=Py17XNL_0101267;Name=Py235;best_match=PY17X_0101221.1-p1;query_coverage=99.0;percentage_identity=100.0;locus_tag=Py17XNL_0101267
Py17XNL_01	AUGUSTUS	mRNA	123576	132075	0.26	+	.	ID=Py17XNL_0101267.1;Parent=Py17XNL_0101267;transcript_id=Py17XNL_0101267.1;gene_name=Py17XNL_0101267;Name=Py235.1;best_match=PY17X_0101221.1-p1;query_coverage=99.0;percentage_identity=100.0;locus_tag=Py17XNL_0101267;protein_id=Py17XNL_0101267.1-p1;product=reticulocyte binding protein, putative
Py17XNL_01	AUGUSTUS	transcription_start_site	123576	123576	.	+	.	ID=Py17XNL_0101267.1-tss1;Parent=Py17XNL_0101267.1;Name=Py17XNL_0101267.1-tss1;transcript_id=Py17XNL_0101267.1;gene_name=Py235;locus_tag=Py17XNL_0101267
Py17XNL_01	AUGUSTUS	five_prime_UTR	123576	123588	0.42	+	.	ID=Py17XNL_0101267.1-5UTR1;Parent=Py17XNL_0101267.1;Name=Py17XNL_0101267.1-5UTR1;transcript_id=Py17XNL_0101267.1;gene_name=Py235;locus_tag=Py17XNL_0101267
Py17XNL_01	AUGUSTUS	exon	123576	123640	.	+	.	ID=Py17XNL_0101267.1-exon1;Parent=Py17XNL_0101267.1;Name=Py17XNL_0101267.1-exon1;transcript_id=Py17XNL_0101267.1;gene_name=Py235;locus_tag=Py17XNL_0101267;protein_id=Py17XNL_0101267.1-p1;product=reticulocyte binding protein, putative
Py17XNL_01	AUGUSTUS	start_codon	123589	123591	.	+	0	ID=Py17XNL_0101267.1-start1;Parent=Py17XNL_0101267.1;Name=Py17XNL_0101267.1-start1;transcript_id=Py17XNL_0101267.1;gene_name=Py235;locus_tag=Py17XNL_0101267
Py17XNL_01	AUGUSTUS	CDS	123589	123640	0.67	+	0	ID=Py17XNL_0101267.1-CDS1;Parent=Py17XNL_0101267.1;Name=Py17XNL_0101267.1-p1;transcript_id=Py17XNL_0101267.1;gene_name=Py235;locus_tag=Py17XNL_0101267;protein_id=Py17XNL_0101267.1-p1;product=reticulocyte binding protein, putative
Py17XNL_01	AUGUSTUS	intron	123641	123779	0.69	+	.	ID=Py17XNL_0101267.1-intron1;Parent=Py17XNL_0101267.1;Name=Py17XNL_0101267.1-intron1;transcript_id=Py17XNL_0101267.1;gene_name=Py235;locus_tag=Py17XNL_0101267
Py17XNL_01	AUGUSTUS	CDS	123780	132043	1	+	2	ID=Py17XNL_0101267.1-CDS2;Parent=Py17XNL_0101267.1;Name=Py17XNL_0101267.1-p1;transcript_id=Py17XNL_0101267.1;gene_name=Py235;locus_tag=Py17XNL_0101267;protein_id=Py17XNL_0101267.1-p1;product=reticulocyte binding protein, putative
Py17XNL_01	AUGUSTUS	exon	123780	132075	.	+	.	ID=Py17XNL_0101267.1-exon2;Parent=Py17XNL_0101267.1;Name=Py17XNL_0101267.1-exon2;transcript_id=Py17XNL_0101267.1;gene_name=Py235;locus_tag=Py17XNL_0101267;protein_id=Py17XNL_0101267.1-p1;product=reticulocyte binding protein, putative
Py17XNL_01	AUGUSTUS	stop_codon	132041	132043	.	+	0	ID=Py17XNL_0101267.1-stop1;Parent=Py17XNL_0101267.1;Name=Py17XNL_0101267.1-stop1;transcript_id=Py17XNL_0101267.1;gene_name=Py235;locus_tag=Py17XNL_0101267
Py17XNL_01	AUGUSTUS	three_prime_UTR	132044	132075	0.58	+	.	ID=Py17XNL_0101267.1-3UTR1;Parent=Py17XNL_0101267.1;Name=Py17XNL_0101267.1-3UTR1;transcript_id=Py17XNL_0101267.1;gene_name=Py235;locus_tag=Py17XNL_0101267
Py17XNL_01	AUGUSTUS	transcription_end_site	132075	132075	.	+	.	ID=Py17XNL_0101267.1-tts1;Parent=Py17XNL_0101267.1;Name=Py17XNL_0101267.1-tts1;transcript_id=Py17XNL_0101267.1;gene_name=Py235;locus_tag=Py17XNL_0101267
###
Py17XNL_01	AUGUSTUS	gene	133946	135075	0.3	-	.	ID=Py17XNL_0101268;gene_id=Py17XNL_0101268;gene_name=Py17XNL_0101268;Name=fam-b protein;best_match=PY17X_0101241.1-p1;query_coverage=99.0;percentage_identity=100.0;locus_tag=Py17XNL_0101268
Py17XNL_01	AUGUSTUS	mRNA	133946	135075	0.3	-	.	ID=Py17XNL_0101268.1;Parent=Py17XNL_0101268;transcript_id=Py17XNL_0101268.1;gene_name=Py17XNL_0101268;Name=fam-b protein.1;best_match=PY17X_0101241.1-p1;query_coverage=99.0;percentage_identity=100.0;locus_tag=Py17XNL_0101268;protein_id=Py17XNL_0101268.1-p1;product=fam-b protein
Py17XNL_01	AUGUSTUS	transcription_end_site	133946	133946	.	-	.	ID=Py17XNL_0101268.1-tts1;Parent=Py17XNL_0101268.1;Name=Py17XNL_0101268.1-tts1;transcript_id=Py17XNL_0101268.1;gene_name=fam-b protein;locus_tag=Py17XNL_0101268
Py17XNL_01	AUGUSTUS	three_prime_UTR	133946	134068	0.33	-	.	ID=Py17XNL_0101268.1-3UTR1;Parent=Py17XNL_0101268.1;Name=Py17XNL_0101268.1-3UTR1;transcript_id=Py17XNL_0101268.1;gene_name=fam-b protein;locus_tag=Py17XNL_0101268
Py17XNL_01	AUGUSTUS	exon	133946	134767	.	-	.	ID=Py17XNL_0101268.1-exon1;Parent=Py17XNL_0101268.1;Name=Py17XNL_0101268.1-exon1;transcript_id=Py17XNL_0101268.1;gene_name=fam-b protein;locus_tag=Py17XNL_0101268;protein_id=Py17XNL_0101268.1-p1;product=fam-b protein
Py17XNL_01	AUGUSTUS	stop_codon	134069	134071	.	-	0	ID=Py17XNL_0101268.1-stop1;Parent=Py17XNL_0101268.1;Name=Py17XNL_0101268.1-stop1;transcript_id=Py17XNL_0101268.1;gene_name=fam-b protein;locus_tag=Py17XNL_0101268
Py17XNL_01	AUGUSTUS	CDS	134069	134767	0.74	-	0	ID=Py17XNL_0101268.1-CDS1;Parent=Py17XNL_0101268.1;Name=Py17XNL_0101268.1-p1;transcript_id=Py17XNL_0101268.1;gene_name=fam-b protein;locus_tag=Py17XNL_0101268;protein_id=Py17XNL_0101268.1-p1;product=fam-b protein
Py17XNL_01	AUGUSTUS	intron	134768	134940	1	-	.	ID=Py17XNL_0101268.1-intron1;Parent=Py17XNL_0101268.1;Name=Py17XNL_0101268.1-intron1;transcript_id=Py17XNL_0101268.1;gene_name=fam-b protein;locus_tag=Py17XNL_0101268
Py17XNL_01	AUGUSTUS	CDS	134941	135009	1	-	0	ID=Py17XNL_0101268.1-CDS2;Parent=Py17XNL_0101268.1;Name=Py17XNL_0101268.1-p1;transcript_id=Py17XNL_0101268.1;gene_name=fam-b protein;locus_tag=Py17XNL_0101268;protein_id=Py17XNL_0101268.1-p1;product=fam-b protein
Py17XNL_01	AUGUSTUS	exon	134941	135075	.	-	.	ID=Py17XNL_0101268.1-exon2;Parent=Py17XNL_0101268.1;Name=Py17XNL_0101268.1-exon2;transcript_id=Py17XNL_0101268.1;gene_name=fam-b protein;locus_tag=Py17XNL_0101268;protein_id=Py17XNL_0101268.1-p1;product=fam-b protein
Py17XNL_01	AUGUSTUS	start_codon	135007	135009	.	-	0	ID=Py17XNL_0101268.1-start1;Parent=Py17XNL_0101268.1;Name=Py17XNL_0101268.1-start1;transcript_id=Py17XNL_0101268.1;gene_name=fam-b protein;locus_tag=Py17XNL_0101268
Py17XNL_01	AUGUSTUS	five_prime_UTR	135010	135075	0.93	-	.	ID=Py17XNL_0101268.1-5UTR1;Parent=Py17XNL_0101268.1;Name=Py17XNL_0101268.1-5UTR1;transcript_id=Py17XNL_0101268.1;gene_name=fam-b protein;locus_tag=Py17XNL_0101268
Py17XNL_01	AUGUSTUS	transcription_start_site	135075	135075	.	-	.	ID=Py17XNL_0101268.1-tss1;Parent=Py17XNL_0101268.1;Name=Py17XNL_0101268.1-tss1;transcript_id=Py17XNL_0101268.1;gene_name=fam-b protein;locus_tag=Py17XNL_0101268
###
Py17XNL_01	AUGUSTUS	gene	136326	138015	0.24	-	.	ID=Py17XNL_0101269;gene_id=Py17XNL_0101269;gene_name=Py17XNL_0101269;Name=fam-b protein;best_match=PY17X_0101261.1-p1;query_coverage=99.0;percentage_identity=100.0;locus_tag=Py17XNL_0101269
Py17XNL_01	AUGUSTUS	mRNA	136326	138015	0.24	-	.	ID=Py17XNL_0101269.1;Parent=Py17XNL_0101269;transcript_id=Py17XNL_0101269.1;gene_name=Py17XNL_0101269;Name=fam-b protein.1;best_match=PY17X_0101261.1-p1;query_coverage=99.0;percentage_identity=100.0;locus_tag=Py17XNL_0101269;protein_id=Py17XNL_0101269.1-p1;product=fam-b protein
Py17XNL_01	AUGUSTUS	transcription_end_site	136326	136326	.	-	.	ID=Py17XNL_0101269.1-tts1;Parent=Py17XNL_0101269.1;Name=Py17XNL_0101269.1-tts1;transcript_id=Py17XNL_0101269.1;gene_name=fam-b protein;locus_tag=Py17XNL_0101269
Py17XNL_01	AUGUSTUS	three_prime_UTR	136326	136454	0.41	-	.	ID=Py17XNL_0101269.1-3UTR1;Parent=Py17XNL_0101269.1;Name=Py17XNL_0101269.1-3UTR1;transcript_id=Py17XNL_0101269.1;gene_name=fam-b protein;locus_tag=Py17XNL_0101269
Py17XNL_01	AUGUSTUS	exon	136326	137162	.	-	.	ID=Py17XNL_0101269.1-exon1;Parent=Py17XNL_0101269.1;Name=Py17XNL_0101269.1-exon1;transcript_id=Py17XNL_0101269.1;gene_name=fam-b protein;locus_tag=Py17XNL_0101269;protein_id=Py17XNL_0101269.1-p1;product=fam-b protein
Py17XNL_01	AUGUSTUS	stop_codon	136455	136457	.	-	0	ID=Py17XNL_0101269.1-stop1;Parent=Py17XNL_0101269.1;Name=Py17XNL_0101269.1-stop1;transcript_id=Py17XNL_0101269.1;gene_name=fam-b protein;locus_tag=Py17XNL_0101269
Py17XNL_01	AUGUSTUS	CDS	136455	137162	0.84	-	0	ID=Py17XNL_0101269.1-CDS1;Parent=Py17XNL_0101269.1;Name=Py17XNL_0101269.1-p1;transcript_id=Py17XNL_0101269.1;gene_name=fam-b protein;locus_tag=Py17XNL_0101269;protein_id=Py17XNL_0101269.1-p1;product=fam-b protein
Py17XNL_01	AUGUSTUS	intron	137163	137329	1	-	.	ID=Py17XNL_0101269.1-intron1;Parent=Py17XNL_0101269.1;Name=Py17XNL_0101269.1-intron1;transcript_id=Py17XNL_0101269.1;gene_name=fam-b protein;locus_tag=Py17XNL_0101269
Py17XNL_01	AUGUSTUS	CDS	137330	137398	1	-	0	ID=Py17XNL_0101269.1-CDS2;Parent=Py17XNL_0101269.1;Name=Py17XNL_0101269.1-p1;transcript_id=Py17XNL_0101269.1;gene_name=fam-b protein;locus_tag=Py17XNL_0101269;protein_id=Py17XNL_0101269.1-p1;product=fam-b protein
Py17XNL_01	AUGUSTUS	exon	137330	137529	.	-	.	ID=Py17XNL_0101269.1-exon2;Parent=Py17XNL_0101269.1;Name=Py17XNL_0101269.1-exon2;transcript_id=Py17XNL_0101269.1;gene_name=fam-b protein;locus_tag=Py17XNL_0101269;protein_id=Py17XNL_0101269.1-p1;product=fam-b protein
Py17XNL_01	AUGUSTUS	start_codon	137396	137398	.	-	0	ID=Py17XNL_0101269.1-start1;Parent=Py17XNL_0101269.1;Name=Py17XNL_0101269.1-start1;transcript_id=Py17XNL_0101269.1;gene_name=fam-b protein;locus_tag=Py17XNL_0101269
Py17XNL_01	AUGUSTUS	five_prime_UTR	137399	137529	1	-	.	ID=Py17XNL_0101269.1-5UTR1;Parent=Py17XNL_0101269.1;Name=Py17XNL_0101269.1-5UTR1;transcript_id=Py17XNL_0101269.1;gene_name=fam-b protein;locus_tag=Py17XNL_0101269
Py17XNL_01	AUGUSTUS	five_prime_UTR	137961	138015	0.73	-	.	ID=Py17XNL_0101269.1-5UTR2;Parent=Py17XNL_0101269.1;Name=Py17XNL_0101269.1-5UTR2;transcript_id=Py17XNL_0101269.1;gene_name=fam-b protein;locus_tag=Py17XNL_0101269
Py17XNL_01	AUGUSTUS	exon	137961	138015	.	-	.	ID=Py17XNL_0101269.1-exon3;Parent=Py17XNL_0101269.1;Name=Py17XNL_0101269.1-exon3;transcript_id=Py17XNL_0101269.1;gene_name=fam-b protein;locus_tag=Py17XNL_0101269;protein_id=Py17XNL_0101269.1-p1;product=fam-b protein
Py17XNL_01	AUGUSTUS	transcription_start_site	138015	138015	.	-	.	ID=Py17XNL_0101269.1-tss1;Parent=Py17XNL_0101269.1;Name=Py17XNL_0101269.1-tss1;transcript_id=Py17XNL_0101269.1;gene_name=fam-b protein;locus_tag=Py17XNL_0101269
###
Py17XNL_01	AUGUSTUS	gene	143686	144735	0.25	-	.	ID=Py17XNL_0101270;gene_id=Py17XNL_0101270;gene_name=Py17XNL_0101270;Name=fam-b protein;best_match=PY17X_0101300.1-p1;query_coverage=99.0;percentage_identity=100.0;locus_tag=Py17XNL_0101270
Py17XNL_01	AUGUSTUS	mRNA	143686	144735	0.25	-	.	ID=Py17XNL_0101270.1;Parent=Py17XNL_0101270;transcript_id=Py17XNL_0101270.1;gene_name=Py17XNL_0101270;Name=fam-b protein.1;best_match=PY17X_0101300.1-p1;query_coverage=99.0;percentage_identity=100.0;locus_tag=Py17XNL_0101270;protein_id=Py17XNL_0101270.1-p1;product=fam-b protein
Py17XNL_01	AUGUSTUS	transcription_end_site	143686	143686	.	-	.	ID=Py17XNL_0101270.1-tts1;Parent=Py17XNL_0101270.1;Name=Py17XNL_0101270.1-tts1;transcript_id=Py17XNL_0101270.1;gene_name=fam-b protein;locus_tag=Py17XNL_0101270
Py17XNL_01	AUGUSTUS	three_prime_UTR	143686	143802	0.64	-	.	ID=Py17XNL_0101270.1-3UTR1;Parent=Py17XNL_0101270.1;Name=Py17XNL_0101270.1-3UTR1;transcript_id=Py17XNL_0101270.1;gene_name=fam-b protein;locus_tag=Py17XNL_0101270
Py17XNL_01	AUGUSTUS	exon	143686	144378	.	-	.	ID=Py17XNL_0101270.1-exon1;Parent=Py17XNL_0101270.1;Name=Py17XNL_0101270.1-exon1;transcript_id=Py17XNL_0101270.1;gene_name=fam-b protein;locus_tag=Py17XNL_0101270;protein_id=Py17XNL_0101270.1-p1;product=fam-b protein
Py17XNL_01	AUGUSTUS	stop_codon	143803	143805	.	-	0	ID=Py17XNL_0101270.1-stop1;Parent=Py17XNL_0101270.1;Name=Py17XNL_0101270.1-stop1;transcript_id=Py17XNL_0101270.1;gene_name=fam-b protein;locus_tag=Py17XNL_0101270
Py17XNL_01	AUGUSTUS	CDS	143803	144378	1	-	0	ID=Py17XNL_0101270.1-CDS1;Parent=Py17XNL_0101270.1;Name=Py17XNL_0101270.1-p1;transcript_id=Py17XNL_0101270.1;gene_name=fam-b protein;locus_tag=Py17XNL_0101270;protein_id=Py17XNL_0101270.1-p1;product=fam-b protein
Py17XNL_01	AUGUSTUS	intron	144379	144553	1	-	.	ID=Py17XNL_0101270.1-intron1;Parent=Py17XNL_0101270.1;Name=Py17XNL_0101270.1-intron1;transcript_id=Py17XNL_0101270.1;gene_name=fam-b protein;locus_tag=Py17XNL_0101270
Py17XNL_01	AUGUSTUS	CDS	144554	144628	1	-	0	ID=Py17XNL_0101270.1-CDS2;Parent=Py17XNL_0101270.1;Name=Py17XNL_0101270.1-p1;transcript_id=Py17XNL_0101270.1;gene_name=fam-b protein;locus_tag=Py17XNL_0101270;protein_id=Py17XNL_0101270.1-p1;product=fam-b protein
Py17XNL_01	AUGUSTUS	exon	144554	144735	.	-	.	ID=Py17XNL_0101270.1-exon2;Parent=Py17XNL_0101270.1;Name=Py17XNL_0101270.1-exon2;transcript_id=Py17XNL_0101270.1;gene_name=fam-b protein;locus_tag=Py17XNL_0101270;protein_id=Py17XNL_0101270.1-p1;product=fam-b protein
Py17XNL_01	AUGUSTUS	start_codon	144626	144628	.	-	0	ID=Py17XNL_0101270.1-start1;Parent=Py17XNL_0101270.1;Name=Py17XNL_0101270.1-start1;transcript_id=Py17XNL_0101270.1;gene_name=fam-b protein;locus_tag=Py17XNL_0101270
Py17XNL_01	AUGUSTUS	five_prime_UTR	144629	144735	0.38	-	.	ID=Py17XNL_0101270.1-5UTR1;Parent=Py17XNL_0101270.1;Name=Py17XNL_0101270.1-5UTR1;transcript_id=Py17XNL_0101270.1;gene_name=fam-b protein;locus_tag=Py17XNL_0101270
Py17XNL_01	AUGUSTUS	transcription_start_site	144735	144735	.	-	.	ID=Py17XNL_0101270.1-tss1;Parent=Py17XNL_0101270.1;Name=Py17XNL_0101270.1-tss1;transcript_id=Py17XNL_0101270.1;gene_name=fam-b protein;locus_tag=Py17XNL_0101270
###
Py17XNL_01	AUGUSTUS	gene	152525	153335	0.08	-	.	ID=Py17XNL_0101271;gene_id=Py17XNL_0101271;gene_name=Py17XNL_0101271;Name=fam-c protein;best_match=PY17X_0101500.1-p1;query_coverage=99.0;percentage_identity=100.0;locus_tag=Py17XNL_0101271
Py17XNL_01	AUGUSTUS	mRNA	152525	153335	0.08	-	.	ID=Py17XNL_0101271.1;Parent=Py17XNL_0101271;transcript_id=Py17XNL_0101271.1;gene_name=Py17XNL_0101271;Name=fam-c protein.1;best_match=PY17X_0101500.1-p1;query_coverage=99.0;percentage_identity=100.0;locus_tag=Py17XNL_0101271;protein_id=Py17XNL_0101271.1-p1;product=fam-c protein
Py17XNL_01	AUGUSTUS	transcription_end_site	152525	152525	.	-	.	ID=Py17XNL_0101271.1-tts1;Parent=Py17XNL_0101271.1;Name=Py17XNL_0101271.1-tts1;transcript_id=Py17XNL_0101271.1;gene_name=fam-c protein;locus_tag=Py17XNL_0101271
Py17XNL_01	AUGUSTUS	three_prime_UTR	152525	152553	0.26	-	.	ID=Py17XNL_0101271.1-3UTR1;Parent=Py17XNL_0101271.1;Name=Py17XNL_0101271.1-3UTR1;transcript_id=Py17XNL_0101271.1;gene_name=fam-c protein;locus_tag=Py17XNL_0101271
Py17XNL_01	AUGUSTUS	exon	152525	152940	.	-	.	ID=Py17XNL_0101271.1-exon1;Parent=Py17XNL_0101271.1;Name=Py17XNL_0101271.1-exon1;transcript_id=Py17XNL_0101271.1;gene_name=fam-c protein;locus_tag=Py17XNL_0101271;protein_id=Py17XNL_0101271.1-p1;product=fam-c protein
Py17XNL_01	AUGUSTUS	stop_codon	152554	152556	.	-	0	ID=Py17XNL_0101271.1-stop1;Parent=Py17XNL_0101271.1;Name=Py17XNL_0101271.1-stop1;transcript_id=Py17XNL_0101271.1;gene_name=fam-c protein;locus_tag=Py17XNL_0101271
Py17XNL_01	AUGUSTUS	CDS	152554	152940	1	-	0	ID=Py17XNL_0101271.1-CDS1;Parent=Py17XNL_0101271.1;Name=Py17XNL_0101271.1-p1;transcript_id=Py17XNL_0101271.1;gene_name=fam-c protein;locus_tag=Py17XNL_0101271;protein_id=Py17XNL_0101271.1-p1;product=fam-c protein
Py17XNL_01	AUGUSTUS	intron	152941	153109	1	-	.	ID=Py17XNL_0101271.1-intron1;Parent=Py17XNL_0101271.1;Name=Py17XNL_0101271.1-intron1;transcript_id=Py17XNL_0101271.1;gene_name=fam-c protein;locus_tag=Py17XNL_0101271
Py17XNL_01	AUGUSTUS	CDS	153110	153190	1	-	0	ID=Py17XNL_0101271.1-CDS2;Parent=Py17XNL_0101271.1;Name=Py17XNL_0101271.1-p1;transcript_id=Py17XNL_0101271.1;gene_name=fam-c protein;locus_tag=Py17XNL_0101271;protein_id=Py17XNL_0101271.1-p1;product=fam-c protein
Py17XNL_01	AUGUSTUS	exon	153110	153335	.	-	.	ID=Py17XNL_0101271.1-exon2;Parent=Py17XNL_0101271.1;Name=Py17XNL_0101271.1-exon2;transcript_id=Py17XNL_0101271.1;gene_name=fam-c protein;locus_tag=Py17XNL_0101271;protein_id=Py17XNL_0101271.1-p1;product=fam-c protein
Py17XNL_01	AUGUSTUS	start_codon	153188	153190	.	-	0	ID=Py17XNL_0101271.1-start1;Parent=Py17XNL_0101271.1;Name=Py17XNL_0101271.1-start1;transcript_id=Py17XNL_0101271.1;gene_name=fam-c protein;locus_tag=Py17XNL_0101271
Py17XNL_01	AUGUSTUS	five_prime_UTR	153191	153335	0.22	-	.	ID=Py17XNL_0101271.1-5UTR1;Parent=Py17XNL_0101271.1;Name=Py17XNL_0101271.1-5UTR1;transcript_id=Py17XNL_0101271.1;gene_name=fam-c protein;locus_tag=Py17XNL_0101271
Py17XNL_01	AUGUSTUS	transcription_start_site	153335	153335	.	-	.	ID=Py17XNL_0101271.1-tss1;Parent=Py17XNL_0101271.1;Name=Py17XNL_0101271.1-tss1;transcript_id=Py17XNL_0101271.1;gene_name=fam-c protein;locus_tag=Py17XNL_0101271
###
Py17XNL_01	AUGUSTUS	gene	155836	157909	0.32	+	.	ID=Py17XNL_0101272;gene_id=Py17XNL_0101272;gene_name=Py17XNL_0101272;Name=fam-a protein;best_match=PY17X_0101700.1-p1;query_coverage=99.0;percentage_identity=100.0;locus_tag=Py17XNL_0101272
Py17XNL_01	AUGUSTUS	mRNA	155836	157909	0.14	+	.	ID=Py17XNL_0101272.1;Parent=Py17XNL_0101272;transcript_id=Py17XNL_0101272.1;gene_name=Py17XNL_0101272;Name=fam-a protein.1;best_match=PY17X_0101700.1-p1;query_coverage=99.0;percentage_identity=99.638;locus_tag=Py17XNL_0101272;protein_id=Py17XNL_0101272.1-p1;product=fam-a protein
Py17XNL_01	AUGUSTUS	transcription_start_site	155836	155836	.	+	.	ID=Py17XNL_0101272.1-tss1;Parent=Py17XNL_0101272.1;Name=Py17XNL_0101272.1-tss1;transcript_id=Py17XNL_0101272.1;gene_name=fam-a protein;locus_tag=Py17XNL_0101272
Py17XNL_01	AUGUSTUS	five_prime_UTR	155836	155847	0.31	+	.	ID=Py17XNL_0101272.1-5UTR1;Parent=Py17XNL_0101272.1;Name=Py17XNL_0101272.1-5UTR1;transcript_id=Py17XNL_0101272.1;gene_name=fam-a protein;locus_tag=Py17XNL_0101272
Py17XNL_01	AUGUSTUS	exon	155836	155847	.	+	.	ID=Py17XNL_0101272.1-exon1;Parent=Py17XNL_0101272.1;Name=Py17XNL_0101272.1-exon1;transcript_id=Py17XNL_0101272.1;gene_name=fam-a protein;locus_tag=Py17XNL_0101272;protein_id=Py17XNL_0101272.1-p1;product=fam-a protein
Py17XNL_01	AUGUSTUS	five_prime_UTR	156235	156340	0.66	+	.	ID=Py17XNL_0101272.1-5UTR2;Parent=Py17XNL_0101272.1;Name=Py17XNL_0101272.1-5UTR2;transcript_id=Py17XNL_0101272.1;gene_name=fam-a protein;locus_tag=Py17XNL_0101272
Py17XNL_01	AUGUSTUS	exon	156235	156441	.	+	.	ID=Py17XNL_0101272.1-exon2;Parent=Py17XNL_0101272.1;Name=Py17XNL_0101272.1-exon2;transcript_id=Py17XNL_0101272.1;gene_name=fam-a protein;locus_tag=Py17XNL_0101272;protein_id=Py17XNL_0101272.1-p1;product=fam-a protein
Py17XNL_01	AUGUSTUS	start_codon	156341	156343	.	+	0	ID=Py17XNL_0101272.1-start1;Parent=Py17XNL_0101272.1;Name=Py17XNL_0101272.1-start1;transcript_id=Py17XNL_0101272.1;gene_name=fam-a protein;locus_tag=Py17XNL_0101272
Py17XNL_01	AUGUSTUS	CDS	156341	156441	1	+	0	ID=Py17XNL_0101272.1-CDS1;Parent=Py17XNL_0101272.1;Name=Py17XNL_0101272.1-p1;transcript_id=Py17XNL_0101272.1;gene_name=fam-a protein;locus_tag=Py17XNL_0101272;protein_id=Py17XNL_0101272.1-p1;product=fam-a protein
Py17XNL_01	AUGUSTUS	intron	156442	156580	1	+	.	ID=Py17XNL_0101272.1-intron1;Parent=Py17XNL_0101272.1;Name=Py17XNL_0101272.1-intron1;transcript_id=Py17XNL_0101272.1;gene_name=fam-a protein;locus_tag=Py17XNL_0101272
Py17XNL_01	AUGUSTUS	CDS	156581	156836	1	+	1	ID=Py17XNL_0101272.1-CDS2;Parent=Py17XNL_0101272.1;Name=Py17XNL_0101272.1-p1;transcript_id=Py17XNL_0101272.1;gene_name=fam-a protein;locus_tag=Py17XNL_0101272;protein_id=Py17XNL_0101272.1-p1;product=fam-a protein
Py17XNL_01	AUGUSTUS	exon	156581	156836	.	+	.	ID=Py17XNL_0101272.1-exon3;Parent=Py17XNL_0101272.1;Name=Py17XNL_0101272.1-exon3;transcript_id=Py17XNL_0101272.1;gene_name=fam-a protein;locus_tag=Py17XNL_0101272;protein_id=Py17XNL_0101272.1-p1;product=fam-a protein
Py17XNL_01	AUGUSTUS	intron	156837	156920	1	+	.	ID=Py17XNL_0101272.1-intron2;Parent=Py17XNL_0101272.1;Name=Py17XNL_0101272.1-intron2;transcript_id=Py17XNL_0101272.1;gene_name=fam-a protein;locus_tag=Py17XNL_0101272
Py17XNL_01	AUGUSTUS	CDS	156921	156990	1	+	0	ID=Py17XNL_0101272.1-CDS3;Parent=Py17XNL_0101272.1;Name=Py17XNL_0101272.1-p1;transcript_id=Py17XNL_0101272.1;gene_name=fam-a protein;locus_tag=Py17XNL_0101272;protein_id=Py17XNL_0101272.1-p1;product=fam-a protein
Py17XNL_01	AUGUSTUS	exon	156921	156990	.	+	.	ID=Py17XNL_0101272.1-exon4;Parent=Py17XNL_0101272.1;Name=Py17XNL_0101272.1-exon4;transcript_id=Py17XNL_0101272.1;gene_name=fam-a protein;locus_tag=Py17XNL_0101272;protein_id=Py17XNL_0101272.1-p1;product=fam-a protein
Py17XNL_01	AUGUSTUS	intron	156991	157168	1	+	.	ID=Py17XNL_0101272.1-intron3;Parent=Py17XNL_0101272.1;Name=Py17XNL_0101272.1-intron3;transcript_id=Py17XNL_0101272.1;gene_name=fam-a protein;locus_tag=Py17XNL_0101272
Py17XNL_01	AUGUSTUS	CDS	157169	157278	1	+	2	ID=Py17XNL_0101272.1-CDS4;Parent=Py17XNL_0101272.1;Name=Py17XNL_0101272.1-p1;transcript_id=Py17XNL_0101272.1;gene_name=fam-a protein;locus_tag=Py17XNL_0101272;protein_id=Py17XNL_0101272.1-p1;product=fam-a protein
Py17XNL_01	AUGUSTUS	exon	157169	157278	.	+	.	ID=Py17XNL_0101272.1-exon5;Parent=Py17XNL_0101272.1;Name=Py17XNL_0101272.1-exon5;transcript_id=Py17XNL_0101272.1;gene_name=fam-a protein;locus_tag=Py17XNL_0101272;protein_id=Py17XNL_0101272.1-p1;product=fam-a protein
Py17XNL_01	AUGUSTUS	intron	157279	157382	1	+	.	ID=Py17XNL_0101272.1-intron4;Parent=Py17XNL_0101272.1;Name=Py17XNL_0101272.1-intron4;transcript_id=Py17XNL_0101272.1;gene_name=fam-a protein;locus_tag=Py17XNL_0101272
Py17XNL_01	AUGUSTUS	CDS	157383	157616	1	+	0	ID=Py17XNL_0101272.1-CDS5;Parent=Py17XNL_0101272.1;Name=Py17XNL_0101272.1-p1;transcript_id=Py17XNL_0101272.1;gene_name=fam-a protein;locus_tag=Py17XNL_0101272;protein_id=Py17XNL_0101272.1-p1;product=fam-a protein
Py17XNL_01	AUGUSTUS	exon	157383	157616	.	+	.	ID=Py17XNL_0101272.1-exon6;Parent=Py17XNL_0101272.1;Name=Py17XNL_0101272.1-exon6;transcript_id=Py17XNL_0101272.1;gene_name=fam-a protein;locus_tag=Py17XNL_0101272;protein_id=Py17XNL_0101272.1-p1;product=fam-a protein
Py17XNL_01	AUGUSTUS	intron	157617	157808	1	+	.	ID=Py17XNL_0101272.1-intron5;Parent=Py17XNL_0101272.1;Name=Py17XNL_0101272.1-intron5;transcript_id=Py17XNL_0101272.1;gene_name=fam-a protein;locus_tag=Py17XNL_0101272
Py17XNL_01	AUGUSTUS	CDS	157809	157865	0.99	+	0	ID=Py17XNL_0101272.1-CDS6;Parent=Py17XNL_0101272.1;Name=Py17XNL_0101272.1-p1;transcript_id=Py17XNL_0101272.1;gene_name=fam-a protein;locus_tag=Py17XNL_0101272;protein_id=Py17XNL_0101272.1-p1;product=fam-a protein
Py17XNL_01	AUGUSTUS	exon	157809	157909	.	+	.	ID=Py17XNL_0101272.1-exon7;Parent=Py17XNL_0101272.1;Name=Py17XNL_0101272.1-exon7;transcript_id=Py17XNL_0101272.1;gene_name=fam-a protein;locus_tag=Py17XNL_0101272;protein_id=Py17XNL_0101272.1-p1;product=fam-a protein
Py17XNL_01	AUGUSTUS	stop_codon	157863	157865	.	+	0	ID=Py17XNL_0101272.1-stop1;Parent=Py17XNL_0101272.1;Name=Py17XNL_0101272.1-stop1;transcript_id=Py17XNL_0101272.1;gene_name=fam-a protein;locus_tag=Py17XNL_0101272
Py17XNL_01	AUGUSTUS	three_prime_UTR	157866	157909	0.5	+	.	ID=Py17XNL_0101272.1-3UTR1;Parent=Py17XNL_0101272.1;Name=Py17XNL_0101272.1-3UTR1;transcript_id=Py17XNL_0101272.1;gene_name=fam-a protein;locus_tag=Py17XNL_0101272
Py17XNL_01	AUGUSTUS	transcription_end_site	157909	157909	.	+	.	ID=Py17XNL_0101272.1-tts1;Parent=Py17XNL_0101272.1;Name=Py17XNL_0101272.1-tts1;transcript_id=Py17XNL_0101272.1;gene_name=fam-a protein;locus_tag=Py17XNL_0101272
Py17XNL_01	AUGUSTUS	mRNA	155836	157909	0.18	+	.	ID=Py17XNL_0101272.2;Parent=Py17XNL_0101272;transcript_id=Py17XNL_0101272.2;gene_name=Py17XNL_0101272;Name=fam-a protein.2;best_match=PY17X_0101700.1-p1;query_coverage=99.0;percentage_identity=100.0;locus_tag=Py17XNL_0101272;protein_id=Py17XNL_0101272.2-p2;product=fam-a protein
Py17XNL_01	AUGUSTUS	transcription_start_site	155836	155836	.	+	.	ID=Py17XNL_0101272.2-tss1;Parent=Py17XNL_0101272.2;Name=Py17XNL_0101272.2-tss1;transcript_id=Py17XNL_0101272.2;gene_name=fam-a protein;locus_tag=Py17XNL_0101272
Py17XNL_01	AUGUSTUS	five_prime_UTR	155836	155847	0.33	+	.	ID=Py17XNL_0101272.2-5UTR1;Parent=Py17XNL_0101272.2;Name=Py17XNL_0101272.2-5UTR1;transcript_id=Py17XNL_0101272.2;gene_name=fam-a protein;locus_tag=Py17XNL_0101272
Py17XNL_01	AUGUSTUS	exon	155836	155847	.	+	.	ID=Py17XNL_0101272.2-exon1;Parent=Py17XNL_0101272.2;Name=Py17XNL_0101272.2-exon1;transcript_id=Py17XNL_0101272.2;gene_name=fam-a protein;locus_tag=Py17XNL_0101272;protein_id=Py17XNL_0101272.2-p2;product=fam-a protein
Py17XNL_01	AUGUSTUS	five_prime_UTR	156235	156340	0.57	+	.	ID=Py17XNL_0101272.2-5UTR2;Parent=Py17XNL_0101272.2;Name=Py17XNL_0101272.2-5UTR2;transcript_id=Py17XNL_0101272.2;gene_name=fam-a protein;locus_tag=Py17XNL_0101272
Py17XNL_01	AUGUSTUS	exon	156235	156441	.	+	.	ID=Py17XNL_0101272.2-exon2;Parent=Py17XNL_0101272.2;Name=Py17XNL_0101272.2-exon2;transcript_id=Py17XNL_0101272.2;gene_name=fam-a protein;locus_tag=Py17XNL_0101272;protein_id=Py17XNL_0101272.2-p2;product=fam-a protein
Py17XNL_01	AUGUSTUS	start_codon	156341	156343	.	+	0	ID=Py17XNL_0101272.2-start1;Parent=Py17XNL_0101272.2;Name=Py17XNL_0101272.2-start1;transcript_id=Py17XNL_0101272.2;gene_name=fam-a protein;locus_tag=Py17XNL_0101272
Py17XNL_01	AUGUSTUS	CDS	156341	156441	1	+	0	ID=Py17XNL_0101272.2-CDS1;Parent=Py17XNL_0101272.2;Name=Py17XNL_0101272.2-p2;transcript_id=Py17XNL_0101272.2;gene_name=fam-a protein;locus_tag=Py17XNL_0101272;protein_id=Py17XNL_0101272.2-p2;product=fam-a protein
Py17XNL_01	AUGUSTUS	intron	156442	156577	1	+	.	ID=Py17XNL_0101272.2-intron1;Parent=Py17XNL_0101272.2;Name=Py17XNL_0101272.2-intron1;transcript_id=Py17XNL_0101272.2;gene_name=fam-a protein;locus_tag=Py17XNL_0101272
Py17XNL_01	AUGUSTUS	CDS	156578	156836	1	+	1	ID=Py17XNL_0101272.2-CDS2;Parent=Py17XNL_0101272.2;Name=Py17XNL_0101272.2-p2;transcript_id=Py17XNL_0101272.2;gene_name=fam-a protein;locus_tag=Py17XNL_0101272;protein_id=Py17XNL_0101272.2-p2;product=fam-a protein
Py17XNL_01	AUGUSTUS	exon	156578	156836	.	+	.	ID=Py17XNL_0101272.2-exon3;Parent=Py17XNL_0101272.2;Name=Py17XNL_0101272.2-exon3;transcript_id=Py17XNL_0101272.2;gene_name=fam-a protein;locus_tag=Py17XNL_0101272;protein_id=Py17XNL_0101272.2-p2;product=fam-a protein
Py17XNL_01	AUGUSTUS	intron	156837	156920	1	+	.	ID=Py17XNL_0101272.2-intron2;Parent=Py17XNL_0101272.2;Name=Py17XNL_0101272.2-intron2;transcript_id=Py17XNL_0101272.2;gene_name=fam-a protein;locus_tag=Py17XNL_0101272
Py17XNL_01	AUGUSTUS	CDS	156921	156990	1	+	0	ID=Py17XNL_0101272.2-CDS3;Parent=Py17XNL_0101272.2;Name=Py17XNL_0101272.2-p2;transcript_id=Py17XNL_0101272.2;gene_name=fam-a protein;locus_tag=Py17XNL_0101272;protein_id=Py17XNL_0101272.2-p2;product=fam-a protein
Py17XNL_01	AUGUSTUS	exon	156921	156990	.	+	.	ID=Py17XNL_0101272.2-exon4;Parent=Py17XNL_0101272.2;Name=Py17XNL_0101272.2-exon4;transcript_id=Py17XNL_0101272.2;gene_name=fam-a protein;locus_tag=Py17XNL_0101272;protein_id=Py17XNL_0101272.2-p2;product=fam-a protein
Py17XNL_01	AUGUSTUS	intron	156991	157168	1	+	.	ID=Py17XNL_0101272.2-intron3;Parent=Py17XNL_0101272.2;Name=Py17XNL_0101272.2-intron3;transcript_id=Py17XNL_0101272.2;gene_name=fam-a protein;locus_tag=Py17XNL_0101272
Py17XNL_01	AUGUSTUS	CDS	157169	157278	1	+	2	ID=Py17XNL_0101272.2-CDS4;Parent=Py17XNL_0101272.2;Name=Py17XNL_0101272.2-p2;transcript_id=Py17XNL_0101272.2;gene_name=fam-a protein;locus_tag=Py17XNL_0101272;protein_id=Py17XNL_0101272.2-p2;product=fam-a protein
Py17XNL_01	AUGUSTUS	exon	157169	157278	.	+	.	ID=Py17XNL_0101272.2-exon5;Parent=Py17XNL_0101272.2;Name=Py17XNL_0101272.2-exon5;transcript_id=Py17XNL_0101272.2;gene_name=fam-a protein;locus_tag=Py17XNL_0101272;protein_id=Py17XNL_0101272.2-p2;product=fam-a protein
Py17XNL_01	AUGUSTUS	intron	157279	157382	1	+	.	ID=Py17XNL_0101272.2-intron4;Parent=Py17XNL_0101272.2;Name=Py17XNL_0101272.2-intron4;transcript_id=Py17XNL_0101272.2;gene_name=fam-a protein;locus_tag=Py17XNL_0101272
Py17XNL_01	AUGUSTUS	CDS	157383	157616	1	+	0	ID=Py17XNL_0101272.2-CDS5;Parent=Py17XNL_0101272.2;Name=Py17XNL_0101272.2-p2;transcript_id=Py17XNL_0101272.2;gene_name=fam-a protein;locus_tag=Py17XNL_0101272;protein_id=Py17XNL_0101272.2-p2;product=fam-a protein
Py17XNL_01	AUGUSTUS	exon	157383	157616	.	+	.	ID=Py17XNL_0101272.2-exon6;Parent=Py17XNL_0101272.2;Name=Py17XNL_0101272.2-exon6;transcript_id=Py17XNL_0101272.2;gene_name=fam-a protein;locus_tag=Py17XNL_0101272;protein_id=Py17XNL_0101272.2-p2;product=fam-a protein
Py17XNL_01	AUGUSTUS	intron	157617	157808	1	+	.	ID=Py17XNL_0101272.2-intron5;Parent=Py17XNL_0101272.2;Name=Py17XNL_0101272.2-intron5;transcript_id=Py17XNL_0101272.2;gene_name=fam-a protein;locus_tag=Py17XNL_0101272
Py17XNL_01	AUGUSTUS	CDS	157809	157865	1	+	0	ID=Py17XNL_0101272.2-CDS6;Parent=Py17XNL_0101272.2;Name=Py17XNL_0101272.2-p2;transcript_id=Py17XNL_0101272.2;gene_name=fam-a protein;locus_tag=Py17XNL_0101272;protein_id=Py17XNL_0101272.2-p2;product=fam-a protein
Py17XNL_01	AUGUSTUS	exon	157809	157909	.	+	.	ID=Py17XNL_0101272.2-exon7;Parent=Py17XNL_0101272.2;Name=Py17XNL_0101272.2-exon7;transcript_id=Py17XNL_0101272.2;gene_name=fam-a protein;locus_tag=Py17XNL_0101272;protein_id=Py17XNL_0101272.2-p2;product=fam-a protein
Py17XNL_01	AUGUSTUS	stop_codon	157863	157865	.	+	0	ID=Py17XNL_0101272.2-stop1;Parent=Py17XNL_0101272.2;Name=Py17XNL_0101272.2-stop1;transcript_id=Py17XNL_0101272.2;gene_name=fam-a protein;locus_tag=Py17XNL_0101272
Py17XNL_01	AUGUSTUS	three_prime_UTR	157866	157909	0.54	+	.	ID=Py17XNL_0101272.2-3UTR1;Parent=Py17XNL_0101272.2;Name=Py17XNL_0101272.2-3UTR1;transcript_id=Py17XNL_0101272.2;gene_name=fam-a protein;locus_tag=Py17XNL_0101272
Py17XNL_01	AUGUSTUS	transcription_end_site	157909	157909	.	+	.	ID=Py17XNL_0101272.2-tts1;Parent=Py17XNL_0101272.2;Name=Py17XNL_0101272.2-tts1;transcript_id=Py17XNL_0101272.2;gene_name=fam-a protein;locus_tag=Py17XNL_0101272
###
Py17XNL_01	AUGUSTUS	gene	159146	160542	0.11	+	.	ID=Py17XNL_0101273;gene_id=Py17XNL_0101273;gene_name=Py17XNL_0101273;Name=Plasmodium exported protein;best_match=PY17X_0101800.1-p1;query_coverage=99.0;percentage_identity=100.0;locus_tag=Py17XNL_0101273
Py17XNL_01	AUGUSTUS	mRNA	159146	160542	0.11	+	.	ID=Py17XNL_0101273.1;Parent=Py17XNL_0101273;transcript_id=Py17XNL_0101273.1;gene_name=Py17XNL_0101273;Name=Plasmodium exported protein.1;best_match=PY17X_0101800.1-p1;query_coverage=99.0;percentage_identity=100.0;locus_tag=Py17XNL_0101273;protein_id=Py17XNL_0101273.1-p1;product=Plasmodium exported protein, unknown function
Py17XNL_01	AUGUSTUS	transcription_start_site	159146	159146	.	+	.	ID=Py17XNL_0101273.1-tss1;Parent=Py17XNL_0101273.1;Name=Py17XNL_0101273.1-tss1;transcript_id=Py17XNL_0101273.1;gene_name=Plasmodium exported protein;locus_tag=Py17XNL_0101273
Py17XNL_01	AUGUSTUS	five_prime_UTR	159146	159279	0.29	+	.	ID=Py17XNL_0101273.1-5UTR1;Parent=Py17XNL_0101273.1;Name=Py17XNL_0101273.1-5UTR1;transcript_id=Py17XNL_0101273.1;gene_name=Plasmodium exported protein;locus_tag=Py17XNL_0101273
Py17XNL_01	AUGUSTUS	exon	159146	159366	.	+	.	ID=Py17XNL_0101273.1-exon1;Parent=Py17XNL_0101273.1;Name=Py17XNL_0101273.1-exon1;transcript_id=Py17XNL_0101273.1;gene_name=Plasmodium exported protein;locus_tag=Py17XNL_0101273;protein_id=Py17XNL_0101273.1-p1;product=Plasmodium exported protein, unknown function
Py17XNL_01	AUGUSTUS	start_codon	159280	159282	.	+	0	ID=Py17XNL_0101273.1-start1;Parent=Py17XNL_0101273.1;Name=Py17XNL_0101273.1-start1;transcript_id=Py17XNL_0101273.1;gene_name=Plasmodium exported protein;locus_tag=Py17XNL_0101273
Py17XNL_01	AUGUSTUS	CDS	159280	159366	1	+	0	ID=Py17XNL_0101273.1-CDS1;Parent=Py17XNL_0101273.1;Name=Py17XNL_0101273.1-p1;transcript_id=Py17XNL_0101273.1;gene_name=Plasmodium exported protein;locus_tag=Py17XNL_0101273;protein_id=Py17XNL_0101273.1-p1;product=Plasmodium exported protein, unknown function
Py17XNL_01	AUGUSTUS	intron	159367	159539	1	+	.	ID=Py17XNL_0101273.1-intron1;Parent=Py17XNL_0101273.1;Name=Py17XNL_0101273.1-intron1;transcript_id=Py17XNL_0101273.1;gene_name=Plasmodium exported protein;locus_tag=Py17XNL_0101273
Py17XNL_01	AUGUSTUS	CDS	159540	160478	0.99	+	0	ID=Py17XNL_0101273.1-CDS2;Parent=Py17XNL_0101273.1;Name=Py17XNL_0101273.1-p1;transcript_id=Py17XNL_0101273.1;gene_name=Plasmodium exported protein;locus_tag=Py17XNL_0101273;protein_id=Py17XNL_0101273.1-p1;product=Plasmodium exported protein, unknown function
Py17XNL_01	AUGUSTUS	exon	159540	160542	.	+	.	ID=Py17XNL_0101273.1-exon2;Parent=Py17XNL_0101273.1;Name=Py17XNL_0101273.1-exon2;transcript_id=Py17XNL_0101273.1;gene_name=Plasmodium exported protein;locus_tag=Py17XNL_0101273;protein_id=Py17XNL_0101273.1-p1;product=Plasmodium exported protein, unknown function
Py17XNL_01	AUGUSTUS	stop_codon	160476	160478	.	+	0	ID=Py17XNL_0101273.1-stop1;Parent=Py17XNL_0101273.1;Name=Py17XNL_0101273.1-stop1;transcript_id=Py17XNL_0101273.1;gene_name=Plasmodium exported protein;locus_tag=Py17XNL_0101273
Py17XNL_01	AUGUSTUS	three_prime_UTR	160479	160542	0.25	+	.	ID=Py17XNL_0101273.1-3UTR1;Parent=Py17XNL_0101273.1;Name=Py17XNL_0101273.1-3UTR1;transcript_id=Py17XNL_0101273.1;gene_name=Plasmodium exported protein;locus_tag=Py17XNL_0101273
Py17XNL_01	AUGUSTUS	transcription_end_site	160542	160542	.	+	.	ID=Py17XNL_0101273.1-tts1;Parent=Py17XNL_0101273.1;Name=Py17XNL_0101273.1-tts1;transcript_id=Py17XNL_0101273.1;gene_name=Plasmodium exported protein;locus_tag=Py17XNL_0101273
###
Py17XNL_01	AUGUSTUS	gene	162406	164677	0.05	+	.	ID=Py17XNL_0101274;gene_id=Py17XNL_0101274;gene_name=Py17XNL_0101274;Name=lysophospholipase;best_match=PY17X_0101900.1-p1;query_coverage=99.0;percentage_identity=100.0;locus_tag=Py17XNL_0101274
Py17XNL_01	AUGUSTUS	mRNA	162406	164677	0.05	+	.	ID=Py17XNL_0101274.1;Parent=Py17XNL_0101274;transcript_id=Py17XNL_0101274.1;gene_name=Py17XNL_0101274;Name=lysophospholipase.1;best_match=PY17X_0101900.1-p1;query_coverage=99.0;percentage_identity=100.0;locus_tag=Py17XNL_0101274;protein_id=Py17XNL_0101274.1-p1;product=lysophospholipase, putative
Py17XNL_01	AUGUSTUS	transcription_start_site	162406	162406	.	+	.	ID=Py17XNL_0101274.1-tss1;Parent=Py17XNL_0101274.1;Name=Py17XNL_0101274.1-tss1;transcript_id=Py17XNL_0101274.1;gene_name=lysophospholipase;locus_tag=Py17XNL_0101274
Py17XNL_01	AUGUSTUS	five_prime_UTR	162406	162661	0.36	+	.	ID=Py17XNL_0101274.1-5UTR1;Parent=Py17XNL_0101274.1;Name=Py17XNL_0101274.1-5UTR1;transcript_id=Py17XNL_0101274.1;gene_name=lysophospholipase;locus_tag=Py17XNL_0101274
Py17XNL_01	AUGUSTUS	exon	162406	162661	.	+	.	ID=Py17XNL_0101274.1-exon1;Parent=Py17XNL_0101274.1;Name=Py17XNL_0101274.1-exon1;transcript_id=Py17XNL_0101274.1;gene_name=lysophospholipase;locus_tag=Py17XNL_0101274;protein_id=Py17XNL_0101274.1-p1;product=lysophospholipase, putative
Py17XNL_01	AUGUSTUS	five_prime_UTR	162746	163246	0.96	+	.	ID=Py17XNL_0101274.1-5UTR2;Parent=Py17XNL_0101274.1;Name=Py17XNL_0101274.1-5UTR2;transcript_id=Py17XNL_0101274.1;gene_name=lysophospholipase;locus_tag=Py17XNL_0101274
Py17XNL_01	AUGUSTUS	exon	162746	164677	.	+	.	ID=Py17XNL_0101274.1-exon2;Parent=Py17XNL_0101274.1;Name=Py17XNL_0101274.1-exon2;transcript_id=Py17XNL_0101274.1;gene_name=lysophospholipase;locus_tag=Py17XNL_0101274;protein_id=Py17XNL_0101274.1-p1;product=lysophospholipase, putative
Py17XNL_01	AUGUSTUS	start_codon	163247	163249	.	+	0	ID=Py17XNL_0101274.1-start1;Parent=Py17XNL_0101274.1;Name=Py17XNL_0101274.1-start1;transcript_id=Py17XNL_0101274.1;gene_name=lysophospholipase;locus_tag=Py17XNL_0101274
Py17XNL_01	AUGUSTUS	CDS	163247	164563	1	+	0	ID=Py17XNL_0101274.1-CDS1;Parent=Py17XNL_0101274.1;Name=Py17XNL_0101274.1-p1;transcript_id=Py17XNL_0101274.1;gene_name=lysophospholipase;locus_tag=Py17XNL_0101274;protein_id=Py17XNL_0101274.1-p1;product=lysophospholipase, putative
Py17XNL_01	AUGUSTUS	stop_codon	164561	164563	.	+	0	ID=Py17XNL_0101274.1-stop1;Parent=Py17XNL_0101274.1;Name=Py17XNL_0101274.1-stop1;transcript_id=Py17XNL_0101274.1;gene_name=lysophospholipase;locus_tag=Py17XNL_0101274
Py17XNL_01	AUGUSTUS	three_prime_UTR	164564	164677	0.12	+	.	ID=Py17XNL_0101274.1-3UTR1;Parent=Py17XNL_0101274.1;Name=Py17XNL_0101274.1-3UTR1;transcript_id=Py17XNL_0101274.1;gene_name=lysophospholipase;locus_tag=Py17XNL_0101274
Py17XNL_01	AUGUSTUS	transcription_end_site	164677	164677	.	+	.	ID=Py17XNL_0101274.1-tts1;Parent=Py17XNL_0101274.1;Name=Py17XNL_0101274.1-tts1;transcript_id=Py17XNL_0101274.1;gene_name=lysophospholipase;locus_tag=Py17XNL_0101274
###
Py17XNL_01	AUGUSTUS	gene	166746	169947	0.07	+	.	ID=Py17XNL_0101275;gene_id=Py17XNL_0101275;gene_name=Py17XNL_0101275;Name=Py235;best_match=PY17X_0102000.1-p1;query_coverage=99.0;percentage_identity=100.0;locus_tag=Py17XNL_0101275
Py17XNL_01	AUGUSTUS	mRNA	166746	169947	0.07	+	.	ID=Py17XNL_0101275.1;Parent=Py17XNL_0101275;transcript_id=Py17XNL_0101275.1;gene_name=Py17XNL_0101275;Name=Py235.1;best_match=PY17X_0102000.1-p1;query_coverage=99.0;percentage_identity=100.0;locus_tag=Py17XNL_0101275;protein_id=Py17XNL_0101275.1-p1;product=reticulocyte binding protein, putative
Py17XNL_01	AUGUSTUS	transcription_start_site	166746	166746	.	+	.	ID=Py17XNL_0101275.1-tss1;Parent=Py17XNL_0101275.1;Name=Py17XNL_0101275.1-tss1;transcript_id=Py17XNL_0101275.1;gene_name=Py235;locus_tag=Py17XNL_0101275
Py17XNL_01	AUGUSTUS	five_prime_UTR	166746	166801	0.3	+	.	ID=Py17XNL_0101275.1-5UTR1;Parent=Py17XNL_0101275.1;Name=Py17XNL_0101275.1-5UTR1;transcript_id=Py17XNL_0101275.1;gene_name=Py235;locus_tag=Py17XNL_0101275
Py17XNL_01	AUGUSTUS	exon	166746	166856	.	+	.	ID=Py17XNL_0101275.1-exon1;Parent=Py17XNL_0101275.1;Name=Py17XNL_0101275.1-exon1;transcript_id=Py17XNL_0101275.1;gene_name=Py235;locus_tag=Py17XNL_0101275;protein_id=Py17XNL_0101275.1-p1;product=reticulocyte binding protein, putative
Py17XNL_01	AUGUSTUS	start_codon	166802	166804	.	+	0	ID=Py17XNL_0101275.1-start1;Parent=Py17XNL_0101275.1;Name=Py17XNL_0101275.1-start1;transcript_id=Py17XNL_0101275.1;gene_name=Py235;locus_tag=Py17XNL_0101275
Py17XNL_01	AUGUSTUS	CDS	166802	166856	1	+	0	ID=Py17XNL_0101275.1-CDS1;Parent=Py17XNL_0101275.1;Name=Py17XNL_0101275.1-p1;transcript_id=Py17XNL_0101275.1;gene_name=Py235;locus_tag=Py17XNL_0101275;protein_id=Py17XNL_0101275.1-p1;product=reticulocyte binding protein, putative
Py17XNL_01	AUGUSTUS	intron	166857	166954	1	+	.	ID=Py17XNL_0101275.1-intron1;Parent=Py17XNL_0101275.1;Name=Py17XNL_0101275.1-intron1;transcript_id=Py17XNL_0101275.1;gene_name=Py235;locus_tag=Py17XNL_0101275
Py17XNL_01	AUGUSTUS	CDS	166955	168735	0.99	+	2	ID=Py17XNL_0101275.1-CDS2;Parent=Py17XNL_0101275.1;Name=Py17XNL_0101275.1-p1;transcript_id=Py17XNL_0101275.1;gene_name=Py235;locus_tag=Py17XNL_0101275;protein_id=Py17XNL_0101275.1-p1;product=reticulocyte binding protein, putative
Py17XNL_01	AUGUSTUS	exon	166955	169947	.	+	.	ID=Py17XNL_0101275.1-exon2;Parent=Py17XNL_0101275.1;Name=Py17XNL_0101275.1-exon2;transcript_id=Py17XNL_0101275.1;gene_name=Py235;locus_tag=Py17XNL_0101275;protein_id=Py17XNL_0101275.1-p1;product=reticulocyte binding protein, putative
Py17XNL_01	AUGUSTUS	stop_codon	168733	168735	.	+	0	ID=Py17XNL_0101275.1-stop1;Parent=Py17XNL_0101275.1;Name=Py17XNL_0101275.1-stop1;transcript_id=Py17XNL_0101275.1;gene_name=Py235;locus_tag=Py17XNL_0101275
Py17XNL_01	AUGUSTUS	three_prime_UTR	168736	169947	0.14	+	.	ID=Py17XNL_0101275.1-3UTR1;Parent=Py17XNL_0101275.1;Name=Py17XNL_0101275.1-3UTR1;transcript_id=Py17XNL_0101275.1;gene_name=Py235;locus_tag=Py17XNL_0101275
Py17XNL_01	AUGUSTUS	transcription_end_site	169947	169947	.	+	.	ID=Py17XNL_0101275.1-tts1;Parent=Py17XNL_0101275.1;Name=Py17XNL_0101275.1-tts1;transcript_id=Py17XNL_0101275.1;gene_name=Py235;locus_tag=Py17XNL_0101275
###
Py17XNL_01	AUGUSTUS	gene	170013	171635	0.22	-	.	ID=Py17XNL_0101276;gene_id=Py17XNL_0101276;gene_name=Py17XNL_0101276;Name=PIR protein;best_match=PY17X_0102100.1-p1;query_coverage=99.0;percentage_identity=100.0;locus_tag=Py17XNL_0101276
Py17XNL_01	AUGUSTUS	mRNA	170013	171635	0.22	-	.	ID=Py17XNL_0101276.1;Parent=Py17XNL_0101276;transcript_id=Py17XNL_0101276.1;gene_name=Py17XNL_0101276;Name=PIR protein.1;best_match=PY17X_0102100.1-p1;query_coverage=99.0;percentage_identity=100.0;locus_tag=Py17XNL_0101276;protein_id=Py17XNL_0101276.1-p1;product=PIR protein
Py17XNL_01	AUGUSTUS	transcription_end_site	170013	170013	.	-	.	ID=Py17XNL_0101276.1-tts1;Parent=Py17XNL_0101276.1;Name=Py17XNL_0101276.1-tts1;transcript_id=Py17XNL_0101276.1;gene_name=PIR protein;locus_tag=Py17XNL_0101276
Py17XNL_01	AUGUSTUS	three_prime_UTR	170013	170042	0.47	-	.	ID=Py17XNL_0101276.1-3UTR1;Parent=Py17XNL_0101276.1;Name=Py17XNL_0101276.1-3UTR1;transcript_id=Py17XNL_0101276.1;gene_name=PIR protein;locus_tag=Py17XNL_0101276
Py17XNL_01	AUGUSTUS	exon	170013	170117	.	-	.	ID=Py17XNL_0101276.1-exon1;Parent=Py17XNL_0101276.1;Name=Py17XNL_0101276.1-exon1;transcript_id=Py17XNL_0101276.1;gene_name=PIR protein;locus_tag=Py17XNL_0101276;protein_id=Py17XNL_0101276.1-p1;product=PIR protein
Py17XNL_01	AUGUSTUS	stop_codon	170043	170045	.	-	0	ID=Py17XNL_0101276.1-stop1;Parent=Py17XNL_0101276.1;Name=Py17XNL_0101276.1-stop1;transcript_id=Py17XNL_0101276.1;gene_name=PIR protein;locus_tag=Py17XNL_0101276
Py17XNL_01	AUGUSTUS	CDS	170043	170117	0.98	-	0	ID=Py17XNL_0101276.1-CDS1;Parent=Py17XNL_0101276.1;Name=Py17XNL_0101276.1-p1;transcript_id=Py17XNL_0101276.1;gene_name=PIR protein;locus_tag=Py17XNL_0101276;protein_id=Py17XNL_0101276.1-p1;product=PIR protein
Py17XNL_01	AUGUSTUS	intron	170118	170294	1	-	.	ID=Py17XNL_0101276.1-intron1;Parent=Py17XNL_0101276.1;Name=Py17XNL_0101276.1-intron1;transcript_id=Py17XNL_0101276.1;gene_name=PIR protein;locus_tag=Py17XNL_0101276
Py17XNL_01	AUGUSTUS	CDS	170295	171266	1	-	0	ID=Py17XNL_0101276.1-CDS2;Parent=Py17XNL_0101276.1;Name=Py17XNL_0101276.1-p1;transcript_id=Py17XNL_0101276.1;gene_name=PIR protein;locus_tag=Py17XNL_0101276;protein_id=Py17XNL_0101276.1-p1;product=PIR protein
Py17XNL_01	AUGUSTUS	exon	170295	171266	.	-	.	ID=Py17XNL_0101276.1-exon2;Parent=Py17XNL_0101276.1;Name=Py17XNL_0101276.1-exon2;transcript_id=Py17XNL_0101276.1;gene_name=PIR protein;locus_tag=Py17XNL_0101276;protein_id=Py17XNL_0101276.1-p1;product=PIR protein
Py17XNL_01	AUGUSTUS	intron	171267	171461	1	-	.	ID=Py17XNL_0101276.1-intron2;Parent=Py17XNL_0101276.1;Name=Py17XNL_0101276.1-intron2;transcript_id=Py17XNL_0101276.1;gene_name=PIR protein;locus_tag=Py17XNL_0101276
Py17XNL_01	AUGUSTUS	CDS	171462	171470	1	-	0	ID=Py17XNL_0101276.1-CDS3;Parent=Py17XNL_0101276.1;Name=Py17XNL_0101276.1-p1;transcript_id=Py17XNL_0101276.1;gene_name=PIR protein;locus_tag=Py17XNL_0101276;protein_id=Py17XNL_0101276.1-p1;product=PIR protein
Py17XNL_01	AUGUSTUS	exon	171462	171635	.	-	.	ID=Py17XNL_0101276.1-exon3;Parent=Py17XNL_0101276.1;Name=Py17XNL_0101276.1-exon3;transcript_id=Py17XNL_0101276.1;gene_name=PIR protein;locus_tag=Py17XNL_0101276;protein_id=Py17XNL_0101276.1-p1;product=PIR protein
Py17XNL_01	AUGUSTUS	start_codon	171468	171470	.	-	0	ID=Py17XNL_0101276.1-start1;Parent=Py17XNL_0101276.1;Name=Py17XNL_0101276.1-start1;transcript_id=Py17XNL_0101276.1;gene_name=PIR protein;locus_tag=Py17XNL_0101276
Py17XNL_01	AUGUSTUS	five_prime_UTR	171471	171635	0.48	-	.	ID=Py17XNL_0101276.1-5UTR1;Parent=Py17XNL_0101276.1;Name=Py17XNL_0101276.1-5UTR1;transcript_id=Py17XNL_0101276.1;gene_name=PIR protein;locus_tag=Py17XNL_0101276
Py17XNL_01	AUGUSTUS	transcription_start_site	171635	171635	.	-	.	ID=Py17XNL_0101276.1-tss1;Parent=Py17XNL_0101276.1;Name=Py17XNL_0101276.1-tss1;transcript_id=Py17XNL_0101276.1;gene_name=PIR protein;locus_tag=Py17XNL_0101276
###
Py17XNL_01	AUGUSTUS	gene	172756	173404	0.08	+	.	ID=Py17XNL_0101277;gene_id=Py17XNL_0101277;gene_name=Py17XNL_0101277;Name=SMAC;best_match=PY17X_0102200.1-p1;query_coverage=99.0;percentage_identity=100.0;locus_tag=Py17XNL_0101277
Py17XNL_01	AUGUSTUS	mRNA	172756	173404	0.08	+	.	ID=Py17XNL_0101277.1;Parent=Py17XNL_0101277;transcript_id=Py17XNL_0101277.1;gene_name=Py17XNL_0101277;Name=SMAC.1;best_match=PY17X_0102200.1-p1;query_coverage=99.0;percentage_identity=100.0;locus_tag=Py17XNL_0101277;protein_id=Py17XNL_0101277.1-p1;product=schizont membrane associated cytoadherence protein, putative
Py17XNL_01	AUGUSTUS	transcription_start_site	172756	172756	.	+	.	ID=Py17XNL_0101277.1-tss1;Parent=Py17XNL_0101277.1;Name=Py17XNL_0101277.1-tss1;transcript_id=Py17XNL_0101277.1;gene_name=SMAC;locus_tag=Py17XNL_0101277
Py17XNL_01	AUGUSTUS	five_prime_UTR	172756	172852	0.4	+	.	ID=Py17XNL_0101277.1-5UTR1;Parent=Py17XNL_0101277.1;Name=Py17XNL_0101277.1-5UTR1;transcript_id=Py17XNL_0101277.1;gene_name=SMAC;locus_tag=Py17XNL_0101277
Py17XNL_01	AUGUSTUS	exon	172756	173404	.	+	.	ID=Py17XNL_0101277.1-exon1;Parent=Py17XNL_0101277.1;Name=Py17XNL_0101277.1-exon1;transcript_id=Py17XNL_0101277.1;gene_name=SMAC;locus_tag=Py17XNL_0101277;protein_id=Py17XNL_0101277.1-p1;product=schizont membrane associated cytoadherence protein, putative
Py17XNL_01	AUGUSTUS	start_codon	172853	172855	.	+	0	ID=Py17XNL_0101277.1-start1;Parent=Py17XNL_0101277.1;Name=Py17XNL_0101277.1-start1;transcript_id=Py17XNL_0101277.1;gene_name=SMAC;locus_tag=Py17XNL_0101277
Py17XNL_01	AUGUSTUS	CDS	172853	173356	1	+	0	ID=Py17XNL_0101277.1-CDS1;Parent=Py17XNL_0101277.1;Name=Py17XNL_0101277.1-p1;transcript_id=Py17XNL_0101277.1;gene_name=SMAC;locus_tag=Py17XNL_0101277;protein_id=Py17XNL_0101277.1-p1;product=schizont membrane associated cytoadherence protein, putative
Py17XNL_01	AUGUSTUS	stop_codon	173354	173356	.	+	0	ID=Py17XNL_0101277.1-stop1;Parent=Py17XNL_0101277.1;Name=Py17XNL_0101277.1-stop1;transcript_id=Py17XNL_0101277.1;gene_name=SMAC;locus_tag=Py17XNL_0101277
Py17XNL_01	AUGUSTUS	three_prime_UTR	173357	173404	0.19	+	.	ID=Py17XNL_0101277.1-3UTR1;Parent=Py17XNL_0101277.1;Name=Py17XNL_0101277.1-3UTR1;transcript_id=Py17XNL_0101277.1;gene_name=SMAC;locus_tag=Py17XNL_0101277
Py17XNL_01	AUGUSTUS	transcription_end_site	173404	173404	.	+	.	ID=Py17XNL_0101277.1-tts1;Parent=Py17XNL_0101277.1;Name=Py17XNL_0101277.1-tts1;transcript_id=Py17XNL_0101277.1;gene_name=SMAC;locus_tag=Py17XNL_0101277
###
Py17XNL_01	AUGUSTUS	gene	177822	182155	0.22	-	.	ID=Py17XNL_0101278;gene_id=Py17XNL_0101278;gene_name=Py17XNL_0101278;Name=zinc finger protein;best_match=PY17X_0102400.1-p1;query_coverage=99.0;percentage_identity=100.0;locus_tag=Py17XNL_0101278
Py17XNL_01	AUGUSTUS	mRNA	177822	182155	0.22	-	.	ID=Py17XNL_0101278.1;Parent=Py17XNL_0101278;transcript_id=Py17XNL_0101278.1;gene_name=Py17XNL_0101278;Name=zinc finger protein.1;best_match=PY17X_0102400.1-p1;query_coverage=99.0;percentage_identity=100.0;locus_tag=Py17XNL_0101278;protein_id=Py17XNL_0101278.1-p1;product=zinc finger protein, putative
Py17XNL_01	AUGUSTUS	transcription_end_site	177822	177822	.	-	.	ID=Py17XNL_0101278.1-tts1;Parent=Py17XNL_0101278.1;Name=Py17XNL_0101278.1-tts1;transcript_id=Py17XNL_0101278.1;gene_name=zinc finger protein;locus_tag=Py17XNL_0101278
Py17XNL_01	AUGUSTUS	three_prime_UTR	177822	177841	0.75	-	.	ID=Py17XNL_0101278.1-3UTR1;Parent=Py17XNL_0101278.1;Name=Py17XNL_0101278.1-3UTR1;transcript_id=Py17XNL_0101278.1;gene_name=zinc finger protein;locus_tag=Py17XNL_0101278
Py17XNL_01	AUGUSTUS	exon	177822	182155	.	-	.	ID=Py17XNL_0101278.1-exon1;Parent=Py17XNL_0101278.1;Name=Py17XNL_0101278.1-exon1;transcript_id=Py17XNL_0101278.1;gene_name=zinc finger protein;locus_tag=Py17XNL_0101278;protein_id=Py17XNL_0101278.1-p1;product=zinc finger protein, putative
Py17XNL_01	AUGUSTUS	stop_codon	177842	177844	.	-	0	ID=Py17XNL_0101278.1-stop1;Parent=Py17XNL_0101278.1;Name=Py17XNL_0101278.1-stop1;transcript_id=Py17XNL_0101278.1;gene_name=zinc finger protein;locus_tag=Py17XNL_0101278
Py17XNL_01	AUGUSTUS	CDS	177842	182065	1	-	0	ID=Py17XNL_0101278.1-CDS1;Parent=Py17XNL_0101278.1;Name=Py17XNL_0101278.1-p1;transcript_id=Py17XNL_0101278.1;gene_name=zinc finger protein;locus_tag=Py17XNL_0101278;protein_id=Py17XNL_0101278.1-p1;product=zinc finger protein, putative
Py17XNL_01	AUGUSTUS	start_codon	182063	182065	.	-	0	ID=Py17XNL_0101278.1-start1;Parent=Py17XNL_0101278.1;Name=Py17XNL_0101278.1-start1;transcript_id=Py17XNL_0101278.1;gene_name=zinc finger protein;locus_tag=Py17XNL_0101278
Py17XNL_01	AUGUSTUS	five_prime_UTR	182066	182155	0.28	-	.	ID=Py17XNL_0101278.1-5UTR1;Parent=Py17XNL_0101278.1;Name=Py17XNL_0101278.1-5UTR1;transcript_id=Py17XNL_0101278.1;gene_name=zinc finger protein;locus_tag=Py17XNL_0101278
Py17XNL_01	AUGUSTUS	transcription_start_site	182155	182155	.	-	.	ID=Py17XNL_0101278.1-tss1;Parent=Py17XNL_0101278.1;Name=Py17XNL_0101278.1-tss1;transcript_id=Py17XNL_0101278.1;gene_name=zinc finger protein;locus_tag=Py17XNL_0101278
###
Py17XNL_01	AUGUSTUS	gene	186583	190678	0.06	+	.	ID=Py17XNL_0101279;gene_id=Py17XNL_0101279;gene_name=Py17XNL_0101279;Name=MTR4;best_match=PY17X_0102500.1-p1;query_coverage=99.0;percentage_identity=100.0;locus_tag=Py17XNL_0101279
Py17XNL_01	AUGUSTUS	mRNA	186583	190678	0.06	+	.	ID=Py17XNL_0101279.1;Parent=Py17XNL_0101279;transcript_id=Py17XNL_0101279.1;gene_name=Py17XNL_0101279;Name=MTR4.1;best_match=PY17X_0102500.1-p1;query_coverage=99.0;percentage_identity=100.0;locus_tag=Py17XNL_0101279;protein_id=Py17XNL_0101279.1-p1;product=ATP-dependent RNA helicase MTR4, putative
Py17XNL_01	AUGUSTUS	five_prime_UTR	186583	186607	0.61	+	.	ID=Py17XNL_0101279.1-5UTR1;Parent=Py17XNL_0101279.1;Name=Py17XNL_0101279.1-5UTR1;transcript_id=Py17XNL_0101279.1;gene_name=MTR4;locus_tag=Py17XNL_0101279
Py17XNL_01	AUGUSTUS	exon	186583	190401	.	+	.	ID=Py17XNL_0101279.1-exon1;Parent=Py17XNL_0101279.1;Name=Py17XNL_0101279.1-exon1;transcript_id=Py17XNL_0101279.1;gene_name=MTR4;locus_tag=Py17XNL_0101279;protein_id=Py17XNL_0101279.1-p1;product=ATP-dependent RNA helicase MTR4, putative
Py17XNL_01	AUGUSTUS	start_codon	186608	186610	.	+	0	ID=Py17XNL_0101279.1-start1;Parent=Py17XNL_0101279.1;Name=Py17XNL_0101279.1-start1;transcript_id=Py17XNL_0101279.1;gene_name=MTR4;locus_tag=Py17XNL_0101279
Py17XNL_01	AUGUSTUS	CDS	186608	190401	1	+	0	ID=Py17XNL_0101279.1-CDS1;Parent=Py17XNL_0101279.1;Name=Py17XNL_0101279.1-p1;transcript_id=Py17XNL_0101279.1;gene_name=MTR4;locus_tag=Py17XNL_0101279;protein_id=Py17XNL_0101279.1-p1;product=ATP-dependent RNA helicase MTR4, putative
Py17XNL_01	AUGUSTUS	intron	190402	190520	1	+	.	ID=Py17XNL_0101279.1-intron1;Parent=Py17XNL_0101279.1;Name=Py17XNL_0101279.1-intron1;transcript_id=Py17XNL_0101279.1;gene_name=MTR4;locus_tag=Py17XNL_0101279
Py17XNL_01	AUGUSTUS	CDS	190521	190656	1	+	1	ID=Py17XNL_0101279.1-CDS2;Parent=Py17XNL_0101279.1;Name=Py17XNL_0101279.1-p1;transcript_id=Py17XNL_0101279.1;gene_name=MTR4;locus_tag=Py17XNL_0101279;protein_id=Py17XNL_0101279.1-p1;product=ATP-dependent RNA helicase MTR4, putative
Py17XNL_01	AUGUSTUS	exon	190521	190678	.	+	.	ID=Py17XNL_0101279.1-exon2;Parent=Py17XNL_0101279.1;Name=Py17XNL_0101279.1-exon2;transcript_id=Py17XNL_0101279.1;gene_name=MTR4;locus_tag=Py17XNL_0101279;protein_id=Py17XNL_0101279.1-p1;product=ATP-dependent RNA helicase MTR4, putative
Py17XNL_01	AUGUSTUS	stop_codon	190654	190656	.	+	0	ID=Py17XNL_0101279.1-stop1;Parent=Py17XNL_0101279.1;Name=Py17XNL_0101279.1-stop1;transcript_id=Py17XNL_0101279.1;gene_name=MTR4;locus_tag=Py17XNL_0101279
Py17XNL_01	AUGUSTUS	three_prime_UTR	190657	190678	0.25	+	.	ID=Py17XNL_0101279.1-3UTR1;Parent=Py17XNL_0101279.1;Name=Py17XNL_0101279.1-3UTR1;transcript_id=Py17XNL_0101279.1;gene_name=MTR4;locus_tag=Py17XNL_0101279
Py17XNL_01	AUGUSTUS	transcription_end_site	190678	190678	.	+	.	ID=Py17XNL_0101279.1-tts1;Parent=Py17XNL_0101279.1;Name=Py17XNL_0101279.1-tts1;transcript_id=Py17XNL_0101279.1;gene_name=MTR4;locus_tag=Py17XNL_0101279
###
Py17XNL_01	AUGUSTUS	gene	191706	193296	0.1	+	.	ID=Py17XNL_0101280;gene_id=Py17XNL_0101280;gene_name=Py17XNL_0101280;Name=MYND-type zinc finger protein;best_match=PY17X_0102600.1-p1;query_coverage=99.0;percentage_identity=100.0;locus_tag=Py17XNL_0101280
Py17XNL_01	AUGUSTUS	mRNA	191706	193296	0.1	+	.	ID=Py17XNL_0101280.1;Parent=Py17XNL_0101280;transcript_id=Py17XNL_0101280.1;gene_name=Py17XNL_0101280;Name=MYND-type zinc finger protein.1;best_match=PY17X_0102600.1-p1;query_coverage=99.0;percentage_identity=100.0;locus_tag=Py17XNL_0101280;protein_id=Py17XNL_0101280.1-p1;product=MYND-type zinc finger protein, putative
Py17XNL_01	AUGUSTUS	transcription_start_site	191706	191706	.	+	.	ID=Py17XNL_0101280.1-tss1;Parent=Py17XNL_0101280.1;Name=Py17XNL_0101280.1-tss1;transcript_id=Py17XNL_0101280.1;gene_name=MYND-type zinc finger protein;locus_tag=Py17XNL_0101280
Py17XNL_01	AUGUSTUS	five_prime_UTR	191706	191785	0.47	+	.	ID=Py17XNL_0101280.1-5UTR1;Parent=Py17XNL_0101280.1;Name=Py17XNL_0101280.1-5UTR1;transcript_id=Py17XNL_0101280.1;gene_name=MYND-type zinc finger protein;locus_tag=Py17XNL_0101280
Py17XNL_01	AUGUSTUS	exon	191706	192351	.	+	.	ID=Py17XNL_0101280.1-exon1;Parent=Py17XNL_0101280.1;Name=Py17XNL_0101280.1-exon1;transcript_id=Py17XNL_0101280.1;gene_name=MYND-type zinc finger protein;locus_tag=Py17XNL_0101280;protein_id=Py17XNL_0101280.1-p1;product=MYND-type zinc finger protein, putative
Py17XNL_01	AUGUSTUS	start_codon	191786	191788	.	+	0	ID=Py17XNL_0101280.1-start1;Parent=Py17XNL_0101280.1;Name=Py17XNL_0101280.1-start1;transcript_id=Py17XNL_0101280.1;gene_name=MYND-type zinc finger protein;locus_tag=Py17XNL_0101280
Py17XNL_01	AUGUSTUS	CDS	191786	192351	1	+	0	ID=Py17XNL_0101280.1-CDS1;Parent=Py17XNL_0101280.1;Name=Py17XNL_0101280.1-p1;transcript_id=Py17XNL_0101280.1;gene_name=MYND-type zinc finger protein;locus_tag=Py17XNL_0101280;protein_id=Py17XNL_0101280.1-p1;product=MYND-type zinc finger protein, putative
Py17XNL_01	AUGUSTUS	intron	192352	192556	1	+	.	ID=Py17XNL_0101280.1-intron1;Parent=Py17XNL_0101280.1;Name=Py17XNL_0101280.1-intron1;transcript_id=Py17XNL_0101280.1;gene_name=MYND-type zinc finger protein;locus_tag=Py17XNL_0101280
Py17XNL_01	AUGUSTUS	CDS	192557	192674	1	+	1	ID=Py17XNL_0101280.1-CDS2;Parent=Py17XNL_0101280.1;Name=Py17XNL_0101280.1-p1;transcript_id=Py17XNL_0101280.1;gene_name=MYND-type zinc finger protein;locus_tag=Py17XNL_0101280;protein_id=Py17XNL_0101280.1-p1;product=MYND-type zinc finger protein, putative
Py17XNL_01	AUGUSTUS	exon	192557	192674	.	+	.	ID=Py17XNL_0101280.1-exon2;Parent=Py17XNL_0101280.1;Name=Py17XNL_0101280.1-exon2;transcript_id=Py17XNL_0101280.1;gene_name=MYND-type zinc finger protein;locus_tag=Py17XNL_0101280;protein_id=Py17XNL_0101280.1-p1;product=MYND-type zinc finger protein, putative
Py17XNL_01	AUGUSTUS	intron	192675	192947	1	+	.	ID=Py17XNL_0101280.1-intron2;Parent=Py17XNL_0101280.1;Name=Py17XNL_0101280.1-intron2;transcript_id=Py17XNL_0101280.1;gene_name=MYND-type zinc finger protein;locus_tag=Py17XNL_0101280
Py17XNL_01	AUGUSTUS	CDS	192948	193052	1	+	0	ID=Py17XNL_0101280.1-CDS3;Parent=Py17XNL_0101280.1;Name=Py17XNL_0101280.1-p1;transcript_id=Py17XNL_0101280.1;gene_name=MYND-type zinc finger protein;locus_tag=Py17XNL_0101280;protein_id=Py17XNL_0101280.1-p1;product=MYND-type zinc finger protein, putative
Py17XNL_01	AUGUSTUS	exon	192948	193296	.	+	.	ID=Py17XNL_0101280.1-exon3;Parent=Py17XNL_0101280.1;Name=Py17XNL_0101280.1-exon3;transcript_id=Py17XNL_0101280.1;gene_name=MYND-type zinc finger protein;locus_tag=Py17XNL_0101280;protein_id=Py17XNL_0101280.1-p1;product=MYND-type zinc finger protein, putative
Py17XNL_01	AUGUSTUS	stop_codon	193050	193052	.	+	0	ID=Py17XNL_0101280.1-stop1;Parent=Py17XNL_0101280.1;Name=Py17XNL_0101280.1-stop1;transcript_id=Py17XNL_0101280.1;gene_name=MYND-type zinc finger protein;locus_tag=Py17XNL_0101280
Py17XNL_01	AUGUSTUS	three_prime_UTR	193053	193296	0.21	+	.	ID=Py17XNL_0101280.1-3UTR1;Parent=Py17XNL_0101280.1;Name=Py17XNL_0101280.1-3UTR1;transcript_id=Py17XNL_0101280.1;gene_name=MYND-type zinc finger protein;locus_tag=Py17XNL_0101280
Py17XNL_01	AUGUSTUS	transcription_end_site	193296	193296	.	+	.	ID=Py17XNL_0101280.1-tts1;Parent=Py17XNL_0101280.1;Name=Py17XNL_0101280.1-tts1;transcript_id=Py17XNL_0101280.1;gene_name=MYND-type zinc finger protein;locus_tag=Py17XNL_0101280
###
Py17XNL_01	AUGUSTUS	gene	194006	195030	0.32	+	.	ID=Py17XNL_0101281;gene_id=Py17XNL_0101281;gene_name=Py17XNL_0101281;Name=PALM;best_match=PY17X_0102700.1-p1;query_coverage=99.0;percentage_identity=100.0;locus_tag=Py17XNL_0101281
Py17XNL_01	AUGUSTUS	mRNA	194006	195030	0.32	+	.	ID=Py17XNL_0101281.1;Parent=Py17XNL_0101281;transcript_id=Py17XNL_0101281.1;gene_name=Py17XNL_0101281;Name=PALM.1;best_match=PY17X_0102700.1-p1;query_coverage=99.0;percentage_identity=100.0;locus_tag=Py17XNL_0101281;protein_id=Py17XNL_0101281.1-p1;product=liver merozoite formation protein, putative
Py17XNL_01	AUGUSTUS	transcription_start_site	194006	194006	.	+	.	ID=Py17XNL_0101281.1-tss1;Parent=Py17XNL_0101281.1;Name=Py17XNL_0101281.1-tss1;transcript_id=Py17XNL_0101281.1;gene_name=PALM;locus_tag=Py17XNL_0101281
Py17XNL_01	AUGUSTUS	five_prime_UTR	194006	194055	0.32	+	.	ID=Py17XNL_0101281.1-5UTR1;Parent=Py17XNL_0101281.1;Name=Py17XNL_0101281.1-5UTR1;transcript_id=Py17XNL_0101281.1;gene_name=PALM;locus_tag=Py17XNL_0101281
Py17XNL_01	AUGUSTUS	exon	194006	195030	.	+	.	ID=Py17XNL_0101281.1-exon1;Parent=Py17XNL_0101281.1;Name=Py17XNL_0101281.1-exon1;transcript_id=Py17XNL_0101281.1;gene_name=PALM;locus_tag=Py17XNL_0101281;protein_id=Py17XNL_0101281.1-p1;product=liver merozoite formation protein, putative
Py17XNL_01	AUGUSTUS	start_codon	194056	194058	.	+	0	ID=Py17XNL_0101281.1-start1;Parent=Py17XNL_0101281.1;Name=Py17XNL_0101281.1-start1;transcript_id=Py17XNL_0101281.1;gene_name=PALM;locus_tag=Py17XNL_0101281
Py17XNL_01	AUGUSTUS	CDS	194056	195009	1	+	0	ID=Py17XNL_0101281.1-CDS1;Parent=Py17XNL_0101281.1;Name=Py17XNL_0101281.1-p1;transcript_id=Py17XNL_0101281.1;gene_name=PALM;locus_tag=Py17XNL_0101281;protein_id=Py17XNL_0101281.1-p1;product=liver merozoite formation protein, putative
Py17XNL_01	AUGUSTUS	stop_codon	195007	195009	.	+	0	ID=Py17XNL_0101281.1-stop1;Parent=Py17XNL_0101281.1;Name=Py17XNL_0101281.1-stop1;transcript_id=Py17XNL_0101281.1;gene_name=PALM;locus_tag=Py17XNL_0101281
Py17XNL_01	AUGUSTUS	three_prime_UTR	195010	195030	1	+	.	ID=Py17XNL_0101281.1-3UTR1;Parent=Py17XNL_0101281.1;Name=Py17XNL_0101281.1-3UTR1;transcript_id=Py17XNL_0101281.1;gene_name=PALM;locus_tag=Py17XNL_0101281
Py17XNL_01	AUGUSTUS	transcription_end_site	195030	195030	.	+	.	ID=Py17XNL_0101281.1-tts1;Parent=Py17XNL_0101281.1;Name=Py17XNL_0101281.1-tts1;transcript_id=Py17XNL_0101281.1;gene_name=PALM;locus_tag=Py17XNL_0101281
###
Py17XNL_01	AUGUSTUS	gene	195509	198835	0.18	-	.	ID=Py17XNL_0101282;gene_id=Py17XNL_0101282;gene_name=Py17XNL_0101282;Name=elongation factor G;best_match=PY17X_0102800.1-p1;query_coverage=99.0;percentage_identity=100.0;locus_tag=Py17XNL_0101282
Py17XNL_01	AUGUSTUS	mRNA	195509	198835	0.18	-	.	ID=Py17XNL_0101282.1;Parent=Py17XNL_0101282;transcript_id=Py17XNL_0101282.1;gene_name=Py17XNL_0101282;Name=elongation factor G.1;best_match=PY17X_0102800.1-p1;query_coverage=99.0;percentage_identity=100.0;locus_tag=Py17XNL_0101282;protein_id=Py17XNL_0101282.1-p1;product=elongation factor G, putative
Py17XNL_01	AUGUSTUS	transcription_end_site	195509	195509	.	-	.	ID=Py17XNL_0101282.1-tts1;Parent=Py17XNL_0101282.1;Name=Py17XNL_0101282.1-tts1;transcript_id=Py17XNL_0101282.1;gene_name=elongation factor G;locus_tag=Py17XNL_0101282
Py17XNL_01	AUGUSTUS	three_prime_UTR	195509	195612	0.4	-	.	ID=Py17XNL_0101282.1-3UTR1;Parent=Py17XNL_0101282.1;Name=Py17XNL_0101282.1-3UTR1;transcript_id=Py17XNL_0101282.1;gene_name=elongation factor G;locus_tag=Py17XNL_0101282
Py17XNL_01	AUGUSTUS	exon	195509	195692	.	-	.	ID=Py17XNL_0101282.1-exon1;Parent=Py17XNL_0101282.1;Name=Py17XNL_0101282.1-exon1;transcript_id=Py17XNL_0101282.1;gene_name=elongation factor G;locus_tag=Py17XNL_0101282;protein_id=Py17XNL_0101282.1-p1;product=elongation factor G, putative
Py17XNL_01	AUGUSTUS	stop_codon	195613	195615	.	-	0	ID=Py17XNL_0101282.1-stop1;Parent=Py17XNL_0101282.1;Name=Py17XNL_0101282.1-stop1;transcript_id=Py17XNL_0101282.1;gene_name=elongation factor G;locus_tag=Py17XNL_0101282
Py17XNL_01	AUGUSTUS	CDS	195613	195692	1	-	2	ID=Py17XNL_0101282.1-CDS1;Parent=Py17XNL_0101282.1;Name=Py17XNL_0101282.1-p1;transcript_id=Py17XNL_0101282.1;gene_name=elongation factor G;locus_tag=Py17XNL_0101282;protein_id=Py17XNL_0101282.1-p1;product=elongation factor G, putative
Py17XNL_01	AUGUSTUS	intron	195693	195792	1	-	.	ID=Py17XNL_0101282.1-intron1;Parent=Py17XNL_0101282.1;Name=Py17XNL_0101282.1-intron1;transcript_id=Py17XNL_0101282.1;gene_name=elongation factor G;locus_tag=Py17XNL_0101282
Py17XNL_01	AUGUSTUS	CDS	195793	195885	1	-	2	ID=Py17XNL_0101282.1-CDS2;Parent=Py17XNL_0101282.1;Name=Py17XNL_0101282.1-p1;transcript_id=Py17XNL_0101282.1;gene_name=elongation factor G;locus_tag=Py17XNL_0101282;protein_id=Py17XNL_0101282.1-p1;product=elongation factor G, putative
Py17XNL_01	AUGUSTUS	exon	195793	195885	.	-	.	ID=Py17XNL_0101282.1-exon2;Parent=Py17XNL_0101282.1;Name=Py17XNL_0101282.1-exon2;transcript_id=Py17XNL_0101282.1;gene_name=elongation factor G;locus_tag=Py17XNL_0101282;protein_id=Py17XNL_0101282.1-p1;product=elongation factor G, putative
Py17XNL_01	AUGUSTUS	intron	195886	196076	1	-	.	ID=Py17XNL_0101282.1-intron2;Parent=Py17XNL_0101282.1;Name=Py17XNL_0101282.1-intron2;transcript_id=Py17XNL_0101282.1;gene_name=elongation factor G;locus_tag=Py17XNL_0101282
Py17XNL_01	AUGUSTUS	CDS	196077	196164	1	-	0	ID=Py17XNL_0101282.1-CDS3;Parent=Py17XNL_0101282.1;Name=Py17XNL_0101282.1-p1;transcript_id=Py17XNL_0101282.1;gene_name=elongation factor G;locus_tag=Py17XNL_0101282;protein_id=Py17XNL_0101282.1-p1;product=elongation factor G, putative
Py17XNL_01	AUGUSTUS	exon	196077	196164	.	-	.	ID=Py17XNL_0101282.1-exon3;Parent=Py17XNL_0101282.1;Name=Py17XNL_0101282.1-exon3;transcript_id=Py17XNL_0101282.1;gene_name=elongation factor G;locus_tag=Py17XNL_0101282;protein_id=Py17XNL_0101282.1-p1;product=elongation factor G, putative
Py17XNL_01	AUGUSTUS	intron	196165	196258	1	-	.	ID=Py17XNL_0101282.1-intron3;Parent=Py17XNL_0101282.1;Name=Py17XNL_0101282.1-intron3;transcript_id=Py17XNL_0101282.1;gene_name=elongation factor G;locus_tag=Py17XNL_0101282
Py17XNL_01	AUGUSTUS	CDS	196259	198766	0.96	-	0	ID=Py17XNL_0101282.1-CDS4;Parent=Py17XNL_0101282.1;Name=Py17XNL_0101282.1-p1;transcript_id=Py17XNL_0101282.1;gene_name=elongation factor G;locus_tag=Py17XNL_0101282;protein_id=Py17XNL_0101282.1-p1;product=elongation factor G, putative
Py17XNL_01	AUGUSTUS	exon	196259	198835	.	-	.	ID=Py17XNL_0101282.1-exon4;Parent=Py17XNL_0101282.1;Name=Py17XNL_0101282.1-exon4;transcript_id=Py17XNL_0101282.1;gene_name=elongation factor G;locus_tag=Py17XNL_0101282;protein_id=Py17XNL_0101282.1-p1;product=elongation factor G, putative
Py17XNL_01	AUGUSTUS	start_codon	198764	198766	.	-	0	ID=Py17XNL_0101282.1-start1;Parent=Py17XNL_0101282.1;Name=Py17XNL_0101282.1-start1;transcript_id=Py17XNL_0101282.1;gene_name=elongation factor G;locus_tag=Py17XNL_0101282
Py17XNL_01	AUGUSTUS	five_prime_UTR	198767	198835	0.43	-	.	ID=Py17XNL_0101282.1-5UTR1;Parent=Py17XNL_0101282.1;Name=Py17XNL_0101282.1-5UTR1;transcript_id=Py17XNL_0101282.1;gene_name=elongation factor G;locus_tag=Py17XNL_0101282
Py17XNL_01	AUGUSTUS	transcription_start_site	198835	198835	.	-	.	ID=Py17XNL_0101282.1-tss1;Parent=Py17XNL_0101282.1;Name=Py17XNL_0101282.1-tss1;transcript_id=Py17XNL_0101282.1;gene_name=elongation factor G;locus_tag=Py17XNL_0101282
###
Py17XNL_01	AUGUSTUS	gene	199236	200736	0.05	+	.	ID=Py17XNL_0101283;gene_id=Py17XNL_0101283;gene_name=Py17XNL_0101283;Name=geranylgeranyl transferase type-2 subunit beta;best_match=PY17X_0102900.1-p1;query_coverage=99.0;percentage_identity=100.0;locus_tag=Py17XNL_0101283
Py17XNL_01	AUGUSTUS	mRNA	199236	200736	0.05	+	.	ID=Py17XNL_0101283.1;Parent=Py17XNL_0101283;transcript_id=Py17XNL_0101283.1;gene_name=Py17XNL_0101283;Name=geranylgeranyl transferase type-2 subunit beta.1;best_match=PY17X_0102900.1-p1;query_coverage=99.0;percentage_identity=100.0;locus_tag=Py17XNL_0101283;protein_id=Py17XNL_0101283.1-p1;product=geranylgeranyl transferase type-2 subunit beta, putative
Py17XNL_01	AUGUSTUS	transcription_start_site	199236	199236	.	+	.	ID=Py17XNL_0101283.1-tss1;Parent=Py17XNL_0101283.1;Name=Py17XNL_0101283.1-tss1;transcript_id=Py17XNL_0101283.1;gene_name=geranylgeranyl transferase type-2 subunit beta;locus_tag=Py17XNL_0101283
Py17XNL_01	AUGUSTUS	five_prime_UTR	199236	199464	0.21	+	.	ID=Py17XNL_0101283.1-5UTR1;Parent=Py17XNL_0101283.1;Name=Py17XNL_0101283.1-5UTR1;transcript_id=Py17XNL_0101283.1;gene_name=geranylgeranyl transferase type-2 subunit beta;locus_tag=Py17XNL_0101283
Py17XNL_01	AUGUSTUS	exon	199236	200736	.	+	.	ID=Py17XNL_0101283.1-exon1;Parent=Py17XNL_0101283.1;Name=Py17XNL_0101283.1-exon1;transcript_id=Py17XNL_0101283.1;gene_name=geranylgeranyl transferase type-2 subunit beta;locus_tag=Py17XNL_0101283;protein_id=Py17XNL_0101283.1-p1;product=geranylgeranyl transferase type-2 subunit beta, putative
Py17XNL_01	AUGUSTUS	start_codon	199465	199467	.	+	0	ID=Py17XNL_0101283.1-start1;Parent=Py17XNL_0101283.1;Name=Py17XNL_0101283.1-start1;transcript_id=Py17XNL_0101283.1;gene_name=geranylgeranyl transferase type-2 subunit beta;locus_tag=Py17XNL_0101283
Py17XNL_01	AUGUSTUS	CDS	199465	200619	0.8	+	0	ID=Py17XNL_0101283.1-CDS1;Parent=Py17XNL_0101283.1;Name=Py17XNL_0101283.1-p1;transcript_id=Py17XNL_0101283.1;gene_name=geranylgeranyl transferase type-2 subunit beta;locus_tag=Py17XNL_0101283;protein_id=Py17XNL_0101283.1-p1;product=geranylgeranyl transferase type-2 subunit beta, putative
Py17XNL_01	AUGUSTUS	stop_codon	200617	200619	.	+	0	ID=Py17XNL_0101283.1-stop1;Parent=Py17XNL_0101283.1;Name=Py17XNL_0101283.1-stop1;transcript_id=Py17XNL_0101283.1;gene_name=geranylgeranyl transferase type-2 subunit beta;locus_tag=Py17XNL_0101283
Py17XNL_01	AUGUSTUS	three_prime_UTR	200620	200736	0.14	+	.	ID=Py17XNL_0101283.1-3UTR1;Parent=Py17XNL_0101283.1;Name=Py17XNL_0101283.1-3UTR1;transcript_id=Py17XNL_0101283.1;gene_name=geranylgeranyl transferase type-2 subunit beta;locus_tag=Py17XNL_0101283
Py17XNL_01	AUGUSTUS	transcription_end_site	200736	200736	.	+	.	ID=Py17XNL_0101283.1-tts1;Parent=Py17XNL_0101283.1;Name=Py17XNL_0101283.1-tts1;transcript_id=Py17XNL_0101283.1;gene_name=geranylgeranyl transferase type-2 subunit beta;locus_tag=Py17XNL_0101283
###
Py17XNL_01	AUGUSTUS	gene	200792	207155	0.05	-	.	ID=Py17XNL_0101284;gene_id=Py17XNL_0101284;gene_name=Py17XNL_0101284;Name=SAC3 domain-containing protein;best_match=PY17X_0103000.1-p1;query_coverage=99.0;percentage_identity=100.0;locus_tag=Py17XNL_0101284
Py17XNL_01	AUGUSTUS	mRNA	200792	207155	0.05	-	.	ID=Py17XNL_0101284.1;Parent=Py17XNL_0101284;transcript_id=Py17XNL_0101284.1;gene_name=Py17XNL_0101284;Name=SAC3 domain-containing protein.1;best_match=PY17X_0103000.1-p1;query_coverage=99.0;percentage_identity=100.0;locus_tag=Py17XNL_0101284;protein_id=Py17XNL_0101284.1-p1;product=SAC3 domain-containing protein, putative
Py17XNL_01	AUGUSTUS	transcription_end_site	200792	200792	.	-	.	ID=Py17XNL_0101284.1-tts1;Parent=Py17XNL_0101284.1;Name=Py17XNL_0101284.1-tts1;transcript_id=Py17XNL_0101284.1;gene_name=SAC3 domain-containing protein;locus_tag=Py17XNL_0101284
Py17XNL_01	AUGUSTUS	three_prime_UTR	200792	201039	0.13	-	.	ID=Py17XNL_0101284.1-3UTR1;Parent=Py17XNL_0101284.1;Name=Py17XNL_0101284.1-3UTR1;transcript_id=Py17XNL_0101284.1;gene_name=SAC3 domain-containing protein;locus_tag=Py17XNL_0101284
Py17XNL_01	AUGUSTUS	exon	200792	201229	.	-	.	ID=Py17XNL_0101284.1-exon1;Parent=Py17XNL_0101284.1;Name=Py17XNL_0101284.1-exon1;transcript_id=Py17XNL_0101284.1;gene_name=SAC3 domain-containing protein;locus_tag=Py17XNL_0101284;protein_id=Py17XNL_0101284.1-p1;product=SAC3 domain-containing protein, putative
Py17XNL_01	AUGUSTUS	stop_codon	201040	201042	.	-	0	ID=Py17XNL_0101284.1-stop1;Parent=Py17XNL_0101284.1;Name=Py17XNL_0101284.1-stop1;transcript_id=Py17XNL_0101284.1;gene_name=SAC3 domain-containing protein;locus_tag=Py17XNL_0101284
Py17XNL_01	AUGUSTUS	CDS	201040	201229	1	-	1	ID=Py17XNL_0101284.1-CDS1;Parent=Py17XNL_0101284.1;Name=Py17XNL_0101284.1-p1;transcript_id=Py17XNL_0101284.1;gene_name=SAC3 domain-containing protein;locus_tag=Py17XNL_0101284;protein_id=Py17XNL_0101284.1-p1;product=SAC3 domain-containing protein, putative
Py17XNL_01	AUGUSTUS	intron	201230	201453	1	-	.	ID=Py17XNL_0101284.1-intron1;Parent=Py17XNL_0101284.1;Name=Py17XNL_0101284.1-intron1;transcript_id=Py17XNL_0101284.1;gene_name=SAC3 domain-containing protein;locus_tag=Py17XNL_0101284
Py17XNL_01	AUGUSTUS	CDS	201454	201929	1	-	0	ID=Py17XNL_0101284.1-CDS2;Parent=Py17XNL_0101284.1;Name=Py17XNL_0101284.1-p1;transcript_id=Py17XNL_0101284.1;gene_name=SAC3 domain-containing protein;locus_tag=Py17XNL_0101284;protein_id=Py17XNL_0101284.1-p1;product=SAC3 domain-containing protein, putative
Py17XNL_01	AUGUSTUS	exon	201454	201929	.	-	.	ID=Py17XNL_0101284.1-exon2;Parent=Py17XNL_0101284.1;Name=Py17XNL_0101284.1-exon2;transcript_id=Py17XNL_0101284.1;gene_name=SAC3 domain-containing protein;locus_tag=Py17XNL_0101284;protein_id=Py17XNL_0101284.1-p1;product=SAC3 domain-containing protein, putative
Py17XNL_01	AUGUSTUS	intron	201930	202173	1	-	.	ID=Py17XNL_0101284.1-intron2;Parent=Py17XNL_0101284.1;Name=Py17XNL_0101284.1-intron2;transcript_id=Py17XNL_0101284.1;gene_name=SAC3 domain-containing protein;locus_tag=Py17XNL_0101284
Py17XNL_01	AUGUSTUS	CDS	202174	202437	1	-	0	ID=Py17XNL_0101284.1-CDS3;Parent=Py17XNL_0101284.1;Name=Py17XNL_0101284.1-p1;transcript_id=Py17XNL_0101284.1;gene_name=SAC3 domain-containing protein;locus_tag=Py17XNL_0101284;protein_id=Py17XNL_0101284.1-p1;product=SAC3 domain-containing protein, putative
Py17XNL_01	AUGUSTUS	exon	202174	202437	.	-	.	ID=Py17XNL_0101284.1-exon3;Parent=Py17XNL_0101284.1;Name=Py17XNL_0101284.1-exon3;transcript_id=Py17XNL_0101284.1;gene_name=SAC3 domain-containing protein;locus_tag=Py17XNL_0101284;protein_id=Py17XNL_0101284.1-p1;product=SAC3 domain-containing protein, putative
Py17XNL_01	AUGUSTUS	intron	202438	202621	1	-	.	ID=Py17XNL_0101284.1-intron3;Parent=Py17XNL_0101284.1;Name=Py17XNL_0101284.1-intron3;transcript_id=Py17XNL_0101284.1;gene_name=SAC3 domain-containing protein;locus_tag=Py17XNL_0101284
Py17XNL_01	AUGUSTUS	CDS	202622	202968	1	-	2	ID=Py17XNL_0101284.1-CDS4;Parent=Py17XNL_0101284.1;Name=Py17XNL_0101284.1-p1;transcript_id=Py17XNL_0101284.1;gene_name=SAC3 domain-containing protein;locus_tag=Py17XNL_0101284;protein_id=Py17XNL_0101284.1-p1;product=SAC3 domain-containing protein, putative
Py17XNL_01	AUGUSTUS	exon	202622	202968	.	-	.	ID=Py17XNL_0101284.1-exon4;Parent=Py17XNL_0101284.1;Name=Py17XNL_0101284.1-exon4;transcript_id=Py17XNL_0101284.1;gene_name=SAC3 domain-containing protein;locus_tag=Py17XNL_0101284;protein_id=Py17XNL_0101284.1-p1;product=SAC3 domain-containing protein, putative
Py17XNL_01	AUGUSTUS	intron	202969	203164	1	-	.	ID=Py17XNL_0101284.1-intron4;Parent=Py17XNL_0101284.1;Name=Py17XNL_0101284.1-intron4;transcript_id=Py17XNL_0101284.1;gene_name=SAC3 domain-containing protein;locus_tag=Py17XNL_0101284
Py17XNL_01	AUGUSTUS	CDS	203165	205463	0.96	-	0	ID=Py17XNL_0101284.1-CDS5;Parent=Py17XNL_0101284.1;Name=Py17XNL_0101284.1-p1;transcript_id=Py17XNL_0101284.1;gene_name=SAC3 domain-containing protein;locus_tag=Py17XNL_0101284;protein_id=Py17XNL_0101284.1-p1;product=SAC3 domain-containing protein, putative
Py17XNL_01	AUGUSTUS	exon	203165	205474	.	-	.	ID=Py17XNL_0101284.1-exon5;Parent=Py17XNL_0101284.1;Name=Py17XNL_0101284.1-exon5;transcript_id=Py17XNL_0101284.1;gene_name=SAC3 domain-containing protein;locus_tag=Py17XNL_0101284;protein_id=Py17XNL_0101284.1-p1;product=SAC3 domain-containing protein, putative
Py17XNL_01	AUGUSTUS	start_codon	205461	205463	.	-	0	ID=Py17XNL_0101284.1-start1;Parent=Py17XNL_0101284.1;Name=Py17XNL_0101284.1-start1;transcript_id=Py17XNL_0101284.1;gene_name=SAC3 domain-containing protein;locus_tag=Py17XNL_0101284
Py17XNL_01	AUGUSTUS	five_prime_UTR	205464	205474	0.7	-	.	ID=Py17XNL_0101284.1-5UTR1;Parent=Py17XNL_0101284.1;Name=Py17XNL_0101284.1-5UTR1;transcript_id=Py17XNL_0101284.1;gene_name=SAC3 domain-containing protein;locus_tag=Py17XNL_0101284
Py17XNL_01	AUGUSTUS	five_prime_UTR	207015	207155	0.32	-	.	ID=Py17XNL_0101284.1-5UTR2;Parent=Py17XNL_0101284.1;Name=Py17XNL_0101284.1-5UTR2;transcript_id=Py17XNL_0101284.1;gene_name=SAC3 domain-containing protein;locus_tag=Py17XNL_0101284
Py17XNL_01	AUGUSTUS	exon	207015	207155	.	-	.	ID=Py17XNL_0101284.1-exon6;Parent=Py17XNL_0101284.1;Name=Py17XNL_0101284.1-exon6;transcript_id=Py17XNL_0101284.1;gene_name=SAC3 domain-containing protein;locus_tag=Py17XNL_0101284;protein_id=Py17XNL_0101284.1-p1;product=SAC3 domain-containing protein, putative
Py17XNL_01	AUGUSTUS	transcription_start_site	207155	207155	.	-	.	ID=Py17XNL_0101284.1-tss1;Parent=Py17XNL_0101284.1;Name=Py17XNL_0101284.1-tss1;transcript_id=Py17XNL_0101284.1;gene_name=SAC3 domain-containing protein;locus_tag=Py17XNL_0101284
###
Py17XNL_01	AUGUSTUS	gene	207672	209685	0.29	-	.	ID=Py17XNL_0101285;gene_id=Py17XNL_0101285;gene_name=Py17XNL_0101285;Name=conserved Plasmodium protein;best_match=PY17X_0103100.1-p1;query_coverage=99.0;percentage_identity=100.0;locus_tag=Py17XNL_0101285
Py17XNL_01	AUGUSTUS	mRNA	207672	209685	0.29	-	.	ID=Py17XNL_0101285.1;Parent=Py17XNL_0101285;transcript_id=Py17XNL_0101285.1;gene_name=Py17XNL_0101285;Name=conserved Plasmodium protein.1;best_match=PY17X_0103100.1-p1;query_coverage=99.0;percentage_identity=100.0;locus_tag=Py17XNL_0101285;protein_id=Py17XNL_0101285.1-p1;product=conserved Plasmodium protein, unknown function
Py17XNL_01	AUGUSTUS	transcription_end_site	207672	207672	.	-	.	ID=Py17XNL_0101285.1-tts1;Parent=Py17XNL_0101285.1;Name=Py17XNL_0101285.1-tts1;transcript_id=Py17XNL_0101285.1;gene_name=conserved Plasmodium protein;locus_tag=Py17XNL_0101285
Py17XNL_01	AUGUSTUS	three_prime_UTR	207672	208103	0.32	-	.	ID=Py17XNL_0101285.1-3UTR1;Parent=Py17XNL_0101285.1;Name=Py17XNL_0101285.1-3UTR1;transcript_id=Py17XNL_0101285.1;gene_name=conserved Plasmodium protein;locus_tag=Py17XNL_0101285
Py17XNL_01	AUGUSTUS	exon	207672	209685	.	-	.	ID=Py17XNL_0101285.1-exon1;Parent=Py17XNL_0101285.1;Name=Py17XNL_0101285.1-exon1;transcript_id=Py17XNL_0101285.1;gene_name=conserved Plasmodium protein;locus_tag=Py17XNL_0101285;protein_id=Py17XNL_0101285.1-p1;product=conserved Plasmodium protein, unknown function
Py17XNL_01	AUGUSTUS	stop_codon	208104	208106	.	-	0	ID=Py17XNL_0101285.1-stop1;Parent=Py17XNL_0101285.1;Name=Py17XNL_0101285.1-stop1;transcript_id=Py17XNL_0101285.1;gene_name=conserved Plasmodium protein;locus_tag=Py17XNL_0101285
Py17XNL_01	AUGUSTUS	CDS	208104	209510	1	-	0	ID=Py17XNL_0101285.1-CDS1;Parent=Py17XNL_0101285.1;Name=Py17XNL_0101285.1-p1;transcript_id=Py17XNL_0101285.1;gene_name=conserved Plasmodium protein;locus_tag=Py17XNL_0101285;protein_id=Py17XNL_0101285.1-p1;product=conserved Plasmodium protein, unknown function
Py17XNL_01	AUGUSTUS	start_codon	209508	209510	.	-	0	ID=Py17XNL_0101285.1-start1;Parent=Py17XNL_0101285.1;Name=Py17XNL_0101285.1-start1;transcript_id=Py17XNL_0101285.1;gene_name=conserved Plasmodium protein;locus_tag=Py17XNL_0101285
Py17XNL_01	AUGUSTUS	five_prime_UTR	209511	209685	0.92	-	.	ID=Py17XNL_0101285.1-5UTR1;Parent=Py17XNL_0101285.1;Name=Py17XNL_0101285.1-5UTR1;transcript_id=Py17XNL_0101285.1;gene_name=conserved Plasmodium protein;locus_tag=Py17XNL_0101285
Py17XNL_01	AUGUSTUS	transcription_start_site	209685	209685	.	-	.	ID=Py17XNL_0101285.1-tss1;Parent=Py17XNL_0101285.1;Name=Py17XNL_0101285.1-tss1;transcript_id=Py17XNL_0101285.1;gene_name=conserved Plasmodium protein;locus_tag=Py17XNL_0101285
###
Py17XNL_01	AUGUSTUS	gene	210096	212257	0.1	+	.	ID=Py17XNL_0101286;gene_id=Py17XNL_0101286;gene_name=Py17XNL_0101286;Name=JmjC2;best_match=PY17X_0103200.1-p1;query_coverage=99.0;percentage_identity=100.0;locus_tag=Py17XNL_0101286
Py17XNL_01	AUGUSTUS	mRNA	210096	212257	0.1	+	.	ID=Py17XNL_0101286.1;Parent=Py17XNL_0101286;transcript_id=Py17XNL_0101286.1;gene_name=Py17XNL_0101286;Name=JmjC2.1;best_match=PY17X_0103200.1-p1;query_coverage=99.0;percentage_identity=100.0;locus_tag=Py17XNL_0101286;protein_id=Py17XNL_0101286.1-p1;product=JmjC domain-containing protein 2, putative
Py17XNL_01	AUGUSTUS	transcription_start_site	210096	210096	.	+	.	ID=Py17XNL_0101286.1-tss1;Parent=Py17XNL_0101286.1;Name=Py17XNL_0101286.1-tss1;transcript_id=Py17XNL_0101286.1;gene_name=JmjC2;locus_tag=Py17XNL_0101286
Py17XNL_01	AUGUSTUS	five_prime_UTR	210096	210213	0.45	+	.	ID=Py17XNL_0101286.1-5UTR1;Parent=Py17XNL_0101286.1;Name=Py17XNL_0101286.1-5UTR1;transcript_id=Py17XNL_0101286.1;gene_name=JmjC2;locus_tag=Py17XNL_0101286
Py17XNL_01	AUGUSTUS	exon	210096	212257	.	+	.	ID=Py17XNL_0101286.1-exon1;Parent=Py17XNL_0101286.1;Name=Py17XNL_0101286.1-exon1;transcript_id=Py17XNL_0101286.1;gene_name=JmjC2;locus_tag=Py17XNL_0101286;protein_id=Py17XNL_0101286.1-p1;product=JmjC domain-containing protein 2, putative
Py17XNL_01	AUGUSTUS	start_codon	210214	210216	.	+	0	ID=Py17XNL_0101286.1-start1;Parent=Py17XNL_0101286.1;Name=Py17XNL_0101286.1-start1;transcript_id=Py17XNL_0101286.1;gene_name=JmjC2;locus_tag=Py17XNL_0101286
Py17XNL_01	AUGUSTUS	CDS	210214	212181	0.49	+	0	ID=Py17XNL_0101286.1-CDS1;Parent=Py17XNL_0101286.1;Name=Py17XNL_0101286.1-p1;transcript_id=Py17XNL_0101286.1;gene_name=JmjC2;locus_tag=Py17XNL_0101286;protein_id=Py17XNL_0101286.1-p1;product=JmjC domain-containing protein 2, putative
Py17XNL_01	AUGUSTUS	stop_codon	212179	212181	.	+	0	ID=Py17XNL_0101286.1-stop1;Parent=Py17XNL_0101286.1;Name=Py17XNL_0101286.1-stop1;transcript_id=Py17XNL_0101286.1;gene_name=JmjC2;locus_tag=Py17XNL_0101286
Py17XNL_01	AUGUSTUS	three_prime_UTR	212182	212257	0.16	+	.	ID=Py17XNL_0101286.1-3UTR1;Parent=Py17XNL_0101286.1;Name=Py17XNL_0101286.1-3UTR1;transcript_id=Py17XNL_0101286.1;gene_name=JmjC2;locus_tag=Py17XNL_0101286
Py17XNL_01	AUGUSTUS	transcription_end_site	212257	212257	.	+	.	ID=Py17XNL_0101286.1-tts1;Parent=Py17XNL_0101286.1;Name=Py17XNL_0101286.1-tts1;transcript_id=Py17XNL_0101286.1;gene_name=JmjC2;locus_tag=Py17XNL_0101286
###
Py17XNL_01	AUGUSTUS	gene	212446	214025	0.16	-	.	ID=Py17XNL_0101287;gene_id=Py17XNL_0101287;gene_name=Py17XNL_0101287;Name=conserved Plasmodium protein;best_match=PY17X_0103300.1-p1;query_coverage=99.0;percentage_identity=100.0;locus_tag=Py17XNL_0101287
Py17XNL_01	AUGUSTUS	mRNA	212446	214025	0.16	-	.	ID=Py17XNL_0101287.1;Parent=Py17XNL_0101287;transcript_id=Py17XNL_0101287.1;gene_name=Py17XNL_0101287;Name=conserved Plasmodium protein.1;best_match=PY17X_0103300.1-p1;query_coverage=99.0;percentage_identity=100.0;locus_tag=Py17XNL_0101287;protein_id=Py17XNL_0101287.1-p1;product=conserved Plasmodium protein, unknown function
Py17XNL_01	AUGUSTUS	transcription_end_site	212446	212446	.	-	.	ID=Py17XNL_0101287.1-tts1;Parent=Py17XNL_0101287.1;Name=Py17XNL_0101287.1-tts1;transcript_id=Py17XNL_0101287.1;gene_name=conserved Plasmodium protein;locus_tag=Py17XNL_0101287
Py17XNL_01	AUGUSTUS	three_prime_UTR	212446	212579	0.3	-	.	ID=Py17XNL_0101287.1-3UTR1;Parent=Py17XNL_0101287.1;Name=Py17XNL_0101287.1-3UTR1;transcript_id=Py17XNL_0101287.1;gene_name=conserved Plasmodium protein;locus_tag=Py17XNL_0101287
Py17XNL_01	AUGUSTUS	exon	212446	212982	.	-	.	ID=Py17XNL_0101287.1-exon1;Parent=Py17XNL_0101287.1;Name=Py17XNL_0101287.1-exon1;transcript_id=Py17XNL_0101287.1;gene_name=conserved Plasmodium protein;locus_tag=Py17XNL_0101287;protein_id=Py17XNL_0101287.1-p1;product=conserved Plasmodium protein, unknown function
Py17XNL_01	AUGUSTUS	stop_codon	212580	212582	.	-	0	ID=Py17XNL_0101287.1-stop1;Parent=Py17XNL_0101287.1;Name=Py17XNL_0101287.1-stop1;transcript_id=Py17XNL_0101287.1;gene_name=conserved Plasmodium protein;locus_tag=Py17XNL_0101287
Py17XNL_01	AUGUSTUS	CDS	212580	212982	1	-	1	ID=Py17XNL_0101287.1-CDS1;Parent=Py17XNL_0101287.1;Name=Py17XNL_0101287.1-p1;transcript_id=Py17XNL_0101287.1;gene_name=conserved Plasmodium protein;locus_tag=Py17XNL_0101287;protein_id=Py17XNL_0101287.1-p1;product=conserved Plasmodium protein, unknown function
Py17XNL_01	AUGUSTUS	intron	212983	213107	1	-	.	ID=Py17XNL_0101287.1-intron1;Parent=Py17XNL_0101287.1;Name=Py17XNL_0101287.1-intron1;transcript_id=Py17XNL_0101287.1;gene_name=conserved Plasmodium protein;locus_tag=Py17XNL_0101287
Py17XNL_01	AUGUSTUS	CDS	213108	213976	0.63	-	0	ID=Py17XNL_0101287.1-CDS2;Parent=Py17XNL_0101287.1;Name=Py17XNL_0101287.1-p1;transcript_id=Py17XNL_0101287.1;gene_name=conserved Plasmodium protein;locus_tag=Py17XNL_0101287;protein_id=Py17XNL_0101287.1-p1;product=conserved Plasmodium protein, unknown function
Py17XNL_01	AUGUSTUS	exon	213108	214025	.	-	.	ID=Py17XNL_0101287.1-exon2;Parent=Py17XNL_0101287.1;Name=Py17XNL_0101287.1-exon2;transcript_id=Py17XNL_0101287.1;gene_name=conserved Plasmodium protein;locus_tag=Py17XNL_0101287;protein_id=Py17XNL_0101287.1-p1;product=conserved Plasmodium protein, unknown function
Py17XNL_01	AUGUSTUS	start_codon	213974	213976	.	-	0	ID=Py17XNL_0101287.1-start1;Parent=Py17XNL_0101287.1;Name=Py17XNL_0101287.1-start1;transcript_id=Py17XNL_0101287.1;gene_name=conserved Plasmodium protein;locus_tag=Py17XNL_0101287
Py17XNL_01	AUGUSTUS	five_prime_UTR	213977	214025	0.62	-	.	ID=Py17XNL_0101287.1-5UTR1;Parent=Py17XNL_0101287.1;Name=Py17XNL_0101287.1-5UTR1;transcript_id=Py17XNL_0101287.1;gene_name=conserved Plasmodium protein;locus_tag=Py17XNL_0101287
Py17XNL_01	AUGUSTUS	transcription_start_site	214025	214025	.	-	.	ID=Py17XNL_0101287.1-tss1;Parent=Py17XNL_0101287.1;Name=Py17XNL_0101287.1-tss1;transcript_id=Py17XNL_0101287.1;gene_name=conserved Plasmodium protein;locus_tag=Py17XNL_0101287
###
Py17XNL_01	AUGUSTUS	gene	215726	217597	0.08	+	.	ID=Py17XNL_0101288;gene_id=Py17XNL_0101288;gene_name=Py17XNL_0101288;Name=SDE2 domain-containing protein;best_match=PY17X_0103400.1-p1;query_coverage=99.0;percentage_identity=100.0;locus_tag=Py17XNL_0101288
Py17XNL_01	AUGUSTUS	mRNA	215726	217597	0.08	+	.	ID=Py17XNL_0101288.1;Parent=Py17XNL_0101288;transcript_id=Py17XNL_0101288.1;gene_name=Py17XNL_0101288;Name=SDE2 domain-containing protein.1;best_match=PY17X_0103400.1-p1;query_coverage=99.0;percentage_identity=100.0;locus_tag=Py17XNL_0101288;protein_id=Py17XNL_0101288.1-p1;product=SDE2 domain-containing protein, putative
Py17XNL_01	AUGUSTUS	transcription_start_site	215726	215726	.	+	.	ID=Py17XNL_0101288.1-tss1;Parent=Py17XNL_0101288.1;Name=Py17XNL_0101288.1-tss1;transcript_id=Py17XNL_0101288.1;gene_name=SDE2 domain-containing protein;locus_tag=Py17XNL_0101288
Py17XNL_01	AUGUSTUS	five_prime_UTR	215726	215778	0.19	+	.	ID=Py17XNL_0101288.1-5UTR1;Parent=Py17XNL_0101288.1;Name=Py17XNL_0101288.1-5UTR1;transcript_id=Py17XNL_0101288.1;gene_name=SDE2 domain-containing protein;locus_tag=Py17XNL_0101288
Py17XNL_01	AUGUSTUS	exon	215726	215778	.	+	.	ID=Py17XNL_0101288.1-exon1;Parent=Py17XNL_0101288.1;Name=Py17XNL_0101288.1-exon1;transcript_id=Py17XNL_0101288.1;gene_name=SDE2 domain-containing protein;locus_tag=Py17XNL_0101288;protein_id=Py17XNL_0101288.1-p1;product=SDE2 domain-containing protein, putative
Py17XNL_01	AUGUSTUS	five_prime_UTR	215950	215954	0.87	+	.	ID=Py17XNL_0101288.1-5UTR2;Parent=Py17XNL_0101288.1;Name=Py17XNL_0101288.1-5UTR2;transcript_id=Py17XNL_0101288.1;gene_name=SDE2 domain-containing protein;locus_tag=Py17XNL_0101288
Py17XNL_01	AUGUSTUS	exon	215950	217597	.	+	.	ID=Py17XNL_0101288.1-exon2;Parent=Py17XNL_0101288.1;Name=Py17XNL_0101288.1-exon2;transcript_id=Py17XNL_0101288.1;gene_name=SDE2 domain-containing protein;locus_tag=Py17XNL_0101288;protein_id=Py17XNL_0101288.1-p1;product=SDE2 domain-containing protein, putative
Py17XNL_01	AUGUSTUS	start_codon	215955	215957	.	+	0	ID=Py17XNL_0101288.1-start1;Parent=Py17XNL_0101288.1;Name=Py17XNL_0101288.1-start1;transcript_id=Py17XNL_0101288.1;gene_name=SDE2 domain-containing protein;locus_tag=Py17XNL_0101288
Py17XNL_01	AUGUSTUS	CDS	215955	217454	1	+	0	ID=Py17XNL_0101288.1-CDS1;Parent=Py17XNL_0101288.1;Name=Py17XNL_0101288.1-p1;transcript_id=Py17XNL_0101288.1;gene_name=SDE2 domain-containing protein;locus_tag=Py17XNL_0101288;protein_id=Py17XNL_0101288.1-p1;product=SDE2 domain-containing protein, putative
Py17XNL_01	AUGUSTUS	stop_codon	217452	217454	.	+	0	ID=Py17XNL_0101288.1-stop1;Parent=Py17XNL_0101288.1;Name=Py17XNL_0101288.1-stop1;transcript_id=Py17XNL_0101288.1;gene_name=SDE2 domain-containing protein;locus_tag=Py17XNL_0101288
Py17XNL_01	AUGUSTUS	three_prime_UTR	217455	217597	0.29	+	.	ID=Py17XNL_0101288.1-3UTR1;Parent=Py17XNL_0101288.1;Name=Py17XNL_0101288.1-3UTR1;transcript_id=Py17XNL_0101288.1;gene_name=SDE2 domain-containing protein;locus_tag=Py17XNL_0101288
Py17XNL_01	AUGUSTUS	transcription_end_site	217597	217597	.	+	.	ID=Py17XNL_0101288.1-tts1;Parent=Py17XNL_0101288.1;Name=Py17XNL_0101288.1-tts1;transcript_id=Py17XNL_0101288.1;gene_name=SDE2 domain-containing protein;locus_tag=Py17XNL_0101288
###
Py17XNL_01	AUGUSTUS	gene	218490	220245	0.18	-	.	ID=Py17XNL_0101289;gene_id=Py17XNL_0101289;gene_name=Py17XNL_0101289;Name=RNA-binding protein;best_match=PY17X_0103500.1-p1;query_coverage=99.0;percentage_identity=100.0;locus_tag=Py17XNL_0101289
Py17XNL_01	AUGUSTUS	mRNA	218490	220245	0.18	-	.	ID=Py17XNL_0101289.1;Parent=Py17XNL_0101289;transcript_id=Py17XNL_0101289.1;gene_name=Py17XNL_0101289;Name=RNA-binding protein.1;best_match=PY17X_0103500.1-p1;query_coverage=99.0;percentage_identity=100.0;locus_tag=Py17XNL_0101289;protein_id=Py17XNL_0101289.1-p1;product=RNA-binding protein, putative
Py17XNL_01	AUGUSTUS	transcription_end_site	218490	218490	.	-	.	ID=Py17XNL_0101289.1-tts1;Parent=Py17XNL_0101289.1;Name=Py17XNL_0101289.1-tts1;transcript_id=Py17XNL_0101289.1;gene_name=RNA-binding protein;locus_tag=Py17XNL_0101289
Py17XNL_01	AUGUSTUS	three_prime_UTR	218490	218756	0.18	-	.	ID=Py17XNL_0101289.1-3UTR1;Parent=Py17XNL_0101289.1;Name=Py17XNL_0101289.1-3UTR1;transcript_id=Py17XNL_0101289.1;gene_name=RNA-binding protein;locus_tag=Py17XNL_0101289
Py17XNL_01	AUGUSTUS	exon	218490	220245	.	-	.	ID=Py17XNL_0101289.1-exon1;Parent=Py17XNL_0101289.1;Name=Py17XNL_0101289.1-exon1;transcript_id=Py17XNL_0101289.1;gene_name=RNA-binding protein;locus_tag=Py17XNL_0101289;protein_id=Py17XNL_0101289.1-p1;product=RNA-binding protein, putative
Py17XNL_01	AUGUSTUS	stop_codon	218757	218759	.	-	0	ID=Py17XNL_0101289.1-stop1;Parent=Py17XNL_0101289.1;Name=Py17XNL_0101289.1-stop1;transcript_id=Py17XNL_0101289.1;gene_name=RNA-binding protein;locus_tag=Py17XNL_0101289
Py17XNL_01	AUGUSTUS	CDS	218757	220208	1	-	0	ID=Py17XNL_0101289.1-CDS1;Parent=Py17XNL_0101289.1;Name=Py17XNL_0101289.1-p1;transcript_id=Py17XNL_0101289.1;gene_name=RNA-binding protein;locus_tag=Py17XNL_0101289;protein_id=Py17XNL_0101289.1-p1;product=RNA-binding protein, putative
Py17XNL_01	AUGUSTUS	start_codon	220206	220208	.	-	0	ID=Py17XNL_0101289.1-start1;Parent=Py17XNL_0101289.1;Name=Py17XNL_0101289.1-start1;transcript_id=Py17XNL_0101289.1;gene_name=RNA-binding protein;locus_tag=Py17XNL_0101289
Py17XNL_01	AUGUSTUS	five_prime_UTR	220209	220245	0.94	-	.	ID=Py17XNL_0101289.1-5UTR1;Parent=Py17XNL_0101289.1;Name=Py17XNL_0101289.1-5UTR1;transcript_id=Py17XNL_0101289.1;gene_name=RNA-binding protein;locus_tag=Py17XNL_0101289
Py17XNL_01	AUGUSTUS	transcription_start_site	220245	220245	.	-	.	ID=Py17XNL_0101289.1-tss1;Parent=Py17XNL_0101289.1;Name=Py17XNL_0101289.1-tss1;transcript_id=Py17XNL_0101289.1;gene_name=RNA-binding protein;locus_tag=Py17XNL_0101289
###
Py17XNL_01	AUGUSTUS	gene	222106	224034	0.02	+	.	ID=Py17XNL_0101290;gene_id=Py17XNL_0101290;gene_name=Py17XNL_0101290;Name=BCS1;best_match=PY17X_0103600.1-p1;query_coverage=99.0;percentage_identity=100.0;locus_tag=Py17XNL_0101290
Py17XNL_01	AUGUSTUS	mRNA	222106	224034	0.02	+	.	ID=Py17XNL_0101290.1;Parent=Py17XNL_0101290;transcript_id=Py17XNL_0101290.1;gene_name=Py17XNL_0101290;Name=BCS1.1;best_match=PY17X_0103600.1-p1;query_coverage=99.0;percentage_identity=100.0;locus_tag=Py17XNL_0101290;protein_id=Py17XNL_0101290.1-p1;product=mitochondrial chaperone BCS1, putative
Py17XNL_01	AUGUSTUS	transcription_start_site	222106	222106	.	+	.	ID=Py17XNL_0101290.1-tss1;Parent=Py17XNL_0101290.1;Name=Py17XNL_0101290.1-tss1;transcript_id=Py17XNL_0101290.1;gene_name=BCS1;locus_tag=Py17XNL_0101290
Py17XNL_01	AUGUSTUS	five_prime_UTR	222106	222523	0.12	+	.	ID=Py17XNL_0101290.1-5UTR1;Parent=Py17XNL_0101290.1;Name=Py17XNL_0101290.1-5UTR1;transcript_id=Py17XNL_0101290.1;gene_name=BCS1;locus_tag=Py17XNL_0101290
Py17XNL_01	AUGUSTUS	exon	222106	224034	.	+	.	ID=Py17XNL_0101290.1-exon1;Parent=Py17XNL_0101290.1;Name=Py17XNL_0101290.1-exon1;transcript_id=Py17XNL_0101290.1;gene_name=BCS1;locus_tag=Py17XNL_0101290;protein_id=Py17XNL_0101290.1-p1;product=mitochondrial chaperone BCS1, putative
Py17XNL_01	AUGUSTUS	start_codon	222524	222526	.	+	0	ID=Py17XNL_0101290.1-start1;Parent=Py17XNL_0101290.1;Name=Py17XNL_0101290.1-start1;transcript_id=Py17XNL_0101290.1;gene_name=BCS1;locus_tag=Py17XNL_0101290
Py17XNL_01	AUGUSTUS	CDS	222524	223936	0.39	+	0	ID=Py17XNL_0101290.1-CDS1;Parent=Py17XNL_0101290.1;Name=Py17XNL_0101290.1-p1;transcript_id=Py17XNL_0101290.1;gene_name=BCS1;locus_tag=Py17XNL_0101290;protein_id=Py17XNL_0101290.1-p1;product=mitochondrial chaperone BCS1, putative
Py17XNL_01	AUGUSTUS	stop_codon	223934	223936	.	+	0	ID=Py17XNL_0101290.1-stop1;Parent=Py17XNL_0101290.1;Name=Py17XNL_0101290.1-stop1;transcript_id=Py17XNL_0101290.1;gene_name=BCS1;locus_tag=Py17XNL_0101290
Py17XNL_01	AUGUSTUS	three_prime_UTR	223937	224034	0.09	+	.	ID=Py17XNL_0101290.1-3UTR1;Parent=Py17XNL_0101290.1;Name=Py17XNL_0101290.1-3UTR1;transcript_id=Py17XNL_0101290.1;gene_name=BCS1;locus_tag=Py17XNL_0101290
Py17XNL_01	AUGUSTUS	transcription_end_site	224034	224034	.	+	.	ID=Py17XNL_0101290.1-tts1;Parent=Py17XNL_0101290.1;Name=Py17XNL_0101290.1-tts1;transcript_id=Py17XNL_0101290.1;gene_name=BCS1;locus_tag=Py17XNL_0101290
###
Py17XNL_01	AUGUSTUS	gene	224221	226845	0.02	-	.	ID=Py17XNL_0101291;gene_id=Py17XNL_0101291;gene_name=Py17XNL_0101291;Name=DHODH;best_match=PY17X_0103700.1-p1;query_coverage=99.0;percentage_identity=100.0;locus_tag=Py17XNL_0101291
Py17XNL_01	AUGUSTUS	mRNA	224221	226845	0.02	-	.	ID=Py17XNL_0101291.1;Parent=Py17XNL_0101291;transcript_id=Py17XNL_0101291.1;gene_name=Py17XNL_0101291;Name=DHODH.1;best_match=PY17X_0103700.1-p1;query_coverage=99.0;percentage_identity=100.0;locus_tag=Py17XNL_0101291;protein_id=Py17XNL_0101291.1-p1;product=dihydroorotate dehydrogenase, putative
Py17XNL_01	AUGUSTUS	transcription_end_site	224221	224221	.	-	.	ID=Py17XNL_0101291.1-tts1;Parent=Py17XNL_0101291.1;Name=Py17XNL_0101291.1-tts1;transcript_id=Py17XNL_0101291.1;gene_name=DHODH;locus_tag=Py17XNL_0101291
Py17XNL_01	AUGUSTUS	three_prime_UTR	224221	224508	0.13	-	.	ID=Py17XNL_0101291.1-3UTR1;Parent=Py17XNL_0101291.1;Name=Py17XNL_0101291.1-3UTR1;transcript_id=Py17XNL_0101291.1;gene_name=DHODH;locus_tag=Py17XNL_0101291
Py17XNL_01	AUGUSTUS	exon	224221	226058	.	-	.	ID=Py17XNL_0101291.1-exon1;Parent=Py17XNL_0101291.1;Name=Py17XNL_0101291.1-exon1;transcript_id=Py17XNL_0101291.1;gene_name=DHODH;locus_tag=Py17XNL_0101291;protein_id=Py17XNL_0101291.1-p1;product=dihydroorotate dehydrogenase, putative
Py17XNL_01	AUGUSTUS	stop_codon	224509	224511	.	-	0	ID=Py17XNL_0101291.1-stop1;Parent=Py17XNL_0101291.1;Name=Py17XNL_0101291.1-stop1;transcript_id=Py17XNL_0101291.1;gene_name=DHODH;locus_tag=Py17XNL_0101291
Py17XNL_01	AUGUSTUS	CDS	224509	226047	0.69	-	0	ID=Py17XNL_0101291.1-CDS1;Parent=Py17XNL_0101291.1;Name=Py17XNL_0101291.1-p1;transcript_id=Py17XNL_0101291.1;gene_name=DHODH;locus_tag=Py17XNL_0101291;protein_id=Py17XNL_0101291.1-p1;product=dihydroorotate dehydrogenase, putative
Py17XNL_01	AUGUSTUS	start_codon	226045	226047	.	-	0	ID=Py17XNL_0101291.1-start1;Parent=Py17XNL_0101291.1;Name=Py17XNL_0101291.1-start1;transcript_id=Py17XNL_0101291.1;gene_name=DHODH;locus_tag=Py17XNL_0101291
Py17XNL_01	AUGUSTUS	five_prime_UTR	226048	226058	0.45	-	.	ID=Py17XNL_0101291.1-5UTR1;Parent=Py17XNL_0101291.1;Name=Py17XNL_0101291.1-5UTR1;transcript_id=Py17XNL_0101291.1;gene_name=DHODH;locus_tag=Py17XNL_0101291
Py17XNL_01	AUGUSTUS	five_prime_UTR	226537	226845	0.14	-	.	ID=Py17XNL_0101291.1-5UTR2;Parent=Py17XNL_0101291.1;Name=Py17XNL_0101291.1-5UTR2;transcript_id=Py17XNL_0101291.1;gene_name=DHODH;locus_tag=Py17XNL_0101291
Py17XNL_01	AUGUSTUS	exon	226537	226845	.	-	.	ID=Py17XNL_0101291.1-exon2;Parent=Py17XNL_0101291.1;Name=Py17XNL_0101291.1-exon2;transcript_id=Py17XNL_0101291.1;gene_name=DHODH;locus_tag=Py17XNL_0101291;protein_id=Py17XNL_0101291.1-p1;product=dihydroorotate dehydrogenase, putative
Py17XNL_01	AUGUSTUS	transcription_start_site	226845	226845	.	-	.	ID=Py17XNL_0101291.1-tss1;Parent=Py17XNL_0101291.1;Name=Py17XNL_0101291.1-tss1;transcript_id=Py17XNL_0101291.1;gene_name=DHODH;locus_tag=Py17XNL_0101291
###
Py17XNL_01	AUGUSTUS	gene	227161	230205	0.16	-	.	ID=Py17XNL_0101292;gene_id=Py17XNL_0101292;gene_name=Py17XNL_0101292;Name=TEX1;best_match=PY17X_0103800.1-p1;query_coverage=99.0;percentage_identity=100.0;locus_tag=Py17XNL_0101292
Py17XNL_01	AUGUSTUS	mRNA	227161	230205	0.16	-	.	ID=Py17XNL_0101292.1;Parent=Py17XNL_0101292;transcript_id=Py17XNL_0101292.1;gene_name=Py17XNL_0101292;Name=TEX1.1;best_match=PY17X_0103800.1-p1;query_coverage=99.0;percentage_identity=100.0;locus_tag=Py17XNL_0101292;protein_id=Py17XNL_0101292.1-p1;product=trophozoite exported protein 1, putative
Py17XNL_01	AUGUSTUS	transcription_end_site	227161	227161	.	-	.	ID=Py17XNL_0101292.1-tts1;Parent=Py17XNL_0101292.1;Name=Py17XNL_0101292.1-tts1;transcript_id=Py17XNL_0101292.1;gene_name=TEX1;locus_tag=Py17XNL_0101292
Py17XNL_01	AUGUSTUS	three_prime_UTR	227161	227299	0.23	-	.	ID=Py17XNL_0101292.1-3UTR1;Parent=Py17XNL_0101292.1;Name=Py17XNL_0101292.1-3UTR1;transcript_id=Py17XNL_0101292.1;gene_name=TEX1;locus_tag=Py17XNL_0101292
Py17XNL_01	AUGUSTUS	exon	227161	230205	.	-	.	ID=Py17XNL_0101292.1-exon1;Parent=Py17XNL_0101292.1;Name=Py17XNL_0101292.1-exon1;transcript_id=Py17XNL_0101292.1;gene_name=TEX1;locus_tag=Py17XNL_0101292;protein_id=Py17XNL_0101292.1-p1;product=trophozoite exported protein 1, putative
Py17XNL_01	AUGUSTUS	stop_codon	227300	227302	.	-	0	ID=Py17XNL_0101292.1-stop1;Parent=Py17XNL_0101292.1;Name=Py17XNL_0101292.1-stop1;transcript_id=Py17XNL_0101292.1;gene_name=TEX1;locus_tag=Py17XNL_0101292
Py17XNL_01	AUGUSTUS	CDS	227300	230005	1	-	0	ID=Py17XNL_0101292.1-CDS1;Parent=Py17XNL_0101292.1;Name=Py17XNL_0101292.1-p1;transcript_id=Py17XNL_0101292.1;gene_name=TEX1;locus_tag=Py17XNL_0101292;protein_id=Py17XNL_0101292.1-p1;product=trophozoite exported protein 1, putative
Py17XNL_01	AUGUSTUS	start_codon	230003	230005	.	-	0	ID=Py17XNL_0101292.1-start1;Parent=Py17XNL_0101292.1;Name=Py17XNL_0101292.1-start1;transcript_id=Py17XNL_0101292.1;gene_name=TEX1;locus_tag=Py17XNL_0101292
Py17XNL_01	AUGUSTUS	five_prime_UTR	230006	230205	0.52	-	.	ID=Py17XNL_0101292.1-5UTR1;Parent=Py17XNL_0101292.1;Name=Py17XNL_0101292.1-5UTR1;transcript_id=Py17XNL_0101292.1;gene_name=TEX1;locus_tag=Py17XNL_0101292
Py17XNL_01	AUGUSTUS	transcription_start_site	230205	230205	.	-	.	ID=Py17XNL_0101292.1-tss1;Parent=Py17XNL_0101292.1;Name=Py17XNL_0101292.1-tss1;transcript_id=Py17XNL_0101292.1;gene_name=TEX1;locus_tag=Py17XNL_0101292
###
Py17XNL_01	AUGUSTUS	gene	233106	234562	0.47	+	.	ID=Py17XNL_0101293;gene_id=Py17XNL_0101293;gene_name=Py17XNL_0101293;Name=CAX;best_match=PY17X_0103900.1-p1;query_coverage=99.0;percentage_identity=100.0;locus_tag=Py17XNL_0101293
Py17XNL_01	AUGUSTUS	mRNA	233106	234562	0.47	+	.	ID=Py17XNL_0101293.1;Parent=Py17XNL_0101293;transcript_id=Py17XNL_0101293.1;gene_name=Py17XNL_0101293;Name=CAX.1;best_match=PY17X_0103900.1-p1;query_coverage=99.0;percentage_identity=100.0;locus_tag=Py17XNL_0101293;protein_id=Py17XNL_0101293.1-p1;product=cation/H+ antiporter, putative
Py17XNL_01	AUGUSTUS	transcription_start_site	233106	233106	.	+	.	ID=Py17XNL_0101293.1-tss1;Parent=Py17XNL_0101293.1;Name=Py17XNL_0101293.1-tss1;transcript_id=Py17XNL_0101293.1;gene_name=CAX;locus_tag=Py17XNL_0101293
Py17XNL_01	AUGUSTUS	five_prime_UTR	233106	233214	0.75	+	.	ID=Py17XNL_0101293.1-5UTR1;Parent=Py17XNL_0101293.1;Name=Py17XNL_0101293.1-5UTR1;transcript_id=Py17XNL_0101293.1;gene_name=CAX;locus_tag=Py17XNL_0101293
Py17XNL_01	AUGUSTUS	exon	233106	234562	.	+	.	ID=Py17XNL_0101293.1-exon1;Parent=Py17XNL_0101293.1;Name=Py17XNL_0101293.1-exon1;transcript_id=Py17XNL_0101293.1;gene_name=CAX;locus_tag=Py17XNL_0101293;protein_id=Py17XNL_0101293.1-p1;product=cation/H+ antiporter, putative
Py17XNL_01	AUGUSTUS	start_codon	233215	233217	.	+	0	ID=Py17XNL_0101293.1-start1;Parent=Py17XNL_0101293.1;Name=Py17XNL_0101293.1-start1;transcript_id=Py17XNL_0101293.1;gene_name=CAX;locus_tag=Py17XNL_0101293
Py17XNL_01	AUGUSTUS	CDS	233215	234537	1	+	0	ID=Py17XNL_0101293.1-CDS1;Parent=Py17XNL_0101293.1;Name=Py17XNL_0101293.1-p1;transcript_id=Py17XNL_0101293.1;gene_name=CAX;locus_tag=Py17XNL_0101293;protein_id=Py17XNL_0101293.1-p1;product=cation/H+ antiporter, putative
Py17XNL_01	AUGUSTUS	stop_codon	234535	234537	.	+	0	ID=Py17XNL_0101293.1-stop1;Parent=Py17XNL_0101293.1;Name=Py17XNL_0101293.1-stop1;transcript_id=Py17XNL_0101293.1;gene_name=CAX;locus_tag=Py17XNL_0101293
Py17XNL_01	AUGUSTUS	three_prime_UTR	234538	234562	0.62	+	.	ID=Py17XNL_0101293.1-3UTR1;Parent=Py17XNL_0101293.1;Name=Py17XNL_0101293.1-3UTR1;transcript_id=Py17XNL_0101293.1;gene_name=CAX;locus_tag=Py17XNL_0101293
Py17XNL_01	AUGUSTUS	transcription_end_site	234562	234562	.	+	.	ID=Py17XNL_0101293.1-tts1;Parent=Py17XNL_0101293.1;Name=Py17XNL_0101293.1-tts1;transcript_id=Py17XNL_0101293.1;gene_name=CAX;locus_tag=Py17XNL_0101293
###
Py17XNL_01	AUGUSTUS	gene	235146	241385	0.31	-	.	ID=Py17XNL_0101294;gene_id=Py17XNL_0101294;gene_name=Py17XNL_0101294;Name=AT-rich interactive domain-containing protein;best_match=PY17X_0104000.1-p1;query_coverage=99.0;percentage_identity=100.0;locus_tag=Py17XNL_0101294
Py17XNL_01	AUGUSTUS	mRNA	235146	241385	0.31	-	.	ID=Py17XNL_0101294.1;Parent=Py17XNL_0101294;transcript_id=Py17XNL_0101294.1;gene_name=Py17XNL_0101294;Name=AT-rich interactive domain-containing protein.1;best_match=PY17X_0104000.1-p1;query_coverage=99.0;percentage_identity=100.0;locus_tag=Py17XNL_0101294;protein_id=Py17XNL_0101294.1-p1;product=AT-rich interactive domain-containing protein, putative
Py17XNL_01	AUGUSTUS	transcription_end_site	235146	235146	.	-	.	ID=Py17XNL_0101294.1-tts1;Parent=Py17XNL_0101294.1;Name=Py17XNL_0101294.1-tts1;transcript_id=Py17XNL_0101294.1;gene_name=AT-rich interactive domain-containing protein;locus_tag=Py17XNL_0101294
Py17XNL_01	AUGUSTUS	three_prime_UTR	235146	235254	0.33	-	.	ID=Py17XNL_0101294.1-3UTR1;Parent=Py17XNL_0101294.1;Name=Py17XNL_0101294.1-3UTR1;transcript_id=Py17XNL_0101294.1;gene_name=AT-rich interactive domain-containing protein;locus_tag=Py17XNL_0101294
Py17XNL_01	AUGUSTUS	exon	235146	235404	.	-	.	ID=Py17XNL_0101294.1-exon1;Parent=Py17XNL_0101294.1;Name=Py17XNL_0101294.1-exon1;transcript_id=Py17XNL_0101294.1;gene_name=AT-rich interactive domain-containing protein;locus_tag=Py17XNL_0101294;protein_id=Py17XNL_0101294.1-p1;product=AT-rich interactive domain-containing protein, putative
Py17XNL_01	AUGUSTUS	stop_codon	235255	235257	.	-	0	ID=Py17XNL_0101294.1-stop1;Parent=Py17XNL_0101294.1;Name=Py17XNL_0101294.1-stop1;transcript_id=Py17XNL_0101294.1;gene_name=AT-rich interactive domain-containing protein;locus_tag=Py17XNL_0101294
Py17XNL_01	AUGUSTUS	CDS	235255	235404	0.79	-	0	ID=Py17XNL_0101294.1-CDS1;Parent=Py17XNL_0101294.1;Name=Py17XNL_0101294.1-p1;transcript_id=Py17XNL_0101294.1;gene_name=AT-rich interactive domain-containing protein;locus_tag=Py17XNL_0101294;protein_id=Py17XNL_0101294.1-p1;product=AT-rich interactive domain-containing protein, putative
Py17XNL_01	AUGUSTUS	intron	235405	235603	0.86	-	.	ID=Py17XNL_0101294.1-intron1;Parent=Py17XNL_0101294.1;Name=Py17XNL_0101294.1-intron1;transcript_id=Py17XNL_0101294.1;gene_name=AT-rich interactive domain-containing protein;locus_tag=Py17XNL_0101294
Py17XNL_01	AUGUSTUS	CDS	235604	239005	0.89	-	0	ID=Py17XNL_0101294.1-CDS2;Parent=Py17XNL_0101294.1;Name=Py17XNL_0101294.1-p1;transcript_id=Py17XNL_0101294.1;gene_name=AT-rich interactive domain-containing protein;locus_tag=Py17XNL_0101294;protein_id=Py17XNL_0101294.1-p1;product=AT-rich interactive domain-containing protein, putative
Py17XNL_01	AUGUSTUS	exon	235604	239005	.	-	.	ID=Py17XNL_0101294.1-exon2;Parent=Py17XNL_0101294.1;Name=Py17XNL_0101294.1-exon2;transcript_id=Py17XNL_0101294.1;gene_name=AT-rich interactive domain-containing protein;locus_tag=Py17XNL_0101294;protein_id=Py17XNL_0101294.1-p1;product=AT-rich interactive domain-containing protein, putative
Py17XNL_01	AUGUSTUS	intron	239006	239212	1	-	.	ID=Py17XNL_0101294.1-intron2;Parent=Py17XNL_0101294.1;Name=Py17XNL_0101294.1-intron2;transcript_id=Py17XNL_0101294.1;gene_name=AT-rich interactive domain-containing protein;locus_tag=Py17XNL_0101294
Py17XNL_01	AUGUSTUS	CDS	239213	241348	1	-	0	ID=Py17XNL_0101294.1-CDS3;Parent=Py17XNL_0101294.1;Name=Py17XNL_0101294.1-p1;transcript_id=Py17XNL_0101294.1;gene_name=AT-rich interactive domain-containing protein;locus_tag=Py17XNL_0101294;protein_id=Py17XNL_0101294.1-p1;product=AT-rich interactive domain-containing protein, putative
Py17XNL_01	AUGUSTUS	exon	239213	241385	.	-	.	ID=Py17XNL_0101294.1-exon3;Parent=Py17XNL_0101294.1;Name=Py17XNL_0101294.1-exon3;transcript_id=Py17XNL_0101294.1;gene_name=AT-rich interactive domain-containing protein;locus_tag=Py17XNL_0101294;protein_id=Py17XNL_0101294.1-p1;product=AT-rich interactive domain-containing protein, putative
Py17XNL_01	AUGUSTUS	start_codon	241346	241348	.	-	0	ID=Py17XNL_0101294.1-start1;Parent=Py17XNL_0101294.1;Name=Py17XNL_0101294.1-start1;transcript_id=Py17XNL_0101294.1;gene_name=AT-rich interactive domain-containing protein;locus_tag=Py17XNL_0101294
Py17XNL_01	AUGUSTUS	five_prime_UTR	241349	241385	0.94	-	.	ID=Py17XNL_0101294.1-5UTR1;Parent=Py17XNL_0101294.1;Name=Py17XNL_0101294.1-5UTR1;transcript_id=Py17XNL_0101294.1;gene_name=AT-rich interactive domain-containing protein;locus_tag=Py17XNL_0101294
Py17XNL_01	AUGUSTUS	transcription_start_site	241385	241385	.	-	.	ID=Py17XNL_0101294.1-tss1;Parent=Py17XNL_0101294.1;Name=Py17XNL_0101294.1-tss1;transcript_id=Py17XNL_0101294.1;gene_name=AT-rich interactive domain-containing protein;locus_tag=Py17XNL_0101294
###
Py17XNL_01	AUGUSTUS	gene	243056	244572	0.05	+	.	ID=Py17XNL_0101295;gene_id=Py17XNL_0101295;gene_name=Py17XNL_0101295;Name=phenylalanine--tRNA ligase;best_match=PY17X_0104100.1-p1;query_coverage=98.0;percentage_identity=99.77;locus_tag=Py17XNL_0101295
Py17XNL_01	AUGUSTUS	mRNA	243056	244572	0.05	+	.	ID=Py17XNL_0101295.1;Parent=Py17XNL_0101295;transcript_id=Py17XNL_0101295.1;gene_name=Py17XNL_0101295;Name=phenylalanine--tRNA ligase.1;best_match=PY17X_0104100.1-p1;query_coverage=98.0;percentage_identity=99.77;locus_tag=Py17XNL_0101295;protein_id=Py17XNL_0101295.1-p1;product=phenylalanine--tRNA ligase, putative
Py17XNL_01	AUGUSTUS	transcription_start_site	243056	243056	.	+	.	ID=Py17XNL_0101295.1-tss1;Parent=Py17XNL_0101295.1;Name=Py17XNL_0101295.1-tss1;transcript_id=Py17XNL_0101295.1;gene_name=phenylalanine--tRNA ligase;locus_tag=Py17XNL_0101295
Py17XNL_01	AUGUSTUS	five_prime_UTR	243056	243154	0.16	+	.	ID=Py17XNL_0101295.1-5UTR1;Parent=Py17XNL_0101295.1;Name=Py17XNL_0101295.1-5UTR1;transcript_id=Py17XNL_0101295.1;gene_name=phenylalanine--tRNA ligase;locus_tag=Py17XNL_0101295
Py17XNL_01	AUGUSTUS	exon	243056	244453	.	+	.	ID=Py17XNL_0101295.1-exon1;Parent=Py17XNL_0101295.1;Name=Py17XNL_0101295.1-exon1;transcript_id=Py17XNL_0101295.1;gene_name=phenylalanine--tRNA ligase;locus_tag=Py17XNL_0101295;protein_id=Py17XNL_0101295.1-p1;product=phenylalanine--tRNA ligase, putative
Py17XNL_01	AUGUSTUS	start_codon	243155	243157	.	+	0	ID=Py17XNL_0101295.1-start1;Parent=Py17XNL_0101295.1;Name=Py17XNL_0101295.1-start1;transcript_id=Py17XNL_0101295.1;gene_name=phenylalanine--tRNA ligase;locus_tag=Py17XNL_0101295
Py17XNL_01	AUGUSTUS	CDS	243155	244453	0.75	+	0	ID=Py17XNL_0101295.1-CDS1;Parent=Py17XNL_0101295.1;Name=Py17XNL_0101295.1-p1;transcript_id=Py17XNL_0101295.1;gene_name=phenylalanine--tRNA ligase;locus_tag=Py17XNL_0101295;protein_id=Py17XNL_0101295.1-p1;product=phenylalanine--tRNA ligase, putative
Py17XNL_01	AUGUSTUS	intron	244454	244524	0.8	+	.	ID=Py17XNL_0101295.1-intron1;Parent=Py17XNL_0101295.1;Name=Py17XNL_0101295.1-intron1;transcript_id=Py17XNL_0101295.1;gene_name=phenylalanine--tRNA ligase;locus_tag=Py17XNL_0101295
Py17XNL_01	AUGUSTUS	CDS	244525	244551	0.8	+	0	ID=Py17XNL_0101295.1-CDS2;Parent=Py17XNL_0101295.1;Name=Py17XNL_0101295.1-p1;transcript_id=Py17XNL_0101295.1;gene_name=phenylalanine--tRNA ligase;locus_tag=Py17XNL_0101295;protein_id=Py17XNL_0101295.1-p1;product=phenylalanine--tRNA ligase, putative
Py17XNL_01	AUGUSTUS	exon	244525	244572	.	+	.	ID=Py17XNL_0101295.1-exon2;Parent=Py17XNL_0101295.1;Name=Py17XNL_0101295.1-exon2;transcript_id=Py17XNL_0101295.1;gene_name=phenylalanine--tRNA ligase;locus_tag=Py17XNL_0101295;protein_id=Py17XNL_0101295.1-p1;product=phenylalanine--tRNA ligase, putative
Py17XNL_01	AUGUSTUS	stop_codon	244549	244551	.	+	0	ID=Py17XNL_0101295.1-stop1;Parent=Py17XNL_0101295.1;Name=Py17XNL_0101295.1-stop1;transcript_id=Py17XNL_0101295.1;gene_name=phenylalanine--tRNA ligase;locus_tag=Py17XNL_0101295
Py17XNL_01	AUGUSTUS	three_prime_UTR	244552	244572	0.31	+	.	ID=Py17XNL_0101295.1-3UTR1;Parent=Py17XNL_0101295.1;Name=Py17XNL_0101295.1-3UTR1;transcript_id=Py17XNL_0101295.1;gene_name=phenylalanine--tRNA ligase;locus_tag=Py17XNL_0101295
Py17XNL_01	AUGUSTUS	transcription_end_site	244572	244572	.	+	.	ID=Py17XNL_0101295.1-tts1;Parent=Py17XNL_0101295.1;Name=Py17XNL_0101295.1-tts1;transcript_id=Py17XNL_0101295.1;gene_name=phenylalanine--tRNA ligase;locus_tag=Py17XNL_0101295
###
Py17XNL_01	AUGUSTUS	gene	244590	252815	0.6	-	.	ID=Py17XNL_0101296;gene_id=Py17XNL_0101296;gene_name=Py17XNL_0101296;Name=CEP76;best_match=PY17X_0104200.1-p1;query_coverage=99.0;percentage_identity=99.946;locus_tag=Py17XNL_0101296
Py17XNL_01	AUGUSTUS	mRNA	244590	252815	0.6	-	.	ID=Py17XNL_0101296.1;Parent=Py17XNL_0101296;transcript_id=Py17XNL_0101296.1;gene_name=Py17XNL_0101296;Name=CEP76.1;best_match=PY17X_0104200.1-p1;query_coverage=99.0;percentage_identity=99.946;locus_tag=Py17XNL_0101296;protein_id=Py17XNL_0101296.1-p1;product=NdP2 protein, putative
Py17XNL_01	AUGUSTUS	transcription_end_site	244590	244590	.	-	.	ID=Py17XNL_0101296.1-tts1;Parent=Py17XNL_0101296.1;Name=Py17XNL_0101296.1-tts1;transcript_id=Py17XNL_0101296.1;gene_name=CEP76;locus_tag=Py17XNL_0101296
Py17XNL_01	AUGUSTUS	three_prime_UTR	244590	244658	0.96	-	.	ID=Py17XNL_0101296.1-3UTR1;Parent=Py17XNL_0101296.1;Name=Py17XNL_0101296.1-3UTR1;transcript_id=Py17XNL_0101296.1;gene_name=CEP76;locus_tag=Py17XNL_0101296
Py17XNL_01	AUGUSTUS	exon	244590	244721	.	-	.	ID=Py17XNL_0101296.1-exon1;Parent=Py17XNL_0101296.1;Name=Py17XNL_0101296.1-exon1;transcript_id=Py17XNL_0101296.1;gene_name=CEP76;locus_tag=Py17XNL_0101296;protein_id=Py17XNL_0101296.1-p1;product=NdP2 protein, putative
Py17XNL_01	AUGUSTUS	stop_codon	244659	244661	.	-	0	ID=Py17XNL_0101296.1-stop1;Parent=Py17XNL_0101296.1;Name=Py17XNL_0101296.1-stop1;transcript_id=Py17XNL_0101296.1;gene_name=CEP76;locus_tag=Py17XNL_0101296
Py17XNL_01	AUGUSTUS	CDS	244659	244721	0.96	-	0	ID=Py17XNL_0101296.1-CDS1;Parent=Py17XNL_0101296.1;Name=Py17XNL_0101296.1-p1;transcript_id=Py17XNL_0101296.1;gene_name=CEP76;locus_tag=Py17XNL_0101296;protein_id=Py17XNL_0101296.1-p1;product=NdP2 protein, putative
Py17XNL_01	AUGUSTUS	intron	244722	244889	0.96	-	.	ID=Py17XNL_0101296.1-intron1;Parent=Py17XNL_0101296.1;Name=Py17XNL_0101296.1-intron1;transcript_id=Py17XNL_0101296.1;gene_name=CEP76;locus_tag=Py17XNL_0101296
Py17XNL_01	AUGUSTUS	CDS	244890	245053	0.96	-	2	ID=Py17XNL_0101296.1-CDS2;Parent=Py17XNL_0101296.1;Name=Py17XNL_0101296.1-p1;transcript_id=Py17XNL_0101296.1;gene_name=CEP76;locus_tag=Py17XNL_0101296;protein_id=Py17XNL_0101296.1-p1;product=NdP2 protein, putative
Py17XNL_01	AUGUSTUS	exon	244890	245053	.	-	.	ID=Py17XNL_0101296.1-exon2;Parent=Py17XNL_0101296.1;Name=Py17XNL_0101296.1-exon2;transcript_id=Py17XNL_0101296.1;gene_name=CEP76;locus_tag=Py17XNL_0101296;protein_id=Py17XNL_0101296.1-p1;product=NdP2 protein, putative
Py17XNL_01	AUGUSTUS	intron	245054	245203	1	-	.	ID=Py17XNL_0101296.1-intron2;Parent=Py17XNL_0101296.1;Name=Py17XNL_0101296.1-intron2;transcript_id=Py17XNL_0101296.1;gene_name=CEP76;locus_tag=Py17XNL_0101296
Py17XNL_01	AUGUSTUS	CDS	245204	245291	0.96	-	0	ID=Py17XNL_0101296.1-CDS3;Parent=Py17XNL_0101296.1;Name=Py17XNL_0101296.1-p1;transcript_id=Py17XNL_0101296.1;gene_name=CEP76;locus_tag=Py17XNL_0101296;protein_id=Py17XNL_0101296.1-p1;product=NdP2 protein, putative
Py17XNL_01	AUGUSTUS	exon	245204	245291	.	-	.	ID=Py17XNL_0101296.1-exon3;Parent=Py17XNL_0101296.1;Name=Py17XNL_0101296.1-exon3;transcript_id=Py17XNL_0101296.1;gene_name=CEP76;locus_tag=Py17XNL_0101296;protein_id=Py17XNL_0101296.1-p1;product=NdP2 protein, putative
Py17XNL_01	AUGUSTUS	intron	245292	245440	0.96	-	.	ID=Py17XNL_0101296.1-intron3;Parent=Py17XNL_0101296.1;Name=Py17XNL_0101296.1-intron3;transcript_id=Py17XNL_0101296.1;gene_name=CEP76;locus_tag=Py17XNL_0101296
Py17XNL_01	AUGUSTUS	CDS	245441	245722	0.96	-	0	ID=Py17XNL_0101296.1-CDS4;Parent=Py17XNL_0101296.1;Name=Py17XNL_0101296.1-p1;transcript_id=Py17XNL_0101296.1;gene_name=CEP76;locus_tag=Py17XNL_0101296;protein_id=Py17XNL_0101296.1-p1;product=NdP2 protein, putative
Py17XNL_01	AUGUSTUS	exon	245441	245722	.	-	.	ID=Py17XNL_0101296.1-exon4;Parent=Py17XNL_0101296.1;Name=Py17XNL_0101296.1-exon4;transcript_id=Py17XNL_0101296.1;gene_name=CEP76;locus_tag=Py17XNL_0101296;protein_id=Py17XNL_0101296.1-p1;product=NdP2 protein, putative
Py17XNL_01	AUGUSTUS	intron	245723	245905	1	-	.	ID=Py17XNL_0101296.1-intron4;Parent=Py17XNL_0101296.1;Name=Py17XNL_0101296.1-intron4;transcript_id=Py17XNL_0101296.1;gene_name=CEP76;locus_tag=Py17XNL_0101296
Py17XNL_01	AUGUSTUS	CDS	245906	247733	0.98	-	1	ID=Py17XNL_0101296.1-CDS5;Parent=Py17XNL_0101296.1;Name=Py17XNL_0101296.1-p1;transcript_id=Py17XNL_0101296.1;gene_name=CEP76;locus_tag=Py17XNL_0101296;protein_id=Py17XNL_0101296.1-p1;product=NdP2 protein, putative
Py17XNL_01	AUGUSTUS	exon	245906	247733	.	-	.	ID=Py17XNL_0101296.1-exon5;Parent=Py17XNL_0101296.1;Name=Py17XNL_0101296.1-exon5;transcript_id=Py17XNL_0101296.1;gene_name=CEP76;locus_tag=Py17XNL_0101296;protein_id=Py17XNL_0101296.1-p1;product=NdP2 protein, putative
Py17XNL_01	AUGUSTUS	intron	247734	247836	0.98	-	.	ID=Py17XNL_0101296.1-intron5;Parent=Py17XNL_0101296.1;Name=Py17XNL_0101296.1-intron5;transcript_id=Py17XNL_0101296.1;gene_name=CEP76;locus_tag=Py17XNL_0101296
Py17XNL_01	AUGUSTUS	CDS	247837	248566	1	-	2	ID=Py17XNL_0101296.1-CDS6;Parent=Py17XNL_0101296.1;Name=Py17XNL_0101296.1-p1;transcript_id=Py17XNL_0101296.1;gene_name=CEP76;locus_tag=Py17XNL_0101296;protein_id=Py17XNL_0101296.1-p1;product=NdP2 protein, putative
Py17XNL_01	AUGUSTUS	exon	247837	248566	.	-	.	ID=Py17XNL_0101296.1-exon6;Parent=Py17XNL_0101296.1;Name=Py17XNL_0101296.1-exon6;transcript_id=Py17XNL_0101296.1;gene_name=CEP76;locus_tag=Py17XNL_0101296;protein_id=Py17XNL_0101296.1-p1;product=NdP2 protein, putative
Py17XNL_01	AUGUSTUS	intron	248567	248721	0.84	-	.	ID=Py17XNL_0101296.1-intron6;Parent=Py17XNL_0101296.1;Name=Py17XNL_0101296.1-intron6;transcript_id=Py17XNL_0101296.1;gene_name=CEP76;locus_tag=Py17XNL_0101296
Py17XNL_01	AUGUSTUS	CDS	248722	248895	0.84	-	2	ID=Py17XNL_0101296.1-CDS7;Parent=Py17XNL_0101296.1;Name=Py17XNL_0101296.1-p1;transcript_id=Py17XNL_0101296.1;gene_name=CEP76;locus_tag=Py17XNL_0101296;protein_id=Py17XNL_0101296.1-p1;product=NdP2 protein, putative
Py17XNL_01	AUGUSTUS	exon	248722	248895	.	-	.	ID=Py17XNL_0101296.1-exon7;Parent=Py17XNL_0101296.1;Name=Py17XNL_0101296.1-exon7;transcript_id=Py17XNL_0101296.1;gene_name=CEP76;locus_tag=Py17XNL_0101296;protein_id=Py17XNL_0101296.1-p1;product=NdP2 protein, putative
Py17XNL_01	AUGUSTUS	intron	248896	249034	1	-	.	ID=Py17XNL_0101296.1-intron7;Parent=Py17XNL_0101296.1;Name=Py17XNL_0101296.1-intron7;transcript_id=Py17XNL_0101296.1;gene_name=CEP76;locus_tag=Py17XNL_0101296
Py17XNL_01	AUGUSTUS	CDS	249035	249132	0.99	-	1	ID=Py17XNL_0101296.1-CDS8;Parent=Py17XNL_0101296.1;Name=Py17XNL_0101296.1-p1;transcript_id=Py17XNL_0101296.1;gene_name=CEP76;locus_tag=Py17XNL_0101296;protein_id=Py17XNL_0101296.1-p1;product=NdP2 protein, putative
Py17XNL_01	AUGUSTUS	exon	249035	249132	.	-	.	ID=Py17XNL_0101296.1-exon8;Parent=Py17XNL_0101296.1;Name=Py17XNL_0101296.1-exon8;transcript_id=Py17XNL_0101296.1;gene_name=CEP76;locus_tag=Py17XNL_0101296;protein_id=Py17XNL_0101296.1-p1;product=NdP2 protein, putative
Py17XNL_01	AUGUSTUS	intron	249133	249244	0.99	-	.	ID=Py17XNL_0101296.1-intron8;Parent=Py17XNL_0101296.1;Name=Py17XNL_0101296.1-intron8;transcript_id=Py17XNL_0101296.1;gene_name=CEP76;locus_tag=Py17XNL_0101296
Py17XNL_01	AUGUSTUS	CDS	249245	249316	1	-	1	ID=Py17XNL_0101296.1-CDS9;Parent=Py17XNL_0101296.1;Name=Py17XNL_0101296.1-p1;transcript_id=Py17XNL_0101296.1;gene_name=CEP76;locus_tag=Py17XNL_0101296;protein_id=Py17XNL_0101296.1-p1;product=NdP2 protein, putative
Py17XNL_01	AUGUSTUS	exon	249245	249316	.	-	.	ID=Py17XNL_0101296.1-exon9;Parent=Py17XNL_0101296.1;Name=Py17XNL_0101296.1-exon9;transcript_id=Py17XNL_0101296.1;gene_name=CEP76;locus_tag=Py17XNL_0101296;protein_id=Py17XNL_0101296.1-p1;product=NdP2 protein, putative
Py17XNL_01	AUGUSTUS	intron	249317	249441	0.99	-	.	ID=Py17XNL_0101296.1-intron9;Parent=Py17XNL_0101296.1;Name=Py17XNL_0101296.1-intron9;transcript_id=Py17XNL_0101296.1;gene_name=CEP76;locus_tag=Py17XNL_0101296
Py17XNL_01	AUGUSTUS	CDS	249442	249619	0.97	-	2	ID=Py17XNL_0101296.1-CDS10;Parent=Py17XNL_0101296.1;Name=Py17XNL_0101296.1-p1;transcript_id=Py17XNL_0101296.1;gene_name=CEP76;locus_tag=Py17XNL_0101296;protein_id=Py17XNL_0101296.1-p1;product=NdP2 protein, putative
Py17XNL_01	AUGUSTUS	exon	249442	249619	.	-	.	ID=Py17XNL_0101296.1-exon10;Parent=Py17XNL_0101296.1;Name=Py17XNL_0101296.1-exon10;transcript_id=Py17XNL_0101296.1;gene_name=CEP76;locus_tag=Py17XNL_0101296;protein_id=Py17XNL_0101296.1-p1;product=NdP2 protein, putative
Py17XNL_01	AUGUSTUS	intron	249620	249779	0.98	-	.	ID=Py17XNL_0101296.1-intron10;Parent=Py17XNL_0101296.1;Name=Py17XNL_0101296.1-intron10;transcript_id=Py17XNL_0101296.1;gene_name=CEP76;locus_tag=Py17XNL_0101296
Py17XNL_01	AUGUSTUS	CDS	249780	249915	0.99	-	0	ID=Py17XNL_0101296.1-CDS11;Parent=Py17XNL_0101296.1;Name=Py17XNL_0101296.1-p1;transcript_id=Py17XNL_0101296.1;gene_name=CEP76;locus_tag=Py17XNL_0101296;protein_id=Py17XNL_0101296.1-p1;product=NdP2 protein, putative
Py17XNL_01	AUGUSTUS	exon	249780	249915	.	-	.	ID=Py17XNL_0101296.1-exon11;Parent=Py17XNL_0101296.1;Name=Py17XNL_0101296.1-exon11;transcript_id=Py17XNL_0101296.1;gene_name=CEP76;locus_tag=Py17XNL_0101296;protein_id=Py17XNL_0101296.1-p1;product=NdP2 protein, putative
Py17XNL_01	AUGUSTUS	intron	249916	250023	0.93	-	.	ID=Py17XNL_0101296.1-intron11;Parent=Py17XNL_0101296.1;Name=Py17XNL_0101296.1-intron11;transcript_id=Py17XNL_0101296.1;gene_name=CEP76;locus_tag=Py17XNL_0101296
Py17XNL_01	AUGUSTUS	CDS	250024	250375	0.93	-	1	ID=Py17XNL_0101296.1-CDS12;Parent=Py17XNL_0101296.1;Name=Py17XNL_0101296.1-p1;transcript_id=Py17XNL_0101296.1;gene_name=CEP76;locus_tag=Py17XNL_0101296;protein_id=Py17XNL_0101296.1-p1;product=NdP2 protein, putative
Py17XNL_01	AUGUSTUS	exon	250024	250375	.	-	.	ID=Py17XNL_0101296.1-exon12;Parent=Py17XNL_0101296.1;Name=Py17XNL_0101296.1-exon12;transcript_id=Py17XNL_0101296.1;gene_name=CEP76;locus_tag=Py17XNL_0101296;protein_id=Py17XNL_0101296.1-p1;product=NdP2 protein, putative
Py17XNL_01	AUGUSTUS	intron	250376	250498	1	-	.	ID=Py17XNL_0101296.1-intron12;Parent=Py17XNL_0101296.1;Name=Py17XNL_0101296.1-intron12;transcript_id=Py17XNL_0101296.1;gene_name=CEP76;locus_tag=Py17XNL_0101296
Py17XNL_01	AUGUSTUS	CDS	250499	250690	1	-	1	ID=Py17XNL_0101296.1-CDS13;Parent=Py17XNL_0101296.1;Name=Py17XNL_0101296.1-p1;transcript_id=Py17XNL_0101296.1;gene_name=CEP76;locus_tag=Py17XNL_0101296;protein_id=Py17XNL_0101296.1-p1;product=NdP2 protein, putative
Py17XNL_01	AUGUSTUS	exon	250499	250690	.	-	.	ID=Py17XNL_0101296.1-exon13;Parent=Py17XNL_0101296.1;Name=Py17XNL_0101296.1-exon13;transcript_id=Py17XNL_0101296.1;gene_name=CEP76;locus_tag=Py17XNL_0101296;protein_id=Py17XNL_0101296.1-p1;product=NdP2 protein, putative
Py17XNL_01	AUGUSTUS	intron	250691	250789	1	-	.	ID=Py17XNL_0101296.1-intron13;Parent=Py17XNL_0101296.1;Name=Py17XNL_0101296.1-intron13;transcript_id=Py17XNL_0101296.1;gene_name=CEP76;locus_tag=Py17XNL_0101296
Py17XNL_01	AUGUSTUS	CDS	250790	250887	1	-	0	ID=Py17XNL_0101296.1-CDS14;Parent=Py17XNL_0101296.1;Name=Py17XNL_0101296.1-p1;transcript_id=Py17XNL_0101296.1;gene_name=CEP76;locus_tag=Py17XNL_0101296;protein_id=Py17XNL_0101296.1-p1;product=NdP2 protein, putative
Py17XNL_01	AUGUSTUS	exon	250790	250887	.	-	.	ID=Py17XNL_0101296.1-exon14;Parent=Py17XNL_0101296.1;Name=Py17XNL_0101296.1-exon14;transcript_id=Py17XNL_0101296.1;gene_name=CEP76;locus_tag=Py17XNL_0101296;protein_id=Py17XNL_0101296.1-p1;product=NdP2 protein, putative
Py17XNL_01	AUGUSTUS	intron	250888	251034	1	-	.	ID=Py17XNL_0101296.1-intron14;Parent=Py17XNL_0101296.1;Name=Py17XNL_0101296.1-intron14;transcript_id=Py17XNL_0101296.1;gene_name=CEP76;locus_tag=Py17XNL_0101296
Py17XNL_01	AUGUSTUS	CDS	251035	251286	0.98	-	0	ID=Py17XNL_0101296.1-CDS15;Parent=Py17XNL_0101296.1;Name=Py17XNL_0101296.1-p1;transcript_id=Py17XNL_0101296.1;gene_name=CEP76;locus_tag=Py17XNL_0101296;protein_id=Py17XNL_0101296.1-p1;product=NdP2 protein, putative
Py17XNL_01	AUGUSTUS	exon	251035	251286	.	-	.	ID=Py17XNL_0101296.1-exon15;Parent=Py17XNL_0101296.1;Name=Py17XNL_0101296.1-exon15;transcript_id=Py17XNL_0101296.1;gene_name=CEP76;locus_tag=Py17XNL_0101296;protein_id=Py17XNL_0101296.1-p1;product=NdP2 protein, putative
Py17XNL_01	AUGUSTUS	intron	251287	251415	0.98	-	.	ID=Py17XNL_0101296.1-intron15;Parent=Py17XNL_0101296.1;Name=Py17XNL_0101296.1-intron15;transcript_id=Py17XNL_0101296.1;gene_name=CEP76;locus_tag=Py17XNL_0101296
Py17XNL_01	AUGUSTUS	CDS	251416	251639	0.98	-	2	ID=Py17XNL_0101296.1-CDS16;Parent=Py17XNL_0101296.1;Name=Py17XNL_0101296.1-p1;transcript_id=Py17XNL_0101296.1;gene_name=CEP76;locus_tag=Py17XNL_0101296;protein_id=Py17XNL_0101296.1-p1;product=NdP2 protein, putative
Py17XNL_01	AUGUSTUS	exon	251416	251639	.	-	.	ID=Py17XNL_0101296.1-exon16;Parent=Py17XNL_0101296.1;Name=Py17XNL_0101296.1-exon16;transcript_id=Py17XNL_0101296.1;gene_name=CEP76;locus_tag=Py17XNL_0101296;protein_id=Py17XNL_0101296.1-p1;product=NdP2 protein, putative
Py17XNL_01	AUGUSTUS	intron	251640	251751	1	-	.	ID=Py17XNL_0101296.1-intron16;Parent=Py17XNL_0101296.1;Name=Py17XNL_0101296.1-intron16;transcript_id=Py17XNL_0101296.1;gene_name=CEP76;locus_tag=Py17XNL_0101296
Py17XNL_01	AUGUSTUS	CDS	251752	251846	1	-	1	ID=Py17XNL_0101296.1-CDS17;Parent=Py17XNL_0101296.1;Name=Py17XNL_0101296.1-p1;transcript_id=Py17XNL_0101296.1;gene_name=CEP76;locus_tag=Py17XNL_0101296;protein_id=Py17XNL_0101296.1-p1;product=NdP2 protein, putative
Py17XNL_01	AUGUSTUS	exon	251752	251846	.	-	.	ID=Py17XNL_0101296.1-exon17;Parent=Py17XNL_0101296.1;Name=Py17XNL_0101296.1-exon17;transcript_id=Py17XNL_0101296.1;gene_name=CEP76;locus_tag=Py17XNL_0101296;protein_id=Py17XNL_0101296.1-p1;product=NdP2 protein, putative
Py17XNL_01	AUGUSTUS	intron	251847	251953	1	-	.	ID=Py17XNL_0101296.1-intron17;Parent=Py17XNL_0101296.1;Name=Py17XNL_0101296.1-intron17;transcript_id=Py17XNL_0101296.1;gene_name=CEP76;locus_tag=Py17XNL_0101296
Py17XNL_01	AUGUSTUS	CDS	251954	252093	1	-	0	ID=Py17XNL_0101296.1-CDS18;Parent=Py17XNL_0101296.1;Name=Py17XNL_0101296.1-p1;transcript_id=Py17XNL_0101296.1;gene_name=CEP76;locus_tag=Py17XNL_0101296;protein_id=Py17XNL_0101296.1-p1;product=NdP2 protein, putative
Py17XNL_01	AUGUSTUS	exon	251954	252093	.	-	.	ID=Py17XNL_0101296.1-exon18;Parent=Py17XNL_0101296.1;Name=Py17XNL_0101296.1-exon18;transcript_id=Py17XNL_0101296.1;gene_name=CEP76;locus_tag=Py17XNL_0101296;protein_id=Py17XNL_0101296.1-p1;product=NdP2 protein, putative
Py17XNL_01	AUGUSTUS	intron	252094	252210	1	-	.	ID=Py17XNL_0101296.1-intron18;Parent=Py17XNL_0101296.1;Name=Py17XNL_0101296.1-intron18;transcript_id=Py17XNL_0101296.1;gene_name=CEP76;locus_tag=Py17XNL_0101296
Py17XNL_01	AUGUSTUS	CDS	252211	252345	0.88	-	0	ID=Py17XNL_0101296.1-CDS19;Parent=Py17XNL_0101296.1;Name=Py17XNL_0101296.1-p1;transcript_id=Py17XNL_0101296.1;gene_name=CEP76;locus_tag=Py17XNL_0101296;protein_id=Py17XNL_0101296.1-p1;product=NdP2 protein, putative
Py17XNL_01	AUGUSTUS	exon	252211	252345	.	-	.	ID=Py17XNL_0101296.1-exon19;Parent=Py17XNL_0101296.1;Name=Py17XNL_0101296.1-exon19;transcript_id=Py17XNL_0101296.1;gene_name=CEP76;locus_tag=Py17XNL_0101296;protein_id=Py17XNL_0101296.1-p1;product=NdP2 protein, putative
Py17XNL_01	AUGUSTUS	intron	252346	252467	0.88	-	.	ID=Py17XNL_0101296.1-intron19;Parent=Py17XNL_0101296.1;Name=Py17XNL_0101296.1-intron19;transcript_id=Py17XNL_0101296.1;gene_name=CEP76;locus_tag=Py17XNL_0101296
Py17XNL_01	AUGUSTUS	CDS	252468	252755	1	-	0	ID=Py17XNL_0101296.1-CDS20;Parent=Py17XNL_0101296.1;Name=Py17XNL_0101296.1-p1;transcript_id=Py17XNL_0101296.1;gene_name=CEP76;locus_tag=Py17XNL_0101296;protein_id=Py17XNL_0101296.1-p1;product=NdP2 protein, putative
Py17XNL_01	AUGUSTUS	exon	252468	252815	.	-	.	ID=Py17XNL_0101296.1-exon20;Parent=Py17XNL_0101296.1;Name=Py17XNL_0101296.1-exon20;transcript_id=Py17XNL_0101296.1;gene_name=CEP76;locus_tag=Py17XNL_0101296;protein_id=Py17XNL_0101296.1-p1;product=NdP2 protein, putative
Py17XNL_01	AUGUSTUS	start_codon	252753	252755	.	-	0	ID=Py17XNL_0101296.1-start1;Parent=Py17XNL_0101296.1;Name=Py17XNL_0101296.1-start1;transcript_id=Py17XNL_0101296.1;gene_name=CEP76;locus_tag=Py17XNL_0101296
Py17XNL_01	AUGUSTUS	five_prime_UTR	252756	252815	0.99	-	.	ID=Py17XNL_0101296.1-5UTR1;Parent=Py17XNL_0101296.1;Name=Py17XNL_0101296.1-5UTR1;transcript_id=Py17XNL_0101296.1;gene_name=CEP76;locus_tag=Py17XNL_0101296
Py17XNL_01	AUGUSTUS	transcription_start_site	252815	252815	.	-	.	ID=Py17XNL_0101296.1-tss1;Parent=Py17XNL_0101296.1;Name=Py17XNL_0101296.1-tss1;transcript_id=Py17XNL_0101296.1;gene_name=CEP76;locus_tag=Py17XNL_0101296
###
Py17XNL_01	AUGUSTUS	gene	253603	254905	0.25	-	.	ID=Py17XNL_0101297;gene_id=Py17XNL_0101297;gene_name=Py17XNL_0101297;Name=conserved Plasmodium protein;best_match=PY17X_0104300.1-p1;query_coverage=99.0;percentage_identity=100.0;locus_tag=Py17XNL_0101297
Py17XNL_01	AUGUSTUS	mRNA	253603	254905	0.25	-	.	ID=Py17XNL_0101297.1;Parent=Py17XNL_0101297;transcript_id=Py17XNL_0101297.1;gene_name=Py17XNL_0101297;Name=conserved Plasmodium protein.1;best_match=PY17X_0104300.1-p1;query_coverage=99.0;percentage_identity=100.0;locus_tag=Py17XNL_0101297;protein_id=Py17XNL_0101297.1-p1;product=conserved Plasmodium protein, unknown function
Py17XNL_01	AUGUSTUS	transcription_end_site	253603	253603	.	-	.	ID=Py17XNL_0101297.1-tts1;Parent=Py17XNL_0101297.1;Name=Py17XNL_0101297.1-tts1;transcript_id=Py17XNL_0101297.1;gene_name=conserved Plasmodium protein;locus_tag=Py17XNL_0101297
Py17XNL_01	AUGUSTUS	three_prime_UTR	253603	253650	0.34	-	.	ID=Py17XNL_0101297.1-3UTR1;Parent=Py17XNL_0101297.1;Name=Py17XNL_0101297.1-3UTR1;transcript_id=Py17XNL_0101297.1;gene_name=conserved Plasmodium protein;locus_tag=Py17XNL_0101297
Py17XNL_01	AUGUSTUS	exon	253603	254905	.	-	.	ID=Py17XNL_0101297.1-exon1;Parent=Py17XNL_0101297.1;Name=Py17XNL_0101297.1-exon1;transcript_id=Py17XNL_0101297.1;gene_name=conserved Plasmodium protein;locus_tag=Py17XNL_0101297;protein_id=Py17XNL_0101297.1-p1;product=conserved Plasmodium protein, unknown function
Py17XNL_01	AUGUSTUS	stop_codon	253651	253653	.	-	0	ID=Py17XNL_0101297.1-stop1;Parent=Py17XNL_0101297.1;Name=Py17XNL_0101297.1-stop1;transcript_id=Py17XNL_0101297.1;gene_name=conserved Plasmodium protein;locus_tag=Py17XNL_0101297
Py17XNL_01	AUGUSTUS	CDS	253651	254769	0.91	-	0	ID=Py17XNL_0101297.1-CDS1;Parent=Py17XNL_0101297.1;Name=Py17XNL_0101297.1-p1;transcript_id=Py17XNL_0101297.1;gene_name=conserved Plasmodium protein;locus_tag=Py17XNL_0101297;protein_id=Py17XNL_0101297.1-p1;product=conserved Plasmodium protein, unknown function
Py17XNL_01	AUGUSTUS	start_codon	254767	254769	.	-	0	ID=Py17XNL_0101297.1-start1;Parent=Py17XNL_0101297.1;Name=Py17XNL_0101297.1-start1;transcript_id=Py17XNL_0101297.1;gene_name=conserved Plasmodium protein;locus_tag=Py17XNL_0101297
Py17XNL_01	AUGUSTUS	five_prime_UTR	254770	254905	0.57	-	.	ID=Py17XNL_0101297.1-5UTR1;Parent=Py17XNL_0101297.1;Name=Py17XNL_0101297.1-5UTR1;transcript_id=Py17XNL_0101297.1;gene_name=conserved Plasmodium protein;locus_tag=Py17XNL_0101297
Py17XNL_01	AUGUSTUS	transcription_start_site	254905	254905	.	-	.	ID=Py17XNL_0101297.1-tss1;Parent=Py17XNL_0101297.1;Name=Py17XNL_0101297.1-tss1;transcript_id=Py17XNL_0101297.1;gene_name=conserved Plasmodium protein;locus_tag=Py17XNL_0101297
###
Py17XNL_01	AUGUSTUS	gene	255524	260285	0.06	-	.	ID=Py17XNL_0101298;gene_id=Py17XNL_0101298;gene_name=Py17XNL_0101298;Name=conserved Plasmodium protein;best_match=PY17X_0104400.1-p1;query_coverage=99.0;percentage_identity=100.0;locus_tag=Py17XNL_0101298
Py17XNL_01	AUGUSTUS	mRNA	255524	260285	0.06	-	.	ID=Py17XNL_0101298.1;Parent=Py17XNL_0101298;transcript_id=Py17XNL_0101298.1;gene_name=Py17XNL_0101298;Name=conserved Plasmodium protein.1;best_match=PY17X_0104400.1-p1;query_coverage=99.0;percentage_identity=100.0;locus_tag=Py17XNL_0101298;protein_id=Py17XNL_0101298.1-p1;product=conserved Plasmodium protein, unknown function
Py17XNL_01	AUGUSTUS	transcription_end_site	255524	255524	.	-	.	ID=Py17XNL_0101298.1-tts1;Parent=Py17XNL_0101298.1;Name=Py17XNL_0101298.1-tts1;transcript_id=Py17XNL_0101298.1;gene_name=conserved Plasmodium protein;locus_tag=Py17XNL_0101298
Py17XNL_01	AUGUSTUS	three_prime_UTR	255524	256011	0.16	-	.	ID=Py17XNL_0101298.1-3UTR1;Parent=Py17XNL_0101298.1;Name=Py17XNL_0101298.1-3UTR1;transcript_id=Py17XNL_0101298.1;gene_name=conserved Plasmodium protein;locus_tag=Py17XNL_0101298
Py17XNL_01	AUGUSTUS	exon	255524	260285	.	-	.	ID=Py17XNL_0101298.1-exon1;Parent=Py17XNL_0101298.1;Name=Py17XNL_0101298.1-exon1;transcript_id=Py17XNL_0101298.1;gene_name=conserved Plasmodium protein;locus_tag=Py17XNL_0101298;protein_id=Py17XNL_0101298.1-p1;product=conserved Plasmodium protein, unknown function
Py17XNL_01	AUGUSTUS	stop_codon	256012	256014	.	-	0	ID=Py17XNL_0101298.1-stop1;Parent=Py17XNL_0101298.1;Name=Py17XNL_0101298.1-stop1;transcript_id=Py17XNL_0101298.1;gene_name=conserved Plasmodium protein;locus_tag=Py17XNL_0101298
Py17XNL_01	AUGUSTUS	CDS	256012	260262	0.39	-	0	ID=Py17XNL_0101298.1-CDS1;Parent=Py17XNL_0101298.1;Name=Py17XNL_0101298.1-p1;transcript_id=Py17XNL_0101298.1;gene_name=conserved Plasmodium protein;locus_tag=Py17XNL_0101298;protein_id=Py17XNL_0101298.1-p1;product=conserved Plasmodium protein, unknown function
Py17XNL_01	AUGUSTUS	start_codon	260260	260262	.	-	0	ID=Py17XNL_0101298.1-start1;Parent=Py17XNL_0101298.1;Name=Py17XNL_0101298.1-start1;transcript_id=Py17XNL_0101298.1;gene_name=conserved Plasmodium protein;locus_tag=Py17XNL_0101298
Py17XNL_01	AUGUSTUS	five_prime_UTR	260263	260285	0.27	-	.	ID=Py17XNL_0101298.1-5UTR1;Parent=Py17XNL_0101298.1;Name=Py17XNL_0101298.1-5UTR1;transcript_id=Py17XNL_0101298.1;gene_name=conserved Plasmodium protein;locus_tag=Py17XNL_0101298
Py17XNL_01	AUGUSTUS	transcription_start_site	260285	260285	.	-	.	ID=Py17XNL_0101298.1-tss1;Parent=Py17XNL_0101298.1;Name=Py17XNL_0101298.1-tss1;transcript_id=Py17XNL_0101298.1;gene_name=conserved Plasmodium protein;locus_tag=Py17XNL_0101298
###
Py17XNL_01	AUGUSTUS	gene	261654	267085	0.38	-	.	ID=Py17XNL_0101299;gene_id=Py17XNL_0101299;gene_name=Py17XNL_0101299;Name=SIP2;best_match=PY17X_0104500.1-p1;query_coverage=99.0;percentage_identity=100.0;locus_tag=Py17XNL_0101299
Py17XNL_01	AUGUSTUS	mRNA	261654	267085	0.38	-	.	ID=Py17XNL_0101299.1;Parent=Py17XNL_0101299;transcript_id=Py17XNL_0101299.1;gene_name=Py17XNL_0101299;Name=SIP2.1;best_match=PY17X_0104500.1-p1;query_coverage=99.0;percentage_identity=100.0;locus_tag=Py17XNL_0101299;protein_id=Py17XNL_0101299.1-p1;product=AP2 domain transcription factor, putative
Py17XNL_01	AUGUSTUS	transcription_end_site	261654	261654	.	-	.	ID=Py17XNL_0101299.1-tts1;Parent=Py17XNL_0101299.1;Name=Py17XNL_0101299.1-tts1;transcript_id=Py17XNL_0101299.1;gene_name=SIP2;locus_tag=Py17XNL_0101299
Py17XNL_01	AUGUSTUS	three_prime_UTR	261654	261714	0.48	-	.	ID=Py17XNL_0101299.1-3UTR1;Parent=Py17XNL_0101299.1;Name=Py17XNL_0101299.1-3UTR1;transcript_id=Py17XNL_0101299.1;gene_name=SIP2;locus_tag=Py17XNL_0101299
Py17XNL_01	AUGUSTUS	exon	261654	267085	.	-	.	ID=Py17XNL_0101299.1-exon1;Parent=Py17XNL_0101299.1;Name=Py17XNL_0101299.1-exon1;transcript_id=Py17XNL_0101299.1;gene_name=SIP2;locus_tag=Py17XNL_0101299;protein_id=Py17XNL_0101299.1-p1;product=AP2 domain transcription factor, putative
Py17XNL_01	AUGUSTUS	stop_codon	261715	261717	.	-	0	ID=Py17XNL_0101299.1-stop1;Parent=Py17XNL_0101299.1;Name=Py17XNL_0101299.1-stop1;transcript_id=Py17XNL_0101299.1;gene_name=SIP2;locus_tag=Py17XNL_0101299
Py17XNL_01	AUGUSTUS	CDS	261715	267027	0.7	-	0	ID=Py17XNL_0101299.1-CDS1;Parent=Py17XNL_0101299.1;Name=Py17XNL_0101299.1-p1;transcript_id=Py17XNL_0101299.1;gene_name=SIP2;locus_tag=Py17XNL_0101299;protein_id=Py17XNL_0101299.1-p1;product=AP2 domain transcription factor, putative
Py17XNL_01	AUGUSTUS	start_codon	267025	267027	.	-	0	ID=Py17XNL_0101299.1-start1;Parent=Py17XNL_0101299.1;Name=Py17XNL_0101299.1-start1;transcript_id=Py17XNL_0101299.1;gene_name=SIP2;locus_tag=Py17XNL_0101299
Py17XNL_01	AUGUSTUS	five_prime_UTR	267028	267085	0.7	-	.	ID=Py17XNL_0101299.1-5UTR1;Parent=Py17XNL_0101299.1;Name=Py17XNL_0101299.1-5UTR1;transcript_id=Py17XNL_0101299.1;gene_name=SIP2;locus_tag=Py17XNL_0101299
Py17XNL_01	AUGUSTUS	transcription_start_site	267085	267085	.	-	.	ID=Py17XNL_0101299.1-tss1;Parent=Py17XNL_0101299.1;Name=Py17XNL_0101299.1-tss1;transcript_id=Py17XNL_0101299.1;gene_name=SIP2;locus_tag=Py17XNL_0101299
###
Py17XNL_01	AUGUSTUS	gene	268056	271979	0.07	+	.	ID=Py17XNL_0101300;gene_id=Py17XNL_0101300;gene_name=Py17XNL_0101300;Name=ribosomal protein L41;best_match=PY17X_0104600.1-p1;query_coverage=99.0;percentage_identity=100.0;locus_tag=Py17XNL_0101300
Py17XNL_01	AUGUSTUS	mRNA	268056	271979	0.07	+	.	ID=Py17XNL_0101300.1;Parent=Py17XNL_0101300;transcript_id=Py17XNL_0101300.1;gene_name=Py17XNL_0101300;Name=ribosomal protein L41.1;best_match=PY17X_0104600.1-p1;query_coverage=99.0;percentage_identity=100.0;locus_tag=Py17XNL_0101300;protein_id=Py17XNL_0101300.1-p1;product=ribosomal protein L41, mitochondrial, putative
Py17XNL_01	AUGUSTUS	transcription_start_site	268056	268056	.	+	.	ID=Py17XNL_0101300.1-tss1;Parent=Py17XNL_0101300.1;Name=Py17XNL_0101300.1-tss1;transcript_id=Py17XNL_0101300.1;gene_name=ribosomal protein L41;locus_tag=Py17XNL_0101300
Py17XNL_01	AUGUSTUS	five_prime_UTR	268056	268253	0.18	+	.	ID=Py17XNL_0101300.1-5UTR1;Parent=Py17XNL_0101300.1;Name=Py17XNL_0101300.1-5UTR1;transcript_id=Py17XNL_0101300.1;gene_name=ribosomal protein L41;locus_tag=Py17XNL_0101300
Py17XNL_01	AUGUSTUS	exon	268056	268253	.	+	.	ID=Py17XNL_0101300.1-exon1;Parent=Py17XNL_0101300.1;Name=Py17XNL_0101300.1-exon1;transcript_id=Py17XNL_0101300.1;gene_name=ribosomal protein L41;locus_tag=Py17XNL_0101300;protein_id=Py17XNL_0101300.1-p1;product=ribosomal protein L41, mitochondrial, putative
Py17XNL_01	AUGUSTUS	five_prime_UTR	271218	271241	0.66	+	.	ID=Py17XNL_0101300.1-5UTR2;Parent=Py17XNL_0101300.1;Name=Py17XNL_0101300.1-5UTR2;transcript_id=Py17XNL_0101300.1;gene_name=ribosomal protein L41;locus_tag=Py17XNL_0101300
Py17XNL_01	AUGUSTUS	exon	271218	271344	.	+	.	ID=Py17XNL_0101300.1-exon2;Parent=Py17XNL_0101300.1;Name=Py17XNL_0101300.1-exon2;transcript_id=Py17XNL_0101300.1;gene_name=ribosomal protein L41;locus_tag=Py17XNL_0101300;protein_id=Py17XNL_0101300.1-p1;product=ribosomal protein L41, mitochondrial, putative
Py17XNL_01	AUGUSTUS	start_codon	271242	271244	.	+	0	ID=Py17XNL_0101300.1-start1;Parent=Py17XNL_0101300.1;Name=Py17XNL_0101300.1-start1;transcript_id=Py17XNL_0101300.1;gene_name=ribosomal protein L41;locus_tag=Py17XNL_0101300
Py17XNL_01	AUGUSTUS	CDS	271242	271344	1	+	0	ID=Py17XNL_0101300.1-CDS1;Parent=Py17XNL_0101300.1;Name=Py17XNL_0101300.1-p1;transcript_id=Py17XNL_0101300.1;gene_name=ribosomal protein L41;locus_tag=Py17XNL_0101300;protein_id=Py17XNL_0101300.1-p1;product=ribosomal protein L41, mitochondrial, putative
Py17XNL_01	AUGUSTUS	intron	271345	271630	1	+	.	ID=Py17XNL_0101300.1-intron1;Parent=Py17XNL_0101300.1;Name=Py17XNL_0101300.1-intron1;transcript_id=Py17XNL_0101300.1;gene_name=ribosomal protein L41;locus_tag=Py17XNL_0101300
Py17XNL_01	AUGUSTUS	CDS	271631	271695	1	+	2	ID=Py17XNL_0101300.1-CDS2;Parent=Py17XNL_0101300.1;Name=Py17XNL_0101300.1-p1;transcript_id=Py17XNL_0101300.1;gene_name=ribosomal protein L41;locus_tag=Py17XNL_0101300;protein_id=Py17XNL_0101300.1-p1;product=ribosomal protein L41, mitochondrial, putative
Py17XNL_01	AUGUSTUS	exon	271631	271695	.	+	.	ID=Py17XNL_0101300.1-exon3;Parent=Py17XNL_0101300.1;Name=Py17XNL_0101300.1-exon3;transcript_id=Py17XNL_0101300.1;gene_name=ribosomal protein L41;locus_tag=Py17XNL_0101300;protein_id=Py17XNL_0101300.1-p1;product=ribosomal protein L41, mitochondrial, putative
Py17XNL_01	AUGUSTUS	intron	271696	271872	1	+	.	ID=Py17XNL_0101300.1-intron2;Parent=Py17XNL_0101300.1;Name=Py17XNL_0101300.1-intron2;transcript_id=Py17XNL_0101300.1;gene_name=ribosomal protein L41;locus_tag=Py17XNL_0101300
Py17XNL_01	AUGUSTUS	CDS	271873	271953	1	+	0	ID=Py17XNL_0101300.1-CDS3;Parent=Py17XNL_0101300.1;Name=Py17XNL_0101300.1-p1;transcript_id=Py17XNL_0101300.1;gene_name=ribosomal protein L41;locus_tag=Py17XNL_0101300;protein_id=Py17XNL_0101300.1-p1;product=ribosomal protein L41, mitochondrial, putative
Py17XNL_01	AUGUSTUS	exon	271873	271979	.	+	.	ID=Py17XNL_0101300.1-exon4;Parent=Py17XNL_0101300.1;Name=Py17XNL_0101300.1-exon4;transcript_id=Py17XNL_0101300.1;gene_name=ribosomal protein L41;locus_tag=Py17XNL_0101300;protein_id=Py17XNL_0101300.1-p1;product=ribosomal protein L41, mitochondrial, putative
Py17XNL_01	AUGUSTUS	stop_codon	271951	271953	.	+	0	ID=Py17XNL_0101300.1-stop1;Parent=Py17XNL_0101300.1;Name=Py17XNL_0101300.1-stop1;transcript_id=Py17XNL_0101300.1;gene_name=ribosomal protein L41;locus_tag=Py17XNL_0101300
Py17XNL_01	AUGUSTUS	three_prime_UTR	271954	271979	0.37	+	.	ID=Py17XNL_0101300.1-3UTR1;Parent=Py17XNL_0101300.1;Name=Py17XNL_0101300.1-3UTR1;transcript_id=Py17XNL_0101300.1;gene_name=ribosomal protein L41;locus_tag=Py17XNL_0101300
Py17XNL_01	AUGUSTUS	transcription_end_site	271979	271979	.	+	.	ID=Py17XNL_0101300.1-tts1;Parent=Py17XNL_0101300.1;Name=Py17XNL_0101300.1-tts1;transcript_id=Py17XNL_0101300.1;gene_name=ribosomal protein L41;locus_tag=Py17XNL_0101300
###
Py17XNL_01	AUGUSTUS	gene	272546	274986	0.22	+	.	ID=Py17XNL_0101301;gene_id=Py17XNL_0101301;gene_name=Py17XNL_0101301;Name=conserved Plasmodium protein;best_match=PY17X_0104700.1-p1;query_coverage=99.0;percentage_identity=100.0;locus_tag=Py17XNL_0101301
Py17XNL_01	AUGUSTUS	mRNA	272546	274986	0.22	+	.	ID=Py17XNL_0101301.1;Parent=Py17XNL_0101301;transcript_id=Py17XNL_0101301.1;gene_name=Py17XNL_0101301;Name=conserved Plasmodium protein.1;best_match=PY17X_0104700.1-p1;query_coverage=99.0;percentage_identity=100.0;locus_tag=Py17XNL_0101301;protein_id=Py17XNL_0101301.1-p1;product=conserved Plasmodium protein, unknown function
Py17XNL_01	AUGUSTUS	transcription_start_site	272546	272546	.	+	.	ID=Py17XNL_0101301.1-tss1;Parent=Py17XNL_0101301.1;Name=Py17XNL_0101301.1-tss1;transcript_id=Py17XNL_0101301.1;gene_name=conserved Plasmodium protein;locus_tag=Py17XNL_0101301
Py17XNL_01	AUGUSTUS	five_prime_UTR	272546	272690	0.39	+	.	ID=Py17XNL_0101301.1-5UTR1;Parent=Py17XNL_0101301.1;Name=Py17XNL_0101301.1-5UTR1;transcript_id=Py17XNL_0101301.1;gene_name=conserved Plasmodium protein;locus_tag=Py17XNL_0101301
Py17XNL_01	AUGUSTUS	exon	272546	274986	.	+	.	ID=Py17XNL_0101301.1-exon1;Parent=Py17XNL_0101301.1;Name=Py17XNL_0101301.1-exon1;transcript_id=Py17XNL_0101301.1;gene_name=conserved Plasmodium protein;locus_tag=Py17XNL_0101301;protein_id=Py17XNL_0101301.1-p1;product=conserved Plasmodium protein, unknown function
Py17XNL_01	AUGUSTUS	start_codon	272691	272693	.	+	0	ID=Py17XNL_0101301.1-start1;Parent=Py17XNL_0101301.1;Name=Py17XNL_0101301.1-start1;transcript_id=Py17XNL_0101301.1;gene_name=conserved Plasmodium protein;locus_tag=Py17XNL_0101301
Py17XNL_01	AUGUSTUS	CDS	272691	274628	0.98	+	0	ID=Py17XNL_0101301.1-CDS1;Parent=Py17XNL_0101301.1;Name=Py17XNL_0101301.1-p1;transcript_id=Py17XNL_0101301.1;gene_name=conserved Plasmodium protein;locus_tag=Py17XNL_0101301;protein_id=Py17XNL_0101301.1-p1;product=conserved Plasmodium protein, unknown function
Py17XNL_01	AUGUSTUS	stop_codon	274626	274628	.	+	0	ID=Py17XNL_0101301.1-stop1;Parent=Py17XNL_0101301.1;Name=Py17XNL_0101301.1-stop1;transcript_id=Py17XNL_0101301.1;gene_name=conserved Plasmodium protein;locus_tag=Py17XNL_0101301
Py17XNL_01	AUGUSTUS	three_prime_UTR	274629	274986	0.46	+	.	ID=Py17XNL_0101301.1-3UTR1;Parent=Py17XNL_0101301.1;Name=Py17XNL_0101301.1-3UTR1;transcript_id=Py17XNL_0101301.1;gene_name=conserved Plasmodium protein;locus_tag=Py17XNL_0101301
Py17XNL_01	AUGUSTUS	transcription_end_site	274986	274986	.	+	.	ID=Py17XNL_0101301.1-tts1;Parent=Py17XNL_0101301.1;Name=Py17XNL_0101301.1-tts1;transcript_id=Py17XNL_0101301.1;gene_name=conserved Plasmodium protein;locus_tag=Py17XNL_0101301
###
Py17XNL_01	AUGUSTUS	gene	275576	277178	0.1	+	.	ID=Py17XNL_0101302;gene_id=Py17XNL_0101302;gene_name=Py17XNL_0101302;Name=conserved protein;best_match=PY17X_0104800.1-p1;query_coverage=99.0;percentage_identity=100.0;locus_tag=Py17XNL_0101302
Py17XNL_01	AUGUSTUS	mRNA	275576	277178	0.1	+	.	ID=Py17XNL_0101302.1;Parent=Py17XNL_0101302;transcript_id=Py17XNL_0101302.1;gene_name=Py17XNL_0101302;Name=conserved protein.1;best_match=PY17X_0104800.1-p1;query_coverage=99.0;percentage_identity=100.0;locus_tag=Py17XNL_0101302;protein_id=Py17XNL_0101302.1-p1;product=conserved protein, unknown function
Py17XNL_01	AUGUSTUS	transcription_start_site	275576	275576	.	+	.	ID=Py17XNL_0101302.1-tss1;Parent=Py17XNL_0101302.1;Name=Py17XNL_0101302.1-tss1;transcript_id=Py17XNL_0101302.1;gene_name=conserved protein;locus_tag=Py17XNL_0101302
Py17XNL_01	AUGUSTUS	five_prime_UTR	275576	275621	0.33	+	.	ID=Py17XNL_0101302.1-5UTR1;Parent=Py17XNL_0101302.1;Name=Py17XNL_0101302.1-5UTR1;transcript_id=Py17XNL_0101302.1;gene_name=conserved protein;locus_tag=Py17XNL_0101302
Py17XNL_01	AUGUSTUS	exon	275576	276010	.	+	.	ID=Py17XNL_0101302.1-exon1;Parent=Py17XNL_0101302.1;Name=Py17XNL_0101302.1-exon1;transcript_id=Py17XNL_0101302.1;gene_name=conserved protein;locus_tag=Py17XNL_0101302;protein_id=Py17XNL_0101302.1-p1;product=conserved protein, unknown function
Py17XNL_01	AUGUSTUS	start_codon	275622	275624	.	+	0	ID=Py17XNL_0101302.1-start1;Parent=Py17XNL_0101302.1;Name=Py17XNL_0101302.1-start1;transcript_id=Py17XNL_0101302.1;gene_name=conserved protein;locus_tag=Py17XNL_0101302
Py17XNL_01	AUGUSTUS	CDS	275622	276010	0.62	+	0	ID=Py17XNL_0101302.1-CDS1;Parent=Py17XNL_0101302.1;Name=Py17XNL_0101302.1-p1;transcript_id=Py17XNL_0101302.1;gene_name=conserved protein;locus_tag=Py17XNL_0101302;protein_id=Py17XNL_0101302.1-p1;product=conserved protein, unknown function
Py17XNL_01	AUGUSTUS	intron	276011	276171	1	+	.	ID=Py17XNL_0101302.1-intron1;Parent=Py17XNL_0101302.1;Name=Py17XNL_0101302.1-intron1;transcript_id=Py17XNL_0101302.1;gene_name=conserved protein;locus_tag=Py17XNL_0101302
Py17XNL_01	AUGUSTUS	CDS	276172	276248	1	+	1	ID=Py17XNL_0101302.1-CDS2;Parent=Py17XNL_0101302.1;Name=Py17XNL_0101302.1-p1;transcript_id=Py17XNL_0101302.1;gene_name=conserved protein;locus_tag=Py17XNL_0101302;protein_id=Py17XNL_0101302.1-p1;product=conserved protein, unknown function
Py17XNL_01	AUGUSTUS	exon	276172	276248	.	+	.	ID=Py17XNL_0101302.1-exon2;Parent=Py17XNL_0101302.1;Name=Py17XNL_0101302.1-exon2;transcript_id=Py17XNL_0101302.1;gene_name=conserved protein;locus_tag=Py17XNL_0101302;protein_id=Py17XNL_0101302.1-p1;product=conserved protein, unknown function
Py17XNL_01	AUGUSTUS	intron	276249	276338	1	+	.	ID=Py17XNL_0101302.1-intron2;Parent=Py17XNL_0101302.1;Name=Py17XNL_0101302.1-intron2;transcript_id=Py17XNL_0101302.1;gene_name=conserved protein;locus_tag=Py17XNL_0101302
Py17XNL_01	AUGUSTUS	CDS	276339	276404	1	+	2	ID=Py17XNL_0101302.1-CDS3;Parent=Py17XNL_0101302.1;Name=Py17XNL_0101302.1-p1;transcript_id=Py17XNL_0101302.1;gene_name=conserved protein;locus_tag=Py17XNL_0101302;protein_id=Py17XNL_0101302.1-p1;product=conserved protein, unknown function
Py17XNL_01	AUGUSTUS	exon	276339	276404	.	+	.	ID=Py17XNL_0101302.1-exon3;Parent=Py17XNL_0101302.1;Name=Py17XNL_0101302.1-exon3;transcript_id=Py17XNL_0101302.1;gene_name=conserved protein;locus_tag=Py17XNL_0101302;protein_id=Py17XNL_0101302.1-p1;product=conserved protein, unknown function
Py17XNL_01	AUGUSTUS	intron	276405	276719	1	+	.	ID=Py17XNL_0101302.1-intron3;Parent=Py17XNL_0101302.1;Name=Py17XNL_0101302.1-intron3;transcript_id=Py17XNL_0101302.1;gene_name=conserved protein;locus_tag=Py17XNL_0101302
Py17XNL_01	AUGUSTUS	CDS	276720	276769	1	+	2	ID=Py17XNL_0101302.1-CDS4;Parent=Py17XNL_0101302.1;Name=Py17XNL_0101302.1-p1;transcript_id=Py17XNL_0101302.1;gene_name=conserved protein;locus_tag=Py17XNL_0101302;protein_id=Py17XNL_0101302.1-p1;product=conserved protein, unknown function
Py17XNL_01	AUGUSTUS	exon	276720	276847	.	+	.	ID=Py17XNL_0101302.1-exon4;Parent=Py17XNL_0101302.1;Name=Py17XNL_0101302.1-exon4;transcript_id=Py17XNL_0101302.1;gene_name=conserved protein;locus_tag=Py17XNL_0101302;protein_id=Py17XNL_0101302.1-p1;product=conserved protein, unknown function
Py17XNL_01	AUGUSTUS	stop_codon	276767	276769	.	+	0	ID=Py17XNL_0101302.1-stop1;Parent=Py17XNL_0101302.1;Name=Py17XNL_0101302.1-stop1;transcript_id=Py17XNL_0101302.1;gene_name=conserved protein;locus_tag=Py17XNL_0101302
Py17XNL_01	AUGUSTUS	three_prime_UTR	276770	276847	0.98	+	.	ID=Py17XNL_0101302.1-3UTR1;Parent=Py17XNL_0101302.1;Name=Py17XNL_0101302.1-3UTR1;transcript_id=Py17XNL_0101302.1;gene_name=conserved protein;locus_tag=Py17XNL_0101302
Py17XNL_01	AUGUSTUS	three_prime_UTR	277116	277178	0.3	+	.	ID=Py17XNL_0101302.1-3UTR2;Parent=Py17XNL_0101302.1;Name=Py17XNL_0101302.1-3UTR2;transcript_id=Py17XNL_0101302.1;gene_name=conserved protein;locus_tag=Py17XNL_0101302
Py17XNL_01	AUGUSTUS	exon	277116	277178	.	+	.	ID=Py17XNL_0101302.1-exon5;Parent=Py17XNL_0101302.1;Name=Py17XNL_0101302.1-exon5;transcript_id=Py17XNL_0101302.1;gene_name=conserved protein;locus_tag=Py17XNL_0101302;protein_id=Py17XNL_0101302.1-p1;product=conserved protein, unknown function
Py17XNL_01	AUGUSTUS	transcription_end_site	277178	277178	.	+	.	ID=Py17XNL_0101302.1-tts1;Parent=Py17XNL_0101302.1;Name=Py17XNL_0101302.1-tts1;transcript_id=Py17XNL_0101302.1;gene_name=conserved protein;locus_tag=Py17XNL_0101302
###
Py17XNL_01	AUGUSTUS	gene	279466	286502	0.43	+	.	ID=Py17XNL_0101303;gene_id=Py17XNL_0101303;gene_name=Py17XNL_0101303;Name=GYF domain-containing protein;best_match=PY17X_0104900.1-p1;query_coverage=99.0;percentage_identity=100.0;locus_tag=Py17XNL_0101303
Py17XNL_01	AUGUSTUS	mRNA	279466	286502	0.43	+	.	ID=Py17XNL_0101303.1;Parent=Py17XNL_0101303;transcript_id=Py17XNL_0101303.1;gene_name=Py17XNL_0101303;Name=GYF domain-containing protein.1;best_match=PY17X_0104900.1-p1;query_coverage=99.0;percentage_identity=100.0;locus_tag=Py17XNL_0101303;protein_id=Py17XNL_0101303.1-p1;product=GYF domain-containing protein, putative
Py17XNL_01	AUGUSTUS	transcription_start_site	279466	279466	.	+	.	ID=Py17XNL_0101303.1-tss1;Parent=Py17XNL_0101303.1;Name=Py17XNL_0101303.1-tss1;transcript_id=Py17XNL_0101303.1;gene_name=GYF domain-containing protein;locus_tag=Py17XNL_0101303
Py17XNL_01	AUGUSTUS	five_prime_UTR	279466	279834	0.51	+	.	ID=Py17XNL_0101303.1-5UTR1;Parent=Py17XNL_0101303.1;Name=Py17XNL_0101303.1-5UTR1;transcript_id=Py17XNL_0101303.1;gene_name=GYF domain-containing protein;locus_tag=Py17XNL_0101303
Py17XNL_01	AUGUSTUS	exon	279466	285748	.	+	.	ID=Py17XNL_0101303.1-exon1;Parent=Py17XNL_0101303.1;Name=Py17XNL_0101303.1-exon1;transcript_id=Py17XNL_0101303.1;gene_name=GYF domain-containing protein;locus_tag=Py17XNL_0101303;protein_id=Py17XNL_0101303.1-p1;product=GYF domain-containing protein, putative
Py17XNL_01	AUGUSTUS	start_codon	279835	279837	.	+	0	ID=Py17XNL_0101303.1-start1;Parent=Py17XNL_0101303.1;Name=Py17XNL_0101303.1-start1;transcript_id=Py17XNL_0101303.1;gene_name=GYF domain-containing protein;locus_tag=Py17XNL_0101303
Py17XNL_01	AUGUSTUS	CDS	279835	285748	1	+	0	ID=Py17XNL_0101303.1-CDS1;Parent=Py17XNL_0101303.1;Name=Py17XNL_0101303.1-p1;transcript_id=Py17XNL_0101303.1;gene_name=GYF domain-containing protein;locus_tag=Py17XNL_0101303;protein_id=Py17XNL_0101303.1-p1;product=GYF domain-containing protein, putative
Py17XNL_01	AUGUSTUS	intron	285749	285864	1	+	.	ID=Py17XNL_0101303.1-intron1;Parent=Py17XNL_0101303.1;Name=Py17XNL_0101303.1-intron1;transcript_id=Py17XNL_0101303.1;gene_name=GYF domain-containing protein;locus_tag=Py17XNL_0101303
Py17XNL_01	AUGUSTUS	CDS	285865	285915	1	+	2	ID=Py17XNL_0101303.1-CDS2;Parent=Py17XNL_0101303.1;Name=Py17XNL_0101303.1-p1;transcript_id=Py17XNL_0101303.1;gene_name=GYF domain-containing protein;locus_tag=Py17XNL_0101303;protein_id=Py17XNL_0101303.1-p1;product=GYF domain-containing protein, putative
Py17XNL_01	AUGUSTUS	exon	285865	285915	.	+	.	ID=Py17XNL_0101303.1-exon2;Parent=Py17XNL_0101303.1;Name=Py17XNL_0101303.1-exon2;transcript_id=Py17XNL_0101303.1;gene_name=GYF domain-containing protein;locus_tag=Py17XNL_0101303;protein_id=Py17XNL_0101303.1-p1;product=GYF domain-containing protein, putative
Py17XNL_01	AUGUSTUS	intron	285916	286106	1	+	.	ID=Py17XNL_0101303.1-intron2;Parent=Py17XNL_0101303.1;Name=Py17XNL_0101303.1-intron2;transcript_id=Py17XNL_0101303.1;gene_name=GYF domain-containing protein;locus_tag=Py17XNL_0101303
Py17XNL_01	AUGUSTUS	CDS	286107	286180	1	+	2	ID=Py17XNL_0101303.1-CDS3;Parent=Py17XNL_0101303.1;Name=Py17XNL_0101303.1-p1;transcript_id=Py17XNL_0101303.1;gene_name=GYF domain-containing protein;locus_tag=Py17XNL_0101303;protein_id=Py17XNL_0101303.1-p1;product=GYF domain-containing protein, putative
Py17XNL_01	AUGUSTUS	exon	286107	286180	.	+	.	ID=Py17XNL_0101303.1-exon3;Parent=Py17XNL_0101303.1;Name=Py17XNL_0101303.1-exon3;transcript_id=Py17XNL_0101303.1;gene_name=GYF domain-containing protein;locus_tag=Py17XNL_0101303;protein_id=Py17XNL_0101303.1-p1;product=GYF domain-containing protein, putative
Py17XNL_01	AUGUSTUS	intron	286181	286322	1	+	.	ID=Py17XNL_0101303.1-intron3;Parent=Py17XNL_0101303.1;Name=Py17XNL_0101303.1-intron3;transcript_id=Py17XNL_0101303.1;gene_name=GYF domain-containing protein;locus_tag=Py17XNL_0101303
Py17XNL_01	AUGUSTUS	CDS	286323	286466	1	+	0	ID=Py17XNL_0101303.1-CDS4;Parent=Py17XNL_0101303.1;Name=Py17XNL_0101303.1-p1;transcript_id=Py17XNL_0101303.1;gene_name=GYF domain-containing protein;locus_tag=Py17XNL_0101303;protein_id=Py17XNL_0101303.1-p1;product=GYF domain-containing protein, putative
Py17XNL_01	AUGUSTUS	exon	286323	286502	.	+	.	ID=Py17XNL_0101303.1-exon4;Parent=Py17XNL_0101303.1;Name=Py17XNL_0101303.1-exon4;transcript_id=Py17XNL_0101303.1;gene_name=GYF domain-containing protein;locus_tag=Py17XNL_0101303;protein_id=Py17XNL_0101303.1-p1;product=GYF domain-containing protein, putative
Py17XNL_01	AUGUSTUS	stop_codon	286464	286466	.	+	0	ID=Py17XNL_0101303.1-stop1;Parent=Py17XNL_0101303.1;Name=Py17XNL_0101303.1-stop1;transcript_id=Py17XNL_0101303.1;gene_name=GYF domain-containing protein;locus_tag=Py17XNL_0101303
Py17XNL_01	AUGUSTUS	three_prime_UTR	286467	286502	0.87	+	.	ID=Py17XNL_0101303.1-3UTR1;Parent=Py17XNL_0101303.1;Name=Py17XNL_0101303.1-3UTR1;transcript_id=Py17XNL_0101303.1;gene_name=GYF domain-containing protein;locus_tag=Py17XNL_0101303
Py17XNL_01	AUGUSTUS	transcription_end_site	286502	286502	.	+	.	ID=Py17XNL_0101303.1-tts1;Parent=Py17XNL_0101303.1;Name=Py17XNL_0101303.1-tts1;transcript_id=Py17XNL_0101303.1;gene_name=GYF domain-containing protein;locus_tag=Py17XNL_0101303
###
Py17XNL_01	AUGUSTUS	gene	286660	293665	0.1	-	.	ID=Py17XNL_0101304;gene_id=Py17XNL_0101304;gene_name=Py17XNL_0101304;Name=RAP protein;best_match=PY17X_0105100.1-p1;query_coverage=83.0;percentage_identity=100.0;locus_tag=Py17XNL_0101304
Py17XNL_01	AUGUSTUS	mRNA	286660	293665	0.1	-	.	ID=Py17XNL_0101304.1;Parent=Py17XNL_0101304;transcript_id=Py17XNL_0101304.1;gene_name=Py17XNL_0101304;Name=RAP protein.1;best_match=PY17X_0105100.1-p1;query_coverage=83.0;percentage_identity=100.0;locus_tag=Py17XNL_0101304;protein_id=Py17XNL_0101304.1-p1;product=RAP protein, putative
Py17XNL_01	AUGUSTUS	transcription_end_site	286660	286660	.	-	.	ID=Py17XNL_0101304.1-tts1;Parent=Py17XNL_0101304.1;Name=Py17XNL_0101304.1-tts1;transcript_id=Py17XNL_0101304.1;gene_name=RAP protein;locus_tag=Py17XNL_0101304
Py17XNL_01	AUGUSTUS	three_prime_UTR	286660	286896	0.14	-	.	ID=Py17XNL_0101304.1-3UTR1;Parent=Py17XNL_0101304.1;Name=Py17XNL_0101304.1-3UTR1;transcript_id=Py17XNL_0101304.1;gene_name=RAP protein;locus_tag=Py17XNL_0101304
Py17XNL_01	AUGUSTUS	exon	286660	286969	.	-	.	ID=Py17XNL_0101304.1-exon1;Parent=Py17XNL_0101304.1;Name=Py17XNL_0101304.1-exon1;transcript_id=Py17XNL_0101304.1;gene_name=RAP protein;locus_tag=Py17XNL_0101304;protein_id=Py17XNL_0101304.1-p1;product=RAP protein, putative
Py17XNL_01	AUGUSTUS	stop_codon	286897	286899	.	-	0	ID=Py17XNL_0101304.1-stop1;Parent=Py17XNL_0101304.1;Name=Py17XNL_0101304.1-stop1;transcript_id=Py17XNL_0101304.1;gene_name=RAP protein;locus_tag=Py17XNL_0101304
Py17XNL_01	AUGUSTUS	CDS	286897	286969	0.75	-	1	ID=Py17XNL_0101304.1-CDS1;Parent=Py17XNL_0101304.1;Name=Py17XNL_0101304.1-p1;transcript_id=Py17XNL_0101304.1;gene_name=RAP protein;locus_tag=Py17XNL_0101304;protein_id=Py17XNL_0101304.1-p1;product=RAP protein, putative
Py17XNL_01	AUGUSTUS	intron	286970	287066	0.75	-	.	ID=Py17XNL_0101304.1-intron1;Parent=Py17XNL_0101304.1;Name=Py17XNL_0101304.1-intron1;transcript_id=Py17XNL_0101304.1;gene_name=RAP protein;locus_tag=Py17XNL_0101304
Py17XNL_01	AUGUSTUS	CDS	287067	287200	0.82	-	0	ID=Py17XNL_0101304.1-CDS2;Parent=Py17XNL_0101304.1;Name=Py17XNL_0101304.1-p1;transcript_id=Py17XNL_0101304.1;gene_name=RAP protein;locus_tag=Py17XNL_0101304;protein_id=Py17XNL_0101304.1-p1;product=RAP protein, putative
Py17XNL_01	AUGUSTUS	exon	287067	287200	.	-	.	ID=Py17XNL_0101304.1-exon2;Parent=Py17XNL_0101304.1;Name=Py17XNL_0101304.1-exon2;transcript_id=Py17XNL_0101304.1;gene_name=RAP protein;locus_tag=Py17XNL_0101304;protein_id=Py17XNL_0101304.1-p1;product=RAP protein, putative
Py17XNL_01	AUGUSTUS	intron	287201	287331	1	-	.	ID=Py17XNL_0101304.1-intron2;Parent=Py17XNL_0101304.1;Name=Py17XNL_0101304.1-intron2;transcript_id=Py17XNL_0101304.1;gene_name=RAP protein;locus_tag=Py17XNL_0101304
Py17XNL_01	AUGUSTUS	CDS	287332	287463	1	-	0	ID=Py17XNL_0101304.1-CDS3;Parent=Py17XNL_0101304.1;Name=Py17XNL_0101304.1-p1;transcript_id=Py17XNL_0101304.1;gene_name=RAP protein;locus_tag=Py17XNL_0101304;protein_id=Py17XNL_0101304.1-p1;product=RAP protein, putative
Py17XNL_01	AUGUSTUS	exon	287332	287463	.	-	.	ID=Py17XNL_0101304.1-exon3;Parent=Py17XNL_0101304.1;Name=Py17XNL_0101304.1-exon3;transcript_id=Py17XNL_0101304.1;gene_name=RAP protein;locus_tag=Py17XNL_0101304;protein_id=Py17XNL_0101304.1-p1;product=RAP protein, putative
Py17XNL_01	AUGUSTUS	intron	287464	287641	1	-	.	ID=Py17XNL_0101304.1-intron3;Parent=Py17XNL_0101304.1;Name=Py17XNL_0101304.1-intron3;transcript_id=Py17XNL_0101304.1;gene_name=RAP protein;locus_tag=Py17XNL_0101304
Py17XNL_01	AUGUSTUS	CDS	287642	287707	1	-	0	ID=Py17XNL_0101304.1-CDS4;Parent=Py17XNL_0101304.1;Name=Py17XNL_0101304.1-p1;transcript_id=Py17XNL_0101304.1;gene_name=RAP protein;locus_tag=Py17XNL_0101304;protein_id=Py17XNL_0101304.1-p1;product=RAP protein, putative
Py17XNL_01	AUGUSTUS	exon	287642	287707	.	-	.	ID=Py17XNL_0101304.1-exon4;Parent=Py17XNL_0101304.1;Name=Py17XNL_0101304.1-exon4;transcript_id=Py17XNL_0101304.1;gene_name=RAP protein;locus_tag=Py17XNL_0101304;protein_id=Py17XNL_0101304.1-p1;product=RAP protein, putative
Py17XNL_01	AUGUSTUS	intron	287708	287815	0.94	-	.	ID=Py17XNL_0101304.1-intron4;Parent=Py17XNL_0101304.1;Name=Py17XNL_0101304.1-intron4;transcript_id=Py17XNL_0101304.1;gene_name=RAP protein;locus_tag=Py17XNL_0101304
Py17XNL_01	AUGUSTUS	CDS	287816	287917	0.94	-	0	ID=Py17XNL_0101304.1-CDS5;Parent=Py17XNL_0101304.1;Name=Py17XNL_0101304.1-p1;transcript_id=Py17XNL_0101304.1;gene_name=RAP protein;locus_tag=Py17XNL_0101304;protein_id=Py17XNL_0101304.1-p1;product=RAP protein, putative
Py17XNL_01	AUGUSTUS	exon	287816	287917	.	-	.	ID=Py17XNL_0101304.1-exon5;Parent=Py17XNL_0101304.1;Name=Py17XNL_0101304.1-exon5;transcript_id=Py17XNL_0101304.1;gene_name=RAP protein;locus_tag=Py17XNL_0101304;protein_id=Py17XNL_0101304.1-p1;product=RAP protein, putative
Py17XNL_01	AUGUSTUS	intron	287918	288042	1	-	.	ID=Py17XNL_0101304.1-intron5;Parent=Py17XNL_0101304.1;Name=Py17XNL_0101304.1-intron5;transcript_id=Py17XNL_0101304.1;gene_name=RAP protein;locus_tag=Py17XNL_0101304
Py17XNL_01	AUGUSTUS	CDS	288043	288171	1	-	0	ID=Py17XNL_0101304.1-CDS6;Parent=Py17XNL_0101304.1;Name=Py17XNL_0101304.1-p1;transcript_id=Py17XNL_0101304.1;gene_name=RAP protein;locus_tag=Py17XNL_0101304;protein_id=Py17XNL_0101304.1-p1;product=RAP protein, putative
Py17XNL_01	AUGUSTUS	exon	288043	288171	.	-	.	ID=Py17XNL_0101304.1-exon6;Parent=Py17XNL_0101304.1;Name=Py17XNL_0101304.1-exon6;transcript_id=Py17XNL_0101304.1;gene_name=RAP protein;locus_tag=Py17XNL_0101304;protein_id=Py17XNL_0101304.1-p1;product=RAP protein, putative
Py17XNL_01	AUGUSTUS	intron	288172	288286	1	-	.	ID=Py17XNL_0101304.1-intron6;Parent=Py17XNL_0101304.1;Name=Py17XNL_0101304.1-intron6;transcript_id=Py17XNL_0101304.1;gene_name=RAP protein;locus_tag=Py17XNL_0101304
Py17XNL_01	AUGUSTUS	CDS	288287	288503	1	-	1	ID=Py17XNL_0101304.1-CDS7;Parent=Py17XNL_0101304.1;Name=Py17XNL_0101304.1-p1;transcript_id=Py17XNL_0101304.1;gene_name=RAP protein;locus_tag=Py17XNL_0101304;protein_id=Py17XNL_0101304.1-p1;product=RAP protein, putative
Py17XNL_01	AUGUSTUS	exon	288287	288503	.	-	.	ID=Py17XNL_0101304.1-exon7;Parent=Py17XNL_0101304.1;Name=Py17XNL_0101304.1-exon7;transcript_id=Py17XNL_0101304.1;gene_name=RAP protein;locus_tag=Py17XNL_0101304;protein_id=Py17XNL_0101304.1-p1;product=RAP protein, putative
Py17XNL_01	AUGUSTUS	intron	288504	289397	0.98	-	.	ID=Py17XNL_0101304.1-intron7;Parent=Py17XNL_0101304.1;Name=Py17XNL_0101304.1-intron7;transcript_id=Py17XNL_0101304.1;gene_name=RAP protein;locus_tag=Py17XNL_0101304
Py17XNL_01	AUGUSTUS	CDS	289398	293560	0.68	-	0	ID=Py17XNL_0101304.1-CDS8;Parent=Py17XNL_0101304.1;Name=Py17XNL_0101304.1-p1;transcript_id=Py17XNL_0101304.1;gene_name=RAP protein;locus_tag=Py17XNL_0101304;protein_id=Py17XNL_0101304.1-p1;product=RAP protein, putative
Py17XNL_01	AUGUSTUS	exon	289398	293665	.	-	.	ID=Py17XNL_0101304.1-exon8;Parent=Py17XNL_0101304.1;Name=Py17XNL_0101304.1-exon8;transcript_id=Py17XNL_0101304.1;gene_name=RAP protein;locus_tag=Py17XNL_0101304;protein_id=Py17XNL_0101304.1-p1;product=RAP protein, putative
Py17XNL_01	AUGUSTUS	start_codon	293558	293560	.	-	0	ID=Py17XNL_0101304.1-start1;Parent=Py17XNL_0101304.1;Name=Py17XNL_0101304.1-start1;transcript_id=Py17XNL_0101304.1;gene_name=RAP protein;locus_tag=Py17XNL_0101304
Py17XNL_01	AUGUSTUS	five_prime_UTR	293561	293665	0.64	-	.	ID=Py17XNL_0101304.1-5UTR1;Parent=Py17XNL_0101304.1;Name=Py17XNL_0101304.1-5UTR1;transcript_id=Py17XNL_0101304.1;gene_name=RAP protein;locus_tag=Py17XNL_0101304
Py17XNL_01	AUGUSTUS	transcription_start_site	293665	293665	.	-	.	ID=Py17XNL_0101304.1-tss1;Parent=Py17XNL_0101304.1;Name=Py17XNL_0101304.1-tss1;transcript_id=Py17XNL_0101304.1;gene_name=RAP protein;locus_tag=Py17XNL_0101304
###
Py17XNL_01	AUGUSTUS	gene	294337	295175	0.2	-	.	ID=Py17XNL_0101305;gene_id=Py17XNL_0101305;gene_name=Py17XNL_0101305;Name=conserved Plasmodium protein;best_match=PY17X_0105200.1-p1;query_coverage=99.0;percentage_identity=100.0;locus_tag=Py17XNL_0101305
Py17XNL_01	AUGUSTUS	mRNA	294337	295175	0.2	-	.	ID=Py17XNL_0101305.1;Parent=Py17XNL_0101305;transcript_id=Py17XNL_0101305.1;gene_name=Py17XNL_0101305;Name=conserved Plasmodium protein.1;best_match=PY17X_0105200.1-p1;query_coverage=99.0;percentage_identity=100.0;locus_tag=Py17XNL_0101305;protein_id=Py17XNL_0101305.1-p1;product=conserved Plasmodium protein, unknown function
Py17XNL_01	AUGUSTUS	transcription_end_site	294337	294337	.	-	.	ID=Py17XNL_0101305.1-tts1;Parent=Py17XNL_0101305.1;Name=Py17XNL_0101305.1-tts1;transcript_id=Py17XNL_0101305.1;gene_name=conserved Plasmodium protein;locus_tag=Py17XNL_0101305
Py17XNL_01	AUGUSTUS	three_prime_UTR	294337	294451	0.38	-	.	ID=Py17XNL_0101305.1-3UTR1;Parent=Py17XNL_0101305.1;Name=Py17XNL_0101305.1-3UTR1;transcript_id=Py17XNL_0101305.1;gene_name=conserved Plasmodium protein;locus_tag=Py17XNL_0101305
Py17XNL_01	AUGUSTUS	exon	294337	294509	.	-	.	ID=Py17XNL_0101305.1-exon1;Parent=Py17XNL_0101305.1;Name=Py17XNL_0101305.1-exon1;transcript_id=Py17XNL_0101305.1;gene_name=conserved Plasmodium protein;locus_tag=Py17XNL_0101305;protein_id=Py17XNL_0101305.1-p1;product=conserved Plasmodium protein, unknown function
Py17XNL_01	AUGUSTUS	stop_codon	294452	294454	.	-	0	ID=Py17XNL_0101305.1-stop1;Parent=Py17XNL_0101305.1;Name=Py17XNL_0101305.1-stop1;transcript_id=Py17XNL_0101305.1;gene_name=conserved Plasmodium protein;locus_tag=Py17XNL_0101305
Py17XNL_01	AUGUSTUS	CDS	294452	294509	1	-	1	ID=Py17XNL_0101305.1-CDS1;Parent=Py17XNL_0101305.1;Name=Py17XNL_0101305.1-p1;transcript_id=Py17XNL_0101305.1;gene_name=conserved Plasmodium protein;locus_tag=Py17XNL_0101305;protein_id=Py17XNL_0101305.1-p1;product=conserved Plasmodium protein, unknown function
Py17XNL_01	AUGUSTUS	intron	294510	294732	1	-	.	ID=Py17XNL_0101305.1-intron1;Parent=Py17XNL_0101305.1;Name=Py17XNL_0101305.1-intron1;transcript_id=Py17XNL_0101305.1;gene_name=conserved Plasmodium protein;locus_tag=Py17XNL_0101305
Py17XNL_01	AUGUSTUS	CDS	294733	294911	1	-	0	ID=Py17XNL_0101305.1-CDS2;Parent=Py17XNL_0101305.1;Name=Py17XNL_0101305.1-p1;transcript_id=Py17XNL_0101305.1;gene_name=conserved Plasmodium protein;locus_tag=Py17XNL_0101305;protein_id=Py17XNL_0101305.1-p1;product=conserved Plasmodium protein, unknown function
Py17XNL_01	AUGUSTUS	exon	294733	294911	.	-	.	ID=Py17XNL_0101305.1-exon2;Parent=Py17XNL_0101305.1;Name=Py17XNL_0101305.1-exon2;transcript_id=Py17XNL_0101305.1;gene_name=conserved Plasmodium protein;locus_tag=Py17XNL_0101305;protein_id=Py17XNL_0101305.1-p1;product=conserved Plasmodium protein, unknown function
Py17XNL_01	AUGUSTUS	intron	294912	295067	1	-	.	ID=Py17XNL_0101305.1-intron2;Parent=Py17XNL_0101305.1;Name=Py17XNL_0101305.1-intron2;transcript_id=Py17XNL_0101305.1;gene_name=conserved Plasmodium protein;locus_tag=Py17XNL_0101305
Py17XNL_01	AUGUSTUS	CDS	295068	295118	0.78	-	0	ID=Py17XNL_0101305.1-CDS3;Parent=Py17XNL_0101305.1;Name=Py17XNL_0101305.1-p1;transcript_id=Py17XNL_0101305.1;gene_name=conserved Plasmodium protein;locus_tag=Py17XNL_0101305;protein_id=Py17XNL_0101305.1-p1;product=conserved Plasmodium protein, unknown function
Py17XNL_01	AUGUSTUS	exon	295068	295175	.	-	.	ID=Py17XNL_0101305.1-exon3;Parent=Py17XNL_0101305.1;Name=Py17XNL_0101305.1-exon3;transcript_id=Py17XNL_0101305.1;gene_name=conserved Plasmodium protein;locus_tag=Py17XNL_0101305;protein_id=Py17XNL_0101305.1-p1;product=conserved Plasmodium protein, unknown function
Py17XNL_01	AUGUSTUS	start_codon	295116	295118	.	-	0	ID=Py17XNL_0101305.1-start1;Parent=Py17XNL_0101305.1;Name=Py17XNL_0101305.1-start1;transcript_id=Py17XNL_0101305.1;gene_name=conserved Plasmodium protein;locus_tag=Py17XNL_0101305
Py17XNL_01	AUGUSTUS	five_prime_UTR	295119	295175	0.5	-	.	ID=Py17XNL_0101305.1-5UTR1;Parent=Py17XNL_0101305.1;Name=Py17XNL_0101305.1-5UTR1;transcript_id=Py17XNL_0101305.1;gene_name=conserved Plasmodium protein;locus_tag=Py17XNL_0101305
Py17XNL_01	AUGUSTUS	transcription_start_site	295175	295175	.	-	.	ID=Py17XNL_0101305.1-tss1;Parent=Py17XNL_0101305.1;Name=Py17XNL_0101305.1-tss1;transcript_id=Py17XNL_0101305.1;gene_name=conserved Plasmodium protein;locus_tag=Py17XNL_0101305
###
Py17XNL_01	AUGUSTUS	gene	295706	296713	0.05	+	.	ID=Py17XNL_0101306;gene_id=Py17XNL_0101306;gene_name=Py17XNL_0101306;Name=50S ribosomal protein L24;best_match=PY17X_0105300.1-p1;query_coverage=99.0;percentage_identity=100.0;locus_tag=Py17XNL_0101306
Py17XNL_01	AUGUSTUS	mRNA	295706	296713	0.05	+	.	ID=Py17XNL_0101306.1;Parent=Py17XNL_0101306;transcript_id=Py17XNL_0101306.1;gene_name=Py17XNL_0101306;Name=50S ribosomal protein L24.1;best_match=PY17X_0105300.1-p1;query_coverage=99.0;percentage_identity=100.0;locus_tag=Py17XNL_0101306;protein_id=Py17XNL_0101306.1-p1;product=50S ribosomal protein L24, putative
Py17XNL_01	AUGUSTUS	transcription_start_site	295706	295706	.	+	.	ID=Py17XNL_0101306.1-tss1;Parent=Py17XNL_0101306.1;Name=Py17XNL_0101306.1-tss1;transcript_id=Py17XNL_0101306.1;gene_name=50S ribosomal protein L24;locus_tag=Py17XNL_0101306
Py17XNL_01	AUGUSTUS	five_prime_UTR	295706	295793	0.36	+	.	ID=Py17XNL_0101306.1-5UTR1;Parent=Py17XNL_0101306.1;Name=Py17XNL_0101306.1-5UTR1;transcript_id=Py17XNL_0101306.1;gene_name=50S ribosomal protein L24;locus_tag=Py17XNL_0101306
Py17XNL_01	AUGUSTUS	exon	295706	296713	.	+	.	ID=Py17XNL_0101306.1-exon1;Parent=Py17XNL_0101306.1;Name=Py17XNL_0101306.1-exon1;transcript_id=Py17XNL_0101306.1;gene_name=50S ribosomal protein L24;locus_tag=Py17XNL_0101306;protein_id=Py17XNL_0101306.1-p1;product=50S ribosomal protein L24, putative
Py17XNL_01	AUGUSTUS	start_codon	295794	295796	.	+	0	ID=Py17XNL_0101306.1-start1;Parent=Py17XNL_0101306.1;Name=Py17XNL_0101306.1-start1;transcript_id=Py17XNL_0101306.1;gene_name=50S ribosomal protein L24;locus_tag=Py17XNL_0101306
Py17XNL_01	AUGUSTUS	CDS	295794	296378	0.99	+	0	ID=Py17XNL_0101306.1-CDS1;Parent=Py17XNL_0101306.1;Name=Py17XNL_0101306.1-p1;transcript_id=Py17XNL_0101306.1;gene_name=50S ribosomal protein L24;locus_tag=Py17XNL_0101306;protein_id=Py17XNL_0101306.1-p1;product=50S ribosomal protein L24, putative
Py17XNL_01	AUGUSTUS	stop_codon	296376	296378	.	+	0	ID=Py17XNL_0101306.1-stop1;Parent=Py17XNL_0101306.1;Name=Py17XNL_0101306.1-stop1;transcript_id=Py17XNL_0101306.1;gene_name=50S ribosomal protein L24;locus_tag=Py17XNL_0101306
Py17XNL_01	AUGUSTUS	three_prime_UTR	296379	296713	0.18	+	.	ID=Py17XNL_0101306.1-3UTR1;Parent=Py17XNL_0101306.1;Name=Py17XNL_0101306.1-3UTR1;transcript_id=Py17XNL_0101306.1;gene_name=50S ribosomal protein L24;locus_tag=Py17XNL_0101306
Py17XNL_01	AUGUSTUS	transcription_end_site	296713	296713	.	+	.	ID=Py17XNL_0101306.1-tts1;Parent=Py17XNL_0101306.1;Name=Py17XNL_0101306.1-tts1;transcript_id=Py17XNL_0101306.1;gene_name=50S ribosomal protein L24;locus_tag=Py17XNL_0101306
###
Py17XNL_01	AUGUSTUS	gene	300076	302520	0.16	+	.	ID=Py17XNL_0101307;gene_id=Py17XNL_0101307;gene_name=Py17XNL_0101307;Name=RNA-binding protein;best_match=PY17X_0105400.1-p1;query_coverage=99.0;percentage_identity=100.0;locus_tag=Py17XNL_0101307
Py17XNL_01	AUGUSTUS	mRNA	300076	302520	0.16	+	.	ID=Py17XNL_0101307.1;Parent=Py17XNL_0101307;transcript_id=Py17XNL_0101307.1;gene_name=Py17XNL_0101307;Name=RNA-binding protein.1;best_match=PY17X_0105400.1-p1;query_coverage=99.0;percentage_identity=100.0;locus_tag=Py17XNL_0101307;protein_id=Py17XNL_0101307.1-p1;product=KH domain-containing protein, putative
Py17XNL_01	AUGUSTUS	transcription_start_site	300076	300076	.	+	.	ID=Py17XNL_0101307.1-tss1;Parent=Py17XNL_0101307.1;Name=Py17XNL_0101307.1-tss1;transcript_id=Py17XNL_0101307.1;gene_name=RNA-binding protein;locus_tag=Py17XNL_0101307
Py17XNL_01	AUGUSTUS	five_prime_UTR	300076	300162	0.4	+	.	ID=Py17XNL_0101307.1-5UTR1;Parent=Py17XNL_0101307.1;Name=Py17XNL_0101307.1-5UTR1;transcript_id=Py17XNL_0101307.1;gene_name=RNA-binding protein;locus_tag=Py17XNL_0101307
Py17XNL_01	AUGUSTUS	exon	300076	302520	.	+	.	ID=Py17XNL_0101307.1-exon1;Parent=Py17XNL_0101307.1;Name=Py17XNL_0101307.1-exon1;transcript_id=Py17XNL_0101307.1;gene_name=RNA-binding protein;locus_tag=Py17XNL_0101307;protein_id=Py17XNL_0101307.1-p1;product=KH domain-containing protein, putative
Py17XNL_01	AUGUSTUS	start_codon	300163	300165	.	+	0	ID=Py17XNL_0101307.1-start1;Parent=Py17XNL_0101307.1;Name=Py17XNL_0101307.1-start1;transcript_id=Py17XNL_0101307.1;gene_name=RNA-binding protein;locus_tag=Py17XNL_0101307
Py17XNL_01	AUGUSTUS	CDS	300163	302391	0.78	+	0	ID=Py17XNL_0101307.1-CDS1;Parent=Py17XNL_0101307.1;Name=Py17XNL_0101307.1-p1;transcript_id=Py17XNL_0101307.1;gene_name=RNA-binding protein;locus_tag=Py17XNL_0101307;protein_id=Py17XNL_0101307.1-p1;product=KH domain-containing protein, putative
Py17XNL_01	AUGUSTUS	stop_codon	302389	302391	.	+	0	ID=Py17XNL_0101307.1-stop1;Parent=Py17XNL_0101307.1;Name=Py17XNL_0101307.1-stop1;transcript_id=Py17XNL_0101307.1;gene_name=RNA-binding protein;locus_tag=Py17XNL_0101307
Py17XNL_01	AUGUSTUS	three_prime_UTR	302392	302520	0.42	+	.	ID=Py17XNL_0101307.1-3UTR1;Parent=Py17XNL_0101307.1;Name=Py17XNL_0101307.1-3UTR1;transcript_id=Py17XNL_0101307.1;gene_name=RNA-binding protein;locus_tag=Py17XNL_0101307
Py17XNL_01	AUGUSTUS	transcription_end_site	302520	302520	.	+	.	ID=Py17XNL_0101307.1-tts1;Parent=Py17XNL_0101307.1;Name=Py17XNL_0101307.1-tts1;transcript_id=Py17XNL_0101307.1;gene_name=RNA-binding protein;locus_tag=Py17XNL_0101307
###
Py17XNL_01	AUGUSTUS	gene	303606	305085	0.3	-	.	ID=Py17XNL_0101308;gene_id=Py17XNL_0101308;gene_name=Py17XNL_0101308;Name=acylphosphatase;best_match=PY17X_0105500.1-p1;query_coverage=99.0;percentage_identity=100.0;locus_tag=Py17XNL_0101308
Py17XNL_01	AUGUSTUS	mRNA	303606	305085	0.3	-	.	ID=Py17XNL_0101308.1;Parent=Py17XNL_0101308;transcript_id=Py17XNL_0101308.1;gene_name=Py17XNL_0101308;Name=acylphosphatase.1;best_match=PY17X_0105500.1-p1;query_coverage=99.0;percentage_identity=100.0;locus_tag=Py17XNL_0101308;protein_id=Py17XNL_0101308.1-p1;product=acylphosphatase, putative
Py17XNL_01	AUGUSTUS	transcription_end_site	303606	303606	.	-	.	ID=Py17XNL_0101308.1-tts1;Parent=Py17XNL_0101308.1;Name=Py17XNL_0101308.1-tts1;transcript_id=Py17XNL_0101308.1;gene_name=acylphosphatase;locus_tag=Py17XNL_0101308
Py17XNL_01	AUGUSTUS	three_prime_UTR	303606	303627	0.3	-	.	ID=Py17XNL_0101308.1-3UTR1;Parent=Py17XNL_0101308.1;Name=Py17XNL_0101308.1-3UTR1;transcript_id=Py17XNL_0101308.1;gene_name=acylphosphatase;locus_tag=Py17XNL_0101308
Py17XNL_01	AUGUSTUS	exon	303606	303694	.	-	.	ID=Py17XNL_0101308.1-exon1;Parent=Py17XNL_0101308.1;Name=Py17XNL_0101308.1-exon1;transcript_id=Py17XNL_0101308.1;gene_name=acylphosphatase;locus_tag=Py17XNL_0101308;protein_id=Py17XNL_0101308.1-p1;product=acylphosphatase, putative
Py17XNL_01	AUGUSTUS	stop_codon	303628	303630	.	-	0	ID=Py17XNL_0101308.1-stop1;Parent=Py17XNL_0101308.1;Name=Py17XNL_0101308.1-stop1;transcript_id=Py17XNL_0101308.1;gene_name=acylphosphatase;locus_tag=Py17XNL_0101308
Py17XNL_01	AUGUSTUS	CDS	303628	303694	0.57	-	1	ID=Py17XNL_0101308.1-CDS1;Parent=Py17XNL_0101308.1;Name=Py17XNL_0101308.1-p1;transcript_id=Py17XNL_0101308.1;gene_name=acylphosphatase;locus_tag=Py17XNL_0101308;protein_id=Py17XNL_0101308.1-p1;product=acylphosphatase, putative
Py17XNL_01	AUGUSTUS	intron	303695	303894	1	-	.	ID=Py17XNL_0101308.1-intron1;Parent=Py17XNL_0101308.1;Name=Py17XNL_0101308.1-intron1;transcript_id=Py17XNL_0101308.1;gene_name=acylphosphatase;locus_tag=Py17XNL_0101308
Py17XNL_01	AUGUSTUS	CDS	303895	304022	1	-	0	ID=Py17XNL_0101308.1-CDS2;Parent=Py17XNL_0101308.1;Name=Py17XNL_0101308.1-p1;transcript_id=Py17XNL_0101308.1;gene_name=acylphosphatase;locus_tag=Py17XNL_0101308;protein_id=Py17XNL_0101308.1-p1;product=acylphosphatase, putative
Py17XNL_01	AUGUSTUS	exon	303895	304022	.	-	.	ID=Py17XNL_0101308.1-exon2;Parent=Py17XNL_0101308.1;Name=Py17XNL_0101308.1-exon2;transcript_id=Py17XNL_0101308.1;gene_name=acylphosphatase;locus_tag=Py17XNL_0101308;protein_id=Py17XNL_0101308.1-p1;product=acylphosphatase, putative
Py17XNL_01	AUGUSTUS	intron	304023	304170	1	-	.	ID=Py17XNL_0101308.1-intron2;Parent=Py17XNL_0101308.1;Name=Py17XNL_0101308.1-intron2;transcript_id=Py17XNL_0101308.1;gene_name=acylphosphatase;locus_tag=Py17XNL_0101308
Py17XNL_01	AUGUSTUS	CDS	304171	304268	1	-	2	ID=Py17XNL_0101308.1-CDS3;Parent=Py17XNL_0101308.1;Name=Py17XNL_0101308.1-p1;transcript_id=Py17XNL_0101308.1;gene_name=acylphosphatase;locus_tag=Py17XNL_0101308;protein_id=Py17XNL_0101308.1-p1;product=acylphosphatase, putative
Py17XNL_01	AUGUSTUS	exon	304171	304268	.	-	.	ID=Py17XNL_0101308.1-exon3;Parent=Py17XNL_0101308.1;Name=Py17XNL_0101308.1-exon3;transcript_id=Py17XNL_0101308.1;gene_name=acylphosphatase;locus_tag=Py17XNL_0101308;protein_id=Py17XNL_0101308.1-p1;product=acylphosphatase, putative
Py17XNL_01	AUGUSTUS	intron	304269	304381	1	-	.	ID=Py17XNL_0101308.1-intron3;Parent=Py17XNL_0101308.1;Name=Py17XNL_0101308.1-intron3;transcript_id=Py17XNL_0101308.1;gene_name=acylphosphatase;locus_tag=Py17XNL_0101308
Py17XNL_01	AUGUSTUS	CDS	304382	304508	1	-	0	ID=Py17XNL_0101308.1-CDS4;Parent=Py17XNL_0101308.1;Name=Py17XNL_0101308.1-p1;transcript_id=Py17XNL_0101308.1;gene_name=acylphosphatase;locus_tag=Py17XNL_0101308;protein_id=Py17XNL_0101308.1-p1;product=acylphosphatase, putative
Py17XNL_01	AUGUSTUS	exon	304382	304508	.	-	.	ID=Py17XNL_0101308.1-exon4;Parent=Py17XNL_0101308.1;Name=Py17XNL_0101308.1-exon4;transcript_id=Py17XNL_0101308.1;gene_name=acylphosphatase;locus_tag=Py17XNL_0101308;protein_id=Py17XNL_0101308.1-p1;product=acylphosphatase, putative
Py17XNL_01	AUGUSTUS	intron	304509	304710	1	-	.	ID=Py17XNL_0101308.1-intron4;Parent=Py17XNL_0101308.1;Name=Py17XNL_0101308.1-intron4;transcript_id=Py17XNL_0101308.1;gene_name=acylphosphatase;locus_tag=Py17XNL_0101308
Py17XNL_01	AUGUSTUS	CDS	304711	304887	1	-	0	ID=Py17XNL_0101308.1-CDS5;Parent=Py17XNL_0101308.1;Name=Py17XNL_0101308.1-p1;transcript_id=Py17XNL_0101308.1;gene_name=acylphosphatase;locus_tag=Py17XNL_0101308;protein_id=Py17XNL_0101308.1-p1;product=acylphosphatase, putative
Py17XNL_01	AUGUSTUS	exon	304711	305085	.	-	.	ID=Py17XNL_0101308.1-exon5;Parent=Py17XNL_0101308.1;Name=Py17XNL_0101308.1-exon5;transcript_id=Py17XNL_0101308.1;gene_name=acylphosphatase;locus_tag=Py17XNL_0101308;protein_id=Py17XNL_0101308.1-p1;product=acylphosphatase, putative
Py17XNL_01	AUGUSTUS	start_codon	304885	304887	.	-	0	ID=Py17XNL_0101308.1-start1;Parent=Py17XNL_0101308.1;Name=Py17XNL_0101308.1-start1;transcript_id=Py17XNL_0101308.1;gene_name=acylphosphatase;locus_tag=Py17XNL_0101308
Py17XNL_01	AUGUSTUS	five_prime_UTR	304888	305085	0.98	-	.	ID=Py17XNL_0101308.1-5UTR1;Parent=Py17XNL_0101308.1;Name=Py17XNL_0101308.1-5UTR1;transcript_id=Py17XNL_0101308.1;gene_name=acylphosphatase;locus_tag=Py17XNL_0101308
Py17XNL_01	AUGUSTUS	transcription_start_site	305085	305085	.	-	.	ID=Py17XNL_0101308.1-tss1;Parent=Py17XNL_0101308.1;Name=Py17XNL_0101308.1-tss1;transcript_id=Py17XNL_0101308.1;gene_name=acylphosphatase;locus_tag=Py17XNL_0101308
###
Py17XNL_01	AUGUSTUS	gene	305721	308082	0	+	.	ID=Py17XNL_0101309;gene_id=Py17XNL_0101309;gene_name=Py17XNL_0101309;Name=ARK1;best_match=PY17X_0105600.1-p1;query_coverage=84.0;percentage_identity=100.0;locus_tag=Py17XNL_0101309
Py17XNL_01	AUGUSTUS	mRNA	305721	308082	.	+	.	ID=Py17XNL_0101309.1;Parent=Py17XNL_0101309;transcript_id=Py17XNL_0101309.1;gene_name=Py17XNL_0101309;Name=ARK1.1;best_match=PY17X_0105600.1-p1;query_coverage=84.0;percentage_identity=100.0;locus_tag=Py17XNL_0101309;protein_id=Py17XNL_0101309.1-p1;product=serine/threonine protein kinase ARK1, putative
Py17XNL_01	AUGUSTUS	transcription_start_site	305721	305721	.	+	.	ID=Py17XNL_0101309.1-tss1;Parent=Py17XNL_0101309.1;Name=Py17XNL_0101309.1-tss1;transcript_id=Py17XNL_0101309.1;gene_name=ARK1;locus_tag=Py17XNL_0101309
Py17XNL_01	AUGUSTUS	five_prime_UTR	305721	305760	0.01	+	.	ID=Py17XNL_0101309.1-5UTR1;Parent=Py17XNL_0101309.1;Name=Py17XNL_0101309.1-5UTR1;transcript_id=Py17XNL_0101309.1;gene_name=ARK1;locus_tag=Py17XNL_0101309
Py17XNL_01	AUGUSTUS	exon	305721	305874	.	+	.	ID=Py17XNL_0101309.1-exon1;Parent=Py17XNL_0101309.1;Name=Py17XNL_0101309.1-exon1;transcript_id=Py17XNL_0101309.1;gene_name=ARK1;locus_tag=Py17XNL_0101309;protein_id=Py17XNL_0101309.1-p1;product=serine/threonine protein kinase ARK1, putative
Py17XNL_01	AUGUSTUS	start_codon	305761	305763	.	+	0	ID=Py17XNL_0101309.1-start1;Parent=Py17XNL_0101309.1;Name=Py17XNL_0101309.1-start1;transcript_id=Py17XNL_0101309.1;gene_name=ARK1;locus_tag=Py17XNL_0101309
Py17XNL_01	AUGUSTUS	CDS	305761	305874	1	+	0	ID=Py17XNL_0101309.1-CDS1;Parent=Py17XNL_0101309.1;Name=Py17XNL_0101309.1-p1;transcript_id=Py17XNL_0101309.1;gene_name=ARK1;locus_tag=Py17XNL_0101309;protein_id=Py17XNL_0101309.1-p1;product=serine/threonine protein kinase ARK1, putative
Py17XNL_01	AUGUSTUS	intron	305875	306149	1	+	.	ID=Py17XNL_0101309.1-intron1;Parent=Py17XNL_0101309.1;Name=Py17XNL_0101309.1-intron1;transcript_id=Py17XNL_0101309.1;gene_name=ARK1;locus_tag=Py17XNL_0101309
Py17XNL_01	AUGUSTUS	CDS	306150	306244	1	+	0	ID=Py17XNL_0101309.1-CDS2;Parent=Py17XNL_0101309.1;Name=Py17XNL_0101309.1-p1;transcript_id=Py17XNL_0101309.1;gene_name=ARK1;locus_tag=Py17XNL_0101309;protein_id=Py17XNL_0101309.1-p1;product=serine/threonine protein kinase ARK1, putative
Py17XNL_01	AUGUSTUS	exon	306150	306244	.	+	.	ID=Py17XNL_0101309.1-exon2;Parent=Py17XNL_0101309.1;Name=Py17XNL_0101309.1-exon2;transcript_id=Py17XNL_0101309.1;gene_name=ARK1;locus_tag=Py17XNL_0101309;protein_id=Py17XNL_0101309.1-p1;product=serine/threonine protein kinase ARK1, putative
Py17XNL_01	AUGUSTUS	intron	306245	307894	.	+	.	ID=Py17XNL_0101309.1-intron2;Parent=Py17XNL_0101309.1;Name=Py17XNL_0101309.1-intron2;transcript_id=Py17XNL_0101309.1;gene_name=ARK1;locus_tag=Py17XNL_0101309
Py17XNL_01	AUGUSTUS	CDS	307895	307931	0.31	+	1	ID=Py17XNL_0101309.1-CDS3;Parent=Py17XNL_0101309.1;Name=Py17XNL_0101309.1-p1;transcript_id=Py17XNL_0101309.1;gene_name=ARK1;locus_tag=Py17XNL_0101309;protein_id=Py17XNL_0101309.1-p1;product=serine/threonine protein kinase ARK1, putative
Py17XNL_01	AUGUSTUS	exon	307895	308082	.	+	.	ID=Py17XNL_0101309.1-exon3;Parent=Py17XNL_0101309.1;Name=Py17XNL_0101309.1-exon3;transcript_id=Py17XNL_0101309.1;gene_name=ARK1;locus_tag=Py17XNL_0101309;protein_id=Py17XNL_0101309.1-p1;product=serine/threonine protein kinase ARK1, putative
Py17XNL_01	AUGUSTUS	stop_codon	307929	307931	.	+	0	ID=Py17XNL_0101309.1-stop1;Parent=Py17XNL_0101309.1;Name=Py17XNL_0101309.1-stop1;transcript_id=Py17XNL_0101309.1;gene_name=ARK1;locus_tag=Py17XNL_0101309
Py17XNL_01	AUGUSTUS	three_prime_UTR	307932	308082	0.01	+	.	ID=Py17XNL_0101309.1-3UTR1;Parent=Py17XNL_0101309.1;Name=Py17XNL_0101309.1-3UTR1;transcript_id=Py17XNL_0101309.1;gene_name=ARK1;locus_tag=Py17XNL_0101309
Py17XNL_01	AUGUSTUS	transcription_end_site	308082	308082	.	+	.	ID=Py17XNL_0101309.1-tts1;Parent=Py17XNL_0101309.1;Name=Py17XNL_0101309.1-tts1;transcript_id=Py17XNL_0101309.1;gene_name=ARK1;locus_tag=Py17XNL_0101309
###
Py17XNL_01	AUGUSTUS	gene	308133	308715	0.71	-	.	ID=Py17XNL_0101310;gene_id=Py17XNL_0101310;gene_name=Py17XNL_0101310;Name=calcium-binding protein;best_match=PY17X_0105700.1-p1;query_coverage=99.0;percentage_identity=100.0;locus_tag=Py17XNL_0101310
Py17XNL_01	AUGUSTUS	mRNA	308133	308715	0.71	-	.	ID=Py17XNL_0101310.1;Parent=Py17XNL_0101310;transcript_id=Py17XNL_0101310.1;gene_name=Py17XNL_0101310;Name=calcium-binding protein.1;best_match=PY17X_0105700.1-p1;query_coverage=99.0;percentage_identity=100.0;locus_tag=Py17XNL_0101310;protein_id=Py17XNL_0101310.1-p1;product=calcium-binding protein, putative
Py17XNL_01	AUGUSTUS	transcription_end_site	308133	308133	.	-	.	ID=Py17XNL_0101310.1-tts1;Parent=Py17XNL_0101310.1;Name=Py17XNL_0101310.1-tts1;transcript_id=Py17XNL_0101310.1;gene_name=calcium-binding protein;locus_tag=Py17XNL_0101310
Py17XNL_01	AUGUSTUS	three_prime_UTR	308133	308168	0.71	-	.	ID=Py17XNL_0101310.1-3UTR1;Parent=Py17XNL_0101310.1;Name=Py17XNL_0101310.1-3UTR1;transcript_id=Py17XNL_0101310.1;gene_name=calcium-binding protein;locus_tag=Py17XNL_0101310
Py17XNL_01	AUGUSTUS	exon	308133	308715	.	-	.	ID=Py17XNL_0101310.1-exon1;Parent=Py17XNL_0101310.1;Name=Py17XNL_0101310.1-exon1;transcript_id=Py17XNL_0101310.1;gene_name=calcium-binding protein;locus_tag=Py17XNL_0101310;protein_id=Py17XNL_0101310.1-p1;product=calcium-binding protein, putative
Py17XNL_01	AUGUSTUS	stop_codon	308169	308171	.	-	0	ID=Py17XNL_0101310.1-stop1;Parent=Py17XNL_0101310.1;Name=Py17XNL_0101310.1-stop1;transcript_id=Py17XNL_0101310.1;gene_name=calcium-binding protein;locus_tag=Py17XNL_0101310
Py17XNL_01	AUGUSTUS	CDS	308169	308642	1	-	0	ID=Py17XNL_0101310.1-CDS1;Parent=Py17XNL_0101310.1;Name=Py17XNL_0101310.1-p1;transcript_id=Py17XNL_0101310.1;gene_name=calcium-binding protein;locus_tag=Py17XNL_0101310;protein_id=Py17XNL_0101310.1-p1;product=calcium-binding protein, putative
Py17XNL_01	AUGUSTUS	start_codon	308640	308642	.	-	0	ID=Py17XNL_0101310.1-start1;Parent=Py17XNL_0101310.1;Name=Py17XNL_0101310.1-start1;transcript_id=Py17XNL_0101310.1;gene_name=calcium-binding protein;locus_tag=Py17XNL_0101310
Py17XNL_01	AUGUSTUS	five_prime_UTR	308643	308715	1	-	.	ID=Py17XNL_0101310.1-5UTR1;Parent=Py17XNL_0101310.1;Name=Py17XNL_0101310.1-5UTR1;transcript_id=Py17XNL_0101310.1;gene_name=calcium-binding protein;locus_tag=Py17XNL_0101310
Py17XNL_01	AUGUSTUS	transcription_start_site	308715	308715	.	-	.	ID=Py17XNL_0101310.1-tss1;Parent=Py17XNL_0101310.1;Name=Py17XNL_0101310.1-tss1;transcript_id=Py17XNL_0101310.1;gene_name=calcium-binding protein;locus_tag=Py17XNL_0101310
###
Py17XNL_01	AUGUSTUS	gene	308786	317645	0.31	-	.	ID=Py17XNL_0101311;gene_id=Py17XNL_0101311;gene_name=Py17XNL_0101311;Name=nucleoside diphosphate kinase;best_match=PY17X_0105900.1-p1;query_coverage=74.0;percentage_identity=98.978;locus_tag=Py17XNL_0101311
Py17XNL_01	AUGUSTUS	mRNA	308786	317645	0.31	-	.	ID=Py17XNL_0101311.1;Parent=Py17XNL_0101311;transcript_id=Py17XNL_0101311.1;gene_name=Py17XNL_0101311;Name=nucleoside diphosphate kinase.1;best_match=PY17X_0105900.1-p1;query_coverage=74.0;percentage_identity=98.978;locus_tag=Py17XNL_0101311;protein_id=Py17XNL_0101311.1-p1;product=nucleoside diphosphate kinase, putative
Py17XNL_01	AUGUSTUS	transcription_end_site	308786	308786	.	-	.	ID=Py17XNL_0101311.1-tts1;Parent=Py17XNL_0101311.1;Name=Py17XNL_0101311.1-tts1;transcript_id=Py17XNL_0101311.1;gene_name=nucleoside diphosphate kinase;locus_tag=Py17XNL_0101311
Py17XNL_01	AUGUSTUS	three_prime_UTR	308786	308864	0.62	-	.	ID=Py17XNL_0101311.1-3UTR1;Parent=Py17XNL_0101311.1;Name=Py17XNL_0101311.1-3UTR1;transcript_id=Py17XNL_0101311.1;gene_name=nucleoside diphosphate kinase;locus_tag=Py17XNL_0101311
Py17XNL_01	AUGUSTUS	exon	308786	308942	.	-	.	ID=Py17XNL_0101311.1-exon1;Parent=Py17XNL_0101311.1;Name=Py17XNL_0101311.1-exon1;transcript_id=Py17XNL_0101311.1;gene_name=nucleoside diphosphate kinase;locus_tag=Py17XNL_0101311;protein_id=Py17XNL_0101311.1-p1;product=nucleoside diphosphate kinase, putative
Py17XNL_01	AUGUSTUS	stop_codon	308865	308867	.	-	0	ID=Py17XNL_0101311.1-stop1;Parent=Py17XNL_0101311.1;Name=Py17XNL_0101311.1-stop1;transcript_id=Py17XNL_0101311.1;gene_name=nucleoside diphosphate kinase;locus_tag=Py17XNL_0101311
Py17XNL_01	AUGUSTUS	CDS	308865	308942	0.94	-	0	ID=Py17XNL_0101311.1-CDS1;Parent=Py17XNL_0101311.1;Name=Py17XNL_0101311.1-p1;transcript_id=Py17XNL_0101311.1;gene_name=nucleoside diphosphate kinase;locus_tag=Py17XNL_0101311;protein_id=Py17XNL_0101311.1-p1;product=nucleoside diphosphate kinase, putative
Py17XNL_01	AUGUSTUS	intron	308943	309135	0.94	-	.	ID=Py17XNL_0101311.1-intron1;Parent=Py17XNL_0101311.1;Name=Py17XNL_0101311.1-intron1;transcript_id=Py17XNL_0101311.1;gene_name=nucleoside diphosphate kinase;locus_tag=Py17XNL_0101311
Py17XNL_01	AUGUSTUS	CDS	309136	310945	0.97	-	1	ID=Py17XNL_0101311.1-CDS2;Parent=Py17XNL_0101311.1;Name=Py17XNL_0101311.1-p1;transcript_id=Py17XNL_0101311.1;gene_name=nucleoside diphosphate kinase;locus_tag=Py17XNL_0101311;protein_id=Py17XNL_0101311.1-p1;product=nucleoside diphosphate kinase, putative
Py17XNL_01	AUGUSTUS	exon	309136	310945	.	-	.	ID=Py17XNL_0101311.1-exon2;Parent=Py17XNL_0101311.1;Name=Py17XNL_0101311.1-exon2;transcript_id=Py17XNL_0101311.1;gene_name=nucleoside diphosphate kinase;locus_tag=Py17XNL_0101311;protein_id=Py17XNL_0101311.1-p1;product=nucleoside diphosphate kinase, putative
Py17XNL_01	AUGUSTUS	intron	310946	311340	0.87	-	.	ID=Py17XNL_0101311.1-intron2;Parent=Py17XNL_0101311.1;Name=Py17XNL_0101311.1-intron2;transcript_id=Py17XNL_0101311.1;gene_name=nucleoside diphosphate kinase;locus_tag=Py17XNL_0101311
Py17XNL_01	AUGUSTUS	CDS	311341	315830	0.88	-	0	ID=Py17XNL_0101311.1-CDS3;Parent=Py17XNL_0101311.1;Name=Py17XNL_0101311.1-p1;transcript_id=Py17XNL_0101311.1;gene_name=nucleoside diphosphate kinase;locus_tag=Py17XNL_0101311;protein_id=Py17XNL_0101311.1-p1;product=nucleoside diphosphate kinase, putative
Py17XNL_01	AUGUSTUS	exon	311341	315830	.	-	.	ID=Py17XNL_0101311.1-exon3;Parent=Py17XNL_0101311.1;Name=Py17XNL_0101311.1-exon3;transcript_id=Py17XNL_0101311.1;gene_name=nucleoside diphosphate kinase;locus_tag=Py17XNL_0101311;protein_id=Py17XNL_0101311.1-p1;product=nucleoside diphosphate kinase, putative
Py17XNL_01	AUGUSTUS	intron	315831	316055	1	-	.	ID=Py17XNL_0101311.1-intron3;Parent=Py17XNL_0101311.1;Name=Py17XNL_0101311.1-intron3;transcript_id=Py17XNL_0101311.1;gene_name=nucleoside diphosphate kinase;locus_tag=Py17XNL_0101311
Py17XNL_01	AUGUSTUS	CDS	316056	316198	0.96	-	2	ID=Py17XNL_0101311.1-CDS4;Parent=Py17XNL_0101311.1;Name=Py17XNL_0101311.1-p1;transcript_id=Py17XNL_0101311.1;gene_name=nucleoside diphosphate kinase;locus_tag=Py17XNL_0101311;protein_id=Py17XNL_0101311.1-p1;product=nucleoside diphosphate kinase, putative
Py17XNL_01	AUGUSTUS	exon	316056	316198	.	-	.	ID=Py17XNL_0101311.1-exon4;Parent=Py17XNL_0101311.1;Name=Py17XNL_0101311.1-exon4;transcript_id=Py17XNL_0101311.1;gene_name=nucleoside diphosphate kinase;locus_tag=Py17XNL_0101311;protein_id=Py17XNL_0101311.1-p1;product=nucleoside diphosphate kinase, putative
Py17XNL_01	AUGUSTUS	intron	316199	316315	0.96	-	.	ID=Py17XNL_0101311.1-intron4;Parent=Py17XNL_0101311.1;Name=Py17XNL_0101311.1-intron4;transcript_id=Py17XNL_0101311.1;gene_name=nucleoside diphosphate kinase;locus_tag=Py17XNL_0101311
Py17XNL_01	AUGUSTUS	CDS	316316	316364	1	-	0	ID=Py17XNL_0101311.1-CDS5;Parent=Py17XNL_0101311.1;Name=Py17XNL_0101311.1-p1;transcript_id=Py17XNL_0101311.1;gene_name=nucleoside diphosphate kinase;locus_tag=Py17XNL_0101311;protein_id=Py17XNL_0101311.1-p1;product=nucleoside diphosphate kinase, putative
Py17XNL_01	AUGUSTUS	exon	316316	316364	.	-	.	ID=Py17XNL_0101311.1-exon5;Parent=Py17XNL_0101311.1;Name=Py17XNL_0101311.1-exon5;transcript_id=Py17XNL_0101311.1;gene_name=nucleoside diphosphate kinase;locus_tag=Py17XNL_0101311;protein_id=Py17XNL_0101311.1-p1;product=nucleoside diphosphate kinase, putative
Py17XNL_01	AUGUSTUS	intron	316365	316464	1	-	.	ID=Py17XNL_0101311.1-intron5;Parent=Py17XNL_0101311.1;Name=Py17XNL_0101311.1-intron5;transcript_id=Py17XNL_0101311.1;gene_name=nucleoside diphosphate kinase;locus_tag=Py17XNL_0101311
Py17XNL_01	AUGUSTUS	CDS	316465	316693	0.72	-	1	ID=Py17XNL_0101311.1-CDS6;Parent=Py17XNL_0101311.1;Name=Py17XNL_0101311.1-p1;transcript_id=Py17XNL_0101311.1;gene_name=nucleoside diphosphate kinase;locus_tag=Py17XNL_0101311;protein_id=Py17XNL_0101311.1-p1;product=nucleoside diphosphate kinase, putative
Py17XNL_01	AUGUSTUS	exon	316465	316693	.	-	.	ID=Py17XNL_0101311.1-exon6;Parent=Py17XNL_0101311.1;Name=Py17XNL_0101311.1-exon6;transcript_id=Py17XNL_0101311.1;gene_name=nucleoside diphosphate kinase;locus_tag=Py17XNL_0101311;protein_id=Py17XNL_0101311.1-p1;product=nucleoside diphosphate kinase, putative
Py17XNL_01	AUGUSTUS	intron	316694	316880	0.71	-	.	ID=Py17XNL_0101311.1-intron6;Parent=Py17XNL_0101311.1;Name=Py17XNL_0101311.1-intron6;transcript_id=Py17XNL_0101311.1;gene_name=nucleoside diphosphate kinase;locus_tag=Py17XNL_0101311
Py17XNL_01	AUGUSTUS	CDS	316881	317071	0.99	-	0	ID=Py17XNL_0101311.1-CDS7;Parent=Py17XNL_0101311.1;Name=Py17XNL_0101311.1-p1;transcript_id=Py17XNL_0101311.1;gene_name=nucleoside diphosphate kinase;locus_tag=Py17XNL_0101311;protein_id=Py17XNL_0101311.1-p1;product=nucleoside diphosphate kinase, putative
Py17XNL_01	AUGUSTUS	exon	316881	317071	.	-	.	ID=Py17XNL_0101311.1-exon7;Parent=Py17XNL_0101311.1;Name=Py17XNL_0101311.1-exon7;transcript_id=Py17XNL_0101311.1;gene_name=nucleoside diphosphate kinase;locus_tag=Py17XNL_0101311;protein_id=Py17XNL_0101311.1-p1;product=nucleoside diphosphate kinase, putative
Py17XNL_01	AUGUSTUS	intron	317072	317336	0.98	-	.	ID=Py17XNL_0101311.1-intron7;Parent=Py17XNL_0101311.1;Name=Py17XNL_0101311.1-intron7;transcript_id=Py17XNL_0101311.1;gene_name=nucleoside diphosphate kinase;locus_tag=Py17XNL_0101311
Py17XNL_01	AUGUSTUS	CDS	317337	317411	0.98	-	0	ID=Py17XNL_0101311.1-CDS8;Parent=Py17XNL_0101311.1;Name=Py17XNL_0101311.1-p1;transcript_id=Py17XNL_0101311.1;gene_name=nucleoside diphosphate kinase;locus_tag=Py17XNL_0101311;protein_id=Py17XNL_0101311.1-p1;product=nucleoside diphosphate kinase, putative
Py17XNL_01	AUGUSTUS	exon	317337	317411	.	-	.	ID=Py17XNL_0101311.1-exon8;Parent=Py17XNL_0101311.1;Name=Py17XNL_0101311.1-exon8;transcript_id=Py17XNL_0101311.1;gene_name=nucleoside diphosphate kinase;locus_tag=Py17XNL_0101311;protein_id=Py17XNL_0101311.1-p1;product=nucleoside diphosphate kinase, putative
Py17XNL_01	AUGUSTUS	intron	317412	317544	0.95	-	.	ID=Py17XNL_0101311.1-intron8;Parent=Py17XNL_0101311.1;Name=Py17XNL_0101311.1-intron8;transcript_id=Py17XNL_0101311.1;gene_name=nucleoside diphosphate kinase;locus_tag=Py17XNL_0101311
Py17XNL_01	AUGUSTUS	CDS	317545	317601	0.96	-	0	ID=Py17XNL_0101311.1-CDS9;Parent=Py17XNL_0101311.1;Name=Py17XNL_0101311.1-p1;transcript_id=Py17XNL_0101311.1;gene_name=nucleoside diphosphate kinase;locus_tag=Py17XNL_0101311;protein_id=Py17XNL_0101311.1-p1;product=nucleoside diphosphate kinase, putative
Py17XNL_01	AUGUSTUS	exon	317545	317645	.	-	.	ID=Py17XNL_0101311.1-exon9;Parent=Py17XNL_0101311.1;Name=Py17XNL_0101311.1-exon9;transcript_id=Py17XNL_0101311.1;gene_name=nucleoside diphosphate kinase;locus_tag=Py17XNL_0101311;protein_id=Py17XNL_0101311.1-p1;product=nucleoside diphosphate kinase, putative
Py17XNL_01	AUGUSTUS	start_codon	317599	317601	.	-	0	ID=Py17XNL_0101311.1-start1;Parent=Py17XNL_0101311.1;Name=Py17XNL_0101311.1-start1;transcript_id=Py17XNL_0101311.1;gene_name=nucleoside diphosphate kinase;locus_tag=Py17XNL_0101311
Py17XNL_01	AUGUSTUS	five_prime_UTR	317602	317645	0.81	-	.	ID=Py17XNL_0101311.1-5UTR1;Parent=Py17XNL_0101311.1;Name=Py17XNL_0101311.1-5UTR1;transcript_id=Py17XNL_0101311.1;gene_name=nucleoside diphosphate kinase;locus_tag=Py17XNL_0101311
Py17XNL_01	AUGUSTUS	transcription_start_site	317645	317645	.	-	.	ID=Py17XNL_0101311.1-tss1;Parent=Py17XNL_0101311.1;Name=Py17XNL_0101311.1-tss1;transcript_id=Py17XNL_0101311.1;gene_name=nucleoside diphosphate kinase;locus_tag=Py17XNL_0101311
###
Py17XNL_01	AUGUSTUS	gene	319646	320406	0.37	+	.	ID=Py17XNL_0101312;gene_id=Py17XNL_0101312;gene_name=Py17XNL_0101312;Name=conserved Plasmodium protein;best_match=PY17X_0106000.1-p1;query_coverage=99.0;percentage_identity=100.0;locus_tag=Py17XNL_0101312
Py17XNL_01	AUGUSTUS	mRNA	319646	320406	0.37	+	.	ID=Py17XNL_0101312.1;Parent=Py17XNL_0101312;transcript_id=Py17XNL_0101312.1;gene_name=Py17XNL_0101312;Name=conserved Plasmodium protein.1;best_match=PY17X_0106000.1-p1;query_coverage=99.0;percentage_identity=100.0;locus_tag=Py17XNL_0101312;protein_id=Py17XNL_0101312.1-p1;product=conserved Plasmodium protein, unknown function
Py17XNL_01	AUGUSTUS	transcription_start_site	319646	319646	.	+	.	ID=Py17XNL_0101312.1-tss1;Parent=Py17XNL_0101312.1;Name=Py17XNL_0101312.1-tss1;transcript_id=Py17XNL_0101312.1;gene_name=conserved Plasmodium protein;locus_tag=Py17XNL_0101312
Py17XNL_01	AUGUSTUS	five_prime_UTR	319646	319675	0.42	+	.	ID=Py17XNL_0101312.1-5UTR1;Parent=Py17XNL_0101312.1;Name=Py17XNL_0101312.1-5UTR1;transcript_id=Py17XNL_0101312.1;gene_name=conserved Plasmodium protein;locus_tag=Py17XNL_0101312
Py17XNL_01	AUGUSTUS	exon	319646	320406	.	+	.	ID=Py17XNL_0101312.1-exon1;Parent=Py17XNL_0101312.1;Name=Py17XNL_0101312.1-exon1;transcript_id=Py17XNL_0101312.1;gene_name=conserved Plasmodium protein;locus_tag=Py17XNL_0101312;protein_id=Py17XNL_0101312.1-p1;product=conserved Plasmodium protein, unknown function
Py17XNL_01	AUGUSTUS	start_codon	319676	319678	.	+	0	ID=Py17XNL_0101312.1-start1;Parent=Py17XNL_0101312.1;Name=Py17XNL_0101312.1-start1;transcript_id=Py17XNL_0101312.1;gene_name=conserved Plasmodium protein;locus_tag=Py17XNL_0101312
Py17XNL_01	AUGUSTUS	CDS	319676	320344	0.6	+	0	ID=Py17XNL_0101312.1-CDS1;Parent=Py17XNL_0101312.1;Name=Py17XNL_0101312.1-p1;transcript_id=Py17XNL_0101312.1;gene_name=conserved Plasmodium protein;locus_tag=Py17XNL_0101312;protein_id=Py17XNL_0101312.1-p1;product=conserved Plasmodium protein, unknown function
Py17XNL_01	AUGUSTUS	stop_codon	320342	320344	.	+	0	ID=Py17XNL_0101312.1-stop1;Parent=Py17XNL_0101312.1;Name=Py17XNL_0101312.1-stop1;transcript_id=Py17XNL_0101312.1;gene_name=conserved Plasmodium protein;locus_tag=Py17XNL_0101312
Py17XNL_01	AUGUSTUS	three_prime_UTR	320345	320406	0.91	+	.	ID=Py17XNL_0101312.1-3UTR1;Parent=Py17XNL_0101312.1;Name=Py17XNL_0101312.1-3UTR1;transcript_id=Py17XNL_0101312.1;gene_name=conserved Plasmodium protein;locus_tag=Py17XNL_0101312
Py17XNL_01	AUGUSTUS	transcription_end_site	320406	320406	.	+	.	ID=Py17XNL_0101312.1-tts1;Parent=Py17XNL_0101312.1;Name=Py17XNL_0101312.1-tts1;transcript_id=Py17XNL_0101312.1;gene_name=conserved Plasmodium protein;locus_tag=Py17XNL_0101312
###
Py17XNL_01	AUGUSTUS	gene	320659	327835	0.07	-	.	ID=Py17XNL_0101313;gene_id=Py17XNL_0101313;gene_name=Py17XNL_0101313;Name=RAD50;best_match=PY17X_0106100.1-p1;query_coverage=99.0;percentage_identity=99.947;locus_tag=Py17XNL_0101313
Py17XNL_01	AUGUSTUS	mRNA	320659	327835	0.07	-	.	ID=Py17XNL_0101313.1;Parent=Py17XNL_0101313;transcript_id=Py17XNL_0101313.1;gene_name=Py17XNL_0101313;Name=RAD50.1;best_match=PY17X_0106100.1-p1;query_coverage=99.0;percentage_identity=99.947;locus_tag=Py17XNL_0101313;protein_id=Py17XNL_0101313.1-p1;product=DNA repair protein RAD50, putative
Py17XNL_01	AUGUSTUS	transcription_end_site	320659	320659	.	-	.	ID=Py17XNL_0101313.1-tts1;Parent=Py17XNL_0101313.1;Name=Py17XNL_0101313.1-tts1;transcript_id=Py17XNL_0101313.1;gene_name=RAD50;locus_tag=Py17XNL_0101313
Py17XNL_01	AUGUSTUS	three_prime_UTR	320659	320917	0.21	-	.	ID=Py17XNL_0101313.1-3UTR1;Parent=Py17XNL_0101313.1;Name=Py17XNL_0101313.1-3UTR1;transcript_id=Py17XNL_0101313.1;gene_name=RAD50;locus_tag=Py17XNL_0101313
Py17XNL_01	AUGUSTUS	exon	320659	326617	.	-	.	ID=Py17XNL_0101313.1-exon1;Parent=Py17XNL_0101313.1;Name=Py17XNL_0101313.1-exon1;transcript_id=Py17XNL_0101313.1;gene_name=RAD50;locus_tag=Py17XNL_0101313;protein_id=Py17XNL_0101313.1-p1;product=DNA repair protein RAD50, putative
Py17XNL_01	AUGUSTUS	stop_codon	320918	320920	.	-	0	ID=Py17XNL_0101313.1-stop1;Parent=Py17XNL_0101313.1;Name=Py17XNL_0101313.1-stop1;transcript_id=Py17XNL_0101313.1;gene_name=RAD50;locus_tag=Py17XNL_0101313
Py17XNL_01	AUGUSTUS	CDS	320918	326587	0.86	-	0	ID=Py17XNL_0101313.1-CDS1;Parent=Py17XNL_0101313.1;Name=Py17XNL_0101313.1-p1;transcript_id=Py17XNL_0101313.1;gene_name=RAD50;locus_tag=Py17XNL_0101313;protein_id=Py17XNL_0101313.1-p1;product=DNA repair protein RAD50, putative
Py17XNL_01	AUGUSTUS	start_codon	326585	326587	.	-	0	ID=Py17XNL_0101313.1-start1;Parent=Py17XNL_0101313.1;Name=Py17XNL_0101313.1-start1;transcript_id=Py17XNL_0101313.1;gene_name=RAD50;locus_tag=Py17XNL_0101313
Py17XNL_01	AUGUSTUS	five_prime_UTR	326588	326617	0.84	-	.	ID=Py17XNL_0101313.1-5UTR1;Parent=Py17XNL_0101313.1;Name=Py17XNL_0101313.1-5UTR1;transcript_id=Py17XNL_0101313.1;gene_name=RAD50;locus_tag=Py17XNL_0101313
Py17XNL_01	AUGUSTUS	five_prime_UTR	327801	327835	0.46	-	.	ID=Py17XNL_0101313.1-5UTR2;Parent=Py17XNL_0101313.1;Name=Py17XNL_0101313.1-5UTR2;transcript_id=Py17XNL_0101313.1;gene_name=RAD50;locus_tag=Py17XNL_0101313
Py17XNL_01	AUGUSTUS	exon	327801	327835	.	-	.	ID=Py17XNL_0101313.1-exon2;Parent=Py17XNL_0101313.1;Name=Py17XNL_0101313.1-exon2;transcript_id=Py17XNL_0101313.1;gene_name=RAD50;locus_tag=Py17XNL_0101313;protein_id=Py17XNL_0101313.1-p1;product=DNA repair protein RAD50, putative
Py17XNL_01	AUGUSTUS	transcription_start_site	327835	327835	.	-	.	ID=Py17XNL_0101313.1-tss1;Parent=Py17XNL_0101313.1;Name=Py17XNL_0101313.1-tss1;transcript_id=Py17XNL_0101313.1;gene_name=RAD50;locus_tag=Py17XNL_0101313
###
Py17XNL_01	AUGUSTUS	gene	329201	331220	0	+	.	ID=Py17XNL_0101314;gene_id=Py17XNL_0101314;gene_name=Py17XNL_0101314;Name=elongation of fatty acids protein;best_match=PY17X_0106200.1-p1;query_coverage=88.0;percentage_identity=100.0;locus_tag=Py17XNL_0101314
Py17XNL_01	AUGUSTUS	mRNA	329201	331220	.	+	.	ID=Py17XNL_0101314.1;Parent=Py17XNL_0101314;transcript_id=Py17XNL_0101314.1;gene_name=Py17XNL_0101314;Name=elongation of fatty acids protein.1;best_match=PY17X_0106200.1-p1;query_coverage=88.0;percentage_identity=100.0;locus_tag=Py17XNL_0101314;protein_id=Py17XNL_0101314.1-p1;product=elongation of fatty acids protein, putative
Py17XNL_01	AUGUSTUS	transcription_start_site	329201	329201	.	+	.	ID=Py17XNL_0101314.1-tss1;Parent=Py17XNL_0101314.1;Name=Py17XNL_0101314.1-tss1;transcript_id=Py17XNL_0101314.1;gene_name=elongation of fatty acids protein;locus_tag=Py17XNL_0101314
Py17XNL_01	AUGUSTUS	five_prime_UTR	329201	329220	0.31	+	.	ID=Py17XNL_0101314.1-5UTR1;Parent=Py17XNL_0101314.1;Name=Py17XNL_0101314.1-5UTR1;transcript_id=Py17XNL_0101314.1;gene_name=elongation of fatty acids protein;locus_tag=Py17XNL_0101314
Py17XNL_01	AUGUSTUS	exon	329201	329304	.	+	.	ID=Py17XNL_0101314.1-exon1;Parent=Py17XNL_0101314.1;Name=Py17XNL_0101314.1-exon1;transcript_id=Py17XNL_0101314.1;gene_name=elongation of fatty acids protein;locus_tag=Py17XNL_0101314;protein_id=Py17XNL_0101314.1-p1;product=elongation of fatty acids protein, putative
Py17XNL_01	AUGUSTUS	start_codon	329221	329223	.	+	0	ID=Py17XNL_0101314.1-start1;Parent=Py17XNL_0101314.1;Name=Py17XNL_0101314.1-start1;transcript_id=Py17XNL_0101314.1;gene_name=elongation of fatty acids protein;locus_tag=Py17XNL_0101314
Py17XNL_01	AUGUSTUS	CDS	329221	329304	0.96	+	0	ID=Py17XNL_0101314.1-CDS1;Parent=Py17XNL_0101314.1;Name=Py17XNL_0101314.1-p1;transcript_id=Py17XNL_0101314.1;gene_name=elongation of fatty acids protein;locus_tag=Py17XNL_0101314;protein_id=Py17XNL_0101314.1-p1;product=elongation of fatty acids protein, putative
Py17XNL_01	AUGUSTUS	intron	329305	331100	.	+	.	ID=Py17XNL_0101314.1-intron1;Parent=Py17XNL_0101314.1;Name=Py17XNL_0101314.1-intron1;transcript_id=Py17XNL_0101314.1;gene_name=elongation of fatty acids protein;locus_tag=Py17XNL_0101314
Py17XNL_01	AUGUSTUS	CDS	331101	331112	0.18	+	0	ID=Py17XNL_0101314.1-CDS2;Parent=Py17XNL_0101314.1;Name=Py17XNL_0101314.1-p1;transcript_id=Py17XNL_0101314.1;gene_name=elongation of fatty acids protein;locus_tag=Py17XNL_0101314;protein_id=Py17XNL_0101314.1-p1;product=elongation of fatty acids protein, putative
Py17XNL_01	AUGUSTUS	exon	331101	331220	.	+	.	ID=Py17XNL_0101314.1-exon2;Parent=Py17XNL_0101314.1;Name=Py17XNL_0101314.1-exon2;transcript_id=Py17XNL_0101314.1;gene_name=elongation of fatty acids protein;locus_tag=Py17XNL_0101314;protein_id=Py17XNL_0101314.1-p1;product=elongation of fatty acids protein, putative
Py17XNL_01	AUGUSTUS	stop_codon	331110	331112	.	+	0	ID=Py17XNL_0101314.1-stop1;Parent=Py17XNL_0101314.1;Name=Py17XNL_0101314.1-stop1;transcript_id=Py17XNL_0101314.1;gene_name=elongation of fatty acids protein;locus_tag=Py17XNL_0101314
Py17XNL_01	AUGUSTUS	three_prime_UTR	331113	331220	0.03	+	.	ID=Py17XNL_0101314.1-3UTR1;Parent=Py17XNL_0101314.1;Name=Py17XNL_0101314.1-3UTR1;transcript_id=Py17XNL_0101314.1;gene_name=elongation of fatty acids protein;locus_tag=Py17XNL_0101314
Py17XNL_01	AUGUSTUS	transcription_end_site	331220	331220	.	+	.	ID=Py17XNL_0101314.1-tts1;Parent=Py17XNL_0101314.1;Name=Py17XNL_0101314.1-tts1;transcript_id=Py17XNL_0101314.1;gene_name=elongation of fatty acids protein;locus_tag=Py17XNL_0101314
###
Py17XNL_01	AUGUSTUS	gene	331241	336025	0.02	-	.	ID=Py17XNL_0101315;gene_id=Py17XNL_0101315;gene_name=Py17XNL_0101315;Name=protein KIC1;best_match=PY17X_0106300.1-p1;query_coverage=99.0;percentage_identity=100.0;locus_tag=Py17XNL_0101315
Py17XNL_01	AUGUSTUS	mRNA	331241	336025	0.02	-	.	ID=Py17XNL_0101315.1;Parent=Py17XNL_0101315;transcript_id=Py17XNL_0101315.1;gene_name=Py17XNL_0101315;Name=protein KIC1.1;best_match=PY17X_0106300.1-p1;query_coverage=99.0;percentage_identity=100.0;locus_tag=Py17XNL_0101315;protein_id=Py17XNL_0101315.1-p1;product=protein KIC1, putative
Py17XNL_01	AUGUSTUS	transcription_end_site	331241	331241	.	-	.	ID=Py17XNL_0101315.1-tts1;Parent=Py17XNL_0101315.1;Name=Py17XNL_0101315.1-tts1;transcript_id=Py17XNL_0101315.1;gene_name=protein KIC1;locus_tag=Py17XNL_0101315
Py17XNL_01	AUGUSTUS	three_prime_UTR	331241	331572	0.03	-	.	ID=Py17XNL_0101315.1-3UTR1;Parent=Py17XNL_0101315.1;Name=Py17XNL_0101315.1-3UTR1;transcript_id=Py17XNL_0101315.1;gene_name=protein KIC1;locus_tag=Py17XNL_0101315
Py17XNL_01	AUGUSTUS	exon	331241	334681	.	-	.	ID=Py17XNL_0101315.1-exon1;Parent=Py17XNL_0101315.1;Name=Py17XNL_0101315.1-exon1;transcript_id=Py17XNL_0101315.1;gene_name=protein KIC1;locus_tag=Py17XNL_0101315;protein_id=Py17XNL_0101315.1-p1;product=protein KIC1, putative
Py17XNL_01	AUGUSTUS	stop_codon	331573	331575	.	-	0	ID=Py17XNL_0101315.1-stop1;Parent=Py17XNL_0101315.1;Name=Py17XNL_0101315.1-stop1;transcript_id=Py17XNL_0101315.1;gene_name=protein KIC1;locus_tag=Py17XNL_0101315
Py17XNL_01	AUGUSTUS	CDS	331573	334500	1	-	0	ID=Py17XNL_0101315.1-CDS1;Parent=Py17XNL_0101315.1;Name=Py17XNL_0101315.1-p1;transcript_id=Py17XNL_0101315.1;gene_name=protein KIC1;locus_tag=Py17XNL_0101315;protein_id=Py17XNL_0101315.1-p1;product=protein KIC1, putative
Py17XNL_01	AUGUSTUS	start_codon	334498	334500	.	-	0	ID=Py17XNL_0101315.1-start1;Parent=Py17XNL_0101315.1;Name=Py17XNL_0101315.1-start1;transcript_id=Py17XNL_0101315.1;gene_name=protein KIC1;locus_tag=Py17XNL_0101315
Py17XNL_01	AUGUSTUS	five_prime_UTR	334501	334681	0.93	-	.	ID=Py17XNL_0101315.1-5UTR1;Parent=Py17XNL_0101315.1;Name=Py17XNL_0101315.1-5UTR1;transcript_id=Py17XNL_0101315.1;gene_name=protein KIC1;locus_tag=Py17XNL_0101315
Py17XNL_01	AUGUSTUS	five_prime_UTR	335982	336025	0.66	-	.	ID=Py17XNL_0101315.1-5UTR2;Parent=Py17XNL_0101315.1;Name=Py17XNL_0101315.1-5UTR2;transcript_id=Py17XNL_0101315.1;gene_name=protein KIC1;locus_tag=Py17XNL_0101315
Py17XNL_01	AUGUSTUS	exon	335982	336025	.	-	.	ID=Py17XNL_0101315.1-exon2;Parent=Py17XNL_0101315.1;Name=Py17XNL_0101315.1-exon2;transcript_id=Py17XNL_0101315.1;gene_name=protein KIC1;locus_tag=Py17XNL_0101315;protein_id=Py17XNL_0101315.1-p1;product=protein KIC1, putative
Py17XNL_01	AUGUSTUS	transcription_start_site	336025	336025	.	-	.	ID=Py17XNL_0101315.1-tss1;Parent=Py17XNL_0101315.1;Name=Py17XNL_0101315.1-tss1;transcript_id=Py17XNL_0101315.1;gene_name=protein KIC1;locus_tag=Py17XNL_0101315
###
Py17XNL_01	AUGUSTUS	gene	337426	340241	0.39	+	.	ID=Py17XNL_0101316;gene_id=Py17XNL_0101316;gene_name=Py17XNL_0101316;Name=RNA-binding protein;best_match=PY17X_0106400.1-p1;query_coverage=99.0;percentage_identity=100.0;locus_tag=Py17XNL_0101316
Py17XNL_01	AUGUSTUS	mRNA	337426	340241	0.39	+	.	ID=Py17XNL_0101316.1;Parent=Py17XNL_0101316;transcript_id=Py17XNL_0101316.1;gene_name=Py17XNL_0101316;Name=RNA-binding protein.1;best_match=PY17X_0106400.1-p1;query_coverage=99.0;percentage_identity=100.0;locus_tag=Py17XNL_0101316;protein_id=Py17XNL_0101316.1-p1;product=RNA-binding protein, putative
Py17XNL_01	AUGUSTUS	transcription_start_site	337426	337426	.	+	.	ID=Py17XNL_0101316.1-tss1;Parent=Py17XNL_0101316.1;Name=Py17XNL_0101316.1-tss1;transcript_id=Py17XNL_0101316.1;gene_name=RNA-binding protein;locus_tag=Py17XNL_0101316
Py17XNL_01	AUGUSTUS	five_prime_UTR	337426	337484	0.96	+	.	ID=Py17XNL_0101316.1-5UTR1;Parent=Py17XNL_0101316.1;Name=Py17XNL_0101316.1-5UTR1;transcript_id=Py17XNL_0101316.1;gene_name=RNA-binding protein;locus_tag=Py17XNL_0101316
Py17XNL_01	AUGUSTUS	exon	337426	337609	.	+	.	ID=Py17XNL_0101316.1-exon1;Parent=Py17XNL_0101316.1;Name=Py17XNL_0101316.1-exon1;transcript_id=Py17XNL_0101316.1;gene_name=RNA-binding protein;locus_tag=Py17XNL_0101316;protein_id=Py17XNL_0101316.1-p1;product=RNA-binding protein, putative
Py17XNL_01	AUGUSTUS	start_codon	337485	337487	.	+	0	ID=Py17XNL_0101316.1-start1;Parent=Py17XNL_0101316.1;Name=Py17XNL_0101316.1-start1;transcript_id=Py17XNL_0101316.1;gene_name=RNA-binding protein;locus_tag=Py17XNL_0101316
Py17XNL_01	AUGUSTUS	CDS	337485	337609	1	+	0	ID=Py17XNL_0101316.1-CDS1;Parent=Py17XNL_0101316.1;Name=Py17XNL_0101316.1-p1;transcript_id=Py17XNL_0101316.1;gene_name=RNA-binding protein;locus_tag=Py17XNL_0101316;protein_id=Py17XNL_0101316.1-p1;product=RNA-binding protein, putative
Py17XNL_01	AUGUSTUS	intron	337610	337854	1	+	.	ID=Py17XNL_0101316.1-intron1;Parent=Py17XNL_0101316.1;Name=Py17XNL_0101316.1-intron1;transcript_id=Py17XNL_0101316.1;gene_name=RNA-binding protein;locus_tag=Py17XNL_0101316
Py17XNL_01	AUGUSTUS	CDS	337855	338074	0.99	+	1	ID=Py17XNL_0101316.1-CDS2;Parent=Py17XNL_0101316.1;Name=Py17XNL_0101316.1-p1;transcript_id=Py17XNL_0101316.1;gene_name=RNA-binding protein;locus_tag=Py17XNL_0101316;protein_id=Py17XNL_0101316.1-p1;product=RNA-binding protein, putative
Py17XNL_01	AUGUSTUS	exon	337855	338074	.	+	.	ID=Py17XNL_0101316.1-exon2;Parent=Py17XNL_0101316.1;Name=Py17XNL_0101316.1-exon2;transcript_id=Py17XNL_0101316.1;gene_name=RNA-binding protein;locus_tag=Py17XNL_0101316;protein_id=Py17XNL_0101316.1-p1;product=RNA-binding protein, putative
Py17XNL_01	AUGUSTUS	intron	338075	338225	1	+	.	ID=Py17XNL_0101316.1-intron2;Parent=Py17XNL_0101316.1;Name=Py17XNL_0101316.1-intron2;transcript_id=Py17XNL_0101316.1;gene_name=RNA-binding protein;locus_tag=Py17XNL_0101316
Py17XNL_01	AUGUSTUS	CDS	338226	338369	1	+	0	ID=Py17XNL_0101316.1-CDS3;Parent=Py17XNL_0101316.1;Name=Py17XNL_0101316.1-p1;transcript_id=Py17XNL_0101316.1;gene_name=RNA-binding protein;locus_tag=Py17XNL_0101316;protein_id=Py17XNL_0101316.1-p1;product=RNA-binding protein, putative
Py17XNL_01	AUGUSTUS	exon	338226	338369	.	+	.	ID=Py17XNL_0101316.1-exon3;Parent=Py17XNL_0101316.1;Name=Py17XNL_0101316.1-exon3;transcript_id=Py17XNL_0101316.1;gene_name=RNA-binding protein;locus_tag=Py17XNL_0101316;protein_id=Py17XNL_0101316.1-p1;product=RNA-binding protein, putative
Py17XNL_01	AUGUSTUS	intron	338370	338499	1	+	.	ID=Py17XNL_0101316.1-intron3;Parent=Py17XNL_0101316.1;Name=Py17XNL_0101316.1-intron3;transcript_id=Py17XNL_0101316.1;gene_name=RNA-binding protein;locus_tag=Py17XNL_0101316
Py17XNL_01	AUGUSTUS	CDS	338500	339807	1	+	0	ID=Py17XNL_0101316.1-CDS4;Parent=Py17XNL_0101316.1;Name=Py17XNL_0101316.1-p1;transcript_id=Py17XNL_0101316.1;gene_name=RNA-binding protein;locus_tag=Py17XNL_0101316;protein_id=Py17XNL_0101316.1-p1;product=RNA-binding protein, putative
Py17XNL_01	AUGUSTUS	exon	338500	340241	.	+	.	ID=Py17XNL_0101316.1-exon4;Parent=Py17XNL_0101316.1;Name=Py17XNL_0101316.1-exon4;transcript_id=Py17XNL_0101316.1;gene_name=RNA-binding protein;locus_tag=Py17XNL_0101316;protein_id=Py17XNL_0101316.1-p1;product=RNA-binding protein, putative
Py17XNL_01	AUGUSTUS	stop_codon	339805	339807	.	+	0	ID=Py17XNL_0101316.1-stop1;Parent=Py17XNL_0101316.1;Name=Py17XNL_0101316.1-stop1;transcript_id=Py17XNL_0101316.1;gene_name=RNA-binding protein;locus_tag=Py17XNL_0101316
Py17XNL_01	AUGUSTUS	three_prime_UTR	339808	340241	0.4	+	.	ID=Py17XNL_0101316.1-3UTR1;Parent=Py17XNL_0101316.1;Name=Py17XNL_0101316.1-3UTR1;transcript_id=Py17XNL_0101316.1;gene_name=RNA-binding protein;locus_tag=Py17XNL_0101316
Py17XNL_01	AUGUSTUS	transcription_end_site	340241	340241	.	+	.	ID=Py17XNL_0101316.1-tts1;Parent=Py17XNL_0101316.1;Name=Py17XNL_0101316.1-tts1;transcript_id=Py17XNL_0101316.1;gene_name=RNA-binding protein;locus_tag=Py17XNL_0101316
###
Py17XNL_01	AUGUSTUS	gene	340655	341865	0.22	-	.	ID=Py17XNL_0101317;gene_id=Py17XNL_0101317;gene_name=Py17XNL_0101317;Name=PEX4;best_match=PY17X_0106500.1-p1;query_coverage=99.0;percentage_identity=100.0;locus_tag=Py17XNL_0101317
Py17XNL_01	AUGUSTUS	mRNA	340655	341865	0.22	-	.	ID=Py17XNL_0101317.1;Parent=Py17XNL_0101317;transcript_id=Py17XNL_0101317.1;gene_name=Py17XNL_0101317;Name=PEX4.1;best_match=PY17X_0106500.1-p1;query_coverage=99.0;percentage_identity=100.0;locus_tag=Py17XNL_0101317;protein_id=Py17XNL_0101317.1-p1;product=ubiquitin-conjugating enzyme E2 PEX4, putative
Py17XNL_01	AUGUSTUS	transcription_end_site	340655	340655	.	-	.	ID=Py17XNL_0101317.1-tts1;Parent=Py17XNL_0101317.1;Name=Py17XNL_0101317.1-tts1;transcript_id=Py17XNL_0101317.1;gene_name=PEX4;locus_tag=Py17XNL_0101317
Py17XNL_01	AUGUSTUS	three_prime_UTR	340655	340976	0.35	-	.	ID=Py17XNL_0101317.1-3UTR1;Parent=Py17XNL_0101317.1;Name=Py17XNL_0101317.1-3UTR1;transcript_id=Py17XNL_0101317.1;gene_name=PEX4;locus_tag=Py17XNL_0101317
Py17XNL_01	AUGUSTUS	exon	340655	341053	.	-	.	ID=Py17XNL_0101317.1-exon1;Parent=Py17XNL_0101317.1;Name=Py17XNL_0101317.1-exon1;transcript_id=Py17XNL_0101317.1;gene_name=PEX4;locus_tag=Py17XNL_0101317;protein_id=Py17XNL_0101317.1-p1;product=ubiquitin-conjugating enzyme E2 PEX4, putative
Py17XNL_01	AUGUSTUS	stop_codon	340977	340979	.	-	0	ID=Py17XNL_0101317.1-stop1;Parent=Py17XNL_0101317.1;Name=Py17XNL_0101317.1-stop1;transcript_id=Py17XNL_0101317.1;gene_name=PEX4;locus_tag=Py17XNL_0101317
Py17XNL_01	AUGUSTUS	CDS	340977	341053	1	-	2	ID=Py17XNL_0101317.1-CDS1;Parent=Py17XNL_0101317.1;Name=Py17XNL_0101317.1-p1;transcript_id=Py17XNL_0101317.1;gene_name=PEX4;locus_tag=Py17XNL_0101317;protein_id=Py17XNL_0101317.1-p1;product=ubiquitin-conjugating enzyme E2 PEX4, putative
Py17XNL_01	AUGUSTUS	intron	341054	341134	1	-	.	ID=Py17XNL_0101317.1-intron1;Parent=Py17XNL_0101317.1;Name=Py17XNL_0101317.1-intron1;transcript_id=Py17XNL_0101317.1;gene_name=PEX4;locus_tag=Py17XNL_0101317
Py17XNL_01	AUGUSTUS	CDS	341135	341260	1	-	2	ID=Py17XNL_0101317.1-CDS2;Parent=Py17XNL_0101317.1;Name=Py17XNL_0101317.1-p1;transcript_id=Py17XNL_0101317.1;gene_name=PEX4;locus_tag=Py17XNL_0101317;protein_id=Py17XNL_0101317.1-p1;product=ubiquitin-conjugating enzyme E2 PEX4, putative
Py17XNL_01	AUGUSTUS	exon	341135	341260	.	-	.	ID=Py17XNL_0101317.1-exon2;Parent=Py17XNL_0101317.1;Name=Py17XNL_0101317.1-exon2;transcript_id=Py17XNL_0101317.1;gene_name=PEX4;locus_tag=Py17XNL_0101317;protein_id=Py17XNL_0101317.1-p1;product=ubiquitin-conjugating enzyme E2 PEX4, putative
Py17XNL_01	AUGUSTUS	intron	341261	341396	1	-	.	ID=Py17XNL_0101317.1-intron2;Parent=Py17XNL_0101317.1;Name=Py17XNL_0101317.1-intron2;transcript_id=Py17XNL_0101317.1;gene_name=PEX4;locus_tag=Py17XNL_0101317
Py17XNL_01	AUGUSTUS	CDS	341397	341505	1	-	0	ID=Py17XNL_0101317.1-CDS3;Parent=Py17XNL_0101317.1;Name=Py17XNL_0101317.1-p1;transcript_id=Py17XNL_0101317.1;gene_name=PEX4;locus_tag=Py17XNL_0101317;protein_id=Py17XNL_0101317.1-p1;product=ubiquitin-conjugating enzyme E2 PEX4, putative
Py17XNL_01	AUGUSTUS	exon	341397	341505	.	-	.	ID=Py17XNL_0101317.1-exon3;Parent=Py17XNL_0101317.1;Name=Py17XNL_0101317.1-exon3;transcript_id=Py17XNL_0101317.1;gene_name=PEX4;locus_tag=Py17XNL_0101317;protein_id=Py17XNL_0101317.1-p1;product=ubiquitin-conjugating enzyme E2 PEX4, putative
Py17XNL_01	AUGUSTUS	intron	341506	341586	1	-	.	ID=Py17XNL_0101317.1-intron3;Parent=Py17XNL_0101317.1;Name=Py17XNL_0101317.1-intron3;transcript_id=Py17XNL_0101317.1;gene_name=PEX4;locus_tag=Py17XNL_0101317
Py17XNL_01	AUGUSTUS	CDS	341587	341647	1	-	1	ID=Py17XNL_0101317.1-CDS4;Parent=Py17XNL_0101317.1;Name=Py17XNL_0101317.1-p1;transcript_id=Py17XNL_0101317.1;gene_name=PEX4;locus_tag=Py17XNL_0101317;protein_id=Py17XNL_0101317.1-p1;product=ubiquitin-conjugating enzyme E2 PEX4, putative
Py17XNL_01	AUGUSTUS	exon	341587	341647	.	-	.	ID=Py17XNL_0101317.1-exon4;Parent=Py17XNL_0101317.1;Name=Py17XNL_0101317.1-exon4;transcript_id=Py17XNL_0101317.1;gene_name=PEX4;locus_tag=Py17XNL_0101317;protein_id=Py17XNL_0101317.1-p1;product=ubiquitin-conjugating enzyme E2 PEX4, putative
Py17XNL_01	AUGUSTUS	intron	341648	341740	1	-	.	ID=Py17XNL_0101317.1-intron4;Parent=Py17XNL_0101317.1;Name=Py17XNL_0101317.1-intron4;transcript_id=Py17XNL_0101317.1;gene_name=PEX4;locus_tag=Py17XNL_0101317
Py17XNL_01	AUGUSTUS	CDS	341741	341817	1	-	0	ID=Py17XNL_0101317.1-CDS5;Parent=Py17XNL_0101317.1;Name=Py17XNL_0101317.1-p1;transcript_id=Py17XNL_0101317.1;gene_name=PEX4;locus_tag=Py17XNL_0101317;protein_id=Py17XNL_0101317.1-p1;product=ubiquitin-conjugating enzyme E2 PEX4, putative
Py17XNL_01	AUGUSTUS	exon	341741	341865	.	-	.	ID=Py17XNL_0101317.1-exon5;Parent=Py17XNL_0101317.1;Name=Py17XNL_0101317.1-exon5;transcript_id=Py17XNL_0101317.1;gene_name=PEX4;locus_tag=Py17XNL_0101317;protein_id=Py17XNL_0101317.1-p1;product=ubiquitin-conjugating enzyme E2 PEX4, putative
Py17XNL_01	AUGUSTUS	start_codon	341815	341817	.	-	0	ID=Py17XNL_0101317.1-start1;Parent=Py17XNL_0101317.1;Name=Py17XNL_0101317.1-start1;transcript_id=Py17XNL_0101317.1;gene_name=PEX4;locus_tag=Py17XNL_0101317
Py17XNL_01	AUGUSTUS	five_prime_UTR	341818	341865	0.68	-	.	ID=Py17XNL_0101317.1-5UTR1;Parent=Py17XNL_0101317.1;Name=Py17XNL_0101317.1-5UTR1;transcript_id=Py17XNL_0101317.1;gene_name=PEX4;locus_tag=Py17XNL_0101317
Py17XNL_01	AUGUSTUS	transcription_start_site	341865	341865	.	-	.	ID=Py17XNL_0101317.1-tss1;Parent=Py17XNL_0101317.1;Name=Py17XNL_0101317.1-tss1;transcript_id=Py17XNL_0101317.1;gene_name=PEX4;locus_tag=Py17XNL_0101317
###
Py17XNL_01	AUGUSTUS	gene	343352	344385	0.3	-	.	ID=Py17XNL_0101318;gene_id=Py17XNL_0101318;gene_name=Py17XNL_0101318;Name=conserved Plasmodium protein;best_match=PY17X_0106600.1-p1;query_coverage=99.0;percentage_identity=100.0;locus_tag=Py17XNL_0101318
Py17XNL_01	AUGUSTUS	mRNA	343352	344385	0.3	-	.	ID=Py17XNL_0101318.1;Parent=Py17XNL_0101318;transcript_id=Py17XNL_0101318.1;gene_name=Py17XNL_0101318;Name=conserved Plasmodium protein.1;best_match=PY17X_0106600.1-p1;query_coverage=99.0;percentage_identity=100.0;locus_tag=Py17XNL_0101318;protein_id=Py17XNL_0101318.1-p1;product=conserved Plasmodium protein, unknown function
Py17XNL_01	AUGUSTUS	transcription_end_site	343352	343352	.	-	.	ID=Py17XNL_0101318.1-tts1;Parent=Py17XNL_0101318.1;Name=Py17XNL_0101318.1-tts1;transcript_id=Py17XNL_0101318.1;gene_name=conserved Plasmodium protein;locus_tag=Py17XNL_0101318
Py17XNL_01	AUGUSTUS	three_prime_UTR	343352	343374	0.44	-	.	ID=Py17XNL_0101318.1-3UTR1;Parent=Py17XNL_0101318.1;Name=Py17XNL_0101318.1-3UTR1;transcript_id=Py17XNL_0101318.1;gene_name=conserved Plasmodium protein;locus_tag=Py17XNL_0101318
Py17XNL_01	AUGUSTUS	exon	343352	343446	.	-	.	ID=Py17XNL_0101318.1-exon1;Parent=Py17XNL_0101318.1;Name=Py17XNL_0101318.1-exon1;transcript_id=Py17XNL_0101318.1;gene_name=conserved Plasmodium protein;locus_tag=Py17XNL_0101318;protein_id=Py17XNL_0101318.1-p1;product=conserved Plasmodium protein, unknown function
Py17XNL_01	AUGUSTUS	stop_codon	343375	343377	.	-	0	ID=Py17XNL_0101318.1-stop1;Parent=Py17XNL_0101318.1;Name=Py17XNL_0101318.1-stop1;transcript_id=Py17XNL_0101318.1;gene_name=conserved Plasmodium protein;locus_tag=Py17XNL_0101318
Py17XNL_01	AUGUSTUS	CDS	343375	343446	1	-	0	ID=Py17XNL_0101318.1-CDS1;Parent=Py17XNL_0101318.1;Name=Py17XNL_0101318.1-p1;transcript_id=Py17XNL_0101318.1;gene_name=conserved Plasmodium protein;locus_tag=Py17XNL_0101318;protein_id=Py17XNL_0101318.1-p1;product=conserved Plasmodium protein, unknown function
Py17XNL_01	AUGUSTUS	intron	343447	343599	1	-	.	ID=Py17XNL_0101318.1-intron1;Parent=Py17XNL_0101318.1;Name=Py17XNL_0101318.1-intron1;transcript_id=Py17XNL_0101318.1;gene_name=conserved Plasmodium protein;locus_tag=Py17XNL_0101318
Py17XNL_01	AUGUSTUS	CDS	343600	343661	1	-	2	ID=Py17XNL_0101318.1-CDS2;Parent=Py17XNL_0101318.1;Name=Py17XNL_0101318.1-p1;transcript_id=Py17XNL_0101318.1;gene_name=conserved Plasmodium protein;locus_tag=Py17XNL_0101318;protein_id=Py17XNL_0101318.1-p1;product=conserved Plasmodium protein, unknown function
Py17XNL_01	AUGUSTUS	exon	343600	343661	.	-	.	ID=Py17XNL_0101318.1-exon2;Parent=Py17XNL_0101318.1;Name=Py17XNL_0101318.1-exon2;transcript_id=Py17XNL_0101318.1;gene_name=conserved Plasmodium protein;locus_tag=Py17XNL_0101318;protein_id=Py17XNL_0101318.1-p1;product=conserved Plasmodium protein, unknown function
Py17XNL_01	AUGUSTUS	intron	343662	343899	1	-	.	ID=Py17XNL_0101318.1-intron2;Parent=Py17XNL_0101318.1;Name=Py17XNL_0101318.1-intron2;transcript_id=Py17XNL_0101318.1;gene_name=conserved Plasmodium protein;locus_tag=Py17XNL_0101318
Py17XNL_01	AUGUSTUS	CDS	343900	344038	1	-	0	ID=Py17XNL_0101318.1-CDS3;Parent=Py17XNL_0101318.1;Name=Py17XNL_0101318.1-p1;transcript_id=Py17XNL_0101318.1;gene_name=conserved Plasmodium protein;locus_tag=Py17XNL_0101318;protein_id=Py17XNL_0101318.1-p1;product=conserved Plasmodium protein, unknown function
Py17XNL_01	AUGUSTUS	exon	343900	344038	.	-	.	ID=Py17XNL_0101318.1-exon3;Parent=Py17XNL_0101318.1;Name=Py17XNL_0101318.1-exon3;transcript_id=Py17XNL_0101318.1;gene_name=conserved Plasmodium protein;locus_tag=Py17XNL_0101318;protein_id=Py17XNL_0101318.1-p1;product=conserved Plasmodium protein, unknown function
Py17XNL_01	AUGUSTUS	intron	344039	344144	1	-	.	ID=Py17XNL_0101318.1-intron3;Parent=Py17XNL_0101318.1;Name=Py17XNL_0101318.1-intron3;transcript_id=Py17XNL_0101318.1;gene_name=conserved Plasmodium protein;locus_tag=Py17XNL_0101318
Py17XNL_01	AUGUSTUS	CDS	344145	344193	1	-	1	ID=Py17XNL_0101318.1-CDS4;Parent=Py17XNL_0101318.1;Name=Py17XNL_0101318.1-p1;transcript_id=Py17XNL_0101318.1;gene_name=conserved Plasmodium protein;locus_tag=Py17XNL_0101318;protein_id=Py17XNL_0101318.1-p1;product=conserved Plasmodium protein, unknown function
Py17XNL_01	AUGUSTUS	exon	344145	344193	.	-	.	ID=Py17XNL_0101318.1-exon4;Parent=Py17XNL_0101318.1;Name=Py17XNL_0101318.1-exon4;transcript_id=Py17XNL_0101318.1;gene_name=conserved Plasmodium protein;locus_tag=Py17XNL_0101318;protein_id=Py17XNL_0101318.1-p1;product=conserved Plasmodium protein, unknown function
Py17XNL_01	AUGUSTUS	intron	344194	344281	1	-	.	ID=Py17XNL_0101318.1-intron4;Parent=Py17XNL_0101318.1;Name=Py17XNL_0101318.1-intron4;transcript_id=Py17XNL_0101318.1;gene_name=conserved Plasmodium protein;locus_tag=Py17XNL_0101318
Py17XNL_01	AUGUSTUS	CDS	344282	344334	1	-	0	ID=Py17XNL_0101318.1-CDS5;Parent=Py17XNL_0101318.1;Name=Py17XNL_0101318.1-p1;transcript_id=Py17XNL_0101318.1;gene_name=conserved Plasmodium protein;locus_tag=Py17XNL_0101318;protein_id=Py17XNL_0101318.1-p1;product=conserved Plasmodium protein, unknown function
Py17XNL_01	AUGUSTUS	exon	344282	344385	.	-	.	ID=Py17XNL_0101318.1-exon5;Parent=Py17XNL_0101318.1;Name=Py17XNL_0101318.1-exon5;transcript_id=Py17XNL_0101318.1;gene_name=conserved Plasmodium protein;locus_tag=Py17XNL_0101318;protein_id=Py17XNL_0101318.1-p1;product=conserved Plasmodium protein, unknown function
Py17XNL_01	AUGUSTUS	start_codon	344332	344334	.	-	0	ID=Py17XNL_0101318.1-start1;Parent=Py17XNL_0101318.1;Name=Py17XNL_0101318.1-start1;transcript_id=Py17XNL_0101318.1;gene_name=conserved Plasmodium protein;locus_tag=Py17XNL_0101318
Py17XNL_01	AUGUSTUS	five_prime_UTR	344335	344385	0.59	-	.	ID=Py17XNL_0101318.1-5UTR1;Parent=Py17XNL_0101318.1;Name=Py17XNL_0101318.1-5UTR1;transcript_id=Py17XNL_0101318.1;gene_name=conserved Plasmodium protein;locus_tag=Py17XNL_0101318
Py17XNL_01	AUGUSTUS	transcription_start_site	344385	344385	.	-	.	ID=Py17XNL_0101318.1-tss1;Parent=Py17XNL_0101318.1;Name=Py17XNL_0101318.1-tss1;transcript_id=Py17XNL_0101318.1;gene_name=conserved Plasmodium protein;locus_tag=Py17XNL_0101318
###
Py17XNL_01	AUGUSTUS	gene	345314	348275	0.16	-	.	ID=Py17XNL_0101319;gene_id=Py17XNL_0101319;gene_name=Py17XNL_0101319;Name=PTB;best_match=PY17X_0106700.1-p1;query_coverage=99.0;percentage_identity=100.0;locus_tag=Py17XNL_0101319
Py17XNL_01	AUGUSTUS	mRNA	345314	348275	0.16	-	.	ID=Py17XNL_0101319.1;Parent=Py17XNL_0101319;transcript_id=Py17XNL_0101319.1;gene_name=Py17XNL_0101319;Name=PTB.1;best_match=PY17X_0106700.1-p1;query_coverage=99.0;percentage_identity=100.0;locus_tag=Py17XNL_0101319;protein_id=Py17XNL_0101319.1-p1;product=polypyrimidine tract-binding protein, putative
Py17XNL_01	AUGUSTUS	transcription_end_site	345314	345314	.	-	.	ID=Py17XNL_0101319.1-tts1;Parent=Py17XNL_0101319.1;Name=Py17XNL_0101319.1-tts1;transcript_id=Py17XNL_0101319.1;gene_name=PTB;locus_tag=Py17XNL_0101319
Py17XNL_01	AUGUSTUS	three_prime_UTR	345314	345355	0.26	-	.	ID=Py17XNL_0101319.1-3UTR1;Parent=Py17XNL_0101319.1;Name=Py17XNL_0101319.1-3UTR1;transcript_id=Py17XNL_0101319.1;gene_name=PTB;locus_tag=Py17XNL_0101319
Py17XNL_01	AUGUSTUS	exon	345314	345442	.	-	.	ID=Py17XNL_0101319.1-exon1;Parent=Py17XNL_0101319.1;Name=Py17XNL_0101319.1-exon1;transcript_id=Py17XNL_0101319.1;gene_name=PTB;locus_tag=Py17XNL_0101319;protein_id=Py17XNL_0101319.1-p1;product=polypyrimidine tract-binding protein, putative
Py17XNL_01	AUGUSTUS	stop_codon	345356	345358	.	-	0	ID=Py17XNL_0101319.1-stop1;Parent=Py17XNL_0101319.1;Name=Py17XNL_0101319.1-stop1;transcript_id=Py17XNL_0101319.1;gene_name=PTB;locus_tag=Py17XNL_0101319
Py17XNL_01	AUGUSTUS	CDS	345356	345442	1	-	0	ID=Py17XNL_0101319.1-CDS1;Parent=Py17XNL_0101319.1;Name=Py17XNL_0101319.1-p1;transcript_id=Py17XNL_0101319.1;gene_name=PTB;locus_tag=Py17XNL_0101319;protein_id=Py17XNL_0101319.1-p1;product=polypyrimidine tract-binding protein, putative
Py17XNL_01	AUGUSTUS	intron	345443	345575	1	-	.	ID=Py17XNL_0101319.1-intron1;Parent=Py17XNL_0101319.1;Name=Py17XNL_0101319.1-intron1;transcript_id=Py17XNL_0101319.1;gene_name=PTB;locus_tag=Py17XNL_0101319
Py17XNL_01	AUGUSTUS	CDS	345576	345779	1	-	0	ID=Py17XNL_0101319.1-CDS2;Parent=Py17XNL_0101319.1;Name=Py17XNL_0101319.1-p1;transcript_id=Py17XNL_0101319.1;gene_name=PTB;locus_tag=Py17XNL_0101319;protein_id=Py17XNL_0101319.1-p1;product=polypyrimidine tract-binding protein, putative
Py17XNL_01	AUGUSTUS	exon	345576	345779	.	-	.	ID=Py17XNL_0101319.1-exon2;Parent=Py17XNL_0101319.1;Name=Py17XNL_0101319.1-exon2;transcript_id=Py17XNL_0101319.1;gene_name=PTB;locus_tag=Py17XNL_0101319;protein_id=Py17XNL_0101319.1-p1;product=polypyrimidine tract-binding protein, putative
Py17XNL_01	AUGUSTUS	intron	345780	346010	1	-	.	ID=Py17XNL_0101319.1-intron2;Parent=Py17XNL_0101319.1;Name=Py17XNL_0101319.1-intron2;transcript_id=Py17XNL_0101319.1;gene_name=PTB;locus_tag=Py17XNL_0101319
Py17XNL_01	AUGUSTUS	CDS	346011	346268	1	-	0	ID=Py17XNL_0101319.1-CDS3;Parent=Py17XNL_0101319.1;Name=Py17XNL_0101319.1-p1;transcript_id=Py17XNL_0101319.1;gene_name=PTB;locus_tag=Py17XNL_0101319;protein_id=Py17XNL_0101319.1-p1;product=polypyrimidine tract-binding protein, putative
Py17XNL_01	AUGUSTUS	exon	346011	346268	.	-	.	ID=Py17XNL_0101319.1-exon3;Parent=Py17XNL_0101319.1;Name=Py17XNL_0101319.1-exon3;transcript_id=Py17XNL_0101319.1;gene_name=PTB;locus_tag=Py17XNL_0101319;protein_id=Py17XNL_0101319.1-p1;product=polypyrimidine tract-binding protein, putative
Py17XNL_01	AUGUSTUS	intron	346269	346413	1	-	.	ID=Py17XNL_0101319.1-intron3;Parent=Py17XNL_0101319.1;Name=Py17XNL_0101319.1-intron3;transcript_id=Py17XNL_0101319.1;gene_name=PTB;locus_tag=Py17XNL_0101319
Py17XNL_01	AUGUSTUS	CDS	346414	346550	1	-	2	ID=Py17XNL_0101319.1-CDS4;Parent=Py17XNL_0101319.1;Name=Py17XNL_0101319.1-p1;transcript_id=Py17XNL_0101319.1;gene_name=PTB;locus_tag=Py17XNL_0101319;protein_id=Py17XNL_0101319.1-p1;product=polypyrimidine tract-binding protein, putative
Py17XNL_01	AUGUSTUS	exon	346414	346550	.	-	.	ID=Py17XNL_0101319.1-exon4;Parent=Py17XNL_0101319.1;Name=Py17XNL_0101319.1-exon4;transcript_id=Py17XNL_0101319.1;gene_name=PTB;locus_tag=Py17XNL_0101319;protein_id=Py17XNL_0101319.1-p1;product=polypyrimidine tract-binding protein, putative
Py17XNL_01	AUGUSTUS	intron	346551	346672	1	-	.	ID=Py17XNL_0101319.1-intron4;Parent=Py17XNL_0101319.1;Name=Py17XNL_0101319.1-intron4;transcript_id=Py17XNL_0101319.1;gene_name=PTB;locus_tag=Py17XNL_0101319
Py17XNL_01	AUGUSTUS	CDS	346673	348092	0.91	-	0	ID=Py17XNL_0101319.1-CDS5;Parent=Py17XNL_0101319.1;Name=Py17XNL_0101319.1-p1;transcript_id=Py17XNL_0101319.1;gene_name=PTB;locus_tag=Py17XNL_0101319;protein_id=Py17XNL_0101319.1-p1;product=polypyrimidine tract-binding protein, putative
Py17XNL_01	AUGUSTUS	exon	346673	348275	.	-	.	ID=Py17XNL_0101319.1-exon5;Parent=Py17XNL_0101319.1;Name=Py17XNL_0101319.1-exon5;transcript_id=Py17XNL_0101319.1;gene_name=PTB;locus_tag=Py17XNL_0101319;protein_id=Py17XNL_0101319.1-p1;product=polypyrimidine tract-binding protein, putative
Py17XNL_01	AUGUSTUS	start_codon	348090	348092	.	-	0	ID=Py17XNL_0101319.1-start1;Parent=Py17XNL_0101319.1;Name=Py17XNL_0101319.1-start1;transcript_id=Py17XNL_0101319.1;gene_name=PTB;locus_tag=Py17XNL_0101319
Py17XNL_01	AUGUSTUS	five_prime_UTR	348093	348275	0.57	-	.	ID=Py17XNL_0101319.1-5UTR1;Parent=Py17XNL_0101319.1;Name=Py17XNL_0101319.1-5UTR1;transcript_id=Py17XNL_0101319.1;gene_name=PTB;locus_tag=Py17XNL_0101319
Py17XNL_01	AUGUSTUS	transcription_start_site	348275	348275	.	-	.	ID=Py17XNL_0101319.1-tss1;Parent=Py17XNL_0101319.1;Name=Py17XNL_0101319.1-tss1;transcript_id=Py17XNL_0101319.1;gene_name=PTB;locus_tag=Py17XNL_0101319
###
Py17XNL_01	AUGUSTUS	gene	350088	356355	0.13	-	.	ID=Py17XNL_0101320;gene_id=Py17XNL_0101320;gene_name=Py17XNL_0101320;Name=conserved Plasmodium protein;best_match=PY17X_0106800.1-p1;query_coverage=99.0;percentage_identity=99.688;locus_tag=Py17XNL_0101320
Py17XNL_01	AUGUSTUS	mRNA	350088	356355	0.13	-	.	ID=Py17XNL_0101320.1;Parent=Py17XNL_0101320;transcript_id=Py17XNL_0101320.1;gene_name=Py17XNL_0101320;Name=conserved Plasmodium protein.1;best_match=PY17X_0106800.1-p1;query_coverage=99.0;percentage_identity=99.688;locus_tag=Py17XNL_0101320;protein_id=Py17XNL_0101320.1-p1;product=conserved Plasmodium protein, unknown function
Py17XNL_01	AUGUSTUS	transcription_end_site	350088	350088	.	-	.	ID=Py17XNL_0101320.1-tts1;Parent=Py17XNL_0101320.1;Name=Py17XNL_0101320.1-tts1;transcript_id=Py17XNL_0101320.1;gene_name=conserved Plasmodium protein;locus_tag=Py17XNL_0101320
Py17XNL_01	AUGUSTUS	three_prime_UTR	350088	350198	0.14	-	.	ID=Py17XNL_0101320.1-3UTR1;Parent=Py17XNL_0101320.1;Name=Py17XNL_0101320.1-3UTR1;transcript_id=Py17XNL_0101320.1;gene_name=conserved Plasmodium protein;locus_tag=Py17XNL_0101320
Py17XNL_01	AUGUSTUS	exon	350088	350232	.	-	.	ID=Py17XNL_0101320.1-exon1;Parent=Py17XNL_0101320.1;Name=Py17XNL_0101320.1-exon1;transcript_id=Py17XNL_0101320.1;gene_name=conserved Plasmodium protein;locus_tag=Py17XNL_0101320;protein_id=Py17XNL_0101320.1-p1;product=conserved Plasmodium protein, unknown function
Py17XNL_01	AUGUSTUS	stop_codon	350199	350201	.	-	0	ID=Py17XNL_0101320.1-stop1;Parent=Py17XNL_0101320.1;Name=Py17XNL_0101320.1-stop1;transcript_id=Py17XNL_0101320.1;gene_name=conserved Plasmodium protein;locus_tag=Py17XNL_0101320
Py17XNL_01	AUGUSTUS	CDS	350199	350232	1	-	1	ID=Py17XNL_0101320.1-CDS1;Parent=Py17XNL_0101320.1;Name=Py17XNL_0101320.1-p1;transcript_id=Py17XNL_0101320.1;gene_name=conserved Plasmodium protein;locus_tag=Py17XNL_0101320;protein_id=Py17XNL_0101320.1-p1;product=conserved Plasmodium protein, unknown function
Py17XNL_01	AUGUSTUS	intron	350233	350433	1	-	.	ID=Py17XNL_0101320.1-intron1;Parent=Py17XNL_0101320.1;Name=Py17XNL_0101320.1-intron1;transcript_id=Py17XNL_0101320.1;gene_name=conserved Plasmodium protein;locus_tag=Py17XNL_0101320
Py17XNL_01	AUGUSTUS	CDS	350434	356147	1	-	0	ID=Py17XNL_0101320.1-CDS2;Parent=Py17XNL_0101320.1;Name=Py17XNL_0101320.1-p1;transcript_id=Py17XNL_0101320.1;gene_name=conserved Plasmodium protein;locus_tag=Py17XNL_0101320;protein_id=Py17XNL_0101320.1-p1;product=conserved Plasmodium protein, unknown function
Py17XNL_01	AUGUSTUS	exon	350434	356355	.	-	.	ID=Py17XNL_0101320.1-exon2;Parent=Py17XNL_0101320.1;Name=Py17XNL_0101320.1-exon2;transcript_id=Py17XNL_0101320.1;gene_name=conserved Plasmodium protein;locus_tag=Py17XNL_0101320;protein_id=Py17XNL_0101320.1-p1;product=conserved Plasmodium protein, unknown function
Py17XNL_01	AUGUSTUS	start_codon	356145	356147	.	-	0	ID=Py17XNL_0101320.1-start1;Parent=Py17XNL_0101320.1;Name=Py17XNL_0101320.1-start1;transcript_id=Py17XNL_0101320.1;gene_name=conserved Plasmodium protein;locus_tag=Py17XNL_0101320
Py17XNL_01	AUGUSTUS	five_prime_UTR	356148	356355	0.95	-	.	ID=Py17XNL_0101320.1-5UTR1;Parent=Py17XNL_0101320.1;Name=Py17XNL_0101320.1-5UTR1;transcript_id=Py17XNL_0101320.1;gene_name=conserved Plasmodium protein;locus_tag=Py17XNL_0101320
Py17XNL_01	AUGUSTUS	transcription_start_site	356355	356355	.	-	.	ID=Py17XNL_0101320.1-tss1;Parent=Py17XNL_0101320.1;Name=Py17XNL_0101320.1-tss1;transcript_id=Py17XNL_0101320.1;gene_name=conserved Plasmodium protein;locus_tag=Py17XNL_0101320
###
Py17XNL_01	AUGUSTUS	gene	359036	363648	0.18	+	.	ID=Py17XNL_0101321;gene_id=Py17XNL_0101321;gene_name=Py17XNL_0101321;Name=coatomer alpha subunit;best_match=PY17X_0106900.1-p1;query_coverage=99.0;percentage_identity=100.0;locus_tag=Py17XNL_0101321
Py17XNL_01	AUGUSTUS	mRNA	359036	363648	0.18	+	.	ID=Py17XNL_0101321.1;Parent=Py17XNL_0101321;transcript_id=Py17XNL_0101321.1;gene_name=Py17XNL_0101321;Name=coatomer alpha subunit.1;best_match=PY17X_0106900.1-p1;query_coverage=99.0;percentage_identity=100.0;locus_tag=Py17XNL_0101321;protein_id=Py17XNL_0101321.1-p1;product=coatomer alpha subunit, putative
Py17XNL_01	AUGUSTUS	transcription_start_site	359036	359036	.	+	.	ID=Py17XNL_0101321.1-tss1;Parent=Py17XNL_0101321.1;Name=Py17XNL_0101321.1-tss1;transcript_id=Py17XNL_0101321.1;gene_name=coatomer alpha subunit;locus_tag=Py17XNL_0101321
Py17XNL_01	AUGUSTUS	five_prime_UTR	359036	359062	0.52	+	.	ID=Py17XNL_0101321.1-5UTR1;Parent=Py17XNL_0101321.1;Name=Py17XNL_0101321.1-5UTR1;transcript_id=Py17XNL_0101321.1;gene_name=coatomer alpha subunit;locus_tag=Py17XNL_0101321
Py17XNL_01	AUGUSTUS	exon	359036	362881	.	+	.	ID=Py17XNL_0101321.1-exon1;Parent=Py17XNL_0101321.1;Name=Py17XNL_0101321.1-exon1;transcript_id=Py17XNL_0101321.1;gene_name=coatomer alpha subunit;locus_tag=Py17XNL_0101321;protein_id=Py17XNL_0101321.1-p1;product=coatomer alpha subunit, putative
Py17XNL_01	AUGUSTUS	start_codon	359063	359065	.	+	0	ID=Py17XNL_0101321.1-start1;Parent=Py17XNL_0101321.1;Name=Py17XNL_0101321.1-start1;transcript_id=Py17XNL_0101321.1;gene_name=coatomer alpha subunit;locus_tag=Py17XNL_0101321
Py17XNL_01	AUGUSTUS	CDS	359063	362881	1	+	0	ID=Py17XNL_0101321.1-CDS1;Parent=Py17XNL_0101321.1;Name=Py17XNL_0101321.1-p1;transcript_id=Py17XNL_0101321.1;gene_name=coatomer alpha subunit;locus_tag=Py17XNL_0101321;protein_id=Py17XNL_0101321.1-p1;product=coatomer alpha subunit, putative
Py17XNL_01	AUGUSTUS	intron	362882	363034	1	+	.	ID=Py17XNL_0101321.1-intron1;Parent=Py17XNL_0101321.1;Name=Py17XNL_0101321.1-intron1;transcript_id=Py17XNL_0101321.1;gene_name=coatomer alpha subunit;locus_tag=Py17XNL_0101321
Py17XNL_01	AUGUSTUS	CDS	363035	363176	1	+	0	ID=Py17XNL_0101321.1-CDS2;Parent=Py17XNL_0101321.1;Name=Py17XNL_0101321.1-p1;transcript_id=Py17XNL_0101321.1;gene_name=coatomer alpha subunit;locus_tag=Py17XNL_0101321;protein_id=Py17XNL_0101321.1-p1;product=coatomer alpha subunit, putative
Py17XNL_01	AUGUSTUS	exon	363035	363176	.	+	.	ID=Py17XNL_0101321.1-exon2;Parent=Py17XNL_0101321.1;Name=Py17XNL_0101321.1-exon2;transcript_id=Py17XNL_0101321.1;gene_name=coatomer alpha subunit;locus_tag=Py17XNL_0101321;protein_id=Py17XNL_0101321.1-p1;product=coatomer alpha subunit, putative
Py17XNL_01	AUGUSTUS	intron	363177	363273	1	+	.	ID=Py17XNL_0101321.1-intron2;Parent=Py17XNL_0101321.1;Name=Py17XNL_0101321.1-intron2;transcript_id=Py17XNL_0101321.1;gene_name=coatomer alpha subunit;locus_tag=Py17XNL_0101321
Py17XNL_01	AUGUSTUS	CDS	363274	363419	1	+	2	ID=Py17XNL_0101321.1-CDS3;Parent=Py17XNL_0101321.1;Name=Py17XNL_0101321.1-p1;transcript_id=Py17XNL_0101321.1;gene_name=coatomer alpha subunit;locus_tag=Py17XNL_0101321;protein_id=Py17XNL_0101321.1-p1;product=coatomer alpha subunit, putative
Py17XNL_01	AUGUSTUS	exon	363274	363419	.	+	.	ID=Py17XNL_0101321.1-exon3;Parent=Py17XNL_0101321.1;Name=Py17XNL_0101321.1-exon3;transcript_id=Py17XNL_0101321.1;gene_name=coatomer alpha subunit;locus_tag=Py17XNL_0101321;protein_id=Py17XNL_0101321.1-p1;product=coatomer alpha subunit, putative
Py17XNL_01	AUGUSTUS	intron	363420	363535	1	+	.	ID=Py17XNL_0101321.1-intron3;Parent=Py17XNL_0101321.1;Name=Py17XNL_0101321.1-intron3;transcript_id=Py17XNL_0101321.1;gene_name=coatomer alpha subunit;locus_tag=Py17XNL_0101321
Py17XNL_01	AUGUSTUS	CDS	363536	363571	1	+	0	ID=Py17XNL_0101321.1-CDS4;Parent=Py17XNL_0101321.1;Name=Py17XNL_0101321.1-p1;transcript_id=Py17XNL_0101321.1;gene_name=coatomer alpha subunit;locus_tag=Py17XNL_0101321;protein_id=Py17XNL_0101321.1-p1;product=coatomer alpha subunit, putative
Py17XNL_01	AUGUSTUS	exon	363536	363648	.	+	.	ID=Py17XNL_0101321.1-exon4;Parent=Py17XNL_0101321.1;Name=Py17XNL_0101321.1-exon4;transcript_id=Py17XNL_0101321.1;gene_name=coatomer alpha subunit;locus_tag=Py17XNL_0101321;protein_id=Py17XNL_0101321.1-p1;product=coatomer alpha subunit, putative
Py17XNL_01	AUGUSTUS	stop_codon	363569	363571	.	+	0	ID=Py17XNL_0101321.1-stop1;Parent=Py17XNL_0101321.1;Name=Py17XNL_0101321.1-stop1;transcript_id=Py17XNL_0101321.1;gene_name=coatomer alpha subunit;locus_tag=Py17XNL_0101321
Py17XNL_01	AUGUSTUS	three_prime_UTR	363572	363648	0.3	+	.	ID=Py17XNL_0101321.1-3UTR1;Parent=Py17XNL_0101321.1;Name=Py17XNL_0101321.1-3UTR1;transcript_id=Py17XNL_0101321.1;gene_name=coatomer alpha subunit;locus_tag=Py17XNL_0101321
Py17XNL_01	AUGUSTUS	transcription_end_site	363648	363648	.	+	.	ID=Py17XNL_0101321.1-tts1;Parent=Py17XNL_0101321.1;Name=Py17XNL_0101321.1-tts1;transcript_id=Py17XNL_0101321.1;gene_name=coatomer alpha subunit;locus_tag=Py17XNL_0101321
###
Py17XNL_01	AUGUSTUS	gene	364493	365455	0.2	-	.	ID=Py17XNL_0101322;gene_id=Py17XNL_0101322;gene_name=Py17XNL_0101322;Name=GLP2;best_match=PY17X_0107000.1-p1;query_coverage=99.0;percentage_identity=100.0;locus_tag=Py17XNL_0101322
Py17XNL_01	AUGUSTUS	mRNA	364493	365455	0.2	-	.	ID=Py17XNL_0101322.1;Parent=Py17XNL_0101322;transcript_id=Py17XNL_0101322.1;gene_name=Py17XNL_0101322;Name=GLP2.1;best_match=PY17X_0107000.1-p1;query_coverage=99.0;percentage_identity=100.0;locus_tag=Py17XNL_0101322;protein_id=Py17XNL_0101322.1-p1;product=glutaredoxin-like protein
Py17XNL_01	AUGUSTUS	transcription_end_site	364493	364493	.	-	.	ID=Py17XNL_0101322.1-tts1;Parent=Py17XNL_0101322.1;Name=Py17XNL_0101322.1-tts1;transcript_id=Py17XNL_0101322.1;gene_name=GLP2;locus_tag=Py17XNL_0101322
Py17XNL_01	AUGUSTUS	three_prime_UTR	364493	364621	0.35	-	.	ID=Py17XNL_0101322.1-3UTR1;Parent=Py17XNL_0101322.1;Name=Py17XNL_0101322.1-3UTR1;transcript_id=Py17XNL_0101322.1;gene_name=GLP2;locus_tag=Py17XNL_0101322
Py17XNL_01	AUGUSTUS	exon	364493	365455	.	-	.	ID=Py17XNL_0101322.1-exon1;Parent=Py17XNL_0101322.1;Name=Py17XNL_0101322.1-exon1;transcript_id=Py17XNL_0101322.1;gene_name=GLP2;locus_tag=Py17XNL_0101322;protein_id=Py17XNL_0101322.1-p1;product=glutaredoxin-like protein
Py17XNL_01	AUGUSTUS	stop_codon	364622	364624	.	-	0	ID=Py17XNL_0101322.1-stop1;Parent=Py17XNL_0101322.1;Name=Py17XNL_0101322.1-stop1;transcript_id=Py17XNL_0101322.1;gene_name=GLP2;locus_tag=Py17XNL_0101322
Py17XNL_01	AUGUSTUS	CDS	364622	365272	1	-	0	ID=Py17XNL_0101322.1-CDS1;Parent=Py17XNL_0101322.1;Name=Py17XNL_0101322.1-p1;transcript_id=Py17XNL_0101322.1;gene_name=GLP2;locus_tag=Py17XNL_0101322;protein_id=Py17XNL_0101322.1-p1;product=glutaredoxin-like protein
Py17XNL_01	AUGUSTUS	start_codon	365270	365272	.	-	0	ID=Py17XNL_0101322.1-start1;Parent=Py17XNL_0101322.1;Name=Py17XNL_0101322.1-start1;transcript_id=Py17XNL_0101322.1;gene_name=GLP2;locus_tag=Py17XNL_0101322
Py17XNL_01	AUGUSTUS	five_prime_UTR	365273	365455	0.57	-	.	ID=Py17XNL_0101322.1-5UTR1;Parent=Py17XNL_0101322.1;Name=Py17XNL_0101322.1-5UTR1;transcript_id=Py17XNL_0101322.1;gene_name=GLP2;locus_tag=Py17XNL_0101322
Py17XNL_01	AUGUSTUS	transcription_start_site	365455	365455	.	-	.	ID=Py17XNL_0101322.1-tss1;Parent=Py17XNL_0101322.1;Name=Py17XNL_0101322.1-tss1;transcript_id=Py17XNL_0101322.1;gene_name=GLP2;locus_tag=Py17XNL_0101322
###
Py17XNL_01	AUGUSTUS	gene	367536	370472	0.08	+	.	ID=Py17XNL_0101323;gene_id=Py17XNL_0101323;gene_name=Py17XNL_0101323;Name=translation initiation factor IF-2;best_match=PY17X_0107100.1-p1;query_coverage=99.0;percentage_identity=97.868;locus_tag=Py17XNL_0101323
Py17XNL_01	AUGUSTUS	mRNA	367536	370472	0.08	+	.	ID=Py17XNL_0101323.1;Parent=Py17XNL_0101323;transcript_id=Py17XNL_0101323.1;gene_name=Py17XNL_0101323;Name=translation initiation factor IF-2.1;best_match=PY17X_0107100.1-p1;query_coverage=99.0;percentage_identity=97.868;locus_tag=Py17XNL_0101323;protein_id=Py17XNL_0101323.1-p1;product=translation initiation factor IF-2, putative
Py17XNL_01	AUGUSTUS	transcription_start_site	367536	367536	.	+	.	ID=Py17XNL_0101323.1-tss1;Parent=Py17XNL_0101323.1;Name=Py17XNL_0101323.1-tss1;transcript_id=Py17XNL_0101323.1;gene_name=translation initiation factor IF-2;locus_tag=Py17XNL_0101323
Py17XNL_01	AUGUSTUS	five_prime_UTR	367536	367581	0.51	+	.	ID=Py17XNL_0101323.1-5UTR1;Parent=Py17XNL_0101323.1;Name=Py17XNL_0101323.1-5UTR1;transcript_id=Py17XNL_0101323.1;gene_name=translation initiation factor IF-2;locus_tag=Py17XNL_0101323
Py17XNL_01	AUGUSTUS	exon	367536	367949	.	+	.	ID=Py17XNL_0101323.1-exon1;Parent=Py17XNL_0101323.1;Name=Py17XNL_0101323.1-exon1;transcript_id=Py17XNL_0101323.1;gene_name=translation initiation factor IF-2;locus_tag=Py17XNL_0101323;protein_id=Py17XNL_0101323.1-p1;product=translation initiation factor IF-2, putative
Py17XNL_01	AUGUSTUS	start_codon	367582	367584	.	+	0	ID=Py17XNL_0101323.1-start1;Parent=Py17XNL_0101323.1;Name=Py17XNL_0101323.1-start1;transcript_id=Py17XNL_0101323.1;gene_name=translation initiation factor IF-2;locus_tag=Py17XNL_0101323
Py17XNL_01	AUGUSTUS	CDS	367582	367949	0.97	+	0	ID=Py17XNL_0101323.1-CDS1;Parent=Py17XNL_0101323.1;Name=Py17XNL_0101323.1-p1;transcript_id=Py17XNL_0101323.1;gene_name=translation initiation factor IF-2;locus_tag=Py17XNL_0101323;protein_id=Py17XNL_0101323.1-p1;product=translation initiation factor IF-2, putative
Py17XNL_01	AUGUSTUS	intron	367950	367989	0.97	+	.	ID=Py17XNL_0101323.1-intron1;Parent=Py17XNL_0101323.1;Name=Py17XNL_0101323.1-intron1;transcript_id=Py17XNL_0101323.1;gene_name=translation initiation factor IF-2;locus_tag=Py17XNL_0101323
Py17XNL_01	AUGUSTUS	CDS	367990	370399	0.97	+	1	ID=Py17XNL_0101323.1-CDS2;Parent=Py17XNL_0101323.1;Name=Py17XNL_0101323.1-p1;transcript_id=Py17XNL_0101323.1;gene_name=translation initiation factor IF-2;locus_tag=Py17XNL_0101323;protein_id=Py17XNL_0101323.1-p1;product=translation initiation factor IF-2, putative
Py17XNL_01	AUGUSTUS	exon	367990	370472	.	+	.	ID=Py17XNL_0101323.1-exon2;Parent=Py17XNL_0101323.1;Name=Py17XNL_0101323.1-exon2;transcript_id=Py17XNL_0101323.1;gene_name=translation initiation factor IF-2;locus_tag=Py17XNL_0101323;protein_id=Py17XNL_0101323.1-p1;product=translation initiation factor IF-2, putative
Py17XNL_01	AUGUSTUS	stop_codon	370397	370399	.	+	0	ID=Py17XNL_0101323.1-stop1;Parent=Py17XNL_0101323.1;Name=Py17XNL_0101323.1-stop1;transcript_id=Py17XNL_0101323.1;gene_name=translation initiation factor IF-2;locus_tag=Py17XNL_0101323
Py17XNL_01	AUGUSTUS	three_prime_UTR	370400	370472	0.19	+	.	ID=Py17XNL_0101323.1-3UTR1;Parent=Py17XNL_0101323.1;Name=Py17XNL_0101323.1-3UTR1;transcript_id=Py17XNL_0101323.1;gene_name=translation initiation factor IF-2;locus_tag=Py17XNL_0101323
Py17XNL_01	AUGUSTUS	transcription_end_site	370472	370472	.	+	.	ID=Py17XNL_0101323.1-tts1;Parent=Py17XNL_0101323.1;Name=Py17XNL_0101323.1-tts1;transcript_id=Py17XNL_0101323.1;gene_name=translation initiation factor IF-2;locus_tag=Py17XNL_0101323
###
Py17XNL_01	AUGUSTUS	gene	371336	374479	0.19	+	.	ID=Py17XNL_0101324;gene_id=Py17XNL_0101324;gene_name=Py17XNL_0101324;Name=MYND-type zinc finger protein;best_match=PY17X_0107200.1-p1;query_coverage=99.0;percentage_identity=96.364;locus_tag=Py17XNL_0101324
Py17XNL_01	AUGUSTUS	mRNA	371336	374479	0.19	+	.	ID=Py17XNL_0101324.1;Parent=Py17XNL_0101324;transcript_id=Py17XNL_0101324.1;gene_name=Py17XNL_0101324;Name=MYND-type zinc finger protein.1;best_match=PY17X_0107200.1-p1;query_coverage=99.0;percentage_identity=96.364;locus_tag=Py17XNL_0101324;protein_id=Py17XNL_0101324.1-p1;product=MYND-type zinc finger protein, putative
Py17XNL_01	AUGUSTUS	transcription_start_site	371336	371336	.	+	.	ID=Py17XNL_0101324.1-tss1;Parent=Py17XNL_0101324.1;Name=Py17XNL_0101324.1-tss1;transcript_id=Py17XNL_0101324.1;gene_name=MYND-type zinc finger protein;locus_tag=Py17XNL_0101324
Py17XNL_01	AUGUSTUS	five_prime_UTR	371336	371355	0.65	+	.	ID=Py17XNL_0101324.1-5UTR1;Parent=Py17XNL_0101324.1;Name=Py17XNL_0101324.1-5UTR1;transcript_id=Py17XNL_0101324.1;gene_name=MYND-type zinc finger protein;locus_tag=Py17XNL_0101324
Py17XNL_01	AUGUSTUS	exon	371336	371369	.	+	.	ID=Py17XNL_0101324.1-exon1;Parent=Py17XNL_0101324.1;Name=Py17XNL_0101324.1-exon1;transcript_id=Py17XNL_0101324.1;gene_name=MYND-type zinc finger protein;locus_tag=Py17XNL_0101324;protein_id=Py17XNL_0101324.1-p1;product=MYND-type zinc finger protein, putative
Py17XNL_01	AUGUSTUS	start_codon	371356	371358	.	+	0	ID=Py17XNL_0101324.1-start1;Parent=Py17XNL_0101324.1;Name=Py17XNL_0101324.1-start1;transcript_id=Py17XNL_0101324.1;gene_name=MYND-type zinc finger protein;locus_tag=Py17XNL_0101324
Py17XNL_01	AUGUSTUS	CDS	371356	371369	0.7	+	0	ID=Py17XNL_0101324.1-CDS1;Parent=Py17XNL_0101324.1;Name=Py17XNL_0101324.1-p1;transcript_id=Py17XNL_0101324.1;gene_name=MYND-type zinc finger protein;locus_tag=Py17XNL_0101324;protein_id=Py17XNL_0101324.1-p1;product=MYND-type zinc finger protein, putative
Py17XNL_01	AUGUSTUS	intron	371370	371488	0.88	+	.	ID=Py17XNL_0101324.1-intron1;Parent=Py17XNL_0101324.1;Name=Py17XNL_0101324.1-intron1;transcript_id=Py17XNL_0101324.1;gene_name=MYND-type zinc finger protein;locus_tag=Py17XNL_0101324
Py17XNL_01	AUGUSTUS	CDS	371489	371597	0.89	+	1	ID=Py17XNL_0101324.1-CDS2;Parent=Py17XNL_0101324.1;Name=Py17XNL_0101324.1-p1;transcript_id=Py17XNL_0101324.1;gene_name=MYND-type zinc finger protein;locus_tag=Py17XNL_0101324;protein_id=Py17XNL_0101324.1-p1;product=MYND-type zinc finger protein, putative
Py17XNL_01	AUGUSTUS	exon	371489	371597	.	+	.	ID=Py17XNL_0101324.1-exon2;Parent=Py17XNL_0101324.1;Name=Py17XNL_0101324.1-exon2;transcript_id=Py17XNL_0101324.1;gene_name=MYND-type zinc finger protein;locus_tag=Py17XNL_0101324;protein_id=Py17XNL_0101324.1-p1;product=MYND-type zinc finger protein, putative
Py17XNL_01	AUGUSTUS	intron	371598	371735	0.9	+	.	ID=Py17XNL_0101324.1-intron2;Parent=Py17XNL_0101324.1;Name=Py17XNL_0101324.1-intron2;transcript_id=Py17XNL_0101324.1;gene_name=MYND-type zinc finger protein;locus_tag=Py17XNL_0101324
Py17XNL_01	AUGUSTUS	CDS	371736	371900	1	+	0	ID=Py17XNL_0101324.1-CDS3;Parent=Py17XNL_0101324.1;Name=Py17XNL_0101324.1-p1;transcript_id=Py17XNL_0101324.1;gene_name=MYND-type zinc finger protein;locus_tag=Py17XNL_0101324;protein_id=Py17XNL_0101324.1-p1;product=MYND-type zinc finger protein, putative
Py17XNL_01	AUGUSTUS	exon	371736	371900	.	+	.	ID=Py17XNL_0101324.1-exon3;Parent=Py17XNL_0101324.1;Name=Py17XNL_0101324.1-exon3;transcript_id=Py17XNL_0101324.1;gene_name=MYND-type zinc finger protein;locus_tag=Py17XNL_0101324;protein_id=Py17XNL_0101324.1-p1;product=MYND-type zinc finger protein, putative
Py17XNL_01	AUGUSTUS	intron	371901	372009	0.99	+	.	ID=Py17XNL_0101324.1-intron3;Parent=Py17XNL_0101324.1;Name=Py17XNL_0101324.1-intron3;transcript_id=Py17XNL_0101324.1;gene_name=MYND-type zinc finger protein;locus_tag=Py17XNL_0101324
Py17XNL_01	AUGUSTUS	CDS	372010	372143	0.92	+	0	ID=Py17XNL_0101324.1-CDS4;Parent=Py17XNL_0101324.1;Name=Py17XNL_0101324.1-p1;transcript_id=Py17XNL_0101324.1;gene_name=MYND-type zinc finger protein;locus_tag=Py17XNL_0101324;protein_id=Py17XNL_0101324.1-p1;product=MYND-type zinc finger protein, putative
Py17XNL_01	AUGUSTUS	exon	372010	372143	.	+	.	ID=Py17XNL_0101324.1-exon4;Parent=Py17XNL_0101324.1;Name=Py17XNL_0101324.1-exon4;transcript_id=Py17XNL_0101324.1;gene_name=MYND-type zinc finger protein;locus_tag=Py17XNL_0101324;protein_id=Py17XNL_0101324.1-p1;product=MYND-type zinc finger protein, putative
Py17XNL_01	AUGUSTUS	intron	372144	372264	0.93	+	.	ID=Py17XNL_0101324.1-intron4;Parent=Py17XNL_0101324.1;Name=Py17XNL_0101324.1-intron4;transcript_id=Py17XNL_0101324.1;gene_name=MYND-type zinc finger protein;locus_tag=Py17XNL_0101324
Py17XNL_01	AUGUSTUS	CDS	372265	372316	1	+	1	ID=Py17XNL_0101324.1-CDS5;Parent=Py17XNL_0101324.1;Name=Py17XNL_0101324.1-p1;transcript_id=Py17XNL_0101324.1;gene_name=MYND-type zinc finger protein;locus_tag=Py17XNL_0101324;protein_id=Py17XNL_0101324.1-p1;product=MYND-type zinc finger protein, putative
Py17XNL_01	AUGUSTUS	exon	372265	372316	.	+	.	ID=Py17XNL_0101324.1-exon5;Parent=Py17XNL_0101324.1;Name=Py17XNL_0101324.1-exon5;transcript_id=Py17XNL_0101324.1;gene_name=MYND-type zinc finger protein;locus_tag=Py17XNL_0101324;protein_id=Py17XNL_0101324.1-p1;product=MYND-type zinc finger protein, putative
Py17XNL_01	AUGUSTUS	intron	372317	372426	1	+	.	ID=Py17XNL_0101324.1-intron5;Parent=Py17XNL_0101324.1;Name=Py17XNL_0101324.1-intron5;transcript_id=Py17XNL_0101324.1;gene_name=MYND-type zinc finger protein;locus_tag=Py17XNL_0101324
Py17XNL_01	AUGUSTUS	CDS	372427	372565	1	+	0	ID=Py17XNL_0101324.1-CDS6;Parent=Py17XNL_0101324.1;Name=Py17XNL_0101324.1-p1;transcript_id=Py17XNL_0101324.1;gene_name=MYND-type zinc finger protein;locus_tag=Py17XNL_0101324;protein_id=Py17XNL_0101324.1-p1;product=MYND-type zinc finger protein, putative
Py17XNL_01	AUGUSTUS	exon	372427	372565	.	+	.	ID=Py17XNL_0101324.1-exon6;Parent=Py17XNL_0101324.1;Name=Py17XNL_0101324.1-exon6;transcript_id=Py17XNL_0101324.1;gene_name=MYND-type zinc finger protein;locus_tag=Py17XNL_0101324;protein_id=Py17XNL_0101324.1-p1;product=MYND-type zinc finger protein, putative
Py17XNL_01	AUGUSTUS	intron	372566	372672	1	+	.	ID=Py17XNL_0101324.1-intron6;Parent=Py17XNL_0101324.1;Name=Py17XNL_0101324.1-intron6;transcript_id=Py17XNL_0101324.1;gene_name=MYND-type zinc finger protein;locus_tag=Py17XNL_0101324
Py17XNL_01	AUGUSTUS	CDS	372673	372748	1	+	2	ID=Py17XNL_0101324.1-CDS7;Parent=Py17XNL_0101324.1;Name=Py17XNL_0101324.1-p1;transcript_id=Py17XNL_0101324.1;gene_name=MYND-type zinc finger protein;locus_tag=Py17XNL_0101324;protein_id=Py17XNL_0101324.1-p1;product=MYND-type zinc finger protein, putative
Py17XNL_01	AUGUSTUS	exon	372673	372748	.	+	.	ID=Py17XNL_0101324.1-exon7;Parent=Py17XNL_0101324.1;Name=Py17XNL_0101324.1-exon7;transcript_id=Py17XNL_0101324.1;gene_name=MYND-type zinc finger protein;locus_tag=Py17XNL_0101324;protein_id=Py17XNL_0101324.1-p1;product=MYND-type zinc finger protein, putative
Py17XNL_01	AUGUSTUS	intron	372749	372856	1	+	.	ID=Py17XNL_0101324.1-intron7;Parent=Py17XNL_0101324.1;Name=Py17XNL_0101324.1-intron7;transcript_id=Py17XNL_0101324.1;gene_name=MYND-type zinc finger protein;locus_tag=Py17XNL_0101324
Py17XNL_01	AUGUSTUS	CDS	372857	372922	0.89	+	1	ID=Py17XNL_0101324.1-CDS8;Parent=Py17XNL_0101324.1;Name=Py17XNL_0101324.1-p1;transcript_id=Py17XNL_0101324.1;gene_name=MYND-type zinc finger protein;locus_tag=Py17XNL_0101324;protein_id=Py17XNL_0101324.1-p1;product=MYND-type zinc finger protein, putative
Py17XNL_01	AUGUSTUS	exon	372857	372922	.	+	.	ID=Py17XNL_0101324.1-exon8;Parent=Py17XNL_0101324.1;Name=Py17XNL_0101324.1-exon8;transcript_id=Py17XNL_0101324.1;gene_name=MYND-type zinc finger protein;locus_tag=Py17XNL_0101324;protein_id=Py17XNL_0101324.1-p1;product=MYND-type zinc finger protein, putative
Py17XNL_01	AUGUSTUS	intron	372923	373175	0.86	+	.	ID=Py17XNL_0101324.1-intron8;Parent=Py17XNL_0101324.1;Name=Py17XNL_0101324.1-intron8;transcript_id=Py17XNL_0101324.1;gene_name=MYND-type zinc finger protein;locus_tag=Py17XNL_0101324
Py17XNL_01	AUGUSTUS	CDS	373176	373215	1	+	1	ID=Py17XNL_0101324.1-CDS9;Parent=Py17XNL_0101324.1;Name=Py17XNL_0101324.1-p1;transcript_id=Py17XNL_0101324.1;gene_name=MYND-type zinc finger protein;locus_tag=Py17XNL_0101324;protein_id=Py17XNL_0101324.1-p1;product=MYND-type zinc finger protein, putative
Py17XNL_01	AUGUSTUS	exon	373176	373215	.	+	.	ID=Py17XNL_0101324.1-exon9;Parent=Py17XNL_0101324.1;Name=Py17XNL_0101324.1-exon9;transcript_id=Py17XNL_0101324.1;gene_name=MYND-type zinc finger protein;locus_tag=Py17XNL_0101324;protein_id=Py17XNL_0101324.1-p1;product=MYND-type zinc finger protein, putative
Py17XNL_01	AUGUSTUS	intron	373216	373372	1	+	.	ID=Py17XNL_0101324.1-intron9;Parent=Py17XNL_0101324.1;Name=Py17XNL_0101324.1-intron9;transcript_id=Py17XNL_0101324.1;gene_name=MYND-type zinc finger protein;locus_tag=Py17XNL_0101324
Py17XNL_01	AUGUSTUS	CDS	373373	373444	1	+	0	ID=Py17XNL_0101324.1-CDS10;Parent=Py17XNL_0101324.1;Name=Py17XNL_0101324.1-p1;transcript_id=Py17XNL_0101324.1;gene_name=MYND-type zinc finger protein;locus_tag=Py17XNL_0101324;protein_id=Py17XNL_0101324.1-p1;product=MYND-type zinc finger protein, putative
Py17XNL_01	AUGUSTUS	exon	373373	373444	.	+	.	ID=Py17XNL_0101324.1-exon10;Parent=Py17XNL_0101324.1;Name=Py17XNL_0101324.1-exon10;transcript_id=Py17XNL_0101324.1;gene_name=MYND-type zinc finger protein;locus_tag=Py17XNL_0101324;protein_id=Py17XNL_0101324.1-p1;product=MYND-type zinc finger protein, putative
Py17XNL_01	AUGUSTUS	intron	373445	373544	1	+	.	ID=Py17XNL_0101324.1-intron10;Parent=Py17XNL_0101324.1;Name=Py17XNL_0101324.1-intron10;transcript_id=Py17XNL_0101324.1;gene_name=MYND-type zinc finger protein;locus_tag=Py17XNL_0101324
Py17XNL_01	AUGUSTUS	CDS	373545	373607	1	+	0	ID=Py17XNL_0101324.1-CDS11;Parent=Py17XNL_0101324.1;Name=Py17XNL_0101324.1-p1;transcript_id=Py17XNL_0101324.1;gene_name=MYND-type zinc finger protein;locus_tag=Py17XNL_0101324;protein_id=Py17XNL_0101324.1-p1;product=MYND-type zinc finger protein, putative
Py17XNL_01	AUGUSTUS	exon	373545	373607	.	+	.	ID=Py17XNL_0101324.1-exon11;Parent=Py17XNL_0101324.1;Name=Py17XNL_0101324.1-exon11;transcript_id=Py17XNL_0101324.1;gene_name=MYND-type zinc finger protein;locus_tag=Py17XNL_0101324;protein_id=Py17XNL_0101324.1-p1;product=MYND-type zinc finger protein, putative
Py17XNL_01	AUGUSTUS	intron	373608	373693	1	+	.	ID=Py17XNL_0101324.1-intron11;Parent=Py17XNL_0101324.1;Name=Py17XNL_0101324.1-intron11;transcript_id=Py17XNL_0101324.1;gene_name=MYND-type zinc finger protein;locus_tag=Py17XNL_0101324
Py17XNL_01	AUGUSTUS	CDS	373694	373847	1	+	0	ID=Py17XNL_0101324.1-CDS12;Parent=Py17XNL_0101324.1;Name=Py17XNL_0101324.1-p1;transcript_id=Py17XNL_0101324.1;gene_name=MYND-type zinc finger protein;locus_tag=Py17XNL_0101324;protein_id=Py17XNL_0101324.1-p1;product=MYND-type zinc finger protein, putative
Py17XNL_01	AUGUSTUS	exon	373694	373847	.	+	.	ID=Py17XNL_0101324.1-exon12;Parent=Py17XNL_0101324.1;Name=Py17XNL_0101324.1-exon12;transcript_id=Py17XNL_0101324.1;gene_name=MYND-type zinc finger protein;locus_tag=Py17XNL_0101324;protein_id=Py17XNL_0101324.1-p1;product=MYND-type zinc finger protein, putative
Py17XNL_01	AUGUSTUS	intron	373848	373953	1	+	.	ID=Py17XNL_0101324.1-intron12;Parent=Py17XNL_0101324.1;Name=Py17XNL_0101324.1-intron12;transcript_id=Py17XNL_0101324.1;gene_name=MYND-type zinc finger protein;locus_tag=Py17XNL_0101324
Py17XNL_01	AUGUSTUS	CDS	373954	374057	1	+	2	ID=Py17XNL_0101324.1-CDS13;Parent=Py17XNL_0101324.1;Name=Py17XNL_0101324.1-p1;transcript_id=Py17XNL_0101324.1;gene_name=MYND-type zinc finger protein;locus_tag=Py17XNL_0101324;protein_id=Py17XNL_0101324.1-p1;product=MYND-type zinc finger protein, putative
Py17XNL_01	AUGUSTUS	exon	373954	374057	.	+	.	ID=Py17XNL_0101324.1-exon13;Parent=Py17XNL_0101324.1;Name=Py17XNL_0101324.1-exon13;transcript_id=Py17XNL_0101324.1;gene_name=MYND-type zinc finger protein;locus_tag=Py17XNL_0101324;protein_id=Py17XNL_0101324.1-p1;product=MYND-type zinc finger protein, putative
Py17XNL_01	AUGUSTUS	intron	374058	374212	1	+	.	ID=Py17XNL_0101324.1-intron13;Parent=Py17XNL_0101324.1;Name=Py17XNL_0101324.1-intron13;transcript_id=Py17XNL_0101324.1;gene_name=MYND-type zinc finger protein;locus_tag=Py17XNL_0101324
Py17XNL_01	AUGUSTUS	CDS	374213	374269	0.82	+	0	ID=Py17XNL_0101324.1-CDS14;Parent=Py17XNL_0101324.1;Name=Py17XNL_0101324.1-p1;transcript_id=Py17XNL_0101324.1;gene_name=MYND-type zinc finger protein;locus_tag=Py17XNL_0101324;protein_id=Py17XNL_0101324.1-p1;product=MYND-type zinc finger protein, putative
Py17XNL_01	AUGUSTUS	exon	374213	374269	.	+	.	ID=Py17XNL_0101324.1-exon14;Parent=Py17XNL_0101324.1;Name=Py17XNL_0101324.1-exon14;transcript_id=Py17XNL_0101324.1;gene_name=MYND-type zinc finger protein;locus_tag=Py17XNL_0101324;protein_id=Py17XNL_0101324.1-p1;product=MYND-type zinc finger protein, putative
Py17XNL_01	AUGUSTUS	intron	374270	374372	0.82	+	.	ID=Py17XNL_0101324.1-intron14;Parent=Py17XNL_0101324.1;Name=Py17XNL_0101324.1-intron14;transcript_id=Py17XNL_0101324.1;gene_name=MYND-type zinc finger protein;locus_tag=Py17XNL_0101324
Py17XNL_01	AUGUSTUS	CDS	374373	374420	0.93	+	0	ID=Py17XNL_0101324.1-CDS15;Parent=Py17XNL_0101324.1;Name=Py17XNL_0101324.1-p1;transcript_id=Py17XNL_0101324.1;gene_name=MYND-type zinc finger protein;locus_tag=Py17XNL_0101324;protein_id=Py17XNL_0101324.1-p1;product=MYND-type zinc finger protein, putative
Py17XNL_01	AUGUSTUS	exon	374373	374479	.	+	.	ID=Py17XNL_0101324.1-exon15;Parent=Py17XNL_0101324.1;Name=Py17XNL_0101324.1-exon15;transcript_id=Py17XNL_0101324.1;gene_name=MYND-type zinc finger protein;locus_tag=Py17XNL_0101324;protein_id=Py17XNL_0101324.1-p1;product=MYND-type zinc finger protein, putative
Py17XNL_01	AUGUSTUS	stop_codon	374418	374420	.	+	0	ID=Py17XNL_0101324.1-stop1;Parent=Py17XNL_0101324.1;Name=Py17XNL_0101324.1-stop1;transcript_id=Py17XNL_0101324.1;gene_name=MYND-type zinc finger protein;locus_tag=Py17XNL_0101324
Py17XNL_01	AUGUSTUS	three_prime_UTR	374421	374479	0.39	+	.	ID=Py17XNL_0101324.1-3UTR1;Parent=Py17XNL_0101324.1;Name=Py17XNL_0101324.1-3UTR1;transcript_id=Py17XNL_0101324.1;gene_name=MYND-type zinc finger protein;locus_tag=Py17XNL_0101324
Py17XNL_01	AUGUSTUS	transcription_end_site	374479	374479	.	+	.	ID=Py17XNL_0101324.1-tts1;Parent=Py17XNL_0101324.1;Name=Py17XNL_0101324.1-tts1;transcript_id=Py17XNL_0101324.1;gene_name=MYND-type zinc finger protein;locus_tag=Py17XNL_0101324
###
Py17XNL_01	AUGUSTUS	gene	374892	376355	0.65	-	.	ID=Py17XNL_0101325;gene_id=Py17XNL_0101325;gene_name=Py17XNL_0101325;Name=RING zinc finger protein;best_match=PY17X_0107300.1-p1;query_coverage=99.0;percentage_identity=99.49;locus_tag=Py17XNL_0101325
Py17XNL_01	AUGUSTUS	mRNA	374892	376355	0.65	-	.	ID=Py17XNL_0101325.1;Parent=Py17XNL_0101325;transcript_id=Py17XNL_0101325.1;gene_name=Py17XNL_0101325;Name=RING zinc finger protein.1;best_match=PY17X_0107300.1-p1;query_coverage=99.0;percentage_identity=99.49;locus_tag=Py17XNL_0101325;protein_id=Py17XNL_0101325.1-p1;product=RING zinc finger protein, putative
Py17XNL_01	AUGUSTUS	transcription_end_site	374892	374892	.	-	.	ID=Py17XNL_0101325.1-tts1;Parent=Py17XNL_0101325.1;Name=Py17XNL_0101325.1-tts1;transcript_id=Py17XNL_0101325.1;gene_name=RING zinc finger protein;locus_tag=Py17XNL_0101325
Py17XNL_01	AUGUSTUS	three_prime_UTR	374892	374974	0.82	-	.	ID=Py17XNL_0101325.1-3UTR1;Parent=Py17XNL_0101325.1;Name=Py17XNL_0101325.1-3UTR1;transcript_id=Py17XNL_0101325.1;gene_name=RING zinc finger protein;locus_tag=Py17XNL_0101325
Py17XNL_01	AUGUSTUS	exon	374892	376119	.	-	.	ID=Py17XNL_0101325.1-exon1;Parent=Py17XNL_0101325.1;Name=Py17XNL_0101325.1-exon1;transcript_id=Py17XNL_0101325.1;gene_name=RING zinc finger protein;locus_tag=Py17XNL_0101325;protein_id=Py17XNL_0101325.1-p1;product=RING zinc finger protein, putative
Py17XNL_01	AUGUSTUS	stop_codon	374975	374977	.	-	0	ID=Py17XNL_0101325.1-stop1;Parent=Py17XNL_0101325.1;Name=Py17XNL_0101325.1-stop1;transcript_id=Py17XNL_0101325.1;gene_name=RING zinc finger protein;locus_tag=Py17XNL_0101325
Py17XNL_01	AUGUSTUS	CDS	374975	376119	0.92	-	2	ID=Py17XNL_0101325.1-CDS1;Parent=Py17XNL_0101325.1;Name=Py17XNL_0101325.1-p1;transcript_id=Py17XNL_0101325.1;gene_name=RING zinc finger protein;locus_tag=Py17XNL_0101325;protein_id=Py17XNL_0101325.1-p1;product=RING zinc finger protein, putative
Py17XNL_01	AUGUSTUS	intron	376120	376282	0.87	-	.	ID=Py17XNL_0101325.1-intron1;Parent=Py17XNL_0101325.1;Name=Py17XNL_0101325.1-intron1;transcript_id=Py17XNL_0101325.1;gene_name=RING zinc finger protein;locus_tag=Py17XNL_0101325
Py17XNL_01	AUGUSTUS	CDS	376283	376316	0.81	-	0	ID=Py17XNL_0101325.1-CDS2;Parent=Py17XNL_0101325.1;Name=Py17XNL_0101325.1-p1;transcript_id=Py17XNL_0101325.1;gene_name=RING zinc finger protein;locus_tag=Py17XNL_0101325;protein_id=Py17XNL_0101325.1-p1;product=RING zinc finger protein, putative
Py17XNL_01	AUGUSTUS	exon	376283	376355	.	-	.	ID=Py17XNL_0101325.1-exon2;Parent=Py17XNL_0101325.1;Name=Py17XNL_0101325.1-exon2;transcript_id=Py17XNL_0101325.1;gene_name=RING zinc finger protein;locus_tag=Py17XNL_0101325;protein_id=Py17XNL_0101325.1-p1;product=RING zinc finger protein, putative
Py17XNL_01	AUGUSTUS	start_codon	376314	376316	.	-	0	ID=Py17XNL_0101325.1-start1;Parent=Py17XNL_0101325.1;Name=Py17XNL_0101325.1-start1;transcript_id=Py17XNL_0101325.1;gene_name=RING zinc finger protein;locus_tag=Py17XNL_0101325
Py17XNL_01	AUGUSTUS	five_prime_UTR	376317	376355	0.83	-	.	ID=Py17XNL_0101325.1-5UTR1;Parent=Py17XNL_0101325.1;Name=Py17XNL_0101325.1-5UTR1;transcript_id=Py17XNL_0101325.1;gene_name=RING zinc finger protein;locus_tag=Py17XNL_0101325
Py17XNL_01	AUGUSTUS	transcription_start_site	376355	376355	.	-	.	ID=Py17XNL_0101325.1-tss1;Parent=Py17XNL_0101325.1;Name=Py17XNL_0101325.1-tss1;transcript_id=Py17XNL_0101325.1;gene_name=RING zinc finger protein;locus_tag=Py17XNL_0101325
###
Py17XNL_01	AUGUSTUS	gene	377576	379018	0.43	+	.	ID=Py17XNL_0101326;gene_id=Py17XNL_0101326;gene_name=Py17XNL_0101326;Name=UROD;best_match=PY17X_0107400.1-p1;query_coverage=99.0;percentage_identity=100.0;locus_tag=Py17XNL_0101326
Py17XNL_01	AUGUSTUS	mRNA	377576	379018	0.43	+	.	ID=Py17XNL_0101326.1;Parent=Py17XNL_0101326;transcript_id=Py17XNL_0101326.1;gene_name=Py17XNL_0101326;Name=UROD.1;best_match=PY17X_0107400.1-p1;query_coverage=99.0;percentage_identity=100.0;locus_tag=Py17XNL_0101326;protein_id=Py17XNL_0101326.1-p1;product=uroporphyrinogen III decarboxylase, putative
Py17XNL_01	AUGUSTUS	transcription_start_site	377576	377576	.	+	.	ID=Py17XNL_0101326.1-tss1;Parent=Py17XNL_0101326.1;Name=Py17XNL_0101326.1-tss1;transcript_id=Py17XNL_0101326.1;gene_name=UROD;locus_tag=Py17XNL_0101326
Py17XNL_01	AUGUSTUS	five_prime_UTR	377576	377600	0.45	+	.	ID=Py17XNL_0101326.1-5UTR1;Parent=Py17XNL_0101326.1;Name=Py17XNL_0101326.1-5UTR1;transcript_id=Py17XNL_0101326.1;gene_name=UROD;locus_tag=Py17XNL_0101326
Py17XNL_01	AUGUSTUS	exon	377576	377679	.	+	.	ID=Py17XNL_0101326.1-exon1;Parent=Py17XNL_0101326.1;Name=Py17XNL_0101326.1-exon1;transcript_id=Py17XNL_0101326.1;gene_name=UROD;locus_tag=Py17XNL_0101326;protein_id=Py17XNL_0101326.1-p1;product=uroporphyrinogen III decarboxylase, putative
Py17XNL_01	AUGUSTUS	start_codon	377601	377603	.	+	0	ID=Py17XNL_0101326.1-start1;Parent=Py17XNL_0101326.1;Name=Py17XNL_0101326.1-start1;transcript_id=Py17XNL_0101326.1;gene_name=UROD;locus_tag=Py17XNL_0101326
Py17XNL_01	AUGUSTUS	CDS	377601	377679	1	+	0	ID=Py17XNL_0101326.1-CDS1;Parent=Py17XNL_0101326.1;Name=Py17XNL_0101326.1-p1;transcript_id=Py17XNL_0101326.1;gene_name=UROD;locus_tag=Py17XNL_0101326;protein_id=Py17XNL_0101326.1-p1;product=uroporphyrinogen III decarboxylase, putative
Py17XNL_01	AUGUSTUS	intron	377680	377874	0.99	+	.	ID=Py17XNL_0101326.1-intron1;Parent=Py17XNL_0101326.1;Name=Py17XNL_0101326.1-intron1;transcript_id=Py17XNL_0101326.1;gene_name=UROD;locus_tag=Py17XNL_0101326
Py17XNL_01	AUGUSTUS	CDS	377875	378995	0.98	+	2	ID=Py17XNL_0101326.1-CDS2;Parent=Py17XNL_0101326.1;Name=Py17XNL_0101326.1-p1;transcript_id=Py17XNL_0101326.1;gene_name=UROD;locus_tag=Py17XNL_0101326;protein_id=Py17XNL_0101326.1-p1;product=uroporphyrinogen III decarboxylase, putative
Py17XNL_01	AUGUSTUS	exon	377875	379018	.	+	.	ID=Py17XNL_0101326.1-exon2;Parent=Py17XNL_0101326.1;Name=Py17XNL_0101326.1-exon2;transcript_id=Py17XNL_0101326.1;gene_name=UROD;locus_tag=Py17XNL_0101326;protein_id=Py17XNL_0101326.1-p1;product=uroporphyrinogen III decarboxylase, putative
Py17XNL_01	AUGUSTUS	stop_codon	378993	378995	.	+	0	ID=Py17XNL_0101326.1-stop1;Parent=Py17XNL_0101326.1;Name=Py17XNL_0101326.1-stop1;transcript_id=Py17XNL_0101326.1;gene_name=UROD;locus_tag=Py17XNL_0101326
Py17XNL_01	AUGUSTUS	three_prime_UTR	378996	379018	0.96	+	.	ID=Py17XNL_0101326.1-3UTR1;Parent=Py17XNL_0101326.1;Name=Py17XNL_0101326.1-3UTR1;transcript_id=Py17XNL_0101326.1;gene_name=UROD;locus_tag=Py17XNL_0101326
Py17XNL_01	AUGUSTUS	transcription_end_site	379018	379018	.	+	.	ID=Py17XNL_0101326.1-tts1;Parent=Py17XNL_0101326.1;Name=Py17XNL_0101326.1-tts1;transcript_id=Py17XNL_0101326.1;gene_name=UROD;locus_tag=Py17XNL_0101326
###
Py17XNL_01	AUGUSTUS	gene	379212	383085	0.26	-	.	ID=Py17XNL_0101327;gene_id=Py17XNL_0101327;gene_name=Py17XNL_0101327;Name=G-protein associated signal transduction protein;best_match=PY17X_0107500.1-p1;query_coverage=99.0;percentage_identity=92.101;locus_tag=Py17XNL_0101327
Py17XNL_01	AUGUSTUS	mRNA	379212	383085	0.11	-	.	ID=Py17XNL_0101327.1;Parent=Py17XNL_0101327;transcript_id=Py17XNL_0101327.1;gene_name=Py17XNL_0101327;Name=G-protein associated signal transduction protein.1;best_match=PY17X_0107500.1-p1;query_coverage=99.0;percentage_identity=87.362;locus_tag=Py17XNL_0101327;protein_id=Py17XNL_0101327.1-p1;product=G-protein associated signal transduction protein, putative
Py17XNL_01	AUGUSTUS	transcription_end_site	379212	379212	.	-	.	ID=Py17XNL_0101327.1-tts1;Parent=Py17XNL_0101327.1;Name=Py17XNL_0101327.1-tts1;transcript_id=Py17XNL_0101327.1;gene_name=G-protein associated signal transduction protein;locus_tag=Py17XNL_0101327
Py17XNL_01	AUGUSTUS	three_prime_UTR	379212	379480	0.24	-	.	ID=Py17XNL_0101327.1-3UTR1;Parent=Py17XNL_0101327.1;Name=Py17XNL_0101327.1-3UTR1;transcript_id=Py17XNL_0101327.1;gene_name=G-protein associated signal transduction protein;locus_tag=Py17XNL_0101327
Py17XNL_01	AUGUSTUS	exon	379212	379513	.	-	.	ID=Py17XNL_0101327.1-exon1;Parent=Py17XNL_0101327.1;Name=Py17XNL_0101327.1-exon1;transcript_id=Py17XNL_0101327.1;gene_name=G-protein associated signal transduction protein;locus_tag=Py17XNL_0101327;protein_id=Py17XNL_0101327.1-p1;product=G-protein associated signal transduction protein, putative
Py17XNL_01	AUGUSTUS	stop_codon	379481	379483	.	-	0	ID=Py17XNL_0101327.1-stop1;Parent=Py17XNL_0101327.1;Name=Py17XNL_0101327.1-stop1;transcript_id=Py17XNL_0101327.1;gene_name=G-protein associated signal transduction protein;locus_tag=Py17XNL_0101327
Py17XNL_01	AUGUSTUS	CDS	379481	379513	1	-	0	ID=Py17XNL_0101327.1-CDS1;Parent=Py17XNL_0101327.1;Name=Py17XNL_0101327.1-p1;transcript_id=Py17XNL_0101327.1;gene_name=G-protein associated signal transduction protein;locus_tag=Py17XNL_0101327;protein_id=Py17XNL_0101327.1-p1;product=G-protein associated signal transduction protein, putative
Py17XNL_01	AUGUSTUS	intron	379514	379604	1	-	.	ID=Py17XNL_0101327.1-intron1;Parent=Py17XNL_0101327.1;Name=Py17XNL_0101327.1-intron1;transcript_id=Py17XNL_0101327.1;gene_name=G-protein associated signal transduction protein;locus_tag=Py17XNL_0101327
Py17XNL_01	AUGUSTUS	CDS	379605	379670	1	-	0	ID=Py17XNL_0101327.1-CDS2;Parent=Py17XNL_0101327.1;Name=Py17XNL_0101327.1-p1;transcript_id=Py17XNL_0101327.1;gene_name=G-protein associated signal transduction protein;locus_tag=Py17XNL_0101327;protein_id=Py17XNL_0101327.1-p1;product=G-protein associated signal transduction protein, putative
Py17XNL_01	AUGUSTUS	exon	379605	379670	.	-	.	ID=Py17XNL_0101327.1-exon2;Parent=Py17XNL_0101327.1;Name=Py17XNL_0101327.1-exon2;transcript_id=Py17XNL_0101327.1;gene_name=G-protein associated signal transduction protein;locus_tag=Py17XNL_0101327;protein_id=Py17XNL_0101327.1-p1;product=G-protein associated signal transduction protein, putative
Py17XNL_01	AUGUSTUS	intron	379671	379750	1	-	.	ID=Py17XNL_0101327.1-intron2;Parent=Py17XNL_0101327.1;Name=Py17XNL_0101327.1-intron2;transcript_id=Py17XNL_0101327.1;gene_name=G-protein associated signal transduction protein;locus_tag=Py17XNL_0101327
Py17XNL_01	AUGUSTUS	CDS	379751	379813	1	-	0	ID=Py17XNL_0101327.1-CDS3;Parent=Py17XNL_0101327.1;Name=Py17XNL_0101327.1-p1;transcript_id=Py17XNL_0101327.1;gene_name=G-protein associated signal transduction protein;locus_tag=Py17XNL_0101327;protein_id=Py17XNL_0101327.1-p1;product=G-protein associated signal transduction protein, putative
Py17XNL_01	AUGUSTUS	exon	379751	379813	.	-	.	ID=Py17XNL_0101327.1-exon3;Parent=Py17XNL_0101327.1;Name=Py17XNL_0101327.1-exon3;transcript_id=Py17XNL_0101327.1;gene_name=G-protein associated signal transduction protein;locus_tag=Py17XNL_0101327;protein_id=Py17XNL_0101327.1-p1;product=G-protein associated signal transduction protein, putative
Py17XNL_01	AUGUSTUS	intron	379814	379935	1	-	.	ID=Py17XNL_0101327.1-intron3;Parent=Py17XNL_0101327.1;Name=Py17XNL_0101327.1-intron3;transcript_id=Py17XNL_0101327.1;gene_name=G-protein associated signal transduction protein;locus_tag=Py17XNL_0101327
Py17XNL_01	AUGUSTUS	CDS	379936	379992	1	-	0	ID=Py17XNL_0101327.1-CDS4;Parent=Py17XNL_0101327.1;Name=Py17XNL_0101327.1-p1;transcript_id=Py17XNL_0101327.1;gene_name=G-protein associated signal transduction protein;locus_tag=Py17XNL_0101327;protein_id=Py17XNL_0101327.1-p1;product=G-protein associated signal transduction protein, putative
Py17XNL_01	AUGUSTUS	exon	379936	379992	.	-	.	ID=Py17XNL_0101327.1-exon4;Parent=Py17XNL_0101327.1;Name=Py17XNL_0101327.1-exon4;transcript_id=Py17XNL_0101327.1;gene_name=G-protein associated signal transduction protein;locus_tag=Py17XNL_0101327;protein_id=Py17XNL_0101327.1-p1;product=G-protein associated signal transduction protein, putative
Py17XNL_01	AUGUSTUS	intron	379993	380086	1	-	.	ID=Py17XNL_0101327.1-intron4;Parent=Py17XNL_0101327.1;Name=Py17XNL_0101327.1-intron4;transcript_id=Py17XNL_0101327.1;gene_name=G-protein associated signal transduction protein;locus_tag=Py17XNL_0101327
Py17XNL_01	AUGUSTUS	CDS	380087	380147	1	-	1	ID=Py17XNL_0101327.1-CDS5;Parent=Py17XNL_0101327.1;Name=Py17XNL_0101327.1-p1;transcript_id=Py17XNL_0101327.1;gene_name=G-protein associated signal transduction protein;locus_tag=Py17XNL_0101327;protein_id=Py17XNL_0101327.1-p1;product=G-protein associated signal transduction protein, putative
Py17XNL_01	AUGUSTUS	exon	380087	380147	.	-	.	ID=Py17XNL_0101327.1-exon5;Parent=Py17XNL_0101327.1;Name=Py17XNL_0101327.1-exon5;transcript_id=Py17XNL_0101327.1;gene_name=G-protein associated signal transduction protein;locus_tag=Py17XNL_0101327;protein_id=Py17XNL_0101327.1-p1;product=G-protein associated signal transduction protein, putative
Py17XNL_01	AUGUSTUS	intron	380148	380328	1	-	.	ID=Py17XNL_0101327.1-intron5;Parent=Py17XNL_0101327.1;Name=Py17XNL_0101327.1-intron5;transcript_id=Py17XNL_0101327.1;gene_name=G-protein associated signal transduction protein;locus_tag=Py17XNL_0101327
Py17XNL_01	AUGUSTUS	CDS	380329	380463	1	-	1	ID=Py17XNL_0101327.1-CDS6;Parent=Py17XNL_0101327.1;Name=Py17XNL_0101327.1-p1;transcript_id=Py17XNL_0101327.1;gene_name=G-protein associated signal transduction protein;locus_tag=Py17XNL_0101327;protein_id=Py17XNL_0101327.1-p1;product=G-protein associated signal transduction protein, putative
Py17XNL_01	AUGUSTUS	exon	380329	380463	.	-	.	ID=Py17XNL_0101327.1-exon6;Parent=Py17XNL_0101327.1;Name=Py17XNL_0101327.1-exon6;transcript_id=Py17XNL_0101327.1;gene_name=G-protein associated signal transduction protein;locus_tag=Py17XNL_0101327;protein_id=Py17XNL_0101327.1-p1;product=G-protein associated signal transduction protein, putative
Py17XNL_01	AUGUSTUS	intron	380464	380898	1	-	.	ID=Py17XNL_0101327.1-intron6;Parent=Py17XNL_0101327.1;Name=Py17XNL_0101327.1-intron6;transcript_id=Py17XNL_0101327.1;gene_name=G-protein associated signal transduction protein;locus_tag=Py17XNL_0101327
Py17XNL_01	AUGUSTUS	CDS	380899	380971	1	-	2	ID=Py17XNL_0101327.1-CDS7;Parent=Py17XNL_0101327.1;Name=Py17XNL_0101327.1-p1;transcript_id=Py17XNL_0101327.1;gene_name=G-protein associated signal transduction protein;locus_tag=Py17XNL_0101327;protein_id=Py17XNL_0101327.1-p1;product=G-protein associated signal transduction protein, putative
Py17XNL_01	AUGUSTUS	exon	380899	380971	.	-	.	ID=Py17XNL_0101327.1-exon7;Parent=Py17XNL_0101327.1;Name=Py17XNL_0101327.1-exon7;transcript_id=Py17XNL_0101327.1;gene_name=G-protein associated signal transduction protein;locus_tag=Py17XNL_0101327;protein_id=Py17XNL_0101327.1-p1;product=G-protein associated signal transduction protein, putative
Py17XNL_01	AUGUSTUS	intron	380972	381118	1	-	.	ID=Py17XNL_0101327.1-intron7;Parent=Py17XNL_0101327.1;Name=Py17XNL_0101327.1-intron7;transcript_id=Py17XNL_0101327.1;gene_name=G-protein associated signal transduction protein;locus_tag=Py17XNL_0101327
Py17XNL_01	AUGUSTUS	CDS	381119	381156	1	-	1	ID=Py17XNL_0101327.1-CDS8;Parent=Py17XNL_0101327.1;Name=Py17XNL_0101327.1-p1;transcript_id=Py17XNL_0101327.1;gene_name=G-protein associated signal transduction protein;locus_tag=Py17XNL_0101327;protein_id=Py17XNL_0101327.1-p1;product=G-protein associated signal transduction protein, putative
Py17XNL_01	AUGUSTUS	exon	381119	381156	.	-	.	ID=Py17XNL_0101327.1-exon8;Parent=Py17XNL_0101327.1;Name=Py17XNL_0101327.1-exon8;transcript_id=Py17XNL_0101327.1;gene_name=G-protein associated signal transduction protein;locus_tag=Py17XNL_0101327;protein_id=Py17XNL_0101327.1-p1;product=G-protein associated signal transduction protein, putative
Py17XNL_01	AUGUSTUS	intron	381157	381267	0.68	-	.	ID=Py17XNL_0101327.1-intron8;Parent=Py17XNL_0101327.1;Name=Py17XNL_0101327.1-intron8;transcript_id=Py17XNL_0101327.1;gene_name=G-protein associated signal transduction protein;locus_tag=Py17XNL_0101327
Py17XNL_01	AUGUSTUS	CDS	381268	381354	0.61	-	1	ID=Py17XNL_0101327.1-CDS9;Parent=Py17XNL_0101327.1;Name=Py17XNL_0101327.1-p1;transcript_id=Py17XNL_0101327.1;gene_name=G-protein associated signal transduction protein;locus_tag=Py17XNL_0101327;protein_id=Py17XNL_0101327.1-p1;product=G-protein associated signal transduction protein, putative
Py17XNL_01	AUGUSTUS	exon	381268	381354	.	-	.	ID=Py17XNL_0101327.1-exon9;Parent=Py17XNL_0101327.1;Name=Py17XNL_0101327.1-exon9;transcript_id=Py17XNL_0101327.1;gene_name=G-protein associated signal transduction protein;locus_tag=Py17XNL_0101327;protein_id=Py17XNL_0101327.1-p1;product=G-protein associated signal transduction protein, putative
Py17XNL_01	AUGUSTUS	intron	381355	381485	0.87	-	.	ID=Py17XNL_0101327.1-intron9;Parent=Py17XNL_0101327.1;Name=Py17XNL_0101327.1-intron9;transcript_id=Py17XNL_0101327.1;gene_name=G-protein associated signal transduction protein;locus_tag=Py17XNL_0101327
Py17XNL_01	AUGUSTUS	CDS	381486	381752	0.82	-	1	ID=Py17XNL_0101327.1-CDS10;Parent=Py17XNL_0101327.1;Name=Py17XNL_0101327.1-p1;transcript_id=Py17XNL_0101327.1;gene_name=G-protein associated signal transduction protein;locus_tag=Py17XNL_0101327;protein_id=Py17XNL_0101327.1-p1;product=G-protein associated signal transduction protein, putative
Py17XNL_01	AUGUSTUS	exon	381486	381752	.	-	.	ID=Py17XNL_0101327.1-exon10;Parent=Py17XNL_0101327.1;Name=Py17XNL_0101327.1-exon10;transcript_id=Py17XNL_0101327.1;gene_name=G-protein associated signal transduction protein;locus_tag=Py17XNL_0101327;protein_id=Py17XNL_0101327.1-p1;product=G-protein associated signal transduction protein, putative
Py17XNL_01	AUGUSTUS	intron	381753	381892	0.96	-	.	ID=Py17XNL_0101327.1-intron10;Parent=Py17XNL_0101327.1;Name=Py17XNL_0101327.1-intron10;transcript_id=Py17XNL_0101327.1;gene_name=G-protein associated signal transduction protein;locus_tag=Py17XNL_0101327
Py17XNL_01	AUGUSTUS	CDS	381893	381973	0.75	-	1	ID=Py17XNL_0101327.1-CDS11;Parent=Py17XNL_0101327.1;Name=Py17XNL_0101327.1-p1;transcript_id=Py17XNL_0101327.1;gene_name=G-protein associated signal transduction protein;locus_tag=Py17XNL_0101327;protein_id=Py17XNL_0101327.1-p1;product=G-protein associated signal transduction protein, putative
Py17XNL_01	AUGUSTUS	exon	381893	381973	.	-	.	ID=Py17XNL_0101327.1-exon11;Parent=Py17XNL_0101327.1;Name=Py17XNL_0101327.1-exon11;transcript_id=Py17XNL_0101327.1;gene_name=G-protein associated signal transduction protein;locus_tag=Py17XNL_0101327;protein_id=Py17XNL_0101327.1-p1;product=G-protein associated signal transduction protein, putative
Py17XNL_01	AUGUSTUS	intron	381974	382102	0.75	-	.	ID=Py17XNL_0101327.1-intron11;Parent=Py17XNL_0101327.1;Name=Py17XNL_0101327.1-intron11;transcript_id=Py17XNL_0101327.1;gene_name=G-protein associated signal transduction protein;locus_tag=Py17XNL_0101327
Py17XNL_01	AUGUSTUS	CDS	382103	382218	0.8	-	0	ID=Py17XNL_0101327.1-CDS12;Parent=Py17XNL_0101327.1;Name=Py17XNL_0101327.1-p1;transcript_id=Py17XNL_0101327.1;gene_name=G-protein associated signal transduction protein;locus_tag=Py17XNL_0101327;protein_id=Py17XNL_0101327.1-p1;product=G-protein associated signal transduction protein, putative
Py17XNL_01	AUGUSTUS	exon	382103	382218	.	-	.	ID=Py17XNL_0101327.1-exon12;Parent=Py17XNL_0101327.1;Name=Py17XNL_0101327.1-exon12;transcript_id=Py17XNL_0101327.1;gene_name=G-protein associated signal transduction protein;locus_tag=Py17XNL_0101327;protein_id=Py17XNL_0101327.1-p1;product=G-protein associated signal transduction protein, putative
Py17XNL_01	AUGUSTUS	intron	382219	382422	1	-	.	ID=Py17XNL_0101327.1-intron12;Parent=Py17XNL_0101327.1;Name=Py17XNL_0101327.1-intron12;transcript_id=Py17XNL_0101327.1;gene_name=G-protein associated signal transduction protein;locus_tag=Py17XNL_0101327
Py17XNL_01	AUGUSTUS	CDS	382423	383007	1	-	0	ID=Py17XNL_0101327.1-CDS13;Parent=Py17XNL_0101327.1;Name=Py17XNL_0101327.1-p1;transcript_id=Py17XNL_0101327.1;gene_name=G-protein associated signal transduction protein;locus_tag=Py17XNL_0101327;protein_id=Py17XNL_0101327.1-p1;product=G-protein associated signal transduction protein, putative
Py17XNL_01	AUGUSTUS	exon	382423	383085	.	-	.	ID=Py17XNL_0101327.1-exon13;Parent=Py17XNL_0101327.1;Name=Py17XNL_0101327.1-exon13;transcript_id=Py17XNL_0101327.1;gene_name=G-protein associated signal transduction protein;locus_tag=Py17XNL_0101327;protein_id=Py17XNL_0101327.1-p1;product=G-protein associated signal transduction protein, putative
Py17XNL_01	AUGUSTUS	start_codon	383005	383007	.	-	0	ID=Py17XNL_0101327.1-start1;Parent=Py17XNL_0101327.1;Name=Py17XNL_0101327.1-start1;transcript_id=Py17XNL_0101327.1;gene_name=G-protein associated signal transduction protein;locus_tag=Py17XNL_0101327
Py17XNL_01	AUGUSTUS	five_prime_UTR	383008	383085	0.77	-	.	ID=Py17XNL_0101327.1-5UTR1;Parent=Py17XNL_0101327.1;Name=Py17XNL_0101327.1-5UTR1;transcript_id=Py17XNL_0101327.1;gene_name=G-protein associated signal transduction protein;locus_tag=Py17XNL_0101327
[truncated: 23,878,245 more chars]
