# Supplementary material for: Long-read genome assembly and gene model annotations for the rodent malaria parasite Plasmodium yoelii 17XNL
Source: J Biol Chem. 2023 May 27;299(7):104871. doi: 10.1016/j.jbc.2023.104871 (PMC10320607; doi:10.1016/j.jbc.2023.104871)
Supplement: Supporting File S2 [file mmc8.zip › assembly/Py17XNL_2_nano_proteins.fa]

>Py17XNL_0101234.1-p1
MDAEICKNFLLVREKFPDQLNSDGKYTFKDEYFKDYCTGGCDNDFKKINAGCLYFFDAFF
KDSSLFEKVAKNNINIVDYIIIWLSYMLSLMESELKEKKAKEFVKKYEQLNGNYSITGNS
SYNKMLSSLSTDYNKLKDKYKDSSSLPAIKSTQITSSSSIANNLLLVLSIFGAIGIFLGI
SYKYSLFGFRKRFKKQQIREKLKNIKKK
>Py17XNL_0101235.1-p1
MNDELCGKLDLLRKYLSDELDKAADFELEEITDYKNYCPGNNCNSETEKITVGFLWLLGH
YYSMLQNKSYDENNTNAFFLYIISWFSYQLNQSTKHNTTKIYDFYNSHVKNNDKYEKFIN
DSGRYTGLNDFIDKQKDLLNINIKDLSKFYDASKLICSMYGNVAQSQTGEILSNNVKEFV
KKYTELKNTYNDEGSPHSKILSVLSTDYNNLKNRCKHIQSLPEITEFSALASTYEFTSSS
SSTGNKLFTVLSIFGAIAFFLGISYKYSLFGFRKRFKKQQIREKIKNIKKKMNR
>Py17XNL_0101236.1-p1
MNKEVCKRFNNVWEWISDGLVVGINTNINKNLEKYCDNGSCDDPFGKVNAGCLYLFDEFF
AGFTQFNSVAKRKINIVDYILIWLGYMLNRIKNNENGTIGLFYETYINNDDKDNKYNQKI
KEVTGYQTYNELIDIKEDLMSIDIKVMSRFYDAFILLCDICTGVNENNSNCDNNLGKAEE
FVEKYDELNEDYYNGINSPYNQLLSTLSDDYYNLKSICYDFPLLPTYSRKYVIKSTLISI
GFIFVAVSIFLGIAYKYSLLGFRKRSQKQCLRERIKNIKKKLIINKLF
>Py17XNL_0101237.1-p1
MRVNILKYVLFSIIICFFEYGKNEIWDERNIIKFRSNRILGDVEKEFDLNDFYESTFSLT
KQLNEYNDDNEEIIHIRNGINSYIKNHKDNSTLPDLNKLDKRTKKLIYKIREELKEVKKE
IDNMGDSGITTKVIENKRIRKKDENNYVSEGEDYNQLKNEVNFLEREYRQPNLSSVNTYK
NKRKINELYEGLKLSVCQNLICPYFHGYILCINGF
>Py17XNL_0101238.1-p1
MNKEVCIRFKNVREWIPDELDSSGNYQFKDYKFLNNDCNHNNFLNNYSCNNFQSDLGRIS
AGCLYLLDQLYKDCGVTPSPARNNINIVDYILIWLSYMLNLGETKKNKNINDFYSTYINS
CDKYKMQISELTDYDNYKGLINARNYLLHMNSDIVSKFYKAFKSLCEMYNELDDENNDCE
KYSEDNNEFLNKYYELNNDSYINNKDSYRQLSSTLLADYYNFKKECKSAQERKHKDTTET
IKQTYPAGAELAKEYGLAEGYGLAEGYGLAEGYGLAEGYGLAEGYELPEGNELTEQSGET
GHISEVTSNSSIVSKLIPVVSIFAAISIFLGISYKYSLFGFRKRVQKHLRKMLKK
>Py17XNL_0101239.1-p1
MNIFFVQIVLFLLIISLCVNKNTLATELIPKKDKKHKSNKFTKHKPKKNKKCYPTYDNTK
EIYQKNKHLLYIDTEETIKACKFMNDALKQLEHHATSKGYTICGGIPSENKVFYKKKHRG
HTKILKAEYTVDDPNEYNELLNKIWNPDSDLYLNNSAVKKKIVRVYSPNLVMIQQRCKKH
PWSLRKYFYALAAKFKISENKAIVVMASANIIDHNRKNKKYFENTIVESANLFQAEVDSE
DDIRNGKIKKAFVNLIGYIVEKRKDHIYIIYIESMTS
>Py17XNL_0101240.1-p1
MDKTLCEQFDILRNYLPDELENHTSVNFNKNENIKYYCSNGESKETECKTDLDQIKAGCL
WLFEQLFVKNGKNINNVQYIIIWLSYKLNQKTYDGITNLNDFYTNCINNNTHYTDCKQNG
QDCSGSLNSNTGYNNYKEIINGRKNLLSTNIKNMSKIYDAFKALCNMYIEIVGSNTISDK
SIQNANKFVEKYNELNNDSDNAKDEVYCQVLSTLSNDYNNLKDYCDSNSIDCRNIPFFTS
TKTEEHGVQSSEEICDDTPSFSIVKKLILALLIFSTISIFLGIFFKCSLFVLRKRAQKQY
LREKVKK
>Py17XNL_0101241.1-p1
MDKDVCEKFENVWDKFPDKLTSDNEYDFKKENFLEGYCDDYECSTNYGKLNAGFFYLLNQ
FIGSSGSLYNVENNINVVEYIILWLSYMLNLKSTQDDTITNLNNFYIVNVNKHEKYNSFI
DLINNKKKLMNISSDKVSKLYKLFKILCEMYTKIDYGNKTCNNYLKDANKFVDEYQKLLN
DNDTDNGNNLYNQLLCSLSTDYDNLKSKCSDSSSFREIKTPTNCVKRSKQSSQLISAQNS
EDISSSSIGNKLFTVLSIFGAIAFLLGISYKYSLFGFRKRFQKQKLREKLKNIKKRMNH
>Py17XNL_0101242.1-p1
MDAEVCKRFENVRKWISDELIDGNYQFNDNNSLNNKCNNDNYSDNYCNNDDFSDFVCNNI
SLSDLNKISAGCLYLLDEFIKDCGMVPPPARNNINIVDYILIWLSYMLNLKESEKDNTTC
FYSTCIYDCDKYNTEINKLTDYKSYKGLIDTKIDVLNMDSKIVSKFYKAFKLLCEMYTEF
DEKKNDCTKCLGKSEEFVKIYKELNDPDNTNYEGYCQAWSTLSNDYKNLKNKYKNYDFLP
EIDTTQSDAKCSEQTSKKTDVAGYEQFSEDTSSSSSIASKLIPVLLIFPAIPIFLGIAYK
YSLFGFRKRFQKQKLREKLKNVKKRMNH
>Py17XNL_0101243.1-p1
MNSKVCESINTIDKYFDDDSKNPGEYNFMELLNKFSFDCNYSSDEEKIISGFIMLLNMIG
EEYIDSDKLVEYAILWLSYKLNQKKENGTIILNDFLTEHIITNSCYIKHIDGDSDSDNNI
KKGVIEKKIRSMDIDIKDISNFYDAFKSLCNMYSEVDIDNYQCKTCLENAGELFEKYEKL
KNALDINKGSSYYKLLSSLSKDYKEFENNYKTFRCENSLLLVACPRSSVTKNILITIGII
FVAASILLGVSYKYSLFGFRKRSKKQQIREKLKK
>Py17XNL_0101244.1-p1
MNKEVCEKFKTVTTNLEYDSNTKNYKFKDNTDFKEYCTDDNCDNDLDNISAGCLFLFNEI
FGNSTSFSFIAKGNTNIVEYIMIWLSYMLNFKKIEENDTIKNFYEAYINSDNRYITDINN
VSGYKNYKDLIDKKEDLMSIYVKDMSKFYYVFTLLCMMYVEFDEERPNCYKFSEIANDFA
KKYDELNENYNNGKDSPYNKLLSTLSNDYNNFKNKCNDPEFSNFPSLPTYSRRLVIKNTL
ISIGFIFIAVSIFLGIAYKYSLFGFRKRFQKQCLRERIKNIKKKLIINKLF
>Py17XNL_0101245.1-p1
MNKQVSEKFENLWEFFPDKLTSDKKYQINKGNFLDGYCDSYRCDSDFEKISAGLFYLLNQ
FFGPSGLLKNNAKNKNDIFDYIMIWLSYMLNLKENESNDSLKYFYNTDIKHNQKYTNSIA
GFTEYNNYKELLDDKQIVNIDINNMSKFYVPFKSLCTMYNGFNDSTSDCTKYLNDVNEFA
NKYKELSEDSSIANDSFCNKILCTLSNDYDNFKKKCKDSSSFPTIKKPNIIPKCPEQISE
QNLRSSGVISEDVASSSSITSKLFTVLSIFGAIAFFLGISYKYSLFGFRKRFKKQQIREK
IKNIKKRMNH
>Py17XNL_0101246.1-p1
MAGFMCKRFENIWIAFPDTLSNGNYQFKDYEIINSYCNNNCTNELDKVNAICLWLFEKNF
ENNSSFVNNAKSNIDIVEYIIIWLSYMLSLKSHEEITNINDFYVKYIKDDAKYNKKIDGV
NAYNSYKDLIDKKQYLMNINKNVIYKFYNALKSLCNMYNEFNDDNPDCKTYSEKAKEFVE
KYKELNEYYNNTKGSPYDHVLSTLSNDYNILKSKCDSDKSINFPSLPTFSRRSVIKSTLT
SITFIFVAVSILFGISYKYSLFGFRKQSQKQHLRKKLKK
>Py17XNL_0101247.1-p1
MDNTMCRRFDTLRSYLPDELGKAALDLKTLKSFNNYCPIAGSENKCETELDKINGGCLWL
FDQLFVKNKKNDINIAEYIIIWLSYKLNQKTYEGINNLNDFYVKYIQNNTYYNKCDNGGQ
DCSDTLTEITGYTNYKEIIDKKKELLSINFGLMSKFYDAFKPLCNMYTELDANDTSNKNY
LDCAKEFVGKYNELNEVSDITEDSPYYQVLSTLSNDYNNFKGFCNRISVDCNDIPSLSPI
KIKENGVQGSVHNDVQNFGVTSSSSSITNKLIPVVSIFVAISFFLGISYKYSLFGFRKRS
QKQHLREKLKK
>Py17XNL_0101248.1-p1
MVSNVCGIINTVDKYVVDDPNNPGEYHSTHLLKVAFPKNDCSNDDRKLSSFFIALLSLLN
DNNKNENLAGDKLVEYAILWLSYKLNQKKENGTIILNDFYNNIVVTNSCYYQKINANSDS
DNKISKDVIKKKIESMDIDIKDISNFYDAFKSLCNMYNEIVADDDQCNKCLKSAGELFEK
YEKLKNALDVNKGSSYYQLLSSLSNDYKIFENKYSDKCSNISLVACPRSSVTKNILITIA
IIFVAASIFLGIAYKYSLLGFRNRFQKQKLREKLKK
>Py17XNL_0101249.1-p1
MSYKECDAINTIDKYFDDNTENPEEYDVNILHMYCPGNKCSSDEEEIVAGFIMLLNMIGE
EGIDGEKLVEYAILWLSYKLNQKTQNGTTTLNEFYTNRVVKNNKYEENISTNNNINKDVI
ENKIKSMNMNIKDVSNFYDAFKSLCNMCSEISAEANTECKKCLENAGEFFEKCEKVKNAL
DITKENSYSQLWLSLSKDYKNFEGNYNSIWCNNVPSVVACPRSSVTKNTLIAIAIIFVVA
SILLGVSYKYSLFGFQKRSQKQHLREKLKK
>Py17XNL_0101250.1-p1
MDYTLCMRFNNLRTYLPDDLSKHPTSDINNLGNIKNYCSNGESDGTGCKTDLDKINGACL
WLFEQLFVRNKKNINMAEYIIIWLSYMLNLKKESEITKLNDFYSKYIENNTHYTNCDNDV
KDCSDTLKKITGYTNYKEIIDNKINVITIDINDMSKFYDAFKSLCNMYTELVAGELKCEK
CLENAKEFVKTYDELNKNSNITKDSPYYQVLSTLSNDYHNFKNYCSMNNVDCSNMPHLSP
INIKENGVQNSGKIFEQNGQGFEQISEVPSSSSSITSKLIPVLSIIGVIGFLLGISYKYS
LFGFRKRTQKQHLREKLKK
>Py17XNL_0101251.1-p1
MDKQVCESFLSVWEDFPDTLTETNEYHEFKDGNFLNSYCFKDKCDHDHPLDKINAGCLFL
FNKFFGSSGVFKDNAKNYINAVEYIIIWLSHMLNLKDKKGNILKNFYEIYIKNQDKYKNT
IDGVDGCNYDDLIYKKNDLMNITNEKLSKFYAPFKSLCNMYNAFNETKPNCDKCLNYADE
FVKKYNELNGDSSITNDSSRNKLLCTLSNDYDDFKKKHSDVKCSNLSFQAIEKPKNCVEN
SKQNPEQPLQRLEQISQDVSSSSSIGNKLFTVLSIFGAIAFFLGISYKYSLFGFRKRFQK
QKLREKLKNIKKRVNH
>Py17XNL_0101252.1-p1
MDKQVCEKFQEVRNSISDELKGNGIPEFDDDDILNNYCDSKKCISDYDRISAGCLYLLYQ
FYNDSGIFPSPKNNNRYIVDYILIWLSYMLNLNKSERDDSIKSFYNYQIDSCDKYKTQIN
NLAGYDNYKELIDERKYLLDMDSNIVSKFYQALKLLCNLYNELGDDNKNCKNYLDDNNEF
YKKYEELKNDSDITGNELYNKLLSTLLKDYNNFKTECNVILSPPPEETKQNHGQIPVDSS
GQFFTEDSEFNSEPSSGQISEVTPSSSSIVSKLIPVLLIFGAIAFFLGISYKYSLFGFRK
RFQKQKLREKLKK
>Py17XNL_0101253.1-p1
MPTNLCDGLTTADNGLVFDRNSQNYTLEGSYTNIYCPDNNCDNDDNKKISSAFIGLLGFY
KEVVDMQNIESDEIAEYAILWLGHILNQKTENRTTTLNDFYTKYIKTNSYYNQEKIGDSN
NKIKIDVIDAKIKSMNMNIKDISNFYDAFKLLCKMNNEIGTKKIQCNTCLKNAGEFYEQY
EKLKNDLDINKGSSYFQLWLSLSKDYDKFKEKYNTRGCSDIKFLESCSQSSVKKSQVTNS
PVTECSVTKIQVTNSPVTECSVTECSVTECSVTKSTLIPIAIIFVAASILLGVSYKYSLF
GFRKQSQKQHLREKLKK
>Py17XNL_0101254.1-p1
MNKKVCEKFENVWGKFPDKLTSDNKYQFKTENFLDGYCDSYSCDTDAEKINGGCLYLFNQ
IFGTSQLFKSVANSNINIVEYIMIWLSYMLNLKEQTGNDTNLEYFYSTTIDNDRYKNSIA
DVKEYKNYKDLIDKKKEFMDISNEKISKLYDLFKSLCNMYFYLDENNPDCTKYISNAKQF
VNNYKELYGDSSNNDNSLYRQILSNLSTDYGNLKKKCKNSSSFPSIEITDNSAHTSEVAS
SSSSISKNLFIVLSIFGAIGFFLGISYKYSLFGFRKRVQKQKLREKIKNIKKRMNQ
>Py17XNL_0101255.1-p1
MKDDICGNFDYLRKHLSDELNVNAEFGLEQISDYSNYCPNGDCNTELEKITIGFLWLLGK
YFTEYPNKGNTINSAKPFFLYIILWLSYKLNQNSDKKPTNIYDFYTENVIGNNKYSKFIE
DSNKFTNIKGFIDKQKDFMNINIKDLSKLYDAFKLLCSMHDNGAMSKDSNILLNSANEFV
SKYQELCEDSNNTDGSSYKQILSALSTDYNNLKNKHSSNTPLPDITADMSAYISRVTSSS
SSTGNKLFTILSIFGAIAFFLGISYKYSLFGFRKRFQKQKLREKLKNVKKRMNH
>Py17XNL_0101256.1-p1
MNRQMCEKFQEVRNSLPDQLNSSGYYQFKDEEFLNNYCNSNQCQSDYDRISAGCLYLLDQ
LYKDSGVLPSPKDSNPYIVDYILIWLSYMLNLTNSKGDNIKSFYSAYINSCDKYKTEISE
LKDHDNYKDLIDKRKEFLYMDSNIVSKFYEAFKLLCNLYNELDYEKKNCKNYLEDNNEFF
KKSEELKKDTSITGNDSYNQLLSTLSTDYNDFKKECKEILSPPPKETKDNPGQTLVGISG
QGIDDLGQNVHSSEQYFAQDSGQDAHNSDVALSSSSIVSKLIPVLLIFGAIPIFLGISYK
YSLFGFRKRFQKQKLREKLKK
>Py17XNL_0101257.1-p1
MLTSKMCDQFDTMWRAFPDELNSGEYDFKGGSLNIYCSNRKCENDIDKINAGSLWLFKQF
YGSSYNFSSNANGNMNIVTYIMTWISYKLNQKPQKEITKFNDFYSKHMENVEEYKKTIDG
ATGYKNYIDLINQNKLMDIDISVMSKFYDLFKNICSMYINIGKKNKGEMYLEYAKKFANE
YKQLFNDNDNNEGNSYNKILSALSSDYYNFEKNKVDGKPINLPSLPTKKTVENVDISNPK
ETQDVSLSETPASSYEAKVSDSDSTLPSPSQVNKLILIPIIFVATLILLGIAYKYSLFGF
RKRSQKQYLREKIKR
>Py17XNL_0101258.1-p1
MNKQVCEKFESVWDKFPDELDSDNKYQFKTENFLDSYCFNNECKGDLDKINAGFFYFLNQ
FIGSSWSSYYAQNNINIVDYIILWLSYMLNLKPQVGNVKNLEYFYSTTINNDRYKNSIPD
VTDYKNYKDLIDQKKYFLGMDKNIIFNFYEVFKLICEMYTNFNETRSHCSICSQNANKFV
NKYKEMNKNSVITSNSSYNKLLSTLSNEYINFKNYYTSKCSSCKDIPSLPSVEKIQSPEQ
FSGQGSEDTPSSSSITSKLFTVLSIFGAIGFFLGISYKYSLFGFRKRFQKQKLREKIKNI
KKKMNH
>Py17XNL_0101259.1-p1
MGANLCDGLKMADNGLVFDRDSQNYKFTGIHTNLHCPGNNCDNDDNKKISSAFIAFLVFF
KDFGDMKNLESDKLAEYAILWLSHKLNQKAQNGTTTLNDFYTKHIETNSKYDQKTIGDSY
NKINIDIKQKIKSMNIDIKDISNFYEVFKLLCKMDSEVDKTKTQCNKCLINAGEFYEKYE
KLKNGLDINKGSSYFQLWLSLSKDYDKFKEKYNARGCNNIKFLETCPRSSVTNSPVTECS
VTKSQVTNSPVTNSPVTECSVTKNTLITIGIIFIAASILLGVSYKYSLFGFRKRSQKPHL
REKLKK
>Py17XNL_0101260.1-p1
MNKQMCEKFQEVRSSLPDQLNSSGYYQFKDEDFLNNYCDSNQCHSDYDKISAGCLYLLDQ
LYKDSGVLPSPKDSNPYIVDYILIWLSYMLNLGKSENKIMDDFYNPYINSCDKYKTEISE
LKEHVNYKGLIDKRKEFLYMDSNIVPKFYEAFKSLCNLYNELDYETKNCKNYLEGDNEFD
KKYKELKDSDITNSSPYKEILSTLLKDYNDFKKECKEILSSPPEKTKENIGQILGQDYEL
TFEQDSEQNIDNSDVALSSSSIVSKLIPVLLIFGAIPIFLGISYKYSLFGFRKRFQKQQI
REKLKNKE
>Py17XNL_0101261.1-p1
MDKDVCEKFKNVWTNLEYDSSTESYKFKDDNDFKEYCTDVNCEEDINKINAACLFLFNEL
FGSSDSFNSVAKGNINIVEYIMIWLSYMLNFTTIDESGSIELFYEIYIKDCDKYNNKIDG
VTAYNSYKDLIDKKEDLISIYVKDISKFHDAFNTLCMMYIEFDSENADCKNYLEKAKKFV
EIYDELNEYYNNGKGSPYNQLLSTLSNDYNRFKNKCNNLPSLSTYSRKLVIKRALIPIAF
IFVAVLIFLGIAYKYSLLGFRKRSQKQCLRERIKNIKKKLIINKLF
>Py17XNL_0101262.1-p1
MNKKVCEKFDNVWEVFSDTLTSDKKYEFKTGNFLDSYCGDNNCSTDYGKISAGFLYLFNG
LFGVSGLFNSRETSNINVVEYIMIWLCYMLNLKSTQDGSFTNLNNFYKANIENHNKYNSF
IELIKKKKELMNISNDKVSKLYKLFKILCEMYTKVDEDNNNCNNYLKDDNQFTKIYKELN
NGHDVTNDSSYNQLLSTLSTDYDKLKNECKNILSSQPKGTEQILVQSSVDTSSSSSIGNK
LISVLSIFGAIGFLLGISYKYSLFGFRKRFQKQKLREKIKNIKKKMNQ
>Py17XNL_0101263.1-p1
MDDTLCGKLDYLRKHLSDELRGKAETEFKKIANYKNYCPSENCDTNLDQITIGFLWLLEQ
YFTKYPIKGDNEYNIEPFFIYIILWLSYKLNQSSENSTTKIYDFYTKNVINNTKYGNFIS
DSNRYTNLKDFIDKQKDLLNINIKDLSNFYDASKLICSMYSNKATNINKDALLNNANEFV
KKYQELNRDSNNIDGSSYKQILSVLSTDYDNIKNISTNITSLPEITANVSALSSGDTSSS
SIGTKLFTVLSIFGAIAFFLGISYKYSLFGFRKQFQKQKLREKLKNVKKRMNH
>Py17XNL_0101264.1-p1
MNKLCIQIVLFLLSISVCVNTKPLATEPAPKKNTKLKSKKNTEPKSKKNIEPKPEKLCPT
PEEIYEKNKHLLCNNPEEIKNAEKLMNDALEGLKYHATNKYGYIFYGAYSHYNMLSYKKL
YHDFTCIEKVEYTINDPNKYNKIINKLWDPDSKNFLYKGSVKRKITRVYTPNLVIIQQRY
KNRRLERQKYFYALAAKFEISEDKTIIVMTSANINDHNSKNKKPFENTIIKSANLFKTNI
DSEDDIRKGKLKKTIVNIAGYIIKKKDKYLDITYVESIDRYVPNWLNRIIIEASKCCSPH
K
>Py17XNL_0101265.1-p1
MDHFLCIRFSTLRTYYPDELDKSKTTNFYALGTIKDYCSNGDSGNIQECKTELDKINAAC
LWLFNQIISNKVNSLNKEQLKIIIIYIMIWLSYKLKISDVGITTLKDFYTKYIKNHTDST
NCKKSGINCSDTLKNKTGYKNFKEFIEKNEYFINMDMNIMSNFYDPFKLLCSMHTEFDAN
NPDCKNYIEKAQEFVKKYEKLNGDSNNTEGSLYSQILSTLSNDYDNYKKECNGVNCMDIP
SLPEIPKKNYEQRSEVTSSSSSIANKLIIVLSIFGAISIFLGISYKYSLFGFRKRSQKHL
REKLKK
>Py17XNL_0101266.1-p1
MRVSILKYVFFSIIICSFEYAKNELYFANDRGIYLERNVINFRNDRILADVDDQFDLNGF
YKSTLSLASQLSDCTEGNKEIAHLQNIIDSYIKKHKESNTLPDLNNLDKKTKKLVNELRT
ELEKIKKELDNKMNGELAMQPIHDKRIIKKDENSSVSEHEDFKQLESFEKKLRTKNDKFK
VEYCEIKFSKKYMGLKINKKLTKKEEKLFKRAVGESGNIALNYGKYKYNHSLLLFFIILA
>Py17XNL_0101267.1-p1
MKKYIYIISLAAFFISFDIICATKIEENKNKNATKLNNYNPYHNLEESDFDNSNFLNEKK
YDNKNNSINNEKYIQPHSINNNFLQNKKDINNTKITLYNEYNKTNNIDNFRNFNHEHEKT
NNILIENNNSFLQITAISEINKDTLDTVDTIYGVNDNESVLWFFYKLLYSVEYIKKMLSN
LNIGLSSEQTKIKTDQNVVINDVRQTNASCYSEKNELINKLGNIHNPFYNFHNDRSIDDY
NLYTSSKNNFVNCLKKGFENIKKKTNDIISYEEKLYTDKCKNSSKLKNTTKKPSEFCKNV
MNLNVSRKNSWEVPKNNEIISFIDFLIEKLKSNNYPMTLVTKLDFIKKQFEDIKNKHNKH
IKICKQEEIVVNKCTNNIDNNNCDKHFNEIKKIAESYSIIFYNYTILENLESVNITYKES
LDYFFNSLGKLLINKVDSDGNIIEENDIDNFDLSKPKNNFKLLEGELNGVFENKWNDYKN
NKNLDQFKDTMKKIILLIIQYMNEFKGLNDAMTKLKNEGISQKFVINNQIKQKFDKSTYD
EKKEGFESSLELAKNWEKKKLEIITELKKKNEETVQLDIKIRELIKQIKDIIEEQKIVND
LKLELNKKIKEITEKIEYIKKAVDLKKEIEKDNVYIDELAKEPPYQITKYIEKKNEIYNT
IKSDFDKIYVGDIEQLYNEMFSVVQESNIEHIENKTEILTLKTKIDNVYNKIQNMETETV
KSHLKNIETNNKLSETILDIIKYIYGEITNELNKTLEDFKNKEKGLSNKIDEYAKENVQL
NVYKSNILEIRKHYNDQINIDNIKEKEAKQNYDQFKEHMKTIPPNENEISKTINEIKIMK
DEFLSKVNKYNDFDKVYKEKVESEHNKFTELTNKIKTEVSDEEIKKYENKFNDSKSLINE
TKKSIEEEYQNINTLKKVDDYIKVCLNTNELITNCHNKQTTLKDKLNQNIKTIKETNSID
KIYTDKFENILTDKKTELETKFTGLSLNNHESNNKELLTYFYDLKANLGKNKENMLYKQF
NEKEKAVEDIKKKNVDINKIVSNIEITIYTSIYNINEDTENEIGKSIELLNTKVLEKVKA
NVTNLNEIKEKLKDYDFQDFGKEKNIKYPDENKIKNDIDTLNQKIDKSIETLTEIKKNSE
NHIDEIKGQIDKLKKVPNKTMFNEDPKEIEKKIENIVEKIDKKKNIYKEIDKLLNEISKI
ENDKTSLEKLKNINLSYGKSLGNLFLQQIDEEKKKAEHTIKAMEAYIDDLDNIKKKSQEI
EKEMNINMDIKMDIHKEMKALNISHDDYKIYHTTSKNHEEKISDIRKNSLKIIQDFSEES
YINDIKKELEKNVLESQNNNTDINQYLSKIENIYNILKLNKIKKIIDKVKEYTDEIEKNN
KKINAELSNSEKIITQLKENSSLKECQSKIKSTIDDNYVSECIKNITNLKTYIVNEKNNI
NTYFKNAEEYNQNVSLNFNNIEMADTKSQYILNIKKNNGTNNTDYNIKELKEHKKKSNVY
KDEAGKNTQEIKKNKELFEKYEQEVTVLLNKYYAVELKNKFDKTKNYSEQIIKEIKDAHN
TFTSQADKSEKKMNEIKNEQIRIEDEVAKNNKSNKAILDIQLSVEPFKIKFLKIKDLRTK
SDDCLKETKDIETKISNLSIDTQETKLIENKNILNTLEKLLESLKNQKKNIEDQKKELDE
VNSKIKNIESNVNQHKKNYEIGIVEKINEIAKANKDQIESTQKLIIPTIKNLISPFKAND
LEGIDTNKNLGKYNTEMNNIYEEFIKSYDLITHYLETVSKEPITYEQIKNKRITAQNELL
TNIKNVNKAKSYLDDIEANEFDRIVTHFKNKLNDVNDKFTNEYSKVNKGFDNISNSINNV
KKSTDENLLLNILNQTKEMYANIVSKKYYSYKYEAENIFINIPKLANSLNIQIKSSSGID
LFKNINIAILPYLDSQKKDTLTFIPSPEKTSETYTKISDSYNTLLDILKRSQELQKKEQQ
ALNLIFENRLLHDKVQATNELKDTLSDLKNKKEQILNKVKLLLHKSNELNKLSCNSQNYD
TILESSKYDKIKEKSNNYEKEKENLGINFDVKAMEEQFNNDIKDIEKLENNYKHSEKDNY
NFSEENNNILQSKKKLKELTNAFNAEIKKIEDKIIEKNGLINKLIETRKDCMLFTYKTLV
ETLKIKTTDYSKFITSATKFSKEFLKYIDATSNSLNDDINTLQTKYDLNQINKHVASMVA
DATNDNNNLIEKEKEATKTINNLTELFTIDSNKIDADGLHNNKIQIIYFNSELHKSIDSI
KQLYKKMHAFKLLNIGHINKKYFDISKEFDNILQLQESELTANLNDLKEIGQKISDKKKQ
FLHALSETPIPNFNTLKEIYHDIVKYKNQIDEIENITNEENENITLYMDIITKLMKKVQS
ILNFVTTYENDSNIIKQHIQDNNENDVSKIKESLETTIQSFQKILNKLNEIKAQFYDNNN
INNVISTISQDVNDVKKHISKDLTIENELIQIQKSLEDIKKSTYDIRSEQITKYVNPIHD
YVEQQTKKIQNNPNKDEIDDLIQEIVNYNKESELKLPTIINNKDNVTPIISRIDKVINLI
KSEYNNNDNVSYNVAKKLEEDANNIIRDLDTSHNMLNDLIQKNFKIIDDLKNKKQEIENR
NNLQTINREQEITQTEHVNNTYHHDINDINDVIDINDINDTNDINQNHQNSSSDKKDSSK
TRNTGNTIRYAGAIAFGLVTFYVIIRIKEKKDKDEMEFDKSKGFYDGGESTLFEREDEVI
EIDMNEDLSFN
>Py17XNL_0101268.1-p1
MRVCIFKYVFFSIIICFFEYAKNELYLVNERSVYLERNVINFRNNRILANAENQFNLNDF
YQSTLSLVNQFNDNDELIYIRNTINSQIRKHKKKNTLPNLNNVDKKTKKLIDELQKELEV
KKELGNKRDYKLIIQPIYDKRIIKKDENNSVSEHENFRELENYENNLGSENYNFDSEYID
VTLSNDYKKLKIKRKLKKKNISLLKKFAIFMLSHIVVVASGGGYLILLAIPCTISLFKKC
WEILKLAIKQSKLSK
>Py17XNL_0101269.1-p1
MRVSILKYVFFSIIICSFEYAKNELYFANDRGIYLERNVINFRNDRILADVDDQFDLNGF
YKSTLSLASQLSDCTEGNKEIAHLQNIIDSYIKKHKESNTLPDLNNLDKKTKKLVNELRT
ELEKIKKELDNKMNGELAMQPIHDKRIIKKDENSSVSEHEDFEQLENEGNFLEIADDNFE
DEYNEITSGNKYKKFEIDRKLKKANIKLFAKFMLFMASHFVIGALGGGYLLLLTIPSTIS
VIKQCWKNFKLSFKQSEI
>Py17XNL_0101270.1-p1
MKEFNILKKIVFFSICICCFDHTKNGLYDANADRVRYFQKKSINFKNNRLLECASSNEFI
SNIEYYNGENYFDDEEIEYYLTNNGSNKRNHQYNNVSHDLKGINGEMTILIDESMDSLAC
IPKQKYSIRSDELTLQKIPNNSVNKKKSKSALSKNKNHTSLKTSNNFLSIDDNHFEREYN
RITSKVRYRKLEDDNIYTKILKRVFKYLGLNPYSIL
>Py17XNL_0101271.1-p1
MNKKIYNLVTVVSFILLIVTIQSFTNNEDLNKYVKKNKNVHDEYELNSIYINNNEKFRHR
SLSEYSLEDDYTFGSDTIKELSNNKKSNCFNCFNIFKRNKKNKKSSNTNGFPSKVTLLVG
NVPHSFPVQSPEHYQFLLNLKNRLDNHPSNLKLNE
>Py17XNL_0101272.1-p1
MSKWYTKLFFFVLIVFAYVNNKILASTPSPYPPTLIPVNNNVNQGNDSEPPLLCRDPEEI
RRATELMNEAVIHLQHHATSTEEYRLISNFDNGTSAYFKNHGGHTIIEKLNNKIPDSNKY
NAIVKTLSNLNRVKIADGNVITIKVVRVYTPNLVMIQQRYINLSGSSQKYFYALVTKVET
SENTTVIAYTSANINDYNRADKKFYKNTILENANLFKTEVDSEIDIRNGELRKLFVNLFG
FLIKKEDEQVDLTCVSSIYDNVSNARNPFTKMCRA
>Py17XNL_0101272.2-p2
MSKWYTKLFFFVLIVFAYVNNKILASTPSPYPPTSLIPVNNNVNQGNDSEPPLLCRDPEE
IRRATELMNEAVIHLQHHATSTEEYRLISNFDNGTSAYFKNHGGHTIIEKLNNKIPDSNK
YNAIVKTLSNLNRVKIADGNVITIKVVRVYTPNLVMIQQRYINLSGSSQKYFYALVTKVE
TSENTTVIAYTSANINDYNRADKKFYKNTILENANLFKTEVDSEIDIRNGELRKLFVNLF
GFLIKKEDEQVDLTCVSSIYDNVSNARNPFTKMCRA
>Py17XNL_0101273.1-p1
MVAKINDFLSLFKIFIFTLLIWITYFSNQSSILRISRNKNDQFTTPFTLKVTRVLSEFRH
PSRQSEVLNNQKVDIIQDKSDIPKENEKKKLINASSEASKSSQNIKDSYNIKTKIKAVKY
GISIKKLIQKLEGILHVDYVINELKGDYSIRELIDELEDFNGFHDLIIVLKYSNDPELIK
LLYTSNNLEKVLFVLNYFNNVCKNVNGECTSDNEQNKTNSMPKKKKIPVLSFLFKIIDNF
YDKIMVNASLKLYKAYKLGNWFNKVISTIAFFSKMIIPITIGIALVTLLSYLKGIVYYVT
SIVIIILSLAYIQDKTVKSYNYVVDKYEFIPLELQIELKME
>Py17XNL_0101274.1-p1
MEQIELNNPELRNTKCNLDGDPKTDWFRNKNGLLLKTYGWIVKNAIGIILLIHGFKSHAR
LTFMKINLKMPNKNRGLVVDTNNYYIYKDSWIENFNQNGYSVYALDLQGHGESQSLENIR
GHINCFDDLVDDVIQYMNHIQDEISNENKMDDESHDIVTTKKKRLPMYIIGHSMGGNIAL
RLLQLLKKEQENKINSGDANDNNMIEDIINDMDNSNDHAIEDMNNTHLITNSNDCDSDNP
CASTSSTTNSIDSASDKNEGYYNYFDKLNIKGCISLSGMMRIKSIFNDGNNSFKNVYLPI
VNFMSRVAPNVLIPSGIRYSISKYVGSIYKHDKFRNNNGIKFKCMSELIKATITLDCDIN
YMPNDIPLLFVHSTGDSVCSYDGTVSFYNKASVSKKNLHHVDDMDHDITIEPGNEEILKK
IIEWISNLRKNDEDKKEN
>Py17XNL_0101275.1-p1
MGKCVYLKPIFIVLLISTGIIYRKNVWSYAHKNDLETTPFLFDDNISLNANSKNHQTNET
NLNNPPILDEKFHDIENKSINQNDSNTNNSSYNNHMSETVPNHINDLNNDKNKDKQLINT
TISFIDRPNTFMLDDNILNNIDIIYDGDSKMSLYNYYKPIHYSILLNHLLYQFTFFNGHI
KYIWELYDKVKKKIINVKEECVDKRKKLAQKIDQLQDVVYNYENKSYQNDYNSLKPITTE
FIRCMNDKFKSVSYSISQMSNYADYVYKYGKLGHHHYMNDNYLIRHKIVTTQFENKLHQI
KKSDILKSGNYVKFIDKVIDIAKKDEELKNVIDTLNFIKKYIEDITKKFKFYLNKCNGAQ
SQLIEIEMKAKKNKYTRYEVINKIQSLANVYGHFNVNYENMIDLETVYNNKIQAFKNVLN
FIPHILIGKVDTCTNHVVPNDNYDFKIIKPISILNKLEDVFFQAFGFNFSEKYDSETLKT
SNSEINHIISETINSMKTLRDLIKDMKDTYKTDNTRQHIENTIKQLTINVDLNQEENGFT
KAIDEAKKWRSLKIATKKILDEEFKTVLSLEAKIKDLCKQFTDKLKNLQYMKEYKDVLIK
KYIILETPTSI
>Py17XNL_0101276.1-p1
MEEEERYEHLPSYEFYNKLNENVPDEDKEKPNKYWKRIEPIFEPSEWVREIVYKLQRNVT
FLNENRDGDKLYGKHCYDLNYWLYEQVYKNSGLNDNSLSFFITLDILLNSWENMNADKFN
GNKDICQPDNTLVDINYLKEIKYLADYVENFETIKSAAIEDTNKACNVYIDYLRSAIPAY
YEWNTVCTIDEENLCNKYIRDYEKYNPKGVLCNLSVTGLAFAQLFNQCYKSIVNIFINVN
NAPVRTTIKLRNGLETISYGITENKGRTLSEVETAIQEPADFLAYLIYILKSVYNTISEI
YINNYNDIILLIVLFSGILITCFGVYKISKIVKSTSNVQNRSQNTQAEIPL
>Py17XNL_0101277.1-p1
MKYLTHIFFFITLFQFIIDKYDNNGKSLDKFLNIRNGRFLVEYYYDPNTDQYNDNQSKKI
NKIHAYESNGISQNNTAFPNTSNTQNASPSCYALSARDKYKYHHNNKYTTSEESNFYNSM
FMKKLRRNSKILMGSSAAAFFLVDDLGIRAIIFLIFSAAALAYFTSI
>Py17XNL_0101278.1-p1
MSIGVPVTKSFNKLKKYPYEINKFDRRETNEYFYLPVDCPRMKKCDDAYCPLAHTKLEKI
FHPIVYKTQACQMAKDGACDYFQKCAFYHDSNDKNEAHLNWTIWEKKWDKWRNNIDSILT
QHNKNDKEIRRKVESILKIRMPHFNYGTNKNNLFLNKSASFHTTWPSMNNNNSGIPNMES
VDIGNMGSIGTIGSIGQTGNTNIGSNIMESGSIGNTSKLSNINNLLCKSMNSALFQYSSS
IFNNTWNKGIKGNKKHIKNNNDNKNSNMWWLNQINEIEIVNLDKNMHNINENNINKSNIY
CDETLSYNSNNGTECGVNYDILDNNAYKIVEFCFTDYDNNNNSNNNNNNNNNNNSNKNKI
KWKDTADGSNGQSLNSFFSQSTKGLSNDINYLQNTNNNNNNNYNNQRNNIFQCINYNKTC
EYIPNIQEGIDDNKNKKYNTLETNYRDNFLADMNNSNKSFDFINSTFFSNSSNDITGAEN
YVNFPTMLEIIDDDNNAVRNNVFSTGDGTATNNYNNENDNGGIKNNENDNDCSGNITNTT
YTDGFSTFYNNNTSITIDNNIKGFPNLDNCKTFDNFNFDDTIKNNISNLIFSGEDKEHIK
GMKIKKEDENIGNENANGDMKSIEKELEENNETEDKEIKGDAGINTGNILGSGNSNKGIN
KSLKKNKNKKGAINSANNNNNNSSNNTESMFSNNIGDEESKNSSTINSNEVKTDINDKKK
NSKKENRNLKNSNNEKDQYEKGGSKKIQSSVSKIGNNNGNVSVNENVCLENEKNKSVKCK
NNENNNNKKGAYSKNINVNGDKNMSKVGKKNITENFVSSNNDDADNKNTDKKNVEKNKTK
NIEKNKFDNKDNTGSIQLNRKYSDVLGENIINGSEWNNTIKGLDKSKGNDNLINNNGKAD
KRKTNNNNAFSNSIDKRELENDINNDDNIIVENSGLSLIYNSYYNEKESKKVKLENKKKN
IIVDIENVNNIENNNIIVNEKGDNNITERCKNNTDVLCSNTPNNNNLFKYDQNLLINRGD
NKNENVDRNMSSHMKESFCDYTSNNENKYDENSILTKRVNTEYIFNNANNIGMNNIKNSS
DNKYNDINYINSKDNLFALKTIEYNKPNNETIEDSNRGIYNNYIINDINSSINVENKSVH
LGNINNNNTNSTDIKEDINRNNLMENISSNNSEIINDTLTGALNNALNDILNGTLDKTMD
SIFKIDATSDDTYNELFNTLTSNSNNNNFSNGNNSGQNNTQNDEIKENVTNNGQTNESCD
YTNNLLNIFLSCNSINENFDITNSVNTNFYENNKSDTITFNNSDKYTPEIYGVLNNSSNY
FNIFGNYNLYGSTCLQCKHYKNEIKNLISQIKVLREEIIKYKQVIITYGINANKDNTLNP
CNYKWDNSKKFNNIYEKNYISSVEAND
>Py17XNL_0101279.1-p1
MSENIDDLFNVFEEDETKKNLPNNSKAPDHLNAIVEEQNGQDNIAYPNEGYIMKNEQTIN
NKTTKAEIKENEIEMEINYESPEYNAPIDYKININNIISNHKSNNKIKEQIKEEIYNEAG
SINRSNNLFNNKIRKTNGENSQTKTEIRTNTYKEPVREMLIENSKTINNDDVLVLEEFGS
DVNCIHKCVRPQSYVHNKLSESITPARTYKFELDTFQKKSIECLERNESVLVSAHTSAGK
TVIAEYAIALGLRDKQRVIYTSPIKALSNQKYRDLSEEFKDVGLITGDISINPEASIIVM
TTEILRSMLYRGSSLTKEVKWVIFDEIHYMRDRDRGVIWEETIILLPLMVRFIFLSATIP
NGIQFAEWVSSIKNQACHIVYTDYRPTPLQHYIYPTSSESVFLICDENKNFKKDNFIKAV
NALKDRSMLDENNQSGGNNKFNKRMRKNTYDIEKIVQMCHSRNYTPLIIFAFSKKECEVN
ATTLHKVNLTDDSEKEVIKELYENAIQILADDDRALPQVQFILPLLLRGIGIHHGGLLPI
IKEIIEIMFQESLLKVLFSTETFSMGINMPAKTVVFTSLKKFDGLEKRLITSGEYIQMAG
RAGRRGLDDRGIVIIMLDSPLHWKDAEKLFVGEANRLVSQFHLGYNMILNLLRIEGITPE
FMIERSFIQYQMKKNLFEQIFASKKVEQKSQEILNILTNIYLGQNGEEFTKAYLLNQVKT
NDVETILKNKNVKNEGTHILLENNDPNDPKTIDDYNNSETSNTVLKNYITTFSEISNYYI
TRNKLVELGETYRSLLTSKKNITQYLTMGRLLYAVEDDLKWGWCICIEGRIAEEKYNNNH
KNNSTGNNRNTGNDNNIIGYDTNHTNSSNDTKFNKKNSVENNRNNTNILVVECLVPYVQN
KKRKFPQNNDDDDDNKNSQKRDLEFLPAHDRLKAQWKVMTFYIKCIYQISAVVLNIEKPF
DKSSEEEIEKVKNKYNTMVSCLKGEQNIPVIGSNQMNIKDDEFFKIVKNIYYYENILNKN
KLLNNKNLNKYYQLYSKYVALQCEKNILDCNIEQCKFIVLKKELNNMLILLESLNYIEIT
YKTHEKNQTNNDQTNRSDGENDQKQIDTINEKLLTQSDTHNDITNKNNNDEKNYVVTMKG
QIASAILSVDELVISELFFSNFFSKYTYDYICAFLSCFVYDESTNKEITINDPILIEGYQ
QITKTATIIANKMNQCGMNINVKDYLEKFKSAIMPIVLLWARGHSFMEILADSQIYEGSI
IRTLRRLDELLRQMICAFRGINNDNMCEILTTATKKLRRGIPFSPSLYL
>Py17XNL_0101280.1-p1
MADDILKCVHSEFKYVLISSDINNEIKELKFKGAEEKFQSTLSSYFRRIIFDEKGKDELK
ETIQEKLKENTNNNKKDENEENDENKNSLNTISPDLINTAIESSQTYQIIPLTVPTEKNN
YYAINCYIDDIGRIKKLPYNSRASRICSTDIYGDAFLSKTYDNEDFKRCDFTIQEYEEFL
KNPPKAENRWNQAQAMQDLLRQMKDQKEGVTNTNAPVAKPITCEHCYKEEKTLKRCGKCK
KVYYCSVECQRKDFVFHKRICS
>Py17XNL_0101281.1-p1
MKNSWRHKALALPFLLLSSVLCNKTFFVDILNGINIKYNNKVPINKNVSNCYGQNNTKND
NRYSSMKQHFFIQNTAQPTIISETCDIENNNRNANILKQYIYTLSHLTIFDIDKETDIEL
NISLLLKACIASYNYIKNIEIYTSNVKNKEMCSFIYENRQDFEEYFNLQVLMYEKMFNPN
ENIEELLKSHIKDENIYKNDLKIYKQIKNNNIELKKDILEDILFESIRLNKMIQYSLTVN
KFNLFSNPILFKLFLHFKTNGIYYDILLNIINKIKYYYSIKNINEEYKNKIFKIVDSYIA
ILNSIDDVYKKHDGNIL
>Py17XNL_0101282.1-p1
MIKIFLSKSYKGLDRFILVLFLIFTIVGANGLNNKKRLSQCKSIFKHNRGGKSEGIKLFI
RNKYFNKNNDLLSKYRRKCNNMHKVNIFRLKLSNNHSLKKNVDLENYRNIGIIAHIDAGK
TTTTERILYYTNVIKKIGEVHEGLSTMDYLDIEREKGITINAAVTTCYWNGSEKNLGNYR
INIIDTPGHVDFTAEVEKSLRVLDGGIVVFDSSEGVESQSETVWKQANRYNISRIIFLNK
LDKVGANFESCIEEIKRKLNKKILILYVPVFEMSNFITTIDILKEKMIVYKNAHDFYFED
IPQEYYGIFLKYKNLLYEQIAENFNTFLDNYLNDKVMKVEEVEYYIRKLVVEQKYNVVIC
GSSLKNKNVQMLLDMVVKYLPSPIDCIQNYKNQIIYKYDVNKKGEKIILNSKKDEKSICE
KMDNVSIGNDINGGVNSEINKNVTSGSNNIYDESVNQVINHKAISNTLNSNEKNEKDELK
QNDLISEELSKENIKDYNRKFVGLIYKIMNDQHLGNINYVRVYEGKLNKGDFIYNNRTKK
SEKVSKIFFIHSSEKYELENAYAGDIVGIVGLKDTQIGDTISNVFLRTELKKIKEIPPII
SFYIYNKNKNEYEKLINALIKIKKEDHSFFFHINPDTKDLLISGVGELHLQIIINKIQKD
FNIPIIYGQPQISYKETFVENVEARGKYIKQSGGRGQYGDVHIKIEPMYNYTEEEDKEYD
VNNNNDDKKEETNDDMDKNCMNIDTSEVNNNIIIKNEITCGAIPSVYFDAINAGIREQCN
LGVLSNSPLINIVIRIVDGSFHPVDSNEHAFKLAAGLAIREAAKKTSVRLLEPIMNINVT
VPTEYLGEVISDLVKKRGKIQHIDESDEYTKEIYARAPMASILSYVSDLRKITKGRGNYT
MTLHTYSLVPPYIQEQLLQKKE
>Py17XNL_0101283.1-p1
MIFLEEKHIKYLNSYTTVTNVEELLFNETLKMCGVFYFICSCEILSHEIDKKEELINFIL
KCQNTDGGFGNNINYDSHIVSTHYAILSLLILNYSFDTVNTYIYKDENKLNDIDKANCKD
EKREIDLNYGNLVSDQFNNISNDTNHKINKNIQNEQTIREMTSQYILTLLNTDGSVRGDI
WGEVDTRFVYSAVSCLTILNKIHLISIEKISSYLLTNYSICGNSFSWTHGNEYHAASVFC
CIATLALIQKLYLINEEKVAHWLSLRQTNNGGFNGRAEKLTDTCYSWWIFSSLIILKKYK
WINKNSLKKYILLCQDINSGGISDNPDCLPDICHTFFGLAALSLIDNIGDSEKQFNLKKM
HPVYAIPIDTVKKRNLPSFGIDTL
>Py17XNL_0101284.1-p1
MNDSSKDKKDDINKNIHYQNKNEAKPLYSNSSNSGVGNTQNNLINNSHNFDGYNNAQNNY
QNKNYYYMNNDNKYYQNINNNNQNKVNYNNYMNTYENNSSNKVNNEKDNKGEQNKSEFPY
FMNTNENYVELYINKVKEIYYFHVFYHYLKLGYPEKDAAIESKKYIFITLNRYFLLVKNA
ILSSPESIKQINNCVSSNLLYYQQQTNLQEFLLHQQASLQNGNLQKLNLYEQMNLNNLGN
LSSIGISNINLPLANNENLSDLSKISNSENISGRNDVAGNTATSIRGGNVNSSNNNNNRG
NSFLDKNNTYGYDSNNNKENKSMYNNYYNLKPDKINNMIDSIEEMKKLNKNINDKKNDDY
NFTSEQMGSFQNNISGSGSTSYINKNENMASFGNNDDKKKKISFSLNKSKNKIFQSFNNA
YNDTNQRKNLSDAVSEVSDLSDENKGGNVGNNNIGGNTSVINNSGLYGFNNIQNANYSQN
NTNIGVNKGGLYNLKGNNNIDGRNKMNYDNFYGNINNYNYNTSYNNNENRNNNFPAGNTI
KYGIKGGEQENNYGFNNKGINKNLETNNNMHDTQYNNVFSMDYGTNNENITNEIRSGGLY
NMNRIKNRGNEKDNFMHDNNKLNKNNDYRMGEENYNFEKSGNDYNSDKSEYAGGEIINNN
DNNLSVYGKSVNNNNNSKLNNLEFFQNSSEITNKSDSFKGYINNLNEHFREQCKNKEFFK
SLKFFISKLFALKKKKLLKSTLWINNILPTKEEVIALDMQFYLNNKRSKRKIGNNIDMDI
DLIGLNLNDKKMKLSIEEIEKREKRKERCFDIGKNKKKELGGDNPFYLDISGDKGSEEYR
NLEILIEKYNYSSCYKNKNFVGECKNIQKFFFRLTSLPEKKNVRSFSVLKCTYAYILYKY
NIDKNYKYINEQFRSMRQDLNIQNIFHHDVINIYETNIRICIVNNDLFQFLQCINKLFEL
YQRLNIKKSKVEFLCYKLIYLTLQNMHQEFIIEYLTLSEEEKNNSNIQLCYYLNECIKNK
MYLININMISPLNETENHEYIYYRVFVNNHILAYLPTLMSINENADLNVNIDSLSAFVNE
HSDPSRLENIQNDVAMTDNNPIKMPYLTNYLIVLFLPKYRLLALINICKTSIKVNISTLT
KLLNFENDHECLKFLNEVNTIINNNEVLSKSSLVNLLKSPLLKNKYINHIR
>Py17XNL_0101285.1-p1
MKKKNEYINYSSPVKGDVKYCKKTSKSEIINRRHKIDKDGYFESFNLCIDNKKRECNPCM
IPNSFIYNKASIIGSGRNEKNYITSWKSKVKNVVSPDFIYDNGDSLNSSNEVLKIYPEGF
DLEENLVINKCEESIINNDKINSKLVDIIILKNILNIYFLFDKGNEGYINQEYACYVIKM
IYENDKNFMIKNVTLNGNEINKKMNKVFRKEFEKNEVFFCTKQFANFLLAILLKVSIFQK
KDNIIRKPFFINIIKEFVDTCNQNDSNDLFGVFKYPRNIIRKFYDYVYYLKTINDEETMK
KSRIKKKNKQLENICFLDGNLVNASLDTHINYFKEQTKKKLKKIKIDIDKKEMTECTFSP
STNKKPLYLLKQKFQENIDNIFKTKESINKIYAPINTKYDIDNSIERTMLLPDNSFLKDL
DSSTDNEKNKYNINIENNDTPLVQIKYIIHQGYKSPNNISWYDTLRNT
>Py17XNL_0101286.1-p1
MNKKIGRISRDEVETAKQFEKLIKKYNIKKVKKVSLEKIKDKTCLLYNNEFYDNYYKKKE
PIIIKNLKNKIGNCINTFDSNNIIDHIGDTKISIHVSTSKYLNNVNKNFHYSLSTLKNFI
QLIHKEDQKKKKFSVNYNGNKNHITLTFKDETDKMCVVPPKIDNPIKNYKNKTLATTITT
NIREDNTNSPLNDTQNINNNCKQQICNNSSGNNTNYYYYYRSLGINQFKEVSDIKKMNKF
IKDNFFLPPEIYPSYEKFEFFSSVLRIGQPNIFIWLHYDIPDNFLIQIKGRKKILLIHPK
YIKYFNILNSSSSYNIFDILLKKKNRNKKEQIIKKIIIKHAYVADLYEGEILHIPSLWMH
YIYNMPYHTHLKKKYKYNHRYLYITPSNKSFYRINKRRKIYNKKKNYIFLFYKNKKFINC
SIKKQKRQNKTPTFLHFLNGELKIKTKNVYLKKFKNKKAKNISLQYISNFLFSCNQKYDE
NNDKALIFPNLDQSFDKNELIKHYSHLENSEEILKKNFNIDNINLVTSNSTQIGNGQNSQ
GTYNADTKTIDQSNSYNTFSNNNKQITDFKKTDHHTSKNTNLNISINYFFRKKKELHLFS
KKDLYGNQDINTANQIFKKIENEIKPLMSMPSKYKNFYIQKIQGYLYSLLDTKYL
>Py17XNL_0101287.1-p1
MKLDGGDNNKIIIDEINKGSLYHKNANTSIKVPKNVKKKKKGNNNNNNKEQKVLNRDFNN
DNAKDVENNIRNSQCDKEGEINKNEINPNKNNNDVKSKTPLNKKNSNYSEEKKKQTSLLN
NNKNNSKLVKLKSENDNIDLKKSESFKYKTSLKANCSNNVKSKINNGNIENNYYNVDDTT
DKKKMHLNDQVNTHNKKSNKGLSSPSISKLDDVEINKEDILFQYEKCISRKRKERKKIKM
KSKLFRKSVKYSKYYGGDILNVVNQLKLNLRFYQREMDDFLSVIWNLQNMVSIEREKYRE
LKDMLKYTTEEIEKENNKLYDELNLYKQKYNNLKSVISNIGYGMFLNIEKTEINNHKHSI
KSNNSFIHSEKLYTDEMYEENDECDYVMIHEPLSKASDCYSNHHITRGGRNRNNSSLLNY
LDF
>Py17XNL_0101288.1-p1
MTSNYIIHMGSNTINKRIKIKELLSKYEIKILEKNANAFFYILINLIFNLPVERFRLAIN
RKYIFLKKRKRNYLVFDITKKLLIMNNIDTNERFINLIENKKRYFNTKPWMNDASPCQAN
ITSESSNVYNDNFSKRPMFYDNIFKNNLSTKYNSLQINEQKDISYYNIFYNIIRNDQKEC
FENNKIFCENNLGKNNIICNFLSNTNYLKTDLNINENNSTVTNSSLFSSNNETPNTTIMH
NTKNKYSSFFKSQSLFPLNTINLKDIQNKINGLKLNKCEENDINDVCLSYKREVIDFNNN
EHNNSDTKKCIIKIKENKSTINIFDEFLDIHVLFRLKGGKGGFGANLRNKKRKKKKKKSN
DILSNASRNIKGQRVILDNIVQTTEKLLTKKKNEQTIVDKLNNTTSLLTNITISNDNSDE
QIYKYIPQNEVETETNHKTDFLHNQKSIVHEIVESGIHYEAEQKKKSQKIKTKKNIDKNE
QNNNKNNILKSLDDLYTCL
>Py17XNL_0101289.1-p1
MENDRRNNPQEHGDMNGGFNNLNYYNNNANGMNSGNVMNSGNGMNSGNGMNVGYYGVYEE
QNNNFNMNTNNTGMYINAEESFKNNQNTNNSAMYNNFNMNNSNYSESNYNNYSNYGANYN
MPNNMNNASNMNNINSMNNTSNINSMSNINSTNNSGYNNMGNITPNYYQSDQYILNKKTA
KILYIYNVTSEYSDENFIYSLCSIYGSVDTVSYIKGKNVFIVKFGSADDALNGYKNLPTH
FKDFQYELRNESKKISYFSEKANSHKYISPNLSEKKFLSLSSEKREKIMSIKQKELLRKC
KEKLNEYINMFNNKNITEDEKNKLQALIDHIKARIHVLNNQCDNSNFGGMQNQYLTNNYN
NTYESNINTNNISVSGNNANISNNINYNNNNNNNIYAEGSTTIKINSLNNIQNNEDLSNY
IIQNNSIFLNEHISYLSLFTFGEKYAIIKYSSQNAAKTVFNNCNMCNINVEFVPDDNGNQ
QGN
>Py17XNL_0101290.1-p1
MNKNCELNAEKNASLGYTFDEKDGFFASIFKNITKNEYFSAGVGIISVGAFVTVANRLNS
YMYSAIKKNLFTSLEITINDTSYYWILEYMVKKGIISRHLSLKTQIINDKNCKNAIFSFL
PSVGNHLFIYNNTFIFIERNRDKNMISETNRSLPFENIKLSTFVWSKYIFQELLKDAKIY
IDKKEEGKTLLYKTFGHEWRPFGAPKNKRPINSVILPENLREYIISDIQTFLNSSKWYID
KGIPYRRCYLLHGPPGCGKSSLISALAGYFDFNICTINVNDIYLTDDRFIHLLATVPPKT
ILILEDIDFIFLNSALDNNTTTKNSTNKSNTSTQSSNSIFNNDSHSIRTLGVSYSGLLNA
LDGVVATEERIIFMTTNNIEKLPSTLIRPGRVDMKIFIPYASMYQYKNMFLRFFPNHNDL
ADKFSTIFQNFNLSMAEIQSFFLFSKHDPYKTIKNAEDWVKLYAKKKDDS
>Py17XNL_0101291.1-p1
MIMKKGLESYISRGNSKFVENLLKKYGTLNNKNSTIKYRNYYNSLNNVSKKNSLVLYDKW
RIIGYNGNRYFSNINVRKYSSSSNPSNGEFFEDEMKKFDERMNKEKSKHKKVLFFIFSSI
VGLYMYFESYNPEFFMYDVFLDLCLKYVDSEVCHDLFLLLGKYGLLPYDTSNDSVYATSD
IKNLNFINPFGVAAGFDKNGICIDSILKLGFSFIEIGTITPKPQKGNDKPRIFRDVENKS
IINACGFNNIGCDKVTENLISFRKKQEEDKLLSKHIVGVSIGKNKYTENIVDDLKYSIYK
IARYADYIAINVSSPNTPGLRDNQESNKLKNIILFVKQEINKIEESGHNGENFWMNTTKK
KPLVFVKLAPDLENSEKKKIAQVLLDTGIDGMIISNTTINKMDIKSFEDKKGGVSGKKLK
DLSTNLISDMYIYTNKQIPIIASGGILTGADALEKIEAGASVCQLYSCLVFNGVKSAIQI
KREFNNALYQKGYYNLREAIGKKHNNAKSLKV
>Py17XNL_0101292.1-p1
MNNKKRNKYDKQNYMALPLEKTEIIIENIYNLKHCLNLYRKELQEKNNYIDNANEDLKFY
KSVLRNINVVWKIFNSDLLNLINSDKGINVRVKEENNSNNGNIKECKKREIKDEQSGNEY
ENIIESPYYNIEKFHDLFLKYVNKNDGNESDEEEDSDFFKSLSEDDIENIKGKNKKIKIN
EQDGQEKSFIKNEKNGDKEKGYTNTKRKRDEKGEDRESLDNTKQCNGEKNSKTIFEEKIK
FEFLENIKKTLNFINNIICLKSNINIDCDLEYIRKINYEKNVYYEKYKDEKKNNNNTKNE
YNNIKIELERLEKKKASLLFKLYNLNICKTIIEDGKVEKPEDIMQNELKLENFDDAKNKI
ICINCGYENLCENGVILSAPTSGTIAKNESNSLCVANQLSTPGDTINGNSNTTNMNSTID
NSGKNENDNIGNKVESEILLNFENLITKEKIIQSDPFKNLVKETMNIYNTLKEREKEIVL
LKKEILRMENDKDEEYDNLLNETINNKKTLVNKIKELEIEIVTYKLDKDKIENKINGMKN
EIDVLKNIENNQTIQLKQKENEILKMKNNIDTLKMSENNLKEKIEILKKEKDGLLSSEGC
VIKNVNINNDNAIGDDLKNKTSVDIDKYNELLRENENMRKILEKKKDVEDKLINLKSSYD
SMSEEIEEITKEFEKKQEQVDEMILQIKNKEMEYLKKYNNMVSKEFAENNLKQLENSYKE
KLSLINDTYDKYKNFSNLYLSLFYHARENAVISDSAKEEQMNIIIKLKEKYELIFQKKKE
LSGILKNLYNCNKKLITQCNDLYKENKKLQNTLCSMEKNKYKKDLSPNNEDNNLLIEENN
ELRRRLICSVCMENFRNYIIIKCGHIYCETCIFNNLKSRNRKCPQCKIPFDKKDLQKMFL
D
>Py17XNL_0101293.1-p1
MVMGRVRATSYIRRTISQPLNKNHPAGNIQNSRGLNDTNLIGNKNLHLQLLCNGKEPYNE
CIEHLGNYRDFDETKPFYMPRKSDLNSIYSILNNKLNILLLFIPIGIFSYLLGASDIYIF
FFNFIALIPLSALMGNVTEDLALHTGEIIGGLLNATFGNLMEMIFSIQALKAGLINVVQG
TLLGSILSNLLLVLGMSFFAGGLYHHVQKFNEKGATCSTSLLLLSSLAITIPSVSSVTTN
NNTDVLLKVSRITAVLIFITYCLFLLFQLYTHISLFQDKEMTEETPQLSVITGSIFLILI
TFLVSVHSEYLINTVESVVRYYNISENFIGVILLPIVGNATEHLTAVTVAIKNKVDLTMG
VAVGSSAQIALFVVPITVLFGWILNKPMTLAFSPLSSVILVISVIVTMAIVQDGESNWLE
GVLLITAYLIVGVVFWFDSS
>Py17XNL_0101294.1-p1
MEKEEFYRKYQEYYGGDINEIPYLLEGKDIWLYDLYLSVLKHGGYSCVSRNAKWLKIGKE
FGLINKEKNIRLIEIKNIKEYYLNYLREFERIHDNLKKGKILTKKYRCRVGINNNDVKNK
KKSVVNINGNNIPISSKRINNKRNVSNTGNGNTNIIINDSHFNGMNKNSFFIKDEIFRGE
NDLIVDKNKINTENEMSTFNYPTNNNIDINCKAKKEVYHDSYTKESRKNEGKYKKNQRDH
IFRNCNNIGIEVSNGNNNDDTVRGIEIADIQNSEEIGRYSNGVHVKKGKINNNNNSSNSS
NNNNDKQIEDQIINNGNFSNINNMSCYNFTYNTINNYQNNLNYMNYLNINNYGDNRYIGN
PDYNNNIYSSNFNNTSIFNSHIKNENNINKCENSNYIGMSYVNNNFVDTNCSTLKFLNEN
NYTEYNDSPIINIGNNTFPTNTGYINYGFLNENYKNNNIGNNYNNLNGGILHNNGYVDNV
VNCENYENCENCENCENCENNENCENYENCENSENCENNENCENNENCESCENNLNDLKN
GMNVIYEKEKNITNNMKEIDNYKYNFENNKDMILSKIESEKCIDIYRLLLGLYKRKENVG
DFILCLNILYSISKMENIISKKQTRIVIWSLLHVLEDILKIFYDVFNSKKRSIYILMFFF
KDCLLRTKSIEKREKHIFSNMESNNSQYILSQTLKDNSKKKKIEGENCESEKRNEKDLRS
NNNDILANILFLNKKIEIREMLDLHLSYYEYCVEKKKKIKRVYELGEKWIEQKDKRKKMN
KKYDDKNEVCAENICNNADSSTSSYYCSSVHSTDIENMNIIRRDKNGNNLKCNYFYKDKK
YMENILTKKSSIEFVFIILYILNNMFQISKYNFHFFNMSTNCKESKEKDNENVCDIDKNK
KISENLNLSKDKNEMTTMLTSLNEENKNILKKEELLNNQIPKNDFYDQNSSDASSSICSM
NSCINTDINLFSSLKSEGNIIVDNSKDILDYKNNNNMNEYEKFEFEKNRYSLYKSSYNKI
DGQDNNTFCGDSEGNETKKYGITNGEGNETKKCGITNGEGNNVCTEVYEESHSPNLACDD
TEKWNKNGTENESEKCALKIDSTNLNNNNTSSIDSSKETKKVNKNKEEVKEIYKNLQNEM
YKDMKKIFIKKKGKETKYKLIHYFYLSKFLSIFEAIFLKNFENIIYHEKVIENVYINMFI
CIDIINKELGKNISLKYIFFPSQYLEKMNKMKIVAHFSSDNKFYLFSNKENRKDNKTKKN
DEIHKDDDFRKDNKNESIDCGKINIEPFSKFINKDENLEDRGNERCGENQNDLDDNNKDE
IQRGKEEKDNVNMKSVNSVEKDGVKINGDNNKEMDGKKYKKKMRKLFLKIFRKNNRKYNI
YKKIDDKYLKEHYNYFESFCCKEKEKMEKDILLNLHEIIKNILLKIYKRVNKYLNIGILS
LNILAHILYLIPKKLFYVSIIPWILNNIINVKCCYTYVNIPLCILNYNGFIFLEIFMKFI
IQMIRNNLLSIKSYIFSFLRLSSFPLYIYIHFDIPLSHNLILTSLSLIYKLVTYDPDYLA
TGFIIEREFQNQTSSAFYNKGIEVGNNNQDDNIYIKNNPKKRKNFQTSYFSSNTTSSFGN
VGNGSFESIANGSFRICESINNEKSVKCEFSTNKNTEKEIKNEKREERQNYDQDNISGKR
NELLEKTFLKTLFLFLKKFIYFKSILNCANINDIDEMVVDSKRVQDILNNWNLNNKDIKF
KSSEHYTSNIEKKIFYLHDNLIIYAKENKINSNSVKNIKTCYNIRNRYKNQNNTPNNYSY
EYMTSNNQETQKLSIYAHSIISILLFLSSHHNLWESLSPYIPLLVHMALIRTDISSSLWI
ILKEYYFRNFMRQKRSPQKCRKYSNSKIVRIEKVK
>Py17XNL_0101295.1-p1
MAKLPKIILTNEGKTLYNILNHPIRTVKSRIEYFFKFENFDNLNNEISVKDNFDHLFVPL
KHPVRNFKDTFYLNENYIKNYSYIQKYYYDIYEKLNPFYKYYLANKFLHHDQIKLKRTHM
TTHLPELLRTNHKQVIYTGTVYRRDQIDKLHFPIFHQTDGFLIHHDTFDVESELKLKLEN
LISHLFGSKSIQMQWDHQTSFPFTEPSFELYIKQNLDNNNNNNNNNNNNKNKNNIIVSNP
QLVTSQPNGCTTQENHDDSKNWVEVLGCGKIKKEVIAISLYENEINKIIEKEISLFAPNL
LKDIFKFSNEKNIDISLPSVLNVSNKLCNDDLNKKIEIKINEFLKTIKYNGWAFGIGLER
LAMLLYDINDIRLFWSQDNRFINQFKENEISKFIPFSNFPSIHKDISFYANENFDEALFF
QICRDIANENIEQITFSKLNT
>Py17XNL_0101296.1-p1
MYIIQKIKGILYDNDDVASVKKEKKNKKVHINELKDEIWLYKNEYNKENVNEEYDREIED
DNEYYDEENDKQPSDHFLEVPLFDEDDYGKSIKRQMKALPNKKINSIKRYEEEEMSEETL
STTDDDEEIEEPFLDLYEELKREQKIREFYNPMLKPRLWRLEFFIKYIHNLENNIQKNFY
LISFGNIKNINLYGELKNDVLYTPGYSIKPGEIQYLKIPLTIWSEKELSISYEDLKKFEV
TIEMWCIKGLIFNDLYASSKINLKEIIENDPDSSIVLKRKIEKNKMTFEAQRLGVYMQLS
EIFEFHMALDSWWFIANSEMPSYLKLLPKFLRFKFPLSEGEWVIHSSNKSSNNFWLYPGY
FCFIGTYRQLANAFFILAVLCYNSNYRYKPPILLGSCIVSLKSVTEYPFFKGTVKKLTLE
KRKFKQGEIVGNIKCFVNSYGIQEDDTNIQRPVQPLSDVTLVNQLSINDHYLVIRIIKCE
NLAISSVDLNNININVWVKWDGIVNKTDIVSKTVSPFFYQNLYYPIRLVDKKELTNEKLI
HNVLPIDLISKGDICLEVHNNNEIYSSILGIFELPFSDIFNYGTYDYRGLVQDNNASSIY
NENKNYDFYDQGFDNPDENYEDYYSRQYKTIVYKNTLDLMYSRAHLKSLNKGNAQTKRKS
TISIEAFVIPPLPSGLVFFKENQSQNSSIIYKAMSKRWDQDFKGFNDIYLQWFPKAIKNR
SFPCISKNEFDDNYYPLCSFVTPINLPAQVSTPGPLFHWLNNIEYIENDEEPINLTPPHF
FLSYKKGTIQDHALLLCCCLKGLEYDAYVCKGTINNGKTEHYWVMTRHEKGWVCFWEVTN
KSIIHLKYRWNNNNFLKNSDILAENKMINKMNENDNEKYYNGEYLTNYIKYGLEELKNRK
NQIIQEYDMKEENQLYTMDLYGEHLMKDEEVNIDEVLYNDEEFFDNIFKVKYEKNKTYSC
NKAIKYVLESFSKYIPIAPKFGLLNYENTLAYVPYTSIEVIFNDQQLYGNMQNHHPACIL
YDLENNYHWRPFLNHEPPQIKSEITISTPLSDKLSIKYMNELEEELQEMIFFIRNVEGLE
TNFDHSKEIKYFLEMYIDICEYKLNLDNNFNPKPENYEYKNGKEIEKNMNNGSMSGNKEN
HMENMNKINDNNIYNNESKKSWSQYKNDFYPNIEGQYINKENINFHNSYHPAKNVEIMNS
EKKKNLSNIPQDYVYGMNNEIYNDGKEEYIKNYVFNKNSTDILNNYDENIKQKNIKRFSN
VPLHYQYNEEEKNWHLDIPNYIYNCDNIEKEKNINDDIDCNTNQRKGDNIQVVIDDENDL
KKKNIYNEYCVEHNCEEYEEEIYKEIKERYYRCDDSEFSDNTTHKNIPKQYMKNNNNNIL
KLKKKLKKYEKIMKKEMIDIKLARKGVQDKNKKKIFSKFLDAQEYLMNKLENKNYLNCDD
NINEVKIRNENNSENYHSNLNCKQNNNCNKYNAENIKEKNNGYTKYGKMKYPINGYFIIP
SKSDKNDIYTFDDVEENEKKNYKKKRDRKKIKVDKNDNQYEKKNRKNIFHNMCKKSYNIK
LIDDKNLNKKWAIKKKYNKIKMGKFRLGGRIHISGRRKNKLFCENISFFINSNIIKNNIE
SQLLVDKETTNFTKNKKFAYETIHQMHNISEAEGNNNHTIAGDQSLKLDTQINQPWGMDM
SNEANDENIIMKNKTIPKNFGELSMGKKIEKIEKNENDENKSAKNISEIPPPKTWSRLDT
TSKYAAHQISQWNWYYSLEQYFNWQYYKFPVPPNHTFVGFPIHFSTSDFSEIKTFLLNSK
RFDNIMKLSISNISFVIYCKSYPLIGGVMSNWVFLGCLVPWMTNQERETNMKKKVHRNHN
ER
>Py17XNL_0101297.1-p1
MANEYNEKEVEKDDSDKCLTDIGKQNVESENRIGNDQEMANELLQKRFECLNNTIENMNT
HFNNILKDNEEKYILAFNTYMYDVQKEIRILKKIVKQEKIKQLKDEKVKKLQKELKWYIN
ECLRLDNFSEFLKKEAEKWKRNSELMKNHMIYLEEKLSKTYEKFIKKGSIKKEVSKIKNE
KNEKKENINNITSMNEDSTKESISIKQDEEQKDESKKDEKKKDEKNDKIYKELDYKIKNL
EKKLKKQVTLNCSLQQKLTKHYIEKSKYEKLFVDCVQQIKKDLGKLNMSNDKEKYIDENF
SSLINESKFSYFTKDDKKKLLISFFSSNDLINLMKKQVFSKEQESFNLKQKNSYPSTRIT
NQKLSDISPFIL
>Py17XNL_0101298.1-p1
MINKMILKHNNNNVKETKKEMNSIFDDIKKYILFNLSSRTNKNNYSNNISMKKKKFKQIW
YTYSKINPNVEKEKIKEKAISFNDGKKHRNIFCSNNINYLNSNCVEKIQIRRFTHTTNIS
LKNENFVNISKLSFIELLDYLNKNLEKNNDTKIWDNIFIQIDKLISKKNKNEYKEEINLF
FQKLNNFDYYTILNNLKDVDENIKNEIIKGSFFESFVLNLWKRDITYYYGSGKVVSDYSL
ENVQNDEKNDEKNDDNNDDNNDDNNGDNSNILNIKFGKNNEVSKENMEKQTGERKMNEEN
EDQKGVENCKNEKNVKIIKKWLILSASFSSSCENMVMLKNYLNKIFRQNIDKLIEIDYFA
KTTKYLENQINSKTIHSIIFTYENKLELLKPCDLSFSLFILQKFLISNNNIFNKIIDYII
YNPLNKFQIHKKFINFIKCVESFIIGKPQTIGKSIQENMNLYHISNRNKDENNIVCSEKF
PNNMNSMNNFYSTSFLIFIKKMNLIMDNYSLENLLFLSECMQNIIFMASTQNQIMNMFIN
KLRYNINKCINWNVVDNYTLMRIYKIYSVFSFVPEIEFSSHTPFKYYKINQKNCDLNIED
NNYVNNNEGEKINSEIKNISKDRENMLLNEKDDINYLNTFIRDFDLIQIYDNTISINKDL
LNYNKNYKINRKNSLLKNVVAILSSRMDKNLDEIKIELNKIKISDSNQIDMLFPDKKNTE
FSFAKSDINLDILINEIKKINDNNNNNNNSNNNNADKDIYRENSKNYLQNEYLFFYNIKI
LSDLFRFSQFSANTNIHTHDIIKCIKKKLEEIAILYSINKSEIIEKEKNEWHENKKSKSL
GEIYKIDKDKICNEIKNISLFHLYNFYCCCKNYSPTFIFKFVNSLLKITPKINIVNLDNN
NVISFNEHNVSKIEYAHFYDKTINDTIMPFIVPLLQTIKIIISSNLFLKNSELNEYINIM
AQYSYFVLFYYYYNSNKYEEKIKNLGVHIGNNVHEEKHIINNLKTDKLNKKYTEIGDYNN
DKHDRINDKEIDIFKNRENIIDSHKNYTKKICIFENLYLEDMWNIYICLSSCLHFLNKTE
EKINGIHHLAHLENNFLEIISKKKYMKYLSDNFIFYLFKTPSTNKLEETFDNAISSLKIN
NLKKNINKNDDNISSQYYSQNEKVLSLPAFTAFFLCKIKLAMQCNNMDNLENVERIENCK
KIFEMLINDYKMLENCIEHIFTSHNNLDKNVNTYNDSGQIFSRTKGENKRNEKENIFNNF
SNKSKYYYLPYLVSNKVCVNKNIYFRTLISDMFFGAHKIKTLYNLQNTLLKTVKYIETTQ
INININYKLKKMQPFHNNILSYLLELSNIVKNCLYSTFLSQPYIHKSPKKYVTKGLVNYF
INNCRLLNDGNIYEKNNPKLFNGVRNYKYMVNKLEN
>Py17XNL_0101299.1-p1
MSKSVNDKESNMKEENIFEKNILTSVESIKNGNTVQVDNGVSEIKINKEPVILIDKIERC
LVVEWYENDIRREQRISYKKYGNDKAKLRAKELIEKLKSGITFEQLYPDKGPPIVKVYEN
VGDYKVSLIRDRIEREWRVEWIDNGEHMKARWSCKKVGNDEAQKRADAFAKSMIKGIFNP
ILLHKATGTRFSRSDHTVVKINVYMKKNIKRKKKTKSTIVKNEKNTPISTGTREGLRRSR
NNNANANINNNGNGNDNNNGNGNDNSNGTGNDIANINNGNTAGNKHNSNNEENTTYYINT
CEIIKPKEDNPPKKRTYTFRGKGGRNTRLRKLSKNNNKISTNVNNGNKKGKGNNQYNDPN
NQYNDPNNQYNDPNIYTIKNQQIINNGTNLYDMSLEKNGIIWNNNNGEVNNNIKDIYYNM
QNICERYQINNIIHNGVETDMIDTNLEGTKYSVHIPYLDNYNNNNNGNNNNGNNNGNNNG
NNNGNNNNGNNNSNNNNNGYGFLNYNIENNLLTNQYNIKNNLRNLYQCSNSNGFINNGLY
AIGNMNKDMNLICDFNLENKNYYHINNNNNNDRCLVNNNNNNIINKNSKFEDGNLIIVST
EHINCDIIQNDNKNNNILSSEIYRKDVLNDEGINDENKLEASKINNIKNYNSKRNEIISG
EGNNVINVIDEKKDNINDFSIFQNESEVNSSSKIDLHTNKIVTRNESNENSENSKNSENS
KNCKNSKNSKNSKNSKNSKHILNEAPFYSTIHNENLNQFEYIVNKNYDFYESDNVKKNGK
RISTISNGQNEKNEQIYESLENNFFDNGSKTKTSIQKRRTRYSSLSRLNTNDHTICSNET
LNNNYDYLFNNEINESKDINNFYNYSGQDDYMNTYIINSNDSNLRIDDKNEKKNMNEHIE
EGKIYQGYNDMLSIDEKLKINNRKDNNNNNIYIYDKDYKYDNNLICYENIELKKLIPQNT
SIEFVQNPRGYRVPYIYQYKMFYEYFEIPFNAPKKLKIQQIYNALLFCLHILSVGWNVNK
NESIENYLNALSNPSFKNIVMNNYMTDSVVNNIYNVGYNLSNSNYNYNKMGSINDLNSNL
FSYTSLNNINMYNQKYFTNNLENVNIESGLTTSTSNIDGTYVLIDNVNDSGMVSNSSRIN
IKDEACLSNSMSNSVNIQNYSENKKFEELNNVRNVVGLNNIRDGKSIPDMIYLRDMNNLY
KGSILYNINNGEYDINNMNNISLFNDINNSLYINYIPNNNLENINNQKMIIYSNELNNIT
NKNYIKNVKNNVNIYRTHNFDDINSTPNTEYKLINGQDISKIDNMNIGYSFNYVKDNINC
VNLNNLSVMNRIDMGNVNGQHLQNINYGVEINKGFNYLNNDDKTNIIMNNDLVIKDGQIG
SKENISDSCYKTISNNNSSNNSSSNNSSSNNSSSNNNSSNNNNLIYHNNYQLDELRDNCF
VDSSLSGSNKKEGDIDATENSINNKNDSKTDVKENYDKENVDVINRNNNSLNESNCYTMK
NYNDSMIDMNINDYYPNLSMNGNNKIDVGSNLSRTHESKDNNTMGNKEYNNVSKDDINLL
EENINNTIVTKNNDCINKIYINKQNEDNGNDSKECSLKKCLDHEHKPDRVGKNCNNVGEN
DIIVIPNLIINNNGENSSGGNNNGENNSGEKEKKIDDNIINIQTQFNVNNSCYNLNIRNN
ENAQNVINNNIRCNDLVNNNNINQNIDKCDEIIYNGYINDSKNNTDVGSIYLSSINLIKD
SYNYEFFSNKKMVNKLKSTSNSSITNTEYL
>Py17XNL_0101300.1-p1
MGPSKGKGPLIAKYAPAGFKKGFGAIGLGRHTKKGFFIINKMLVPNFHVPDLSDCNLKPY
VSRKTPLIVMKKQLGPKRKILN
>Py17XNL_0101301.1-p1
MNESYIKLIISNNSKHKNIEDAFNYMCQEFYNKPNDEISKEPLGELLYIGVIIQKNDKTC
NNIKYIKNWIDTCKNLNIHPDIIINENNSEISTLAHKFKLLHEHILDDEFKVVSKRLIVK
RRKCDDQNGGKNCGKNCEQNDPIEIANSHTNDVEIKESKSGDIQFINIDSNAIELCQIKE
ENNNICFFINNAFYDIEGIIYLIEFPLSISQKYINKKLNLKIQVSENNTIEKQKHNYFLT
EKNANDLKNIFNYPSPLLNNINWSSTFTSGILQEKKKNNNNNNNKSKEYNDDQNYNQSND
NNDDEENDHENNYIDTEKNFPLHVNLYNICTSLHKYDEFMQSSNKSNKSYKQIILHKPII
IIKPLNIKCKIVNHYLYVEIENITKNHKIQIFELFSRSINIDNNIFPFSLNPEDTYSFYF
PIINFVEIITLNNVKVDNKQYNKKKNSQENNNKNMINSTLFSYNEDERNNIHHKYTQPND
VIQKYKNGNEILTLRMNNDKTIVSLSLKWCIDNSLNNYIWSQYFLEEQMPSQNLFDLEVS
FVKEINFSSILIAIFNFYNNSYEDIDLTIKIQETNNNINNQIQSSLISFNSIIEVGIIKP
QQRKSVSIKLLAIMLGAHNLPFAKIFNKFNGKTYFIDLGSIIVTE
>Py17XNL_0101302.1-p1
MNILSLCISFFILIQLLNNSGMFSCLSNVDKNGNILLLKDMKTGNTKETLQNELINKIKK
KANNIRMLYNILNEKNISKPIYIFINDQNEKKKKFLKDLYLLGKLDFLQGFNTPISKYYI
SLKNKTISYRMLLGDKINNERKYINGLNSEDKDIYVKGKIEEYENLRVSVNQMSSNIEKK
FKSVEELMAFLKN
>Py17XNL_0101303.1-p1
MENNEIIENVPDYTITDDLKKDENVLVYTKYELLYAYIELIINGKDLGKDHNIPLCSTSF
KIEDVDENKKEMIEYGDNNELINNNEIEKEGLDKFDRYKNKNDFYNRDNFITRSQINESF
NSNNTLNNVNKRNNNLLKNQKFIKNNDLKYVEANIPPMNQQFNNNDHVTNNMTIYENLDN
NKNTFFKKNNLNNENTYNNNTTNSNHLGNNNKKIIWRKNERGIGAGPVSWRFGKINSDSQ
IGNNNNVNNSGSGNGNDNTSTNGNISKTDLKNSNKSYNNGAEENCQMNDTSMYAKKHNNI
KDRNINNNKREDMCNDFDLGNNLPHTENSNSNNIGNNIGNTLSSVQNLGTDSNNRIINNL
TDKYNKKKQIYQNPGTKYGNNKNQHILNKNGYNNLDGYISQNYNTEVDYMNLTNEESKYK
KYKMFGNNMNTVSNDSIIHDDNKIKNGYEYLSPNITNKNNDPTKLNMYINKKTIDSNNKY
QHNQIHAQRPNEWGNGTTNGMYGNNNNFYYTNGNVNAKVGTDSNQMQNRTTNKERKGEYN
NSNNNSNSNSNSNNNNKNLGKNIQDVENINNDNRKSGKNNSIAQQNLFDSGKLQNNNFSN
NNSYFVNNKHLKNVEKKNSKNVIEDDWSNIRKKNIEKNKKLTDDLIWYKINEQFDLSSNK
GGSIGLIGGSVGINNYSQNELNNSEILKKIPNQLKQNENIKTNDEMSNNIDVNKNKKEEA
STNNNQLLTNIEKKKKGKKKGKNEKDKTSNETEKINKTDDDNNNNQNMKIKNSLENLNPR
ETSNDNKINNIHKLFDNKKNLNYLLSDSNVNKMFINDKNNISNISNTVNFHNLNRYNNFS
EKKEYILNKLYNNTNKNNLQGYHKDLKNSHIQNRSYGNMPHPYYQSLEYPNFENKYDIKK
YIEKTNFMDKSTSTNIHSNDNNNHLHFDSNDSLNNIRTHLPNKSHIDVSTIINSQTNNPN
FNFTKFRTSNTTTDIPHESILQKIKNKNNNSEQKFNNNHSNGISSSHLSNIHLSQNIHDK
YSYPFSRNNEINEIYNNTNISSMKNNVSTSNLSNFNIKQNAQNIQIHNNINTIPDSKIIY
DNVKNRENKMFIDDNIYTDNFDKPSMNQSNKNNNIFIFKKIMQIFNIDEKAFNNLTENKK
RELITQLMLENFNLASSEKQINDNQMQIQNNLKHLNNNPLYVNNINENTTNKLSYIDNKI
NINDFETKESQFNLINSNNSTSIPSKCVENNNIQADVENNNNKKKSLNINKWLNFIGISS
NKKNKDASKNISDINNTNVDATIQCSNQNDINNSKNRITINKEEMGSDSTPFENTNRSKD
NNSSLHNQMTNAQINYIRTHYTSKDKIEDSILLPNEQPDSEKHTNETNQIPSDSKPSLNN
NVDISRYIEIINKFNKIKGDVWQYKDLSGNIQGPFSSELMFFWWHSNYFPHDLPVRFSQN
MQWFNFNDLFPKGSMPFVIPFIYLKDNLFQNDNNSQNSSYNLHIKENNIVTENGNIQNRM
QSEQGFINEQDNEPVENYSNKQYKQFLIKQKTEIESLLLQEKNPQLIEEVKKQLQEVNNL
IEKEEKEEKEEKEEKEEKEEKKDKKDKNRNKNKSDGKSVGKSDGKSVGKSDGKSDGKSDG
KSVGKSVGKSVGKNGDTDNSLAFEQNNNNEPTSTPNHYDNSNDFSNVKYKKMSKKLENEQ
SNTLKTNNTKFSDQLDVDQKKRNETIIENTNNQKILDNKSAKNSGDNNTLNYIKNSASNL
DTSTNIEKRNVQAKNKNQKNVANQNSAIISSTNKKTEKTTKNKVNKKNENKSDKGEDIGD
KKSEDKKGEDKKGEDAKGDDKKGDDKKKTEKMKWSTTGERKIEKLVDIMKGEETKINMQI
KIENSKKKQENGNNNKNNKKLGWDVNNIPKNKKNTDNQEFPNLTQGISSKQNKTKQPKNS
TQNNNNNNSNSSNNNNNNSNSKKGKNKTEANKNETNDETKFPPIISPKGNKSSNNKKKSN
NAEQKEIADLKQLTNLCKLPLDESLLNFLKNFKKAEEIVAFLQHSVEDKKKLTLFSNEFI
KINNKINANKINDVNNKKTK
>Py17XNL_0101304.1-p1
MGTIILRNNFSSIRFFFSKSLYKNKKPLNIDYINKIRKNNEQNEQNEQNEQNEQNEQNEQ
IKCKHIEGENVCGQINKEYRYRHRFNFNREIYKKNGEDNKRITKICEELYENIKKKEYND
FENKLVYSISLAENAIEISQLINVISKSNILEISKRNKEYDDNNKIISSYIILINKSLKI
FDNMPIRSISLILNSMVKLGNYHTHFIDLFIKNIKNIINKSNNIDICIFYHFYVNSLNNF
LILNENMEDMLKLFLDKINNIALELQIKGISSVLRCNKKLVKNMNNLNKINKINKMSTDL
ENQINDNNSILNKEDLKIINEINLKLKNNFYIKMNYGSIQQLCNILEDFEFFNLIDNDIY
YDILNILKIPSNIYKLKNIDLINILNNIKSRNNKYKDLLPLSYFSFIFDILKEKNYSECL
TNDLAELIKLIQYFKKMYNNLNFCMNKSEIILFKRNLNDVLSISTLIYILHDYSIINKRD
TLLNSFTLKLFYRIMECLNSEIIDDNKNVCEYLTKIQTSEKYKLFDNNLEKKKNNILDLN
THLLLIKSIDMLIDKSVINNNDYIFCKNFIYFNFCNKLKISNCIKYEEYDKCEKYIHYYL
YIIGIFGKIKHDNFYFLLYFIKNALILSVYFTTKDIVMLLRGVSKCSYLIDKINYFFFDS
TLNYLSFLIIKKNDINCLDLNLSSNSGNISLFENRQLAINKVESCFDFEEKEKDMVSITN
NMYRQIENIIQINYKYINTLEINQLNKNKFNNLTHLSESTLDQFENKMKFQISEKYEKKK
NNNNNILAYNEKQMCYMDCCNILYYMNKLNYINHDIIKLVIKNMYVKINYLKNEHILKAI
NSLAMIKNIDKELPSFNYFIKKLLFQFCYNIGNVSENNENGENDKNGKNGKNSKHDKHSN
CVHKIDELIKMFYIISKLSTKNEYKNNLIRKYILILLEELFEKNNYHHINNTLILLTIKA
FKNMYPYRYIKLVKMVISWINDEIGNEEIFKNKNNNLINFDFLKTYFSVLPTLVNPTTNI
YSDINDKYLLTSKKLFSILHEQFRQNNCIKNDAISVIVDFMNISFHYMDNFFLENYPNLI
LYIINEKEILSKEQFCLFLLNFKYLSNWGLKIKDNQISEDNYNIDSQNKYTELYNLIEKS
FNEFLNNDKNKYMNEIIYGNNNPNDDGNGNLNYDFSFNKKKLTFLDTEDNNEEEIISMEY
NSVNINDLFDIKKNNLNSDIINKKEKKKNLYKFVENNERKEGKHELCGKKKNRLNEFEII
LRKYAYCQNNAKDKIEIVKNKKIFLFDIKYIELKKNIIFEFLEEQNYFKEPDDSTIELLP
HINLRLLILNKLNFYIFIMPFFEWDSYYGRLEKAKAIFHKLLSITNNTNSYPIQTNRDSV
FSSIGQYKKKEKYNSKNLKCKVEGIEYKVQNVDNSIEFYNNVLGFQVAEKGDNYAKLILA
NNEAYIKLIKNEEDNFIIGEHSFLGLGVHLKEFDLKKVNKYKGHIEDELDKRPITACILP
DEDAQVRRFWTNCFITDPDGYGIEVVVEEKEVPKLNRIRLYTTSTKDSQKFYSDILGMDL
VKIQSHLEEISYPWNIYGGMSYYFSNKNNSTILQLAYAYDENKLHMGNSLGNLILSFQDL
NILEKRLKENDIKIIKSNGEIIVKDLDGYMLKKYDLFMQKCRYMDNYYAHS
>Py17XNL_0101305.1-p1
MMNKLKKFLFIRNGKFSDSQIKFLAFTSFSMLVLMVTGDGIQTPMSYVRNVKKEIQNEKE
EKMTMEEKLIKELGYTTYNEWKKAGIIPSGEDDNK
>Py17XNL_0101306.1-p1
MFSSIFSSPNKIYYLLNNVNNLFLKYEQVRNHKIIKPRNIIKIWKIKPGDEVKVISGKDK
GKIGEVLSCDKFRNMVKVKGCNLRKIFIDNKYVYIEKKIHYSNVQLIDNFLKTNTKVSIR
YTDDNQIIRISKKSGIVIPWPIDKKVESEYDQEDENPLDTHPEEALKKTYDYKTDVKFMN
MLRQTVNKYNRELS
>Py17XNL_0101307.1-p1
MIKQKRSYSHMENDEGIDPNNNNEGDVSFKRQRNNSHSSNMTYGSMNEEYENGDKNNKIN
NGNMEMLIPYCILLPNRAIGYVIGKSGNNVREIENICDVIIKCQKEFDISVYPPPSEKIL
TVSGKKENKKKALELILNKSKTVMDFQEEDGKESIVIIVPTRSIPIIIGQKGSKISSLSE
RSLCEINVHKDDVPGIKDKAIFIKSNQITKIIDCISIIYDLLEEVAENGILEIAEFPGIS
KNFTSPTNNIGLCGPPPINGSSSFHENSTANSVSGFSNHYNDTHSMNSGTNQFRGSRNNN
NMNYNNNIGNNGSKFSMKNKENNYYDNYSNNNMDDYDNFSVPREKNLLLHKFGKESSSCV
IRFVLDVETTAWIIGKAGCHIKEIRTITGAGAVIVDAPDNIENVKTCDRILTLSGSPENK
YNALKLIVKQMEEREKNINNSMRMLVPGKAASFLIGRKGSIIKYITEQSGSQIQVAKNKE
SENEKLVLISGSPESKILASVLILQKLEEYDNPIIAREGLLIPLNDLYYSNNNNNKNSNM
KKNNNSSIHGNGSGPTRMIQNNVRGSINNNSGGNNSRYYSNSVLNNNNIGNNMNNHIDNI
NNDNNNNPSNYRYDNNNNNNMNNMNNMKNKTDAKEQIENMFLNEIYKSIPITSLPKILSV
KQPYTIELNMPDVYLETFDSQNKDGKSLIEEIIEKSGCNISICTDSNDSSSYTFNVSLTG
SPLANSLAILMIQAKIFHFDWF
>Py17XNL_0101308.1-p1
MIPTPVSKKIRSRLSLSVQKKPHFLFRQNLLLEKKDKWEPKLRKGHPEFATQFDILNRQV
TGFRKYKPPLVKKEEIKKNYDITNFHEVKSKFRFEINGIFEDGGSVFCDELYKTAKRMFL
VGWIKCRRKFVMGHFQGDSYSISYMRHWFDIYSSEFNKIHNLKIFDENHGIPKFDYYNIT
IVKDYRSPAKKKMHLIQV
>Py17XNL_0101309.1-p1
MNESASSPIKATCRDMALKSSLHSFTFSLKDFDIAGFLGDGAHGSVFLACERRTNFICVL
KCISKSHLVNYISVIQKNNTK
>Py17XNL_0101310.1-p1
MDEKIDDKKRESNYKFLNSDEINNLEYIFNKIKKNKNENVPIQNIEKFLLKNHNEELCDD
LVSYFHIYGSTVTLDDFISHLNCDINEFKSKEKIKNLFEILDENKKGFITSKDFINAAKE
FDNEFKEDILKNIFKIIDLNNNNKIIFDEFKNAIWNI
>Py17XNL_0101311.1-p1
MTEEKCIFIILPDVTNNFKDDEVIEKLEEKNFIILNKKKVHLTKLDIKEIFTYKPEQYNN
IDDFYEYIESGLSVICLIEHRDGEARTKLRRLIKHTSIIIKDESYFECKNEWYFIRDMNY
FFPPLDKTNLERNLIIIKPDVIEKNKISDVINDILNFNLLIVSVKREILTIEKAKRLYED
IVDKEYYSSLIDFMSSDKGIVCLIVEGINCISRCRILCGESLSKMNFEDIPTSCLKRKYG
TNEIMNGVHLPDDCKIDKEINMFFSKSQFKNENVILVIKKSLGNPEKLTMLRMYLKNYGF
KILEEKIVKNDKNVLKELEKEGINKIANWDKEKFMIIIILSRINCITCLFYLMGSKNVNE
SKIKRPNSIRSIFCINNDDIILVKNINNIKFLTKKFFNNGKYNDIITVEQINNFFFCKNF
NFFKNRHDNIKLKNVFIECFRNLCQEKPNANIANMWISQWIDKYMNLNLDNLDNLDKNVK
RHNDICYSNQHEGYTCEDMESKSEKKSEKNEKKNKNFIIIPNINETNEVSEIKIIKYFEK
LNYINLNLNELCNNEEKNNSLLGKKIEYTKKKYKNLTVELTKRVLKKTLEKNKLYNKFIL
TNFSHIIDISNLIKNEIISDSFCLLGNFANKVDLKKNLNKNNDYNDFFLFLKDKNINGIG
QFECNSIGQEFLNKGKILIYRNIDNYYLEFKKKFKNNIIIFLGVKTKKLQNIINFLIDNY
NYIFINHLSLSNGKTRCINKRGDEENHYDSTIGGIHYKQNYENNDDTDEYFLSETYSPDS
SSLIYSNIIEKIIKLQNDNYKNMILCNPPINEKYINLVIKKTHSNIKYFYFDSKRDLQFK
EVFTKGVGGKENLSNNYKSILSYEFYQNEIAKKLKDNPNFFKFNLNEKENDVTQNCNNYL
YNIFDILKKKIILICNTTNIDVSFIGLYLQYKYPDIIFCDMNNMNNMNNMNKHDEVSYKN
KNTRKFVDDVFDNLNYDNEEYQNKILINTIIDKMLYFTSQTNSNYFIFSEFPTNLKLIDL
QKLSFFFEIKLCIFIGNDISYLSNFEFSKSFQTSFSSIFYYFKITDSLLILDLKDEKFKI
NNVRHIESDYVNIDEIKNDTCLIEKENKILEINEESKEKSNSVDSFLDANLINIKNETQI
NDNVKIKILMEIEKKIKPKLIIYNCPDTYDLKKYLKEKNNQNKNDKFKFIFYEDIFKDVH
ASIVENESDEYLKKLLKKKKEQIKIQVYIKYLEDKLGSSTNFLFSNIVLLDLQNEEAKEK
EKEEEGETKEEETKEGEVKEVKEKEKEEEGEKEEGEMKEEEVKEEGGEMKEEETKEEEVE
KEGGEVKEGELFKLAELKKIIHFIYFKKVEGYQKGEEINLPILNDYKIVKYQSSKNEKDN
IATEISKMDDDIKNDQVELELKLESSFNLISGIEYNEEEKEDENLSYKKEEKKLSLENSQ
VNDIIKNEEKFKTKKCSEEEEYNKKWKHKINSLLNKYPNIEHSCIYLNRNLPNNCDNIFC
PKIIILFMPQNIHLQFYISFMICSVLKNFISINMENVYIEECVKGKIKNKIKRGRKGGRK
NNGNCGNGNCGNGKCGNGECGNGECGNGECGNGECGNGECGSGECGCGECGHIKNQWLGN
NNGIQNSDDPIEIKTIFERVINKIKNTENNILLTGFPIIKNKYKISDYFYQFNFLKNYKI
DGIISFYFNTSYFGNLNCDENISIDKYEDFTKFINKEFGYNHKLYFKTINDQNDITNALT
NVYDIGKMKDGDYFNIYNDFFKDAYTFLNTIIETKKDGGEISSSSESGSEEKKKKKKKKY
INESSISKVCDKTEENIKKENKKYIYFYLSSYDKYLNDNINTQYIKKKKYMNQRSNSRII
HGINPDDSYEKNNNIPNNIIINVRKFNNNSSASLSLKENGTKENYAKTNYAKENGIKTNY
IKTNDEADNSIMNRGFPKILMSYENDYNICLSYNMGPGIVWNNINFINYQISNYKKGGHF
FGETGSDIDYGSMKEEYSINKKDEKDEKDEKYKKDEKYKKDEKDEKDEKNIFSFLYNWIL
SNTIQKRQKNELINYRQKNEIQIQYRNKQRTDDYTNRIIDFYENKDDIIENGDKKDGHNL
SSNSYYLDSYEYNYNNLNIDKDHFEENKKYKEKIYKKNNLSFNTTKKKKKNKGISYEHLL
TPSKYEYDAFCLFNPRFKQGKHHTVLCLQSYNVSIIPFVQHKKLKEEVNELFSEINPWIH
KSLTLSKLRNLKIDLFNLVNHIPEIDISTISCAWVFFERLVIKGYVHKGNRKLYAATCLI
LSLKFYQHDDIHILEKLLIYIQKLDKKENLTPSLIFSVEFTLYKLLDFSLQHTYENIRLH
IHQYLESKELKFEDVYGTSEDTYLAQMENDKLD
>Py17XNL_0101312.1-p1
MNINEHKNGTSIKDKIIRLFSSQHEKNEKDIQQTKLKSNENTCKKEENYNRIKNNSDDYD
QTIEWQPVYHETCKIKLPVENYNNTKISLPEDVLDDWVSNQNKVSQKMNIPKTLNNKYEN
NNSVDKQMDLNCDFIFNKNIENKLCTQDNNEPCSKFKSYYNYYLVDEYLESLAKSQNKNL
EATGLDENGQLYDNVSLHIKPIITSKQRLENGVPYDPQNLLN
>Py17XNL_0101313.1-p1
MTTLDKIGIQGIRSYCDEYPQQLEFSSPITIIYGNNGSGKSTIIECLKVNCTGDFPPNAE
KGKSFIHDPLISNKMNVRGKIDLLLKNYNNKKIGISRSFSLYYSKDKQNRIKHTFRSLDN
NIIIKKDKGDDIIITNKCVDINCHIPKLMGVSKALLENVILCHHDESLWPFSESTKIKKK
FDELFGDDNFSKILEELVKCKKKMNEILKKKNYELINIKDSYEKKKNIFLEIEKNQAEIE
NEKIFIQQEKEELKKKTILLDQFKNKNNILYKISSDIDTYFVLYERHQSDIQQYKNMKEI
YEESSSELEKFSDLFKTDLIKCNELIEKINDEIIKLEEESENCLNAYACGNLKECSEISD
SIFCLEKKEKQLLDMIKNIYDLDICISNNFKCKCVRNILLKEHKKIILLAQNSFHTLTFI
KSVDISTRKDELISSCDWNEISSMKKEDSGNSKKCITNRGRMIKKIDLNFLKDLDLNSYQ
SFFDEYKEFEKRHKKRIKKIYNFIRQKKIQSRENKMEKNKNKNILKIKKYQEKLRKIDKK
IDQIEKYKKQLILLKSNDDIYDKKFKNLEKMFQLKNIYDTIILNRYDGCNDDNADNDDDD
DDADNDDDADNDDDADNDNNICTFKEQNEKNIKKKKLNEIVNLKNKLNKVLIYITNVNLL
CEYFCDFEKINKKIIFFFRHLFLYLSQMKIFLKLCNGIQKKKNLYDCIKRLGILDFEENE
FYSNFKNDNSQMSIIMSKIGEKKETDKMFIPMIHNNLNVKKEEDNLHTFEEKTVKLENKI
EKNTKLKNLISLENITNCVNKNEDILSDNLIKLESKKRVTAHFEELENGMKKKRQEQDKF
ETVQKMKIEKIEKISKIEKINKIEKGENETDCETKLEWSQEMGIVERGLCEYAEKYEKKI
EEYNIEIKKIKDKIVAKSNETIEADKEMKNCLENIKNFKGMLEKLEIKNVSNFLDIFYQT
IKKIKESKRNLNWLTRKKDEKIINIDKINGSKFCNICKHNLEENEMNKIKTDLNNEIKEI
ENEIEEENTKLNNLKKNKKKYLPLLKYYYNYIHPISNQINNLSENKINEIKNDLTNLQEH
LNIYLNKINKTNEKYKVLHKIFNIYPNLINFKREIVKHAKKLFLCKDQIKNVLNFFKEHN
SDNYDTLFGKNEFYNLSGKFAKLMENSDDKDSSKETTNLITKLKEVFEMFMRIIDKKEYF
KYITNIIEHNYDNILCTFSIKNALLFINNDDNIYTKSNSFFFSKFMKLLSIEIKEKIEQT
IISNSGVDTNEDTRLENKEDVEREKFNLKYGDKENDSKDFEIFFNNEERYSLINKLIDVE
KKNKTIEKLCNELIVYIKKEEIKTEEEIQMLCRMEFLINDKKIYVNKKIKELEDFINKEN
KIKECIKKTDIFLSYYLEKKKEIDKFINFNNVLIKKYNKKNKDIKKKIINNKYGILFENK
NYFLKSCIINTICNNLKLTKSEKEKQESNLKNIREQISNNELIKNESNEIINKIKKKKEQ
VLCLKEEKINIEKMHHNVVINTNLKKIHETFLKQQEQFLELLSEFRENVLRRKRDVDVIT
QNEINSSDNIDVTIKKKIETEKNIINNQINEIEFIIKTFQINYQSNVDIHKFLRDTFDYL
MYKKKLEKIINTEKEILKSKIEECKKCITDIQIKEGELQGKICLRNEYVEKLKKDIKSGS
YENIDNEYKKKLIEICVYKNVIKDLSNFHNSFDQAIIKFHSLKMQEINLSIKNLWRRVYN
NPDIDYIYIKSDLEIENNEKINQRRSYNYRVVMVKDNCELDMKGRCSSGQKVLSSIIIRL
ALAESFSIKCGILALDEPTTNLDKSNSKNLANLIANIVDLRKNSSSFQLILITHDTYFVD
ALSQYGLTNCFYKVRKDRNGYSQIVKVEK
>Py17XNL_0101314.1-p1
MAFNILFLNNLGERILQYFNASLKPGRRKIN
>Py17XNL_0101315.1-p1
MEINENDDEKKNSDIIWESLYNDFEEITDTNKKHFNYIENSLYNFCKGVQFSEKDSCNLK
DRNPDIFGNDENNKLEKVENYNIKDSDENNNQLAIINNNDSSDYENLKKKNILYGKIYKN
EYLKNNYIDNDSDYLKAETHISYNDFINSDKTRNSENLNLSFSNMSSELKKKTRTINNDP
NGAIYPNNPNDANYSNDANYPNNPNGIRKNEIPNGNVRNVVSFMSECGNTKQNINIAKMR
TEFFRKREEDYRYLLSNKKIYDDSKSCGTEMLYSSQFSTFDGYKKKNSVLNKLKNNKNFD
INSEFNYNYNNNALNEKNGSDISKNVSDISKNVKTNINNLNSLEKLDILLKKKNYNLVNN
ENPELLSLFLNHEKNNNLSRKALSQCSNNDYKTYPCILEKFEKKKNPQLINTIEDNDHNE
LINRSKKLLEISKKCLNDEKKYNKNTFTDVNSNNLNKKNQNFILSKLIRNCHSTSVPSVS
AISTFSEKVGPNNNIINEYEFGKLKNEYEFDNIKNEYEFGKLKNEVGLIKHGSSIHGREQ
DSYKYYGKNYIHLKKGKNIISSASQIDKLSQIEDKEKDKSEKEYNKCLYHLFEAYDKEKI
DDMNENNILHRDNNIIHADSHNLNKNNNQDVTYNNKNEDNKINITDCNELYISDLKGNNK
TNVEISNNTSNFENFDDKKSYLGLNFLFNDDTKGSKIGDTVDKNKQNINNIEQIYDLNKH
EYNLNYKNCEQKISDEIKMLKNKFIEERAGINDDDNNNSVSSIINFRENNKDNELYTEKI
KKEIIEYKNLEHISDEYFNKNYNGNDLKLLFKENLFLQELCEKRKIRLQKYKIEKAKLCV
EMKSLLSFNNNLSCALKEKETEITILKKEKEQLENDLMKQLTNNSHNKYDFLTNFKLQNN
INKQEKNASFNTCSSNSYNMMLCDKNDAQSHYTNDNNSSVIKNYENKIQELLIQIKMYQK
KNSDLQEQLKIFMNE
>Py17XNL_0101316.1-p1
MSLNFSIANVVYVKNLSANVSEEDIREKFKGCDEIISVVFKKFPGKDQKYCQVEFKTSKG
ITKASRLNGELLLNIPMYVTVIEPILQSQSFSETSNINEYDKNINNNDYNNSQYQNLQNF
LGENQIISDQKKKLVDFQNELNEKNKKFDVFSKIIYMENIPEKYTENDVVEFFKNVGKTT
NYKFLYNEQINKHTVYVEFINEENAKAALNLNGTKIEDKEVIIKDAYSILNQNDSTLKTQ
LSIYNNLNKTINNDKNIINKKNTVNEKVEKVLALKEKLTLKLCAMYNPNVLLMNNLMQSN
QLLLANPLNNISSNNNIKKEKEKNDKNESDLTISQKEFKSDDKKNDDKKTDVDMSDDEKK
KYIKKKQKKNTKYSTNSHSSHTTEESYEKKSDQISSKSQSSKSRSSGSSRSRSSRSRSRS
SRSRSSRSSSGRSRVRRKSIDKRHSSRKRDKIKKRSPSSSSNYSKSDPPSSYDSGKHTDR
YKYQNQRHKKKRRKNSKGNYDSSDTCSHSSHSSKRKQRKSNSDKPWWIKESEKMEMRKRM
KEKYRREMLYRHKHKEKSRYRHRDRDRDRDRDRDRDRDRDRDRDRDRDRDRDRDRDRR
>Py17XNL_0101317.1-p1
MAKNRLLIESREAKKQNDPDIFLSHSDYNLYEWEAIIKGPKDSPYEGGKWKLSIKCKSTY
PIDPPMITFITKVFHPNVNFTTGALCMDILKTNWSPAWTIQSLCRAILFLLNEPNAESPL
NCDAGNLIRFGDIKGFNSMAKMYTKEYAM
>Py17XNL_0101318.1-p1
MDFTIFKNDKNLSLNGINKIVGDVYKDNLDYLMRKNKSELERRETDKFSYEIELFLNSLD
SEETRLYEEKDKIKESFQTIALQLKNVKRSIIKTEEYVENKVKGVMLKNSQKIFEVFKKD
INNL
>Py17XNL_0101319.1-p1
MNKRMLPNGENDNDNKSGIKQYMTSPEDQLENANLENENLKNGNNSYNLNNPENETKEEN
SIEANNSGIPNNMNCDKNDNSNNHNNYTGLLNIESGSNANANLGQNNDQNSGQNNDQNSG
QNNGQNNGQTNDQNNDQNNDQNNGEHHVNSLIGKHGIDDNQNKCSYYTNEGKKRKGSRYT
MPFLKKEKNNVNNVLILKNIPSDISEEDIKSLIRPFINGKIPEIIFNDEGVIIKLYDDDL
QENIFNYFKEHPTQIKGSFFEIKLTKINEDISTKGILEDHKNGDVNVNASSGNASSGITS
SGIASSGNASGGIGNNSFYDMRGANESLDRENLKDKINDNDKKNNKYNKNECSKVILVSV
VNMQYPVDIELIYYLFSKCGIVEKIITISKKTSIFQALVQLESIEVAKEAIKTLHNRNIY
DGCNTLQIQYSFLKELIIKNNNSQAWDYTISNPQKNKNNFSFQMSHGVLPTPPRNIKETE
LYKLLGRKFKIVDFETKNASKTPVLICYNIPKEYSDVNKLFNLFSIYGYVSRIKILREKP
DSALIQYSNYLFSSMAQECLQHAKICQNILELHFSKIYDIKISYQDKSRDSYKAKFFSNH
DQRYGISDQLKYVKGACRPTKTLFISNVSEEVTEECIIALFNKYDEINKFKSQPIKEGKK
NFTATIEMSSEDTATKALMDLHNFQLKDRCMKVSFTKTKLP
>Py17XNL_0101320.1-p1
MDVQEIDEKLVTNGNYVRHAFNNRNIKIKVMDTVDKIEDYNIFQSEASQNCQLAKNKNKK
FLSLNENLISKIRSESSDIIKKDGQILDVNSRNVCYALKSGKFRLINQNGINTTRIKLLY
DSEVLYVSFNQENGNLLLILDTKGHLYIYNINEYIVELIFCLNFSSVQNEKSFSDQLKNI
LLPNDIENENKNIDNVNKKEELEKKKNIPKIASWIPKNDKFFVTGHNSYLCVWNIKKLLN
FITTNNINSEINVTHELISNCGFKISFGKIFYKYNYLFNDMFLDNKYNQDQTYNTFLNSY
CFSLDGKYMHALVNNYYSLIWKIQKEDQTLQLLLVGFRSLQEQLANVRKYLNLNEIKHVL
KREKGNIKFQIGETSQHRGKENGNKENGIKENGIKENGIKENGNNNDDNDDNGDNDDNDD
NGDNGDNGDNEISSVHIINTFIQNKENEGKLSEYYLLVFHNGCCISLFSFKKYNECSSVK
HNNNTEERTDILNEYIEQNIFFDKSVTNIENVELFLDPSEFFVFFNISYNVLNKNQEYIN
KSLLFVIEVFNKKRLEFNIHPKFLLLQKDHTILPLCSIRILTINEFIKFAKVLNVSVSSN
SINLFIFSITFNTAKKNINVKSFSVPIPLLMGDICDTQKDHEKKMNLYRSKSEKLNEDIE
RDKFNHNDNRVVLPSFLDSQTNTTFDKIDPFHIKMGSKRCASDINASQLIKSDDTNTQLT
LINKKDETVNIESSFFDTKKDKINKCDEENMELELVNTEENNLIHKDYDQFSNSKLNNNY
NEIKHGETKHGEIKHGEIKHDEIKHDEIKYDVNFIDNIISKMSLIDNKLCENKLCEKTEA
TEPIISYEILDNKKEENSPKNRLLISDSVEINKEETQNDAYFKETKHIVDIIFSSSSNQK
DNKIYENDRMLLSCAGENVEKENQGELANNNDTDNNNNDTVNNNNDDNNDDNNDDNNDNN
NADNNDDNNDDNNNNDDNNPIVGNSNIDIIMSTHEDVLKRFMDFKYDQSREEDESEIEKV
EKVEKVEKVEKVEKVEKIEKIEKSGEKGGEKGEHIELVSQLDTNQITLNDQTKYFKKEEG
QEKMLYQSKDKNKAKYDNEKSNGNVENEGLKKEKNINSFFHKLGFFKNNVSNKLKNENDD
CQKDETVNEEIVEEKIKEVNCDFENSINNKIKPEKIESEENDHHFNNKCNNSDTQILDTN
LRKANQKDVENCINVKKDVENNIQPSIGESKELNNCPIYMNEDIMKNICNTICKKMSTTI
YNTVYDELNKICPLKNMNKTGENGENGKNGENGKNGENGKNGENGRTFLDECRDKEYNEI
CAMSNKCNKKINEMKEEIINLKNQNKNMSLKLASINNSICKIFENIKHYGNYMKNSKQNI
QENKLEKIQTEINTLKKSVNNMVNKSSEHLLTFLDDFKTNIGKLLRANNDNLRKTIQQNL
GDNEKNDRNINNINTFYNDLIYNKGITDFLNEVHQNALKKIMPSVISSEIQVQFSKSIVP
GMREAYNTGFQSITEPLNELLVENKKWLNNKVCIIEKGTYEKSQKNNEESLITINNKIDA
LDKEFKMFTYSINEQLIYLNENIKVLNKIVMNLNSKKNDNPKMVTYNGEMEFEKKEHREI
EDDVSNINNIKYTNKTNNNMSYNNKRVSIVELKNNYDIEDVEDEKKDEQSPKIEKKMDNS
DIIIKGRINQLLTEHEYNQAFTLALSIDIEKNTNAFWVLQLCHRFHEKMFLNETLTISQP
ALLSICKILCESLIKTTNLSLEESEFRLKWIRACMQQLALNHSDLLKTNAFIFMKNMHNN
ISAFSYYVENELAKVMGNNTNDNDDHEEENRLIIKRHLFKNKIIFNQKQTTNDKEKENEI
NSHNHYSLNNNHLNSASEQNNYQYNKNMLIALQEEIYHIRKLLKRIINSMSKSSA
>Py17XNL_0101321.1-p1
MLVKCETKSQRVKSISFHPKIELVLAGLHNGTIQLWDYRIGILINKFEEHDGPVRGICFH
SVQPLFVSGADDYLIKVWNIHLKKCVFNLTGHLDYIRTVQFHPNYPWILSASDDQTIRIW
NWQSRVCIAILTGHNHYVMSAEFHPIYDIIISGSLDKTIRVWDIKLLREKNVIHSNNNMN
SNNGGISGMGSISEKPYGLDVSNSLLGINVDNGMNNHLMGSSFHHQNSNNNMFGASDAVC
KFILDGHEKGINCCTFHHNLPIIASGSDDKLIKLWRYNDSKCWELDTLRGHFNNVSSLLF
HKNNDDLLLSNSEDRTMRVWDITKRVCIHTFRRENDRFWVLAFKPNSNLIASGHDSGMVI
FKFDKEKCPYDKNESSLFYCKNKQVIMYNIFTNEYMNLFPVKKNPNPMISNYYKLFVNNF
CTTHIAIIFLYKEEDQLFYDLIICNDTNKCNQNNSQTFSNSPLGVFKSWIKRDNISANQT
GSENDTGLNTESVNYIIKNKSCLYATFFSRNKYIFVEKKNVNIGHNNNNNSLYTINIHNF
PDDNLYKRIEVPFKIEHLYSLNNNKIIICSENKIYLYDINLKTILNEMHHTDVIISVEIV
KEYIAFVFKYNIVITTINLNHICTVHENIRIKTGTWDSCGNKNVFIYNTHTHLKYLLTNS
EKGLIKYMNEPVYLFKVYNNKIYYINRKYNIISDKLNDTEYMFKLSLINNDEPMAYHYLE
MYRNSQNKIENNNGKKSVYFSYNLIGYIKKKGFANLVLQMVSNNHIIFNMSIQLGNIENA
LKIAKKIDKKHIWEILSNHALLLGNYEIAEYSLQKIKAYDKLSFLYFFSGNIEKLKKMLS
VSIFRKDFISTFLNSIYIGDIEQRINIFIQQGQYNLALLCSHLYNIPINLSEKEFGFDIT
NCNYIPTTSFYLSPPIPLIKIKENGEKSGDPNLTYWNSSYNWPVKVIESKQNYYYIDHEN
KIKKTNQMKYKEEIGNMDSNNDHLLINSQTYSNSRISKLDNTPNCNDNNYNNDDNNDDKN
SSLGDNNDIWKDDLNDDDIDIDLPENHDNNLFNLGNNNKGGKIVKGENMILKHLKKNGKI
NDHIKAGNIQIALKLISKKYGIIDMKPFKQIIKNVYISTYAYITPIQNFIPLKIPININE
YNLPEHVHNNINTTYITKNFLFNQVKKAHKLVTQGKFSSALSLFRNILYSMIFVNTNENE
KELNEYLSMCTNYILAMRLEEERNATCNDDPRRSLELMAYFTSCSLQNSHLYLVLRRGMG
LAWKAQNYITAGSFAKRLINGNYENIKGSDEEIIKAKKILIVCEQKSTEQYNIDYDPNDY
NNIKICSMSLTKINPNEEIVTCPFCHSIAKKSFASKLCSNCIVAQLGIKALGFDFLNKNI
>Py17XNL_0101322.1-p1
MNFITEADRANLEKSEGLKLFYTNSNQSKEYESHINVLKEIADDYEKIKIYVINMSSNNN
SYGFEFYDDSKLLKGFTNCHIGAITSFLRKYMSSCNYGNGEMENDNENDEEKINKKIENL
LKSNKIILFMKGSKTFPQCKFSNAVVFMLNSLKIKYNTYDILQDEDIRNKLKIYSNWPTY
PQLYINTELIGGHDIIKSMYDTNELKEIIPSDCFEV
>Py17XNL_0101323.1-p1
MSKNKKGKKKEDLDAILAELGIEEKREDQINENEGGEEKAENTQISKSKKRKEKLKQKKE
QIKLKENDDTPIAQTEAVKEEDAKDGEKDGEKDGEQDGENNEAAKGKKKKKKKKRERIKS
RNWLLKEFEEKQKEEERKKREEEEERIRKEEEEKEKKRLARLEKKMQLKKEGKLLSAKAK
EEKKKRELYLQTLKESGMLIEPKEKAKAEIINLDINKAKLLLKKKKNKQISSGINNQNSD
DKNKDDENKEDKNKDNENKEEEKEIVLDDWEDFLNMDNEEKKKTEKNDIDQNTKENKQTQ
IVKKSSINDKKGKKQKNNKNGEYNEDKDNEKTKDEEDIYRSSIVCILGHVDTGKTKLLDK
LRHTNVQDNEAGGITQQIGATFFPKDVLDKEIKKIDKTIKCLSKGIMIIDTPGHESFYNL
RKRGSSLCDIAILVIDLMHGLEQQTKESIQILKQRNCPFVIALNKIDRLYMWEKNDWEPF
NDTFKNQKEYVKEEFKNRLQTILNELSEQGLNCQLYWENKNPRKFVSIVPTSAITGEGIA
DLIMVLVKLTQSFMLKNIEYNNKLECTVLEVKNIEGLGTTIDVILTNGVLKESDTLVLCG
MNGPIVTVARALLTPQPLKELRIKNEYIHHKSIKACIGVKISANGLEEVLCGTSLFVANN
NDEIEEYKKKVMTDVSDVFNHVDKSGVGLYVMASTLGSLEALLIFLNDSKIPVFSVNIGT
VQKKDVKKASIMREKGKPEYAVILAFDVKIDPEAEKEAQILGVEIMQKDIIYHLFDAFTA
YLKKIEDEKKQSKMADAIFPCEVSIINDCVFNKKDPIVVGVKIEAGILKIGTPLYIPEKN
LKIGNVVSIESNKKSCNKAKKGEEVCVKIAGEPNVTYGRHFDFNQKIYSKITRESIDVLK
QYFRNELTMDDWRLVVHLKKILNIL
>Py17XNL_0101324.1-p1
MFSTKWFECHKNVVLINVYLHNNNELIDVVGDDKMSHILTKFEVLLRELITTYFIRFLNF
EEKIKKNNKKTLQIDELKNKNIDTENSHNHIYDYISLYHEMAVLNIFELILLSDHIYEQI
DTYIINLFAYIYSNLVSFLKTSSDEYFVKPITELPISEILKEENDKTHNIDRLKIYINVI
NTLRNIIDRIHLLNNTIVNKIVDYDILLILIPLIEKKPWKHDNYIFEQNEWIKNEDNAMA
TVEKQVWLLKNRYEMTNYRRNNILKLRKYMNENLYEQLPPMKTLHTFIEHLYISKSVFPE
NKNSYLIIDVVPEIFDEIKNDILKNKKQVLSMLNNITISKEVLGSISEVYLSVYEFDHQI
KKSKKKTKEINPIDTNHGEKEKPIDNQYTCNSCKEMAELQCSQCKQAYYCSKECQMKDWF
SHREVCSSYT
>Py17XNL_0101325.1-p1
MNEYMDEVNNDGTDSYIEMSSTEDVLFQYFAKLLYLLIFSCIGCLLMIIIYYFKVPCKEC
DFMNRILVICILIKSIGHLNLSLIRIKRREEIENSEEFKYIIKKILRLFNLLTILLVTAS
LYLLHFYKNVCSKNTISMQIIRIYYYFTIALYFLPLLFYICLGLFLSIIICIMIYFSVDE
NDRIPTPKNVINKLKVVKYKDIDYVHKKNINQKKKKKKKFIKNSSLELIFDKVTKVIRNK
GNTTKAKQNIQSSFENNIDNQKDDSNSCFSDIHLNEISKPLKQDTQNGYTKSDNNLDDMY
SQDDQVKFTNEEILPDNDENINKFNKQTNENEDMCSICMVDYMENDNIMIMPCDKRHFFH
SNCLSKWLNKSQVCPICRTNIVTCLNSKTDMV
>Py17XNL_0101326.1-p1
MLKINTASSSHLEDEIYIRPENYKYQKFGRPSNDLILRVIEKKDSESGENGENNESCKDG
ESCENEIPFWIMRQAGRYLPEYRELKKNYNFFDMCYNPELSSNITIMPYKRFLCDMVVIF
SDILIIFIAMGIDIQFIENVGPIFNKKINNLDDFKTLNLNLKEIINNLHFVYDSINLTKK
KINNSVPLLGFCGSPFTLFTYLTKDNTSKLSPYENSLKLIYENSEDTHHILNTLCNICIS
HVLNQIDSGANLIQIFDSNAEIVDKNIFKKFSLNYINKIIQAIKKYRPNIYVILFIKDNF
HEDIKNLDIDVLSITHKQLINNGSNYYYNLFQNKIILQGALDPHILLLDNKKNVQKYASE
MIQQISHKNKYIASLGHGILPNSKIENVYAFIQAVKSVK
>Py17XNL_0101327.1-p1
MKFAEKLKHLKVKSWDNKYVNYKFLKKIIKKKINPEIKALYDRIDKNDEQILEVCKLVNL
DNTLLNQKDKKKKNEIENEEIDYTYLFFYVLQNYINMVKEHYESEYNYLYEKIDEIVFFL
ESDRVNLKDMESLKNKCLNIYNLFDILTNYLNINVLSVYKILKKKTKKERLSTSLDLYQK
YCNNLHQISQEEHFNEKIKSTFLLIQKKIGDNCEKIDFLNFKIYLKSKIENLGQLIYVLN
FFFLFIFGSFLFMQLYGVNFTYILDLNKKIVNEYYYLINYVIFLLFLTTVSLLIFLLDVL
FNLNIFSNIILHVVILCILLVCTTIFPFNFYKYKENNFLFSSLSRVLMSGVFLVNSVNLL
DNIMGDILTSLSKTFSDVQNGMDTTAPAKCPIIESYVNPIFVGLPFYLRFCQCLIRGYLG
LDIYTSKIILICAYVIGSTYMYIWDVYCDWGLLKEYNYLLRKNDNLMYPPQYYYFAGFFN
LIFRLTWAITIMPINIFPNKEINFFLITFFLMFIEVLRRSIWICFRLENEHVTNASRYRA
ILWVPKMTKTKEF
>Py17XNL_0101327.2-p2
MKFAEKLKHLKVKSWDNKYVNYKFLKKIIKKKINPEIKALYDRIDKNDEQILEVCKLVNL
DNTLLNQKDKKKKNEIENEEIDYTYLFFYVLQNYINMVKEHYESEYNYLYEKIDEIVFFL
ESDRVNLKDMESLKNKCLNIYNLFDILTNYLNINVLSVYKILKKKTKKERLSTSLDLYQK
YCNNLHQISQEEHFNEKIKSTFLLIQKKIGDNCEKIDFLNFKIYLKSKIENLGQLIYVLN
FFFLFIFGSFLFMQLYGVNFTYILDLNKKIVNEYYYLINYVIFLLFLTTVSLLIFLLDVL
FNLNIFSNIILHVVILCILLVCTTIFPFNFYKYKENNFLFSSLSRVLMSGVFLVNSVNLL
DNIMGDILTSLSKTFSDVQNGMDTTAPAKCPIIESYVNPIFVGLPFYLRFCQCLIRYNNE
RQTIHIYNMLKYVSGICIVICTSFNWGYLGLDIYTSKIILICAYVIGSTYMYIWDVYCDW
GLLKEYNYLLRKNDNLMYPPQYYYFAGFFNLIFRLTWAITIMPINIFPNKEINFFLITFF
LMFIEVLRRSIWICFRLENEHVTNASRYRAILWVPKMTKTKEF
>Py17XNL_0101328.1-p1
MRRYINLNSYKYVDKEKRGYKKNEKKNSNIYIPNFIISNYNNRIKNNQVIFENKILSQFA
KIKNKLTHHLQLEISQQNGNPLKYTKPVLKKKIKNISNNRTKPNTSTIPTISTTPTISTI
SNVGHGGNKLTIKINEPNLKSLHLGKLHYSSSLGDNSQDKRNTKNENTNENTKENTNENT
NENTKENTKNNTTKFKEVLKKNINDYVIFSRLHIPTGTYLTLYTSLWGYLLTYDVNKLFL
LNNEIYPSEINIDEIKNIIKNVSLFTFGAYNIRAFGCMINDFLDKNYDKYVERTKNRPLA
DGSITTSKALVYMFIHSSLSLLTLFQFSNETIYTGLFSSIFIITYPLLKRITYYAQIYLS
FTFNLGFFIASSVNINILDNLFPLIISFIPLCYLTIIYDTIYAHQDKADDIKLKLKSLAI
KWDKNTIKYSKILIINMIYLLYISAYLFDIHYSYYIFSTFNVSYLYYLISHVSIDDKEKC
MNFFKKSKNVLFLFFLASLTAKTFEALEKRHDKGDQTEIKNENKETTLLL
>Py17XNL_0101329.1-p1
MNSTHNYIEYSFSNVDNLDMNKCVANNCIESVYSYDDVNEKRDCIINKTTTISDSNNSNS
NSNSSNSNSSSVVKPIYTGNINVVEIDYVQGIIKNNYDDINVGEKNGIINRNRNTDDVLT
IVECGKGGNINGNRNQNRNICMNQNISNLKLCNNLDMSFIYNTYDKNGLLYCKKIKFHVK
GDNINDHITPLVVKINTLKNNMGKQYMRLELSDDKNESFFYYLDLFEENYENIKKEQKLV
INFNLFPFKFIDLLEECVLENEQCEDIEDQRLNAVLILENIVKEVNTKGYGRDGYISSYI
NNNNDNKFSGSTYEKGVLNLVEINQFKELTHLSLVLKKADNENVIKYLCNNIKYIKEYSE
HVIKKLNEEIINNNNNCIEIKTLQKTIENMDIKIKNIKCNFNHTMNNEIQNLKEDHQKII
ERKEEMFILEKNELKKDVEILKQKCNEYNEINKNNEENIIHLNSKINKLINEIKEKNDYL
SKLTKEKEIIECEKCKLEKDNNYFTIELNNLKTKYEKECENNISNNTSYESIKINNNNLE
SELKKYKDRNGKLEKEINIAIDEINKGNDIITKLQTQLKKIKDKLKNKTLEYNNLEKNHS
QNMIEMTKIQSQLSEIQIKLSEKEASESNLRRDVDTLQRKNDELVKDLNISREVNLRLNK
EVANNNLDIYSVKMNNIGAAPTISTGTNFQVDTNLLDKDLFTKLKANLKNSSGMGYTPTY
TSDSNMANLNLISGKIDALDINDRYNKPVKFIPPGI
>Py17XNL_0101330.1-p1
MDYKVNQKEACDKYLIQYNENNDEGSYIIGNYNKYKKFSQFNDIDINCYSKNNNYDNMHM
SGNKFNSKEGTSIIGNVYQKYNVHVDKNNEFENTKKGSYLLRNDIYYKYNKTNCYEIENK
QNENINYTNMDQNKSKKKCILVTDMSNRNTDNNLENRKTKEIIKTPYEKNNTNMNNCSRI
VYTNNNTNLVNKESYNNINYSDKYKNINKKTYRSENPLSEIFTNAIYSNMQNNSVNKNKE
MKKENSTKKTDHEMSDKTGNINTSLIRNETYYNRSVNAHDNNENDVNNNNNGKMKNIYKG
QNYEDYNNRNQMVTGSGIRKINYENIKKKKNYKNNIYNNLNKENIAYSKNDPNNVSSSMH
QMATILNSENEEDGTYLFQKQKINNKLQKNETIKTDSKKYKGPNYLNRKYNENRFINVIP
IQKGNITKNFSGTGTGYTSIYNENINNINNNGGYKYNDIYKKLINNYNSIHNSYNSFRTF
DGKDRHEKNSIKNQNNKFLNIPTSTKSVENINNSFNLKKKSKKNKSGKSQNHNKNSNENC
IKITKQEEDSIIESNNNKKKNNNNIINNIDKINNNDNGNSSKKKNANKHFSTNLCNACLN
VNDDVYVKQIKEIIDRDINLSEENSRIISELKKNNILNSYIFKNMNSLENFKKGGLTWVV
YPNDLGSQNGNGNSNNNNINNGNSNGNGSGNTNLLWQSSDTFDVENVSENVELRLKNSKH
TTINYDKLEKDKGNNNGYLNGNNETEFPYADLIKDNIFYNDKYIIEPLIENTWLKRVLLI
IKKESLDLDAFVFKLKYYFYKSVIFLYQEGIKAYLGDVANQMKIYIKYNFWSASEIAFIL
LQLTNICNIKIEVRIKGEIGCVIYLNEEPPNFKGFVDSHTLNNIFTKRDWMLLNDFAIQM
MRYQQNEDNNDNCNCLSNININSQNGISEILCLKELEKDLEPVFSPDLNQLICDKNMKEK
NNTSESILQFKENPKIDTQMNPISTSNNIEIGNNDKMSNDSKNVVTTDKNNCVETNTCIF
CSSPNKKIKSYMFNGGRYAFAAKLKEKINEFKFKRLGDIIHLVQLAIHKGIFVYSQRILL
PVSACEKSADELYPKIKSYNYEICKTLNEVMDIISLLVDHRPNGLVLAQLKQQFILQYKK
ELNSLHFGYKKLQNLLLSDPFNKYYKLYIPNANLHRTHIQHRKYQTPENCKIFKKEVDGI
FTHLKFIEDNDFYYHYYSGSVNFEEEYETELDENEKENEKENEKVDAIKTDKNTKLSNCL
ESNKKKKKSVNIDLKYKNINKLPFFIQENIKNIFDFNEKENEIIESLDKEHELNENMRLI
LFTINKIEQEEDNPNYANCDNYAKLVKDDLQKSENNITDNNINKRNHLVNYLYHIDFDTE
HDGDGNGNSNSSSNGNCSSNSEYVLLFKKIENIFNSSYANDETDDDINKSNNCCKDEEGV
EENWNDSKYNIWNFFYKKKINNCLDINKTFYVSPILNIYSLIKKYKIKKKNNDNHQKYIE
DINTENTNFSTLLINNNNQHHGLSNYKYQNNFGYFEDNKNVSINSQNDYSNLVDTKLAKT
GSEKTTNQNNFINNPDDKNQQYHSYNSVNKSGNCVFQERNTPSSNLGSYNNIDAKVNNSC
VNNNLVSCANKLTNKYNQKNGNKYYKIEKEGTINVLKDNSIQSVPEDNNNYLVQNKYNIY
NEYMTNSLQFDGIEKESKNVTISVSNNMKNKFNAFETKLNTNSGNNSLYNNSKVEINNLV
HYDKNEKNIYFDTQQMNVVNSNNNSNVFNRNNENNNDLLLNHLNDEMYYKKINKTNIIFE
QEDGIQNDLKNYIEEINEYEHENHIDVKYLNNDIDIKLSENKNKDHFIDNYHDENDVNYS
DDLYNGDDIVNCVHNNGYFSIDDPDDNNMNPSFENLYSIEDSNFINNPEFSSFFIDTTDN
KCMDEMDGEIHMSNYSNDNLDTDSHCFKKINLINNNINGIEENNNNSNSTTTTTNTIDMG
KNKIFINNNNEKKKIISNNLISNNLITNNLITNNLITNNLITECDVNIFRSSDYLDNTVN
NYYDNTTKNTKINKCMLFEYEKNSNLYPKTGYFNNIHTNDTNVKSENDIWNHNSISSTKL
SLLNSAICNDKINSFSFYSNNIVSPQNNFLLNNQRYNNSKEYIDFLSYKDTPN
>Py17XNL_0101331.1-p1
MINKFKQINGILKNNTIFCEGRIFSKSIFFYSIKIINKENKNDIKTYGHNKNGKKNKKND
EDDCDTINVCKNIDHKEDLIKSQNNLVKFSRNKSIFYESERIIKCESGAGGDGAFSFKKF
KRKVFGNLGIPNGGKGGDGGSIYLCYSSVKGNINHKNVGNKKNDDQNKHIFINNLSELPC
AILATNGGKGKANQLRGKNGTNIFLYLNKVCHVYKILPDQNDKDNKGNINGNYLCHDNKV
DKNKNFPNNLDNNIKLEKKTNEENTINGNLYEKKEKNIIYYKSNYEENVYNIIKKEDPVY
LKRNQHILKQIKTMDQNVRKETYIGLLCETNNCILLSKGGIGGKGNNMQNTFSFEKGQSG
VINYIRVVYKCISDICFIGYDGVGKSTLLSLITHQIHTVNNLYILKKIFFKDNYQISVAD
FFSEKSETSQNDEKNNITFNINPNFMKYMELTHLLVIILDINMDVFAQFCSIRDELKRKD
DHIYQKPYIVVINKCDLNFKEKMNKVEEAYKGIKNYDDNIPIFFVSAKYGMGITEFVNCL
RNCVQKLKHNNSFFSSL
>Py17XNL_0101332.1-p1
MKKVYCFLYFCNVFFSGTKYNRKTIFNLNIKKIKNIENKHTQNNNNFSHKLYNTNNNNYS
QFDINRDNEYNDILNDIIYEYEKEQKEKNKGDKISQISGKGKNQSKVSPNNGDDNIGNDN
IGGDNIGGDNIGGDSMYIPKHKEQAKSEDENNTSLWEKEIERINKLKNNNLLNLCDLNYD
LHRVAINNSKVDENNEEENYNKISLFLESQVLNKNKGESNLCIEDSIGRYFFKINEEFIQ
TISEKELHNFKNIIHKKIIYLKYQYLKKYKSAIEQVKKVSKTKTEEINKHVSLVYEGDEN
GSTEKGDSNLLGTEEKNGSKMGGKMGGNSDNGDDDDGDGDELRRGPEVSLEKINEMIDLN
QKLSKLQKNFEDLKKFDIFKVLNGNRFLNNLKINKFQFFEYSCASLKEEMDQFIKKIRMK
KNEKEIEENYVNNYCYLSVPKINDMHFLNNEKKSIIIKVPNEEKKEKKEKKEKKIFNYVK
EINIEADKAILLLSQNDKKLNISVRNICDKIGYLTQGLCIYPQLDNEINNDEYDNKKSYL
KNEQIIKRLLILLIFYFKIKNVYVICMDDISSKLFYNFIKTNDNIFKDFYTWDVEEEKEE
KKKEKDDEYNPNLEKRKYVDLDKITFSHIFNKNFVPLYSIESIIKNYVFLLDKDEIFYDI
SFFKRSCLFMFLNKNLNKQSHVFFSKVQHFFYYKKFDYPYIYNIDGKYSQSTLQSFNEIL
LYLTTWIEIFNTSETEDLESPNWINENEQEHLESDVNNSKTKSDDNSNESYDPNRFDKTN
QKYYDDYDTSMENEYPESDNSVDTDDTDDADDADERECSGEYGESP
>Py17XNL_0101333.1-p1
MIEKKYNLKYCCDDICVFPSITLSNYCDYKLSEHFGLTAISTYQLKTNKEEHNSEQKKKG
KVYLYRLVENTNNNQLERESDYALIYEKNINYHSGVLQSSYLFANDNLMLGSICVNGLYL
SNVRDGNYDKIVATKDEKNNSGLSFDTLENKVDKICVSFSNGDMSFISDGNPVNFWKAHE
YHVWSCAFAGDENIITTGSDDCSFKIWDMRSKNCSQKNNRSHSQGVTVVKFESLSKTLYT
GSYDNKIRIFDLRNIQDPLQTIDLKSSIWRIKFAYKNGSLNKLLVAMCDGGAQIIKKIKN
EYIFKEGINNNNELTYGIDGIQILDNHEKKKKKKIYMSCSFYNKEAQLWFE
>Py17XNL_0101334.1-p1
MNSRFLLFFLFLKFCFCYIKNINRFTNSSFSILKSEKDQGQNRKKNKKIYLNNTGHSTYE
YKNVLKNGEINDVGTIENITDNFSCDEDKNISIKFLNANKEEDYNDLYFYHIFKKINIIK
KNKYIYTPAKYEAIRSYIKRELNDCLDINTTSYIFKLSEYFPKNILDVSVYVNEIINILS
FFTFNNVNNVNKITSCHIDNIKGEKNKLNENLNNLSEQINIINNNQRNHNVDTNNCDGII
NTHISSNVLIEKNHMNSVHNFMNKSEENCPNLVLEGDQNNLYDEEKIQMIKEAYINKLKG
KNEETTKLCNSYNDVDNTNNITSDIKDENLFKSIQKEKDSTKISKVISKDENYKSFSYFF
FRLVDAISGLFCCIGKRNKREEIYNYLKNFKSIEKIKNYSITDIKFNTDFMIYIIRLTKY
KHDNFICSLKKLKMYDTETIKKIFLNSIYDNILDLEYIKNLEHEYIIKEGKGKKVSNKIF
NDLNENKNCDNNIKTTHNSGKTENVISKNINQTNLTEIEKKYKFLLQNKLEEQSIKKQVP
KINEGDLKNLIKDIIGKNVFTKKKKKKKKNDNKVLPVYIHEIEETHIMEILSKNKYNHIN
MGSITVKNLIKKINTLLRSYDINIAVQVKKGNITICDEKIMNSSEKNEKTPEQNSSDNNS
ANIESEQNNGEVKQEESETKKTKTDLCVDLSDITLSDVKDYIHGDEHNGIENINSDGQIV
QNGEIENVNIDGQLVQNGEMDEKNVLKYFDVTENKNSIIFEINDYILENENKSTEKQIGE
SIKFGNVEKLNENYLTQIENEIINGYEEGSSTDTADQTENNEPDMNLPKRADKVEVEVEM
EEEEENEAENEAENEAENEAENEAEEDENEMSGGKKKKKINKENKEIEKLKVHFRYINNN
KLKYNFENVYAKNIEEKIELLLFILKNENKKKIIISTDEKETNLIKMKCKIEKVEYEDIV
STLKNIKYYFLKNTNSNNSCFIFMNEIENTLALRKIFRGIRENENDEKKMTVYHFYNSEH
KSCVLKKLFYSITNDEDIYSAYLGKIKNKKSTNKHIEKGNIIDNKAGPIFGQTSDRNIKT
HTFGKCSKKNYVNYKNDKNDVDDVKKRREKGGKKKLKTAEKNWLSFRRRTLKKIDDMKKK
AELIKKKKTEKRDKKVKRVIEKLKSKERKRAGKLSKKQTNKKK
>Py17XNL_0101335.1-p1
MNPKIDGTRIKKIRNVSENDMIHKHTILKYPYFKMKKIGQYSKIKPTSQTVFNRDIEVVY
DYRYCDIFENLKDIISLNLRGITIREKCTDNLIFEIYDSLQNKTLIKKKNEEFGAEEIFK
ELIDKLRNIDE
>Py17XNL_0101336.1-p1
MFNYFLKGFNNCKNKIDVDHLSKQFLKHIYNFNTYEISLCLNKFSKINYHEKDFWNQVCK
LITSNDANVLSRFGVLGNRQFPKNGEKGGEKGGEKGGEKGGEKGGEKGGEKNLLTLFNIE
ELCLVVNAITKVNIKNEKILKLASNKIINEININKHTINILKHISEYSNNNNNTINKNIL
YEKIRNISENYNEINQNLTEKDISTLIQFILDQKNKKKNEKKNEKKNEKKNNNINNANNA
NNANNANNANSVNNANSELKNDENSILNKLETKLISSLQKVNYISEQSIALILNACSKGC
EKNKKLLEIIKIIIIMKIKNEDNKCSDIFISSITHSYASFYYRDKILFNLISEYTCKNIN
NINIKSLIIILNSFININIINLQLFNTSLNKIYDNKIVQTLSNQCTSNLVTILTKTYNYL
DHEKVEYILKSIIKRIKKEYIKYVEMKKKKKKKKNISNFTKNYHEKTENLFILSFLTKHL
TNILNNLSKLNYADNDLFEIFTYLILKNKNYINKLDFMNIASAYSRYGYINKEIYDIIKK
ESKKYIISYDLKYVEFINIFTSVANLYLIEKNRQKKSENMMDDHLVNGFKDILSIIINML
KYKNVSKIEIINFQNYDKTNKPHNYNNSIVKDKNIIENLSINHLCTILSVLSKINIHDDV
IYKHILNQLKKKIFKINAKCLSIYLLYISKFNIMLDNYIKSVLSNCFIIANNSMVSKKKS
ELNWDMLYGSGNNDGNGNNGGSGNNDERGNNDERGNNDERGNNDERGNNGGNGNSSILSK
MGKLYTQLRTADLVNSVYIIRCIIKNDWEYKKNTFIIYRYLNYIYETISEKNNNNNDNNN
DKKKEYLKNLPNVIKLDDNDIDEKQNVKNKKMNIHCSSILVNTLIILNTHIYNNCYYTKL
IIYLLFYTFNNIFEMLNLDFSIKKAIHTNSDKQINNIKNVIKNKIDPASIRQLNMSALIL
CHFVPLNKSMPNEISHLNKNMPNEISHLNKNMPNIMSHLNKYPTIILSFLFFFLKYTQFV
QFEKYNSIYNYTTNDKILVNYDNNDIYSNLNEERKKKNIDCDPSLIPHVSHNEISIYSNI
LSILKKYKNKNKNKNKNIEYQLDGVGNMEIDPQQKITDVTVNLEGINKIKKRRLEFIFKE
LKKSKNIEQVFYNIAQCNNKIVNLNIFEDYPIVKLNSLINSHIIIDYIFKEKKKNYIIGT
NVNNRGEISGDIEINLPYIFKTINSIELKANISSLYTNNFSIRYILPYIKYCNNWKFIFE
TYISAFNNIKCGSYTIKTNSIKTNLIKKNHSIIWEINLNKIYHEINKNFIPSDNILKFND
NHIKNTIKYVYKKDELNYGKDNEQNQSNYTFYPTSGYYYEIENEISLPYCEANFFKNHLN
FLYAKNIFKNLYSYIHFSNGIKYNYNKNKQYYLNKFNFTGSIGSSLIFRGFEYNSIGTTE
KCFNFNAQNKNYDISYNYLGANFFTNIQLMFKYILNIQNINPMLFFYIQLGRLSDHFYFS
FNQLKKDTRLSAGFGLMTYVQKNVALELSFNFPILHQLTDKTKFFQVGLNFKAAL
>Py17XNL_0101337.1-p1
MNRVKTTFCNYYKGIVNKNSLFQLKNNTNNMNGRHISTSHINFNKNNEAQTANNLPKATR
VPIMRFFYGIIALMAIVPICQSLYETDKYYKENKHLYEKGEA
>Py17XNL_0101338.1-p1
MADGEYNFSLTTFSPTGKLVQIEYALNRVSSSSPALGIRAKNGVIIATEKKTPNELIEET
SIYKIQQISDHIGIVYAGMPGDFRVLLKKARKEAIKYSLQYGNEILVKELVKEIASIVQE
FTQTGGVRPFGLSLLICGVDAYGYHLYQIDPSGCYFNWMATCIGKDYQNNISFLEKRYNS
DIEVEDAIHTAILTLKESYEGVMNEKNIEIGVVCNNNTFKILTPNEIKDYLIEIE
>Py17XNL_0101339.1-p1
MENINGTSISDEINNSWQNEKGDGLDGGGIGEKENCEKMVKQEDEKRVKRGNKKRVKKED
KKKNIEGDEKKNIGGDEKKNIGGDEKKNIGEEDKKSVEEEDEKKNIEREDEKSVEKGNDE
KNVEESDDKNDEKNVEENDEKNVEESEDKNVEENEDKNVEESDDKNVEENDNSKCNDCEL
QNKKLRSCGNNWKGSNTFSKLFENETNDYIKYNTSPGLLERSENINDKQNSKENSKGNIC
YQLNKTDQISMYNFNPYQLGYRPNNGLNPSQGYVFIYPHTTKNSKPPKIRKKKLSCC
>Py17XNL_0101340.1-p1
MSVHMLNKKADSLRSTNVLLTNINASKGMYEIIKSNLGPKGSYKMLVSASGAIKITKDGN
VLLNEMMIQHPTATMLGRICSSIDENLGDGSSSNLIITTGLIYLSEKYILYENIHPRIIT
QGFDTIKNILFDLLDTMKIPINMENSFNKEVLYNVAKTCVRTKLPIQLADKLSEDLVDSI
QIVYNKNKQIDLHMIEIMDIKRNMSINTKLVRGMVLDHGCRHPNMPNRLTKCFILVLNTS
LEYEKSEVFSSFVYSNAEDRDKLVESERKFTDDKIKKIIEIKKNIIEKKFKETGEMYNFA
VFNQKGIDPMSLDLLAKENIMALRRIKRRNLERIVLCCGGNPCNNVYDIVEEDIGYAGLV
YEICVNDEKYTFIEDVLNPKSCTIFIQAPNDYTIKQIKDAIRDGLRSIKNAIDDNCVISG
AGAFEIAAYNKLKDEEKKIKGKQKFSFDIYANSLLNIPKVLLENSGLDIHQSLFNVIDKY
NENPTEPLGVDLDSGEPIIPHLRGIYDNYCVKKQIISISTAIAQQILLVDEIIRAGKSMG
GEK
>Py17XNL_0101341.1-p1
MEFVKDLKTPEDYINNELKYGAHNYDPIPVVLKRAKGVFVYDVNDKRYYDFLSAYSSVNQ
GHCHPNILNAMINQAKNLTICSRAFFSVPLGICERYLTNLLGYDKVLMMNTGAEANETAY
KLCRKWGYEVKKIPENMAKIVVCKNNFSGRTLGCISASTTKKCTSNFGPFAPQFSKVPYD
DLEALEEELKDPNVCAFIVEPIQGEAGVIVPSDNYLQGVYDICKKYNVLFVADEVQTGLG
RTGKLLCVHHYNVKPDVILLGKALSGGHYPISAVLANDDIMLVIKPGEHGSTYGGNPLAA
SICVEALNVLINEKLCENAEKLGGPFLENLKRELKDSKIVRDVRGKGLLCAIEFKNELVN
VLDICLKLKENGLITRDVHDKTIRLTPPLCITKEQLDECTEIIVKTVKFFDERF
>Py17XNL_0101342.1-p1
MKEDLDMDEYYLHKKEIKNIFKNDGEDISTFIITKKMGLTKEKNDNIKDMKNLISIHPYI
FVKSSIFYKDLENNVNNKKTIIEDVNIIYNKITELFQSDEYKKDVKDLNYLTSQNVLPNN
NFFSEIFKIPLLIHKYINSNEHEENLPNCIKYIKLCYNIKLCLQYYYNNKFNNDCLVNYL
KSYEQSVNKEIKKIKKILCNLIVKTDDIAKLKLYIQYLSDIFNYFNTLKFDENKIDHNYT
PQNVVEKQDEIKNLNCSEKSSKLANYNDNNDTGNVSNNVDHIFDNHHVIDKNGEEYIKNK
FLKLKHYNILTKIRERLFSCENNRDQATQKKNLHSYEILQLFLNEIIKLKNIYQKLFNGV
DTNLYKHIAFIYYFALSLVHIKITQGDLPRLNKNNHGHVHTSNISLLNKLNEQVVMKKNK
KNETNNNRNGNGNGNGNENGNGNENDDTNSGDCYKRDDTRLFDSNLKLPPEMENNYDFMY
SSEKKKKILHDITKFMDEFNKNINEENILDSYFFFRNNNISTWKYPFLNLNTCIFNYMYY
YVFFKNKKVLLFKNNEKENSSKKKVINIEFQEKRSFKNHYNFVEYLYEEEDKKYDDVIKN
CPQNIKKNFKKKSKKKNIFLNHYTEIQSLIQNNKIEETVLDLKKYRKYNINSLVLKEESD
TPCISFSIVMNNFINKIFVAYIYDFLQTNNNMFYQNVLFFDKDDKNGRNGKNERNERNER
NERNDSKEVWGVETNRLPNSLDDELKKQREFFIKNAQIFFDSNKNKTKKINENESNNSIK
FSQEYYQEKIAEKLKYSFLVSYFYNIIFILKNIKCYIDKSLLYTIIHMFEISFKNIIENL
ITMFLTTQNIFFKYNNFQFIIEALLKSVFPFAFLFLSCIYQVDVTRSTEKILKILNNYSI
SI
>Py17XNL_0101343.1-p1
MNCLMKNMNISEINEKLVGGGKVEESIQKENDIKKKKEHNTSFYYEIYNKINIYYKYSIN
EEERKNKCFLKNKNPLTEITKIQDELVNFFDENVELFSNPFYFLNYEEDNNINKNDLKNY
LGTKYPNLLSIMEDIIKCSLIINRNVYYVCDLFNDVYKNLEKNNIHTEISKTIYINEVLK
ECIEKENLIIMIFLEILGYINRNEKIGVTLDNDNKLMKHEYFSEKEDNYTDNELKKNEEI
KSSSDNSSLSNNSLASLNISKKKKKKNINNKKINGDKFSYYILVNLTENDLIENIFLEID
KIIKFLIKFDGICDKSEYVFNYKTHKINILFNLLDILFLYFSKFHANIYNISSIFKSINH
LVSTKYFDFISTDYYVKELDNILFLESQKKNKKIIKYIKNIKNSKIISQADDYYKLDINI
SDSGLNKLDEFVENELNPSVYNSINFEESNTLAKINKPLISDIANSQRQNLITNSVNIGN
MNNVPNIIITESNENMSNINHKTSNLLDVNLLNKFGNSTNSSNNNIVTPNQINSSNFHSE
INNLVGKNSGNIMMNSQNKCGIKNNIFNKCLDSTGYWYNCNCSLNHFEKSTLTLSTQISL
LLILCLHPNIDKYVYEKRKNIKINNSLSPDGINISVQSSGKENINELLELKNKKINFENF
QTPTIWKYNCMTTEKDYKHLIGIKNNYIISENYISENISYYYLFFSKISEAKKKKKYNKI
EEKNVEEFWNDKNFQDASNDGITGSCSSDSNILMLKFVIGLFINSKEDILSSIFDDNIFK
LLHNFILKKVSSYTLIGNLIFHLFHSIFLSSFIKNGRTTDVWNTFIDSHIKRDFILKRKK
KIDNKDGNISKDTITNLSNNNNNNATSFIQDNILQTRQNFDGINKNTSQNRMGSDSLINR
TIQNSSSDLYIHQNSYRNLHNNIIYIYKKKGECIIDILTFLKILCINYPRLVTKYVCILK
NIINRYHSRIMEFSEIDDTFYHHNLEQIQEVDNSGNKNSVNRNSKNEYDKHLQLKENKYY
NINEERRMIIMKYRSLKLIAEDKMKICIDFYSDIFVQILDFASVLCNNIYDLKIIESVVM
CFKTPLTANLNIFNLIKKLFNQFTCALNGKFNEFSKITNKQHIYEKTRGNTKSGGPLNNN
FSTIDDEINDIPNGDITNNAQINGKNSRDLYRNVFGRGANISSSQNAITGSNNNANLVSS
YKGGNSKNGNGEEEYENGNYNNVYDGNDYRYDDDDDDYCSNAYFTYINYFKLNLLEKLFE
QNNYLKEILKNNNVMEYLEKNNAYLRNLIKENYLVEKHINDKKIFKNYASNLDAYNKLLS
YENDYTASARDANKILQDIEQSNNKLKLFLNFKGVNSLFGTQINSISDVGGLQNNLDNNS
LQIQNSMSNFLENLLEEKNCINYLLADNKVAENLLRENNILKHEYNKYNLIDLFFKNITE
ENQLDNIKSIMLTEYNVNKILSYEKRFKILKTNFDGSYNNKEAIKIFFEDNKEAINFFKD
KKYDPPIFKDDDSSSLNDNIMNRAKVILKRELEDDSKSYIDARYLLNNIFEKRFYPYNCI
KMLEKCLLFLSSVNNNKLCYYMPLNKNLLVDYILLEQYENTNINTTNNTSIDIENMHLHE
NNNVNKLFNDIDEKNPFRVRNKKYNNMMSLIDTQNCINTTQFKNVFIHNLSMHNNKISRD
KHKIVKHYKTLHLLDMLYEIIKTKGNSSLDLLNLKCLSLEILCSSFVKNSSSALSVLCII
TNIFPDLFIDVVKQFKDQNDQLKKKLDFFDKEASIGNSKYKKIEQLTNNLSVPKINLKII
IIFMKCVNFLIYIIGIKRKFNMSLTKIWHFFNNIDKLEEIDSKIKSKRSKNINTKAQNCA
FIDIFYNFDEFFDDFDMEKNNEDVENCQNINNNNQPFDNILNIGESTHVGNKNVIERDRE
ENSQNVKHNLEQGINNNSTIRSNNNNNNNKEANPNDFEDNENNDIYEKCLKKKLMIEDDD
KNICKHLIILTNYIVQNIFYNLINNFILKKIRDQKYEAEDFLDENIKLEIFMNKQENSMF
KRRYNYYINKSKNIESQITTMQNDVNTNTSNIYQIEQVLRQNNITFEPYINSQKMFDKAF
SPNLSGNLSGNLSGNLGGNLGGNLSGNLGGNLSGNFGASISANSLNPFSTNLGIGSSTSQ
LATTPIPLGNSTNISLFKQDNKGTNFSTMFNSTNTQTNILSETSRTSLNNTPTLSTSNFN
NSTNFLNPSQTNTPSHSIMDSQRTMFASTSRLLSPSQETLGLNTSSNNNTIRDASNSSLF
NAPTSSNNNNMFKPQTGLNMFSSSNSGTNTSTLFSTPQSNTTGLFGGSSLGSAGLGSAGF
GNNNSNINDSRSSSSIFGSNIQANKNNSSVSSFGSMFNQTSSTSNTGTNSLGLSGGFGLG
SRPGMNTSNNLLLNNMDSKNSQLGGTLGASTSTSLFGANRSNSTLTNNTVFSSTTNTNSL
LNPTSQNNNSSNIFNKNPLGTSNTISNNSNLFSSPTTSTSLFGSNTTPQTSSFGSATNNM
TQATSSFGNATNNMNQATSSSLFNNSFGSQQNNVTSSNNLLGLSSNNLTLTGQGMNQHSS
LFSNNNMGFSNNLMGSKGNNSYLFGNETNQNIMNNNTSLFSTGNIYSHLGNEQNNLQNIL
NREGINNINKLKEYYENLKIKTNVLNAEIYKNKIELKKNEYNLQKEKKIQFIKEAKLRHM
KSKSDINFKEKEMYILIILVFMYFRLILKGPLPFTKNNQKLNKIMNERFDYLCDFRSTMY
LFEQILGESNRFLNIFFNVIFLDNILHEYNKNLEQIISKYKNHSDYITICNKKKTLFRTD
IGEENAEKAGEATISAQFKNGKDSANGKDATDASATDNLFTTLTPEAYYKKKMEYIICSY
SKESYNNVLFHKIKSLGLSILKILFERDVLFIHMYNQWKNEKILYEKINKFHLNFNSIND
NVTLINNMTNTNDSTSESILNSNNNNNNNNFIASNFNDINSRGTEQIREGLDAGTSTGTD
GKDINFTESLCTPICVHNFLFKNININSSTTYLILLLKNFFRTSEINKIIIYLILQIIVR
DTKTTINILKRDSESFNYLKYALKMIFIYNLNYQKFNNSYIMSNREIKMQNILNNFIDIP
LMYYLKKNNNIKRSDSMINSRKNQEFCERNKKNSISGNEVLNTSNWLSYINKYSNGSNED
DITYRDGKNKSNLSKSDITKSDITKSDINKSDIILKTKKDGNYLFDGIMEEGKNSTNSCS
DSTYNSYSSDINNLENTKNTTLNYNLRNEMILKCKNFKFKNSKKNRSKYVYDYLSYNDVI
DTIKSKKICVFYDNKEKDEDNDNITFYNLSSENINDNYSKNDYHNEIKSINYDITGFCSC
YNFLPINKFYTEKYDFIENELVYISDLKLYFYVKSFKRHSYFTKLLNIEKVSPTSENGND
NENGNDNENGNDNENETIQDRNREGKDTKFRTNNKIESENEQTDINKIVEDEIKVFDFYN
KLNKLNENMLFPNIFYDNKIDKMKYIEYIKQIGEMERKENYGKYKKNLNPLNNILKKKKN
EIEKQLSIELQKKYIHINNEYCEWIELSHLLNVDIDYNEIRGGLYKNNNIFNNYSRITIT
KLILYFYEIMIRKFIFLNDSDPLIESCVLSLLGLSFTPSKQIDKKNIITNIEESLELEEN
CFLNLLIKNIVINFSNYDHISETIQIGYNNDSDNVIESGEEYSQKKKKKLLINEKLNKFE
FEDEEESVLGNYTNDNDNENDNENDNDNENDNENENDNENENKFLKNSSLYKMGSGLRNE
NSNMIFLNKKKKDYYKKNIYLNNCNNLKQYNTFEKNIYFIKSLNIIYMLSKNKKIKEYII
NLINTMWHNKYNVFYYITQNVNIEKLKDTEKIIFFKISLHILNIFIPILDYILNNIDKYV
DKFINLSFPNEKEDNNNNVVSSSSEFGNKNIGSQTYCNIFQIINKENFDEKKNLFEFLNP
LFTFDNAQNFINHYINIVKDYNDNYLKHYIYHYYLFNYNFEFQKIYNYSNIEHIHYIKTN
KIYNNVNKNCFDTKSKINEYNKKNVHLLYTNIINVYVNFCKILNSYKGSKRGGANFSYVE
TRDNEKDGNGDSDSNSDSDSDGDSDKIAKPTDVENENGFNFENLHEIIGNKSYLLKFLDD
YYINDEISKKKKKEYLEKNVYIYNSINYLNINYKNWLLVYKTYIEKITYLVDLILKIKNN
TIKKKIYYLKNYFYIVNNIQKHLKNITNIIKSSYYINFNIQITPILFIVYLFITIFFLSH
NNKFAFKYFSSINKGFNNLFKGKNMLHFRDAQNGDDEDGANNNEKDDTNNNERDGANDNE
RDDTNNNEKDGANNVSLGAEKKSGSKKGNEPDAHLYDNDEFKIDHLKYNKKLKMSSVFSK
QILTKEFQNNIINIPKTYNQIFNSNMVNNFDKKTKTRYNNIISSSIHHNDRIDAFSNLQK
GELYRSGFFINNVYNDNNDSNNDHVKNSDEDKIYYDIHKEYYKLILKSGEFFGNILKLLI
VLITKKHPVLNKYTIIYIYECLYTLLNIYHYSYNFSEKEYNSQNNKNMFISLIKKIDQNI
LSEFISTLFTDSYKNFFTNNNSTIPIYFYNNIYKFIDYNTEIFMIKKRGELPDNASILES
PNQMKMNDLIDSDNSDIGNYFINKEQMYMNQKKQKKKKKKVHFENTEPTNIINVNTNEKD
SGIINLKFKNNFENKIQLSSTSLNLYEEIYCSNFLYNQNDLNLLSINLLIFLLTKIGIYE
IDIKFNENNIKNIIKGNLFIYGDNFTNENENKILHTCFLLSALCDTSYINDFISHDDLFS
LFLNSNIFNNLQEYKFNYLSSSISFLTFPTNFLENKNIYIPLPMLVISYITVILKVIDKK
GLHLFNIIGKWINMNINIFTNYLIVNNYLMKSNEITHEINNFTTYNHNLVYKCLCYASTC
NFTRQSPNRPVNVSSASKMGVNKNKENSMNSMNDVNDANDANDAENLINHANNYLNLKKL
KIVENMNKRKNFKSKKVKKNLTYMEKNIINKKGNIEETNLSNNINKSINTISDGYNIYNT
MPIQKENYIRNNDGNNSEFENNESSDDDENNESSDDENSENSDDVDVDIREMGSIKNNFS
NLINSVYENKNSQFGIGNYNDKNGINNHFENSDNNNNGFVGNNNFYIDKGINFEFNEISL
NICNIIKEHTYILQYVKDLLNILSIFVVYNISLKDENELITNNMNNNNNKESQRDHYIHL
KSDNNNNNNNNNHVGNNNHGDENNYNFDTKEMKRKNIRTHRILQNIIPKYSIKFHCINLC
LDIIEYDIGLYDDYIQQYKTKYFDYIKIVLKVFMNASFYYINVIKYDNRHMLKSVSMAMK
KLTNIIFFLLKNLTRKEKSNDDDDKTKHALINKFLYDKNGFKKNAHEITTELFNCDDNIF
NDKKPSLDNVKKFLENTEIDIHVLKKILTCIIYFTFAILNNQKVNKINIENINLNHINKI
NLKKIANTYLENNNILKVFTFILQRSTQIYYLLYNYATQS
>Py17XNL_0101344.1-p1
MDLLLAKAICIFAFLSVATGGCAIPYILGLFGKRNRNKYESKVKNILSNLNCFGAGFIFS
IVMFHLLPETIIIASSHKDITIFKTHDPEMKILFIFFFVFVGFCMQLALEYVLPTDAKLC
CVDHGAVRFTDDNNHILNVTNHTLDNPNPEIPNASINADIHYHPHEGDHSSHKNRLTKIL
DVLALQSFFLTISLAIHSGIEGMIVGTSDDSHFVFITTFCILSHKWIAGVTVSLSLNRNH
ISQNLKIILLLIFIFSSPLGIIVGHMVHSSGEKVTCVINAVSIGTLLFIGCEVILLNEIQ
MKFTRKHSHELNVER
>Py17XNL_0101345.1-p1
MPNKTELDEYKNYLKKEYIRFVENEKNIIKIMKILKNNNLLELIRICILNLSLFEENNKD
INLDYYKILAISLRLLSIFYSQNNLCENIFTNKEYDNVCLFILQNYSNNNMLKNNFPKLK
CNENKDVEKVDKIMDKREALKTDKEKLLNVLLTLICENNINENTFLLRLISNMNEKNNYF
NIYLCAITFYIDIFKNINFDLSFKSFLNLDIYSKEYTEDDINDKIMNIPNVDLFFYKNNF
FLKKKNILKRYLIDYCNNQSQQNVYILNHFTKIEDFFLKYKNKHPSPYYYFMLTFYLLDI
SIDLLPTIYFLSRLPSIIAHINEQKQNKKIVKYSSVYVGNISTDMYNP
>Py17XNL_0101346.1-p1
MFKFINDIDLTKKKILNQLNNKLIINNEKKDFVFFEQNKHINFNTDPNNNILLDHNIIQN
EFPKNELNPLQMCTKHIKATETNFVNLEIKKGKSINNDKNGDDKNDGDGDDKHLQIKDGT
CLVGNINEMEKNKEPNLDDKNNITIQSNSSVIKKGSKNDRIENNLFFDNSKLSDLIQDVM
EDINKSSFCDKNESSFCDKNESSFCDKNESSFCDKNESSFCDKNESSFCDKNESSFCDKN
GDIERSDDTLTNHYNFENIENKIEQNKCYNKKEIQDIIEKCVTTTIDRLVDYKEYITDVY
HLNNINKKYIDQINELKKNEKILTDINERQTKQLIQISGQIGNINNFEENIKEFGTEFGT
EFGTEFGTKFGTESRTESRTESRTESNISYLKDKLKNLEKENKILKDEKIKLQDLLNDKL
YHIKTNFELNCYIKKLEYIINTKSDMYAKLKREKEISDEKINKYYERMQLIAEELYIHKS
ILYNIKQNEKKEKKKIIKFINGNSHRIRSLWVGNGETHAEANKMKKEKKEKKMKKEKKEK
KMKKIKLYSDCPLHCSRNATISCDDKDADKNVSDKNAADVARNQVESNHHVSKIKKIKTF
IDDRKCQSDFDCLSQYEKNKSRKNNSGIKWQEPIKLNEVVYDIRKPNKINNLNFKKMSKE
KLIEILNEYKVIFNDYQSSEKKKKNLDKNYKLKELKKLLLNEIEKNKIIHKKYQNVLKKI
TNINKENNKLLFNDNKISECKTFEYKTSIKIQELLNEIIFLTKEIEKFKDDQILLKQEIN
TKTKIISHLIKRNALDAQRHFKIDSSFVLLKKKLTYDDMQKVMEETLIDNIRLRTDLITI
GSIRNDTEFLI
>Py17XNL_0101347.1-p1
MKVENKLREKIYKHILNKKGEEWKEDGIDFTKLVDSNVEKLNLNENDKILIKRKWVNILK
RNAEKYGKVSEGNKIKIYNTGYACFKNIIKSIDRCKKRVWFESYIFDDSNFAEQIINSLC
NASKRGCDVILLVDYIGSLKLKNKWVNKLKENNVNVIFFNTFLNSFLNILPIFFRDHRKI
IILDDSAYCGSMNVSENVIPNFLNIVKNDKNERLLNIEKGCQNYNLLNKKESDNIEEDIF
INDMLGKKNNCLEYYDLHVKLKGPAVKDLADVFLDSLKMSNANIIREPIENQKKYKKSDG
DNSGCYIQVLESNVLRKIKSIQSSFEYIIKNGATNNIYITTSYFLPPGFLRRALFYALSN
GVNISFLFSGNSDILGDVPATYYIIKKFLRKYGHAKDKMVCDNISNNDDDDDKILNFENR
LINNYHNVLYSKKDKLLKWKKIYFKDLKKHVEYKFGDNLLLRKKHKGISEFYFFEKKHCH
AKNIVIDNLWCSIGSFNWDRFSSRRNLEVMISIFDKNISDQFIKEHEEKKKNSSKQITLS
NINNRNVFQIFFSYCAYHIGKLYGKNIFDGLSNNNKKTILRKAIINRYLADNCIDHISLN
MMWGT
>Py17XNL_0101348.1-p1
MSNVEIHHDSSKISGNDNCDYLITSKMYLLKLSKEELEMFNIYTYNFSNKDNNMTMSEKY
EYSEKSLKTFFPNQETIYPSNYSLKISVEVSKEGLDTEGVWIFSIGEKNNSLDKIQECTI
PSSTLSKLFFQKTASNNIFLLYCNSITSSEVLNLIPDMRKSFNINVSTSKYFMGAHASIY
SIEIDLTTIDLDMLSDKIKISIKIPPYFCYSNYCFHKNSKNPCLNLNTDNTPFDGCTYIY
QNHEFILESSKDKITAKKIVLKIKNINNPRTSLENNNNWVVTILNVDNNNFVIKKEHREL
LEKVSHDICSKKFILKLVDKYSENVKWVKSHMGIALTPELYSVNVQPIKKSELIENPNII
YLKLYFLDSHVFNKCLVEIKSPQNMISVITKSEKKINPYNYELIVPSSIYKPVGNNQDSI
KIEINSIKNEDIIEFPINIKEYENKEYWNLSLNCINSENEYVIEAQTTFIYPIGNNKIYM
SNIYYRESIINDDDNNIKHLFYLNLFSYSEKEMDISIYIDPEPIDANVVKKESIVSDKTK
SVELVDTCDALVHTSCYNLVFHECYNVNKKIIYKINSHKISDKHFTILYPLIIKKDEINN
IDGNVTKFNIHVEVETKNMNKNINKIFPINMNEILNMGAKKPCINNLVSILKNYKKSDSH
LFILFKAVNCYKIYEPFLINYKNNENFFVKTDILDKYEHITFQKSYKNVYPPNNNSISQK
IFDKNIISIITIIFIDDIVFKNPYLFKEKLNILNQIKASSIFSYNKYYVANYFSQNLLIN
FYDRMNDGNVKITIEQKLSNILNISDALKKTISFAQDVKEKEKNYMNSEYSIMLLTDIAG
MDMIKQNSQKYVHKNKINDINYENDDMLNKIISRIYCVSFENGNYFSEGSFHKSIKNTDN
IYIYNYDKKDNINFISFHKYIIDEQLISHYFKSVIQDYIFLHTQIYKTSWYLIGVCRYNI
IKNSSPKRTLHIYYVDQKIKTIQYTISEDEIKNVFDNSSISSYQDMCNIFTQLKLLGYN
>Py17XNL_0101349.1-p1
MEKKKKKKNISLKGYFKNSDDSGNDDHHYSINTINQNYMNSEKRKNSQNSQNLFSKFPFG
LVAYYRCTEGKNKILGDSSGCGRIAHIQNDGNAFDDSPWMFKIKNKEILNLDNLGKKNKK
NYCLDVSGQSNCYIEIASDNCVEILGGNYSTNEQCINIKKEIYKNISSNDINEGFTFEMW
IGIEDKKIKNKKEKKSFCLIQKGTEYSEWGIYLIIDDYEECKFLIKYKNQNFEFDKFPIS
HLKTIKFNDYYWSYISIVFNIGIDLIFIVLSGDYNYFLNLYKNKYAIFYNNSLYPTNFFP
DSKNIVPLCIGKYNSHLNNLGDIINKKKIKKNNKEDYEICSFLVTEIRLFVVSRSADLVI
EQYNQPLEFFSNISVRSGIKNVDDDDDDDDGDDDDNDDDGDNDDNDDNDDNDDGKKILKS
DSNNSENSYYKFNSSDDSQYCYNDKRENKKNKEKQEKKEKMNIDGNKFKNNTHINDENIY
KSGDSFFENYNKYDDENDNKTIEYKCTEFNNEIEEMKKKFSQFNDEIKGMDINNERFSFG
SEKDKKKKSKKKRKKKNKKHESDNDSHYENFSSDSNRKFTNFEFENNSEFIKNEDPSSND
IDVSKKSQTFYDDNKKNKKEKCESRKEMKKSSRKKNVHIDEVMSPYLNAENCIDLKNNNI
SFFNFSDEDIAKKNGGDGYDNDNGDGNDWEGKKERKSKLNLEKNKIEGGENLFRSSGKRR
KNHDVNDTDNKFEDKLQNKKSNSFHNIAEKNKDDKINTDDKINMNEIINEINQTFENKLF
NMFADKWVQNLGVSQNDRDKFLENLKKQRDFIDLEKKKQKKKHIFNNSGESKNSDIDKYE
YDDIKRKYNELIEKKELEKKKKIQENLKEEIKKIREQSPSEKELNNFIKQNKKMNKYYVK
KYRILTPNSRESNTSINDIQSDSEKSNNTNESNTGNSVDTNLKREDNIHDFFNFENVEYM
NKKSEHSFDSCELAFGKNNMKDEEFGKMGGSNVSGSKMGGNNVSGSKMGGSNVSGSKTDL
EINIGKKYYRYIWPLTHYEIYIIKNFHKYGINKELKQLKSGSISSNNDKEENRLARNSIN
INYIKYKISMMRYLNNLCIKYILEKKYTKGLKACLKNKKYIHNFINNYCSIQNCVLKKNY
KIVNICLNVNYFKNVTIDELKIIIKNNVINIIVCKIFILIHEYKRYKYIENSSRILVLLS
VLSKMLYTSNELNNRSNNVDKLFKKVFTKFIIRLFLRGCLYYVEKLCEYFFKLYPSYFTK
FEENYKKEQDEINEDPLQSNMSKHGNGNNSSSNNNIIHEIYQLSKNPFLKYAISYKSNKC
SLINNQEMDFENSIKTFSPEWGYYIYSTSNFNIFSSSIKYNGFLKPSLDISALISDQKYE
SFLSNNTMCIRDVNELEDADIPNLNKIKEEKPNEMLNTNQDNDKKICLSEISNSIVPLEE
NVENAENVENVENVENVENMENVKNIFKKNSNTCLIDYLKNYEKKMKNYYIIDETLKTIK
FNRKQTNYNLEKFFNNHYISNNINFTDKTYFQNFMRKLFKSL
>Py17XNL_0101350.1-p1
MTHKYMQISHGQPEKKKGAFIYIGYTGIVLRSWFIPYRSGSLTIAIAFHIFFCLFLLSFI
KCASTDPGKVPRNWGFYVGDDVKRRRYCKICNVWKPDRTHHCSACNRCVLNMDHHCPWIN
NCVGFYNRRFFIQLLFYGLICLFMVATQTFHYIFIDNINAYMDTGFQENSSFVALEYTYA
SIVLFLTFVLIFALVPFTKFHLKLISKNSTTIENMDIYHQDYNIYNVGCEDNAKQVFGNN
ILCWMCPCHCISNRPAGDGVRWRLITFHKI
>Py17XNL_0101351.1-p1
MDNRSTENKRRQYETGSDYEKEKVDVDSESSDSLLENLLNLNKNNNLNESENIDDMFYAS
IPTNNKFKNRKKNKQIENDEWEELDLHHRYSYEQTSDMNEEEEENESGEYVGKTEEENES
DESVGKNEKEEESEYSDLGSDDDVLKYYNMVKSNKRNDESLQNKINKLLNLKKKVETYEE
KQKKILLNSVNDDDIDTLLYDTEEDETCLSYFLNNINKFKKKTLSECEDVGSGEVTTCQE
QSGIAMEKKGEKKGEKKGENADERAGEKTDEIFNSINNRNIIIDEERLLDINNINLNNIL
YFYFYSNQSYILNLGNENKNKNIYTYDSYIFENYDELDDELTDSKLDNSSNTSISDEDLL
LLKHNNNESDDDIFEDENVYIDKQRGLKKKGKKKKGKKKKGKREKMITSTEPSKMNKEVE
NLINKANNNYINQNYEECIKLLEQVIKISPDLHDPYHLLGLIYEREYNNLKKAINYYLIA
AHLTRNDFLTWYNISNLCKIEKEYNILLYCLYKAMRLYKRKKKAILQKKNKENEKISNCN
EDEAQIEFKEINCDNFDKNELFDKNELFDKKELFDNFMNHLYFNIAFTYILIEDYKNCLK
NLLIIKENNDIDSYEIIVDIYICICLVIINRPDECYSFLKDMYIKIMKKKNHYNLRYHEK
NIICLFMQTQILNNKYNECIFVYKKLTKKCEHVHIDIFAQFIKSIISIVNFKSNYLINTF
FFQLLKKNYILYEDIIFNIAESYYSKGMYTCAIFFYKLIYKQGKQTNCNDITQRDGTENG
DENETAFDYAMGEKTASTNDIISFDNKINVTNFVYKMVKSYYYIGNYIKGEKIILKILNN
ENIEKDNIEIDIKTLYIDILYKLKKYNKSINILLSIKEKKLRSTFSIPKPLSNKEREILL
LKIFKKKNKLLLYTSHNKYILHIFYIYPQKKQNFDKTFNNHVYYMYDNYVSHKNINNIIK
INSNICFCYFCIKYNLPILNYFYLFNILDIINCKNNEIKEMGKKHIAELYKYREYLLYLI
YSFNIFKNKNKKENYNTIVYKNLKIEKNKLFYKDIMIIDINKFIQENYSDQNEIFNYNKK
KELLNTFSDINNIQKEFYSSIYKYKYNIESEILNNRIVMKFYKFRYTLFYFLYELEHDFS
RIYACMEKETIHFKKLKKDNHKNGKTNCDNIIYQSHSGIDYDEDYEKKKKKNSINNIDKI
KEKKKKKGVSFLHTKKKMNFFSFESYLGLYFSILFLEECFFLVSIMNLYDDSIHMLSLYL
KNRKSSKIKLLTYINFIKNEFKKRHDTNMFSNIHYYFFDNIYTNSIKENINKYYNKIIKN
NNNNDVKNRDCRYYIFRINLLLNRLYISSGNYEKQVRYLNDLYIFNKKKKNEYRILKYYN
DIVLTGNFSQNFLVSVSRSKYKNILIIFRLFLVRSIHFDKTNPFLIYLIANVCNISSMVI
HAIHEFTRAYTFLLNSRRENNRILNKENIDNVPIKNKMEKINIKNLNEGVTRELCDSAFD
QSNDSEIEMDEKTETEVEKYLYMKNKLENKFEGISDNINFLFSLMASYFNYSGAYKVENR
ESVIMTSFCILNEYILKRYEQKIKNKKKKYIKYSQFYKIYKYIYLAEILYNLGRALHYLS
YFNECIKLYLNVIKLIKKADKEIKKLLKFNEKFIYDYVINMKKCMCYTCLNYPFIYQKTD
LIKIKKKKIINRIMIKRYIRTKVITSLNKYKCYNIKNEKTSKYWPNINCIDKDEENIEKK
CKEKGEQSKKTIPYYKNYMHDFYNRQLMHNLHLVEMNKMNKLRNFKMPKIHTGDLIEIKY
ELSRSQQTFAIFQGYCVDIRRKRLDSSFIVKNIFDGVGVEQLIPFYSPRILYVKNVRSLY
NINEEKLKSYYKINKPITRDYRYMWQYNVRGKYEKPRGQHKPGIRSIEPKIRRRLAKLKK
KYMKRRIESNLSSYIFGGVYAQYTRKRTRLVRAEIYRRMLIYALDEENRRKQKLNKRREK
EHWNNFKINKNKGDNAFMSLPSNHPLVNA
>Py17XNL_0101352.1-p1
MNSKNETREEKKKERELNEARKAGKLEALKDEDGNDINPHMPQYILKAPWYLNQTQPGLK
HQRYREADKVKIEEERNRKIYVKNIKNKQDFCKNCGSAAHTEKYCLERTRKKKKNFMNKE
NDEDYLCVTQDLGYDGNRDRWVGYDPNNFDHIYREYEKIVDEQKKRKAEKLKKKYEKQSI
KKKKEENEENEDEEEGGDAEDSELSSDSEKDNDLNDNKQNNKKNNKNEKNKTIARNLRIR
EDTAKYLYNLNLNSAFYDPKSRSMREDPLANIKNNLENSNYYKGENYYNNTGDAIESKKL
EIFAWESYKRGENVHFNAQPTQLELMYKEFLEKKNKLIKKKQEDILKTYKCENITKENNN
QQELIHSEVYTEYKPVDQIDSKKNNKIKILSKYEEDIYISDHTSIFGSYYDRETKKWGYK
CCKCTDKFQHCVQS
>Py17XNL_0101353.1-p1
MINNKAFYTNLKLVVNKDEEKKEESENQGNGNNVVYIGNISKYVEEENIIKILKIFGDIN
NWHRQRNPSTNELINFGFCEYKDIYNVYLCINILNNIELCEKKLKVNCNDNLKKKFDSIV
DILFEKREVTLFENDTKNINEENIANNSSELKEIKNKILNDIEQDLKNKKMDVLKIISDI
NNNYEKSGKNKETETDEYKNVSNNNVTQNNMDNKSVSNKKIYDHDRGINCNDNNNEKNNE
KNNEKNNEKNNDNNNEKNNDNNNEKNNDNKSTQESEKKKYVTNNYKTHWRERDRIEKLDA
KEKDLEKDFYKREKEWLQLEEQIKKDTYREWNKFIQIKKKDIAKLIELDLKGENEDSNIS
SSKRRESRRSKRAKEKKLDEQDRLDEIKELEEAKKKAEQIKDLDAAMKEKEREKEEEKER
EKEEEMLEKQDEKNEKNGQNGDTATAQVKAKKGGFFAAALSYVFDSNKTNENVEKGENKN
HDTKQLNKNEDEKKPEQIENSEIEKEHEESSQDKDNNTNKKKNSKNKRKITNSETEKVND
KKKKVTSENAQSEEEEEEGDATNQKSDSNKKSNITNNEHTEEIESLKNDPIIAYELEIEL
GKKRKGKNDTSKTINIIEKSKKILEKIPLGEEDIFNYPIEWNILKLKDNISTNLKPWIYK
NITEYIGEDEKEVIEEISNFFIEQILKETAPKDMLSEAEKFLDSDGKKFIINMYRLIIFE
QLKIKNNI
>Py17XNL_0101354.1-p1
MQEDPIVQYILVNKEILDKRWPLGSIIAQGCHACVAVIAENMDDAIVKEYLSPEKINAMH
KVILKIDSTDEMKNLSETLDKNNLKYRIWAEQPENILTAIAIKPYYKNSIKDYFKKYALL
KKL
>Py17XNL_0101355.1-p1
MGENFSTITHTIEVNCSSEKYSNILCKCLSSDESLKQNRLYKNINVSGETIKIELQSNTY
EDIRYKAKNIYDYLHFFFKAIETFAYTPHVYLPFNMNTEIDIKCVNEIRMLAAELPLEAN
SGHQGAPIGCAPIAHILWGYVMNYYNEDTEWINRDRFVLSNGHTSSLLYTMLYLTEQGLN
LDDLKKFRQLGSLTPGHPENYITKGVEVTTGPLGQGAANAVGMAICAHNLSEKYNTNDFE
IFNNYIYALCGDGCMQEGVFCEAASLAGHLGLGRLILIYDDNKITIDGNTELSFTEDIGK
KFESFNWEVKIVKDGNTDFEKIYKEIEECKKNLKQPSLIIVQTLSGFGTKVEGSHKSHGL
ALKDDDIKNAKKNLGLDSEKKFHISDKVKNFYKNVLQKNKENYMKWKETFDKYMLKYPEK
GQEILRRFKKELPNNWENVLPKYTVSDSPLATRNLSGIALNCINKILPELIGGSADLTES
NCTALKDEKDITKNSFANKYIRYGVREHGMVAISNGIYAYGGFEPFCGTFLNFYTYAFGA
LRLSALSNHHVLCIATHDSIELGEDGPTHQPIEVLALLRATPNINIIRPADGNEVSGSYL
CHFKNSKTPTVLALCRNKVPHLKNTSAEGVLKGAYILEDFENNNDKQKVILSGCGSELHL
CFEAKDILKSKHNLNVRIVSFPSWTMFKKQTKEYQTSIMMHNDPKIVRFYIEPASTFGFD
TYFNTYIGLDQFGYSAPKNQIWNHLGFTSDNIVKKVLDFIQNQLN
>Py17XNL_0101356.1-p1
MEKNSEEEEVGLFNEEGNMPHEKEQDEEDEDGEVKDGEVKDDEVKDDEEDEEGEEGEDEG
VKDSDEDISQSKKKRKKTNNTVSYIDNEADEEDDEYNDDDDDIDYEKITGNRTGNKKRKV
GKNKYVSTFLDTEAQVGDEEEEEEYASSYVDEFEEAKRLEKKKLYETKLKSGTNHLAQAI
NKLSQRYENEKDLKDGATDDETLTDEEMSEDEEYFDETEGLNAFDSPKMWLIKLFKNGAE
RHLAMGIYYKYMKLQSSEFNIKGIYVSDDLKGYIYIEADSLYMLKRFLLGFKFINLNDIS
IVPVQELTSIFAMSHSKVVIPKVNEYVRIKRGVYANDIGQIFEVHEKGIYAIVRLIPRIL
YDKYNNSKKDQYDNVGISTSVNKNNSTIHYDSTNNNLDQIYPLMDKMNTNNQMHNVNNAI
VPLSGEKLSAIDEALQIRRKKKKERPLKKLFDRDEIEQIGGVIEHGPYPGTIKYQNNIFE
ENGYLLKKMNIKYLISENANITLTEIRDFNKNNTNEEDINLHISKSFINKNSLHLFKKGE
RVKIMKGELFNLIGTITNINENVLSVNPDNLAKEFKFLPTDVTKYFTEGDNVTVINGLHK
GKSGLISLLDYKENIALIFSPSLNTEFRSSIQDLTGTISSSSNTVEGLGGVNTLNGFSIG
DLIELNDRQIGVLTYIDKNKHIRVLTNSNKILHTTIGSITYKRSAIGQICKDENGNIIQS
KDTIQLIKGAHKNKTAIVSYIWKNKIFAKINKKIEDNGFVVVDCENCLLSGNVNEKKKII
TQHNLFRNNNMQRKNTFQSFIGKTVKILSGVYKGLLADVIDAERDEFTLLLKIKPKTIRQ
KRIECAIADAYKDDKLFDDKNTEKKKDGINKTNDTYFKGKFNYESKYDKNKTLEEDEERR
KTSFNLPFYNDVNEYKNYDKKKNDRKYEKNYNDGYNSYSSHTNKSNYYDDEKKKKKHDNS
NKKYHQYDEHENNNWKYSSHNKIHENDTYHNNSNDKNYKSGENMDDYYTSNKNGNTEQRN
VNRFHNEKDKKYEKKKTSPTNSEYKKNDNLHEYHQTESQNNLNKINNENNFYKNQTDEKK
NQNNKGNSDWIISGVIIKIVTPGLFYNEIGRISEVIKKGSYIILKIETDKTSFNIVSEAV
IPLKPSKPNDEVIAILDGGKISQGTVIDILNDNKVEISTINGNINCDMQHVFLYKKV
>Py17XNL_0101357.1-p1
MKKEKHKITPHEIKYISDSKIKNNNVKINLFYIILIFLIYILGVVLYICVMPGLNVDSKN
KLKVLIPKNFKDLTNILNVGKIKILYEALISYRNEHGVILLILLSLFYISYNSFPLFLWW
MTGAGSGITILIGAFYNYTFSIIYCTILSIISSLIAYVVYSMYGKSVIEYFLKDPLAKFN
EQINKRVKTTFDLFSYIAILRLTPIFPNTLINILAPCLSLPIIPLVFATFVGNLPNIIIL
GQTINRLSSIDMTHQFYVPIAFIILLILFQRIMKYTYIETKKDKEL
>Py17XNL_0101358.1-p1
MPKKFIRKDAFYLPALFLGGASLSHYFASKELDELEKETTKSIWGFSTGVVIGLIIGICI
GTNYYYIFNKIFSFFDYFMKDDSEEKRN
>Py17XNL_0101359.1-p1
MLKLIQPHQECFDAEKYKKYLEKERLREKIDINNINIDNEKEVELYEDYLLNYKYNKREV
EKNAILPLSLLSSSFIRRAIYSNRENILKNLKNINWKKYCCNVKGVRWHASGAWRVYFCK
RNYQHNFFVKCDCYFRVSIYGFEKSKELAVLYRKRLEYEYILLMKRWKEIEMENAKKRKI
IKESAKNYNNSDEEQEDNEQIINSTYNNEN
>Py17XNL_0101360.1-p1
MLRLNNVRFFFKSKIRLSGGKQHPKWVVKDKEKYNIYTYDNSYYGENFRYNNFILHIRSY
KYYIDYIIENVYRSLKNGCNFFILPLKNIILKHNPDVRYQLVALMAFFGTTSAITCYHNS
IYQNIIDVTNMLELGVVDDMKDNNFFDTQSELQNKNINDYSQDHERLNELWEKALRDSTE
KNSFNEMCNYLSIKDDEQIASFKPKHIWRYNMIPYGENNPDTQTFPIPSYEKPFRSFALN
FTYNNLSGNWGDYIDRRDNKGSLLRPSRYMFTDVLIPATK
>Py17XNL_0101361.1-p1
MEPIDNLNPNNAFVDNCFEKEDVIKKLYNSVLTRTIKEIDEKKFNLIETSIKYENEINKC
IDISNYYINEAFSSALKTEELRRKLRIHIYTVFNDGDKEINYPVDVKIENSENIYKYAIP
SSFTFNIHGYILNKDENDYDSSESENVRSKKVKFENVYGNNLITPKEDDCKYSGTEIDDI
SENNEKIDYCNTNVMKFTSFFSTIMVVRDKETIIYDKKNKNYYDCDKLTFTRIINERKKE
TIKIFLFLDQKIPFFELSSDLKNLMKSSEETMPEIIKRIYEYSLENDLVGSNCVMKTDEV
LKPILEVDEYEFSDLPNLLQKHLSIQKPIVLEHIVDLENEDESESIYDVVIDIFEPYMTL
DEGKYKKFLLDSHHLNNLVNFLKMNEINDNKQSELNEGKDSNKSTKYTNNADHSCKIESH
EDLVTEGADEINKNENDENVNSKEENDENTNVNVNNDNKSEYTQSIKEESFDSDINELHN
NKIKNPQKNNMPSCISISIFEKINDIQNEINSIDDDIINILCKIKQKNSLRLRYTNFYEN
PCAFIDHVMNSKFPNNMENLSDHNYIYDQSANINDDNYYTLPWVHRGISKYLLIKNKNID
DVLKSVLNSMNLDYKRKIDDTNSNGNTKKKVNFGTENFNQRFKEHMNYNYNNSEVNNNHI
NNNVNNINHNNINGYDYFGNKNMNYNPSDFLKQPMQNYPYNNMSYENNIPAPMDNYPSSG
FNNNMQPNQFIGNMNPENNYMQNNDNNFNVYNNQQIPPYQPQYMNFPFNGINPQNNFNPM
YDGNMPMDIYSNNNFYNSNNLGS
>Py17XNL_0101362.1-p1
MVNDKNCINYDNNFDLLIKLFCAELKKKDKNKNGLITHKTFIEVLDMFQIEYDTPIIDYL
MKYCVVTEDGFINYKNLLLIHDPSKALKNISECVQEIFNPQFMYMQDKYEDNDKYVQEKN
EIIRKLYSQWDKCLLKDDEFKAKLINNNVDITPEFERSLYLYGPSRSLSFVNVMKTLYIN
NSKNRKNRTTFLNKMEDDKSSKLSVDENSQECFKQIHRNPITWDQSRIKDSDKVVESVEI
ISNHLMNNNNNTTNKEMLPRDFINDTIKNIIKKYIANKISDCEFCEYLSKLNISVTPELS
NLIKYHELDNNGKFKDFVTAINRCMKKNVSHCLERNKALNTIKQDSEKGNLNYTFNKLQK
NDLLYSDINNN
>Py17XNL_0101363.1-p1
MDNITVNINNSNDFNEIIHEIKSKQLYNESRKDSKIAKLKLTTQKVNGSDNDDIKMINEF
EAYMNKRVPNKNKNKKETTLHKLKSEQSLKKRNLSDTPIFPRITSLILDHEKDNSNSDYS
YKTKNTKDYKINKYVSNNKFEKSSIYDIYAKTLKKLSIEGENNEESYYNDNSNITQEKIN
KNKSDMHTNDSDTSLHNSTSIYENPNSSIEKNRNYLKEKAIRNKDRNIKGRKKKKSDLIH
RYNMNDSENVNFNTSRGNDTKDSYYNSFENSNLSNEEYTYKNSDRRYKQKNINQNKKENT
FYYTNEERDKTYSNKSSFSQENLSVKGNGNYRKGDDDNNNNNNNNNEINNIPENGNNLND
HSSLSIENHKDKKEEAKNDNLIKKKKKKKTLSHSDNHSERDGSAKSLKIGNEMNMYHSLN
DKIYKKRSTIYSKESLKYDKSDITTTDSEYYMNDKYQKYIKKQIPSIEDDYKHKEKLLKI
VNSKNILSIRKILIIMREFYIGFIGLQLIYFITYLLFGNNSVYLIQIISISCTFFSLLDA
NYHGYLLNGFIDMCIAIFLNIAIIENIAGFITLQSNSVLKNITISNVVFLYFFSIFSFLN
SYFIYKLHSLERKNIKYVIESIESKVDNDIKNKA
>Py17XNL_0101364.1-p1
MERNFHDVNSNNEDIRKRNYNGNEQMEINNIYMNSSMNNMNNNMNSSMNNMNNNMNSNIN
SNMNSCNGPNPNALENMKYNQNIFNENDINLYKYNLMLKRNNLGIQDNRKNINNIITQIN
NITPNNNKNNKNNKNNNNNNNNNNNNNNNNNNNNNNNNNNNNNNNNLINGDFYNNSGTYN
TVNLSNPNYMQNPNVHLNECENVIYKNSKQLNNTIHCHNDNNMNNTYLNKNLYENSDIQN
NIHFSNYTRNINTENKYPYNPLNNDNHTIVQFQMDNYMDEDDDNNNETKQVIRNINTHNN
NNLTHIREREIMNSACNNNLVKAHEENFLNSNQNMVNNKIKINQGNQNLNNDNITNKIHF
INNSLNENIGNNNYNSSSIGHVIKSQDDKGMQNYMNVHENQYINNNGIYGNSNDHLSSNL
FNNNLYFPNMQINNKIEINGKNNKLDNKINELNNTTPNNYDSLIKVGIKHINGNKNSTEL
KNNSNLNKINLNGSSALCSPINGNKNNIKFSKCVKENNDYIVISTNNNNFRNIANNNNFE
NIKNIPNIVNSSDIINTDNTDENEYLNNIESIGNVESNSLLVRKKKVNINNKFPLNIYIN
NNSNSNSNKSNSNNSNKSNSNKDIENSSDSSNDHIILTNNHTHSSVNDKIIELSNVTNTN
KINFNNTINTINHFSKNNNQRSFSNSSNSSRNNNTIQIIECESKKGHANFNNIRRNKIVN
NANAATTTNNNIESYDNNNNNIESYDNNNNIESYDNNNNIESYDNNNNSFPYAKYIINNS
LKMKNIGHNNSNGKNFNNNGMYVENVNIHEKDGKLYNNLSNFHNNLNINNSQNLRKIDNN
NNYIHGYNTFSNNGNNAFSNNGNNAFSNNGNNTFSNNGNNIYNSINPNNNGYLKQKNKEI
IMNNQNDRTNLNNDVFINLDNSANTPLSNSAALGTISNSSTFGTVSNFHLNNLQNNSNSI
NADILINNGINPNHIPNIINNGNKHNPNYMTKGLRNGNNNNNNNNNNHNHNHNHNHNHNN
NNNHNNNHNNNILISDVANINSQKTGKHVNNFINNLTNNSGFNLYNNIDMSINKNAENNN
GNIGNVGNVGNINKMYPMHTNINTDLKNTINNLNDNNKSMSIKSSITNFPPMHQTPNNYD
IKKYVYASNINKNMDGYSPKLLEYSLKNDNVKGINYNIKDRSLTDENVINVMRRNGMNDH
FVNKNMVHNLPNNGNEIENITNLQIINNNIPISRSSDINKYKNELLNNLNDFSNRNDGDS
LILNREHPEMFGDRNGRNFYNMNANANVNVNVNMGPNVGPNVNANMNANMGPNMGPNCGN
NISVNAMQSNVALSGNYDLLKIMNMANDDNKINSIDVKNNLSNLKNMDNFQNKIQLRQKT
HACSENGGLNNRARNNSAGMNNRTNSNLSGVLNIGNINYNKFYDTTQRNPCIQTNNSRQN
HPNINHPNINHPNINHPNINGASINGASINGASINGASINGASINDTSIMYPKVNHLSGN
MNRSNLNVNEVGNNNKIHLLNNNVAKQTIDGLILMRNKCASNDIKYFQNEYENGMNKIGH
ASSNGNNKIGKYELNLKNKGTLSRSNTAEFPPLFNKNEYLYHTQNNNNNKYPDMYNHVEN
HKNQIISPNNNGYVKNGINNINKNNLFKVENVNRINNNNNNNIAYKGNYTNVIKHNGGPN
IDAEMNSSAKDSSNLANPANLANPANLANPANLANYNDLRKNGYQILSDNNRGFNESEKG
SPSNYVFENNERIRNCIYDVESDKLVKNENDKKNNRVLDYMNNNFNNGYNTIIENYNRNN
FAKYEFNKIMNIISKGDLNNSLNLKNLTNINKNFNILMNNLDSQNGGNYINQDPKGKCNI
NFGDNNNKGSYNNGNNIMEINMHNKNNKKNNMIVENINLDDLAFKMQMQKNGYINNDNNI
SGISDMANYANQDNLMYIVNRNNNILMKNGNNANGKVGYINNTPLNSDGIIGLNSHINFN
TIHNNNNMKNNMKNINNNNVDNLIINNISQGTNNKDQSKFNMNPHFQEIKNGYQKIGNKR
KQIETSKTIDLSNIDGNQFLNNGKKNVRKKKKESVNTSSGSSGNDILLSNSKNKILGKIS
QNITKLPINMNNSELDKNQPSPHISLDNNNNNNLLNCGTASKQFIEQQLTNSEANLLNNN
IKGNMYNSDIGKSENMQIVDHNNNNNYIIHNNNYNNTIGTINYTALTGNNVSMNGNLKNN
NNNIIYKENGSGNNKNNASNTKDMNIMMMGSGNEFYHKIKTSDNDVNTWNNKNGAMARKN
DQYQFSSYYNNVKLNEVENGQKVYHQDGSFPNIKISENSVTESTISDYKNEENDLKENQA
QKSFECIDKHIANYENLITNISFINDKGNKEIKKENDKIYNGAMNSIPTNINIENSTEKK
NAIEYGSTSICKNINELFDNKPENEKINTKSNADINISNLSNNMLLQSNNKTETVINNLT
IKENKQNTNLLNVPQHSNEANKPEDNLNCEKKEDEKKVEKKEVEKKEVEVEVERGDEKGF
ENEFEESEFEDNINKHAFFKNKKQYETFIMFNDINVGKDNINLFMSMNISSYNKSCRKQN
EAYNLYLKNEEGNKIENVNTSNIQNDNPVILYNYLTSEKCDLINDKINGQILEKFIGKKI
ESNENINTSENEIIKNNMLRSLLSINSKEEIKKIIENKIFGKNNENKKIVFSVVKQIDDA
KFLYILKIILKEQNINCNQNKIKVLKVQKKKILYKTFYQKDNKSKALTLEYFLKPDHNAI
GEMNCLVRSEECLLESDREKRNIEKIINANFEITTTTVSMATPTIINLFKNDYMLQNSYY
CDIWSFYLCLNNQFNATIEFHQNMNKTNGNKLYKLSIRAHCENYETFFENFIEFLV
>Py17XNL_0101365.1-p1
MVKNNIDPSLYFGHIIATKTTSGDIFEGELYCYDTCLNFIILKDDNKNGTANFYIIRMHT
IVDIETKQKLKTLYEVLPKIDKAIVEKIERKSIENFEKKKSRIGIRVTHEAQELFDFIWK
THPDCTWNNRDILVLNGEVRIKHPYGPDNCTAKNEKLRERFITVISRFRQKKAMANKK
>Py17XNL_0101366.1-p1
MNPVQAENNAVEERIVSFEEEVETFLINLHDFVYHRNAEAIKKLFDTDFYTISDLYFKNI
RWPSIKLVDLFYKQKNRYHNLIHSLYEELYYRHVFIINDVTLEDRKNTWENYKCLLNFIS
SICTDNDGNDNVLVMPNVWIYDFLSEYIYQFQSMCHFKIELLNFPEENTKGIEFVVNNPD
VFESNIVLEVLHSLLLKGEFTTLPEDEKITYVNNIFNINNEELTSKYQFSYFSCCILLNV
YVLLGDYYSALKIISNIQLNHKQLYWKVILCHINIYYNIAFCYMMLKRYNDSIKILSQIL
IYLSKQKAHISNQQKYQQSLINKLIDKMYLIAIICHSLCNTRLDETILQNIKENYSSKFY
SLQSANEQAYTDLFYRVAPKFIDPVSNISFQLLTNFENTQNQPYNSNPTLRQLSIFLKNV
TYQKKTYHLMSYVKLYHNIQINKLGNLMNYQEEDNDNVYCDIMCVKNYNRQLIWKEGPLY
SGEITTSIFGNTFDFYIDIDILNIKTRAQQKFFIDYFIHQIGMCKNLTNNLHGNNSGHLY
KIKYDNYKRKNKGKNRNKHANHQIPVMQ
>Py17XNL_0101367.1-p1
MLLDLSRCKLKSLEDSDVILEKLIELNCDYTSITYLDVSYNNIKSIKGLRHFENLKILNI
SNNELTSLDGDYIPCSTEKIICDNNNLSDIYFKGITNEREESEAETETESEPKYETDEET
GSDDNRKNNCINKIYSYKNDNNISSNYSNDLKSYNMHDKYNNSFFYDKIYYTNNNFPLSN
LKYLDVSYNNIKRLATFEKYLHILNKRNKLNNSNETNISKSLKSESLESDADDVHINNFI
SSKTEKDVMILFFNSLETLHLRGNKLTNLKGLSVLKNLKVLDLRSNLISHPVQLFYILDN
KNWLKKYHDKKNKNKNKNTYYSYFSHILKKYKNINLQNISLLGNNKIFKPKRLLASVFNV
LKNVNRKKELITDFSDRVSINENNDILEREFCDADDEEEDDSDPSYDIDSDMGSEADVEV
EENSNLIENNTYISKNKHDNFVKKSNEINILNDIEQITSKPKDLIELNDSGFYDKNINKN
ESDYAESTQGERNEDRDIPTSLSRKEIDVESSDTEEGTHGQVESVVDSQSESENEKEDGV
SDIEHESASEEEIEPRKVKHNEIDAGTIKNQSDSEIESEEEEIAQSEIDVESIKNQHDAE
SESESEEEEIAQSEIDVESIKNQNDTESESEIEEDEEITRTKVDVGSIKNQSDNEIESEE
EEMARSEIDVESIKNQHDAESESESEEEEIAQSEIDVDSIENQSDSEIEEEEEEITRTKV
DVNTIKNQSDTESEEEEGIIRSEIDADSIKNQSDSEIEEEEEIIRTKVDVNTIKNQSDNG
IEEEIARSKINVGSVKNQSDSEIESEEGEIDRSEIDIDSIKNQNDTESESESESEEEIAR
SKINVESIKNKNDAESENESEEEIARSKIDVGTIKNQNYAESEEEEEEEEEEIARSEIDV
GSIKNQSDAESEEEEEEITRTKVDVGSIKNQSDNEIESEEEEMARIEIDVESIKNQHDAE
SESENESEEEIARSKIDTATIKNQNDTESESESEEEEITRSEINVSSIKNQNDSESENEE
EEEIARSEVNVESIKNQNYAESESEEKEIARNEIDVNSIKNQSDNEIESEEEKIIRTKVY
VSRIKSQSYYESESEEEEEIARSDIDAATIKNQNYAENESENESENESESENESENESEN
ESENESENESEEEEIARSKIDVGTIKNQNYAESEEEGITRNEIDVNSIKNQNDNESENEE
EEEIARSEVNVESIKNQHDAESDNEIEEEEIAQSEIDVDSIENQSDSEIEEEEEEEITRT
KVDVNTIKNQNDTESENESEEEEIDRNEIDVGSIQNQSDAESEEEEEIARSDIDAATTKN
QNYAESENESEEEEIDKSEIDVGSIQNQSNAESEKEEITRSEINVNSIKNQNDSESENEE
EEEIARSEVNVESIKNQNDTESESEEEEIARYEIAVGSIKKQSDNEIESEEEEEGITRNE
IDVSSIKNQSDVESENESEEKGITKSEIDVNSIKNQSYYESDEEKIIRTKVYVSRIKNQS
YYESEEEEITRSEVDVSRIQNQSESEEGEIARSDIDTATINNQNDTESEDESENESENES
EEEEITRSEIAVGSIKKQSDNEIESEEEEITRTKINVESIKNKNDAESEEEEIARSEVNV
ESIKNQNDTESESEEDEITRTKLDVNSIKNQNDTESESKEEEEIARSEVNVDPIKNQSDN
EIESEEEKIIRTKVYVSRIKNQSYYESEEEEITRTKIDVDPIKNQNYAESESEEEEEITR
SEVNVSRIQNQSESEEGEIARSDMDAATIKNQNDTESENESEEEEVAKSEIDVSSIKKQS
DNEIESEEEEEEEGITRNEVDVSSIKNQSDSENESEEEEIARSEVNVESIKNQNDTESEE
DEITRNEIDVSSIKNQSESESEEEEITRSEIAVGSIKKQSDNEIEEEEIARTKINAESIK
NKNDAESEEEEEGITRSEIDVNNIKNQNDTESEEEEEIAQSEIDVGSIKNQSDAESEEEE
EITRTKVDVNTIKNQSDNEIESEEEKIIRTKVYVNRIKNQSYYESESEEEITRSEIDVSS
IKNQNDTESENESESESESEEEEITRSEIDVGSIKKQSDNESEEKEITRTKINVESIKNK
NDAESEEEEEGITRNEIDVSSIKNQNDTESENESESESEEEEIARSEIDVGSIKKQSDNE
SEEKEITRTKINVESIKNKNDAESEEEEEEGITRNEIDVSSIKNQNDTESENENESESEE
EEITRSEIDVGSIKNQSDAESEIDVNSIKNQNDSESGNEEEEIDSIKNYGGDGEDTESEE
EEKEESESEDVDVNLEMERKEGIKIIDTKEGEQMHKSQIELMDLEKEEIGSVENNKLTIK
GKEPEYINSHEIRKEVCASNKEPKMNSEIKVSNSNDQKKTYRDNQNSLCTFDYNKQKYFP
ILKEKIKKLNNKIDEYSIRKQVKKNDEKNEEENDEENDEENDEKNDEKNEGEKSKNVISF
YNNLKKNMLKENYHNKNCEENESIKSNKQIANLRNVIKKKNLLNGYNFSEIKIDNDKKEI
YNKNDISLKRKKNIYNKNNYYCNSHKNDSIPIQINKNKNINIKINSNNFDNNIDNIINNN
NNNNNDYNNNDYKDNDYKDNKLYNIKNEKYINIEEHETICSFSSILTDKKNNKIFKETKT
NDKYSDISNFGNYTFIGNDIINKNATFEKNNNTTNYIHQSEKVGNVENVEKVENVEKVGK
VGNVEKVEKVEKVGKVEKPDSDKHFDIIEGIINRKCLNHGYSKYFDTENGNINDNVCDNN
NNNRAKQNLNLNFKFEKGNNNECLESLKKKNNDPKSDVLEKKGPQIDAAYSMHNGNQNIV
DKLESKNACKKGDKKLGKNKVEKNKVEQNKVEQNKVEKNKIEKNKVEKNKVEQNKVEKNK
VEQNKVEQNKVEQNKVEQNKVEQNKVEQNKMEQNKIEKNKVEKNKVEKNKVEKNKVEQNK
VEQNKVEQNKIEKNKVEKNKVEQNKVEQNKVEQNKMEQNKMEKNKVEQNKVEQNKVEQNK
MEQNKMEKLCKIKSLETHNLPYNKLLNDMCVSKSKPSSDLFEISETDKISKASETCLKLV
EIKQLESKISKDSVHDNTKMLMCNNKINDYNSKICENSNNHKLNKNLILYIKETYLKLKK
EKQYNNMLFKENKKLENKVRLLNQSKKIYKKKIKNLEKNCDEQNKITNKFENIMNNFNLL
KNSKMEIPMDDVKMQNAYIENTIGQLYSTFLDTLGENHTITKRIENLGSVYAKREKGIEL
QLNNQIKNLNLLKKYEETTQTKNEYFKELQKKEKDIINLNKNLEDIMKNTNDMKQMLVEN
DDKLKNLKMELSQKNTIIKELEEKNNKLMENEKVMQTEKENLLELLYGKEEKLATAKEYK
DEIKELQQKIKNYLHKNVHKVQDKIYEQILDKLYEEQIKIQSSLVEKDQAIIQKNTKIQN
LQIQLHSWAKEASKWVSIADKHTKLITNHNTLKKNYEELKYKYIMDLKHLQTNKNEKIKE
LIRKFS
>Py17XNL_0101368.1-p1
MIEQNKILIGLGNEIKNKIASNFKKGDISRMYLDFLNNKYKYDAWIYLSNIKSYICEKNN
IILVKPIKEINNQSGITIKNILNYLKCEDTNNVCIIIPDMYRPIGKYKYKEYIKIHTKLG
SDFYNLLNIDILKNLNNKNYLQLCFGTNNLQNEKILSVHSNFQQDIKENEHKILLNTFKL
ADEYFNKIILNSNYISTNYIHFKKKYPAMEHQKNFKINTSKRRYILDIYKHIYK
>Py17XNL_0101369.1-p1
MRNQNESTINRIYESSLKKLEENIEKGKIVLKVEKERKIDFKGIELNLKKHMNEMAKLVK
EAKNIKTLSSNNIKDFYNSLIKCDELCDKFTTDEINKKINDIFDTMLVEINTKCKTVVL
>Py17XNL_0101370.1-p1
MLCEQCNKNNVCMLKPSNKEKLCKHCFLESFEDEVHTTILKKKMFEDNDKICIAVSGGKD
SSVLTHVLVNIKKKYNYNWNLFLLAIDEGIKGYRDDSLKVVYKLEKLYNLPLSVLKFQDI
FSYTMDDVVSYIGKKNNCTVCGVFRRQAMEKGALLFNATKLVTGHNADDLAETILMNMCR
GDIDKLAKNINDVIQKKNNTNNSNNSNSNGSLASYSENSNANIFPNCNNILDKNEIGSSS
CGCKEKINIENNKEMEKKNECNNDVAKISNDNIKYENKGDGFIPRLKPLMWSYEKEIVLY
AYHLKLDFFSTECTYSPNSFRGNLRSFIKDLEIINPQIILNIIHSSEFFYFNTNIKKKLN
TCIKCGAYTSNVVCKACLIVDGLNNYTDNSFLYANKKKKKKNSKKKISIEYEAENVEK
>Py17XNL_0101371.1-p1
MVQIKKSILIYTILSYLLYTIKGLEHLCDFNENHTIEVTDTENHDIDNNCTLQPKLFDKV
SIICGSKTINYKLHPENCFENVYDSPTSIISKPINEILPGSVNITNNDDPETGNKIVSMR
IPPNFEENKVIYCYCDNRKNDTSYSRTIYEQDIKDLGTVKITIPVMKTKVDGCDFKKEES
EIFTKGININSSEYYNVDDILCNVEAEPNKLIGFRCPDDYEVSPPDCFINAYNFDGKTEY
IKNKIMLNSLIMDSHKKIYYSRVPNTVYGNPNFFCMCVKDNKKLIAHFNFISSPKYKPWG
NYANQLYATSNSNYYEKTTSIMIVLFFIFSYFML
>Py17XNL_0101372.1-p1
MIQNIEICDFSRDSLDVTLMNNKIVIDNNLKEENYNDNNIKHCVKFTKGLEIFTFICPKG
NNNDNYKGIEIRPEQCFEKVRINGKEENLKDILKGVIIEKKETDTEIIRKAFIPPTIYQD
MSFECSCDNSLTIKDNYIGARGIMKVHLKKNIIFGCDFNYDTNEPKHSNGKSAFARFYDK
KIIVNSNKNIICNTQVNSKEVYLGLVCPEGYEIYPENCFENILFENKVIKISELIKHDIK
LHIEKNKNISFASFILNSNENPKSFSCHCIKNNDNSFPLIANITFANYESYSFNFYATYF
ILIFIFLISYI
>Py17XNL_0101373.1-p1
MKETNLYRFKDIKPVVSAKELVDVVLSRTQRKTPTEIHKGFKITRIRNFYMRKVKMCQEL
FKDKLQTIINDFPKLDDIHPFYSDLANILYDRDHYKLALGQCSYASKLVTKICHDYIKLL
KFSSSLYKCKMLKISALGRMCKLIKKLQPSLLYLEEVRQNLSRLPSINPHKKTILLAGAP
NVGKSSFINYVSRANVEVQPYSFTTKNLYVGHFDHNLNRYQIIDTPGLLDRSLENRNTIE
MTTITALAHINGVILFIIDISEECGMTIKEQINLLYSIKSLFSNKSIVIGLNKIDKGSLD
NVSVENKLLIKKIVDDIKKTVKFCSFSTLTGVGVEEAKTAACELLKLDQGSNILLDEQNI
INKKLAENKAIVNRAPFIPESVIIEKKKKKLEQEKQIKEQIGINPENQGKISENTLTDEQ
NNNAPITMREMKFKKKNKTRQSYLSNRTDDRKLEIDLQNENGGAGVYSVDIRKNYDIDEE
YKYDVIPEIYNGKNISDFIDIDIEQKLLELEKEEEMMFDNDVQIDPLWFKTKKVLEKMAM
KLKELKLNAKLNEEKQPIYHKRNKTVEEIEKKLDELNIDKKKVLKSMTEKSRKSATKTIK
KDKVKKFISKRKLLKDNIYNDPTQRSKIYQSTSTEIQRRKAFKLNKAAYKKVEKGTKGEA
DRSIPSTKPKHLFSGKRPMGTTSRR
>Py17XNL_0101374.1-p1
MKYTAFKNSLRFASKFCQNNNYKLYMNSVPQFSTYAYGKYLKTNPLTNRLDDLLKKNSNL
ISIISLNGLDDLITQSSKIESVSIADWLLNLVEEYQSQERCVHIMSVYNIFYNYIFQKIL
RNLYLFYFEYLYVQS
>Py17XNL_0101375.1-p1
MFFLFLYNIILSLCFASAQTAVVYDENQTSTQFHIILWISITFVVAFLSGIYGIFQVANT
KDSLLYSKIGTSNSTN
>Py17XNL_0101376.1-p1
MDDDFRDPTKLMINSKEIDKVKAFSKIKNSINNIFKQIFYNDNNNNSYIYKVKGIESTFW
CSQIIYTRIVLLACFFSFVVSWKQNAALIGENGLTPAKEFLENLFDELKNYDLWTKFQKF
HSLFWFIPTTDLAINLLAILGMVLSAGALLLNCINVISVLIIYILLQSIYSIGNVWFNYS
FEIELLELVFLCLFIVPLTQNSVKNKYSTTFLIKYVCRFFVFKVLLGTSLIRFRNTDVWG
KLEGKYYLYETQPLPTIISYFFHSYKFLSKCDNLFCILCECVFSFFLLFPIRSFRIIGGT
LIFFYCILNFLNQNSYLFYFLLLAPLMYCFDDKILLHFFFKSKKNKIINIIIDKIKNKHK
SRRYFKSFDIFYFMGLNEDEIYNMYDSYFNIDYINSQNGLNITQKNNIQDSDEEDEKGNG
EYDYNDEEKVFLKYDNSQKNGIYFNNKKKYNNNNNNNFFQDIKKDIYNIYNWIFKQKGLS
YILISYNISKDVFINIVGSLVIFIFNCLAVCLIKIYNNIDSHEDGIQMGISILFITYFSL
LLIYSLYLFLFTKNYIAHFISQISLLLSTVLIYSYKIFIDGFSDKYYSFLFLFQLLFLFI
LSAFYLNNKKFIYKYLSQYFYFILFAHFIYSFLQNILSPNQIMNETINNFELMNIYGSFG
QINKTRHEIIIQGTNTKKIDNNTIWENIEFNCKPDNNIKNLCFPIKFIYGFIPIIYIDRL
DWHFNSLGYQNNKNILENKWFKTFLIKLSQNDKQINSLLYKNPLNFNDNNNLETTISLKV
LNAVYNFSHKKGSEWWDVSSSDTIIEPKDIPYKELDTKSKKNNKLTASLISFDNKYNDNI
KNEEKKNEEKKETNYMLRQNIRDIQTKYQKAIEKNHEKKKKNYLNKIKKNNQNNNQDFLA
SQINKQIRRHILLPQISKNKNVYLKNGIMNNKVNNILNHYSPSLLKIQTASEFYDPIKNI
KYYDHSGKFGNKKYKFYKPNIEKNTIEENVNYFKDNLNDQNLEIADTLKKTIDNAINSSY
ANFDALNYYSDKINKLGMLENYNDQNKLIPNYIFQENTLMNHPQNNANDDGVYLIEAISE
NIDKDGIQNFF
>Py17XNL_0101377.1-p1
MRISVLLVPIFLYFICAIKCFTINKKPPLYKSFLIGLSLKTKKQNSETNIPTRAKRKDRR
RVKNEILQQLIDEHVANKNVEKDEDTKRGIINNLDVDKEILEGKRIPRMRIKNTNNHIYA
SIIDDYKKHILCFICSRDPNLSSILGTYINKKTNRIINDGKSIKSAWEIGKIIGKKALNK
GIYRVKFDRGIYKYEGKVEALAEGARAIGLIL
>Py17XNL_0101378.1-p1
MESLKLNIKLPLIEKASLNIKDIIDHMKLNEGIYFEKIKFDNNEILNNLENNNVYKKIEA
MKHILIGHILKKDVSCFFFNVLTNISINNIILKKLIYNYLILYANGNTDLTLLSINSFKK
DLNNSNYQIRSYALRAITSIRSLDIINLLIGMLKKFSNDDSPNVRKTCADVIPSIYFVDK
DQFIFLRNVLLKLITDNEINVVSSAIISYSTICIHNYTQLSYLYGIKHKTKFNSTQAVPH
TDEESHTDEESHTGEESHTGEDSQIYTSLSFLHPHYYKLCKYLLCMHPYSQTYLIDLLLR
YCRMFYTNPLESEKNESEQNRSGGKKSDQNRSGVKLSDQTYDAFCEYRNYAIDIEIFIDK
LLLLLSSNSYSVVLIAISALYKLTKFTYKENMIQAILFCLLKSNVEKNDEIYEIFIKSVK
PIIKSLKDEFDPYLSYFFINNQDSTIKKSLKIDILYILNNKNNQIIIINELLHTLYIPNN
NKFIINKLFRYITEISLQNPKCLSKFVNEIMIMLSSNIKIYSYESILSLRKILQKNDNKK
IKKIIFFLIKILSQIRPNNVKISILWILANYQKHIDHLLIFDLSRILVKFFKTSDNAFKI
HIIHFLFKIWIYQFGNIIQNHSHEDASKEDYSSRGANSQHGANSQNEQHGANSQHDQHEQ
HEQRDSICHSECEKMKSEFLLFDQLCKSCFLLASQENHFDIKDTTKFYYHIMYTLTKFKS
QNLLDYKFLQTNIFNHPISDITLSLSYLKFFYLYSGKSIISNSLQLGSNNLFSDKLDASS
SQFKQNKNINNKQKKIHIYQLNTISNLIGFKIPLYVDLPNFSSSDLPNIEHVNNLEKEKK
KPISFSSFDLHYNKNMNNYINSHIFLNVDDFYKEENIEYDKNKIPNISNIPNVSNVSDTP
FLINKGTNIQGEDEESDDNQQSQKINKLDKYEKVGNSKDFIYEEIEDIEKFFFNNNE
>Py17XNL_0101379.1-p1
MSISSIETIYPYFVSEKKGEKKEVEKEGEKEGEKKEVEKEGEKKEVEKEGEKGGGDHFLK
IKSNSNVNKICRQLMVNNDTNLFSKCDTNLFSKSDSNTFSKSDRNTFSKSDSNTFSKSEH
FPDLKKNNKYDINYVDENKYNDYLSGHLTQIDVKQNSEIKIKDVKMNQTHEITPLDKVVE
SNCFEKKAEACEKSEKKAEACEKWEKKAEACGDDSKRVGNLCNVQSNIQNDDHKESIVTN
NNNSLVYNEQDVNGEFGENYKSSLLMEDKKKVIINDIKNDNNIPENFNYLYDILEKKYKE
NINLDGSEYVYIYDICPKNDKYNSDKICYYVSNSDKSREVDSNNLEHYQNCNNKNTYLNF
FNNFSNKFINIKKMFSANEMVNLTKFYFNDSESEICNLESVLNSQNKKAAFEMGDKINEI
DVQTTTDSTRSESSNNTECNNVKRSKFIDKINYIFYTVIKKNDNEKSEQNEKSEKNEQND
DWSEKTMSNNILNICDYQKNKKIYELKKINMDKINSNMKLNINRRVSETDIYDIEIKKKG
YTHIYIDKNDWKRYYCILFYLNNNLIHKDNLILKHYYKIYEGEYLYNNNNNINNSGLYTN
CFLAFFNDHNFDFAKKNNIDLSIFIRKNMYDLIFEISNKHQTEIVNNGHFETSGKANKCI
VIFDIYSIPYYLIPFDYISQNLLNNKNVDSLILDKKCENSFNFIYNGNILNSWIYYINML
TQKYIKINSINKNKNKPIKRIHDVNKKFNQWIEVFKQERNIKKCGQIY
>Py17XNL_0101380.1-p1
MSLRENCRNRIFTVITKITQVSKYVVMVVDQNAYKILSMICKNEELLEKGVSLIELINTQ
RNNLQDFDCIYLLSNNIESVNIMLNDFIDEKNPKYKNIHILFTSNACKKNEILNLIATSD
FMLKRIKSCACINLNFYPYESRIFYFENKINLYHLFPLKNLEILNISASELVSVCSCLKT
YPNIRYQNTELCYKFAEIVQNYLTTEISKNNNEVLEEDTESVLLILDRSIDSSILFIHDY
TYQSLCYDLLKINTEFDDNGKDNYPHQVTFIMPNNEKKNEEKKSILSENDDLWKKYRHTH
IQEVNENIKNEIIEFTEKNSVAKIQKKKNFYNPNEALEAIRFLPKHEHMLEQYWLHIYLC
EESFKILESKNVVDIGLIEQDICCNVDKFGKKLNHITNLNNLQNILASCEYQQEEKARLL
LLYFINYININKQDEIKLIESAQLSLFMNKIINNFLKLKLQKNISLFIDTDDGVSAPNHV
SHIFEKNKKKIKYYKDIAKDSNYELTRYEPNIKEIIQELYNETLDKTYFPHLSNVNTIQN
NNNNDNTSNELKVTINFPDKKKNVSRGTVWEYKKDIIKKETENHKKKKKIIIFIFGGITF
PEIKIIYQLSKQINVDLYLGGTSILTPNTIFNQFKTHSDF
>Py17XNL_0101381.1-p1
MDKYFKPENYKLNPKLENYKHDVDQIKKTYNLYKNKSMDTFASNSTIDENKIVNINDICN
TCILQNNEKNPEKNASFLDENKSNNMIDFLKTPLIDENNYINEINKEIKNSENMNTYIDN
YNNQGNKFNKICMNCSYNNDSYICKDMNCTIDPENYEYNNYNQNDISKLLKMYVNKIFQD
GNIKDKTEKNTNYNGYSENVQPSNFLNNNNIVSEIVKEMNIANCENGESGESGENCNGRD
NNVIAKNLVNKIQNYLKNSNSISSNIENENNIQKMITNEIRKTDVETNDCRSCQICENNK
ISKKLEKKPNISIPPILVYISTKHLNNNIFPIINNNGLFKHIHNELVLGIFNLDSNKYIE
QLIYSIKMCLIEILDYLKNINHMYIYNINDEEYFYHFREIMSIEFSEIDINSIIYYSNIY
KQIYDQSEKEKKNKKNKKNKKNNRNIIRAASKIFLPYLNRHKMSKKNENEKSENNENNEK
NGEKKNDEKKNGDEFEECSIHDNEIDEKNKTSFRILKRRHSLIDEKSIHENGHKQIKTEI
ASIDLNNRNDSENPNLLDVDRDTLTKQNCIEKSDKEVSDFCENKTNEKSAEDRHDSTEVD
STEVESTEVEPTKVEPTKVDPTKVDTTKVDTTNVDPTNVDYVCSNFKESEETKDKSCDAS
NNDIDNNKMEDVKEEKNMIESGKVEKDITNDSSEKDITNDSSEKDITNDSSEDCIKIYEK
DELFFNKTETYKDKTSTIDKLETDDIDASYKSTFSSNDILIKNSETISENLENKCKEKMS
PENCVNLKKDTSFTSDNHDRYKSVLNNNVNKKYGIKKTSQNKEIINGKIIKKIKIGYINK
IISIIFCRNILKYSIIFSPILKNEGIISNMNISIFNNIILKLKNIRTIDIENSRIRSFYM
PKNNYLPFKNYTNTNNGIINYQFYQTSQNENKTLNNLYDSYNTEDDVINKFLSLIPEKIK
SQFVDNITEGISENKSSYNVNKIKKFVENYLKIKNVSSTSTSASASASNAFSELCGGIEN
VDSDNIFVENDGNIIKILRELIIKYEEQRNKNETNNGSKISVNNINLEKVESNVEPEFEN
PKDENSNVKETEKNDNMISNNSQFNKSDKKESFINFLKSELSEKKIYNKDNINNCMNYEY
NENMNYYQVLNMCNELKCLNNLNLENENGNTNSNANANANENENGNTNLYYAFKEIIGNK
IGNIVVNNSNILNKLISIILNEQSVNNNRLNIKNDHKSNCNVDGNHLENLSKISRQNIND
IYNIFDLNNMLNNIKNKNKDLLNNYEYLLIPNNCLDYRNGNNFYSNCFSCYNKNYHNLNK
QEGNDYKDNNIENANNSNFFNKNKNCYYTLQCENRCKIGLNNRDNDSMVFQNILKQIVEK
NKSKEVNNNKVYSELLNCLQKLCDKNNGENMTNNYEPIYNNIELNSMGMNQTTNDVNINN
KNINFREIQNMFLKIKEELSRGSVRNDNNKYEQDVYENYNIRETDNLNILGVGNKLEEEN
NNGNNLESVYKDSIFKRYNNQMQSNIENRNNNNNDENKTKNDLSSLYSYAAYKYWLSNME
NGKKNKKNYSNNSYIIGNNIYSTCLCTGKCVCYSNDYRIIDSYDIKDYLSNLSYSNMIAD
TNNDKVGNIDELGKFLLVSVDNKRNNIHNCLNVNQNDEKMGGNISNNSSNLFFNSKNNNS
DNILGNTTNFDNLNLQENIDATSFEINMLNNNHDNLNIMKELYGNDKNNMYISCRNNNTN
ILRSSKNKFGKKNNYNNLNDDENNESHTNTDNQKIGMKTDKNNKNGNMSINGMFGTYGRG
QRTKGLEKNKNTGDSGTSNKNSGNTKVNTSKRGNGKDKQNGGCYIDIGENYELKYTVAEL
KPQRGVYFDKSQKAWIGSWYEEGKQIKRRFKIKYYGWDEAKELATKARFSFENRIKNLEG
NNGKGNSSTSKNNTNSGEKSGTKLTVINNKKNGVQDVENSNNNNNDRIKTRNSSKDVGEK
NNNENSGFGENNLNDIDNSNEKNNSDDKKKKNNNIDEDEIWNNQESQNYDKDEYNKNIGN
VKINLTNEYKSGVNTRSGYFTKKNHFNNKNNTNWLEERHTDYNNLDVNISGQRSFYNTYD
SGNGCEIDEVKNCSNKLYDYEEIELDNRNSNGINSGKKGYTKDSNNNNNNNHFNNGQIKY
QNNKYNDGNNTITYAKSNTKKGCDNNIIDNSVILPQGVFYQDSKKAFCANWYSNGKQEKR
YFSINKFGEERARSLAIAARKKFENLYKKNTKRDYVSGINNIQQIENDNSEILISKKNDN
LNEEHMNLEKNESIIDYTKKEKEINDDKDSEGNNNDENIIVKKNNYINVNNMGISNRCNT
RNGSKNINFDYNNDHGFENENNYDDNKTEDENSFVQNLNKNEHEQKKIINQVNSNITTDV
IKEHIIDNFVNPQESKSNEEYHIDSNEGNSKINHFKNNNLEMNDSKENIIINLENDNYDE
NCLKNDTIPKVCNNDHNNIEDNHFDVNKMTEKNMPSHLFLQTNGSENKEMSVKDMNINDY
NMENDSNYMNSNSNSNRSSNKQSEEDMFAKNSQKDNLSPYNKSDKSVSTPAGVYVIRING
VVQAWRAEWKSSNGCKKTKNFGISTYGYDLSKKLAIEMRARMSGECLVADDGTIFDYRNK
IESKDE
>Py17XNL_0101382.1-p1
MRNSNYDQSFKEGDLVWCKNTSSTNDQINMMYNLCRVIDVKCDNQILLSKYNDYSDYVFL
ADSENLSKANYLFSLDQNDMMKLRYINEPSVLYHLKERFKNNKYYTKMGPLLIFINPKIS
NNINNEETIEKYKCIDCIEDLSLNEYHVVHNALKNLNELKRNQSIIISGESGSGKSEIAK
NIIDFIAYRVKGSRRLPTMFPMIDKNEVIEENETDAYENNVNDQEEDNIHNEENTIYQFN
MSEMLKHVNVVMEAFGNAVTVDNKNSSRFSKFCTIHIENEEIKSFHIKKFLLDKERLINR
KANENSFNIFYYMINGSSDKFKKMYFLKSIENYSMLNNEKGFEKFSDYSGKILELLKSLN
YIFDDDKEIDFIFSVLSALLLLGNTEIVKAFRKKSLLMGKNSCGQNINYETILNELGNSE
DIGLDENVKNLLLACKLLSFDIETFVKYFTTNYIFNDSILIKVHNETKIQKKLENFIKTC
YEELFNWIIYKINEKCTQLENINTNTNYINILDMAYFENSKDNSLEQLLINTTNEEIIKI
KNNCLYKQVVLSYNEDGIFCEYNMENIDNEPLYDLLVGPTEGSLFSLLENVSTKTIYDKS
NLHASIIRKFSRNSKYIKKNDITGNKKTFVITHSCGDIIYNAENFVEKNIDILTKRFIDM
VKQSENEYMRQFCMFYNYDNSGNIVEEKRRYSIQSALKLFKRGYDTKNQMAVSLLRNNLT
ELEKLQHTTFCHFIVCMKPNESKRELCSFDANIVLRQVRNFSIVEASQLKVGYYPHKFTL
NEFLSIFDIKTKTIDEENAEDQCEVVDVKNENAEDQYEVVDVKVEQDEDADVEEKVEQDE
DVNVEENVDQYENVEENVEQYENEEENVEQYENEEENVEQYENVEENVEQYENEEEKVEQ
SEDVEEKSNEYLKEKVEALIKSYQINNYEWMIGNNMVFISNYCLRLLIINIFPKYEHFNI
SYEQHIEHMKKSALYNLNDVSNLECVKFDDEYIEQEIDTPNNDKTCSGNILRDDIQSNKE
DKPKKGSKNRLSQLYQFFGFKKSSKSEEKKNSIKKVVEEQIVLKEDENDTNPIDDKCNEN
IDKNSNKNNFEILDIVNKNKIKINESIKQFFNFYNCCKPYAICTKGYENLCYTSFAKRLT
MGSDIFQSIETEKYQAIQDLFGEKVSEQENAASEAVEKVEVEEVKELEKVEEFEKVEEFE
KVEGAKELEKVEKVEEVEEIDDVEEVEEIEFTKEASEGPVEGIETANAETIGEDICEDIE
PMNEESNKNQKNNGQNKKKKRRRRRKRKSTSTVKSEPIDQKEELPVGAIPNETEDKEVSV
ETEPVVEVENVGEEENAVEVESVIKVENVFEVESVVEVESAVDVENAVEVENAVDVENAV
EVENVAEVESVVEVESAVEVENAVEVENVAEVESVVEEENAVKVENVAEVESVVEEENAV
KVESVEEVENVGEDENAVEVESVIEVENVFEVESVVEEENAVEVESVGEEENAVEVENVA
EVESVVEEENAVKVESVEEVENVGEEENAVEVENVFEVESVVEVENAAEVESVVEEENAV
EVESVGEEKQTVTVEDVTNEIKEDDGEVSMEQNVMIYVEEVGTKENINEIEINENEEISI
DENENLKVINCELNEMSETEESIEKENPNENNCDDDENKLFENNKETQQDINNTLNDETK
VSDDDESRRNSATDYLKMILSIEKEDFNNVINFNNYENGKFKQFISCYNNLNNVSFEEYF
KNVNLSNYIDHIEALRKYGPEFAQSTNKDILLNNLNDLFVYKSKEKESFMTILKNMATVM
ENVHGKKWNILMTGSDYYFKSYLYNEDKIIYANSNNDFSDKITYNYEEDKYDNEIKNNDI
NKTDENKRHSLSYTPIVEYLSLSGVNKNIHEICISNNLDKKYFNEKYEILCFRSKTVSRL
DYMNAKSFYTSINYKKVKTRCLTLTHIDFTYMEDQMKTNFKQHVINEFINNPNISMDDLS
DSLLKLATYFYPSNKGTWCVFISKRRSFTGSINVVKNRYLRMTVKNKNRKYNIIIFETPV
>Py17XNL_0101383.1-p1
MIDTKAIGKLNSILKCNQRNHQKSGKKNNTPHRVENEKYFSRTNLIREKYIKKIINEYGD
DLTHIIDTSSDKNNKEKLKRIQNKNQNNDIEFTHLNNFEIDRQLCKIKGKNIYEGTAGKI
NEVIIETLNKSGQCIYVENSIFEAYIKKKKNVDKLNYIREYPKEEDGYDTFIHNNLYNDH
LYKKHESLINFDYNRYNVNSIFSNYKNIKKKELNSDNNTIFDENNEYNNLYKNYETQNQF
NNNYVYKTNINKSSKKNKNNYNDENSHYNETIKTAYIFDPFEYDDQNIKLTANSIKCNVR
DLKNGTYVISYTIRKSGQYYLSIFYKKKPVANTPYSITIKPSTPYPPNCLVYKYINHRLI
TPINKTGKNEASENETSKNEASENEASKNEHNWKTRNEKNDIENIGSKNIFHQTIETQSN
TSNNYSNNENDTFYDSSQSGGYNSECNEDSNNCKNMHVLKFEDEEDNEENKKFNNFFIQC
YDAYKNKIKDGNETFEVTGLGDVKITKVNNLSNGIYEVIYKYVKKNYQKYNKDDFVTPPN
YNTYREIKVKLNGCHVKGSPFQIILKNDKKYEYLNKIRNLLPINNINVFNPIASLNNIIN
SYKYIKTNYFTNENGNIFMNINPYYKNKELDKILKKVDANLISIMSIPMKEQLFNYIRHI
NRDKHIIKLKSILFKELITSLYKIINCSEQIYQGLEEDEQSLVKLRQIQNDTISDVNTMY
QSLKDKNVHTLPFDFSINDMKLYEQKLKETKKKLLEKQKELIDKYTNIKNKEHQFYKDRE
DITKQLVDKYELHQIMYDQSKNALMQTNANLKKKTLTSINQAYKREKKMIMFKGTNNLDG
I
>Py17XNL_0101384.1-p1
MFSNAIKLENLNDYLNDAEECIKPFLYTSNVNENKIEKPNLININKKKNIKNVKNKNNNE
RGEISLTDCLACSGCVTNEETNFLKNQNAIEILNNLKKKKINIISLSLQSLTALSVYYKL
PIYTTQKKLCFFFKSLNFDYVYDSSLSELIALDQAKQEFLSYFYKKNPELYEQTNSKIDT
THTFRNDAKLGDKPFEGVLKKIKNKVINNEKKREKDNTNQSQYNQKNKPIKLNNDKEILN
DYESSPDNKWDERYPVICSHCTGSVIYGEKKLDDNLLNAFSKLRSSQDIQGIILKLLHVQ
NNLYTYPLLKKQLINTFFDTYKYKLKFIKSFEKYYLKNSKLLKSAKENEKEKENEKGKEN
ENDPTNSTQTYEHAPVSIYEINHVYLLYCFDKKLESQRNHISQKDAIDKNIAKYLNYFNL
NCFNLNCFNMNDVDNRGDINNFYNKTTKTNLANDFYSVDSVLTTIELVELINKLQINFYA
LPEINIDNIYSLFEKINKFQLSNNNINIDITNTMDIKNFKEKKKKKKIQNNFDENTVLNK
DTNFSESLHFIYKNMSDKIIRCSNKNNISMGYGEEIFKYVCNEIYGFNINENNFIFKYND
IIVFSLYENDICVFRVVLSYGFKSMYSVLKKIKEEKYIKRKEIKKNVEKIYNIKITYNLH
FNGQIDYVELMACEKGCLFGCAQNIFDEYSIPDFSTCSCYNLNIFKKVAEQTIIQNFDFL
SIENTNKNSFSKNDEIPNYISCSSSQHKTSYINKLPSTQIKYNENKKTDKEKLFQVLYNQ
IHNDEYTKYVNSKESTKNLTVNSFLNNLFNIFNTKTFHIFKTTLTSKKKMDIINW
>Py17XNL_0101385.1-p1
MKNKQNEDINYHINNEKNQYKIGKKSTLKMEVYEQKCISNNNKFSKHANILLNAENYINK
LRNKANNFYFIYVIVTTIHLLIYANRGILSGSYDYLSSYFKQIYPQGNVDVHIGFLVSVF
IYGISINSIISGSLAYKNDPFKITTLFLFQTAIALTLTSIFFVIKSYYGLIFSRFFCGFS
EAAFVTIIPPLIFSYSKHKAGAWISIFYMMCPLGTCLGYLLAPILSIIKITIPHIFASSS
IFLIGLSFICCLFNEKILKKNEYEKNKNNTNIIKDHDINLEHDGSSTNGNSDKYNEQKNI
TENNLNITENSLNITTNKNDNINNKYLEIELDNCIEALDDEQTESNLYSLLYNNLSNIAF
LLAVLALTAHMDITSCHLVQYWEDI
>Py17XNL_0101386.1-p1
MEPFNILKKIVIFQVIICSFEYPKNILYDIRKGQNVYSQTNSTVFRNDRILKGSKHELDV
NYFYESVMSIASMKDEHEECGETQGEKYNEHIVKLRENNEKYRNKNKYKETEICEDDLDY
TDIDNYVDDGQASEIDEITSVDDELLSVYDKRADVSNKRASIDGKGSDVSNKRASIDGKG
SDVSNKRASIYNELAKVGNKRADVNDKKPSIDGKGADVSNKRASIDGKGADVSNKRASID
GKGASIYNEIAKVDNKRANVSNKRASIDGKGASIYNEIAKVDNKRADVNDKRTDVNDKKA
DVNDKKADVNDKRADVNDKKADVNDKRADVNDKKADVNGKKTDVNDKKADVNDKRADVND
KKADVNDKRADVNDKKADVNGKKTDVNDKKADVNDKRADVNDKKADVNDKKEDVNDKGAN
VDNKRLCIDDVILYIDDGHVSIDDDILYIDDDTASIDDDDISIYANVNIDDFNVNTNDAS
VNTNDANVNTNDANVNTNDASVNINDASVNTNDANVNTNDANVNTNDASVNIDDAKDCVF
DSKMSIFDSKNSLFGSKMSIFDSKMSIFDSKMSIFNSKNSIFKFKNNIFKFKNSIFDSKN
SIFDSKNSIFDSKKSLFGSKKSLFGSKKSLFGSRKSLFDSKRSLFNSKRSLFNSKRSLFN
SKRSLFDSKMSLFDSKMSIFNSKDCIFDDKANTYDNKVSMFDDKTGIFNGKAIIFNDKAS
IFNGKTGIVNGKANIFNDKESEFDDTVYIFNDKSSIFNDKANIFDYKVYIFNDKDDIDDN
DSIFDDRVCILEDNENINDDDDDESIDDDQVWVFDDKLHIFNDKVNIFDEENNVNDDKEN
VKDDRENAKDDKDNIDENRVCVLDDITDKFESSREKNHNKIKCKRDLVIPSDNPVKKRTS
FSSEYDHFKRVINNRNILVIDFNNYEREYNRIIFTDYKTPKYNGRINTTLKKKIINMAVN
IIIGILVIGTIGPSLPFMFTKKETFGSQIKKMWKFYKKKVPIKFQKK
>Py17XNL_0101387.1-p1
MRHKGLFKYNYPYDKKSKNKRYIDFEKNYERINTVGRYLYYKLNKIDKNVKDDENNDHQY
ITSDKTIFYELFYQICNKIHEYNTNGGTINDIGNITTKCSQAYTKIYNKVDKYECKQVYS
KSAKSNTDDASNLLQKHGPKYSTDSSDIENGNTHPGTDIKMNKKTSTGV
>Py17XNL_0101388.1-p1
MFFFQLLFVLLNIPKIRGLYFVNEGSIFLKNNITNFRNNRILVDADNQFDLNEFYQSILS
VADQFDECNCNDKEIQYIRTIIDSQLKNHKANNTLPKLNNINKKTRKTINEIQKELEEVK
KELDSKRDSEIGIQPIHDKVTIIKDENSYVSEQEDFKKLENSENILKTEDGKIIDNKLDD
KDNKLDDKDNKLDDKDNKTTSINNYKEPKVKRRFKKIIKKLFKIMMTSSTFLAIILSSGL
IIPFMLLITRGLFDGIKKWWKVYELNIKKSKKLE
>Py17XNL_0101389.1-p1
MNKFYIQVVFFLLTIFVYVNNKTLATERAPRKCTTLKSKNNCSISEKIYAQNKDRLCINP
EETINAEELMNEAVTHLEYHATSNDGYKLCRKNPGNSMFFYKKKHQNHTDVKKIQFKFYD
SDKYNEIINELWNPNRSNFFNNGYVKITRVYNPNLVMIQQRYKKKFGRRQKYFYALAKKV
EISEDKAIIVMSSANINDHNPSNKEYKNTIIENANLFTTEIDSEDDIRKGKLKKTFVNIA
GYLIEKGKRSVDVIYIESIDGHSSF
>Py17XNL_0101390.1-p1
MAISKVCSEFTTFWKLFPDGLNDSKEYKINPGSFKKYCPDGNCNNDIDKINAGCLRLIYD
FFIKSGFSADPDTLKSDTVCIIIWLGYILSLKSHEGIKTINDFYSSHIKDNAEYSKHKIG
DKKYTDYKKIIEETKEYMDINININDMSKFYELLKLLCNMYTSYDNNNSSQASEHAEKFA
NGYTELFDNDNNNEGNSFNKILNVLSNYYNNMGKGTRFNNTSINRPSLPTEKTPKKDNTE
GTKVTKATGSSSEPDRSNIATTPQISNITLSESSLVNKLVIVLPILAAIPIFLGIAYKYS
LFGFRKRSKKQHLREKLKK
>Py17XNL_0101391.1-p1
MSISKVCGDFATFWKFFPDELKESKYDFKSTFFKDYCPNKNCNNDIEKINAGCLWLIYEF
FVKLGFSAGQDVLKYDSVCIIIWLGYILSLKSQDGINKLSDYYSKHIKDNVEYSNHKIVD
DKYDNYKKIIDETKEYMNIDINIMPKFYKLLKLLCNMYTAYNNQNSSQVSEYAKTFADGY
TELFDDDNNDEGNSYNKILNVLSIYYNNLVKGNKFNTTSVDRPSLPTQKTPKKDNPGPKV
TKATDISSETDNSDIATATPSSDITLSDSSLVNKLVIVLPILAAISIFWGISYKYSLFRF
RKRSQKQKLREKLKK
>Py17XNL_0101392.1-p1
MSISKVCSEFTTFWKFFPDKLKESKYEFKSTFFKDYCPEQKCNNDIEKINAGCLRLIHDF
FIKSGFSAGQHVLKNDSICIIIWLGYILSLKSHEGIKTINDFYSSHIQDNAEYSKHKIDH
DTYTDYKKIIDNIKEYMNISINDMSKFYELLKLLCNMHTAYNNKDSSQISEHAKAFADEY
QKLFDDDNNNVGNSYNKILLVLSNYYNNIETGTRFNNTSITRPKLPTEKTPKKDNSEGHE
VTKVTEQPSETGKLGITTATPSSDITVSNSSLVNKLVIVLPILAAIPFFLGIAYKYSLFG
FRKRSKKQHLREKLKK
>Py17XNL_0101393.1-p1
MSISKVCGDFGTFWKFFPDELKDSGEYDFKNSLFKKYCPKGSCNNDIDKINAGCLWLIYE
LFVKLGFSAGQHVLKYDSVCIIIWLGYIISLKPQDGINKLSDYYSKHIKDNAEYSKHEIG
NEKYNNYKNIIDEIQEYMDIDINDMPKFYKLLKLLCNMNTAYTEGKSTEVLQHANDFVDE
YGKLLNDDNNIKDSSYNKILNVLSIYYDKFGKGTRFNNTPITRPSLPTQKTPKKDIVGDP
KVTKATEISSEQDKSDIATTTPSSNMTLSESSLVNKLVIVLPILAAIPIFLGISYKYSLF
GFRKRSKKQHLREKLKK
>Py17XNL_0101394.1-p1
MAINKVCGDFTTFWKFFSDELNESKEYDFKSRFFNEYCPDGNCNNDNEKINAGCLRLINY
FFIKLGFSADSNTLKSDAVCIIIWLGYILSLKSQDGINTINDFYSSHIENNKEYSKHKIN
HETYNNYKKIIDETREYMNINISNMPKFYELLKLLCNMNTAYTTGKSNDFSESAKKFADE
YQKLFDHDNNIENSSYSKVLLVLSNYYNNFGKGTDYNNTSITRPKLPTEKTPKQDNVGGL
KVTKVTKATEILSEQGKSDIATATPSSDITLSESSLVNKLVIALPILAAIPIFLGIAYKY
SLFGFRKRSQKQHLRKQLKK
>Py17XNL_0101395.1-p1
MADRLCNQFDTLRKLFQDELEESGKYKFQKGTFNKYCPNRECSADTDIVNAGCLWLFNAF
FGTSGTSHYHDVYKDVAVCIMIWLSYKLSLKPPEKITTLKEFYSNYIENNTEYINHKSED
SDYESHKKVIDEIKGYMDINISHMAKFDELLKLLCNMNTSYTKGNSNDFSKHANNFVNKY
NELLNDDNNHDDSSYSKVLLVLSNYYSNFEKSRAIHNTQMKFSPLPTQKTPKKDNSEGPE
VTKATKGTEMSSEEDKSDIETIQSYDTILSDSSLVNKLVIVLPILAAIAIFLGISYKYSL
FGFRKRSQKQKLRKKLKK
>Py17XNL_0101396.1-p1
MAVSKMCGEFTTLWKLFPDGLKDSGEYHFTNSLFKNYCPDGNCNNDIDKINAGCLRLFND
LFGKSGFSIDSNALKNDAVCIMIWLGYILSLKSHPGINTLNDFYSSHIQNNTKYTEHKID
DQKYNNYKNIIDEIKEYMDINISHMAKFYELLKLLCSMNTAYTNKNSNQASEQAKKFADE
YTELFNDNDNIDGSSYSKVLDVLSKYYNNFENGRTIKYITINLTSLPTQKTPQKGNPEGP
EVTKITEPSSETDKLDTETIIQGYDTTLSDSSLVNKLVIVLPILAAIPICLGIAYKYSLF
GFRKRSKKQHLREKLKK
>Py17XNL_0101397.1-p1
MSISKVCRELTTFWRLFPDGLKDSGEYKINTGSFKKYCPEQKCNSDIEKINAGCLRLIYD
FFIKSGFSADPDTLKNDAVCIIIWLGYILSLKPPNDINTINDFYYSHIENNEEYSNHKNV
DTTYTDYKKIIDETKEYMDINISNMSKFYQLLKLLCNMYTAYAAGKSTDVSQYANNFFDE
YKKLFDDDNNNNGNSYNKILNVLSNYYNNIETGIRFNNTPITRPKLPTEKAPKKDNVEGI
KVTKETETSGETDKLDTETPTPSSNITLSESPLVNKLVIVLPILAAIPFFLGIAYKYSLF
GFRKRSKKHLREKLNK
>Py17XNL_0101398.1-p1
MADRLCNQFDTLRKLFQDELKASGEYNFQKATFNKYCPNGECSADTDIVNAGCLWLFNQF
FGTSGTSHYHDVYKDVTVCIMIWLSYKLSLKPPENINTLKEFYYNYIENNTEYTKNKLND
GKFKSYKEIIDEIKGYMDINISYMSKFDELLKLLCKMNTSYTKGKSTIFSEDANKFVDKY
KDLLNDNINIDNSPYSKILLILSNYYSNFEKNRAIRNTQMKFPPLPTEKIPKKDHVEGIK
VTKETEPSSETDQSYIATTNLIANTTLSDSSLVNKLIIVLSILAAIAFFLGISYKYSLFG
FRKRSQKQKLREKLKK
>Py17XNL_0101399.1-p1
MAISKMCDDFDTFRKFFRDELKGSGEYDFNSRTFKKYCPKESCNNDIDKINAGCLWLIYE
LFVKLSFSADPNTLKNDSVSIIIWLGYILNLKPHEGINTINDFYSKHIQDNAEYSKHKID
DKTYTDYKKIIDKVEEYMNINIDNMPKFYESLKLLCNMYTAYTKKNNSDFSKYTNKFIDK
YKELFDDDKNIKDSSYNKILNVLSNYYYYFGKGIRFNDMPIDRPSLPTEKTLKKDNPEDP
KVTKATKGTEISSEEDKSDIETIQSYDTILSGSSLVNKLVIVLPILAAIAIFWGIAYKYS
LFGFRKRSKKQHLREKLKK
>Py17XNL_0101400.1-p1
MNKRIFSLVCVALYTILAISIQCSEQKASDVGNKTFRGTRGITINNRKIYIDSKQETQLK
NKNPKYDKGVSCFNIFKRDKKNQKSSYNYQRLPNVTLEYETAQRDVTPQSKEHLNSLLLL
KEKLEKEPSNDKPSE
>Py17XNL_0101401.1-p1
MEQIELNNDELRNIKCNLDGYPKTDWFRNKNGLLLKTYAWIVKNAIGIILLIHGLKAHTR
LNFMKINLKMQNNNVGLVVDNNCYIYKDSWIEKFNQNGYSVYALDLQGHGESQSWKNIKG
DFSCFGDLVDDVIQYMNQIQDEISNDNQMDDASNNIVTTKKKRLPMYIIGYSMGGNIALR
ILQLLNKKKKKKIKAGNSNNYKNCKIMLNNFTNINEVDNDMNNYDSDNSCASTSATTNTI
TSDKDKGFYNYLDKLNIKGCVSLSGMMEFKTGWNSETNSLKYFYLPILKFLSYVAPHLQI
SLEFCYKGPKYVANISNHDNFRNNSGIKLKYIYELINASVKLNCNINYMPKDIPLLFVHS
TDDSICSYEGAVSFYNKANVKKKELHTVDNMNHSTTTKPGNEEILKKIIEWISNLRRND
>Py17XNL_0101402.1-p1
MNTKLYSLFVFIYLIVVYCATVQGNKNGKNDVHEPNGINKKSNKKDNKHVQKTDGIDYEN
FDKNCEPNKESMNSVKEEDIESEAIRASKKKEAYIVGISSLATVLTLSMLRGCALAVVVN
SNSCKI
>Py17XNL_0101402.2-p2
MNTKLYSLFVFIYLIVVYCATVQGNKNGKNDVHEPNGINKKSNKKDNKHVQKTDGIEDYE
NFDKNCEPNKESMNSVKEEDIESEAIRASKKKEAYIVGISSLATVLTLSMLRGCALAVVV
NSNSCKI
>Py17XNL_0101403.1-p1
MKLIHQEIKILYHAVLKTKKIPNGVNKNKTNLSRDSSNHLLTSDTNQGDSGGSIDSECES
CSEEGATYNVPGAKETQSTPETPFNIRAYIFRISLNGMNRLNNNFMFFGTYKEKIINISN
VIHDIYNTTLSNIKNGFDKYINFFNDIIDNISSGFKKVETYAISGIKNMD
>Py17XNL_0101404.1-p1
MSKGYIKIIFSLLISSVYMSNKALASEVDSNIEALQTLIQLYSTRFSFLNDYLKETPEQP
SFDVCMDPKETKEAENFMNEAELLLQQHAANTDDYKLYHKHDEDSIEYSKKQGNTTIYKL
NHKVKNPDKYNYIISMLWNSNTKYFGDKIVKEKVVRAYSPNLMMIQHRYKNDDISFHGYY
YALAKKVQVSDDTTIIVYASSDINDYNLGDETKYKNTIVESANLFRPTINSEYDVISGKL
TKMFVNLSGFIIQKKNDCVDITYLNSMNINTAIFEDLLIRIIHSSEILNILRSTAIISKK
>Py17XNL_0101405.1-p1
MNKFYIQIVFFLLSISVYVNNKILATEADPGEDTTSKLTLESAPESTPKYLTSEEIYEKN
KHLLCTNPEETINAENVMKEAVTHLKSHAADMHTYKLCKTCIDYHMDFHKRKHEDHISGE
KIEYMVRDSNKYNEVINELWDPDHPNFLNTGSVKIVRVYNPNLVMIQQRYKKKFGRRQKY
FYALAAKVEVSEDTTIIVMTSANINDHNPSNKTYKNEIVKSANSFKTEVDSEDDIKQGKL
KKAFVNLAGYIIQKYRAVSVTYIESIDGHASFKKPCIIGKCFKYYYLHK
>Py17XNL_0101406.1-p1
MYLHDDLEKSTLDFHKNDNIKKYCSNDGSGEKKCNTDLDKIKAGFLWLLEKNCSISKKTY
SDESINAIFLYIISWLSYKLNQNSEHYFTKINDFFTEYVNNNQEYDKIIQNSQGCKNLKE
IINKKSDLLNIDIQDMSNFYDVFKSLCNIYGDVAKNTNNTNLSASATIFVNKYTNLNDYY
NIENTSYSKILSNILTYYNKLKNKCAERITDPVQLPSLPTGRATKKFLRNSSIQISLIPM
TFIFFALLIYLGIVYKRSSFDFRKKLQKLNLRIKKIKRKINH
>Py17XNL_0101407.1-p1
MRVSILKYVLFSIVICSFEYAKNELYFVNDRGIYLERNVINFRNNRILSDADNHFDLNEF
YQSTLNLANQFNEYNDDDKEIVYIRNAINSHIKKCKESNTLLNLKNVDIKAKKIINKFRK
ELEKLTKELDNKINDELGIQSIHDKIIIKKDENSSVSKHEDFKQFENDKYNEITSSSNYK
KLKTNRNLKKKVIKCILACLASIVIVLAVIPGPVYLMTLYILLL
>Py17XNL_0101408.1-p1
MTLNLCEAFKKIDDDWTNNILFENNHIGGQINEKYCHTDSETWNEKCKTTGETVRNATVS
LLNNLFTGDKYIESENENNEYITYIMLWLSNKMKLIKTENYGSVAEFYAAFIRDNKEYKA
YITQIDKNQKIMNLKIDRTRKLYALLNDLCNAIIIYNKDSSSCRNISNCPNFLNFVDNWE
KQSKQLLEKKTKVFEDEDYCDVLLTLKNSYEKFKKDNKMQKKLPEFEEIEELHDCKKFHK
EAKNSLKVKVLMPQYVSRYINIVKIGFKKYNSFFGNMFTNNVNYLYEQAFPTLKNVRCKF
INFADTTIGHMNDQLKKAIEAYVLDNCKPEKKGPDGESPPPSSSDEPNKTQQSSLDPSEG
GSDQKDQEGSKKTVPSRLVKREIPVYKVTGNETTEISDNSLNVYKKIGISILILLIPIAL
TIMYKYLPFGWRKKSKKKKKMKKAINMFGTNEMTENVINPTDRKKQMQIIINLSTQNKQD
SLDLT
>Py17XNL_0101409.1-p1
MNKFYIQIVLFLLSTSLYMNNKTLAIEPAPGEDVTPESTYHYLTPEEIYEKTSTYYVPIQ
KKLYKQVNSMPFYNKKHQSYINIEKIHFKVDDPDDYNEVINMLWDPDYAIFFNTDFVKTT
RVYNPNLVMIQQRYKKKFGRRQRYFYALATKVEISENKTIVVMTSANINDHNPSNKKYKN
EIVKSANLFKTDIDSEEDIRKGKLKKNVC
>Py17XNL_0101410.1-p1
MEDDLACELFLEADKLLNGSIYLQKAINKSQEYREYCPNNKQCSTRAESIGALSVYLFTN
FYNKESGYYEHFIMWLAHTLFKIAKKRNNENAHNITLSSAYDKYLDKSMGHLRQWDILND
VRGAKDPNLRYMSELYTLLNHICNTIAYYKKNHERPVKLRQHSVKCFNQYRNLYEVFSGN
DSYLSLLEKLKKIYDDFRTAAIKNDIGKKNNIESRLLELTEIKKKESHSTNNFKILDSNG
PEDQLEDEKDPEIPKEKSTQEEQTYHKAEGKNIVEPTKLQNTVDQRSIQREEPSVSGGTL
KTSGNESENSGKSQGVSIEESTKENLIPKDQTLQQELHPIQPKLQLESHNKENETLQKAL
SEIKPQPPPTTVPSQQPQPPHHHQSPQQPQIHQAIQESLQPQHTPKNGIDSHFVLKNDEF
NSNDSKDQLEHEKQPEIPKENSTQEMEKYHKIEGNNIVQPIKLQNTVDQIPNPRDKPSVS
EGASKISRNEQESNGKFQGMFIEPTKENLSPKSKDQTLPQELPSIIPQPEQKPDSQPGPE
PQPEPQPKPEPEPESQHIDNGAQPASTQEKSLTSYETIKKITETEFLYDFYKLHFSSFYK
NLTKYGNRLYESTSTSLTKGYSAFNNFANDLITQPNKINVTSQSVDNSIQTKDSGSDSSP
PDDTSEMLLPSSTQSIDKKIEGEKHEINPKDGSQKIDSEGQGQVIEGESKGQISETEGGT
QEANPEDGIHETSPKDESHETNLEGETQEKELEDKGKISENGSKDEIIEAEESIPISTPN
EPSGDSINITLYREIEQLPSGIKVQNGIFEKGFPGNLFKESKFILYPFIVIAILVMLAVI
YKCLGFGRRKKEKKKKKMKKVRKLCDENNTEKLKCIHRK
>Py17XNL_0101411.1-p1
MKNLEVVNTLFLNKNDHLKFYMIYCLYIIIKLYFNKFSYCMIFQNIDHLFNKDKFYLDTI
RSKNGHYIQYYPNDDSSKKYKCNSIFDKLNPLCMHLFIEAYKIPGNIMNFKNNNKEYVGY
ILMLVGCMLSLKNNDGTNNLKYFYSTFINSDEKYNKAIKDATDYKSYKDLIDKKQDLMNM
RIIFKFYDAFKILCNMYSEYKKENTDCKNYLKKSK
>Py17XNL_0101412.1-p1
MNDNMCRRLFLVRNSFPDKLDKDENYQFKVDFFETYCDNNCKTDIDKIKAGCLFWFSELF
GSSSSFKNHAKSNMNVVAYIWAWLSYKLNQKPQNAITTLNDFYTMYIETSKKYKTSIENV
KEYNTYIELINKNKDLLNINFKDMSNFYNSFTLLCDIHNGLGGNSSCDHYLDKSKEFAKK
YDELNENYNNTKGSPYNQVLSTLSNDYNNLKKRCNKFPTLPTYSRRSVIKKALISISFTF
VAVSIFLGIAYKYSLFGFRKRSQKQHLRKKLKK
>Py17XNL_0101413.1-p1
MDKQVCKRFKNVREWISDELIKGNDQFNDFVLLNNGCNRDNFLNNSCNNNNFQSELDRIS
AGCLYLLDQFYKDCGVVPRPSKNNPNIVDYILIWLSYMLNLGKSEDEDNITGFYSEYIFN
CNKYNTEINELTDYKSYKGLIDTKMEVLNMDSNNVSKFYKAFKSLCEMYNELDDDKTKCK
KYLEDDNEFDQKYKELKNDSDIADKSPYKEILSTLSTDYENFKKECNDTSSSTLAETLKN
PEQSSVDSYKQLFGGNFEGDFGGDFGGDFAHDSEPSSDVASSSSSILSKLIPVLLIFGAI
PIFFGISYKYSLFGFRKRTPKQHLREKLKK
>Py17XNL_0101414.1-p1
MSINKVCDQFDTFWRFFPDELNDSGNYKIQSGTFKKYCHNSNCDADADIVNAGSLWLFNA
FFDKYGISNYGNSYKDVAVYIMIWLSYRLSLKPLDQISTLNDFFSKHIKNNTKYTDHKFN
DSDYDSYKIIDEIKEYMNIDINNMSKFYELLKLLCDMNTAYTKSKSNNFSEDAKKFVDKY
QERLDDDNNTDGSTYSKVLLVLSKCYEEFGNYTVLNSTPKDRPSLPTKRTAKDGSILGSK
GIKTIESSSEAEQSIHITPTPSFNTTLSGSTLASKLIPILLIFAAIPIFLGIAYKYSLFG
FRKRSQKQNLRENVKK
>Py17XNL_0101415.1-p1
MSKELFSTIKKLDDCFSSELLLNGGNCCDEVLYTAYCPTKNGGEKGECNTNGEKINAGLI
WLLEMFKNHCSDNSSGNENVKYPEYAILWLSNMVNKTPGEGITTLNDFYTKYIKNNTDYN
DSNTDSKDCSNSLKDGTGYTNFKKFIETNGDFMNMNMHTMAMLYDAFKILCNMYTEFDEK
TSDCEKYMKYADDFFKKYEFLNNIDDITEGSPYHQVLSTLLNDYNNFKNKYNNTQCCKSS
PLQTIEKMQASARSSEFTLSNLSIEKKLSIVLSTFGAMVFFFGISYKYSLFGFRKRSQKQ
YLRKKLKKLRKWIVNI
>Py17XNL_0101416.1-p1
MDDTLCGKFDFLREYLPDDLGATTKLDLNDNSEIKKYCPENGLGDNTCNTNLDKITAGFL
WLLGECYSTLTTNGYDQNNTNAFFIHMISWFSYKLNQHEGKKFNTINDFFNEYVKSSGNY
KSFITDANRIGNLKEFMDKRDYLLNINIDDLSKFYDASKLICSMYINAEKHTKESTVPND
AKNFVIKYTDLNESYNIEDTARRKILPFLLTDYNNLINKCKSFTSLPDITTKFSAQMSGV
ISSSSSTANKLFTVLSIFGAIAFFLGISYKYSLFGFRKRVQKQYLREKIKKIKKRMNQ
>Py17XNL_0101417.1-p1
MDYTLCMRFNNLRTYLPDDLSKHPTSDINNLGNIKNYCSNGESDGTGCKTDLDKINGACL
WLFEQLFVRNKKNINMAEYIIIWLSYMLNLKKESEITKLNDFYSKYIENNTHYTNCDNDV
KDCSDTLKKITGYTNYKEIIDNKINVITIDINDMSKFYDAFKSLCNMYTELVAGESKCEK
CLENANEFVKIYDELNKNPNITKECPYYQVLSTLSNDYDNFKNYCSMNQVDCSNMPLLSP
INTKENGVQNYGHISKQNGQSFEQISEVTSSSLSITSKLIPILSIIVAIPIFLGIFYKYS
LFGFRKRTQKQNLREKLKK
>Py17XNL_0101418.1-p1
MLTSKMCGEFSTIWKFFPDELKESKDYNFNSSMLKKHCPDRNCNNDIDKINAGCLWLFKQ
FYGSLYNFSSNANENMNIVTYIMTWVSYKLNQKKQDGITKFNEFYSRHIKNVDEYNNSIE
DSTEYRSYIDLMNKKQELMDIDIKLMSKLYDLFKNLCKMYNDFSKTSNNRKDYIEYANKF
ADEYKKLFNDNDNNVEGSSYYQILTTLSNDYNYFRNSYVSSNIGNTLPKLITEKTPQNSV
LNSIETQDVSLSGIPESKSETDVSSSKDKVSDSDSGSPSSSILNKLISIPFIFVATLILL
GIAYKYSLFGFRKRSQKQHLREKLKK
>Py17XNL_0101419.1-p1
MSKELCELITGADNNFVDDPNNPREHTSTGLFNSYCPYNKCDTDDKIFSSTFIALLKYFE
WIDDENLDSDKLVEYAILWLSYRLNQKTENGTAKLKDFYDNNIETNSHYNQHIGTDSSNK
IKKEVIDTKIESINIDIKDISNFYDALKSLCNMYSEIDPENYQCNKCLENAGELFEKYEK
LKNALDINKGSFYLQLLSSLSNDYKNFEKKYFVKCNHVSSIVACPRSSVTKSILITIAII
FVAASILLGVSYKYSLFGFRKRSQKQKLREQIKK
>Py17XNL_0101420.1-p1
MNKEVCQTLIPLRNSFSYVEEDGSYQFTHDEDYCTNENCEDDTGKIHARCLYIFHTFFKD
KSVFETAAKGNIYIVQYILIWLSYILSLIKSNGADNRTIFYNKYINEGDKYNNNIDYIVG
YKSYKDLIDRNKYILSMDMSIISKLYDAFNTLCDIYIEHDTNNPNCVNYSEKANQFVETY
KKIIIDHNIGENIRYFHVLINILTDYDNLKKNCEILPSTPDIKKIISEATSSSIARKLIP
ILSILVAIPIFLGIAYKYSLFGFRKRGQKQHLREKLKK
>Py17XNL_0101421.1-p1
MDKNVCGILMSIKNSFPNTLDKDRNYQFTMNHDILNGYCTNKKCSNNFEKINAGCLYLLD
AFFENSSVFNSVAKSNVNIVEYIMIWLSKMLSRIENTENQSLNFFYSTYIHGDDNYKKTI
ANVMGCSNYKELIDKTNMMNMKIKDISKLYDAFTTLCMMHYEFNEQTPNCDKYLNSAKIF
VDQYKKLKGDSNITENSSYDKILYTLSKDYDNFKNKCSGINCSNISSFPSIEKAENFVGS
IVQISEVASSSSSITNKLFIVLSIFGVIAFFLGISYKYSLFGFRKRAQKQYLREKIKNIK
KKMAH
>Py17XNL_0101422.1-p1
MSYKVCDIINTIDKSFDDDPKNSRTDISGGLLNFYCPGENCNSDEEKIISGFIILLNTLD
SENLESDKIVEYAILWLINKLNQKKKNETIILENFYTDYIKSNSCYIKHISDNNDSNNNK
DDIICKKIKSMNIDIKDISNFYDAFKSLFNMYSEIGEENNIKCKTCLENAGELFEKYEKL
KNDLDINKGSSYYELLSSLSNDYRNFEQMYNTVWCNQISPFVACPQSSVTKNTLITIAII
FVAASILLGVSYKYSLFGFRKRFQKQKLRENLKK
>Py17XNL_0101423.1-p1
MNKEVCKSFMSVWEFLPDKLTSDKKYQFKTGNFLDSYCDGKGCDTDLAKINGGCLYLFNK
FFGSSELFKSVANSNINIVDYILIWLSYMLNLKEQVGISNLQYFYNTTIDNDRYKKTING
VTKYSNYKDLIDQKKYLIDMDKKIISNFYEAFKLLCEMHAEFDDNSQYCAKCSENASNFV
NKYKEMNENSDITSNGSYKQLLSTLSKDYDNFKNKYNNSQHFKSSPIPTIEGIQTSAQQI
LQISGDTSSSSSIGNRLFTVLSIFGVIAFLLGISYKYSLFGFRKRFKKQQIREKIKNIKK
RMNH
>Py17XNL_0101424.1-p1
MDADICKRFKNVREWLPDKLASNGEYQINDKQYINEYCTSGCDSSLDQISAGCLYLLNEF
FKDDSAFELVAKEEIYIVEYILIWLSYMLNLIKTQEKDNIEPFYNTYIKDSGKYTNNMNY
IGHYKGYKDLIDEHNYFLSTDMSIIPKLYDAFNTLCDIYNELDTNNLNCEEFSEKASQFV
QKYEEFTKEHDIAEDKPYFHVLLTLLEGYDKLKKECKNFPSTPDITKIISGDVSEVTSSS
SIANKLIPILSILVAIAIFLGISYKYSLFGFRKRFQKQKLREKLKNIKKKMNRSYMIQRE
>Py17XNL_0101425.1-p1
MSKGLCDLINTVDKYVVDDPNNPGEYNSEHLLSIAFPKKDCDSDDQKLTSSFIALLTLLN
DNKNENLEGDKLVEYAILWLSYKLNQKKENRTIIFNEFYTKDIEKNSCYNQKITDNSDNK
INKDVIKNKIKSMDIDIKDISNFYDAFKSLCNMYNEIVADDDQCNKCLESAGELFEKYEK
LKNDLNINKGSSYYQLLSSLSNDYKIFENKYSDKCNHGSPLVACPRNSVIKNTLITIAII
FVAASILLGVSYKYSLFGFRKRGQKQHLREKLKK
>Py17XNL_0101426.1-p1
MDYDLCKPFSELRKYYPDELGTSSEHDFHQNGNIKEYCPNGVTGNKCETEPDKIKAGCLW
LFEQLFVEKKKKNISIVEYIIIWLSYKLNQNTYDGINSLNDFYTECIENNIHYTNCKQGG
QDCSGSLFHNTGYKNYKEIINGRKGLLSTNINNMSKIYDAFKPLCNVYTELKANNTISEE
SLENAKKFVEKYNELNVSDMNKDGHYHQVLSTLLNDYNNLKEYCDSNNINCSSITFLTST
ETEESGVQSSEEICYVTLSNLSIVKKLILALLIFSAISIFLGIFFKCSLFALRKRAQKQY
LRENVKK
>Py17XNL_0101427.1-p1
MDYTLCMRFNNLRTYLPDDLSTAKNSDIHKLGNIKNYCSNGKSDGTGCKNDLDKINGACL
WLFDQLLLKNKYNINMAEYIIIWLSYMLNLKNDQKIKNFNDFYTNYIENNTYYTNCDNAG
KDCSDSLQKITGYTNYKDIIDKKKELMSINWEYRSKFYDAFKSLCNMYTELLAENSKCEK
CLENANEFVKTYDELNKNPNINKDSLYYQVLSTLSNDYNNFKNYCNMNDVDCSDIPPLPD
IKTAQNPVQSSEPSPELSSEVTSSSSSITNKLIPVLSIIVAIPIFLGIFYKYSLFGFRKR
TQKQHLRKKLKK
>Py17XNL_0101428.1-p1
MAISKVCGDFDTFWRFFPDGLKDSINYKFNTGSFKKYCPNNNCDSDIDKINAGCLWLINN
IFSTSDFSVDNNTLMDDATCIMIWLGYILNLKPPDNINTLKDFYSKHIEKNTMYTENKVN
NQETYIKEVMEGIKEYMDINISYMPKFYELLKLLCNMNSDIKKTSNDVLQYANNFGDEYG
KLLNDNENIDGSSYNKLLLVLSRYYTNFGKGSEHYDKTTDFPSLPTKKTTENGEVLDTKV
TKTAENGGISDTKVTKTTESSHETDKSNIVTIIPISNTVLSGSSLVNKIIIFLSIFGAIA
ILGGISYKYSLFGFRKRSQKQRLREKLKK
>Py17XNL_0101429.1-p1
MNKQVCNILISTSNSFSSSLDSKKNYQFNMNEGIFSKYCTSNNCSTNHEKINAGFLYLFD
AFFKDSKLFESVTKSNINIVEYIMIWLSKILKLIEPKENESLDFLYEIYIKNDDRYKNTI
NKIEGCSNYKELIDKTKMMKMDIKDISKLYDAFTTLCMMYIEFNETSPDCKNCLKRAETF
VKQYNQLNNNSDISNDSPYYRLLSTLSNDYDNFKKNYSDVKCSNSSSFPKIEKPKNYVQS
FGGDDEQTVQILEQISEDASSSSITNRLFIVLSIFGAIAFFLGISYKYSLFGFRKRFQKQ
KLREKLKNIKKRMNQ
>Py17XNL_0101430.1-p1
MNSKVCESINLIDKFFDDDPKKSGEFNSLDLLKLYCPDNTCSSDEEKITSGFIMLLNKLE
NLESDEIVQYASLWLSHKLNQKKQNGTTRLDDFYTKHIETNNCYKGNIPNNINMDDIGNK
IKSIDIDIKDISNFYDAFKSLCNMYSERDAITQCKICLENAGEFFEKCEKVKNALDFNKG
SSYLQLWSTLSKDYKEFESNYNSNWCNNVPSVVACPRSPVTKNTLITIAIIFVAASILLG
VSYKYSLFGFRKRSQKQHLREMLKK
>Py17XNL_0101431.1-p1
MDKDCKNFYAINNSIPHKLDNKGNYQFILNQNILNAYCTSNKCSSNHEKINAGCLYLFDA
FFENSSVFESVAKGNINVFEYIMIWLSEMLNQIETKENESLQFLYSIYINNDNYKKSIAS
FTKYKDYKELIDKTNMMKMNIKDISKLYDAFITLCMMHYEFDDKSPNCKKYLEGANKFVG
QYKKLKGDSSITDKSSYDQLLSTLLNDYNNFINKCNSVNCTNLPSLQSIEKAENYILSSK
QSSEDALSSSSTANKLFIVLSIFGAIAIFLGISYKYSLFGFRKRAQKQYLREKLKNIKKR
MNH
>Py17XNL_0101431.2-p2
MDKDVCKNFYAINNSIPHKLDNKGNYQFILNQNILNAYCTSNKCSSNHEKINAGCLYLFD
AFFENSSVFESVAKGNINVFEYIMIWLSEMLNQIETKENESLQFLYSIYINNDNYKKSIA
SFTKYKDYKELIDKTNMMKMNIKDISKLYDAFITLCMMHYEFDDKSPNCKKYLEGANKFV
GQYKKLKGDSSITDKSSYDQLLSTLLNDYNNFINKCNSVNCTNLPSLQSIEKAENYILSS
KQSSEDALSSSSTANKLFIVLSIFGAIAIFLGISYKYSLFGFRKRAQKQYLREKLKNIKK
RMNH
>Py17XNL_0101432.1-p1
MNKFYIKIVFFLLTTPLCVNNKTIVIELSLKKDTKPKSTNLYPTNDSSEEVYEKNKHLLC
NDPKETKNACNVMKEALIQLEYHTTNIVDYGLYKIYYTDYVRFDNVKYQYNTNVEKKQYI
VDNPDMYNKIINKYWDPDSDHFLYIGSVKRKIVRVYGPSLVMIQQRSRKWPWSREKYFYA
LAAKFEISENKTIIVMTSANINDHNPSNEKYENEIVKSANLFKTDINSEDDIRKGYLKKT
FVNIAGYIIEKKDKYLDVTHVESIDRYAPSFLKRMIRKALNNFSPQK
>Py17XNL_0200986.1-p1
MSYKVCKSINDIDNYFVDDPNNSGKDASWNILSMYCPGSNCSSDEEKIISGFILLLNMFG
EEDIDIDKLVEYAILWLSYKLNQKTQNGTTKLYDFYTNNIKTNNQYEDNIGVNNGDKIKK
DVIENKIKSMNMNIEDISNYYDPFKSLCNVYSELDPEKNQCKTCLENGEEFFEKYEKHKN
ALDITKGDSYSQLWFSLLKDYKIFENKYNSIKCDNVSSLVACSRSSIIKNTLIAIAIIFV
AASILLGVSYKYSLFGFRKRAQKQNLREKLKK
>Py17XNL_0200987.1-p1
MDNRLCGPFNVLRNYLPDELDNSAKYEFDKNEYLKKYCPNGDSDKKCETDLDKIKAGFLC
LFEQIIVNNIDNLSKEEVKVFIIYIMIWLNYMLNLKKVNDTNNLNEFYIKYTEKNTDYEY
CKTDGIDCDSALKNQLGYDNFTEIINERKDLLNIKFKDPSKVYDLFKLLCNMYYDVNGGD
SNPENQLKIANQFFEKYKELNGYSDITEDSPYYQVLSTLSNDYNNIINECSNCQSSNFPS
FLTYSRRSVIKNTLISIAFIFASVSIFLGIAYKYSLFGFRKRFQKQQLREKLKNIKKRMN
H
>Py17XNL_0200988.1-p1
MDNTMCRRFDTLRNYFPDDLNSHTSKDINDLGSIKNYCSNGESGETNCKTYLDKINAGFL
WLFDQLFVKNQISDINIAEYIIIWLSYMLNLKKESEITKLNDFYSNYIEINTHYTNCNND
RGDCSKSLKEITGYTNYKEIIDKKKELFNIDFEYMSKFYDAFKTLCNMYTELDANNPNNK
NYLNCAKKFVEKYNELNDPNNTKDNAYYQVLSTLSNYYNNFKNFCESITIDCSDIPLLPD
IKTTQISEQSFETSSELSSKVTPSSSSVTNKLIPVLSIIVAIPIFLGIFYKYSLFGFRKR
TKKQHLKEKIKK
>Py17XNL_0200989.1-p1
MDKDMCKRFKNVRDKFPDKLNKGNYQFNDNKFFKNYCTNECNSNLDKISAGCLYFFDTFF
KDGHAFEMVAKRNINIVEYILIWLIYMLNLIKTEENDSITIFYNTYIKDGGKYTTNLNYI
RSYNSYKDLIDRSYNFLSKDMSIISKLYDVFNTLCDIYNDLDTNYSNCAKCSEKARQFIE
KYKEFNIDYKTAEDNPYFNVLINFLIGYDNLKDKCSDFPSIPGMPNKNYDQRSEVASSSS
SIVSKLIPILSILVAIAIFLGISYKYSLFGFRKRVQKQYLREKIKNIKNRMNR
>Py17XNL_0200990.1-p1
MNKEVCESFQSVWDNFPDTLTQSNEYHGFNDSNFLNSYCFGNQCDRPLEKMNAVFFHLVN
KFFGSSGLFNNNVKNNINAVEYILIWLSHMLNLKDNTGNILTNFYKVYINNQEKYKNPIN
GVDGCSNYDEFIYTKKELMEITNEKLSRFYAPFKSLCNMYSRFNDRTSDCTKCLSDANEF
VETYNKLNGDSSITNDSSCNKLLCTLSNDYDHFKKEYSDVKCSNLSFPAIEKPKNCVENS
KQNPVQRLEPISQDASSSSSITNKLFTVLSIFGAIAFFLGISYKYSLFGFRKRFKKQQIR
EKIKNIKKKINN
>Py17XNL_0200991.1-p1
MNKEVCEKFQEVRNSISDELKGNGIPEFGDDDILNNYCDNKKCQSDFDKISAGCLYLLDQ
FYKDGGILSPPARNNINIVGYISIWLSYMLNLGKSEEKDNIGEFYSDYIYHYDKYKTGIN
ELTDYDNHKKLLDKKNDVLNMDSKIVPKFYKAFKSLCEMYTEYDENKENCTNYSEKAKEF
VEQYEKLYEDYNSNNDSSYKQVLCTLSTDYDNLIKKCNDAQCCKSSSLPTIETEKIPENC
SEETSEKTYGTEYGQYSGEFPEVTLSESSLVSKLFIVLSIFGAIAIFLGISYKYSLFGFR
QRLQKQKLREKIKNIKKRINH
>Py17XNL_0200992.1-p1
MSKGLCEIINAAENYVFADPNNSREYISMGVFNLYCPEDNCDTDNNKVSSTFISLLKIFE
DEHLEGNKLVEYAILWLSYILNQKKQNGTTTLNDFYTNHVITNSHYDKEINADSDSGNKI
NKDIIKKKIKSMDIDIKDISNFYDAFKSLCNMYSEIGAEDYECMPCLENAGELFEKYEKL
KNALYINKGSSYLQLLSSLSNDYKNFENIYSAACINSSPLVACPRSSVTKNILITIAIIF
VAASILLGVSYKYSLFGFRKRFQKQKLREKIKK
>Py17XNL_0200993.1-p1
MNYTLCMRFDNLRKFLPDELNISTKNDINSLGNIKKYCSNGESEETGCKTDIDKINGACL
WLFDQLLLKNKNNINMAEYIIIWLIYMLNLKNDKKIKNFNDFYTNYIEKNRYYIKCDNSG
NDCSDKLKINTGYTNYKGIIDKKNELLNINFEHVPKLYDAFKSLCIMYTEISASDRKDKK
YLENAKNFVNKYNELNNPNNTKDSAYYQVLSTLSNDYNNFKNYCIIINDNCSDIPLLSDI
KTTQNSETSSKVTPSSSSVTNKLIPVLSIIVAIPIFFGIFYKYSLFGFRKRTPKQHLREK
LKK
>Py17XNL_0200994.1-p1
MDKKVCGILLSVKNSFSNNLDAKGNYQFTMNEGIFKEYCNSNECDNNLKKINAGCLYLLD
AFFKDNSVFNSVAKSNINIVDYIMIWLSYVLNLIKNEYNDSIQFFYNSYVKGDNKYKVSI
AKGTGYSNYKELIEKKNLMNMNIKDISKLYNAFTTLCMMHLEFDKQKPNCNKYLNNAKNF
VDQYKKLKQDTSITENNSYTQLLCTLSTDYDNFKKKYDDIQSCNSSPLPTIEKPEKCIQS
FERSSQLILEKLSEDAPSSSSTASKLFIVLSLFGAIAFFLGISYKYSLFGFRKRFQKQKL
REKLKNIKKRMNQ
>Py17XNL_0200995.1-p1
MDTDVCQTLLPLRNVISNSDDGIIYQFTTDEDYKSYCTDGNCVDDTDKINARCLYIFNTF
FKDKSVFETAAKGNIYIVQYILIWLSYILSLIKSNGSDNRTIFYNKYINEDDNYNNNINY
IVGYKSYKDLIDRNKYILSMDMSIISKLYDAFNTLCGIYNDLDTSNSNCMQHSEKARQFV
EIYKKIIIDHNIGENIRYFYVLINLLTDYDNLKKKCENLPSTPDITKIISEATSSSIASK
LIPILSILVAIPILLGIVYKYSLFGFRKRFQKQHLREKLKK
>Py17XNL_0200996.1-p1
MDADICKKFQELRDAFPDHLSANRNYEFTNKEYFEEYCTNDKCNDDTGKINAGFLYLLDA
FFKNSDNFVSVAKRNINIVEYIMIWLSYMLYFARNYENDSIKHFYEMYINTDEKYNKEIN
KVTAYTSYKDLIDKKENLMSISIIDMSIFYDAFILLCDMYIKLEKNSNCDNYLNNAKNFV
EMYDALNEDYYNGEGSPYNQLLSTLSNDYCNFKNKCNSAQSSNFPSLPTYSRRFVIKRTL
IPIAFMIVAVSIFLGIEYKYSSLGFRKRSQKQCLREKIKNIMKKMIH
>Py17XNL_0200997.1-p1
MNSNVCKLINDIDTYFFDDLNNPREDTSGIFLSTYCPGSNCSSDEEKIISGFIMLLNNLE
SLESDKILEYAILWLSYKLNQKKENGTTKLYDFYTNRIEKIDFYKGKICNVSDDDINMGV
IEEKIRSMDIDIKDISNFYDAFKSLCNMYIEIDAKTNTECNKCLEDAGEFFEKCEKVKNV
FDITKGSSYLQLWLSLSKDYKDFENNYNSIWCEDGIPLVTCSRSSVTKNTLISIAIIFVA
ASILLGVSYKYSLFGFRKRSQKQHLREKLKK
>Py17XNL_0200998.1-p1
MNKRIFSLVCIVIYSLLAVPIHCSEQKVSDVRNKSIRGTKERNKSNEQNDIESKRETQLK
NNNSKDEDDRGFNCFNIFKRNKKNKRTKVSLTHSCNQTAGTSSNNNDSIPNLIVRLGKIQ
HAFPVTDPELLKLLLLLKEKLEIEPSNNNKYISKGGLQMQQFMDLVLVKNPEALEFLSHY
KKSIGIKPSNDKEPVPKITLLVKNIPHDVPVKDPEHLKFFLRLKEELENYHQIENQENNI
HIIIIFK
>Py17XNL_0200999.1-p1
MAGYMWGKFVYVRTNFIYESNNRKHKFINDSFFKEYCNNQTCDSDLAKINAACLHLFNEL
FGSSDTFRVNSKNNIDVVEYIIIWLSYILSLKSHEGITNLNDFYNQYINNDEKYNKKIDG
VTDYSSYKDLINKKQNLMSIGIKDMSKFYHAFNELCNMYNIFDAKQPDCKNYLKYAKNFV
KKYDELNEDYNNGKDSPYNQLLSTLSNDYYNFKNVCKNAQSSNFPLLPTYSRKFLIKRTL
IPIAFIFVTVSIFLGISYKYSLFGFRKRSQKQCLRERIKNIKKKMTNNI
>Py17XNL_0201000.1-p1
MKNLEVVNTLFLNKNDHLKFYMIYCLYIIIKLYFNKFSYCMIFQNFDNVFNKDKFYLDTI
RSKNGHYIRYSPFGRESKKYKCNSIFDELNPLCMHLFIEAYKIPGNIMNFKNNNKEYVGY
IMTWLGYMLSLKNNYGTNNLKYFYSTFINSDEKYNTGIKDATDYKNLINKKQDLMNMDMR
IISKFYVICTVKKTQTSEVISSSWPIANKLFIVLSTFGAIGIFLGISYKYSLFRSRKRG
>Py17XNL_0201001.1-p1
MGELRMCELFLEADKFFKGNVSAHRQITKSANFRDYCTNQKKCATKIETIGALGEALSMK
LHDKENTYSDHVVLWLANKLFDAIKEKEKDNASKITLSSAYDKYLKKYMAHFKYWNSLYN
IRGLEDGNLRHLRELYTLLSHICNTIVDYKKNGALSKTLSHNSTYCFNQYISLYKAFPEC
NSYLYLLNKLKKIYDDIRTSAIENNSSIKNFDKRFRELKMPGVKDSYSMETFKRFNFSAS
ECKVKTTNNIPTVRNAPVKHTTIQRSKIQRGGQSIQKITPKNKDDSLNVSGPESQPKQNI
TFPKPGDSLLKDEPQSLKGGSDGPGIQKSPTGQENPTGKENTTGKENLTGKESPTDQKIS
NGQEIPTSKEIPTGQENPNGQENPSGHKISNGQESPDNGKIDQSNELETNQGKTQMSQSP
EGNHDGFDFPNLEEYEKLFKTYIEEYKNSVTSSLKDIQEHLYEDIWLPLYETYSTYADYY
KNFNIMEYLKGMQGNEPKTAETLDDKSPSTDNGLENPPSLSDNGTSDGEKQKAQDPQIQG
PQTEDTKTEDTQTQMSGDQGNGHSQELLSTPENGSTNSEQEKNSDTPSKEQLQSSDGYTN
IMSSIGVETRAIRVDVEKGTYEIGFPGNLFKGDNIVAYLITVISILVILAFMYKYFAFGR
RKKAKKKKKMKKVLKLCDENNIEKLKCIHRK
>Py17XNL_0201002.1-p1
MNNFYIQIVLFLLSIFVYVNNKTLAIEPAPGKGAIPESTYHYLTPEEIYEKNKHLLCTNS
EEIIQAGEVVNEAVSQLEYHAISMDGYEFFNNNPNSSMPFYNKKHQDYINIEKIHFKVDD
PDDYNEVINMLWDPDYAIFFNTDFVKITRVYNPNLVMIQQRYKKKFGRRQRYFYALATKV
EISENKTIVVMSSANINDHNPSNKEYKNEIVKSANLFKTDIDSEEDIRKGKLKKMFANLI
GYLIEKRDRYIHIIYVGSIERHSYGFLKALLEKLYI
>Py17XNL_0201003.1-p1
MSSHVCEAFKFVDQILPDNYSFDKTNVSTAIQTYCKKNPRTRKRECFTIGDVVSAVTILL
LHKLFVANKNIGSENKNNEYITYVMLWLSNKMKLIKKGRYGSVADFYVTFIKNSNNYILY
HDKIYKNRKMMYLNIDRMRRLYGLLIKLCNAITKHKKDPSNCSNFSDFVNDWIKQYIDLI
FKKKRVFEDEHYCDVLVTLKNAYENFKKDNDTKNSFPEIIEIEGIKTCKQLGQEATTSSK
VIDVKSIERVKGKKDLEEDKDTSRYIDVIKRGFETCSSNFSIMFTNNVKELYNKALPPLT
DFYEKIINFGDKTINYMNDQLKKVIEIYAPNNCISEENPQRDKPSSSQETPSENGGSDQK
GCEASQISLTHPVMKQETPVSEVTGDGTTEIGDNPLNVYKKMGISILILLIPIALAIMYK
YLPFGWRKKSKKKKNMKKAINMFDTNETTESDINPTDRKKQMQIIINLSTPKKQDKKLTN
SSIQKKQDKQFINSSTPKKQDKKLTNLSTPKKQDKKFIDSSTQKKQSKKFIDSIYWGKYP
LLNIYKLMKADPVPFIILFLLFIFYVYKRKGDSLE
>Py17XNL_0201004.1-p1
MVSSSMINGDIPLAKNACVIRPKVNVNLHISLKNRKNAKNGAANVSHNLQRHVEKRINER
SLYYAAKEKYYRNKGKKYDKLRQSVECGESHILKEYYHSRNRVKRCSRKHKKHNYEKCSV
CKSLVQRYLVLGENANEIVEKINEKTNDSMCNSICNADRNSKMNELIKGEVEENYSTTKR
ITPAAPVRKFDIAENIKNDDVTRLSKNESNLDINNEKDLNSYNLSNMKHIVLSHDKKLGD
TYIISNKDIPDLENRVEQKDNSYQLVKCENQSNDISTKEYMYTIFADLNVSEMIDLMNGK
PSNITPVKEEQPQFNIALDEIEKKISIKKLADQSLNSENCIVDDKKSVKLEKKRKLKKKA
SNLVKLSEEGDVDNESNCSSKSSGSSSRCFKRGKTILKEKSSSSCYNSDNNKFTQVEKKE
LKEKKSYKNKYASNELIGSKNHQFTKKTFVSRNLQIAKEIYNKDETLKNNKTMKNNINSN
SETITSYEKVENGKDVCDSFKLSNQSTALGSSTVLGKYIPLEIYQKEKYCCKQLEREVAR
EDEIVIEDEIISENVIVIEDDIISENEVTNEDEITSENEIVSENEVASENEIVSENEIVS
ENEIVSENEVASENEIVSENEIASENEIASESDCSDKSDLGHHYNDEKLFYESYKLKDSD
AKKIDDEQPEGETPIKMGKSDKIKETNHSNTKKAHVNNLTQEEHRRLLEYYDGKLPSTFY
NEENFENPFKANDEGSEEPDYSNLFLGSFDINKKDEIEENSAIESSNNKFTSSFFPSSFF
NSDEPIIANEIFGLPNTENNDVDTPVKFKNSFETTKDNLNTKKDNNNNAVEKKDRQIIKE
EKNYSRKRSKNIIFDESSPQSNKKFKYSNNYMNINNVVEKNDDQDTQYEEEKRQNLLKNT
RAKSYSSIIKKNCKLMSYGQNKDYDSMPKTSIKKKVRFQKEVTIIPNLPLKKNNIDFPNL
INENNNMLISYEQNRNINNVIERQGNQNVSIKKEIKINPSKLDNVNNNIMNLNIVTKNNA
KNKYMNSVNDTCQNREICTPIHMTHKNNNEIFKSRETESLSKSLQKRDMYIKQGLYKDIG
MDLINVVHKLREEKAISEQHEEKKIEPTNELSKNTGIDSNDEASITTEFKTVDEILAENE
RRILNYYAMLDKAEAIKKEQEIKNSADKILIKKEQEIKNSADKILIKKEQEIKNSTNEIL
IKKEKEIKNSIDKNLIKKEKEEHIVVNNNNLSPLNSRKRALSEKPTPPKKYTKKILKRNV
NKSASCSPSQSRHSLSDNKNIYAKNDMKDIKTLEKSNNVNDHNENSHYSEGGATDSSAAA
QSSVDKMYERYLKYAGTKRDWENRFVEGKSNPFSNGQPYHNDILEKHTSCLISERTQRHL
EKRSYEFQKQKERERMNRNSTRPVVEAPKVKEYNCKVLTEYWDWDNEQTKEFWSWDKKDN
LNFWNMDYDNAKKFWMWEKEKQETCENISNNTMNLENEDILNIIKEIIESRNINIPTTNT
QNLEKNIDISTTENTPTPTTAENTPTTATAENTPTPTTAENTPTPTATAENTPTPTTTAT
AENTPTTIATAENTPTTIATAENTPTPTTTSTQTTSTPTKIHCAKVIGNKILP
>Py17XNL_0201005.1-p1
MGNKVKEEDYFFKRRSTICGKFDTLRKLFPDDLTESGEYAFGGGPLKTYCPKSEKCNNNI
DKIGSGCLWLFNQLYKDRIDFSNNANDNIIIITFIFGWLSYKLNQKTENGIDKLMDFFDK
HMKNVDEYNKYIENNTENKTYADLINKNKELMDIDIKIMSKFYDAFNNMCKMYNNLSKAK
NNGTEYLKYVNNFADNYNALFNETSGNLFKRVLPAVSNDYNYIKSTLNVEYVRKQFPELT
TEKKTQISLSSDETQLDDSSSGTSPLNSKTGVSDYEPEISDSETKISDSETTLLSSLIIH
KLIPIPFMFVVILILLGIAYKYSLFGFRKRGQKQYLRKKIKK
>Py17XNL_0201006.1-p1
MADVLCREFETIWRFFSDKLNDSGEYNFQKGAFNKYCPSNNCDTNIDKINAGCLWLFNAF
FGKSGTSNYDDRYISVVVCIMIWLSYKLSLNLPDNITTLKDFYSNYIQNNEEYIKNKPND
EKYTSYKEMIEEIKEYMDINISHMSNFYELLNLLCNMNTASTKENNNSGILQCANKFVDK
YKELLNDDNNNDNNSYNKVLSVFSKYYTNFGNNTFYNNPPKNLPPLPTEKTGKKEVVDSK
VTKTTVSSSETDKTIHVMENPSSNITLSGSSLVNKLIPVLSILFAIAIFWGIAYKYSLFG
FRKRSQKQHLRKKLKK
>Py17XNL_0201007.1-p1
MNKEVCIRFKNVREWLPRESIEVNNINDNENLKKYCDKGSCDGPFDKISAGCLYLFDEFF
ADYSQFNSVANRNINIVDYILIWLGYMLNLTIAEGNGSIETFYETYINNGDTDNKYNKLI
EGVTGYQTYNELVDIKEDLMSIDIKAMSKFYDAFILLCDICTGVDENSSNCDNNLEKAKK
FAKKYDELNEDYYNGRNSPYNQLLSTLSYDYYNLKSICNDFPLLPTYSRKFVIKSTLISI
GFIFVAVSIFLGIAYKYSLLGFRKRFKKQQIRERIKNIKKKMTNNIC
>Py17XNL_0201008.1-p1
MNKQVCESFMSVWENFPDTLTNDKKYQFKDQTFLTSYCVDNECKADLEKMNAVFFHLVSK
FFGSSGLFNNNVKDNINAVEYIIIWLSHMLNLKDNEGNILTNFYKVYINNQEKYKNPIYG
VDDCSNYNELIYKKNKLMNITNEKLSKFYAPFKLLCEMYTEFDENTSNCKKCSEKANEFA
KKYNELNGDSSITKDSSCNKLLCTLSNDYDNFKKKCKNCSSFPAINKPNITPKCPEKTSE
QSLRNSAVISEDAPSSSSITSKLFTVLSIFGAIAFFLGISYKYSLFGFRKRFQKQKLREK
IKKIKKKMNH
>Py17XNL_0201009.1-p1
MDKDMCQTLIPLRDAFFYVEEDGIYQFKTVEDFKNHCTNGNCDTDTDKINARCLHIFETF
FKDKSEFEKVAKGNIYIVQYILIWLSYVLSLIKSEENGSIDSFYKKYIEKGGKYTTNNID
YIVGYKCYKDLIDRNKYILSMDKSIISKLYDAFSTLCDIYIEFDPNDSNCEKFSEKANKF
VETYKKIIIDHNIGENIRYFHVFINLLTDYDNLKKNCKQFPSTPDIKKIISEHVCEVASS
SSSIASKLIPILSILVAIPIFLGIAYKYSLFGFRKRSQKQHLREMVKK
>Py17XNL_0201010.1-p1
MNDNLCGKLDILRKHLPDELNKSGELELKDISDYSNYCSSGDCNTELEKITIGFLWLLGE
YFTISYNKTYDENNKNAFFLYIISWFSYQLSQSTKHNTTKINDFYNNHVKNNDKYKKFTS
DSNKFTGLDDVLNAKSDLLNINIKNLSKSYDAFKLLCSMYGDISTNTNVKTLSDNANKFV
KKYQELKGDSNLTNDSSYKKILSTLSTDYDKLKNKCSSITFPDITANIYALSSEDTSSSS
SIGNKLFTVLSIFAAIAIFLGIAYKYSLFGFRKRAQKQYLREKTKNIKKKMVH
>Py17XNL_0201011.1-p1
MPVYLCDGINLMDRGILFDQDSQNYTLDGSHTNMHCPDNKCDDDNKKLSSAFIAFITFFN
GTGIDETLDSDKIAEYAILWLGHKLNQKKENETTTLNDFYTKHVETNSHYNQKMITNSSN
KIKKNDIEKKIKSMNIGIKDMSNFYEVFKLLCKMDGELDPKKKPQCNKCLESAREFFEKC
EKVKNAFDINKGSSYLQLLSILSNDYKKFKEKYKQAVCSNVEFLETCSRSSVTESPVTKC
PVAECQVTECPVTECPVTETPLTKNTLITIAIIFVAASILLGVSYKYSLFGFRKRSQKQH
LREKLKK
>Py17XNL_0201012.1-p1
MSSNVCESINSIDKYFDGDPNSGEYYMNILSTYCPNNNCSSDEEKIISGFIILLNTLDAE
TIDGDKLAEYAILWLSYKLNQKKENGITNLYDFYANNIETNSLYTGNISNNSDDHINKDI
IDSKIRSMDIDIKDISNFYDAFKSLCNIYSEINAENNTECKTCLENAGEFFEKCEKVKNV
FDITKGSSYLQLWSSLSNDYKNFENNYNIVACPRSSVTKNTLITIAIIFVAASILLGVSY
KYSLFGFRKRSQKQHLREMLKK
>Py17XNL_0201013.1-p1
MNDFMCRKFLLVRNWFPDRLINGKYHFNGDNIFKEYCTSNSCDGDLEKINAGCLFLFDSF
FKDASVFKNHNNINIADYIIIWLSYMLNLKKNVEGITNIQHFYGTSINSDNRYKNTITGI
PGHDNYKDLIDKKKELMDIPNEKMSKLYNLFKILCDIYTNFDDNNPDCAKYIQNANQFVK
TYQELNGDSNNTDSSLYRKILYNLSIDYGNFKTKCKEIPSLLDTKTEQTSAQISEDTSSS
SSITSKLFIVLSIFGAIAFFLGISYKYSLFGFRKRFQKQKLREKLKNVKKRMNQ
>Py17XNL_0201014.1-p1
MRVNILKYVFFSIIICFFEYGKNELYLVNERTICFERNITNFRNNRILADADNQFNLNDF
YQSSLSLANQFNECNDYDDDEKMIFLRNTIDSHIKEHKENNTLPDLNNVDKKTKKIIRKL
QKELEEVKKELDNKRNNEIEIQPIQDKTITKKDENNSVSKDENSTELENEGNSLNPKDDD
WIKN
>Py17XNL_0201015.1-p1
MDYRMCLKFDNLSKYLPDELNGTTSLDINKLGNVQNYCSNGESEGTGCKTNLDKINGGCL
WLFEQNIINNIDSLSKDQFKFIIIYIMIWLSYMLDLNNDEKINNLNDFYTQYIENNTHYN
NCKKNNNNYDDCSSSLKDKTGYNNFKDFIEKNEYLKNIGINMSNFYDAFKSLCNMYTELD
ASNTKCEKCLENAKEFVKKYNELNKNPNITKDSPYYQVLSTLSNDYNNFKNYCDDNSVDC
NDIPSLSSINTKENSVQSSAHNHVHNSGVTSSSSSVTNKLIPVLSIIIAIPIFFGIFYKY
SLFGFRKRSQKQHLREKLNNK
>Py17XNL_0201016.1-p1
MDDTLCGKFVFLRKYLPDDSDEPTSLDFYGYESFKNYCPNANCNTELEKITIGFLWLLEQ
CYSESKEKNYDQNSINAFFIHMLSWFSYKLMQKSNYKNVSLNDFYNEHVKNSNKYTNFIS
AAYKIGDLKDFMDERNYLLNINIEDLSKFYDALKLICSMYGDITMTKHDTLPDNAILFVK
KYQELTNNCKIEDTARSKIFSVLSTDYNNIKNKSTNITSLPEITANVSALSSGDTSSSSS
ITNKLLLVLSTFGAIAFFLGISYKYSLFGFRKRAQKQYLREKIKNIKKKMNR
>Py17XNL_0201017.1-p1
MNKEVCKRFKNIWDTFPDELDDSGDYQFKDNNSLNNNCNNNNFSNNYCNINTNDLSSFCN
DNISQSDLNKISAGCLYLLDELIKNCGVVPSPAKNNINIVDYILIWLSYMIKLKYSKEGN
IITCFSSAYIHDCDKYNKKIDELTDYKDYKDIIDKKWYLLDMDNKIVSKFYKAFKLLCEM
YTEFDENKEDCTNRSKKARQFVEKYEELYKDYNSNKYSSYKQVLCTLSTDYDNLIKKCND
DQYCKSSPLPTIETEKIPENCSEETSEKTHVSGYEELYGEISEVALSESSLVSKLIPICS
ILVAIAIFLGISYKYSLFGFRKRFQKQKLREKLKNIKKRMNH
>Py17XNL_0201018.1-p1
MDAEICKKFQNVRKWFPDKLDDNKMFQFTENEHFNKYCNNNCDDNLDKISAGCLYLLNEF
FRDLSTFEEAAKGNIYVIEYILIWLSYMLNLIKTEENDSIDPFYNTYIKGGDKYTTNIKY
ISTYNDYKDLIDRNYYFLSTDMNIISKLYDSFNTLCDMYNELATNNSNCAKCLEKARQFV
KKYEELNIDHNIGEDNSYSHVFLTLLIDYDNLKNKCRDFPSISGITHENSEQRSEVTSGS
SIASKLIPILSILVAIAIFLGIAYKYSLFGFRKRAQKQYLREKIKNIKKRMNQ
>Py17XNL_0201019.1-p1
MDDDICPKFVVLRTYLPDNSGESSSGFFEDSNSLNKYCPNKNCNTDLDKITAGFLWLLEQ
YCSISQKENYDESNINLFFLYIISWLSYKLNQNSKHNFTTINDFYTKHVNDNHKYNNFIN
DASKFKNLKETIDKKKDFLDINIYDMAKFYDSFKFLCSMHGNVAMGNYDEKLSNNAIHFF
NKYTDINDYYNVEGTPHSQILSALLTDYNKLKTNCASKITNPKKFPSLPTGRATKSFLRN
SSIQISVIPMTFIFCALLIYLGIVYKASKTQFKNQKNKEENKSLICDSKSSDYFMNSNND
>Py17XNL_0201020.1-p1
MNKEVCESFLNVWEFFPDTLTNNEYHEFKNGNFLNSYCNGVTCGTGLEKINAGCLFLFNK
FFGNSGFSHKAKNNINFVDYIMIWLIYMLSLKENSNKNSLKFFHTTYINSDLKYKSTVDH
VEGCSNFKDIIEKRHTLTNDDMDYKIISELYNAFKLLCEMYIDFDEKTSNCAKCSEKAKK
FVEKYKKLIEDHNNTNGSSYNKILSTLSTDYDNLKNKCNGNSSFPSIETMQSSGIISEDA
SSSSSIGNKLISVLSIFGAIAFLLGISYKYSLFGFRKRGQKQYLREKIKKIKKKMNH
>Py17XNL_0201021.1-p1
MPVYLYDVIDVIDRGLVFDPNSQNYKFTGSHTEMHCPNQKCDNDDKKISSAFIAFLAFFN
VEGVDENLDSDKIAEYAILWLGHKLNQKTEYGTTTLSDFYTKHIETNNHYNQKIFGDNNK
IKKDIIENKIESMNIDIKDIFNFYEVFKLLCKMDNELGKNKGKRNICLKSVGEFYEKYEK
LKNGLDINKGSSYLQLLSSLSKDYDKFKEKYKKVCSDNEFVEACLRSPVTKSPMTNCPVI
NCPVINCPVTNCPVTESPVTESPVTECPVTKNTLITIGIIFVAASILLGVSYKYSLFGFR
KRSQKQHLREKLKK
>Py17XNL_0201022.1-p1
MDHILCLRFDKLRNYFPDELNKSTKNDIHSLGNIKNYCSNGESEETGCKTDLDKINGGCL
WLFEQNIVNRINDLSNEQLKVFIIYIIIWLNYMVNLKKDGEIKNLNDFYTKYIETNTHYT
NCKKNNNDCNHTLKEKTGYNNFKEIIDKRKDFVNINFEYIPKFYDAFKSLCNMYTEIDAN
SPNCTKYLIDAKNFVEKYEKLNDDSISGDSSYRQILSTLSTDYDNFKNYCISNGVNCKGF
PPLSSIKKKQNSELSEKISDVTSSSSSIKNKLIPVLSIIVAIPILLGIFYKYSLFGFRKR
SQKHLREKLKK
>Py17XNL_0201023.1-p1
MNKKVYCTNNNCATEFDKINAGCLYLFNALFVDYNAFKDNSNNNIDVVYYIIIWLSYMLS
LKKDNGINKLNDFYIDHIEKNTHYIKKIEGVREYKCYKKIIDQKKDLLDMNNNIISNFYK
AFKSLCEMYSTFGGNTSNCKKISDKANQFFEEYNELNNYSDITKGSPYYKLLSTLSNDYD
HLKNICKDAQGSNFPTLPEINTPKDTIKIPGEFSEQKFEQKSATNSAQNYDIRSSSSSIV
SKLIPVVSIFVAISIFFGISYKYSLFGFRKRSQKHLRGKLKK
>Py17XNL_0201024.1-p1
MEDSICEKFDYLRTYLPDELSDNPKFELKSIKNYNKCCPNDNCNSELEKITIGFLWLLGE
YFDKYPNKGNDINSAKPFFLYIILWLSYKLNQNSDHKLTQIYDFYNENVIGNHKYKQFIE
DSNRYTKLNEFIDKEKHFMNINIKDLSKIYDAFKLLCNIHNNIEMSKDSNILLNSANEFV
SKYQELSGNSNNNNGSSYKQILTALSTDYNNLKNKRSSTTPLPDISADMSEYISRVRSSS
SSTGKKLFTVLSIFGAIAFFLGISYKYSLFGFRKRFKKQQIREKIKNIKKKMNQ
>Py17XNL_0201025.1-p1
MNKRIFSLVCIALYALLAVSVHCSEQKVSDVGNKSDKKNDIEYKRETQLKNINPKYDSDD
REFNCFGICKKNKQNKQIKTIIRDVPLTFPHNQIVVIYSSNESLPTVKIRIGTVESEFIP
KDQKHLEDILKLQKTFEELYSNNNGYFPMGSLWREGIKPEFIPKKQENLKEVPQLKETSE
KLYSNNDKSTSKEIFQMQQNMQNICENNPNLFKILLESKEPIEKYLLKKKTSK
>Py17XNL_0201026.1-p1
MNEYMWGKFVYVRTNFTYDQNARDYRFTTNQHFKEYCNNQICGSDLDKINAACLYLFDEL
FGTSDAFNVNSKNNINIVEYIIIWLSYILSLKSHEGITNLNDFYNQYIKDGAKYNKKING
IIAYNSYKDLINKKQNLMSIGIKDMSKFYHAFNALCNMYNIFDKTKPDCNSYLEKAKKFV
EQYDKLNEDYNNGKESPYNQLLSTLSNDYNRFKKEYDSVKCNNFPSLPTYPRRLIIKNTL
ISIGFIFVAVSIFLGIVYKYSLFGFRKRFQKQKLREKLKNIKKKMNRSYMIQRE
>Py17XNL_0201027.1-p1
MNKFYIQIVFFLLIIFLYVNNKALATEVAPRKDTKPKSKKYTKPKSKKDTKSKSKKSYPA
NDNTEEIYEKNKHMLYPDIIETLNARNFMGNALIQLEHHATSKARYKLFCRNYAYHMLFY
KKKFRGHTKIEKVEYVVFDLNKYNEIINELWDPDSDNFFYVGSVKRKIVRVYNPNLVMIQ
QRSKKWPWSRQKYFYALAAKYKISENKTIIVMASGNIIDHNSKNTKFFQNTIIDNPNLFK
ADIDSEDDIRNGKLKKMFVNLNGYIVEKEKDYIYITYIESIRKV
>Py17XNL_0201028.1-p1
MNKGYIKITLALLSLAGYTQNVAFASEHDADVTIKTSPARQKTIFEEFPNLVCEDIDEAL
LAIDHIIEASELLIKLSKTGIDDYSSYSTENGDKTIYSKKIGNIDIGRLHLTIPSTSNYS
NLLKKLWDFNDNKKPDEKFINGNLVRVYCKYLILLEKLNIDPNYTPLTKKYALAAKVKHS
NDTAVIVYSSRPLNYLGKFDDEPNMKEILENTQSIETDVDPEEALTKFGTNIAGFVIKKG
DKDQVDVTYINAIYDGGNSTDFDNDKRERGIAYTNILSLAQRI
>Py17XNL_0201029.1-p1
MNKTMCNSFCHVMKNFEYDSNSRNYNFKDDQHFQKYCTNNNCKTDLEKINAACLYIFNEL
FKDSSVFESVAKSNINIVEYIMIWLSYMLSRTKSVEKDSLNEFYTKLIENGEGRKKEIDV
TACKNYKDLIDRNYYFLSIDKSIISKLYDALTSLCNMYNKSGEHETDCTKYKEYANDFVS
KYEEVINDSNITKKGLYIKVLSTLSTLSTDYDNFKKKYDGSSSLPDIKQRLIYKNMDLHH
>Py17XNL_0201030.1-p1
MDDKICRNFFAIRNTISDKLDKNGNYQLIIENNLKGYCGGNRCANDLEKINAGCLYLFDA
FFESSSVFNSVANGNINIVDYIIIWLSYMLNLKPQVGKTSNLQYFYNTYVKGGDMYKKSI
ANVMEYSNYKNLIDKKNDLINMDIKDISKLYDVFSRLCNMYVEINEENPKCEDYLKKANE
FVERYKKLIGDSNITKNSSCRQILVNLSNDYDNFKKKCNDIKCSNSSSFPTIEKTTNFAE
SIEQKSGQISTHISEVESSSSSITSKLFIVLSIFGAIAFFLGISYKYSLFGFRKRAQKQY
IREKIKNIKKRMNQ
>Py17XNL_0201030.2-p2
MLNLKPQVGKTSNLQYFYNTYVKGGDMYKKSIANVMEYSNYKNLIDKKNDLINMDIKDIS
KLYDVFSRLCNMYVEINEENPKCEDYLKKANEFVERYKKLIGDSNITKNSSCRQILVNLS
NDYDNFKKKCNDIKCSNSSSFPTIEKTTNFAESIEQKSGQISTHISEVESSSSSITSKLF
IVLSIFGAIAFFLGISYKYSLFGFRKRAQKQYIREKIKNIKKRMNQ
>Py17XNL_0201031.1-p1
MSQNQINNTKYFIKESYNTCRNFDTLRVLFPDELINSGEYYFKGGSLKRYCPKSRSCEND
VDKINSYCLWLFNQLYNDSIAFSNNEDDNMYIVTYILAWLSYKLNQKTENGITKLMDFYN
NHMQNVKEYNTPIENDTQYKTYIDLINKNKELMNIDIKHMSKLYDAFKNLCKMYNELSKV
KNKGAEYLKYVENFAKNYNDLINENFNDTNDNLFKQVLYVALNDYNYIKSTSNVESIRNK
FPELTNEKKATHVSTISKESQMNDSSSEIQVPSSGTKVSESETDVLTFKPEVSESETTLS
SSLVSNKLIIVLSILVATPIFFGISYKYSLFGFRKRSQKQHLREKLKK
>Py17XNL_0201032.1-p1
MDDDLCGHFVILRNYFPDELGKTPGHEFHQNKNINKYCPIGVSGNNECNTDLDKIKAVLL
WLFERNCSKFKKAYSDENQINPIFLYIVLWLSYKLNQNSDHYFTKINDFYIEYVNGDQQY
NSLINDANKCTNLKEIIDKTNYLLNINIEDMSNFYDAFKLLCNVHDKVSTNAYDNTLLNN
AIHFFNKYAEINDYYNIENTPYSKILSTLSTDYNKLKNKCASIDNNPIQFPSLPTGRATK
SFLRNSSIKISLIPMTFIFFALIIYLGILYKASKNQFKNQKNKEENKSLIYDSKCSNYFR
NSNND
>Py17XNL_0201033.1-p1
MDKKVCKKFQDVRGFLDELDNIKSINLKMINLSKSINHNNINIVDYIMIWLSYMLNLIEN
NSISNLQYFYDTYIKNDRYNNNINCVSDSNEFVAKYNDLNKYPNITNESPYNKILSTLST
DYDNFEKYCGKKGGVCSNFPSIPVIKSTKLCTNIWSYIIKSTGNKLFIVLSILGVIAIFC
GISYKYSLFEFRKRSQKQHSRKKLKK
>Py17XNL_0201034.1-p1
MNKFYIQIILFLLIISLYVNNETLATETAPKKDKKSKSKKDKKPKSKKYYPTSEELYEKN
KHLLCTNPEETIKVGEFVNKAAIHLEHHAKSKDGYKFVGDNLHYYMFFFKKKHQGHTIVK
KVEYIIYNSNKYNKIVNMLWGPDCNNFLYKFPVKRKIARVYNPNLVMIQQRYKSRRFGCQ
KYFYALAAKFEISENKTMIVMASPNINDHNSKSKKPFENTIIEDANLLKIDIDSEKDIKQ
GKLKKTFANLIGYIIEKHDGHVDIIYIESIGRYVPSFLKRMIKKALNSFSPQK
>Py17XNL_0201035.1-p1
MSKGYIKIIFSLLISSVYLSNKALAADANSSIEALRRFARLYNTRSSFPNDYSEGTSEQS
SFDLYMNPEENKETEKLMNESEILLQHHATSTNGYKLYNIHKDSTEYYMKHGNTIMYKFN
HKIKYLDKYNGIIDMLWNPNVKYFGNQIVKGIKEIIDQFNIRFPISNVSDDTTIIVYTSS
DIDEYNSFDKRKYTNTIVESANLSKSRIYS
>Py17XNL_0201036.1-p1
MIKNIFIGATKHIHNLYNTTLLNIKNAFEESSSFLKDLSEKENCNQKNGQREPQISMTSP
VIKPENSETEVKGNETTGIVFVIWMEKGIEKKKHEKGYKFVWCK
>Py17XNL_0201037.1-p1
MEQIELNNDGLRNTKCKLDGNPKTDWLRNKNGLLLKTYGWIVKNAIGIVLLIHGLKSHAR
LTYMKINLKMTNKNKSLVVDSNNYYIYKDSWIENFNKKGYSVYALDLQGHGESQAWGNIK
GNFSSFDDLVDDVIQYMNKIHDEISNDNQTDDESTHIVTTKKKRLPMYIIGHSLGGGIAL
RILQLLKKEQKDKINSEDANDNNMIEDIINDMDNSNDHAIGNMNNTHLITNSNDYDSDKS
CASTSSTTNAIDGPSDKDEGCYNYLDKFNIKGCVTLSGMMRFKTIFDFGNNLIERFYLPA
VDIMSRVAPHVLISSEIGYKRSKYVDNICKHDKFRNNSGIKFKCMYEVIKASITLNYNIN
YMPTNVPLLFVHSKDDSICHYQGVISFHNQANVSKKKLHIVNGMNHAITVEQGNEQILKK
ILEWISNLKRDDEIEDEINEINAEIEGEIEGEIEDEIEDETKNEI
>Py17XNL_0201038.1-p1
MNKKIFSLVCIALYAIFAVPIHCSEENVSDVGNKSVCGTKEINTNDENSDIGHKHENQLN
NNNPKDDNDKTPQKKKKNKNKNKNKGGNNYGFYPTTSSSSTGDAFLAGFLRMRHRT
>Py17XNL_0201039.1-p1
MEVHKFMLSIIAVLFVYWKTSHYYHFKYNTQCFNENDFYKLKNGKRFARILRVDDISIFK
VYKNAQHQEGSHQEIMEPPNFNYNFIDSNTSFDINEDVEMTEYITFTIDTWNQIFLTMFE
LYNFYTNENNITDSRWKCMMWNDIWYRYIEILISAINEVIQSSSYSVADIQPIIHGYMVK
SIEDFSAFLEIIQNEWELKLRNEEQEAEIREPEIEVSESESNVAKINE
>Py17XNL_0201040.1-p1
MYFPKYSYTLCIILILSLLFTIASSYNNEGNKNFNETENAAKAIRKLLNGEIDTIKLENG
DELKIKSSNNIQEDYSWKNNNRQL
>Py17XNL_0201041.1-p1
MSEMEHSFIDIGSNLADKMFDGIYNKKKHENDLKYVLNRAKYNNVEKIIITCTCIEDIDK
SLNICETYDPKGEFLFLTAGVHPTSSYEFVDKNKIEEHNMIAKNEFEDFLKYFKNESNKE
QQEINNLECDIKNQDLKVDKNTLNGDLYIPGFVYNEQDQNYLDKLKEKIEKHSNRIVCIG
EMGLDFDRLHFCPKYIQIKYFIYQLKLVQMFKLPIFLHMRNCSDTFFEILEKYKPLIEQV
GGVIHSFTDKEEIIQKITNYKNLYIGINGCSLKTVENINAVKKIPMDLLLLETDAPWCGI
KKTHASYHYIKDKYEKRNYTNLKKIKNILQCDDTIIFKDRNEPYNIVDIAEITYKIKGEN
MSFNSFCQKVRCNTKSYNKLFKCIIYIMENTKKNDSKDSVKAHFEAIEECKDKKEKYVRC
FNNWYRNNFLKGDLTHACDDYYEDYQICIINDLNKKGLGHLRDLNK
>Py17XNL_0201042.1-p1
MTKNSECINDINYIKIEKDENKSIDLCSNIEINNTPPNNEDIKNSRIKTKLFFKNKKKNT
KGDNNCIQENLNIGNDKCNLSGNSQSDTSLSNKKKINKIKCNGKDQCSDKINETLMSNIS
IDSTNITSNSSYINSEKLIEYNDTEVKKKYKDNSKKKSNNKSDKTSGSSNSNSNNNHELE
KGKNEIHKKSENNVNVDGNKKQNNGGENISSNLENNEINTKKKNKINSKKGGNKKTKNKN
EKYLQNSWAFSFDKDNRKSYDQYMTNLTTLEPFNTIEKFYKNYKYMKSPSSIKEYYNIYL
FKQSFKPLYEEYSNGFICIIKDANNFKNNTADLIWEKMVLLSIGEEFNLVDLSGIQLCIR
ENEIFFKIWMKNYSSYLKNILTKRLSELLDLPLNVSFVIKTLSNTYFNRKNGNIKDKTEK
GKKHIKNKSSEYSSKRENLNKIKPHGHIINFPPYNLLGNHNIYKNNIDMSLYYLYNNHNM
GNNPYLYYPLNIPNYYHNGYPEYIYNYNLPINGENIKFMTPDIYIENKFVNSQTNGITFT
EKKKKI
>Py17XNL_0201043.1-p1
MLFKGNKTLNDFPYHMCWFGLKPDLKNLTNSNFNFSCLEEIYLFRFSNINSFNLLNLNHS
SNNYVNVWFDNLDNLIKCFKIKYSSNKSKIYLYQQYFDKKYPINDVFTKVIWIKMYEQIK
LLDVQELKLLLIEEYNEYIKLVKTVELYHQKMQLNWFKFHLFYEQTENNIQKYYSINKKN
KNQVNNKTNNMNSHLFNPSHEAIPICKGKKKKKKKQSEGYSNYKSIEEDLKFIYKQGKNN
ECYYFKAYNNDKPRSLILHFLRDVPNSVELYINIKIKNLNKLKNGVLTKLNNFCKIQINK
IYFLIILCEIKLNNSHLCQKTETHNKTIMHKNIKNIVILCKKIIHEVTKNMVPFFFLFNL
FSTPDYFEYNFDYFNNLIQMLGVTNVYNNNNLVYTLKNTHWKNNIRRAKIFNKLFFENNL
FYINKSIEQKFFANNIFKMDMHQPFVIFMLGGPGSGKGTQCKLIQENFDFVHISAGDCLR
EYLIKCEKNEADSKYKEIVEDSINNGKIAPAEITIELMKHKMEDEINRIRKNEEKYDNED
VEKLNSFSFNSLDDKINLENTNINENSNKLKYENNIYENNYVLDILKKNKILKKAKYKFI
IDGFPRNYNNLNGWINIIKNYAYVHLCIFLYCDEDHMIKRCINRGLISGRVDDNINTLKK
RFETHNKGCIPIINLFLSENKCIFINANKTIEGVWNDMKYVFENM
>Py17XNL_0201043.2-p2
MLFKGNKTLNDFPYHMCWFGLKPDLKNLTNSNFNFSCLEEIYLFRFSNINSFNLLNLNHS
SNNYVNVWFDNLDNLIKCFKIKYSSNKSKIYLYQQYFDKKYPINDVFTKVIWIKMYEQIK
LLDVQELKLLLIEEYNEYIKLVKTVELYHQKMQLNWFKFHLFYEQTENNIQKYYSINKKN
KNQVNNKTNNMNSHLFNPSHEAIPICKGKKKKKKKQSEGYSNYKSIEEDLKFIYKQGKNN
ECYYFKAYNNDKPRSLILHFLRDVPNSVELYINIKIKNLNKLKNGVLTKLNNFCKIQINK
IYFLIILCEIKLNNSHLCQKTETHNKTIMHKNIKNIVILCKKIIHEVTKNMVPFFFLFNL
FSTPDYFEYNFDYFNNLIQMLGVTNVYNNNNLVYTLKNTHWKNNIRRAKIFNKLFFENNL
FYINKSIEQKFFANNIFKMDMHQPFVIFMLGGPGSGKGTQCKLIQENFDFVHIRDCLREY
LIKCEKNEADSKYKEIVEDSINNGKIAPAEITIELMKHKMEDEINRIRKNEEKYDNEDVE
KLNSFSFNSLDDKINLENTNINENSNKLKYENNIYENNYVLDILKKNKILKKAKYKFIID
GFPRNYNNLNGWINIIKNYAYVHLCIFLYCDEDHMIKRCINRGLISGRVDDNINTLKKRF
ETHNKGCIPIINLFLSENKCIFINANKTIEGVWNDMKYVFENM
>Py17XNL_0201044.1-p1
MNVYNNSSIKKNYIHMKQAILFAPKKSGTNINNEKKDIENKLIQNINEDENLNNNINSHT
NWYDDDNIRKDDNFITNTLKKGKDTILTFNTKSPRISNNNNNNNNDNTGNNNNNSKHISI
VNSNCMASPMNNDYNSIQMKNNNSDNYDVTRLNSRVGNDIYNGVANRGLFDGLSYGLTNK
ANSNQTRSSTCASESCNNNNNNSNNNNISSNNNISSNNNISSNNNISSNNNISSVNNVNS
HINNVVNKSLGSENRVSVEGNENGVVGNNTLSQSSIINMNFFPKNGIINNNMNGHVNSEN
NLEYLNISSKYYTENKKDIVYLFQELLSYCECLKRSRKKSTEEINKIRISYNKVSELLKE
TLKREKNSHIKIEELRNIINTYDEKFNRVKNCSEGTITNLNKNVQTLVDLNNDLEMEMNK
VINENQQLRKIAQNEFELNKEINDLRKQIEVLNNENISLVNQIDVLRLENSKIENEKNVL
LSDKTLLHCKIDELENGLKNRTSLFNQSNITNQENNPFIINSDEEINEQVDNYLNLNHDQ
RTELFKNFLYHWRETNKAGQKFYEQAFSMNR
>Py17XNL_0201045.1-p1
MEFNLDGFNDFDKLDNILINEIEKEKKQNVGDKRKFDIYDDYQELLNTKIQKKKNKKKET
VNNNYDHVSNIYEQGQENIQTNDNYHILFNREFHNHYIFNDYKYLKEYVYKNNLMSDDIY
FKRDEIIMKNKIDSQKMFQTNEDLTDFIKIYDVNNNYPPIYLNLFKKSDKNTTSQSSYNY
QFKTHDEEHNLSTCTKSKKRNFRDMLERVLNEIKQENIDKENKKKYEYTSTNNLMSKQND
ESNMSCQKMITENINFVEKYRGKYFSELLTDETINREVLLWIKQWNDLIKKEKEIMYKNN
EEEKKEYLKKFNDFPKILLLGGSAGKGKTTLAYVIANHFKFNVIEINGSDDRNKETLIPF
IESIVCNNSIGSKPNICIIDEIDGLSSTYQNIEAIMNFLNKKDKKNMSIIKRPIICICND
IYHKTLKELRKISKVVLVENVNIQMLKGRINYICDKENIKISNEAINKLIDIYKSDVRAI
LNTIYFLSIGCRSLNGDGDGNGNGNGNGNGNGNGNNNKTIISLDTLNSYLFHKDANNNYV
ELLNIIYVKNKNKKLIKKLLLECYNFFHISLGTEYNYLQSYYYIYDNLLNIPFNDFEFSK
LGYGLDFLSFCDHLEYKQKQILNYSLQKMLFLSVYLFIIIINLNTNSHVQYILMNNSTSN
HFRKKQIDLKNIKNNFINDKFAVITYKYIYSKYFYSEILNYIFAFFYSNEFFFKNVHLWG
KQNYYKDIDFPKYILVPYEYKNVSKFKLFSLKLLFFMTIFNISFTSIFSSLSLTQSESTN
PTKSVTHTDPKSVTNKNNNINSLNNTNSLNNNMTKAYIFDPFVDDLLIYAQKKNNIFSSY
SYNQNKQINNYMTNTTSFNFKTLPNILNNDICEALNDLKNWINNISPKYNKKNKEKHLNQ
MQIVKSSYNHKNTKKSTFDVTYASNFELSLTDMILIAYQDGYQHSYKHYFLNQQNETNYV
ENKQKNQTSNITLDHIIPQTKILTNKNNSIFTISDLIAQEKSYMKKYINNDKNIYFSGKY
IKTSGYYKNVEERCNAVLQPLNFYIMENK
>Py17XNL_0201046.1-p1
MGTNKLENLKNSINTFEIFMNQYIVKYKNSKVCYICKNKININDVQKMEDICPKMWKYFH
GIINQPQCPLQSFGKVLKVKDLRFEELEKYKDILQRK
>Py17XNL_0201047.1-p1
MKDKEIVKLNSNGDNHLINLKNVQDQNLSSSGIPSRYSSFESDVQTPKQKNDNIYNTNKL
NKSMNNTSLIADTQYCNNKTDDTNLSEKQLLQKYISNNSTYKYTNSIDHQNIMNTHNEDL
STYKRNDITEHIDIKNHNKENKKNEHEELKVGHDLNFHNNFYKKDEMCEKKLIEPIKNTS
IKKEENQKDTMKIFVSNYGDNIYRNTEIDKHQTESCKNYTDQKYKTQYYDENKLSPLYKN
KSDKFYDTFSEEKKELHFNSIDKLMKEIQIFNNSMQTITSNDPTFIQKNNKQIYSENNSN
KRETNEINNSLIMENIVSSNISTDACFGESSQNSNRETSTILDNEEYNFQEYSNNNCYEK
NESIKSFKNFVKSEIKTENPILYTEGKTPQHTESKQNNLMDSQLNKSDVEYTDQESDNNN
LYKQNDVSPTSMKLTDVEPYAKLDNEESIETSKISSTQWEEMKKSFYDIENNLLYLNREK
HCSLERNIEGTKLLNLNDSEMNEEMNEEMNQEMNEEKDETPKISYYTDHHYIEKNEEVIK
SHLDSDKNSTIYNYIHKDSFPNYEYDDTETKHLNILKNCSEKDEAFQNKNHISEQFNYNY
LHDSTNKQNSINLFTPKAYQNNPSCYYTDKEIDIHSPHSRRDVLPDLNLERCIYSKEGSP
TGAIDTPNGVDTSNRTDTSNRTDTAKINPGGKGKTPRSSKSGGSTKASFAIVKTGKTKQT
EKDIVKTPKIVKKNEGNARTSVNGNSSGNVGTKSPSSYNISSSSNYSTQCNNGGNGITPT
STKTNKNEKDITYNMNVVIRCRPMSNSEKNEGAKNVIKIMDNKMIVLLDPSDNTDNVLRQ
NRTKEKRYCFDYVFDENNTQEDVYNNSVKPLVDAVIKGYNSTVFAYGATGAGKTHTIIGY
KNEPGIMMMILQDLFKKIKTLKAMNEYKIKCSFIEIYNENICDLLNPSSEYLDLREDPVK
GITVSNLFEVCTTSVEEIMELIHTGNRNRTQEPTDANKTSSRSHGVLQVTVEETEKGQGL
YQQTKKGKLCVIDLAGSERASQTNNKGMRMLEGANINRSLLALGNVINALVSRSKGTSKS
NFIPFRDSKLTRLLKDSLGGNCKTLMIANISPSHLSYEDTHNTLKYANRAKNIKNVVTSN
SVVVKHHLTMYIDVIEKLKTEIECLKEQLNDKEKTHDFIISESNSTNYDYYDSVKDCDKN
SSREELLNIIYFLKRENQKLRCNLGSITPHISTQDSSTPTNELIKYTEEINNIKIINEKL
FIDNKKFKVNLQEYIQIIENLKEVNKEYKNQFNSLKDMLYNHDVSHLQMCLWLDDLKRKY
TQLKENITDKDNAQLLEGLQDELNKVLNERKQIKNFILNIEQNIVENKEINMDALKGNHI
KMLEENKTKMENQLQINIKQTNNLINKLVANIKDDQMKSFMYLFYTNTLLMQEREDFQDL
FELSSVIISHKEKHLHKLTDAPKISNLSSITKNKT
>Py17XNL_0201048.1-p1
MKTESKEIQNPPKLPNIIITGTPGVGKTTLSEELVEIINKDFEEMFKIDVKEPLKMIHLN
LSNIIKNERLYDEYDDELDASIYSEELVNNKLKKLNLENGGYIIDFHDVNFLYENKCIDK
IFLLTASTNVLYERLENRNYKKEKIKNNIECEIFQVIKEDILENYDDENIFVELQNNNLE
DHDKNISFIQKWIHSYVTHGF
>Py17XNL_0201049.1-p1
MSLSHSSRISKNHEGGNINRRLFHSFRGIQNNFCPDCKEKGIIICDTSEGTQICNGCGLV
IETNILSEEQEWRNFSNDGQSKSNDRNRVGEASDIWLENNLTSTTFIKSSKKLQHLNMMT
HINKNDQTLLSAFNILKLICETFFLRSNVIERAKEITKELQDMDQLKNRINNLNMLGVVY
LACREAGHIKSIKELITFDRSYKEKDLGKTINKLKKVLPSRAFVYNENISHLIYSLSNRL
QLSTDLIEAIEYVVKKATTLITTSHRLNSLCGGSIHLIVELNTSEEKNVKLPHLSQIASV
CGVTTNTLKTTFKELLAASEYILPKQYLKENNTKLIILKHKYLHDDKKKRR
>Py17XNL_0201050.1-p1
MNVLKECKKRKSNALDEACLELSEEPINEEITKEETEDVETQFSNWKTNSGLLYDFVCRK
ELEWPSLSMDFGDYSEENIKDNVLNQIVCVGTHTSNNEPNYLYVCDVLFPLEQLPQDKCV
YKINESYEGFDFCSEKKKITIKSKIYHEGEVNRIRFLPLEKKHIVVTKAIDGNLHLFDIN
KHTMDDTTNNDSRKMKPEISFIGNNSDGFGLEFNSLKKYALTCGNDGSINVYDYNNLNAK
SLNPFYSVKYKSPINDVSPTNDPNLILACADDGYILMYDLRIKTTEPAQQVLGQQVPVNA
ISLNTFTGHFASGSDNGKIKVWDIKKFNEPAHIINAHKEAIIRLNFSPNDSSILASASNN
RFINVYDLNKIGEELDAIDLSDGPSELIFSHGGHTQPITDFNWNHHKKLKMFIGSTAEDN
TLQFWQLKTELLDEENTVSTSNTDVE
>Py17XNL_0201051.1-p1
MKCGNVNVRNVLEFNLKKNIKEKTKLTDQEIVIIYKRFHSISPNGKLDYKQFEKSLGILG
TIKNAYLYKCIFKAFDLNNDGYIDIFEFCVAINIMLKGNKRDKLKLSYRIIQSGSSVKLE
NLQGEKHSKGDKNLQDEKHLQGEKHSKGDKNLQGEEHSKDDQILKDDKNYLEYINYDDFE
RIILSIKDIKKQLLGEDDEIVISHVKYTFKSLSILCDDGKYRMNLKCYKRAMQCHEFLKF
IGIHTKVADTFIKNNEPIIKKKKKKTKKYKIDSGKKVLNNLKKSYSESASTRLSLLRGTT
SLFIKKKKQKKKKNYEKKIASLYSLQGKDLPENGGEKNGSEKNGDVKSSNNNTFKKDDIV
PSSSEKKLYLNNISTKYNSISQKKQTKDDENELFESGLNNKSGKKILRKIDQIKLDKKIN
KRCDNIGNDFKKLENQISQNDERTTNIYYDVYKEPEIKNKKNVPNLDLAHIEQEYESKSY
MYSTVEKKMNKNGSMNKSGSMNKSGSMNKSGSMNKSGSMNKSGSMNKSGSVDNTEFFDLK
LQIFEFEKKEKNKKYIDTWNLYINKYKEYIKRVEEVETGENANGNRDGNASGHGNGCVNG
SFSDNLVESNNIEKYYDKCNDIDSIDSDNNSNIYEKDVEGESVESSVSTYTKMSDKINGD
IIKLIENQENESNDYISHGSNKKEENGSGTFLFEKYIEYHKFVNETEDIKALINETYKNS
QQLELSEDILYKKFYIPGSNSQHFLINKNLSKEKLLYHIRIILLNVEDCLKSDKDNENYD
KIFLIFFYIFIYNNTHEENTKIESKQVCIRDKHLKKYKSVLLIVSIIRYFLHTITISQKY
YCSSYDSIDEYNNNNNNDNDKNNDKNNDKNNDKNNISKSNHEINIILNQTNDVLGKYAKG
KFQNKKIYINKSNYYNSSKKRKLSVSIRHKKKKKTSKLFAVYFGHERWDLVMNMMIGIRI
CAIKKFNIDNILNYYKHTDVIQLSTSRPNEKVLFKNYSPIIFKNIRKIFGIKSKEYITSV
GPEQVISNMVLGNLSTLSELLSEGKSGSLFYFTSNGKYIIKTVNKGIHKLSKKLLPRYYK
YIQKNPDSLLTRLYGIHSIKYLNSSSKTIKKIFFIVMNNFFSSAVEIHRRYDIKGSLIGR
TVPPEKREDHTIALKDADIDELGDVINIGDENKEKLLNILKSDANFLKENLLLDYSLLFV
WVMCSG
>Py17XNL_0201052.1-p1
METRRSLRVKKQDSEEKGSKKKSTEIANTGKESKKKSTEIANKGKEKKQNESKPNEKKPN
EKKQNESKQNESKPNESKPINSGTNVNRKKVQENESVKNKNVTKPRIGLRKQASNSDIIN
SSEYAEKEKVSELKNENKIVEKPSKRNKSKDEHKEAGNAKAGKKMEEKAGKKMEANQTAI
NRGNINRGSVDRGSVNRGSVDRASVDRASVNRGSVDRASVDRASVDRASVDRGSVDRGNI
NRSIKRRLSQLLDRLKKEKLFQCLNDISDYSEIFIDNKEKKENEKDVEIVKCIDTSLTKK
INVDIIHSKLHYEMYKNENEFNNDILLLFDNSIDVIKSEKKKKEKKKLYNIRQTAFKNYI
SEFHKLLTSTRGTKEAKQILSSFNEYCEKDELYFSNMFENDEKIKENTSVGSEASGVNNE
VKDVCTNLNASDVKIKEKDDIDSTKDVSNKKRSSFFRIKLKLDNIKIEELNSIETDNPQS
THLHLKEDEPTIADKVDKVEKVEKADKAEKVDKIDKTDKAEKADKTDKVEKADNIEEECG
NKNKRINQWENILKNNILKNLKCDSNSVYFTIPVLDDKNINEEIKKEYKIKIKKPMDYTT
VSNNLLNGIYNHPNEIYNDIKLIYKNCLFFNPDISQNQYIINAAKNSDYKFENLWNKWKD
KIYDNYYDVSNKNVNINNYIDYFKKKKIKNKKYTNIYSIWINYLINNKINITEFCKIRNI
DIHELKKKTKSLPSVEKVNLAESGLAESGLAESGLMESGLVESGLMESGLLFSIFKEEYK
KIYKKNIPSRFLENKEERNYECIDNCESEKKKKKIFLKNKLKERDNFHDENKKEKDNFHD
ENKKEKDNFHDENKKEKDNFYDENKKEKDNFYDENKKERYPKILKNWKKKYNNIIYFYEN
IFDSYLENKESYMIKCENNTFLSNCFYFQNVLDNLDDFIYIPEMCGKTNIQNGENMTKNG
ENMTKNGENMTKNGENMTKNGENMTKNGENMTKNGENIAKNVHVSDVSDAKLVDSSAQLN
VCENVVNINETRERNKREFENHSSISINLKRKKSEDIHIPICREFQESSDSTDTGKVEKV
AESVESADVAESVDVAESADVADVDSTTPSPVLSLTTPSHAPSLTTPSAAPSLTTPSALF
NINNKNFYNFHGLFDKMSNYNKETFLKKEKTILINLNLNYSTIENSSYSHINNTYFYNYN
FDSNFFFIIKSGFKLNIYIKIKRTNIYINNENYVEHLKIYLINKCKQNKKIKLYISNNSP
AKNNNNFVSFLEKAFNDLHTQPFPNNSIRIHDSVNKLSGLISQIQMYIKKIDALLRIDNN
KESNMTIINILKKKIIK
>Py17XNL_0201053.1-p1
MAEVNFCEECNNILYARSDKKNKKLIYVCRSCDYISNKQNENHNIVARINYNYNRKEDIY
IHPETKNDSALGRVRDWVCKQCNNSEAVFLQLPEKISYNPMALIYVCTNKDCQYWEKEIQ
HSNYDTSSYNKKNEDLSNKIDEIDQKLYIKQENDRSIDDINNNKRWPTKTGNIYHPIKTE
ILDQNEEHEQVQLKHELFKIIESNKNTEEENPELDNPSDSSVDEYF
>Py17XNL_0201054.1-p1
MEIKKCYENSCNDRKKENILENNKVGGIKKIYPPDRNEIGRAAWMILHTISANYPNKPTE
DEKKKHLNFFYSFSNLYPCHICKLDLLDILKKYKLTCANKIEFSTFIFNLHNMINEEIGK
DVYVAGSIQDIIDKYKTSG
>Py17XNL_0201055.1-p1
MINVNIGVLGHVDSGKTSLCRCLSEVLSTCALDKHRQSQEKGITIDLGFSSFYIKKKKSQ
TSTSQTTTSQNQHGEIQNNKIVPKHGPNKNECIPDQNDVKKEDINNDCEIENIQNISDEN
ELIQICLVDCPGHHSLIKCIVMGAKIMDMIFLVIDINKGIQKQTIECLVLCQFVKSDIII
ILNKIDLIPLHEREKKINTMKKKIKDAINRTSLKKLSYYIVSLSANKKNQNDNEKIDHVE
IEENAISMCRNNPNEINPRFNILKKEKHTSENINELIELLKSVIKIPVRETNPSFEDFYF
LYDHSFEIKGKGMVYTGTVIKGKITINSNISILPLNIKGKIKDIQSFKKKQKEGTSGNRL
SFLISHDNIKNLKKVERGIIVHEKSNICNFTVFICKIKLIEFYKKSIKNKELLTCIIGFA
SSHSYGFFFKKLKTDPEKEQTINGHNNGHNNGHNNGHSNGHSNGHNNGHSNGHSNGHNNE
QNNGQNNGERDSTCLSNNIGFDRNGNYLIIDEVEYLNHINDETVSENDLFEDEKDEEIYF
LVILKKKMYGFNGEKCIFLKNDENINCRICLHGNIVDIIKDSAINSQINNSTFVMNKKPC
LNEHEDYKNLKIMKEKEKIGLIEKVIDNTTLLCKNVFTSSNQVTAYLTQKIYLIPLEHQK
NKNVCKTATIGYIAKSFAKNGKFIVHFDDDISHIKDNIKSYIIMIKYYKDIFTKKKIFM
>Py17XNL_0201056.1-p1
MPYIKVPSDITILEHTYSKNNKKKKIFFLKKLFIQFSFFTIGNKCNKLNSSDVIKVLSNV
YSVDVSNNPNINTANILDILNTRQKDIEKQVKCKMYSFVGSILLPLYSLRMFKYYDMKSK
LIMVPFFSIMGMYLGLFSGNIITGRFSDYKRSKFLGTLPANVYLKDISCDKMYDIKHLSQ
TEQKLAFNLIQIYENTKNAEEEFYKKFENWKQIFSEVQPKSNKENDGNKKEDLFNSNNIL
DSKSENKQKYINESKVSSSSFVQIKSKGPVEEETIWRALYDTQLKRSPPTESINVFSLEN
IENEYEEAKLSAFVSQIDIMRNNFEKNLHYMNEELPRKKRIMDIIKTANLLETDLSKLYK
KHTYKYDVPKKIYGTKVSC
>Py17XNL_0201057.1-p1
MNTNGEEEKKNAELENFLNILETEFNINEKKEDADYYDGLKKDADYYDGLKKDGDYYDGL
KKDKGIEVFINKYTDSINISNKYGIDHNKVMGMIKKLETLYYIINIVKNFNIYELTDEGN
DYLKNGSPEHIVLKYIFDKKKCTMDELKNVYGKKGEIGLNINLREKTIQLNKVEKYLICN
LDNTNNKFDDITQKCLYLINKLGNDEKTLFKEINNLYSIKNKSSNCSNIDYGTKIINELK
KRKLIEIKKKTYSQIIKTSNFKKEIKKQITDLNYLLIKNNEYKKYDIKKYNFFASGKKIN
KGNIHLLTKQMKFFKDIFISLGFEEMDTQNYIESSFWCFDALYIPQQHPSRDLQDTFFIK
HPKYSQENFINKEYIENIKRVHTYGDYGSFGWNYKWKLEESQKNVLRTHTTANSCRALFK
LAKMYKETGNIISKKYFSIDRVFRNENLDSTHLAEFHQIEGLVIGKNIGLSQLIAMLSAF
YKYIGIHKLKFKPTFNPYTEPSMEVYGYHEEHKKWLEVGNSGIFRPEMLMPMGFPKDVSV
MAWGLSLERPTMIKYGINNIRDLFGFKSVV
>Py17XNL_0201058.1-p1
MEEESQKKNKKHKIKKSQKPITVSNRKPFNIFDKNNKTQKPLVRDPRFSNLSGSFNPNFF
RNAYKFLYDTREHEKEEIEKKLKNKNLNQEEKNKLKNAYSNYKNTDAILKKKEDERKLKS
QLVKQEKENILKKNKTPYYYSNRTIKKMVQEKGEEKIGVKKIIKKEKKILQKERKHNMIP
QRRYVDEN
>Py17XNL_0201059.1-p1
MYSMVLKKKTKYNFTNFMSVYFSTLINREQNNKITGNVIKFDKRKGYGFIKPNDGGPDVF
VHYTEICQNRSFLVTNEEKKKLEWNSNINLINKKDKFNYEHDNPKKKEIQNEFKYLIPGE
RVKFQVIYDRTNHSSKAINVEFID
>Py17XNL_0201060.1-p1
MDDHISGYIIGKEEGLDKEYHGHVTALSVEEDSRRTGKGIDLMNEFEKISNNIHKGNFVD
LFVRITNDPAINMYKKLGYIVNEEIVNYYCNNESALDMRNQKKIASLNMELCYYEKEEQE
LKNKLNNTKDEIKPSNQMVSTDDILQETIRVLAHTNTNFQNSLKKLIEIINTKFTNILEI
NTKNITFCSNYSEEDLKEKCGELYEDIFKEVNAINETLQNIFEHIKDMTLPICNSNVTNN
TITPQENCIEI
>Py17XNL_0201061.1-p1
MATSNANQGIGIINANVGTKENKPEWLLYSQDSYEFNIDEKLKKKFIIDTEKYKKRISSY
NKSGIRNTVIAILLCHRHEYPHLLLLQNLLTQEYYFLGGKYNSWEKPRDVLKKKLQKYIN
KIQDIHFSVNKLNINDHTGNIKNKDEMFDIGEFLGEWWRTQYDSIYLSYLPAHITRPKEC
ARLYQVTISDKCIFHLPPGFTLKAIPLFDLNNCGIAISGLSSILSRFKLSFMVQDQNDNL
S
>Py17XNL_0201062.1-p1
MKRLDCIIFIFWVITSILIYSKEQGNSLEKITEFRQQHRKTLDGRLCSAAFLHDDQTYTD
CANTTSPDGTTGREWCYVEVQLLGKGERDWDYCAGVINYDKIRIDAKRMFEGKSLEADRL
NDRLNSLKMRINSMVNKYDLLCGNKHELINSRINKINDWIKKSSDSINKIEYNSNELENS
KKIIKKIDEDIKKEKENLKKSDEICENVKGYENESITDGLKASYFSNPFFEGMPIISKII
KDINFIYNNKSPSPNLISSYKYSIRYTGYLLAPVSGIYTIIVDTDCSVRILINNKIVIIK
GFNEIIRHINNNNNVNEIKSETNDEDNKFRYKIDNEINNTSKRISSPIELIGGEKNKIII
EISHLSNLKYEKGESSYFKLLWKSSRINEQEIGSNYLYSENFISNSRFSSVDPELFEIGL
LDVNEMAYKNETDWIIENISNKMRYNDLHLLRTFIEPKFDSFSLEVSGNSNLYIASPIDK
EFPLVWINESIIKIQNTNDIIDLLNIKSKEKNKLKIWFIPLKNKTYINFQNKKNIPFLLF
LQKRKILPTICSGEEEILSSPENNNFKECVESSSISKKYNCMSGLNIYHIDKKHNIWKTA
NGSIGEYITIYFKKPVQINKFRFKPQDNILTWPSEILLHFDDTKILVPIFYTSNIEYNTK
KFEHSIITTSVKIEIRDMFVNHLETGGSFELIGNSCNIIDNEYMNHHAIIDVVDCDNTLN
DIPDINPLIYGDKFIVSCPYNCIQNAESSNKNIYGSDFYSLESPICKAAVHSGVCLKNVN
DKDVNNYEKECKFLLLIKELYGSDFIGKLQNNVLSINKHIEEQNEILSFTISQIVSTKMN
NLSSLYYSIPNSYSIVFKNKDDLKIPNKFLVDSGDMFIDYGNFGYGWKRKVDSNISLELK
GNKRNVINNVNFQDVKNKIEPINYFFHNIMYSDGIVFPPASTNEQCVSKLTCESNYWTFK
IYENGNYLIQILIGNIYFDSIQKNFLEVNGISIIKNVELKLNEYYVATKNVQINDNKLIL
TSTCLESQYSCGNSQTTILSIQIIKN
>Py17XNL_0201063.1-p1
MLFSTSRKRYSFEKKETIKDIDFLSYNSIIFPSEQIYANSNLTCTKFPPNLYETSQNINL
KMNMSHENIYDNTGMSSEGYENHPQFYNNDNCSQYQDDQYRMIERPNPNAMHQPLICLNG
NEYVPEMQTGIDPGVLAVSNALFAYNNAFQCIPIKTSPNVFRRRVKGEANSEWSNAFITR
VDPCECTDFEEQFKPYEVTKYYDEGQVKTVFNFDQECPKDNM
>Py17XNL_0201064.1-p1
MLIQKYDEKPKFDIGISPLYLISYPIYNIQCRSILYKYLNVSNDHIKYSQPIHVNNLNIK
TYIIYIINSLQQIYNNEGVTGLYSGLVPMLAHLISKKSIYYFLENIHFYIFRKIRNNKKK
DTIDKKNIAIRESRFLNEKENSNNFIGDKINFNIVKHMIFVKDENYFVKKKKKKDNFYLS
FYHTFYEYLSCIISYPLLNISTKLIIFEDHTKSLLQNLKNIIHFTYVYDGMYGFFRGINN
YLIIQSVDKFLNCFLYKTFSNNCSYDKVLTIKVVLSTCLNTIMAPYIHYSILDRSQSYIP
TLCRNTTFSQFFCNFHWKSHLSNVSVGLAVAGIQLIIIALMPKDTSKNDELVDQEPDEYV
>Py17XNL_0201065.1-p1
MKFVFIFAIIITIFSSKNIKCFNDINSNGKKNVQEQNNNKGDGNTSTQENQNVDEVNSQN
KGNVKEGEIDEMDEEHAKQYNIEIDSEHNNNELFQNDTNYVSDESGKDYIERDPFLFNDE
QMDKMNNKENMHNKPEQEGRNSKTGNDLKKNNSNNKKNSNKKEDDEYNKDLIHFEKEFRE
IDDDSGDNSTIEDIGLNLKNDTDKNVDKLDKNMNKLDKNVNKLDKNMNKLDKNVNKLDKN
VNKLDKNYDQASQNGNVHNKDKRQSKQGINKNNKKKENHDWKRKVNGKEDIPHNHKNEML
LGKEHESIKYFFEILTEIFIIIKLGIMDRYTNYLIPLKNIIIHKTLNKMEFVCTTILWLH
KVGSEQYRDTYGFILIILFILALKYIIKQTTFKIKKKTKNENGVFKNKSNENIYIENLLK
RILYKVERKNTLEFEDNNNINILQHILENTDNILINSNIINKENKTIYTDMTSNINNIGV
FTYVSTQALKKINYKTDVIINELTGGRAHGLGDIPDDNKTDSYKNLTMNEYDEYDMNKMK
ENFVNYNEYDENYVNNKLGYNMIGNHNEFSDIPTSFIKKNNNYPFINENSNMIEANNMAE
ANNMAEANNMIYSQVGEEEMNYNIGTVVNNLGNHIDKNINDNIDGNHIIRNLNSSNKIPG
NQSPYSTEHPGIYDVISNSNKNNTNEYEEDKIHSFHLKNNEEDRQNNSPFISQYLKGNQK
TGLIETNINNSLLNQNDKISNSNNNDSNRNNNDSNRNNNNNNSSSNNGTNNLVNPNEEME
NISAPPYRYSQNVNNNNMRDSKEHINNYSTNFMHNKKSSVPLNENISIRDNIQENSNYLI
QSGESNRESIVPDLNNEEIMTNSNIISNYENRSELVNNNLSNKSDPFLNERENGIKNLEN
ENFVNKQNTFPNHAPPPFSYVTPPQQYTDNISSRNSKHLTQRKERQEIIATKSPFN
>Py17XNL_0201066.1-p1
MFSRIKIHYRYITLRKCINKSNIIGNHIFNICYINFHNTTNHQKNVNEYFDYNEDYKLLK
RLQNDDFHDVLDIKGDQNVLKIKKKYLKLLRAYHPDTYMKEKNEKRKKMKEEIFLQIYTK
YKNFNNQYDMHKTNNFDESIYENDEDKEERLERYKRYAEGKRNDINTKNVEMYILITILL
IFVTVFLICAYLPFNVNPTREELCETAETYEKVQIVPCFYNPVMKRYEYLSSEYFIPPTP
QQLYYFYKNNFPNLEIEEDILNMRRFEIIKLPKNRAKKCRLVYDLKTNELIFLKKKIKKE
L
>Py17XNL_0201067.1-p1
MAKRKYMSKVDGKINIGEKHQAKIPDLVVSEETVQESKNNIIDSASEIVDVSTNLTKRAR
VEEVPKEVEENKTVEIANENETKEEQVVEEKKEETKEEEKEEETKEETKEEEEVKEETKE
ETKEEVKEEETKEEAKEEAKEEAKEAAEEAANEAVNEAAEEVAEEAANEAANEAVADETA
>Py17XNL_0201068.1-p1
MAKKQQDVIEKNELDDNNNMLQTLYGSIFASTITRIVLYPFDTIKVNKQVSINKNNLNSG
SNIYHHSSCSKNLLPTKQSPFLFSFISQFGFKGLYTGFIFSSLTTIPATSFYFCCYEYLK
SLKFNKKINEEKKNNWENSRISNFINYCFLAICSEAISCTIFVPIDTIKERLQAQKYLGL
KEYTNSYHLIKNLIHKEGIPRLYRGYTSTCLTYGLFCGSFFFLQNTGNDLMQTLKIEASD
FNKFSLNLVSSFISGIITSPLEIVRIRLQLQEKDKTFFYYKNSFDGIKNLWKEGQGGFFN
LFKGNLYRCFLVCLIF
>Py17XNL_0201069.1-p1
MMESYIRENKKLTFKNSKGKRLYRHLDISLNNKSLHDNHILELVKILKKNIKALYPNYYC
LNLDLSENHITCAGLKILIKYILTYIEHIGINILKLYKNNIKDEGASLIKQIVYSQKIPM
EELHLSHNFIQDNACKELLLSFVQAKKDINYVYPRYDKFQTSYKHAQQIPVWIRLEYNCI
RNPKEILKDVEDFAKKKRGYKSNLIICSALKSDKRCCPYKCLNSTTWNPPIMHVYMFIHQ
KENIINGKIVKDDKKEYPLSESVDNDKIDDLHCEGKRLDTDTFMNMNINHNDNNINHNTK
DGINCLVNSNKISKRGRNHNIQEDDEEDVEYEEYEDGEDDDDDDDDEDDDDDDDDDDDDD
DEEEDTEEGVNNKSYKKLNSHNKFLKNKNVKDDNKKVLRNNNEVFYGKTENNNKDVENDK
SDETVNNKIKNKKRKKKKKKGKSNTEISDDNKSDINDISDVISKPVEKNRIDNNKVGVNN
VSSHNNNNKNGATNKPNDNNSAPNLTKTLGNIESGLYNNGKNRGDLTQNVSNLPLYIILD
CSAVLEMKELWKDKSFLPFSFPGLLYLYNNKLLKGCNNNNNNNNNKKKGNSTKEFENESS
GFNGSINTNINNGKANDNFICLMCSYVANELKLICEKSEIIRQKMINLKLNIWDKLSEIG
VLEFLSVPKDFKDKKNLFLNSSFLTDDQIRLANEHYDISHETLQMIQFSILWSTYIYKIS
NKEIIIKNSKKEINKADVKKSKKTIFTEVLYLTSSSNIYSFFEYLYGQNINLILPLCITV
NQINKYIQDDHSYIVDLLINEKSADKNLKFDFNKAFFQQFIREKYAKYLQNSKEKEVEKD
EKTKNNKSTKGTTKGGNKNGDKHDEQLFSAENNNAFDGLGNNYDMFDINPDKSFPKGNGN
SGMANMPRTGKDANNNNSNNNNNSNNNNNRNKNNFPHGNVSDKMNDPNLKNMYALDEYKN
GNFQIMSNLDHIEKRDFDINNVMLKGDTHGDGKVGSNNNSDETANNINNNSLENRDNASN
MKGNKLSIYNLLVNAFNGGKKNTKSSGKEKRNNPTTVLGDESGINASSANNTSLNSNIDL
RESINKDNKYIDHQSSMNMRNSENSDTLDISNNNASLLSHLKSGSGMDNSSISTHNIREG
NMKGVNSKSGNNVTNSGNKMNKIEMMNSGKLGNENQRNKSNSPSHSHDSRNNSSLIMNHV
NNKKYNIHKNDIDGKLSIDMLNNSEMELNNLLGTLPKNLNDNLSLYLENKRNNSSGMLPN
ESGISHFNQKFGKLEDDDNNNNNNSNGGQVVMINKEEHQRFVSLKSMLDTYRADVLNTCL
LLEELILNQAMCKYIPTELYNKILKCYERLDMMLTDINNSNGDMGMKRTKDLNSLRSIGN
LETMDYMNLNNMNINNVNLNDMDIKMDENMLYEDFKSYWDMAFSKNKIASQLSTKDLINN
NQKNVLNPSQHQDFHINDVNNSNNNVLNKNGTINNKNNIHINQLFYDQGHGNKISNNNNH
PIGNGGLNSSIKSSIGIMNTSRGSTNMIGNNNISLSEMSNNNNLGNSQMKSQKKKDSSNI
MDTIISDNMNNSIGGCIGNSKSKKNSNDNMNDENNNHLNENMVLNYNNLKNSSIMNKKKF
ISNMNNNGGNNIDLVNFINSANNTIMKGNGMIGNNAAINSSILNGNNNVNMMNAKNSNTN
YPADINSKLAKELNNYNSMNKERNMNHIEESDIKAVNKLLMLNNNNFPNLKVNNNNNDNI
LSDYSTNNATNNIMLNAETFFKKLNLYNDDHNNNVNNKNEGIGCDSNLLSLININRNSKS
SYNVNQKGDNTNLQACNSHSEYDNEPRDNNNFKKQLNNENHLYNMQNKNMRNDINLKYLE
EINSQFNFLPRNIRKENTEHNLMNILNFQNNLENKMQKQID
>Py17XNL_0201070.1-p1
MEKFSWRCIRIVKWKQNVLKREFSKYSSTQKVHNNSGNNNGNNSGNNNGNNSGNNNGNNS
GNNNGNNSGNNNGNDNANPMVKQNIKPFSDTHTYSDIDSNSKQIIERYQNLIKEANKNQE
GGEKAQKKEDRFPQNLVSKYNGQNNGQNKVKDMDKVNDMNKVKDDNTNLTPNKDEKYIIL
KKQITKEFIHKVFLPHVESQIIYHIKTYTPDQIVNIFHIYSYLYYFDKKKEIVDQLLEYL
KYRLDCFSVNNIVLVLEPLYILNKINNIYIYRLIINYINKISDKFNLYNYIGISRIFTKI
LIDLYAQENSTTNTKIVLTNLLKYIRHSKYRKELPLNQKNISHKIFIIQFMNQIIDRIDS
QLHLLSAIELTDMLTVISNYSFKNDYSKYYIPKELAKNNSESIEPQNKDEQTSTLFNESY
THTLTQNNAYFFKENVMYFIIIKEMIKKYDNLTTLHKITNLYSLSKLCIYDDEFIQLIEK
DINNYHYINNIHHKYLALLVWCLFKFKILNKHIDKLKPIIKQNIFNFNAKGLSRLCHSIS
SEKEILHKIANNLINNIPNMTINEFLCYFYSVVYLDLLPFYDSPDGKNYEQDIKKKNYSN
DHRSQVNANQDLGDKNITGTNELQLLNKNDILKKCIDFINDNKKDLGKDEMTKIVLLLKK
KGQGKYLHVLDMLPEEWKGILHLIN
>Py17XNL_0201071.1-p1
MGSIFNYNGGCVLGMSGSQCVAIACDLRLGSNSFTTVSTNFTKIFKINDHIYVGLSGLAT
DIQSLYELLRYRVNLYQIRQETDMNIDCFSNMLSNILYSNRFSPYFVNPIVVGFKVNTHI
DENGNKINVYEPYLNAYDLIGAKCETNDFVVNGVSNEQLYGMCESMYIKDQDENGLFETV
SQCLLSALDRDCLSGWGAEVYVLTPDKIIKKKLKARMD
>Py17XNL_0201072.1-p1
MMCEEIKFEKLKKLINKKIKLDINEEYEKDKTQNEIPFHYIHELSLSDYVDYVLNKDEEY
DCVLFLIDVEIKNNLSMFDRKTYILLELFNNIAKKIILENIFLYNVNDYKKGNTNIYMKN
KLLKPIFFFYVNLNKPHLNPLKHIHMIQNYPEFVYMNEYTLYNHKHYLPIHNIYMLENYI
KKEEKKKHWKKQDVLNDDKIQIELNIENITNYFLKFIYMHNINRYTVNLNKSQEEEEEEE
DNEDKGGMNSYLPDLDKDKNEIYKNVTNIRGNKMANTTNDYKTKYIENNMNDNEETTRVS
IKNLYHKFNKTRNILIENEEESKMYKNNINKNISNNERFLTDVNFNYASNKTQKSINSEH
FFEKNKVYQYDDNKIKKGNKSSNYDQNKNIRNGKINQKTTIMDYFQPNYRYKSDTKCKSQ
LENQSEKNKNQFTTQFQKYKEVNKNGIAMCSNEMRSYDVGENGENGENGENGENGENGEN
CEHGEHGEHGENWEKLDEDRSCDKKKYNIIDERNGNVECNSNSLKHMSIENIKKILRSNK
ADTLKILLCTDNHLGYKENNPIQKKDTFNTFEEILFIAKKLNVDMILNSGDLFHKNKVSE
YTLFKTMSIIRKYCHVHNTKDDERYQNANLNMNHLNVNHLNVNHLNMNHPNMNHLNIQQK
PDISSYSESQMHASEYSTLLNEVTNYRYDFYEGDENVSNTFFECEEKEKSQRCQKNEIKE
MRETERFQSNLDENYDEIKKNIQYKTDNEITNKSYKEEYNKEMKIHPVNEKFEKSIPFYT
IHGNHDYPYSYDYICPLDILNISNLINYIGKNNMEKLIIKPILLNKKGTHISIYAIGWIK
DERLYNYFENKNIKFIIPEDYKNRINILLLHQNRYMRNTNSNNSKNYIKESFIPSFIDLV
IWGHEHNSKPQLEESLFHTFYNLQLGSSVRTSLCINEYGDKYIGLLEVKNERFRFLKINL
ETVRPFELKEIKLANYDLNFNDEYVLKQFLHDQTNLILDKIRKQLLNKIKNYYLFKKIFF
PSLFEKEKNDKINSGTINLEEENIILSITDKCVNDFFAKLQNDDFYSTSFIHLAFFSEEY
DTFNLLKIKKNVYNKPLIKIKIEYNEINIINTQLFGCEFIDKITNPSEFLSFYKKKTKLK
DLQDNETYTNGSNNNNDKIDAEDKENMNMEYINEYNKVFDILFDYCDIKNDLLILNQKII
MDTIQNVIINTNPSFGSDGNVNSNYNSLEIMAEKISDEKIKTIMNKLKDIPVDHITNDYI
ETVGKSINSTISEMNK
>Py17XNL_0201073.1-p1
MVDKKKGINNGSSTGVINNINGKIKNEFIFMYLIAAGGFSCVYKIKKKKSNKFYALKKIK
FSANESNYEKKVLLNLREIECLRKLKNHPNIVSMNDFWLEVVQTLSKSKREKRGRRKQQQ
REQRRDKRREKRQQKRREKKKEQNTNTKKRVLITLSDHKKKKLKHLSCSENTLNISNITN
NERNVLKKDNWKNLILIKNFKKEKYNYNFNPQIELNKYNIMCLWKIFNQMCVCKNEKKNI
ESLLPEQLIKNFKNFLFEKYILAIYDDCSCLNNKKNKIFIFFNNNLGNILHYLCWSYLEK
NGKEKKDDDLFKLLKYVSDNIIKDNTNLYNIILAFGHSLIELSRFPSNELENVTLNMCIP
SNENCELSEYISDITKMNKMEIYKNKNILEKLIFKINCNNFDVYKMWANFKNDIIYEGKG
IYKKHRKINFKRKIIKKKNIWIKEKKAKDLKNTIGNKCVKKINIYHEKPISLFVYKRQKH
HKLWRKHYNNKQIWRYYLNKNEDSKKHILFSKFCRVMKTQMNKFKEEKLEKKKKAITHVK
VNYDDFEQGISSFNIQICNSKNQLINQLINQVKEEYKQLFIPLNLYKLTYENEEIKNENI
LRYNEHNYLYGLKNDNKKDNIYNTICFLNFCIWGRREINEYVIISKKRQICQNSRNYQSK
KKCYIKRHNQKTYFFENIIFYHYIIMLLLDIEKYKYKFVTPFQYNLYRKLLKISKRIILM
LHRIETNIICIFLLKHFEDYFIRRGIHIVQDKSDRSKKCDKIGINKMVKIWKSMIAISLI
FGKKMYKKKKNIFNFFIELFLNNIQINIFKKIEILYLIIYFYNHFEKSKQFDIEGIYDIL
YVWLSLINLFCDDKGKCIKIISKVFAKLNKKLYYVYWGKLYIIMNWATIVETIFIRNVLS
INREGNYYWVIFVLKMINYFFNVVYTFTRKIDIFFTKVMIKYCTHIASTISTNNVSKNSY
NDIFNNIFMLNFMSYIIYNSYFENDKKSYDIYTKCAILFIYCFIIQANYFDTLFNIRSLE
DNEIVNNLSPSYNDSYKYILLFYERLGRVIKNSNNTKICKYMWKKFINIWNNNIGIRDKN
IISCLTTSRHVYFNILINFMKKYCLDNILHIKNGKNKMNFPIVLTSKNNLKKWKKWKKWK
KRKNHKLTENPKKVKKEILIKKKNRNNNKNNKKNKKKLKETHFIYNIKKVLFKKLANINI
ETILYEQNGKCYILVFGSVVKKKNGQIKVKDTKIVRDINIIRDYRIYFYNYLEYFYKNNA
HISNNRNFIHSRKWSYNNKNTVKQFCPYFDKIKDEKRKDIVSLYGNKILVKQNFSKIGNK
IKNKKNNLCKKKTRKQKDIYNSNYWREKKENELLNENVNIIKKYKSEKIKKKELEKFFDN
IVYSSENDDFKIIFENATNSNPCSTVDLANQNELSTKRNNINKKLNFFKHKKNHKNNKNN
KNLKNHKNYKNLKNYKNYKNHKNHKNIFFKSVNNANRFFVTNVEPNPIMSNNHQITDSND
IYNNFSIQKKYEYNYKNCDNIYNTKDCDENDTSYISFLVNEHKEQFLSHRNKELYKNMVG
MERGDILYRDNDCKMKDALYCLHDQCDNSMIETCRTNEFIKKCTKIKKEKMDKINKMMNE
VDQHISLETVKYKCSFKKNDKNLIQNKKKIIIRKICQINKAFYFKYNKINDKKRIYFDSV
LCKSERHKIYKKRNEDIKVTLLKTLKGKSNEYVLTTYLTEIYSDNINGQFEKGKKKINSN
EIIYQKTFDMYCIENGEEVYEEQERVKKKKKNKKNINEMIKMDTIRTDFEDSFTNSYNKK
CDILKMPSNIKNNNEKKERDIKRPFLIINKKKHENNIKNFYNLFKLDKNNVNSKPKTNPY
YETVFHDNEDNIFYCLYKYVQQQMYKYCNCDIDKYTSNCIEKNVNRWEWCGFKKENENYD
KIKTEINNNSFYNCRNTHNICNNYNSVYQLQFRKLGKVCKEKNFEEKKKIIKIEFRKNGN
NFKLPSLLCILKWDNFFKPHFIIRCDNFLHTYNIYFDFFLLLMNLFHKREGNNMYRFNSN
KTIIYNPYLSHQVDMVTRYFISNVHKINNKLPIHFVNDILDIYSYNRFLNVSNKCSFKNC
GNDDNNNDQRCKTYHFTNHAILNTEKVKLSKKRRIGWDGQKQRKRKGVINTLNEENENIF
CKNKEKKEEDYKKIDTKICQYNEKIPASNIDNEKNKQNFIKNKKYKFNLYIRMEYCKDTI
ENYINRRTRINIKRNIEIINMIIMGLNYIHNNNIMHRDLKPSNIFISNNDIVKIGDFGLA
SYDYLDDHKINTTKEEEIQNDIIIINKNCDNKKKHFSNYNSVFPLENCQISDVHNTKSDC
NESNLFKSNKFVIQNKNRSLRSCKRIFQWWSTIDELNIFCKNKRRLTKFKSGSNTTHIRK
DTLNENRIARHANICRNLSFSQNREHINRNKMKKCNIIKNHIIKSNISEKMNISMNVLLS
CTKTKRYFSDEDKLVETRKKCSKNSGEGNSNICDTKKKKKNDVGAKTDKNKIATQKKKNK
KEHKKEHKKEHKKEHKNPIRRRSTNSSISSAIVVKRNAYCRLEIEKYLLSKSFQNCRSNK
KKKYINIKTIKNKFCSASNKNFGAKWMRIYRKGLHHDDIQEKSADQRTEKMGGCNKTVAS
DFSSNLKNIKESINHTLGIGTKLYSAPEQLEGNKYTKAVDIFSLGLIIIDLFIKTETNME
RTQILCNARERILPDLLIKKHPNVANLCKKMLSLDYKSRPTSAQLYNKIISTGDIFLPDK
CP
>Py17XNL_0201074.1-p1
MFFRKIGEFISKIKHYSLNTFSNCLYKYAGFVYDRPYTIIFFSLLGCGLLSTGFYYKENE
KDVFKLYSIANAYTYDNGKMINDFFHRNRNAIILVESNFNLLQEHILTELKKFEDNIFDI
QVDCSEILECKIDDNIDVEQTEVAKKVFDKFNKNIDPNANYDWKPSLSSLNLKFSLNNLL
PFKKKKKNNTDAGSGSDAGTDTDTDADTNDDDYDDDDDYDEDDEEDEEENNINEDVEYTD
LRTKLKNGIDFLYDKIGILKKLFTSHKGKKKIIIPQEEKVAPTFEEFENDVFYPPYYIPP
LLVKNDRCILKNVFKDKKLDVNLRTASESVKKEIKFKLNDLCQKKYGQCEKSSIFLYYEN
GNAKIGDPIKVDNLNFYVNRKSYKGMVLKSILGNPKYTQNGSNYVINYTNSLVTILNLHN
SHTYEPYVLAFEKKLIDYVRNYNINHVINNDEETNDGNPGYVRFHVFAERSFEDEVDRIS
KLDKLTMLLFLIGIFFIFIYVLFNNVTSVLYRSKPLCAIVGIFCGFLGYLAGSGFLFFIG
VKAVPPAETVPFLVIGVCVDDVFVIINSYSLLFMIKDDRKRIQMCLRDSAVAITVTTLTN
VIAFLISAVSPFYAIYSFSLFTTSALFFSYILVITILVSILCIEARLEKEKKNIFSPIIS
LVSSCFCKDSRNKINNSVSNNNELSLDILTEEEQEKACAEYESLSIYQWIHNLYLFEESI
NNKKNKPSSKSKNKDDQCTIVDVAPGGRDLKGCKQTSKHRGNYKDTSKCITNSDNNSKKN
TQGSTSKVYPSNPNQNKQKPEHDKSNIYSHYNIKGDINIRDNNINASVGDGHIESSGRTI
EDDNTKINNNYPSQNDLEKDLRSIEVNSSSSVLQISNDISSSCLNNSNATQNFKDDENDC
SKSGHNKDVYNNNEEGNRNKTKDCENKKIYMLSSHDNVLFYKYIYKEPKGNIGKCFRKLI
KNYYIPFLSSRIGKTIVYLLFTFIIILSIYGCTFIKKGIRYVKAFPSDSYIRMFIEQRAI
HFPNLGDVIEVYYFDKNFINKYRKLRKQYFNDDISNSYLSFSFSNNVDEDEEEEEEPLDV
EPANTNIKWEKTAIHEKLKQVHEKLDKQDFIAGISNGFNFFVNNNSKQLENEDPEVFYNT
FVNWVKYDYTGNMFKDDFIFLNKKLVAWRFKYVQKNTDDSEYSSLWLKKCNEIAKIEDEN
IQLLCFHISSIFYETDEIIMDITLKTMGITIFTILFVTAYIVEGFSSCFIIALIILLIDL
SIFGFMCLCGITVNIISMVILVLSIGFSIDHTSHIVQAFTHSVGRTRNEKMKESLYLMMG
PVLHSGLSTWCIISTLFFSNKDFTVIFFQTLSLVLFFSVIYSSMFLPVLLSSIGPL
>Py17XNL_0201075.1-p1
MYRRYIWSSIFRDVNYRFKKLYHSFYYAQSHIKYVMLILFPGVIWSTRYRADTKLGYFFY
INDEKLYPRINDDNNNNDNYIDKYMNYTKKLVNNQKWVNGTKFYLNDDITVQDAKKIIYK
NEENIPKNIKLGCKGRMMDDNDNLALAVRAFCKRDPKIIIWEDEHAQFV
>Py17XNL_0201076.1-p1
MYRGNKIRVGTLNIFNKFYYNTTKRVLSSSFEYVNNTDRRNLLYNYLLNNSLDIICLQEV
DSFMINNINVKFRDFGFAFDFPSNYITPSANSNNCCIIYKKNFKLLSKKNFDLNESVQKY
FAKYSSESQCEIQDAFLIELKKRQSLATMIILELASNTFIGICNCHIHWNPSYPDIKLFH
TYLIIKEFYEFIENNFPDFPLIPLLLVGDFNSTPFLKSDKNLKGPSIFSGVYELVTTGRL
SKSHEHHPAVLRKNTKLEIYPDLVVDPFKSIFNDLNGKEPLFTNKTKSFSGCIDYIFYKG
LVPLSAQIVPNDIEHIESLPTPKYPSDHALLISDIFIV
>Py17XNL_0201077.1-p1
MIWCKVNNVRTLNCFIFFKRYYLASRRKNELKCGGNNKLQNKVGNNKLQNKVGNVCYWGN
KKRRNEIINMGTSTYKKSIFYEEIIEKKNAENNMNILKIIKDSTIENLSVYDCTLFLNFL
IKNKKNKELKPEIKNVNKIKLTSTLYKESIAKILKNIISMETKYILYFFNKFSDLRDINS
LEYLFFNIYNYHLHKLSLYHFVEIFYNIVILNCTFQKNKEKLNKFMEYIIINTINENKNI
KNYEKKIKNKINIQIQWDSKKPIHIKSFNKKTKEGIATNILKNKCISINGYSYIIDENTK
GRYKRDKEKQSIDIPKYNKTNNMNDLIQPQFNLSSLSNVMIYKLIYSLAKINMNNNLVKE
LFILLIPYLRYRIQNKNYIYSRERNEMLIKIIWSYAFLHIRDINLFVDFSICIQKIIFDT
KLEYLKIVKSIYENLLIFDELLLDMLDDRINEIEKNSPEQFSHPRKKQFKKKKKKIEITD
DIKFNPKKGRK
>Py17XNL_0201078.1-p1
MNRKNQNMIRSANNRNKRNELNDEQKLEIKEAFDLFDTNGTGRIDAKELKVAMRALGFEP
KKEDIRKIISDVDKDGSGTIDFNDFLDIMTIKMSERDPKEEILKAFRLFDDDETGKISFK
NLKRVAKELGENITDEEIQEMIDEADRDGDGEINEEEFMRIMKKTNLF
>Py17XNL_0201079.1-p1
MNIIWGVLSYIFFNYYIFKGCYYFVYSLKIYNFQKDKIIKQKGINLDDRPLYRNGKFVCT
QNNIKDNKLCKKKEEKKKKKFQFIYTNFKSNKKDENISQKNIIFPLLNYFIKSTNDTNKR
CCIKSIYNDEKNEEYINVNNLDKIKKYEKNINKKNIHSIFLCGGIGKRTKLASRKQFLHL
DNIPLFIYSFNLFIKCNYIKSISLVCDSTFFPHVIKSINKYNSLLLKKKIKNNFLKTIND
HILEKKNNLTEINTEHGQDPNISLNLDKIKDEQNEVLTEHNEVQTEQNEVLTEQNEVQTE
QNEVLTEQNEVQTEQNEAHILNYIKENKYIIYDNEKNKCIFDMEEILNNLKEKNVNKKKY
KIKPKDIDTNRYKLITIVDSGNERIDSFLNALKFLNIYENNQEYIYNVLENYWKNNPHLN
SKFNIEFGYNCSLKGDKLKKKKKKNDQDGNGNGEDENDGDANYKNVEDESLGKKKKKKKY
ITDILIHDGARPFLSEFDFFNLVYQSSLGKNVILGTKATDTIKLLKNNKKEKDEYTSIKK
NIDRKIIFQAQTPQIFESKTLLNILQYFISPSNYITTNSNKSVNKNKQLKNTSQFTDTSS
IVQYFTKNKITILQATFPNFKITNPTDVFQSVFFMKYIYNNNASNDIYRSLFKDEYINSD
SSYILTNQFNNFFFYNSLNKKQKILYQRFYYRHLSNDALRQI
>Py17XNL_0201080.1-p1
MDHYISNINNDGKYETNQNSNANKVFNFKLVLLGDTSVGKSCIVVRFAKNEFYEYQESTI
GAAFMTQLIDIGECTIKFEIWDTAGQERYRSLAPMYYRGAAAAVIVYDITNKKSFEGAKG
WIHELKSVHSNDIVIALAGNKCDLEKNRVIDKELAESFANSNNILFIETSAKTGTNVNDL
FLKIAKKLPRNKKDKDTFGGIQINNTEEASKKCC
>Py17XNL_0201080.2-p2
MDHYISNINNDGKYETNQNSNANKVFNFKLVLLGDTSVGKSCIVVRFAKNEFYEYQESTI
GAAFMTQLIDIGECTIKFEIWDTAGQERYRSLAPMGAAAAVIVYDITNKKSFEGAKGWIH
ELKSVHSNDIVIALAGNKCDLEKNRVIDKELAESFANSNNILFIETSAKTGTNVNDLFLK
IAKKLPRNKKDKDTFGGIQINNTEEASKKCC
>Py17XNL_0201081.1-p1
MNPELSSLEPIEETDRLTKDDLYSQKNTNCEFKKLTKNIENEENEENEENEENEEKLCEE
FGTTMDDIDMDETKMCKTILNNKKSNNSEINDMNANNMNANNRLETVIKIQEVEKKYDDI
INLYDENSSHKIDNEELYHSDDNSLKETKLSNNIIASLANNSIENKQDSPKMACENNMNI
ETCGQNCKNTDQPAIASETKCESSYADNKNVDKISDKNCDKNCDINCDKNCDKNCDINCD
KNCDKNCDINCDKSVDKSVDRNNQSITKKYSNNNNCIQNGEQKEYRKNVNYKMTNWEKEN
EKIKELYKNDKNTNIIIYKRMYQSYIFLKKEYNELINENRKKFGINKKLKYELDNLKNYN
YYSNYFLNHDSENILEDLASGISNIFKWIDIENKIGQKNYDNAINVFKNGNYNIQNNLQN
YDDSENSEKKQKDISNKCNLNDKPYKKLPNEEYNKINGIENFENFEKYENQVIFNNEIVK
KETKGNIFKTDPVELKNKKDFSMDIEEIKKNGMLKLDLIKSTIINNFIPSYIYNDLNNES
STNLISKKSETEVESPQNEKINNINVTLTDNVNYSNTEKKDDNNDSNSNSNSVNLINGEH
LNLLNPEYIVGNLSNIINNFRNNKNIKDTNNVDEINEKESPSNVINENNSKIEKCENNSK
IEKCEKNSCNFANIVNDNKIRKKSFLWEKENILKKKNIKYAKHIPLKNEKDGQYFFKNTN
KIDNFVVTNNINNENIIDYLKVKLYMKNKNKRIGKVGTKFVGNIHGEDKQNIEYENKNSL
NSFKNCDKKKQNPNNTINGKPSYYKGRIQFDRKNIIHDKNLNKINIQKDSIFHISNFKEN
KYIPINLNALFLGDDKKKNNLDSELSINNLKKNMRFILKKKNNKKKNNSQISNISNTELD
NHMNNSDFEKNEISKTIIKKLNISEKEIKNENKLYYFKNNKENVDKSKHFFKKYITKNQK
RKFIFNILNKRILKNKSKNKKIGIYQIEENINYTNFCQIFNCFIKSTNNYPNSKHTYQLV
KKKKKVITNQDCDINTKKRLTYFCLFKRRLKGGVKNGQAENGQVKNGQAENCQVKNGQAE
NGQGENCDGVEKPNLEKNSDNEKNVILSKFNEDPVFDIDDDMLEKYIFKETEEVRSDVLI
EFKEALTKHIQSLNILDKKINKIECKSDNEDIIIIGVKIYLYDTYTLLFVYALNSIEYSV
KKWIQNNIDKLKLYIKKYNSNVLNFFKTHSINMFSFFCIFLNIIENYIHQFPFYFSISFD
DLTLNCNMKYFIVFNIFLYFYKTNKYNIEDNIYSHVSYQKKNQFLKLNLTNLSNDIEITN
QGKRILYDLSRRRRNKKRRNKRRGKKRRGFGRLWRKKNKNKNARRNKRKNRKEARRRKRE
LKRAERKRKKKQKKQMKREKKERRKKQKQEREREREREQNRVEPNELKNTEPILNNQTGN
QIGNQAVNQTGNNNNSLDSKLTNNEATENEEEEEEDNVNEYNDDIKEDGRNKKSNYSPQN
YEQTNIPKSINSPYYKEIDSNIKIVNIAKLEHESKHEIVDKIKKALESDQAKHMDEKRKH
HKKKKVGKKAKNKKINKNVNKKYHKAFTFSGGINSAHRRKQHLYELEEKKLRINKTIKEG
YKNSPIIVAVHGPKGVGKSTLIKSIIKYYVGININEINKPISIFTKNLKRYTFIEINDDI
LHMIDIAKIADICLLVIDGNFGFELETLEFTSILNTHGMPKVIGVVTNMDKFKDNKSIRK
RKKKINKRFSEEMVEGSKIFFLSGIQNNKYNKTEIRNLCKFLSVMKRPLISWREQHGYIL
GLKLDIEDSEFCKSEHKSGLLKDEDNFVDSEDIQLGKFLNKCDDDISVYVEGYIYGSKMY
KNQNVHIPNIGDVQIKNIKLLDDPFKLNQEKKTPSIYAPMSDVGNLSFDFDNMYIHIPNS
KINFTKPEIIQKEEKNDPHMGEQNNHRTGEEQTGDTDKSGDTGDDADDTDKSGDTDESGD
TGDDADDTDKSGDTDEDGDSDGSGDSEDENAKYLTDSIRMVRELQDCKYVFSKNQEEDNI
KLFDTNESEIKGGTEERRKAPSNVYISEKQKKKKMAENYINERSREYNNLQSILYEKKNK
EEDYNYISNINMSDNEHGENDENDENYNDFYKKYALQNDENYNDFCTKYALQNDENVESD
YSENEEMGPYSNIANLIAYENKINIDVFLYNNNYINRINNSLYFKGDIINIINIEKRKII
NQNTNSDISIQDINMHIVKNIISNETSNLDKNQENIYSYIHPNNYFFNDIDSFNLVKDDV
FIFNNLSIFIGDIAQDQLVDNFFLKYDELYSSYFVKSEDEQNDEMDEKNEKMDDEMNEKV
DDEMNDKSEAKGVRPIEENLKLAKEKKEKEKAKFLETEEIGIISNAYGTSVNIGEYVKIE
IIIKRSKLEILKNNIIICGGLQRYEEKNSIIHCRIKKHRWFPKVMRSNDPLIFSVGWRRY
QSIPIYSINERNNVRIRFLKYTTEHMHCNCTFYGPLAGVNSGILAIYNYKKIPFYRICIN
GIILETNNNINIMKKLKLIGEPYKIFKNTAFVKNMFNTDLEVCKFINCPVITPSGIKGLI
KNKINDKGDFRCTFSDQIKKSDIVILKLYVNVSIKKYYNYDIENKIKSINELRYIYNIYV
NHSSGYKQIPFRHFYHNKIYVKPQLLKQLPFKSKPKLFKKIDHENQTQINNKKNDSINFK
ALENPKLAAKWYQMLHSIKKNIILKRKEKSKLSYHKKLKTKIKIQEEKDKVVKQRKKNSY
IKNRKVK
>Py17XNL_0201082.1-p1
MNSENLSTLLLEGINLIFEKWTVLRLAVTNNWGGTSSEEKKKKLIEYVHNYVLSNTTPKD
KLCDYLRDEVNTLFNVDLDDDSDIEVSDLILDLYKDLKNNNLEIIEKIRNIQESDLNSCR
EHNLIQEANIDEEEDSASEYSDENDSNEAYSDSYQSEDMQ
>Py17XNL_0201083.1-p1
MENILKYAHIYNVEDVLRAVKVDENRGLSENEIRKRIMQYGFNELEVEKKKGILELILNQ
FDDLLVKILLLAAFVSFALTLLDMKDNEVALCDFIEPVVILMILILNAAVGVWQECNAEK
SLEALKQLQPTKAKVLRDGKWEIIDSKYLTVGDIIELSVGNKTPADARIVKIFSTSIKAE
QSMLTGESCSVDKYVEKLDESLKNCEIQLKKNILFSSTAIVAGRCTAVVIKIGMNTEIGN
IQHAVIESNNEETDTPLQIKIDSFGKQLSKIIFIICVTVWIINFKHFSDPIHESFLYGCL
YYFKISVALAVAAIPEGLPAVITTCLALGTRRMVKKNAIVRKLQSVETLGCTTVICSDKT
GTLTTNQMTATVFHIFRESNTLKEYQLCQRGDTFFFYETNQDDENDSFFNKLKESPNNES
SYKKKISKNIIDDDDDDTDYEREPLINMKSNVNTIISRGSKIIDDKINKYIYSDFDYHFY
MCLCNCNEASILCNVNNKIVKTFGDSTELALLHFVHNFNILPNNTKNNKISMEYEKINNI
TKQNSDLNGGHDSSTYKKNKISDKKSEPTFPSKCVSAWRNECTIMRIIEFTRERKLMSVV
VENSKNEYILYCKGAPENIINRCKYYMSKNDIRPLTDSLKNEILNKIKNMGKRALRTLSF
AYKKVKSNDINIKNSEDYYKLEHDLIYIGGLGIIDPPRKYVGKAISLCHLAGIRVFMITG
DNIDTAKAIAKEINILNHDDTDKYSCCFNGREFEDLPLEKQKYILKNYQQIVFCRTEPKH
KKNIVKILKDLGETVAMTGDGVNDAPALKSADIGIAMGINGTQVAKEASDIILADDNFNT
IVEAIKEGRCIYNNMKAFIRYLISSNIGEVASIFITAILGIPDSLAPVQLLWVNLVTDGL
PATALGFNPPEHDVMKCKPRHRNDNLINGLTLLRYIVIGTYVGIATVSIFIYWYMFYPDM
DNHTLINFYQLSHYNQCKTWSNFNVNKVYDMSEDLCSYFSAGKVKASTLSLSVLVLIEMF
NALNALSEYNSLFVLPPWRNMYLVLATIGSLFLHCLIIYFPPLADFHNNYDSMGYENEVT
KKIVWKILNNMNDQNDLTLERIQQTRNKIVKYFSEAELLFKYYDVGRLGEVDINLFPKMA
RTLKQIYDWNDVKKFEKEMKIKKINKMTLPIFLTLLKRKLFQVIDFEETFQKHFNILDME
KKKKINIEKLKNFVGSIGDKISSENFDFFIKYNMENNDKIVKDNIIFNQNNNPTDIPFDV
YKEVLTFYKSF
>Py17XNL_0201084.1-p1
MNEMPICLFIACSTGDNTSREYIYTILKNRLLGSHVCIDTNILDVPTNLKFCTFDDLLKC
ADDLQKYDSYAYGCLKKIEKIAKEYDENIELKIIYQRQHINIDQYIRRFSWDDAKYPRNR
SLIDTIDVIINNITKLSDEIQIKSNVLNDLKEKKKLYISKHDTNNFIHKNLNEILTPQIV
SESDFMETEYITTVIAYVPKDLINEWVNNYEKFSQYVVPRSTKQFNNLIDKDGNTLWKVF
VFKKFVNNFIENAKNKNFIVKPFKYDESHYNNIMESRTKIETEVIRQETFLRRMCLAAFS
DVFIAFIHINILRVFCESVLRFGVPPNFASFSIRINGESKEKKVRKKLYDIFSTTDSIGK
NYAKRSDENDEEIYPYVSVSFKI
>Py17XNL_0201085.1-p1
MLQKYYQSEERDGFVRIHYFKKIETEKISKSLLELENMFQIEDIFLDMYINEKEKNNFDF
YINNILDDFTNNNNLEKWINIDISNIYNYIIYDNKYFNDIITDKKGYLILKLKYTNENKI
ITSYFKVNCRNAQWDNEKKVWHIPLFYIFEISKLTIFLGGTVSDIVLYYLCKLFHHFSSI
KNVHNNSGNNKPTNLDQGKIENGDKIGKNQDLKNDENNGNNEKKQDINKKITSPNENIKE
NKSVTQNNNNDKKIEEKEEYNFETFVKKNKTQFIKYIKNVNIFKIEHIIINNVVKSDTLN
IKILPYNEQVIKKIKETNLFHWDKEQNIWLVKKKFFKTFYVNVIKFFEYKICSYYDFFKF
SKQKLVDGDLGKINMNSSGEQKEIIKKRNYDNTSQEIVNKKKKTNDKMCKLKVYYENTDS
SYSDELQPNVDASYYEGRELVNTIKLVGAANNYYKEIIYNKLNKIKKLKPPNYAYDPKGC
MTKSGAGTKGIEIYDMPSDINEWNKISFCIVPNDYKKNLDLYDPAILCSLVSDVYMLKEN
ALDIILKKYNKWPEYSDVFWNNICAENEFIVNNKSFNTRQKLAHDRLFNKQYFYIFNIDS
IKQSNYYDPLFLCKTLIKLGEGVLVSDPIDADYVIIHNSEDSNAISFYTCLQETYKNQKK
KKKKLPLFVTPNFIYDCILNYSVSYPSKSKNHFCF
>Py17XNL_0201086.1-p1
MVCFICVPVEFHVSPKFSKIENAAQLVSLKFPGNIIYVNEENAEKYNKDILKYFNNNILG
FDTEFMINFDENCNNYEYLSKNRKKKAIEEISNIILNKETNKRITNLISDQVCIKKSKNT
NFNNKYVEISNENTDYNVDTYINATKKGCTVKDKFKSIQTNGYIDKSRKIIENKKLCLIQ
LCSNDICFVFNINNLNGEIPLSVKTVLENKKIIKVCHDIKNDQDMFLSKNIKINNVFDLY
NYSIDNYIYPPSLQNLVKKYLKKHLDKEYRLSNWLCKNLNEEQIMYAANDSYASREVYIS
LEKQNKIDQSFFINLNNENCYVKHNEVNKICLNENPEYEKLSSKNKIVQNDINHEMINYK
NNAIFNKSLQNEKASQCLQLEKTFDDKTKNESGKIGEAPKESDQLCEAPKESDQLCEAPK
ESGQLCEAQKGYGYIEKDKLYIINNLKNKIKVTCSKINNISFVEEMHYSNGSYKIILGLK
NVENNSYLIKLHSWNYDHEIKCCNEILSYIQNMTTI
>Py17XNL_0201087.1-p1
MPGDNNCFYNINLSIHKIFNPRYSAPNKINDENKPANKKRRCTVSYINERNVIQKYNNDY
LNYNFNNSITKRRKCSPNLAYPNKKYSPLLNRRELRNSVNQSIKKSEVLRSIVSETIEKK
KTEKSGNKDNENFFNINKKAYYLSRYSEDNNSNGIENVKDKKNIKLYLSGNNKVGSTVNL
NESFIMSNLAQSENCFRNKNMDSLNTFRENIPIYVNSQSTFSSFNFDRDIENKYVKKILQ
DNCQTVDNEQFKQNEKHNMMQNSCRIKNKYSYITDMNHIEKQELEDDNNEKIKKNKYILM
NNNNNRNIISNNHNDKPNRNTITNSLKRRHSIQFEKEHEKYNYSDSIYVNKRFKENDKND
KNDKNCKSSTRRHSDVINSNSINSIYMNNMRNSVNFQNNMDLNMARQYNTSNNSHNFKNI
DVNKNAKDQNEEKPWFKNCFLKNDGIFDNHQGIRKKKVDSANSNGHDGTNLKNDAEYLFS
TEFFKDVYSNIQRKGELNFIDELLEKDSEYYISKSKLNKIVENAKNKETKYHYIDRLFLY
RHAKHVVGDKEYEAYKNKCRSKQKYLDVPFPNLSEIMNLHPISDLDEIDDSDEFYGAEVK
LLEDFYSKPPKTKQHNKICKFFDKKNDFENKIIIKKRHPINKPNNDLYVLGTREKLINLM
NKFKREKDSFFEKILDAPDFSKLLEPVHSVNESFLLSHQLFNLQHAAQFGPVVYLIKTED
EKYIYRAIEVSKLYEDKVKSILDNKKHNSDNKERNDGYDCYSNERYPFLHELDVKYYLKI
PMSTGWNHFCYLKNQHNVLFFRRLKNPSAIQ
>Py17XNL_0201088.1-p1
MHNLREKEAKNNKNKEDLNGLYHTPNSENHLKTNKEKQLHSSSNNYKYIRDNQNNLVDYL
SYNNYIFSNCNGNYNSRKTYYNKNLNNRYHKMYYNNGNEHDYMGRNKNYNNNNNIIKDGI
GYEKFNRRNYQNNNNCYYNNVDNNNEHKTMANGLLPPKHKNELDKCQINTTAENELNNKK
FKDIDKKNSHQNIVKKGNNRTRKNNFISLVPPQNNDNDCNVENQIIPPENENTFIEKKKK
NYGRYKNNCKNSYSYNSNNNKGHIYFNESYNIPENYNYTRYNNNAGNDSFSYRNNHVNTG
HTKSRNTTSNYNNVPDIIGKNGASKSENIKCDTPSNIKFNGNNNGNFYNTTNNINDYNLC
INGYNNTKNSFDLFVPSKKNSVEYNYNSKKNMSNGVGANSEICCDKDKSMGFDLNKNNVS
CQNKEQNNNIEKNAKNNMTTQKEPIWNTSAYQKDKINIQKSGECVKEKPITIAKLDENVA
KEIQANNGNNDGNNGNNNGNNNDGNNGGNNGNNNDGNNGGNNDGNNGGNNDGNNGNNARM
NINNGYQYPDANHEENGKYNNGNNSKFVFNKNNYGKKNTSIKYYSNAYNFNYRNNANTRY
SRRKHISYDNNDGNYNGNYYYKKLDIDCKIKEACKDSNDRENYNIELSCIDEKNKKSESN
KVDIKLVVENGDTNILDDNACNSKLKDNEFVINEKNEKISKNQNTESYNSSNNNDKQNNV
NAINDHGEHENEKEESIKINNLPQSTKNIECQLEKIPKNAPILVKNYLDYSIYNKKNNEE
ENSNQNISLIDMVDNLCVSTLKNNNNSLYNSNKRKNSKFSKNKMDITKMKNISLNTNKKQ
IEMNHIKNDTLNIPENKYNDNDVLFLEKNDDTNSEQGIFTIFSDLGNDYTVFDIKKESTQ
STVMICSSDGKGALNKTEESFIQFGYVGNENMNNFFNKSASINNRNISIDSKKTGCIQNE
TLDCYKSELPYFKENNAFCKGDKKNTTSYTNKSRCSLAKSGDNFIEMKKKEVICANEKKR
KNRKKRKNILKNVKNITSNNEPKSSKINKALSFPENYQETEMRDNNVGENDICNDKKIIQ
KQRVIHNRSQSENIYNCKDNYIKNLEVSMTKPHMRNFMQSVNTEKFKSVLNKYIYNCDSN
INDEETLFSCDNTTIGNDESEKKILDKYVHKEIGQTELKISLPHVVTYSSSLNNNLENQK
ERLYGYNVKSDKCALNYEDSNKSNVAHVVNTESHFDNPNKNYEKKSVDNDIHNIINKNIS
LKKTENLINHTFYNFNGEFNFDYNIKTHNTFLCIYNERQNIEEPNYKINNKNNINEKDNT
HFGLAPIFSDAKTKHTLLKMKESPNVIDGKGYEENDKISHLKYNKNRKNYNYESQKCHSK
NNLKINCDRNTSNGKKVRNNRNNSINFMVGDLNDSHHQKKLNSKKLNISYNEKGDLKNYL
AIESESIGKNKVYINNTDINRVNNVYIENQENKKNMNVNNNIYLKNNQNNSNTNNLNYYN
NIGVEFNANRYYNKFNNNHVVNSNTNVNKNWEGKYSNHHIGAASFAGEILKTHNFDTHKE
INNEINNEDNGIYIPPYGGNGGNNNFCNNYNFNSSNNFGNCDNYTNVSYNCNTTPYNYKS
YNYSVEGNNNCKNMNSRYHEVNKNIYNYSGNANRKYLNNINRNGDKENSGYFFNNTKYSG
INNYENVANTSSFIDNDNYINHNKSNNNGSGANFNRNSRGNGNSDDLSTPDFVKSCGKNG
NDMNCIAKYSGKGNSTNYDHENYTKNWNGTFNYRNNYKMKTNYRFDNNYMDTRRKNSPNN
IKKNVKKIWNNQKNADESEEKYQVVKKYNIYNSFTNPGSNKDDSTMLSYGHTEMSALPKH
NISINEKKNNNNNNNNNNNNNNNNNNNNNNNNNNNKDINDNRTVKIFRETKNDIGKHTIV
EEHGKGMTIFNTKNNNSNNNENRKISYNKHRDEQNCYNSNENELNKVKQDVGSNFDKTVV
NDMMNKAEDDENNFKERNKKDVKKIINTVKNDNKVNETYNRNRKFGGVINNNYKKILIKK
NKLDGENSNNITINEEDNKLLIYKNNKEDCTNKKVGIDSGDVGSWQCYRNDNVNPNNSSQ
VSVKKSNKGYSLYNKTYFKQNAKKNENILFNNGSYATSSGKNCSPLSKNNKSNNNNFNFL
KKKKNDNVIILDEEKQKVDAGCSGNVVDQKKVPNVGMKDNGSYLNENTLCNNKLTIYPDK
SSKDSINGYANNIEIHSVFYKGSYNRKNSSNKNDPDASNFTVKKI
>Py17XNL_0201089.1-p1
MNHIFSFDSNLNNIFLGDYIEKSENSCEYCTKRKRICRCDTMKRELGSERTKDIDEFLNL
KKYYDEICEKIVDKYKDVVNRFEYDKDIVMYIKKNKINDEIECEDWLYFYELLKERKVLE
KCIDLKQNKEIISLNSFHLDEQANFISCLNYYIKVNKYHNIHHNWMGMSINPFNEYANNN
YNPNVCTNIQTNEFNNVNNINDKIFNDDCNVYSIEESEKIHNIISPGDIKNVHPLYYYSY
IQDNEKWLSGINNSGNILHLENIDYVWNKTVREDSNKIKLFHLITANCVKNNDMDYNKIK
TKKEYNENDINVNIEIERVLCISQLVCALGMMNIGGYFIMKIKLSFDNFLLSVFSILSIC
FKKLEVYRPSCCYLRNIIFVIGVHFNGITSIFLSSLKNCVEESQRELINLVNSTRNGDYS
KEKSDNTEMNNKKLKITNNSVSSDISSTTKNENSKFLNHSLIPRKWIKTSFFQEYKNCIN
HFIDYLIYHLKKCINLSNINLIKKNIENTKNTYISQFFEEHKIVDILKKDKLVHKLLDHI
YYENCLDEKNNKFNDFGEKDDEIDFILPNNLLENSEQEIFFSNKFFSKIKNTILHYQSEE
KGIYFKNNYNINIYCNNNIENYRKNITSLLKKIKFKNISNINKATELFQLDQAILKKRVF
LRDKGLFSNHEMEFINLLKKQAYFTNKNWFKCYLQNDILNFENPFYSSKTLFKDLLKCRY
YIYYKNCDIHINSFKQILKQYEPISTSYIHYELYSSVIDCLFVLKNCAGFDIFKDSSFIQ
NFLVISTENCIFNFFTKFQTGYHVALESNDPTSINSNYTNLGTEANTDDYVIHVNVGNMY
EKRQSYKLFSELLIQKLKSKNVCSFIYIDLNTIFPNYVHLVEKEIKVKNYFISSLIIAFN
YLKKEGNMIIRLSSVLTFFTVGLVYILFCCFEKVSFFVPPSCDDINIDFYIYCFNFNENY
IYRHYIQYIWDAVICNQHINEKFNSKEMGINNITNKSLETGSKKRKSDIYFSIPLYFVMN
KHFVLFIKKFNSFYIKNHINICLNFIKEPKYFNHHKSMIKSLLTNFFKAYILCDNSYEQI
YKSITIHYNIFHKKEDISDDEDEDEEDEHLDKHGNFNNNLEDGSGNNNFKHLFDLRDKKK
NDIWEPNKYENSSGESDYSLIYEYKNVPSEISISETAWDSP
>Py17XNL_0201090.1-p1
MAINLCRILRRSNRKWGNDWKNNVNLNVNKNDNESGKVNETFDEPLKEDEGYPSYIQPSG
NKTNWSENWRNENEKKKKYNFSISENYAYNVPYNYKIVIPPSKNKTKQGDEREIKEEYSR
DVSNNLTYTDYCGFRNPTLETFDNYRYWQDSGFKKFMNRIFPIKIPEHKKINPLLREYIY
FLHSLDPFRFTFKKISERYFLSENCIKAIYKEESVKKFLEENQLCDDKTKRISKKEAVLK
IKELIYSKKIGYKDIGDYENLQNEQDEFQGYKNTFDQINRQIIQVESISAFPLPDRRNPV
PKRVDIDIPVFNSANVKIMNWINPNDKEDIRIKKKNSHFRNKFKQKNKTNNLNNETPKNF
LQLKSAHIYNPSLAYRDFFTNNAMGTSTIYYSRLMWGGVIFLVMFLLVSSIGIYLYVDNL
ENSYPKNRHRNNPVNYYNANPIVPYP
>Py17XNL_0201091.1-p1
MASKPSLNLKDNQWEVCNYKNEKKIKLEKVELNNSVNIYNCENTNFTIENPKFKSLQIQK
CGKCNIVLNNLISSIEIIDCKKIKIQVLGKCSSISIDKCIGVEIYLSKENTESEFTTALS
SEMNVHFEKNGEWKELTIPEQYQHTLCGGKLNTRVSDLYNY
>Py17XNL_0201092.1-p1
MRFLKNVVSKCEVGNVLNKSNIKSNSKLTKVREICNIAYNGKTNFQIYNKYGMFFQRNVA
TNVLEKKKDFSVEEQMSNDEVIRFFEDNKNMNIDKLYNLIKNISRQKIDERRKIVENEKF
FNILEEIENRISIMNTRYLCNFSLRLVSISINNDEIKKLLTKISENLLKKMNVSPRDLVG
TCYALSLCNNMNEYFFEHIKKETIANIDAYTPTLLTQLLESMRLSQNLDVELTNLIVEKM
CEEIDRFTTKDVTLALKTLSMAGIPRGFLIRRLCNLVFDNISHFHYSALVNIIYNLTKLK
FTTSNHIDVIYKNVEEHLYNCNVNTLSELLYTFYMNEINEENKIKKIFENINYNNFNTAK
TAVIIDFIHAATYYNTYIEKEKLLNLIDILFKRNVPKSLTLIAKIREPIYFLSEDSTFKY
DINNISPSWLNTMNDFLRIDHEKLQALKTFHEVQNVLNSVAPNFKLNFVPLQITNSYSVD
FIENEKKIIIDLDTIVRHTSFQIKHKYFENLGYKTAKIHFWKWRKCRSEKEQQNYLSDIL
YSVTDQKKNVEDTSEN
>Py17XNL_0201093.1-p1
MSYSKKRNNELLFPVAKLQKHFPLIEWWQGKEILHKIQKKHKRDSEQNPCDSLWGKFINC
LRKYPHTFSKCKIEGTRYLQCLSSISQQNDTKKPTNYIKVLEYFKIFNETSRFKYKSPDL
KEYSFSQNLSFHKEGKDGTKDL
>Py17XNL_0201094.1-p1
MSESNCTRIANFLKGMRLKTNPNLPGAKQKTPLNIHRFYLLLIIVIYTAASACIYFDWTA
IRNLLLSVGKYEHLNVNKYDDITLSPQYKKINNLYPMTLAIHFTMSVFCGFLYDHIGPKF
TAIIGQGFNIISWIFLSIDSTKIDTTLIGFVFLGLGADTAFIPILTVSNLYPDISTFILT
VIGAAASLSFAVPATLNFIYKKYPHLPFYYICYGYIFIILIPCLLVAIFLLPMKPFKGLD
YYLENDQESDAKNKEQNSCNDIEMQPSLIKNGKKNISNNENKNEITKNIIEGDDFHKQSI
LLFFKVLLSYPSICIIVYFILFNISTVFYGMVTDIYFSYNKSIINVINILMPISFIPCII
FGRFINKYGAAIIIILMNAFSALMHLTALIKHQVAGLISAFLYMCAASIYTSQIYCFLLN
AFPSVVFGKLLGITSLFGGIFSLFCEKLYDNISNSSGNKNDPTNISILLAISFIIMFLPL
SILYTRNYEKNIESTNSENNQIQD
>Py17XNL_0201095.1-p1
MEKYTKEEIKTEKPLKNRFIKEVDIVNFSLKKKYCLLILFCLYITTCVGIFFNWISLSDF
FYHGNVYIDQCNGISTRSNLKDGNNKPYSCEEQDKKVQALYPIIISSNFIMSAISGIFFD
YFGPKITALIGHTFNIISWLLIGFQKEANNNIIIIGAIFLGLSCDSSYIPILNLIYLFPK
NHTTYTVILGCCASLSFSIPIFFDLLSKGKDPEYFQYICFLYCFVILIPFFFIIAIFLPL
KHINSPQLPLEIEKSSNTLKELEGYLVSENKNNDISKNPNEDGNMNKIYKTVKSDKSENI
NNIDKDNNLENQISRCSSKNSDKFIGTPLTPLNELVIKKRSSTISSDDVISLRGVKNEDN
KIGYNNISLKMSDKIVGKLEKSEEDYQNDYIDEKKDNNSNILEIKNIIIDIDNNKKWKKF
KFNLKNLLTEIIGVFFSLKYVSICYYFTIYNLSLVNYNECAKLFFKDYKDIQFILKLFGP
LSILSCASFGILINKFHIILIIYFLLASSLFMYIFAIIKIKLFAYFSSFCYLIVTGCYTT
QLYCYIQIMFPKCHFGKIAGTTSMISGLLSLLNIPIYNYFIVDLNKNNPEPFAYVVIAML
ISTFPLLFLTYRRHINDNIQTLEG
>Py17XNL_0201096.1-p1
MQGLSNFLFALSNSINNISKKDYDYFYKKFWSIFKLKDQQYIHLETILQIFLSHYRNNIF
HQNLMLYLLNVLISSTNVDIHNLSTILYISYHFNIINKSLFDFTIHKLFKEIKSIEQMKT
VNLENINNWGAIDMVQTTTQHNLDTTPKIGNNVSSVCSNNVSSVCSNNVSSVCSNNVSSG
DSSDGKGAGPDQANPGTQTYNNLESCLIEDWQFRNTPNNLSNECNKEDLEKTILKCVWSL
SLCNWFLESHLITFLKMCILLKKIFKYKKFLKDEEYNMIYQISLSLNLYYKKNKHIFVLN
KITTNIPITFFIPFNIIKESIRRKFALGSKQTNISSFQYKISSYFNKKKIMHKSEYSLKH
GLIVDFLVFKNGNPYLLIEIDGIYHYNISNDPSKYEIIYNDMPLLKNGKTIFRNNVLNIL
YNYKFVEIPWFSLLQSRSIKKLEKYIQ
>Py17XNL_0201096.2-p2
MKKISVSSYLKSTKLYNSHVKITETIVGKISCLCKYYNGYNRRENNNLNLLHDDIIYDVS
GKGRSKVSNKNSKDDKLILKNKVINLINGVKNVDDKNENIKNNKLVCQNFIDIIFILQKN
LNILFGLKEKYVIGFIWSFSKIINYFEKTKNIEKNIIFNFKYLFIHIVNTIIKHDNILSK
KNNDIDIRQFLFSILSIKFDYTNIKDIQNLKLLNSNQFYNYILNNVSLNYGNKSGQNQIY
VNDSIPFKLLQNEKKNNISIENYIQHSTNKYIKKNINLSIKNQKKYNHPNMTQDSTPNDL
LYIFECNMFKNNFINVQKFIINKLNEIPLDIKIIINFFELSQKNMCVEIKNSFNHILLNK
FKEKNYISKFSIFELCRYINILVNYNVQIFNNNVIPSIISTIMYDQIYFVNNQVCNYNLI
LLGNDILLNDNNSINHKMINKKYEHLSDTNSNNYSKWNTWLYDGTKRDISSLIRDFSRMK
IINKNLYYILIECFFFKINYTKNIDTNIGSYMAEQIDTHNKTKQNCINNLSDKKGSHITY
SHLNEKNNNVNNNANNNANNNANNNANNNANNNANNNANNNANNNANNNSNNNANNNANN
NANNNASKKKNDNFYHTEDCNHKNGEKYKMSTFEENERNDNLFISNFKKEKGNKKIYVPN
LNDSNDRKKKIFYSPNICTFNINHDMRNVVDILISLANVNYYYDKFINFFIYEIIKNEKN
NLFFFNTKNMSNVILVVRSLLILGYNDLSIFDNLLNFIIENNKCIEIKQIIMIYYSIYCY
IVKAHEKRGIKYYGNDNFLFYTFSSDSSKKNNLYNDKFDDFMKEENVESQYSEYNEPNIT
NITNASNKVIESSVELSILKKKCFNYLYKFTDIIFSRKEEIDSMQGLSNFLFALSNSINN
ISKKDYDYFYKKFWSIFKLKDQQYIHLETILQIFLSHYRNNIFHQNLMLYLLNVLISSTN
VDIHNLSTILYISYHFNIINKSLFDFTIHKLFKEIKSIEQMKTVNLENINNWGAIDMVQT
TTQHNLDTTPKIGNNVSSVCSNNVSSVCSNNVSSVCSNNVSSGDSSDGKGAGPDQANPGT
QTYNNLESCLIEDWQFRNTPNNLSNECNKEDLEKTILKCVWSLSLCNWFLESHLITFLKM
CILLKKIFKYKKFLKDEEYNMIYQISLSLNLYYKKNKHIFVLNKITTNIPITFFIPFNII
KESIRRKFALGSKQTNISSFQYKISSYFNKKKIMHKSEYSLKHGLIVDFLVFKNGNPYLL
IEIDGIYHYNISNDPSKYEIIYNDMPLLKNGKTIFRNNVLNILYNYKFVEIPWFSLLQSR
SIKKLEKYIQ
>Py17XNL_0201097.1-p1
MNVYIKKARYCLRENNNLFYIKNNLFNFLKKGNRSIITHNNKNKNSNNKNSNIENTRIMD
FCQVDLDEFCYKQFDKTNKSCSHIPYDKNEFINKVNELIKEKKIKVVGGYASFCKHIFIE
NFTDATIEAIEINNKNRGLIKTDYISRRDTELPVLIRWISKKDIKENVKAKYLDLILYSR
EQIEKENKETNHIPKEKSTCLYSIISIKPQNEDYELPMTPITMLRNTLITEGGSGISLDR
EKYLESVKYWRNHVSIFDN
>Py17XNL_0201098.1-p1
MLNVRSNFSIPTIIKWKNIKKYGFIHKTENYNYQKNNKFNIFKRPNNYTINYKLKVNLFK
IKNNKDIYFLSVNGNINQKLNDTNCGGGCNMCSSQVSKQNGAKANDNTNYSDTNGAKANG
DTNGAKANGDTNGAKANGDTNGAKANGDTNDSDTSGDSTSGDKILYLVNPRGFCKGVSRA
IETVEECLKTFKTNIYVKHKIVHNDIVCKDLENKGAIFIEDLNEVPDGSILIYSAHGISP
QIKELAKKKKLIEIDATCPLVNKVHVYVKMKAKEGYKIILIGYKNHVEVIGTYNEAPDCT
YIVENVEQVNNLNFTENQKLFCVTQTTLSVDDCALILNKLKEKYPNIETIPSGSICYATT
NRQRALNKICTECDITIVVGSQSSSNAKKLVYSSQIRNTDAILINTINDLDFSILKNVKK
IALTSAASTPDELTQQFVKVLTNPPYNYKLNIFNGVEEIVPKWKLPKELINMIKQKKEEQ
T
>Py17XNL_0201099.1-p1
MEKKKKKPKERGITESDNNINNCEKEKGSIQHGELYNIEQYLSDNLEPNNIIENAENVEN
AENAENAENVENVENVENVENVDSDYQKDITIKKKKYNEKRGKKLINSFEDNTLEFLPQN
VDDNSNNFHKTEVNKIEKNNLNSPEAIKMNKKNKDINHLSDSKDNDCKGQDNNNDDVKHT
ENNFEKNENNKDILAIEENINHDSNKSEEIYESGNHGKKRSVKDNVYEDFIREYKNLQSL
FAYNKNIIKENFISIPTISDEDKTGGDVKTVEQAGKQTDEDAGKQTDEDAGKQTEEDADE
TDEKNNDSDFSDQVNYPTNNNLKEDENKRCLSEKDDEIEKKNSDNNFGEDEELKEENKNK
ETSDVSVPENEENIILEKEKDSDTISEKKENIYIQKKNTNKLKKGHEQNSSSNISVASII
NDNFDDYNIISKIDKTKTSSDLTKQNDASKNDRPSIEINKSKSEADNIKIKKAEKKAEKR
PEKKAEKKDEKKDEKKVENKMEDHNFNINILDESVKDNSKTDLFLNILDESVKDNSKTDL
FLNNSSDFSKHDNNDNSDSSDSSDSSDSSDSGDSGDNKAKGGKNVEVNSKIKKPSEHRDI
YDDNSQADETNQRDINLNDNENYNKLNKNMNEQNRKGDIKKKKKVEKKKKNSNKNSFNLN
DDNDDNDGDNISLSYFTEEDKKDDYDSNHEIEKSFNEYVNKSKQNIRDNKETNKYKNIDP
TIIKKIKNITKDTDLNRNNQVSKLNSTIKEIKQVRNHKEMTKKKALSQNSSFIKKKKNIK
HSTKKNKKEDDTNDSEIKEWGSKFVEEMEEKDEEEEEEEEEEEGEEDNELYWATINEKKK
RKEKNCSKKRKSKIMNESFNNSISSVEDIQSEQEEDENDKAIQLSFFNFFDKKKNNGNIV
NIRKGEIEREELNYKKKKKKKKEHSRKSNDILKENLKFENNINNFFTSFWDNKKNKENLY
NFNNENNTKDIYSINKIEKKMSKQYVHISKEDNLNDQIDVIRTNYSQNNILRNRDKYIDE
KRGRHNGKDKDKFREKDRMKYRDKISYTNYIDNKHKYKKNYLENHDQVYNNYPIEEYDDD
DDNNNYSSEDEKREKGFKKIYNKNEKKYLDGIILNKNYDEPINNVLKKKNHKNEEKENNN
FFQKNNDNNSTVNNNSGYATKGLGFFSSNFFHLKRLLEKKNVETNDSLKRENELDKFYEK
NEKKKSSSFDIFQKLINNKTHDMKCEKMSNSYKRESNDYSDMYYTSREKENLKKYIYPND
TPQISDAYNDYIEHFGIDKYEKFQTYKGNKSDKDRTYYKDRCESHENGKNGKNEKNEKNE
KNEKSEKNSKNSKNKKRAECKSKKINKELLNDRIQNIEYDDKSLKFQKKYISNLTRTYSN
EMLLNNFSVDKLDHQFNNGDENYENCENYENYENYENYENNENNENSESFLYSVDNFKIV
KNILLSLELTNDNKISKIRKILFYSPSEEKKKIMDEILNTLYMYPQLYVSCIISLFYLFI
LDNDLFERNFSSKDLVYLFNPKIDFRYAEWFLKTYLFYKFKFSNYSNSDDEHNSYICENS
SVGKENVANTEKGRIEKDRIEKGRIERGEEANSLVSEKDDIEENEKKQKIKNTIYDKFFE
SYSSSGDSMDNYIYYKNGKNGKNCNDKNYEPNKELEKKIDKTWNKIEINEYVGYNECKML
LKICLSNEKVQNIKLLSESKIRSLVISIWLNIRCSRPKKYFFKLIYNWINNKNDNFNKKK
NLFNLLKEEKKYNKNITKVCFSYFLQFLIKYKENCSNDIIYTLYLIDENELKLHSKKFIE
KNKININKFISIWNIMCILFWDTKKIHNFTFFKKNNNNYYYDFMLIFLKNFYEYIFPANA
QIFQNAYLKKTINFNSISTTNLINQPHNKPSSKISSKLSSKMSSKMSSKLSSKLSSKLSS
KMSSKLSSSYPEPQNYNDESDNFDLFDVENIIKYFDFNDVSNIDINTKNFTSSQSRDNNP
DSLGTNHSETIESETREDAEQPGQAKENTENANGIKNMLKFIIQKIKKEKNIISCVDINE
IIMLVFLGICIKIVICRISNLLNSKTCLEQFYYFINHKILGLRKFKYSHIVLIYFIPFFK
KYYFLWKFIEHEIDPEIIKLINAIINNLENLQINKNINNIENNSKLHPYIRSNTSLPEID
HLSFPLKNNKLNNRFTNLNIQSNPHYYKTNFSHTPSIESNNNNNNNLKQNNISFSSDMLI
SDPFNVKNKKNKKIKKKNSENSKNSENSENSKNSENSEKIGDTHSNVTHGYSNGYFELGC
QNKNVHKNVHKNVNNNINYLQSNSLFKLNENCDQGITYDDMFRNEDENDEDENENDENEN
DENDGNYFDKNKNKTRNVKEYITNLHFNNLPDYLTCLKSGNDNKKKKKKKIKDQYQSQSQ
SQSQGQSKNSKEQENEEGENKNTSKLIGQNEDIPFYYISDNENSGNKISKTGNPARKYLL
NNFEENKYKQNNKLNIHKNNGISKFPTISYEDVENSNNMIDTKTQNNYLDLEMNRRKKES
FSSSKRLTNIESVKGFNSDNGGDNNDDDNDENDGEAINSRKRGQASEHIGNYIRNHNNIK
SKECEQFLREQNKKKELEISQKKGIYIVNSTTNNNYEEINIINNNTEKKKQINSDLLVQK
RPKYLMLPINMIELKKMQKGKLRHPPVGLMNLGNTCYLNSLLQALYSTVSFVVNLYIFNI
DDNEKIMYSNHQNVSNKMSIKNKLFFSSNINDSHKNLLSKRFLYELKILFKLMSKTNKKY
ISPDNILNILPQELNNKNQQDVTELFRYTFEQLGGSEKKFLRLIFSGVVIQKVQCQKCFF
ISKKEEIIHDLSFHVPAKSTKKESIQKFFDTYIQKEKIYGNNKYKCSKCNKRRNALKWNE
IISPPCHLILILNRYNWSFSSNEKKKIKTHVKINKKIVVNNFDYRLYGGIIHSGVSASSG
HYYFIGKKSEKCDNFKNEWYQMDDSVITKVSSKSINRISKDLSNDHTPYVLFYRCKQAPV
SPSLYF
>Py17XNL_0201100.1-p1
MNFKQNKYYIFLVSLFVLAKYDNNVGPCNLKNSLNGESYISKNLIYFKNVTNYRILEAEL
MDVENVKENLKYVQQAKMEENELNVEGNAQKESPVSRVKSKSEILIEEKTNLNETSTFIT
DELISKYLNICDSVHNNTFTYNNDESFNKSEDCTLHKNLVDEKNNSNYEIIGHGKLKDVS
IYGMNYALRNISAIKEWNTHISYLNYLNLTKETIENKIKKHEQIDPSKHTLNDTELSNNN
SYLYLVNGLPWPFRSHDSPYEYYQKYFPDKNMLLIVNRSIKNAFKDVSGYTRIRNYENFF
CLYSKNNDMYTPGLDYVSSILYDVSIPPFLKNSILNQLFPKLILDLNQCSRKYTKIGLSL
TDEEKATYLLLLQSKGHNKKLKSVDNKIKNSLNSVDDTEKPNVLWIIFVSPIYKMIEICS
GLIQKTISIFQ
>Py17XNL_0201101.1-p1
MGDVDNVLISIKKIESIKSQLNQLNKIIQNEFGSYCGRKNRSINLEIHHNEFDKSIFKRL
YSSWRMEDLNNFNGKSVIKIMERNPYVIFFFFFIMIFIIVYLISFILYTKWFKKLLKKFS
NSHKNNKDKEEDWVKKNKAYRNSNSTHGTINKDNYNQELDELHNSDENEENSNVINIVKK
RAYNLVINLIVCSFLICLIFLGIWTIFIFADTQKGINMNICGLSKTVEQFLIDKCPDTKN
VNPQCYSLEHVINDAVSVMNQYQLTKEFVKNKTNLNKNKGLPIVLKYQTGFNMLAKLRDN
IDKNVKKLENGYLHTYPVLTKLRFTLDEIVSKGENLLNQAESIIDSSKEEIGKIFNNVDN
AIANTVHNNVPSLSSKISGLGIYIKKQDENLKIRYILNKFTVTMIILSIVILLFSLLVLI
GMLSYMYFLIRGHSINEKFFSKLLGFFSGTFGFLAIIILIIGTALLSLSVLGGTSCIISD
RILKNEFTFDFLSENKIGYCLQNPDESIINKNIVKKYANTLDSLNTNDIYNSVEGYSGYF
DKIKDEYKQHSKIINENMWIIIPTDNNKYVKNVKSDIIKKSLLGTCLTKESAQFEEYHLM
GTDAYMKYINKFGLLNNYEMCFEDPSCENNDRKYNINYNSKVTDPKYLDVKRNRVMLYQD
SDFDNVLEVFILKSKINNDKIFNISDLDETKKENITWREYTPKNGAGENKKSIVQTYFEK
AIEYMKFENVLTLLKEVNNHINSFKNVIIEKANSLVDNTNCSRFINVLTNIRHNYCDNGI
LKLTRLSVILISCGFVSFCLWYLFLFFWIYHQMKII
>Py17XNL_0201102.1-p1
MNKYYARFIHVSIILIFVLFINKCENESPNKNENFISPIHSFKSPFQVEGLNNGWVLDYS
AASTNKYLVLIPNVYNRRGLLYNSNPIKSDVFDINFSFNIYKKYYKESIDSNYYKNESGK
HITYNVKIDEKDKTNGFAFWILENQLSVKSPGVSEEQIIIDEEDVILYGYKKIFNGICIY
FQLRDNDLSVYALINNGNKSISLNNNSAKNYNLSLLQNNGLISVKIVAQKNDIRIYLFNL
KTSTYIHSLTIKKNLPKENYIGFSSFNFNEDTSISITNVNKYLPTFVGITDFHVYTNYMV
KENEQKIIYENDDPENLNVKTKNDEEINYNELNGNNLMNEILSSQNINLSSQEEMLKTML
KIIQDFISYQVNNDKKVLQNISFLKENIHNMQDEIKQIRKNITNKSDPKNLQKIFTSELS
GLKNLFHSHAQHHKKNIEDITNRLTSKIDNNQELKILAQKAQKLEHIINKGNNTSYFFSI
AFAALIVITLIMIYKKIRDVEKKHIL
>Py17XNL_0201103.1-p1
MNEYGNQLYSNQPIIIDNGSGYIKSGFAGDDAPNLVFPSYVGRPKYKRVMAGAVEGNLFV
GNKAEEYRGLLKVTYPINHGIIENWNDMENIWIHVYNSLKINSEEHPVLLTEAPLNPQKN
KEKIAEVFFESFNAPALFISIQAILSLYSCGKTNGTVLDCGDGVCHCVSIYEGYSITNTI
TRSDIAGRDITTYLGYLLRKNGHLFNTSAEMEVVKSMKENCCYVSFNMSKEKNTSEKSLT
TLPYILPDGSQILIGSERYRAPEVLFNPSILGLEYLGLSELIVTSITRADMDLRKTLYSH
IVLSGGTTMFQGFGDRLLNEIRKFSPKEITIRISAPPERKFSTFIGGSILASLATFKKIW
INKQEFDEYGSAILHKKTF
>Py17XNL_0201104.1-p1
MDPRQNNDIFNCIIYFVKNNNINDDLISVKNIYNHIKKNNITPNIVNPLDEDRNIFYSLF
SIIYNKIKIYINLLRNKKYNNDFPNFLSKNYMNSTYISNNYIKTHDILYSPKYYVAIEYF
IKTLSLCVSKLNIKDENIFFFSGINIISSLLDLQMAEKGNTPTKVGKNGKNCEMLNNEEF
HLIVIKYVKNVFKYIYPRNAFEGISPANITTQSNTTNTANTTNTANTTNPANAASCKGEK
KGCELDRKLNIFFCLLNIIRNLVELIINKNNKIKLKSLKLLYVIYKKIKNKYIIKKIFKC
VSLNLFILYKSINMNKIKIIILKIFKMSIDKMLKYYISINNDIIFQYLKKASYISYNTYE
HFQQNDFIKTNNLIVKQCILSKINLEQDNKNLGKKYISLNDQSIIPQKKSTYLLNSIEYI
EDKNIISNIYFICYYILFNINYNEYKKDTDFGDDICEIYNFCKVIIKYYKILNRNILLIT
FVFILSQFFYDKDINFLSNINFLFSDNILQYFEDNKLEIQIVEKLTQILKINFDKSNKNI
NLNQYMIANESDEHASYKNRESENNRESERRFKNVSNSNRTISIDIKKEGPLSTKLGSNF
ANELHTIFLSFIKIMSEKKDKNQNYNEINNFILDQLNYNIENDFFKYLYNIFLLKKKNNI
FIFNFLTGYIYYTFINHNLKIKNIINFSTHTNSYLIFNFLLNLYEMDEMDELSNLSPTHN
KPLKTNIYNIILNKNNSFYSIDIFNNSPLSLFDNIQNLSNSFYFVNLLTLTNVKSCFKCQ
PTRDVSLKINFFKNKNKNKFNLKNEKYKDNLIVECEDNKNDENNKLNRNKNIIKKINKKK
YNTISNDKITRDKPHIYKSIYLNKKQKYNKKDVKKIKKILKNGKNKKEKIKQSWGKKKEK
KKEKKRKEQNGAKKIKKQSWEKKKEQKILDMFDKDLNQSIQKLNIKTRKFEMHKNKQNAK
PDIVENEILRKIAAPTKAENREAKKREAKNREAKNKEAKKSGELKTEQPSPNCGQVKTEQ
PSPNCGQVKTEQPSPNCGETKNDVSNEFDIGKILKIGNSIDGFQKEIEIKSDASNQFESQ
VRRLKLFKTIVDFSEPLKRDEKNGENCEKGEKSDEKGEKNDEKNDENCEKNKTCTFKNIG
IYDNFINVYLKYNNINTPTFYQKKIIPLIIYFLNSGYYDLIRYTNGIDSKIDSEIDSEIG
NEKKTKQIIYVNKYNKTNKHLIRTFFLHCPTGTGKTFMYLLPIFQQITNLQFFENNKTKE
IYNNKETKDELFYKTKQINDITSFCCSNQVNTDLFINKNSENIKNNVLNYARGGQHGRQN
GQQCRQNGQIGDILILTYNKEVAVQIYELYKDIINSFYKSYSSNFFEINNSLTRFKYISE
EEQKYLEKINIFYKNKINMNVHLLIGGNNIKYQLKNLRAKKINITKENEQSSPLSSLANS
PKTESERSESESGDCESIINVNIYVGTPGRVCTIMNEKKAINLENIRTIIFDEYDFFFNK
FEKNQVEKNKFELENVFFSQILKNIYIKKKKKKKKKTFNYKQCRIAKTFNVTDIENSFLA
N
>Py17XNL_0201105.1-p1
MTNEINVAKEKMRNEKTEFFSNGLGSPQGIKKIYNDNLNISEKGLKRGENYTVNIVNNIN
GSNSDASKVAQDLICHEPFKLIYEDSCTHIKIPTIMCQAEENIYNNSTYFGTTIINRHKN
NEKRICINKINNLKLFLKNNLKEANLKNRHIFLNNIKNIEDILNYNFRLIRCNTYKNDIP
LFCEHDNFVRHIPIVKNKLHELKIAEMERNIKQSASMKSDNMPFIANNSFAENSSNQCKN
EKKNSEKNSEKNSEKNSEKNSEKYSIDNIYEEVEDAKKKKKHIKKLHKENLNKPSNKSNE
LKQFSMYSKLNEIQCVEEPGMTYKCVYPQNTKINDDIKCRHNVDSSKGVHIENSPIVFNS
KFESGNLQYVLKEKNKEYYSLFISSDIRMNKKTNQWFYFSASYIPDEYYTKELKKEKEKR
QTYMNEFLNDINKETNYNHVKYSVDFSDKFLVSNIKRLKKPVSVIFRIENMSKPHFLYKE
GYSPLVFSECKNRFENIQWERNAYNIKYIKNNKSRYLNTKKNCIERLSYNSYTLEFSYDF
MYTCDTVYFSSCYPYTYSYLMEYLTFIKNYVNKSRPDINYIEETLCKTTCGFNCPILAIT
NYDTLYKTSKEDNKNKKFHPKLEGDISIDNMFRLYSSGKENIADKESIADKESIADKENV
TDKENVTDKIMNTILDEINLSKYNNKCFNFTNSDIFDSCNAISTLNDKLWMYDLWTFSNE
LVSKSNIDANFDGVSDLNNYQDISTFDNSNNSNSNSNSNNSSCKWSDNFMSEFPNLLKKK
VILKMGRSKKNEEKMVMPCLRGGSLLVSSNKLENNSKEITKEITKGITKEITKGITKEIT
KGITKEITKEIIFLTCRVHPGETNASYAMHGFLSFIISNNIYANILRTNYIFIIIPMLNI
DGVVLGHNRFCSNGFDLNRQWDKPIYYLHPTVYTAKALLKNLQKNNNKIIFYCDFHGHSS
KYNCFLFGNSGTRTFLKKNNYTEYFANIIYQSIPWFSLEDTKFKNLNDSEGKGGTARYIC
GTELKIDCSYTLELSLLGVRVGKSLNYLPSIRDDSPVDNFGKSVDIINDNKNDNKNGNKN
GNKNGNKNGNKNGNKNDNKNDNKNGNKNDNKNDNKNGNKNDNKNGKGSDILCGSNKVIDT
TSNVKMVVRGGSTRCYTNKAKANRKETEKNGSEFEDSENYQKKLCMSNKENFIFFNENLL
LVTGVSFGICLFKFMNLFLHCKSYKKTNEIGSEGLPILRNNLDYMCGHTLEITENFQDLS
GKLNNMNKSGNKEESGIIIKKKKLNKNEWLKINYCTYNSEKKINNKNNDENNDENNNENN
NQNNNQNNDENINSIVGRMTDDRNISCTYVRNSYGDKRVICPSHKNICLDKKGDKCILAS
SNEKDKKKKIMIKIKKIYSNNKNKLVTKMKKNCHNNGARNNDNDGNTKKYYTDKTRNKKR
LLKGEDENDKHILKINELINLDIFPIISSCNNSNIVNKQQNNNSTKLNFISNGYYKKYVN
NKYINTKYVIKRKRKIRVCRKKEIRFSVKPKGPSCIDIMKNIIKKTDLENEGYKIFEIKK
NIVCDKSRDKHNKKKTESGRKKKKKKKKKNTKSMKYISVLPNWHAKMYIQYRLFSEHSLW
RVLEINKSENYILVSELKNIIRKQSNINYNNKIDIYFSLYQNEDNEEDINKKSRNISKEI
KYLDVDDKIYNGNKILVHRDVKKKNTVHDITHIAKKEIILDVEEKQKVNLPNEFLCKICN
YMLIESYIIVCNNNCGYSVCKSCILFYIFSCIIKEDEKKKNYIDLSLIKNDDNIIKCPIC
KGVLKYCIINKKMELTLKKLQDERNDIDSFNFIIQERNNKFVKIIEKMKIQNFDYSSIEN
RNNDTTNIYTLFNNHVFKTIEEKYIYSTSNNNNNNNKTNEQIEIEEKPVLNHFLYLMDSN
KLNSIKEYLMVYIDYDSCIFDTIQKMNIKNISDHINENKLLQDKLYSHEDDTNNDNTISK
SDKNNSQEEIDEKLYTKNKAYIIPISFVGGETSYSLIGVFYISDLVSSFNSVNNKDKNEK
HVNNKIENFMMKWHGNDSIGNNVNKENIMNKLKNGDIYKVEYVNKYEKTCFIPVRKQPLY
NIINTKRNKTKKKTNIEIVLELKKFMEIVLTVDNYIRYGSRPNNYEIKKVVTSGGDDISV
DTGIGGGVNIPFNNMDENEKKNMNVQKNKELQDISYIIGNNQDINSQTNYEGTLQPNYPS
ENISILTKHTEFQEIYEILYSTKTVPISIQNIFNINNPYVDYCAILPFLTKEEFLFFRKL
QRIYKEKYLKKLYKHVKENNLNINIFSNAVNSIFFSTIR
>Py17XNL_0201106.1-p1
MEYNKLEKSEEHKIKIMFFLIGLLLTLPSHVIVNISFLINQIYNEEIFVTIMGILSGCMI
IASVFQLLIEITSFMSIIVSNILNIINMGLLLTLLCVCKASKYYIYGICAIIGLFIGYLY
SSCTKYSLLVDLKVNGFLVTGISFSALFVFTINTIISYFIIEDGNIESYYNTIFRSFVTI
LIIECFILSVIFYIQYNSSFFQDQKKKIEFPTYKYASKPLNDVEKGKKNMNSNNNYTYDG
NKNFMKSFKSLFNFSNIIDGAKLIKHYYICLIPISFSILVTFIIYPHILPNKLEKGVAIN
YILMLTVLLVVLSIKIKNLKEGDFMYTTGFIAFIVILLGSTNGSLINMSYERINDCFKNS
SNKEKKVALASSFCALSLLTSYAISPWICHAIINL
>Py17XNL_0201107.1-p1
MISNLPSERRKSVRYLLNEYYNVENESNEAVTDGHAVTDGHVVNVVNERDGTGCLNFDSV
DTLNEMDELNKKSSEFNGDIYFRKLLENSSLDDLINRSKRIEKEIKQNENCIQSIVYENY
NKFIYAEDIVVLLKNDFKNVKEKINLINKHIDYIDTSFKKTNQNISTEIEQVENIIQIKK
LLKNIHIIMQTPKEMFFLILEKRYIKAIKLFIGIIPFLYQNRNIIPFFCLYIDCNNLANI
ACSLYFKFLQNSIPNMIYKNVKENKTICNITFFREDLKNSFQKLCSNIISNNELGSCFDV
ILSFRNDEKIMRNLFIQNRIIALNYLLCNIFSLGKYPGGKGNTNGKSDTDGNDNNDDVGG
NDNNDDVGGNDNNDDVGGNDNNDDVGGNDNNDDVGGNDNNDDVGGNDNNDDVGAKGVHTD
AMSEQSKLNLETFESMIELLYEHLLPFFFEIVDNYEIIFIKNENKEFRHSIYYTNKLISE
LNEQVKKKKKKKKKKNDENTILMDENIYDELKDMWNVNCDKELIIILAKGFFRNLLNLKI
DLLYLYNPSIEIVVFYLKKLINNVYEKEKEMKIQEKKLSDILSPILNSYIKKLLYTIMKH
QFYKLCYKNNLNFINFYNMCNNNDIYFIVQNKNELHHNILLNLCLEVIDLKILYDEIKEI
YFDFFIKNIVNFVTIYFIFLSNFLSSFIRHFACAYDRIKDGESGNANKNEENGEEGDEEN
DEDGDEEGDENELEFIYKHGSFEYNNIYNVNCELDEVENSENGESVKNGEKKMSTYKQLS
NYFYNSIYMNNREIQNILKKLKTELNIDYKEFITKIIDENVSKLKKKKKKNEIYFLLALI
SIFNNFKKEGISKIFTILLNIYSTSNNLVKGNKKLYFCDDLESIFYKDIYPFNLKIGKKQ
NWKNMNSNSNLDNNDDLTVLDNSVDTKYVLKYGNDLEKIENKSLDKNREQRFDDEKMENN
YEQVENNSEQVENNSEQVENNYEQVENNYERVENNYEQVENNYEQVENNYEQVENNSEQV
ENNYEQVENNSEQVENNSEQVENNSEQVENNSEQVENNSEQIENKDNESDWSEDTNDFSE
NEKIKKEKWTKSIKKFSKNIFQNKCNELVNIYIFYYVNKMSNNIELCLEKWGKNIEENNN
MVSSSFLYILKNVNDIYFTLNLIFGNNKTKDINKYTYFEEMCKKIKKEINKIMIKEENSN
NAIDNDSNNYKNILSQNIEQSNEINIKENKNLEMYIYKLYISKMKNYKKNIKLETKQIIF
IIIKILFKNYMEFIRNMHINEYILKNLKIDFIFYFYFLKYYISKDDENLLFVILNDVLIS
AIERLGKQVVSYNNTNVYPTYLLDICYYKIDKTVELIQNKIVMK
>Py17XNL_0201108.1-p1
MEENTEKNAEKNAEKNAEKNAEKNKKGEKPNMKQIKFILKKSEELEKKHPLASFLCVLYI
SEKLNDYVKDNYSDIEAKDLLLNCVKKAEGIRPSFDFIDYSKLADLCKQLFLAADKNDRT
DDITNKTIHMFFTAQIFYEILNHFQTLNSDEKKKYLYAKYKTIYIKKCFDNNIKPEPGSP
KVELEQDPSETELYDEMPINQEKKKEDIEKEKSDEENKWVKDDILWGGEENYLLFSKNED
SNLLSNNTNNNNNNKIDENNKNKKCVDISQSLKHSQYATNALMFEDVVTAKKELKIALSY
LE
>Py17XNL_0201108.2-p2
MEENTEKNAEKNAEKNAEKNAEKNKKGEKPNMKQIKFILKKSEELEKKHPLASFLCVLYI
SEKLNDYVKDNYSDIEAKDLLLNCVKKAEGIRPSFDFIDYSKLADLCKQLFLAADKNDRT
DDITNKTIHMFFTAQIFYEILNHFQTLNSDEKKKYLYAKYKTIYIKKCFDNNIKPEPGSP
KVELEQDPSEKLYDEMPINQEKKKEDIEKEKSDEENKWVKDDILWGGEENYLLFSKNEDS
NLLSNNTNNNNNNKIDENNKNKKCVDISQSLKHSQYATNALMFEDVVTAKKELKIALSYL
E
>Py17XNL_0201109.1-p1
MNKRFITQLNKINDIKKNIFIVRKEKKKVINSFFSVKEKQRFLPFAKLNKNNNFGKFSYL
SFLSEFKKFKKIYVYTKIQKIRYIRTNCLNNKNNKFEQTYNEMESEKMNNNGNIIPEEIS
DKKKEKKAKKLEEKKLKLAKKLERENLKNEAAKVLEHVCEDIDKENYGYVKLNIIMENGK
NINLYNPEEIYNLLYVKNDINLEKNIDRNEKREDIESEMNNKNNKLEEGSNIWVRGRIHD
IRSKGSLAFIILRNKIYSLQCILDIKNVNNDKNMIKWVSNLSLESIVDIYGKLVKPEISI
DSTIIKYEIQILKIFCISKNSKELPFLLKDANMKETSDEATIRVNQDNRLNNRCIDLRTY
ANYSIFYLQSEICKIFRNYLIDNNFTEIHTPKLLGESSEGGANAFQINYFNQNGFLAQSP
QLYKQMCINSGFDRVFEIAPVFRAENSNTYRHLCEYVSLDVEMTYKYDYMENVYFYDSMF
KNIFNKLINNEKNKLFIKNIKNQYPSEDFKWLAVTPIFTYEQAIKLLIEHKKLNLQSEEI
LTYDMTTDMEKELGKIIKQTHDTDYYIIINFPSGLRPFYTMYNEKDPKISNSYDFFMRGE
EILSGSQRISDVKLLLDNIKKFNLDPKKLDFYIDSFAYSSYPHSGCGIGLERVLMLFLGL
NNIRKTSLFPRDPKRLTP
>Py17XNL_0201110.1-p1
MNNGNENEMAKEEIGGNIKECIDGKLQNKYYKIIKKKYRLNIWNGYKVKNRKSEWERDRT
KGGIKKHNKQKEYKYYTSIGLFLKKLIDDIFELIKENYVHINSYLKDVLPNINIKYILYV
FFIYFLINIILFICLLFIYFFLYFHIIPQNKYVHKIDFSLARDPIDTYLNIEDFCNQKNK
INENTFHLNSQEKKCLKDLNFFFNYENVSEINNNKDKCCFSKNLNNRMNNDFSFFFNKNF
NEEIKKRKDNFEKNNEDMLFYFYEKDVEYKYLESNILKGEVNFDNIIKKDNEIQNNNKFY
NYFISFFIKKNNYNKLKIKKGYKIDILLNFSYINNNYNDKLNFLQIDTQVYNYDNKLILK
NKKMHMKNKNYDLINKLHLILNSPFYFFNLFIYNKIKLSLINEHKYNDPFKKIKIYIFPA
IQIIDANIVVLVYSNFYYYYIYKHPILFLYIIFLLFFIFIFFNTILFLFGAVYYYMYNN
>Py17XNL_0201111.1-p1
MKIKSIGDESIHNICSSQVIFTLSNVVKELVENSIDAGATEIKVKLVENGIKIIEVSDNG
NGIKKINFENVCARHATSKISEFDDIHNILDTLGFRGEALNSLCMLSDLCISTKHDEFEH
GYLLKFDKFGKLIHEEPIARLRGTTVSCENIFKNIPIRKKDLIKNIKSQLNDLLTLMQQY
AIIYHEIKFMIFNVVTQKGCTKNMNMLITNGSDDIKKNFYSIFGKKNIGNLIDFNITNEN
WLVKGYISDSNSGRRDKDLQFYYMNNRPIHVIKNVNKIINTIYREFNSRLYPIIIFNILS
DSKNIDINVTPDKREVFFTFENELCEEIKTELIKLLTPKTSNFVDTQIGDYFFVKSSRLI
KSEEAQNERQSERAEIERTEHGERTEYGERAEHGERQSERAEGEYTNVGRPVFENEELHY
TSIDYKKMVKNEYTENEENEENDKIFREEVSKNEDTENLYFSEGQNKYDNKMANQKDNNF
EDAEKSYISNGIKIKTEFEKFDDNEHNEYTSKRTKIVKDEQVEYYEYKYEEDTNFNDKNI
FDNSSNMDSKWKEINSSLIDSKDGKILSDDSSVDKTKVDVKKDTFSKYGLNKIGIKKTGS
EYDAIKTKVTKEQNESEDEIKEIENGEIVYEYKLDDENGGETGGGETGGDEKGGDEKGGG
ENGGVEKGGVETGGGEKGGSEQNEYLFEKLKENIKNNIIKNIPININTYINREDMKRGFD
YDQINLINLTNSEKIRNTIFKKIKDVEKANNYLCLTDEKEENKYNNLFKNDLHIKQNSNN
SNSSNSSNKPINGIGNEEDINFDNIDEQKKDLYFKSNLFKKLKICGQFNKGFILSKIDLL
YFKNEDNKSKNNDMNETDENENVDRKNNYALFIIDQHAADEKSNFEKYNKIFTMKSQKLI
NKIELELSPAQIHIIEKNFVIFLRNGFEIEIIEEPINKKRKINNDENNDENIISEETLME
MKVYLLSLPVFNGKILEVVDFMSLLHHLTNHPIIFDKQIDNSFFRNNQKLIDNTETWFNY
NFPRPQKVWKILASKACRNAVMVGKTLNISEMIRIKKKLSVLQNPWNCPHGRPTIKYIIN
NIEIQKFYANYYLNLYEEITNLRKSKNYQEYKHIFRDHIFFLIISTKPMLGPVLKFQ
>Py17XNL_0201112.1-p1
MYVNKVLEININDIIHDINVFYKNNKINDSSSQLEIINKKNNFCKKSISKYDDTFVIHLE
KVILICIQQLEKWNFFKYENPLIGTNKIDKCVCLSNLNLIILQKASQIFVEEFQTVFINN
KINELKLQRRNSISVPSIFFFVLENCLYILDKNAQLWQMNVEDCLNPSPQMEIVKTFELP
KNINEIYFKIEKKKDFVISYINEKEKCIYIIIYNIKTNISEKNKLYIPDYINFEKGIKNI
TSVSLNQNYFIIFFNSNELFIYKRNKKQQNNTHTEITKFQNEDSYITCNFHKFLGEKECS
RIKYFSNKSLQEIEKYTLEYINKKSEISSISINDDNSLFLIYSPNFLEKNTQNKLNNNKY
TSIFQTFTDGIYKYYQKLENYSFSKIYGSDNINSNNLLYDIHHNLYKKNNMHVSLINIDN
NPKNNLNTLLYKKYISTKINPFCNDIINDNTHFNYVTHLYYDTIKKITKKINNLNEKKEL
NDSEKIKELLKYSKYLNIHEINKNKIKTINKEFDNDNKIEKEFLYMTFLKDLTNNKKSNS
PLESYNNIYLCKTDKYYLILQNSEQNYNLILYKIKFLNKQELLLHLFFHSYYDAVLESES
FLFNILHQFFIYSIYDYSGRYLESSLLDYQCLFKIRDVFDFLGRAVIYDPFLVRNSSEKI
DKLLSLKDDEYNTGPPILTNMNYGEENTNYDYFFYTLSKNNKINHYSKFINKYYIIEKIN
LTQSDIHIDIDIQLNKLKNVLFSALRLIYYILKENENYDDIFSDCSGKNELDDHLFINTI
TQNNLKTSKHHKNQNDVENSDQNTEPNHLINSDKSPIWSENEEEEKNEEDEKSEEDKKME
YLFDLDYKAFESTVEIIKSNEDMKNVLLKYKIELLKQIYKYKAFKYLIRLLETERHNKSC
YINKPHLENEKLTKSTSNIANNNKTNFADLLSMFKTRDQHGKNEKHGKNEQCVGHACEGN
ASDSSYPFSEHDNFHDVTNSDKKNTNIYLINWTKFKYDYTPFDIVKYFLINKNYILTKIF
YKYFKSYINNNWQHIFYYIPLNTKIEDFFFLLPRIKKVNILSNESNIFENSLSQINLSQK
RFNQNPEPYDEEPQVDSKMKYDEEPQADSTSKHKPLPFEEKECNINMDPKNMYEIYCSEN
EFFEFFIIRCMKIITETHLIRSRLLMFVYISVKLINKNNIYKIFNYDKKKKKYTFNSNYF
DKYISKSNNKKNEKNTFPINFHDGKEETRGNDIAIANPVSNIKTNLQNSNANNDNVDDEN
GEQTILQNREPWNDSNLCDGNFIKNKLKIYLKKDNIKNKNVILIYSLFILIKMYLQSKEN
YKNLKFEEFMLMNIYKKLCLTIDFDKKYISYKYDQENDNINLFYNKIIDVLFNYKYINAY
IMESKKYYYSIFEDYIIELYLKNPTNILESIYYNILYTSEQIYVIFCLTTLKKLQSKSFN
KLIIHIDNKNRIFPQIPLKKIENVSINNLNYNKQKNKKNAKIDEIYIFLKYIHYAYRHKI
ILNDSYQFCYLFLIIFYKYIKTNLIHFISIFNDFYNIFPKNVTIKPQPYYLNTHLDESYN
DKNEPIPTSTHFDINSIFKQNENDKKRVIIHDQHLEYIINSYHDQIEVDGQSEQNETEER
DGREGRNYGDEPNCKLIETYLDIFEKHLNALDIIKFLNKETNNDENKLNINIDIIINSKN
NMKKSILNIFKIFKYIILYTNYKDDNFTKNCLQVYYNLFNSLHIHIFFFILFYIILFYSN
DFKYLYLFIKYYDDHYPNLKNVSNYSKIITYLISNKAKTITIYHNFYDFYNFLKKITSHT
DIFNHVAKLKEIVLCFKTMLYIQRLLNENCKNYENDENDENDENDANYENYENEDDDKND
AKFRTSSRCTKKINNQTKYNENIYYSFSKLIVDPYEKSDIPKKFNSLNNVDNVKFDYKNI
NSVKKYIIYDNYINIQTEKNKFKIFKNVIEYNLDICYNYKKIIKLIKILKIKKSEQLLDS
ILFVLSIIISQIEYENNQIQKNIFKTNFKTNNIKNESIVTFYLILFVIFSKNHKLKKYKT
CIQNIIKYYTILIPHHPQYLYNLSLFFSSYLCIDYTFLLNNIHKYVFKKNKFASTLNHAN
VAINDSNDTFSNFTTIHDLFQETSFKKNKEFSFSPQNYKNPDPPIYTTFNFSDNELGEKA
EEIDISFFESTFFDNIINEGLYKHDDISSDFEKSEKKKTQSVSSLFFRNEVDTKRETIFN
SECMSSPDYMHKSECVHKSECVHKSECMHKSECVHKSECVHKSDMEEDDQDITSTDDTSQ
ESESDKNKYKEDSDNEDNLNHLKINYYKKSLNMDNFEKNKIDTQNDQIDYINKSEANYFV
ENKKYKKIFINNILVNKIKKYNISKSKTNYIIKTVNNIKHILKKTKIENMNQDYNETFVE
NFHFYIDQDKKENYKINKKYYFYKSLFYNNLDVAFLYLLQIQDDIFIYNFFKHILQNNSI
LIIKKISIIDAFIRSVYRVKKSNETNIFLKKLLISVSIIRYLLFHLYINKINKIDIKKLY
FEDNYKKIIVKRLYKNKSEHILELIIKIVDMFKINLEQIKYNFFIQNKYIICKIYNQVSS
FLNNQLTYQYQQNKMSHIDKDKNISLISKQSNNKFQYIFEIEVEKEIMNEIKKQNSNHFL
LLYILKKFQHLSFNVDFIFKMLLYIYQICLYYICPAIYFIVLSSFHVIFDKSLSYIHQHL
SNFPKKKLISTMVNIRTVFFYFKNNLNYNIVLNNSLTQIDSDQNIFSIIYPQIASKIEPT
AQEQEQDHFNNNMTLLYLWNFLSNFDSEISSADFDSPPQRFTFSITPKLKGSEKDGKSEK
NENSENCQNCQSGQSGQNFQNCQGGQNCQGGEDPPKRDHFSFLLNKTNISPYLYDLDFLI
KYLGINFYPHIYMHMPDYDKIKNMININEKEYLKYYLFLSILEENEINPKMCKQLNMYSI
LTTNDIYKYFYSNKKYINIFIDFFIYYNIIFKFDQINNEECHKFFENILFQNFESIKNRI
KLRYTKWMFLDKYKLNKFFIFYNFIHNYNIYNQKAFHKLIVDNIYEVDILLLIFFSIQNN
LKIVKYVIFKIIIIIFFKNIKIDQLTLQNLILSISLHLEKYQQTCNNNTLPEFLTRNGEE
DAQNVNEKNNLIQNEHGESFNKDIYIDPRMCDMCDVENDSSDELADIDLDKNDNYFSENI
INDMSKIAEANNLFSQNSNEIKPKLNQEQIKFFLEKNQNNKIEDIQINTEILTKFCLKYI
NLKYIIKKWMRDELKSILFISLDQNSNITSLFNKSKQIYYALSKINSKNIFYYLKEMIHL
ILKTNRKNSSKQIYQRRVYQFYHFFIIIQTINYLKIIKNDENVDNYIQIENEINNIDTKK
TIIKSLFFILLIKIVNIYLPSLNKLFFIHEENYLCYDKKKKNIKLKCDIKNFIFILFNFI
QTTYSKGYEFIYISLLFLIEYCINLMTKNEEIYNNPTFSHIFIYKKVQNVVNKYTQNYIL
KNEQNNDKHNDDIALHFIDNESYLKIKNELSKIYLKILSNCEKYMLLVCKIIIGNRINIH
DENILLKNSNIDILYFFTCNYSHIKKNKQNILSSQDNKKKKKKINFFQNKNQTQNTIPID
IFNKNIYKFIQILLVIINYNIVSFKDWEYYETIKQIISDKEWYKIFETQTDNKKYSSISF
LCYLQNYKSNITQSYLEGFNNSSFSETSSNNFDKTLKYFFQPKNILSNNFKNDSLKFNDS
DSNILSNGYKKETLPATSNTQHSITDVEPKQNQPAKNDEHDENVENVEHDEHVEHDENHQ
NCQHYQSEESGDGEFEFNSSLKTDAVLNKYGKGFLSSYLNILDTNKRSQKDIKHIYKKSK
MINLLKYSLHILDYWSIDIADNDSQHDEESEKKRKGRCNKINHNYQNNLFKKSTELKAEG
KEESLQLLIFFANYFYFFQNYIQYKIILKMYINKNLSEANELFFNKGRMWNWYLNETKIK
NMIRNYLINNIHYTNLYNSKTNDEFLNLINKTNYKYTHISNTSIQISEKESLLKDNNNLL
DHTYDCFYLKNYHLNKFNKHFIRSLQIQYYLFAKYTASDINMSQNGHSEIKSGSSEIKSG
SSEIKSGSNEIKSGSSEKCNDFPIFLLNILDIYKNTTDVYDFYYQLIIHKLKDDDKLNLK
KIQNYWNNLQIYFKNKINNYDLYLMLFYYQYFTFQSIQNFNSSISYLPKNEQKFILYMWI
YSTQNLEKKYRES
>Py17XNL_0201113.1-p1
MTNNNDGNEEDYNRSRRDISSDSEDENIENDKINNYRNYNKFNKFHEQNMNPCNADEIYV
DDNYDQNNNNLSNVRNVSNVSNVSNVSNVSNVSNISNVSNASSISNVTTNHSSVHDEREE
IEERHDYVRNSQNIFLDRNQTENNFEINKDINYNEAYSYKNLRGVAENEIELVIDNFFGK
IESNDEIYSEWKVCPNFIFRILFIPKTKSNNYMYPVSSAFVETMSKDDWVQDWGFNNVQY
YIILINQSDYRYSFCKIDNFSFSHINTDRGWHNFIPIDKIQEHGFINKKGEIILRAGVFP
FGSESYKNSRDINYNSKIRTGFVGLKNHGATCYMNALLQLLYHINIFRKSVCMMIFNIEN
IIGNKTLEFFKNKLEKKKRKKQTNRLNNHITEIDQNFKYKNKETNFEKTDKTSLKRENLK
AYQAWKHRKKKIKKKYDEIVKSGDNNQPSLSYSNIKNETNTSINSVHDDISISNKNQHNN
ISGNEQYIQLADIKKANNYEYKNSINYNNENGNENGNENGNENGNENGNENEDPSNYILD
KINSINNGNNNISNSLDSEFILKKNENVKEEDNIITNNNYIEYEVKNNKKNKNNQIQETK
KNLNKKKKILKSSSEIEENNDSENESMSVSHICSSDNLSNKSNVRPNQAQNWNGNGNGNG
NGNGNENENGNENENGNENEHIISAHKNSKKENYSSVHISNNDKNYHTNDDHIQTSSGEG
SYRCTGDNISDKSDIENIIKKRNSIIKNNEEKSENYYDVSSYYDSYSDDNLSSLSIESSY
TTSYVSCSESSGSCFYKRKKKKKKKTGNTNIDGNYYENERTKEIDYKNILIEEENEKKNI
LPTSLALQNLFYKLHTQNEAVSCKELIRSFGWNANDVFTQQDTHELLKLLLDKVEEQMKG
TVVEGSVKKMFEGQVETYIECIDIDYKSVRKETYEDIQLDVQGCNNIYESLDKAIEAEIL
EGDNIYETDGYGMQRAKKGMRFLNFPNICIFLLKRFTFDLNKMETVKLNNRFEFYKELNL
SKYCKNNEQEYILQAVSVHQGNMNSGHYYSFSYKHDQKIWLKCDDDKIYRVSEHSVINDN
FGGYDIEIENNIYTYNLCDKIKQRMKNYSAYMLVYVKKSLIPKLIKECNPAIVNPQVVKR
CKLEETINKHRNKLKQNILQYVKIKVYDKYSYIYKSFSGLPSNNIQSLFHTKFNKNKTLS
DIFFQIFKIIKNIYTKKKKKKLIYFSKIHNKSNKKQKLISSHSVVNKLYNSTHLNQSNNN
LTYQNNQNDSIIISPGINTNYHMSNEMVIDNGNNNLDNDHNKKYVKMEKADEKRYNNIIF
HDNNNNNSKHNDLIMKTQFSKNGNVQTKDNFDDISKNSNNQSDTSISTESSAHSGCTITT
LDNYIKYISKKQNLKTEKKTPRNTKIRHKKAPKKKNKIIKKNEIIKKNEIIKKNEIIKKN
EIMKKNEKIKKNEIIKKKHIQNNHSHYSKFKSNSSYDSEDTASNSFSSDDSSHTSHSDHF
SDSGNISTNTASNTTTTSPPVSSSSSSSSSSSSSSSFASTSSSSQFSSYCYSNKRNCFFV
LIPTNDTYRYLPLDLKNNGKLYLYELLKKTNREPNDLFPTIDILYLPYNKRTAISASRGS
KNKNILLFLKYFDIYAEENINDTSLLCLDVIHCDIKLKPKHLETIMINKVLKAMNKQYIT
KHNYNILKEYVQNSHNHNDNSNSNNDSCSDDSTNFSIFVEYKNKCNLIKQKKTIAHNKII
TSDLLIFNFISNYDLEKKKKFFFSLGNKKQDLYITKENISSYDLFLNANILNKIFYRKKK
LIKKNSINTHYIICNRNGIFYKIQDNTNEINNIAIIQQDQKQENILYSDSNNLCQNINNN
YFDNINKNISHQNSVQCKDNNKDEIITNSKLNYSSNRQNQISNFSDMSKSTQNHDSINLN
ILNNNNNDNLNDHEINNLYLCLKKYTKNSEQSHIFYEYSLIDQNLADKLDQFIINNNRYI
LKEKKKYSIHPESILHNTQNIFSLESKDICRDYQYPFYSPHSSDLSSIEFETLDCNNEMA
SSPDLTLKKKKKKKIRKKKHTQNTNQNNTNINDETTQIINNINYCDSNSCFPKIEKNIIN
ITNLGSHTIKKAHCYYYNSRKNDDIIDSLENLNESNISALLMSNENGPSNELIDVNYSDI
SSRSSANSVLTYTSESTDYYLDIIEEELAESVYTNKIYDHKKEAKRVQRNNKKKKIKNFN
NIKNQDEEYTQNNLYNKKTNLSLSEYDQVINKSELIPNNYNNIETPNDSIYNMESHLDNI
HYEKNIQIKSIDNVPKINDQIDDSNNIGINLISNNTTLHIDVDSIKDRTHSYNNAIPKMK
NNTNDMNDDDDKPNNQHIDIDQKFKNNHLSKKANRIIKKCGGIPSKEEPILPFYVICDYL
DYVERKMYVNRFRFKLYDPIYQLGKYRNCSGVILKSDLKKSCLNYIDSHFLFLKKELCKI
DLDIDIRCPTKQIFKHVCYKMNIDPTHILIYPYPPLNSPINFIPYNIDSFTCPPEHENDS
YHQYSDNMNCNDPNYTDVNTNSASGQISFETLIKQRTMELEHNSLTEQKTFCLSLLPFHY
KYFTRLYPHDSPKYFHYVIQLFNSHVQSVSAFTGHIKLKRPKNKYIIGNGNDLKSNNYYN
LDAESVDSTSSSDNSSSTFANNEYDSNDYTTVQDLIDKIKLEMNPYLKKRGINPKHKFRL
LFTFGPKIKYLNSNEQLIHLDFVKTNHIKNIYVTPLRMEPDFTDQQKQMLEANQLKIIHV
FNQTPSKEVFGYSFDVLVEPNDTMLEIKNKIRKRTILPKYIFDKITFFEYENGQRIWRSN
DDIINWNNKQYAIIIGEHHAPSQSKPQIGMKIA
>Py17XNL_0201114.1-p1
MSQNINSNAHINNFSMQNDMVNIILEDCIKDWFPFLNDNEYKGNKDNIKEEENCKNIKDE
IIRLKKFYKGIKSDNFPLKKLYKSERYIFNLNSEENDEDVFFNSDGVYMEILKENNRIQD
KDNFYGINNKEYVNKNLNDIHGSAMFYDCLYTEDEEKKNNKLSRKMSKEDEYKQEYINRE
QNETVYEWEKNKKIKNGVKSDVKNGIKNGVKNGAINSNRNYDRSRHNSESDSALFKRKKE
NNTKGEEDIFLNVKEYDVDGVKIGKVPSEHLTSKTVENVEKSAEKNAEKNAEKNAEKNAE
KNAEKNAEKNAEKNVEKNVEKNAKNGLNENMLDDKNNFLNKYSCKEKDICINKMKNFNYG
DEIDIKKEIKEPRLNNMNESGKSVIDSDGQTLLDIKNINTIIQEIKFEDGKEKNYSMDSY
GSIYLNTCLNVLKVDMNYFLIPKNIGNEELLYEKKKIKEILKLYDKLFYSHFKFIPNKFY
KETLRPIYSYYQNLKSTIGLGSVNTSLDLTSKKSCSISRNYEIRAHSTPNVRSSEGNPTK
GKSRESMEYTNLGSFSNLINDMNVKKILLDVDENADISYMEKDYKFLYNDLVKLKNLLIK
KRNYKNILFDYQKRFVQLNNRCVKTYKDIYPVEKEYKIYTQIKKETVAVINIINANYKKY
YIGQ
>Py17XNL_0201115.1-p1
MIILIFLIFFLEILCKGYVINIIKGRDHNFYIPIKNYVEKKQKIIIKPHVFRNYMKRLRN
ATVEIDIENRKDLTKIEIIKMFLKGVRECKNVEILKEKAKGHVPPTTKRKLMKQKRMVNL
RNHIKNDRIKKQEYVNPNQNILNFPKNQIKNINAALLYFKHYFGKYENNPN
>Py17XNL_0201116.1-p1
MIKIIRLKNNENKFVRSLYKWPLVRYQNLYCSENKNVKNFGKIIKIGNGEDMITKMYNFE
NVRKHNIISVRKRNIISVRCFSTNLGNVNKNVQNNVKNVENVENEANECEQTVLGKNEKR
QKTTREIYMDRKQRESIIKMYLFLSLILMPFGYMYMYCIEKNINTKDLIQIIKKKCEHLE
SQYNEIIQEFIDKYFPVNNEPLLPDFKDLNYPENLPTLVIDLNYVIAKLEYNRKTGWRVL
KRPYSDLFFKELSSFYEIVIWSDDNFPVAQEVISKWGIPAIGCLHRDQCSKKKKYYIKDL
NRLGRNLDRVVIIDHDIHAFMLQPENGILIKEFHGDVDDNEMLCLIDLLKSFAISSHSIG
QFLQKYGGGDYNIGKRYLQQKNDAEQKSQRIRSLGKIFHVDNKKPHSGMSFNM
>Py17XNL_0201117.1-p1
MKSLNDIDINKTEEDNDDDYISKYINDKIKNIEDVEMSIDIMRKEIYDLDRVMEEKIENH
VLKRNEYESKFENIKKKMKNINNLVENVDKEAEKGAKILSNLCCDIKRLDIGKQNVTQVI
LIFKRIAIIITSVIQLKKKARKREYKKCMYLVYIIKNMFLYINNLKNTNSENISNNINTL
YNDINILFEELKQQIVEDINLIYDPDVHIEKNIIYLNDNNFEIKDKEKGKENDSKISINL
FDACNCLYQLHPNYINNVVNKFVNFFLEKYILIFENNNNNTFETIDRRIAWLKRALNNYK
NTYIYIFPDYYNIQFYFVSKFCFITKKHIIKMISYSMEEMNSVSLIQTVIKFINFENYLI
KNIFFISPPDHLSLDNFDFIESPFPEIIYQILSQKKASTKLDSQACGNKQIDDTNQMNNL
NENVKVDPKLIPHNNSPKKTHISSIGTKEMDIQGGVDNSAKFKNGEKSGEKNGKGGSDCG
SDCGSGGHTFKRIISCVFDSYLSSWLKCEESKILAKYENIINEENNEINRNSKKEDDKII
LEQFEKNEYNKIQNFINFINFINLDKCDNDDDNKSVNPNVSENKFENNFENILEGKNNIY
KSAYKIFYIYKSYINMISQFTNCKTLFDFFIFFKRLLTKYSEELNNRIIEKIVLKNKINN
LFLNSKIINTCYYIEQTMGEAYENMINIISPLFVKKIHFKEEEKLFLNIKTKSIKIIISF
INDQIYQIIKTNLINIYDIRQLQKISPYIINLKNFLYKYFFFFSHILNETYLIYLLEKTA
SLIIDHFFQNIFSFNFMTNITAQQLLLDCNAIENILYKIPNVLTKFENLKINNEQINYNI
IEELQSTNFTENDNNQSLIPKTYYNYIKQKINKIKFLIQIFISNTLDINSFNTLLAQNNN
ICTIHEIEKILSLKDDKYIHTQPNIYHSNNKYIDHFKKREINSAKEIKSLFNKLPPKAAN
KEVANSRSSE
>Py17XNL_0201118.1-p1
MSKRKRKIIEFDQLVYERHSKRQNDTSQNGKNNDNCQNGKNNGNCQDKVIKKSINCLIKW
NVRSENDSTKKKPNEDENEEDENEEDENEEDDDGEDYDGDYDDENYDENYDDDIKSHGFC
DEELEGHENDSKTPFCNMKFGKLVIYDNNYNNKKFVETLMTYIPTCDYQRANEIYNSLKI
KGKNDTLYFKNYERAENIAFLLRQSPEKIIADVEFL
>Py17XNL_0201118.2-p2
MLSINIREYKNYNLNIKIKPFTNKIYMSSRVQLKSTKLQHRKRPRKKKKSEIYRTPVLYH
PNQKDYFNLQSEYICLPDVEILNLLSKNKLHELINAIKNKDNNQINNILYKDINNIYIDP
RYIYYHPSFVNNDDPNQLLSREKNSILKDTNFDKNYVIDAENEKNNQFVDVNNIYFYFKK
VNITNINKDNINDDIYKELKELKKISMEKGDPIGYNIYKYFLNLITNVDRFKYIDNFFLV
DYINNIWASKNVHKYFYFLNSLYDRMKKISYKLFNLNYKIDQIDHNDEKNKMVYFERHEL
FNKVIKKTKFIPNYILKHNYIYSNNILNLYQYDITSNSFVNKFESTYTPVLLTDFLDPEK
KKNLNIYYNLNAFDSYKTYSHTYPRNNQLKQVMQITYGEGTPQSGKNDTSYSVHANDDPV
HVNDDSVHVNDDSVHVNDDSVHANDDSVHVNDDPVHAKNRNSSNQGKQNNEQNNELDNRS
SWVDRIKKDKKIKYEILEKISEKMYSEFLEMNIIDNQNKIDLNKINDIKNDKNSLLYKKV
YAMRDYFYNLIYDNYKPNLDIYELETFIDAEYRTYSYKKDLDVLFKNWVLNENKQLPTIQ
FAKKDVELAKTRLMSKRKRKIIEFDQLVYERHSKRQNDTSQNGKNNDNCQNGKNNGNCQD
KVIKKSINCLIKWNVRSENDSTKKKPNEDENEEDENEEDENEEDDDGEDYDGDYDDENYD
ENYDDDIKSHGFCDEELEGHENDSKTPFCNMKFGKLVIYDNNYNNKKFVETLMTYIPTCD
YQRANEIYNSLKIKGKNDTLYFKNYERAENIAFLLRQSPEKIIADVEFL
>Py17XNL_0201119.1-p1
MKVFKISKTLNFQSNNIFSKLNKCSETSCFKNNLKNNLKNKYASVVSSNEHLFNKSVCYN
NHKFSSRADKNQVAETASNEIKARVSECSENFKNDAKNDAKNSVQNCAPNCAPNCAQNGA
QNGAQNDAKQSGDFEFSDNKQIELIANFMSKEKEKKMNRFYLDSQATTMIDPRVLDKMMP
YMTYIYGNAHSRNHFFGWESEQAVEDARANLIKLLNGNNNKEIIFTSGATESNNLALIGT
CTYYNKLNNKKNHIITSQIEHKCILQTCRYLQTKGFEVTYLKPDANGLIKLEDLKNSIKE
NTILASFIYVNNEIGVIQDIENIGKICKENKIIFHTDASQAVGKIKIDVQKLNIDLLSLS
SHKLYGPKGVGALYIKRKKPNIRLNAIIHGGGQERGLRSGTLPTHLIVGLGEAANICLSE
MDRDNKKMNFFFNYVKNYISKELDYIIFNGCQINRYFGNMNISFLFVEGESLLMSLNDIA
LSSGSACTSSTLEPSYVLRSIGITEEIAHTSIRIGFNRFTTFFEVQQLCKNLVKSVKRLR
SISPLYEAELEKNTSGNYPKFIWT
>Py17XNL_0201120.1-p1
METTRALELYSGIGGFHYSVLQTLINYIHFSYPDVRNTHNDIASNNSGESSPLDISKKLK
NVVRFISIDLNPIANETYYHNFKENTIYLTNKKDINKFFKNVHNSLNTQASSSMLKSEEN
ISSQNISSQNIRSQNISSQHINSQNISSQNISSQNISSQNISSQNISSQNISSQNISSQN
ISSQHISSQNISSQNISSQNISSQNISSQHINSQNIRSQNNDNYNNQFGDSNFMSDLKNK
DYILQTDINNLTFEFFDNFKFYILLISNPCQPYTRLNKKFKEINLTQLYNENNYINKEFT
KEKLNDGFLFNQNYFINNDSKENTQTCSYFNNNINNIHDYNNICSDEKNRFERCNINKRS
DIKTEKNCKDEEIDQNYILNNLKINDKINPFDIEKDKRTYSFFHVCNLLKNMNVNSLPKY
IFIENVKNFELSFSFLYFINSIKDNYNFQTYLLSPLQFGIPNERLRFYCICKKKSNDNDN
IDLERKKNEQNNFAPYTNSLKPRNFLSLKKKNENIFPKFYTPTLTTFLDHNKKYFITSPK
LNRVNILNEKLQDFEVTKNILQKQSAYCFDIIDINKNEHICCFEASNYYNEKNKFINNSS
NKNNNLNVLNDFKQLHATCFTSNYARFINGSGSILYFNNKDDQNSCQNTSAPLQNYYDQL
RKIDIPASQNTNLAVHNKNNYDIKENEIKKYENHVRYFTPTEICRLMGYKMHTNKLTAFN
QINKNIYGNIYWNIDHINHVCAYTDNIHYCDIMGTNTCILNSDNNVEPINNRKDSKQNYI
QNNSCLCHEFRFHELLTNKQKYKLIGNSVNVTVISLIFQTYNVFKDILNI
>Py17XNL_0201121.1-p1
MFSTRSEYDRGVNTFSPEGRLFQVEYALGAIKLGSTAIGICVNDGVILASERRIASPLIE
KDSVEKLLPIDDHIGCAMSGLMADARTLIDHARVECNHYKFIYNENINIKSCVELISELA
LDFSNLSDSKRKKIMSRPFGVALLIGGVDKNGPCLWYTEPSGTNTRFLAASIGSAQEGAE
LLLQENYNKNMSFEEAEILALTVLRQVMEDKLSSSNVEIAAIKKSDQMFYKYKPDDITKI
IDSLPSPIYPTIDMTS
>Py17XNL_0201122.1-p1
MNNYYLLCFVIIYLNLLVCNLAICKTVYSSDSSKERKLVLLKRRETNALKFKSIQKKNNT
NKHNVKNSNLYFLGTNLFITSAYQPIKLHHNIYKKINNHDKKVKKNIKWKYKILKATDKQ
LNNLKKIKNIDNTILGNNFQDKEDEIIDQIPEKFLNVFKWALEFKLKNSNSKFSRINKLA
KKNNEQLKTLDNYAIGYKENLLAMLQNDKNFFVNIVKKLKSKDYFNFDIYSIFKFINIDI
RFLFNPDCHNQSAVFFLILGNLDKSINYFIDNKHTVNFDQMPKDYDSDNQENGKSKMTIM
ERKKLLRTQKKIAKEEKRRLYNHRLSHPAEEDVAQAEAEVGEAEVAEAEVTEAEVTEAEA
EVAEAETEVGKVAVGEVAVEKTSSVDDKLAFFLKHYKELEYFFTTHFKSGEEIKDFFERC
NKKEKKIIKEEISFNSNGDKIINKKEIIKNGLNLEMIKKIIKTSPRLSLINKKTLTKRID
HYKNEINYNYNELMDILYNLPQFYSFGNLKKKYKELLYLHESIKEDDLKKLIKIYPRIFT
YNIYRTIRPKLLYLIRHLNKSFTDSISFPQYYSYSFRLRIIPRHVAYMNLYYENYIKYYH
ELLRKYNYADLNNKFNNLVYNSNIPPINLKKLLQTSNKEFIEYYKIPYDQFVRSTQLAKH
IQNPFIIY
>Py17XNL_0201123.1-p1
MLKYVNRINKKLIYKLHLENDKIIDMPMFLVDNLYIRNKEELICLLKHAINFNTNDFLYN
YKRVLLKDDTFINHKFERSVNFDKNGIENENYTSEYIGSNKNMDDKNVSKKSGNNSCVEL
EINKTKCDDTLSNIINDVNINKKINEYDENYNSKDFYFYENILHLRDKEIVEDESKENYI
QYFDNRKKIKDKNMLMEKKIPECYSLIGYIPNNFFFYNYKNRIISLIEYLSYNDIYSLIY
LYSKSEKIDFSILEILGKEYINKIENDKKYNYKNTIKLLNIFIKLSYKKNEIQYIIKKLL
KNLYMCIYSEDLKIATLHFVCLSKLNLYNILFYDYINIFLKNINNFSHLSCSIILQCLGY
YRYYMTTNRSYIFKLVREYRHKSVSEMFHNKYLNTVEKKNKCKNNLRNNIEKKIFIFEHG
KKNINLINDIENKIIDRLTKINLDDISEKSIGNIFHFYYLINKKILTNKDHILFCNLINI
LIKNKINFQKPRSFLMSAYTLIIHKYFTNINISCYFLLQCSNLIKLLKQENYMSNLLFVL
MGFSQNQLIFYNTNKNRNKNRNKNYNNNDNNNDSGNDSGNNNYPEIYIDNKYNKLCNFKI
ENKFKDMTEMCEYKINCLENKLYKPVSYRSAILYIINEITNIDYKLNIEQIRMYLLLFSS
FDIKFSSEIKKKILSIIINDSTCLLYLPHIIIQTCINIFGIHSSYMKTICLSLLDKIDFE
IIKLLKIIKNDKKYEKYEKYEKIQDGEKNQQFCNYLFDLNILSEILFVFDQIDINKNDFI
INIVNLMCFNNFFIFKYKKNNFCSYVYFLHYIGNNKLDTESYKKISDFIFTNLSNYIDLS
YKCYLNNVEKHANIRNVNAFNKNNVDNSVEHDVFFNEVEHKMIMDKIYVKDILLLLDAVR
ILKAYNYVSLLSNCVAMLNTDKIKTLSDEDIELANYIFIDMGLYNKYIMDEAKNRGLKIG
LK
>Py17XNL_0201124.1-p1
MSTLEEVAYEKLIEELKNKYPFFKKYNNDFFYNENKNDKLIKKCFDIYKTNSEDGDGNED
EDGDKDEDKDKDKDEDDEIKKYTNLLVEEMDKSFYMLEKNNTINSLCNTFLKSYKYNTNN
YYDYINKNYMSSDHFQKNMENYIHRKSNKLFNQDSKNLQKNLQKNLQKNLQKNLQKNLQK
NVHTVQNKEEKNTEPTQKCIKKRTMEVEKENKIKKKKKNNDTEIIYLKDIHNIEKNSGEQ
NEMLYFIQHRIKNNINIGFCDISYIPFIKTCFYINYGCANVNILNKKLHTVFMIDNCIKK
NNTSSGDNNKNDKNENNNDKNNKNSNKHKNDSNNDKHAQKYKRIIAFGSLGKKLFLKNIK
PHSIVKGWIYKYDVTCKCFFIKIFSIKNENNIDDKCANNLSQNGVKSYRKKKDTNNDAHK
HDETNNDDTHKHDETNNDDTYPNDEANNDIHTNSSQIQYLMESKFKNEKREIIACLPFKF
INNFEFVNNLDIQGLKIDQNFKHFLGMNICAHIYNNQKYIETNFDNILNKYDFDFFITFN
CDNYIHSDKIGFIIKELPCDVLKNQNIISDNSKGCTKFLLSIFNFLLFSSNQFLNAENII
YKEKYFLLNLSHIPSLIHFNFRNNLFKINIGYTITQKQNLFWSNTTFIEAFEIYKNNSEY
YKFLKNYFYLDYNKTNFTCIYEYRKNKFTTESNKHVARKIDTPREMHEKNGEKKDEKNGE
KNGEKKNEGQNEGQNEGQNEGQNEGQNEGQNEGQNDGQNSVARLNAEQSIISKVKFLNPN
LYKTKWIYDFLECIKLSINLNNNNILANFLLSLVLFELSCYSESFLFLFRIFKIKKIFID
SYKLKNIICTIFINQLNKPVNKDILWNNIINFKQYDLFNMKEDSSEKYCKNVFKRNKNII
NILNNIKLK
>Py17XNL_0201125.1-p1
MERKYNILAYKKRKTYFRLDVLLFIFYAYFLHLIFKNKKFEAQPKDYKYLEKIKTELENN
DIFHSKNNSFSTSKWLYGENDGNKLNKLKIKKEKEKEKEKDKEKENEKDKENTNSDNTFK
PIIVGKYNLIYIFYSIEFVCLLIFIAFHLLTFLLSQWSLSINLFIAYSRLSNKGRDKYIY
NLQKFCTHIYIKPIKSEGFQKINKEKGLSKCVKNCLPNKNDTKKKERFNTDYNLYKPKSI
LVELKKENNDIYFFYKHKKYIFNYETLNFESVKHFDIFNLPFYLNWKGLIECENKISCQE
NFVKKINKESEILYIDGNIESSYINEWKNLINNIKELYEIECFKKNTKSKCNIIENNEEL
NENINYQVKGGYEISGKNNKKIGITNIYKNVYKNDYNNDYNNDYNNDYKNVYKSVYNYDC
KKNYFEIPYDLYVHNNLNKYGENIYDIPSPCFKNLLYQAMLSPFFIFQFFSIILWMLDSY
WYFGIFSIFILIVLESQLINKRIREFSLINSMKMSPQNVYVYRNLQWNIIKSNYLLPGDI
YILSNDINGNDNICTCETLLLEGMCITDESILTGESIPLIKASIDKGVAINSNDNDNDNK
NLDGTSYYSYFDKIDIKNKHKKHVVYAGSNILLTKNENPEFNNSKLPITGCVGVVLKNGF
STYQGKLVRTIINTSEKINSSSTDSIIFLFILLFFSITSCVYVVYTILKTTDERNLYKIL
LSASHIITAVIPPEFPITLSLGVTISIVYLYNLKIYCTEPFRLPFSGKSNICAFDKTGTL
TEDNMVVLGLYGLDNKMNHIYESNKSIINKQRVPFLSLAVISGCHSLCTINNKLLGDPLE
KNIFLKLNCNMKSIDNIYVRSSSYVSNGGNDITSDGGNKFSEFFISSKSLTNLNKRISNF
GKENRQVKNNLIEHFFIYKRFFFSSDLQRMTCILQHTGYEGDWFGDLYESDDDTNVDNFC
NDIENNIINKNLSNLNKLKKKKKKNISSNSITGSTINRSNNKNDMIKQYIVVSKGSPEIM
KNFLKEIPENYDKILNSLSIKGYRVICLAANILDNKIINKNLRREDVEKNLYFCGFLAFL
CPIKISTPIYISDIKNAGIKNIMITGDNALTACQVAQDVNMIPYVKDKDILILKISEHYN
KGNNLYLKKSETSLSVDEDKQISIGEIKKNTIFNDDQIDILKKEAITNLQNIYKENLNKK
KIIEHLINMIENEKNINNMLFFSNRENQKIIPFFIGNEEYIKLCSELFTLCITGNIIEYF
FREYKNNINLIDMLINKVHIFCRVSPKNKEIIIKTLNKLGNITIMCGDGTNDMAALKAAH
VGVSLLSIKICYKNKDLKNKIDENNNYIHNKSIIEHQNGNYEKQIPNINNCISDYKNVCA
KYGNIPQYNLDNNMNAKYYEQIKLYNERKKQLENMMKNMDDSLPLIKLGEASIASPFTYK
GNDIKCVKEIISCGRCALSKVIMMYKLMIINSLITAFSVSILTLDGVKLSDAQTTIISLL
YTSFIVLISKTTPLESISSYAPPNSLFNITVVLSLLCQIIVHFSILIYGWIIASSFRGPD
YVPDIKGDFSPNIVNTCIYYLIYCINLSIFLCNYEGLPFMLPLHKNKELVYIFIDISDCI
YFKNIKLIYWHELSLEETN
>Py17XNL_0201126.1-p1
MKELSLENEAEIIYEYITSIENVIIKFNNYINKKKNQKNVIENKEFLNNVVWKYLNKLIP
PKLSLHMKCVQNRNFYQYIFLCAFYHIIIKYIIYDPLFIIQRVLENTNEDEENCLYNKLI
KFCRDNNIEFKEINNNCMIHNSTYEKFCDIIYSFGILCYIYEFYTFFKIKNIKIGKNEKL
SLNFFNWIYDIKYTILKNIKTNNINKTDGYYLQNEEKIKNKLTCNYFLENVMKIFMNKNQ
KDNNWEIIKYNKDNFLHSEQIKNYLNFFKYNFISIKETINKSHELFELENWCVDNDFLNY
MFIKKKQIEETFLLSCDAKESENCNFFLNKCYNNDEGNNSTYEVIKQEMCAYKQYKNSES
LECLECLENLEKMNVLATVNNENVTKKSNFVKMNSIKNEDDNKSEHFEYIKHHLNSLYEK
MKILKTSKLYVAIYLYINNVFDFFNNNNDNNSNSIFSGNNKNGNKNNNNNNNRKKYKKIN
NFNLDFNEELQENSQKNQKNQKNQKNQKNQKNQKNQKNASNSCNNSVHNENNLKQIFYIL
LYLGDMVDFIVHKKKCIDKKDIFNNLKKYIDTELFNYKTDFENEENFISEIKNKNDSECK
EYHKIFFTPAIGYEEEYIFQKNVENQHNENDTIFYASQIKCNNLKEEMYSLDGSIESVND
RGDICRQIEKNKGNNNISLKSKYVIQINNFVNEYIYMFISYVSLNVTKIAILLIDKYNLT
IPNSYLDISCYVYICNNNKNNCNLLYFISKYNIHHYFFLNDIVNKDIKHNYYKYNNLENL
EIHTKQNEYNCIYINDIVTFKYIPNQVQELYTNRTDKKLKHKIEKRCMNETYYYTRRQRN
CSQNSNRYMNLYDKVKIQLDDKSKENNVNILNNSSDNKMNISFCDKDEDNYNYSYLSTSI
KEEDSVDQNKMDNVISDNLLTQKKKKNLGIEYNDCDKKDENISAIQNYFDGKNNKINEET
QFINIHLDDKIRCVEYEQCYKNIEEMKNKSDKYSINDNEIKLLLNEGKENGQFETPKRED
INYKGNENGIFNNKQIIDLKNGKCINDKNNLDNQCVNYSTYENSNTSCEHSSKNCPGGNN
SSSYNNNKKNSSYNKHINSYNSSYNSSYSSSCNNTNSDKVVSENSVQSNISNRNRRIYLS
VNKINNINFLDKSLYPIKLDINNNLQINDLFINDTKVSNCIEYCKGDKTLELEFIKQKLL
SGNTKYAIKLIKMFNYELLEFPNLFLYLNYKSYNYLLSNFDKKYIIYYLFDNPKYLKMYF
YSLLKKKKLEHCLVALYFLYPNYISFDDTYFQMFYFLYFKNQKSEKINYSNGKYLDYNSG
MYIDHSSGKMFIYDHQNKRAYDNDYRNINKKYLTANNMCSHINNCNHISNGENEFSIGNI
RDLNNGVWNYNSIYYFLKKDCIIINESYFMLKNEEMMSEDSITRKIYKISDIFKYFDIFE
KFKKINSEIIKNSFDYLVKRNGTCSCHKKFICINDLGSSLKEIVIIEYFHDFLILYEYIK
KNEKIIFVDAEWKCAVFRENPIISIFQIALKNSNLSYIIDVKKITIENYEINYYISELFR
NDNIIKIGVAFINNDMLQFKKFYDILNMLKCEKYNKILLKENNNDKNVSQDIENKYKYKY
NTNSSYNINDHTHNYNNEELLKKIMRNFFRMDKNYRNVCNSNYFNNYNNGNNYNNGNNYN
NGNKYNNFVKKKEYDQRKNIYNLNDDISYKNIYPVNYFLKYKNNTALINKHLNTKCEVCN
KTGIYSCIHKYYDLKNIYNKYYEQLKNSFPCLKKNATLSVKLFGKALFPDKDVNKEYQII
NWNFRPLSFKSLEYAILDVLILKKFYNLIQSKLSFNIDDDL
>Py17XNL_0201127.1-p1
MGDIRSKTDLGDCRFYEKKFPEVDDLIMVKVNRIEDMGAYVSILEYNDMEGMILMSELSK
RRFRSVNKLIRVGRHEVVLVLRVDNQKGYIDLSKRRVSPKDIIKCEEHFSKSKKVHQTVR
HVAQKHNMTVEELNRKVIWPLYKKYGHALDALKEATMNPDVIFKEMDISDAVKESLLSDI
KLRLTPQALKLRGRIDVWCFGYEGIDAVKEALKKGKEISNNEVTINIKLIAPPQYVIVTS
CHDKELGMQKIQEAMKVISDKIKEYKGGDFKQQGEILVIGGDDEKRLEELLDKHDGLSSD
DEYSSDGDEDDSSDDDDNSSEEDDDD
>Py17XNL_0201128.1-p1
MVYAIILKNENIHNIAHTNGENENDSNVANIDQTNGKQANKLTFLNTKINTTDKKGDSNT
KNVKKNNYSILDYFDLKRQKKQTVDNDKKFNLFNNLDDDKNNYLKKNFKDNFFNPQIKES
SNSKHSDILLQYIAYIYEKKKRDPKNIKEHILKLLILLKKRDIYLKKYCKKVYLSELIKK
NNKIKNGKKSNNECNVLEDINEKLYINNIYNKKIKNVKFYSNIINNTIYEYKITYCKENE
LISFHYYDGYKKSYKISNNTFFYLTPNDKSIFYDCSDSNNRQNEDNTCLPCHSPPHIYTF
QKNFDNKFRIEIIDTQNKRSNIEFFIDHKPIRVFCNKDYLFFVNVINNLKNLKYFSYSIV
YTDENANNDNNTNNSYSSSNNDDAKTNFQNNVNRNYGKKIRIVYTSPVHPIYSNVIVNKN
SYKFFKKCKYFYEKEQIFMWTDEFINFSPEQDRLNIIPNMNIIHINSNTNLCIAFEEITE
TYFFFHILYDIKKYNDKYLYNYFKKEKLNKFLIFQHFLSIKKNNFFCQGQKLKNINFNTE
IYKPQFVFIPGGNKSIYSKIKLCLYDNINNLLFLIPIYHKYAKDKIKIIKNVLNFSTINM
SQEFSTFKYYPYNICAYINNQINTTNLKCRNIPMTLEENIINVSTSSKRHSYLRNLLNTK
MNMFKNKENIKYEYNNFIKKNQLNNPYILDINKLNHFIIILNTNGILYLLSDDVYISTIH
LYKDVSSSYATSNINNNRDIQSCEDPNFPDEQVYNLHNSNLCNITLDTVNFSKNNKICFN
SYRVHIDILPKNQTLKILLTFFYYYICKKICLEFFIICLHECKKIEDDTNIFRFINIDIY
FFGDDKNLDNMNKFPHYKNIVEEDENIKINEEINHIKNKENEFSELSKCKLNENNNNDKN
TNLDDGTNDKLNNSSHTLNSNMDIKNKSLNNQMAKFKILNTNFFDVENMGHIEFCRFIYF
FMLICVNDIKTYRKLEKYLYIKKKKYIIETEYSQIHFNCFSFNSETDTDIDKKNDEKNEI
HKNCFTENNSNNLVFQNSINNNSCNNLEEMTSQSTSTDEHDSSSTCASFNDTHKQYTKKN
TVKTTWNNFESYNYYNVINNFIKYVHIKYKHIYNNKYLILTYMHLYFDEINLSEYINQNI
KDNIILIILIIAYTLNLYNFMFHYFNKFSDLKKKTFNSFYIHICKKYYKHELIKRCYFLE
EKSEEKSEEKSEEKSEETQFDAIEYECLIKKKENVSDKWKLDTQPNSDHNYDENLHNHSS
IKNLTKENIAISKDTINSNEQNEQNGQNKQNEQNEQNEQNEQNGQNEQNNSNTLSKENEY
KIYDKYKFLNNYLKKVYLELSEIPNTLNIIYKIVPNKEGEYKDNIKKSTMDYFFLQNMEY
PSKKLKLKYEYYIREIEKIFNIIIKKKGVKNSENCYKTENENINNIKDCFKNFQSFKKSI
LCNEQVKFLYYFYPLFFPLKNLLIISYMNLFYGQSFNQSIINDSLLRNIIKNELDILYIP
HFNLDFIDNNKNSIISTKNIISISKESNLSSHDKCTPQRETIKKNKKYKNIKNIKNFRKG
NKVKKDAHCKEVNSERKNLSIKKMTNKEFQNNNSENKYKIGENGIKNKNSMRSIYSETHS
EYTYNEEDQNQDINFYKKKINFYTFNIKCFDSINIVNIDIVSIPLKCIYYENLYFLNKYV
QLFYSLLFNTDYLYKTRGTAIKERKVLNNGRSIDNKTICIDYKSDSQFFKQETKQKTEID
NRNGNSSKNISNPLENINFSSPMNILKFAGCYEIFNFQNELFYVNIKREDLFFNKCFDSP
NMQLKTNFFKIIDILDNGININNTNMFMYYTDAYIERKKLYMKKKRNRRKKKKNKDDQIS
EIDDDEKKKISKQKRTENSYNNNNNDGCDNELWNYNKNQNEDDDKSSVYKKNRIIQKSYL
SEYKILKDCCFFFDTFKMDRNISSCYFPHNKDHVLVYLNNFHNYYFSKYYKKRKVHLLKS
RDGKIQNRPINNLLGNEGLSSLWGTNQIKDDDNYSDTKNEDLIDLIDIGNSSDSLESAYL
HKHKYNKKNVNKYIKQIIQLVELNKLEKKKILIDIKNDKSLDNTLGLMHLYYTLEKFYKM
KYICMLNISGINFFNIINSVHYKPDINFTIKYSLYVYLFDSKNHQSILSSASMNPNDNFS
NNIISSRGYNRDISEDINNNRSSYNSRYSFRNSFNESSYLSNPRFSRDQFNNYVNSIARR
DSNIAINPFNNNNNIDPDSRGYRTQRGNHNNEHLRTENAYNSIYMSRNADFRNNNTHRNY
DEYDMNNNQNRRLYTDTFNESSEVTMLNRRIREFNNYWNSDSPNVRENQTQENDDNSRID
TGNRFPNNQINEPLDDEIDTLHPNRQNQIFNTSPNGVSPNNENELLNYNQNRNSIRISNR
ISNRDSSNFMQNLNGNNNISEYYIDENIRRNEMQSRNSNNVDRNDMNESEYNSLYSYPHF
RNNSINFTRDLVSFTFNTHHNTQHRSKLERIKCSYKKRNKKRINKIKLKINSILNSLNVH
MKTDKMEKTFTLNKYIKKLNTYKTILRNFNTITTKKLKNKMGISTGSRSSFFLDNTITTL
NNNSNNNRENINENQNFSGQREPMINDQTQNNVNRVENSRSSSSVSSYSNIESENHSPNN
RNNYNIPSRNINLDENDRNINNTSNELNLGNTNLNGNYLGRDKIQNQTFSPINNSSIYNN
DNSSNDEYYSSNFLYTPNKPLNEYTENDKINDISFYNVYRRPSLNLYYNGNSRMSNNIYS
RRSSYYINNEIDESSTSIQQYDRQNSYLLNNDIRRNSILAELNMYNRGNNNDDSYESINY
GYQHRLSGNSILSRRNMPIYNDEDLRRQRNNLNETISSYTDTIPDENDNYRYYNNNINNN
IYGINNLKYKLKKKLDYYDFSFDKEQSIKYNNFVNGKIRNELKLHCSICQTILYKKYDEV
DKKKNLVLLKIINNENYLYKFFNKNYKYCGVYYLAGLIFGLGLLQFFQNVNVSLFLQYIL
KFKNRSLYICSILGLSLSLISSRNIDLTFVCINFLFKELYGTQKIKYQNLLIRCLNTNMC
KIDVYDDYDTNKATFQNKRIKQRNFYKSNEIGTNIEDFRNNNCKNIYMNNSDCFNFLYAY
DNELSDQTTSTDHISTDTSNMSKNLNIDNTNDLNDQNDYQNRLQNLEHQNSRLSHQNSRL
SHQNSRLSHQNSRPSQQNYINNNSEQNNTNLNQQNNSSVNKHVEPNDQYKRASQNGKKSN
SIQKYMKNELNIYNDDNDDDDKELNEFAKKYDNIDEIYSLLNVSMHESDFSEMSPKKKIG
ESGQLYIGNDEKNSNNINSQNKNIADSNVQNNGNNSNNRRMEYEYKWNLLKRYEELDRIK
KQKKKKKTHLDNLVFSSNILCLGYLHMNSNNESLIKTIFKLLQKRDLNKLNLLCIFWAIG
CINFKKGNIFNNLISSLFYFINANIPFNIHKNSFIKNYSLKYLNIDGISYNLMHMIISSS
ISVSLCFYKTNNIHAFNMIFMPIKFDHIYYFNNYEIMVKSFARNMIIFDFVDLSHAYILA
NIPKFLRILPNDLNRNKKNQLPYIHLIDEKGNFKDPDLENKYLLKNGHLNLQHLFVSNQI
NNANKYLNQDGYYFTFDQKKGNFNCFNNRIKHDDNISNIHYFFHGYNYNMFSDNTQNNEE
NNKTSNDVIKNETKNCQKNDEEKLLNNYTFIYNCEILRYYIIIGVLQVLSLKYLSTHHDT
LKKICFDYIYYFENINKDIYLKNKIKKLYKKINYLVQKINHNLGNQDKKKKKKKKQLSYK
YNPNTYSKGQQNNHLQNDNEKSIYSDNSILNCNSSSDNLSPTKNKKGNKNDQNIDKTTSY
FNQYNEEENPSDYNNNNNKFEIDNNFYNFIADINFNNSSSSNDLESSKKSKNNKKSRTNS
SRDENEYDNIRFQLNNGVYPNDDNPQSDISQSKNKNKNKNSYRDMKNNNGVIINDNKNNA
STYSHIYKLILKYVKEIKKIKKYLENSYETINMPNTIIDKETYLKEFFKTEEIKKQKKEI
NGDYICTIKEDDVNDIINLMYQCLSFTFVGSCDKMLNKKIKKKINNLINIRDKNAYNLYY
YYLGYINLGSGKYILKKQTNLSICTLTLILFTFFHIYDLSSRFIIHLIEFLYVLLMDRSF
LKIYDITSNKFVNLPIQLIYKEKVTTYTLQKNTFKDSEINIIPQKTKQVISDTYSNNEYL
LKKKSYYNYNQKIISYPTAIPLLDIINLSIKNSEYYSLSFSSLSKENKNKKTSYINDGDK
LNQWKRLEIDHLSNISYNPSYFESCSKNRDKNNNTIKKIIKRGILFVKKKECTNDFVDYN
NISTSSMLEKFSANVEKNAVNQIGEDSKSDNNDNNNNSDDNDNCAKSKTLELYNIADSRQ
PSCNYTPYHHKFYPKYENKQNILRNQIMKYTKKQIYILKFLTEIIKYYEKIPFIYSDEAL
MQFQLKNSYIHTNVNEILMLKYYVNIEDDQNNELYHNKQLLEQKYSKLFLHFNDEFNKII
HKIDHINNEDKFGKYQNFLKYIYQYIYNYYINTSLKLKNNSLNKQNYDNPKSIKDYVKQF
MDLENILKKKNETNAQITNISYSVTQNTSTPFFSIININNMYKNKHFKNNIYTIYYKNKE
KNEHNLINDINKLLVDYSIVKIKTFTKYVLPKEVYNNYFFFFLIQNLHINKCVNYLPVLS
EIYNSFYFFYDFFYKYWESFYLEQHEKFATEFQISTFTNERHQKYTNTNNYEKTEDPIIY
DLEFFDYFNNFQKNNKKKEKYIYIDNIYNNWDGGKYLLYKYNNNRYCLQGNNKVEILKKN
ENVLTQKNISTTHKPPIYMKEMKKEKKKNLKDIFFNKLDYILSCNIDYLKILEALYKNCI
NKTNLIKYLLFLNNDYYFTYFFENNIKLIKTIFIQYYQKGYINKHIIFNNQKISINVSNN
LIYLYTTYLPPLFINKKKLIILSNKQFYETVMCKCQNYLKGKTKNKKIDKKNGKKNGKKN
DKKNGLLDKTKANSHHSIYILKQIAYIIKNNGKSKTKELKKLLLNLQTNNNSPFDIYNFF
KKWLNKSESLSKMLIDTYNVSLFSTYINLFFDDILFCFFIGNL
>Py17XNL_0201129.1-p1
MEIKSKKYDNENDYKYYILQIGRKYTYLGYSGIHKPISVFNTPNFFIYNEDFHNCDNDEN
KFDEMLKGFSKVESINNNVTKEEMELKMCKIKREDSSEKDKTSDYGINELFESGDKICDE
VLENYENVEKMKESKIYHYEYKYNQDINLWNKFFEEFCFKIFDKIIKTSNKSKKVIVVMN
MFIPTIIRYSLCKCLIENLNYHSISYINDLVSPLFLCNCNTCLVIDLGYLNCRLLPIMNG
LPLYHHYTYVYNGGFYINQEIKRLLKEQYIKGKITELASRKSTYESGNFSYVDKNMKTND
GNEKDEINMNNYNINSEILINENESENIFRKHLEMYDLETILNGIENISDDEIEAIKIKY
CYLKNEETKLISDKYILYKLQNSEIIITPETRWKACEILFNKKNDQNIYFLLSNILDKLN
TFEISVFQNILLVGGCSNIKGIVSKIAKEFSQIIRKKNTHTKKNNSCSQISGKNKNTYIE
KIENNMNFIFPKISPNLRQFLGASICSSLENLPDYNNEHIYNNVLYDHLDEDVYMTFKR
>Py17XNL_0201130.1-p1
MGKGAVHPNGSNFCRSLKYNIVDKMRKLIETNLYDRPRWLEWSERAPPIEIYNISLKSKY
NNNKYIDLVKFLLKKYPHLRFQDCFVEGNNNVKGYDFFRNDHIITQMATHQLYYINRGYT
KKEALEKVEKIFYNRRMNLEKQQKINMCLAIDQKIKPLYTNGYSYLYEKMVENEKAHLSI
ILKRLRNMRKTLENQKNSNNFDTNTDTTSKNNLDENNISDSNSFNSKNINESSKK
>Py17XNL_0201131.1-p1
MYSACRFLRTYSSTIKNINNEELQILKKKLRYKFKSVGMLELDTLINNYINSNINTIDKG
REKLLYNLMEINTVDLLKLFYFYSDKNNNDLGKLSEYLKDKDEQEVKNTFKLLTDILHNN
ENTKKS
>Py17XNL_0201132.1-p1
MDELQKKRIINLFNLKKNDLGYIDKQDLITILKSLGLRICYEIFKDNKDFYNFDELNEYA
EKLKTNYYTKQKIENSILFLNPDNTTINKNILKSILCENGNKFTEDEFKKFLINIPVTPE
GNINHSDLIDM
>Py17XNL_0201133.1-p1
MMKNNYLFDNCISRNSEFKEVEKELKEFKIQQNETFDFYLNSIDDLLDKVQQVKKNLEEK
IVKKEKEICIKKEKEICIKNENDEKIVSNEIKNKYDIKELIKDVSGKNLTEKICEENKRI
YNTLLFSYRDIISITKQEVPEIFQNINIKKNIVLKLILLHFLQNGDFFMYYILNKEILEK
RKMRRMEKKNKKKINTHNGSEFISGDNKNLHIGINKNSTLYNFDKINIKKNDIKLEKNID
EINKSETFSNLKNFKVFKKIETYNKGHSNSYVPLSNEGVENNLIYKEKEFNNIEWDDRKK
EYLINGKYSILLNNIKKCNFINKKNNDTLLFYELKKEYISKIWYENNYEQITFEHALIRK
EIFEGYKKYHTILYNIKNFDVSSCIEWYNLCNENTKKKYHKLIYFLDCMNYLISSKENKE
KALTCLRNLMVNYNENKAHISRLSSFICIGSDNLLFKDMFLNIHSQAFNYFKQAYNEEGI
NIKVYKKNKLDKCVKNNFLYYNYDKIPDKRNKKIIKRNNERKNNSKHNVKGIKINKSHFN
DEENRCLLATQGESNVLVVVPILTNNKKIKNFENIKIVGEGKKDKKKKKKKNENILRRSI
NKNKEMERNKNSCLKKNKYTYVYQKIGEEREHNNRLRNGRKKSYIFCQKEYPLNIKIDHN
NNNNTQLVHNYMYKGKEYEEIMVKKKYIEKLNKEYNLRPLCESYIESNIDKLFENKNKLS
FLDNLYNYRCENNHSTINLIFKKKNKQNEYERNFEKRQDIIDVHEKLEKGWYINICSHTK
DMLSEVHSDHRQKSCLEKIYKNKLDWVSSPNDMLRDENEIYLYKKNEMDSFEYYNRTNLY
LTSKILNKTSQFYDDNTTKILHNTVQNINSGYHAKCINIRDDWNSNYDINLLHCKYSGDG
NSINNMLPYFSRFKNGYFYDMTRNNNNNTVNFLNESCFIKKPNELKRKISRCKFLTNFSK
NEKIVDVIESELEDEKKKKKIKNNHDNLLSEREDVTNGEDVIDAYGNIIDSQMCKPQILK
KESKDCEDEKGNENEHLTLKSTASSSSNNSVISPFSDNNTDSDSEFGSKNAYFCSSSSSD
EGEHKDINKLKEKNDIIREEYLKKNTMAALSNKNNTQAYSRATLAINNTRLAKTSIDVSR
ILLTHVLTNREIYNLHNSLSRTNSNLELRRIYLRWSKKKKKKNGNKRTNVSKNKKKKKEK
NESYYEESNSNEKDNKKNRKKNKNMKNRKRSKSHDIKSCQTGVEENQSDGKKDKKNDSKM
MKEVKKFEEEEKMEKNENISEINKNDDKIKNYIAVSKMDLFSTNSEKTAENSQCTITITP
NKKINIIEEKLEIQENINKVEEEEKEMHDDTKTEEVIKRENDETNENVDKIHIANCETKD
VDKSTGSISNLEENSKIIKKSNNECDIKEKVEKDETPDEGTFYEATNLEPTKKDIIETDG
NNNNEEEKNIVLKGEESENINKNSGNTDTENTGKDDQNESKEQKEKTLKKKKKVFFGSYK
KNMKKKNYIPNFLREEKMGKKNKRKKNKENDKNRNKKNKESFKLETSLKPSLDGRNRCRK
NNTYSSMDENESKKDKNKISGKKTSRKETNLKNKKLEKNIVKETEKKVFIPLRSPLSILL
CGGLISSKKLIEAETILKENNKRLEELKNSTSLNSSNGKIADKPIEKLGKEDNKKNKKQN
SSLISNSLAIEVDLSGSFFFHSSFTCPISRDKSSKDNMPYLLTCGHAICKNCVDKIHAHR
SKQFKCPMCPQYLNLLEIIPLYFN
>Py17XNL_0201134.1-p1
MGSSLSSTALFRPTSPSYEDDLKNLIYIPELLHINPNKYLENKQFEIFNKDENIKELSKR
KFPALFFYYSKKLKTKHTIMYFHSNSCDLGQIYEELYTLHEFLHVNILAIEYVGFGLSYL
EGTPNQYNINRRALAAYNFLKSLNLNPENIILFGRSIGTGVATKLAHNIKIMGDNIGGII
LHSPYISIEKLVEDYVSYSSYLIENIYDNFKNLTPLSNNDDSDAPFLLIHGKDDEVINIS
HSEYLIKNLNNKFKSSFYPGDSSHNCYYVIDDIAIPTKKFLCTLSKSRHQKKTEILLSLS
YLRKELAIFEIRKFGYKKKGQKNIIYINNMYNDEYVKKIHKMKKKLCKKIKKMNKKYKLN
ELGNEGIQNSSVLENSNKGYAEMYNNQVNKVANFSMLEKTQTIEDTDDSYTDQTFTDIES
KSSSYTNYYEYNENQDGRPRVHEIIYFFNNKCLKNTQKNDNTNNKSKYIRAYSNFHLDEK
TTNYNDSCASDYFSEIEEKQKNLSDSDIANKKYHNVIYEKKKDGYKSSVLYYNFKNSIHN
KFVTNITQYSDDIKREANTNT
>Py17XNL_0201134.2-p2
MKFNENEKYKNTCTYLYYTFPYVHKSWEVLYPAQPCFVLLRQYEDDLKNLIYIPELLHIN
PNKYLENKQFEIFNKDENIKELSKRKFPALFFYYSKKLKTKHTIMYFHSNSCDLGQIYEE
LYTLHEFLHVNILAIEYVGFGLSYLEGTPNQYNINRRALAAYNFLKSLNLNPENIILFGR
SIGTGVATKLAHNIKIMGDNIGGIILHSPYISIEKLVEDYVSYSSYLIENIYDNFKNLTP
LSNNDDSDAPFLLIHGKDDEVINISHSEYLIKNLNNKFKSSFYPGDSSHNCYYVIDDIAI
PTKKFLCTLSKSRHQKKTEILLSLSYLRKELAIFEIRKFGYKKKGQKNIIYINNMYNDEY
VKKIHKMKKKLCKKIKKMNKKYKLNELGNEGIQNSSVLENSNKGYAEMYNNQVNKVANFS
MLEKTQTIEDTDDSYTDQTFTDIESKSSSYTNYYEYNENQDGRPRVHEIIYFFNNKCLKN
TQKNDNTNNKSKYIRAYSNFHLDEKTTNYNDSCASDYFSEIEEKQKNLSDSDIANKKYHN
VIYEKKKDGYKSSVLYYNFKNSIHNKFVTNITQYSDDIKREANTNT
>Py17XNL_0201135.1-p1
MVWILAIIVLVKLVIWQYGIISCFNLVVKRPNGLFINLNVPGNYNIRRKKYISNIFKYSN
KLPIKNNKIRVLSNSQNETIKNEKENNNINTKDKKEQILKDIQGVWKFYFPLSIMDTEFG
DDKERDINDDEQDEKTEQNEKENWEDEDEVNEKEKKKDVPIQDENYDYSNLNILRGERMH
PLPLFVYNYEEIVSGSNCTRAYWSIEHFANNIYDCTIKLINNMNSKYMVILQGYLFISKH
NMLNSKNIRLVPGQIFGNLFLATNDNAENNSLIPPNMKLYDKNDIEVKDVMSIFEKKIPE
FRKNKKKIESFLGVRKWKYIGISTAYRIIGEKTNIFNIKHLLTGKDENVIYNIMDFDMVN
SAYNSNNFSNLNGIFNSYFEEPSRAVLSQILKNLQDKSINGPF
>Py17XNL_0201136.1-p1
MDKERSEAESINCNSTKEENQSKENEKEKNKATNLPPFNELNIEQKKEQDEWVIYVCNNS
YGPYNLDQIINLWNTKRINMMTTIFKKGENNWKYVYNDETLVKHFQGTQSNTTNIDNTTS
SYNNEKDASNNHLLNKQLNNNNTNSGQTQNHVNKSNENDFHQKEIQYSTNNLNGNNVEYD
NNDTYNNNLNYNNVDNNTATNLTNENEANQAELEKIKKRNKKKKYLERKKKKIEEGICER
KIKNSSVYISGLPKDVTQEEINNVFKKAGIIKIDSETTKPKIKIYYDENNNVKGDALVTY
VYTQSVDIAIKYFDKFHFRQNCVINVEKAQFNKKVEHHKISKEEILIKKKKIQAAKHEQY
RLQNWGEVYTGSKKKIVIFRNAFSYEDALKYDEGDPFYDFIKNLIEIEVKKYVPVHKVYP
IPKHPHGIVCVKFKGVEEAEMIIEYFKDVELNDKKLEVYFYDGKQDLKAQCLPPQNKPSH
IQNVYENISDPQNTADDKLPPVLLNNNLQSFHDWLDNQSEDEEHEIMVE
>Py17XNL_0201137.1-p1
MSDDKNDNGAYINNPEFPYKNLNIDKIEKIRRTGSLNTQISSEKKQNNDDTNKNGNAPKQ
SGLRSLGSVLSKKLSMSKNFIERNIEKIAILSKKNDKNAQKNKTNNKNNTTNCETQKDGK
KDTKDIKNNILNSGVLKNKNASNSTGANKAGTAQISDNIIANNNRNNNNNQNNSSHRNTI
LSDMNKNENVLNKGQNKNTENDIVKSNNSHNKTFYNTNLMEAKNYEISKKSQKTNEKCSK
EHSYYDFERPKNIVKNLSTNYEDNNINIFHKKQKTILNEETTNTNCKNKIMNNMMGKGGD
EDQRKTTLSLLKQSGSNDILKSNISGRTHFQNDFRENDDARKGKHINRHVSDINEETIVD
YKNKGGSIYQPMDQEEIIIKMKESSKLIGSNETFKMKNIIRTKSEQDKLKNYSELVKKER
NTYNENYNIYNMETTRSSNRNTDYGSYNISIYENRSRNITKNENIYGKDSRTDSIYSIMG
KVKRERGSDDHEEDERRNDYEMNQINNNSQKENNSDNEQINLNIPISHNDSNTYSSIIIR
KKKIASVENPLILDDPSVNPLINYNSNNNKEYELENGNKKKDGPKNIRNISNMGSEFYSE
KSKNIENFREIKIKKEKSYFYNIDNQKDNFQGMEKNGDNGDVIVISDNEMELNSHFKRAG
DRTNDNQNDRKKYSENINGKISYNNVESNSTVPKYGDKSSDHISYEHEKVCEEQTKERYK
NIEDININNVSKLTIFSNISSNKKSKINDGDLSSDQGEVFYEGLSKYSETPNDHNNKMKY
IKKEITEEKENNNNDYDDDYLNSNYCAVSSSRKADPGFSDAFVTPSCENNFEGDLQNDKV
DKDYENMEKKNKIVEKKNEFNDEKDRENHDKDRISNIPEKNNYYKLEINDNELNNKNEVN
NNFLHSSSDSYNPNMANIYSRISNDANTKKNNKLVNKNLIMKELFGSNYESSLKNDLNES
SNILNESSCAGWSEEGKPLEGGDKDIAEKKGVENEEKSVNRYSVGEDTQKYVLEGENEIK
KGVEDKRDENKEEENKITRKEGHQMYEYIEELNEENDNTYGESLNDDKSIVKESEEMHNK
FHLKKNGNNIKDIFDIGLENDEDSLLKKYEENASPRILSKPNFNNRTSESSYYKSDIINQ
SKKISLNSRSDISFMGKERIDEINYCENGQRENFHDSSNKYNMNKEYISKKESHDINKSP
IEMKKYRNMSNNCNDENGEYTDNFDMDRDADKFYDAETEKENISKRGQNNIIDRRNMLSN
KIGRRSEGQSHDEEILKHDEKNSKNSKNYTYSDYIKRGGNHYYKIFERNQVNNYEGKIGN
ESVNNRADFNENENNKMSNLLGKSKLSKYIDNKFLIYKNNLFNNKNESNLERDMMYRSED
KNDNINEDYVDDEKKHLIDYTSNNSSYIVEKKNSTDSTGTLLNGDNLDKQNRMMQNVDMK
SSISDDYYLDYIKRQGYNEKNRIECDSGARSCDEKYMEHNDNVDVDIKDKTHMMSKKKRK
SNNEENNLTYNTKDRIKYDNHSNSRNFFDGIERSEKKKKKSMLNNVENMNSINDDNSLNM
MGNMNSIENMSNPNNLNSIENMSNPNNLNSMNNLSSMNNLNSSLSYRRSECSKAELYSSI
NETRNSSQTIVSKRSKYALKQSNASSILDEIPTLFNFVNCCSIILGSEIIYVTDETYGKC
ENILKDKPFHSNVERGYYEFCSNDLYNVLDDKLKSSVGKGNRHGKSETEERKKKKNRNSY
YNTSQKCDDYNFDEKNDLSIGKNEECNKFSQFEEVSKYRECPGWLTKRRIKKYFDFCIVK
LCKPTLIKGIDIDTNNFLGNYAPYVSIEGAYIEDDDLMSSEAFSKYVEKIKIENKIKRDK
RRASGIQRNTSNDVKNDDCDDNDTFSYYKQKEKNGINNMSIDRINPFSDAEGTQEYRQDM
KHKKRSLSTERGSHWSDKGSENNLSRSKEEIEIMINGKRYFQRNKYFYEPILIDPTDKSS
EEYENYVEIIKYNENLKQLKDGNMKPTSFVANGNEYRCIENKLYTLIDVTREIASKYPDI
HSKALIKKLSNDAKIPNELNGEYSSESVHKCGDQSSNDFFKGKIENSDDDEFYNDILDGY
SCNTLYLDNDYSVEKRIYNTLHKKYQWVSILEDERMNPGFKNYNHNCFNINTCNKIFTHL
IVCLLPDGGINKLRVYGEIKISKNEKQKNYKKIINVSNILDGSNVVYTTDEFYGKSDNIL
IDQNSKYVMGWQTRRLINRPLRYVDNLQLNNISSIFYNNNYCIIKLSYITNVKYIEINTI
FYEYNFPLCISIDHCYVSDIHAEEKSKQMKYFSDNIHNIEWKELLPLSYIKGNHINYFTI
NSETFNDESSNSLPSSHLRLNIYPDGGINTIKVFGTVLEV
>Py17XNL_0201138.1-p1
MKRIIFLIFPILLNVYLCFKNLAHNKPLNFVSKRWNFNNRFSHKLGESKNIDLANDIKEN
DLIPNVKVMVDVGNIGIVNNFGEEEKKSSGEESPFRSIDTHELFKSKRILLISLPGAFTP
LCTSKMIPEYEKEYDNFIRENKFDDIYCITNNDIYVLKSWFKSMDIKKIKYISDGNSSFT
ESMNMLVDKSNYFMGMRPWRYVAIVENNILIKIFQENEKQHNIQTDPYDISSVDHVKEFL
KHNKI
>Py17XNL_0201139.1-p1
MIQIKKEDFLKNGDSVETSNTNECNGEVKEVKEAEEIKEVKADEIKEVKEADEIKEVKEP
DEIKEANADEIKEVKADEIKEVNEADEIKEVKEADEIKEVKEAEEIKEVKADEIKEVKEA
KADEIKEVKADEIKEVKEAKADEIKEVKADEIKETPIKKKPVKMVSFLLDEDMKKGDYFT
NNFPEKILQKNNTNDFANSFEKKVKFEDNINSFNYASISNNYNEKEEFYFTYDKPKDGIT
HYYKDCKKDSPYEIYDKREYEENDQKTKISNGFNVKEIKSILRVNGQINNLKNGVNYKDS
DSSTNEGTDFDGQWGEQSKSIDEETNNNERVNFEQSYNESLKNYMSSSFVDMLNTIQKNK
ENQTNNVDTSNQLHQIKNEEQNVIDPSTNYQDKDFSNEIESTNRRIIQCILCGDNILANN
SKMCNNCLLQNIESNSMNINKDTYLIYYCRECKRYLHNKWVYCELESKELLALCLKKVTK
LKKLKILDSKFLYTEPHSKRIKIHITVQEELINNFISEMEFILHFVIKYTQCDDCKKKYT
PYTYNTCVSVRQKVDHKKTLLFLESLLLKSQVNENIINIVSNPDGLDFHFLSRTDALKFC
DFILSKTISKCKNSKHLINHDANNNTYNYLYSFSIDICPICKFDLIFFPKDFSIKYGIKS
TFYLCLHVSIFIILVDPFGSAKSVYISQEKYNKYPFVALLNKSDAKSFLILNVEYINTEE
NSKKINTKKEKNIKKQKKKRPNRDNSDISDMEAITNEIFNEQINKLKRKTKSIEDSEQND
NELHKVIEYASSEDQSYHTNIYQNSLADTKSCKSATRKVKLEKLVYAYVELYDESNGSTI
LTKTCNAKHLSPGDYVNAYDLRKHSFDNDINLHLEENDNYNIIIIDKVKSKEIKKIEDEL
KIQNNNIETLKTINDEDIFNRIVHNNCLGLEKLKLTSS
>Py17XNL_0201140.1-p1
MDEKNNDINDETECIKETNAKVEHVEEKEDESTNDLPLEKKRKEHASNDDLPEPKKMPLI
EGGEGIAKEEEEGEAENEEEEDEEEEENEEEEDEEEEENEEEEDEDENEDEEDEDENEED
EDENEDENEDEENEDEENEEEEDENAGDKEEVEDPYLLKDAKYIQKNKLWKTKQRVLIVR
SPLKKKNCQSFVDNLKLLLPHHKMESKWSKKGKKIDLSNICYSRNCNNLIFFDIKRNRYC
LWICKNITGPSLYFEILDYIPLHSFSFPGNCLLYSRPLLIFSKQFDELDHLKLIKEIFIH
VFGTPKYHPLSKPFYDHCYNFYYINDLIYFRHYQILPTTLADSNNINKQKLVEIGPQFTL
HIIKIFEQFFKGNVIYENLKYKNCETPKQKKIKQNIKKKVTSIKKKKSYVNRVKLIRTPI
KTDIDF
>Py17XNL_0201141.1-p1
MSLAREKYLKRKRELLESINIIDSNLEDKKDGRSKEKIGENKNNTQKDNKRKHEERQKYP
ENNKRDYEQNKSLKISESTGNSNKNYDSFKKIEKNKTKHSTHHDRSEHSSFSNTNRDDSG
LNTRENKYSHNNNLGMKPPSNVNKSGNKLSTLNYRTSSNVSDAHMKREITPNDQVHSRGN
NNFSSLSNSSNNNAQLDARYKNPLKDIPNLKNIEIYDSSILLLFTCKILLEMCEVDGGKS
NNVKKMSITSVEILREIKSRNRKNIKFLKINILNNVLIHMTKNKSSEKRDYGKGDASDVV
CEKYKEIKLEGSCIDIENVGINIIIKTVYINNIKKLLLKYLHKFSTTNNSTMNPKFSKNM
TRVEKDEIYRLGNNSNEYNINNSNMDVYNNNNLFGQREASYNSLTVENDNKKNVGAQQYL
PEQYPNTGREMMHINNNIVNGDEHIEGGSKINYLENLLNEPTAKEKKIKEETTNILSILE
APTVIEELRIKKFQKKSDSVKIICQHLTKKACQKHNKECDKIHFKKIISEHTDISLGDCS
YLDTCRHIETCKFVHYCVDKEDKMIMNEKNEMNKEQISKKKNNYKNTESFYTIKYDDNHT
YEPQWIRCDLRNFDLSIFNQYVSVVMADPPWDIHMDLPYGTMTDNEMKHLPVQLIQDEGM
IFLWVTGRAMELARECLQIWGYKRVEEILWVKTNHLQRIIRTGRTGHWLNHSKEHCLVGI
KGNPVINRNIDCNVIVSEVRETSRKPDEIYTLIERLCPQNLKIELFGRPHNIRRNWITLG
NQLNGVVLHHPQIKERYNKVAPKFNMPLCED
>Py17XNL_0201142.1-p1
MRKIWTPIRRSEDQKIVKNNYNEEEKENFEKSLPKGFIENNRNNRVPYFEIKESTMIEQK
EKKEVQKILALELRDKCRPEIDEYVECSVGKLWTILKCKDLMMQMRNCLKKYENFEYIKY
RENQIMEERKKNGTSLFRSNERAKYNRFILADNENEIASEKER
>Py17XNL_0201142.2-p2
MRKIWTPIRRSEDQKIVKNNYNEEEKENFEKSLPKGFIENNRNNRVPYFEIKESTMIEQK
EKKEVQKILALELRDKCRPEIDEYVECSVGKLWTILKCKDLMMQMRNCLKKYENFEGKSN
NGGEKKEWNQFIQIE
>Py17XNL_0201143.1-p1
MTKWKPDLSMNTEGVDKAYLKSLEHVEDDLFCLLKNRNNAKSHILKKKIASINHLMHSFL
KNDNEHFNNYKPCDLDDKNEQNENDASTSIYENKYGKSKNNSVGACKFKNPASHKINFNG
LKKKEIYENMKINDKYNDIMLLSNKNFGSENIHLKKILNTCNEVYNNLKFYKVENHDIYK
FRPNDVDTDITRIKDDIETLKDDNFFTNILNCSEKNALKIIQNKCKKIVQCLNVNCDLVD
ISEIVDVLNIITTPEFDERLDKYEYLKLFLNKYHYVYPHEDIKGLRSIRKYVKKNFIDTG
KFYINEKDISHMYLKTDLDQIIKNDNFINNMLNLHIDTGKFWIQILHNVWIPLIIEIFNS
INIPFFSYLMNYDNEVKVLDQYTFSRENTKFYKFSQHIFSGILFSGVPSIYRLLMRLHTY
KYIEARINMILQEDYNNIYNGITSSSLTYNINILRNLFPFFKEFKNIDMEQIVENFFTSE
FYNITISSLKKSNIQKVIVNQKYITFINSFFLMVTEFLYGVLNKSILEKINENKINLMIL
LEDMFYENMNILIGRDILLFIADLLCLYKLSCVYLKKRHCNTIINITNVIINLYYNNHDM
LINTNTWKQVYTIAIKINHFVKCALQGTQTVNDNIVLQELSIINRYYFDDIKHDQNSIGE
FYFLKNINYGIYCWNSICNKYTNVQHFEYNKNNFQYCQGCNIATYCSEQCKITHLLYSHH
KVCVYFKTIPSFLKFNILEVENNDNCAGMKYLNIFRHIDTFNRKNEEYQIIY
>Py17XNL_0201144.1-p1
MEEPKCDILYEHMHYEKKTKLINIAKEIYDNINNNKINSWRCATIALRDKIKESMDFNEK
GWHIIIGQKFGFFCTHEIYNALHFKLDHIEFLIFKHG
>Py17XNL_0201145.1-p1
MEVEKTHLINYFLEICPTVLDCSRKELQSVLAKREEEKIRKFVVDKNVNIIVIGKGKQEK
IDEGNDNIKKLENERDEERNINFDKESSYSLFVELNINYKCVTKSIAIAFMKRNKDTFLV
LNEKLNNGNKINLSNELLMFVCGLNDCNTPLDLVYLYLSQGFNTIFDAASYVTHGNEHDE
ISQKKNKYSKKRDVENGNGYDSISDSSINENGGAKLSSSYAGYGNRKCGTYDGENNKISN
LLMTNVSKKLNELLISMKNAQIDLNIPIINLNVDKRIKKLVEENPNIDDIKQETIKNLCE
SQDFLNQLQKDVTKWVEEIQKITRLNGDFKSGSALAEINFWIGYENALLELENRLKSPEV
ILTLQILKNAKRYFATISFDSDIQLKQSKEYVLNVNILMKDFPIDDLLGAQTVQQTMQAI
RNIFNHLKKLKNTTKYPLSKSYNFVEALSRDLGNTMKKILSNQSLLSMDYQIFDVLISGC
MEVFQLWNEEIRVFKDMVRELIKKRSFNERAPAKMVFEHVILQERLDDIRKFRKQHQKFK
TVITKVFGNDKNVGINLHKDINAAYNVLLSLDALDLSKSGNDLWEKTKLSYESKMNKVES
QITFKLRDKLGGAKTSNEMFNVFSKFNPLFFRPKIKGAIQEYQNSLIQIVVEDIKKLQMI
YINGYVKSSSEKVSTIRDIPLVAGSIIWCKQIEKKLEDSFKKIENVLGRGWEQHAEGKNL
KQNIDNFKNLLNQNKTFEKWLKSIKNGDKFDIYEKIIKIKKIGINNYEILANYDQQLFNL
FKEVRYLQSINLRVPYSIKVKADETKLIYPYALGLEKTLRVYMKICLYLENEGKDIPFNG
TISMLVASAHNSVQEKIKEGINLHWDSDILETYVRKLTEHVNMLESMVDEAVNKNSFVLD
ILEKIKTCQISIDGDNEIKKYVELIQEKADELYLQHYKNVHLWINEMNKILDAILANRLE
EIIKKWTEEFVGWTEEYNIHEDTGNFSGDEFGKDRGREQNQEGKKRIVEWNIRRRNSTKN
RFILRSSVHEFKISKHKIFLYPPTDSMRQIWFSRLSEAINLICGITRIKNIYQKKDKSRE
VIEIKNKDGEVINNVMLDNTYKYIIYYVDKNVYDNAIKCINDSVEKAKEYESMWFQYKTL
LKVEIGDIITNFGEDIEIWKTFMNEIKEREDKFDILDTEKKNFGPIVIDYRILQSKVSSK
FEIWQKEIVSEFSKKLLEKILIFKEDVEKCLHDLREQSELKSESEITAMHILSMRPKDII
TIMNDYDMDVLSRICSSIHDFVEKINEINKKEQEWDSKCDILKKSELMLEKQKYFFPKNW
LFIDSVIGKVETVKQVLAYQINLVKEYFPYIQSLVIEFDSKVQNNIKELYEQWNNSKLAD
GNTNSVKVLQIIKTFESKINIISQDYQVSEKLRKLMKISVDEESEGNFHISPKMLKEEIT
CIKTIWDELKVIYSSISDLKKILWINADLKDVKNLLNNLLGSIKKIPAKYRQYEIFDKVK
DEIQEYLKTYVILSDLKSESLKERHWKLILQKLELKIHYNKLSLGNLWSSNLCHHENVIR
EILNQSQGEMVLDEFLRGLKDTWTEYELELVQYQNRCKLIKGWNDILSNIDDHLNAIQSM
KISSYVKIFEEETLNWDDKLNRLRNLLEVWMNVQRKWVYLEGVLKSSTDIKLLLPQEYNR
FKIIDADFINIMKKTSENPKLLELFQINGFQKQLDRLSDSLSKIQKALGEYLEKQRNQFP
RFYFVGDEDLLEMIGNSKDAKIIQRNINKMFAGISSFILKENTSDSILGMCSREGEEVFF
KEPIHISTYKTLKEWLIVLETRMKATLENYLDLAAIEFMQMDILQCTKDSTNRQIIDWCC
KYPNQIILLCLQIMWTYNIEHDMELSMEKLEMASQTIGEKSVASDKCLNSQCNNFLTSEG
VCRSLLKYLSEIVVKQTNNTTRQKIVQMITELVHQRDVIRVLIEKDIKNVNDFTWLQYMR
FYWDKDKRNKNVNLIIKMADASFEYGYEYLGMCEKLVQTKLTDACFLTLTQALKMKLGGN
PFGPAGTGKTESVKALGAQLGRYVLVFNCDESFDFTAMGRIFVGLCQVGAWGCFDEFNRL
EERILSAVSEQILTIQTSLSQRKKEVEILNKKVELNKNVGIFVTMNPGYAGRSNLPDNLK
QLFRSFAMIEPNKELIVQVTLFSQGFISAEYLSNKIVSLFDLCSEQLSKQPHYDFGLRSL
KNVLNSAGNLKRLALQEKWQGDILKKEDSAVDGDNDISVPGKSSDEMEKVKKTVEMEQTL
LLKSVCDTVYPKLVSSDIVLIKSLLSGIFPNANISLFEDKDLINEIKRICKLKYYIPEEK
WITKICQINQIMKLQHGIMLVGGVGTGKSSAWKILLDALEAIDNIKGMSYIIDAKSLDKE
EIYGKLDNINLEWTDGVFTCILRKIIYNYTQTNNNITKRHWIIFDGDVDPEWAENLNSVL
DDNKLLTLPNGERLPIPESVKILFEVDTLKHATLATVSRCGMIWFSRDILPPIALFKHRL
NKLKYGNSDYPRKIDILKSLFVSSSNNETTEGAIMNGDGDKKGFSDFVTAVANSNDYENK
GISNANTGSIPSTNNMVPHNSIVINENIMENIMRRNSQVFYDKSEENIDVCKLQTIEYRS
IELISEYFEENGFVQQCLVGAANFEHVMDYEYIRVIESTCLLIQKGIDNLVAKYGKFNNS
VSDSDIEKYMSKWLVVSLIWGIGGSLNLESREKFSKYVESICSVALLPSDLSKRGEDSYN
IDYDVSSVSPSRLVNSSNLSNANRTVLDYEPSVDDGEWHNWKERVEITDVDRTEISDATL
IIETMDTIRHATILEGWLNLKKPFILCGPPGSGKTMTLTSVLKKSTEFDIAALNFSSGSL
PNLLLQTFDHYCEYVKTTSELVLRPIQPGKWLIIFADEINLPTPDKYDTQRIIMFMRQIY
ESQGFWKYDSNNNQWNWVKIERITFAGACNPPTDAGRNPLSNRFLRHTSILYVDFPGYES
LKQIYGTFNRAILRKFPESLHMADNLTLAMVDFYAKFSETFTVDMEPHYIYSPRELTRWK
LSIYNTLENFEKIENRELVRLCIYEGLRIFQDRLIYKKEKKETDKIINDIFKYSFPDVKD
EDLERPIIFSSCIENKYIEINKNILKELILAKLKIFGEEEVNVQLVLFDEVLDHITRIDR
VLKLPFGHLLLVGASGVGKTILSRFVSWMNGLSVFQIRTGRNYSTELFEVDLRNVMKRAG
IKEEKITFIFDESNVLGPAFLERMNALLASGEVPGLFEGDNYKALINECKGQYGTNAGLD
ESDIFKKFTKQVQKNLHIVFTMNPANPDFANRQSTSPALFNRCVIDWFGDWSYKALLQVA
SEFIFSLNLPDNNFYMDNINSESIEGKSKLDFKDKKYYFLSKAIVEIHNSVVHINQVLMK
KGSKYNYMTPRDFLDFIKHFLKIIDEKREEISAQKKHLNAGLKKLKDTEVQVAELRNSLA
NKKKTLAEKDIEAEEKMKLMIEQQAETEDKKKKAEILAKKLDEQFIIIEQRKEIIRKELS
EVEPKFREAEDAVKNIPKKIFDELRAMANPPILVRNAIEAVAILIMNEGDKNVTWEDARK
IMKGQDFINKVLYLDKKTVKAQTSAQIKKKISNADWDVDRINKASRAAGPLAKWVESVIT
FLTILETIQPLENEIEKLQEETRIAENQYNEQKEIISALEKILVQYKNDYAQLISQVQSI
KQEMEIVEKKIVRSINLIENLKSEKERWSETFISLEEASETFIGNCLISAAFCAYIGFFE
HYERQKLKKRWGEIIKIHHIKYRYDLSFIEFLSKPSERLQWIANKLPSDDLSIENAIIIS
NYIRYPLIIDPSGQASTFLLNQYADKKIVKTSFSDKNFLKNLESAIRFGSTILLYDVEKI
DAILNSVLNQETHKQGGRLLIVIGDSEIDFSPNFNLFLTSRDANLQFTPDICSRVTFCNF
TLTPSSLQNQCLNMILKNERPDIDKKRRDILKLQGEYKVKIRELEESLLLELSSLEGNIL
DDDNVITTMEKLKIQASEASKEVNIAEGVMIEIENVSNMYLFLAEGCSKIFFILQYLCNI
NFLYQYDLNFFFNIMKDMLLDQEYLSKIKKNDYGERIKCLEYLLFNLTYNRVARGLLQED
RYVFALHLCYVKSIINPKSCYMDKVYLHLLLKDSYVYEEATTIMGISQTEEAVNYQKTSN
EIGREVLPEYNDEQIRNLNNLIKHKLFYYLKDLIENNKEGWTSLLHSDEPECVVSSLIMQ
NKNIKRKNSSVTHLNSVEESEGVIEGEGINQENPISQCLKEALIIKAVRADKLDRCFNKL
INIILGKEFLWLPELSTNEFEKYVKENAWGNIPIVLISSPGFDPSNKVHQLSEHCKVSLS
SIAMGSEEGYISAEKVIASAQKYGGWVLLKNIHLSHKWLYQLEKNIHRATSNADFRLFLT
MEINPKIPPNLLRMSLTFMFEPPVGIKSSILRTFSLFLENKCINDPKIARLRLYFIVSVL
HAIILERRRYTPIGWTKKYEFSDADLTCALSVIDNWVDKSAVKIGNNISEHIDPSNIPWD
AIKKILNEAVYGGRLDNIVDSKILDTFIEHLMHSNSFETDFNLNISNSLSSKDFLKSPDL
FRNIQDYIKWTNNMINTDIPAWLGFGQHAEGLLTTRTNFSIINKWNILYSKSCSDMQELL
PYSQDEIKLEDQVDEMDEKENTDTPEYNTKVRNIRTKEQNENIVFIDKILESLPEYIPDL
EKSDENVGNAVFRCFERENQLFNNLLKDIKTNLIQLKNVLEEKIKYTNKLRALAKDINSL
NVPSGWLLQTNTSINMNLTIWLRDIIKRLYQIIVITVELNKSSEEEERGTAKSNSEKYGE
NNYPHGMRKQTTLSRGSAKKTKEDDDANIDKFVKRNNNVILSHFSANKKLSINFIWLGGI
FYPRAFITATRQMCAHKYKKSLNDLELSITVDEKNEEKLMEAFHFTIICLSIEGAQWSDK
DRCLILCDELSIDLPPVTLTWETKDNVNKRINERPNYYYMDLPIYLDKSRNSLIGFWKFP
VSKEVSEQHWYQRGVGIFLSKTY
>Py17XNL_0201146.1-p1
MNNLREKFEKEIKNFKRTALLRGSPAFKISVWFSGFALGFFWILISEYNNPKRNNFFFKK
KEPDMFTEDEIQNWNKPYYQKK
>Py17XNL_0201147.1-p1
MFFKNNEVKLCLSNRINEFSGCYRKILFSILLRHGSSYLLEENVGINNFMSDLLEINKNK
CNLNLTIQKKEHNFIPKEELRCIFKYKCEDFHVYEIDKNKKILDIEYIKKFCYEENEVKY
SNGLFEPKIGDASNKFVGVNKYNLKEEPHENTVEQISVQNEDKNNAENLETEEWVNFVLY
KVNKDTQEAIREISKMSDIEIKDFHYSGFKDKRSVSTQIISTNVRNLKKILDIKNYYFNK
KIKNLLICKIEKCKKKIELGEHNGNRFIVVLRNIQNYEDYLKNRLNNIKKKGFINYFGMQ
RFGVYSNTFNKGKALISRNYKDYIRHVLDPCIFEKKLFYGNVVKDNITIFLKNACDIYHK
KGAIFAYKYFTSKARKLFDGGLVSDNCVADYDNKLNIRNKSMKKSLYSFMTNSEYEAFML
LRNLYIYENNKKQKQRKKKITENREKYSQNEEENKMDKHKLEEEHNFYENERACVKGISM
ETRRFHMHSYSAKIFNMLTSYRLQNFGLNLGYGDYFYSKEICSEKNEVKNQHNYISVIYN
PNNAKDANIYNVVLPVLGCMPNRLSYLTVFKKLYREYVGKNVRLSFLEILLYLMYTLYTD
NLFNDQRDIVIDKYFSYIIRDYRIGDSAVHDAVKLWGEGILRNSISIKETLYIIKKFNSY
INSFEYEYGMTCVFRNILVLPKNLYFCFCEYNEPKVKFISDLYKINSGKHSISSKYLENK
NIDIYDNEKGETYLNSEKNIDYFDYKKGNYIEEINNRIQKEKVIIYNHNALVLSFNLSSS
SYATMLIRELYGKRNELLVHNLIKNCQYYDNMVNQLKESLQ
>Py17XNL_0201148.1-p1
MSPGQSEINNLKEVLRKLPQEKDDEKKREVLKKVIAYMTLGIDVSKLFPEIIMMSSTNDI
IQKKMIYLYLNNYAETNSELSLLTINTLQKDSKDEDPIIRGLALRSFCNLRINNLFEYIE
GPLFNGLNDKNSYVRRIAIISCIKLIKMNPQINIKNDVIKILKNKLLDKDSQCIINSVHA
LNEILADEGGLKVNKEIIFNMLNKISTFNEWGKCVILNIVSTYIPEDEDEMFDIMNILEN
HIRDYSTTVFLACLKCFLNLSANDTNLQIKIFNRMKEPLLTLITTSSYEISYIILLHSYI
LLHESNKLKYDIFDYDYKHFFFRYNDPTYIKDIKLDILVAVSSKNNVSFITNELSEYISD
SNVDIAQKSIYSIGCIALKIPKSISRIVDLALCSFLPMKSPHICGATIKMLGNILRKYDE
YTKVIIEEVIKHDNKLIDDVGIISYIWIIGEYCEYIENAPYILEEYVNLTDCSYIFMLEL
LTACLKVLYRRPSEMKIILVSLFQNILNNYKYPELTDKLFFYYKLLYYNYEEAFNIIAAK
KKLVTNFCESNENTLLDKLYNEFNTLSILYKYPINNHIRYSKICFSAVYDPEENTHSTNT
YNDSGSDVAEACDTNKEHSHNMLYNNRELNDYTEQYDNVDCPQISHSDRDDVALHFDNNQ
NTNLININDDVAIVGNEISADENGDNHRNNIHNYKGHGESMYPIDNSPSAIKKNNHSPNT
KNDNNNAFNSQYKNRNSDKMGTHPNNDTISEEKRTSLELLDMIDSDNFEKLKEILIYAEN
ITPEQYQEQWNLLPEQNNEKLFLRKNYYNLQLESLDELISRYNIIILASGEIDQCLKFYM
YSQFYTKHYVFIEFIFNKIEYSINWILKSQSDNADMVDQFTDCFRDIFIDFM
>Py17XNL_0201149.1-p1
MVSIVDNCVLNKYNIFPPVWGFEDQIRNNVENIKLINIKNNEHKILRIPNYLFFFLKHYS
NINSKYSRNEIDNQCEKNEEAPYLFHIDGKVFYGYEISLFVFLIEEDIELKHLNKEHMKA
NLSKNNGTNTNTLYNLNINNHIKYKEDNNREMLKSCFERTNCSYIFPKNTTINNDEICYD
KITKYENNVANENYTESVNLRNMKYESFLSFLFNNSNFQKNNENDSGCYYIERFNAYLCT
ILDHVNEKVILSIYPINKWGLNESRNKALNFIKYEDYIKKIIEKTKYDMINVKYNLDKME
VHNLINVFNINNNTNNHNKNNLFYDKEINTLLECNTMYNTKADLFDNTICPSTYPFKYTS
LKKIVRSYTSLYTNKNWKKGIKIMSSSMKCLFEKGRKLKTISILRKSDNPIRDYINTKVE
CSRNNLVLKSTDMYGNGNICEQKKNGDVNKNGSLIIDSSFKKKMNQCVQNYIFFTLHKIN
VKNNLRFRGNAVNIIKRRLNKYLTKMYLGFNNSSANKMCNCEKDIFETLFLRTILYLEDI
RNDVNSGNCKNCGSKMRENIFDQINDVFDNREKGYKFEEGSYRVKQCGENSEYHEGSNNG
NSSEHHSDGNSDGNSEGNSEGNNGSNNSGHSGGNNDDNSGDNGSSRDSNNDGSNDDDNGS
NNNNNDDENEENEENDETNNDETRDHEYTNEHEGYSTTNENNIIKDKYKYVENFDCENID
SKKILNEEMSNFNKYPFNRNKSEMSTNYFENTCNISANNSNNGYYEENHNMFVNSDEGLT
ITSVNMQNAKINSRDEEITFGNLTNENCHSDNGYNNMNTYVETYLDNNKGHNTSDVKRDS
CSTNEERTSNNSLDDNNKMKNDIYDNDLIFHGNNINIKNELINGGESYESNLLRMKENLL
NINKDSDTCVKKKAIKKRNKTKLERSSKSLDEEKKEVLNKVSQITRVGGVCFDKNRQRWI
AHWKIDGKYHKHYFPISQYGFENARERAINCRKQAEKLFNLPEIQPRNRWNQVKVSGTSH
IKKASKLPRCEGVAYDEMSQSWVSTFVVHKKFSIDELGFYEARNRAIYCRRTFEKINSEE
DYEFLLKQRLGLTEEEKDELNLLFDFDKSALEKMETVGNANKIKNNIHNLRIQDNGDYSL
MDNHNNMEQAKTVNNNMESKISNEQYLKITQEAIEMILSNIKHKSLPEIKLKLIDVEKFE
NYNTLIDKHFKFVTSVKNISQLQPYIALFHKFIIYHTLPHNVSLKKQLCIIEALEWSSFF
SGDVNHKID
>Py17XNL_0201150.1-p1
MAMCCRNVLDQTRDDKGAYLVFDNASNGSLFITWKKEKVENALLYIRPTKNVPEFKFAYN
NGKYELIRNLQSDKKIFFSGICQFIKEARDIKGKVTLLPYLDNAFPIKVNIYFLKGNNVV
QLKPGEAFDLEGVDALTVLPYGSSSLQVKTMTKDMFVGKGNSEGASISF
>Py17XNL_0201151.1-p1
MYKGVYILYALFIFEVAINFTGEFSSNFDNSKITRKNIKISNQRLLSENTNGDEEGESKN
KNTSFIDELSSTYEKVENIIKNHKLGENATKLKNNLTKNMRPQLEQLGAFAKSAIDKNLS
SLNEELKKKFAEFENGNGESKPSEEPKPSEEPKPSEESKPSEEPKPSEESKPSEESKPSE
EPKPSEEPKSSNKNEGETSNTSINKIFDKVLEDITKCGSEINKQYNSAKEELTKKVKDIE
KDIQPVVGETIKTYKGMVKSSLKSQFEKLTKKAKDGEK
>Py17XNL_0201152.1-p1
MLGNNPVTNSVIDNKNSNDDNLLLEPFLKEPRSLSLRARLKRDSNKSIDVIPMKYHHKSS
NESIKTASNRSLTKSPTQLIKATTKGFIKVFQKLHLTKSQNELNKTTSNSDLTKSSTKLS
KTTSNRDINKSLNELPKTPTDNDITKSLNELPKTPTDNDITKSLNELPKASSNTDITKSL
NELPKASSNTDITKSLNELPKASSNTDITKSLNELPKASSNTDITKSLNELPKASSNTDI
TKSSTELPEAPTDSDITKSSTELPKTPTDSDITKSSTELPKTPTDSDITKSSTELPKTPT
DSDITKSSTELPKTPTDSDITKSSNKLTKPSAYRNLTKSPTEFIKMIQKRHRDRHAKLNK
NESTETISNISKEILQTNAPNSCIYIHKMDSSESKLHLSGNASENLKSDAYNKTNLDNIM
KMEIPIMIPPNPSSIKGETSMTKNTQHDNNKCENLSLLKVVQEVTNYTKSLTDSIFINLN
QVEFKENPALDVIEKNVSSGVKIVNNSMKKGMNVLKENTTETLKTIDTDIKPCIKNITDS
ILNKVEAVKTGEIDISDITESVIETLNNNLEILNDNIENSVKPKTEQLKNEVVNKTEKIK
NEVVNKTEQLKNEVSNKTEKIKNEVSNKTEKIKNEVSNKTEKIKNEVSNKTEKIKNEVAN
KTEQLKTQVDDIKDNIKDSVNTLGTEIIPQIGNTIKDTVGDTIGGIASGIEKTSDVVKEK
VIETIFNSDIVPAPIREIVNMSGENITSIMKKDKKDGKSDKSAKAFFKKQFKRVKVKLAL
GGAIITTLGGIVNILIGIPSVAFLLLVLSLAILYYFIYETYLKNTSCFRWFRSKKKKKEI
ELVDITE
>Py17XNL_0201153.1-p1
MKTFKRSCKFEGIYIFHLFNKVFLFGTLLFIFRSTIEWNYNEHENSEFSEVMRYKRNLSY
STEGIHLYNEGYFHGGDAKLENNNISSEFGINIFPEYYDIDNIEYPYDIKNKQVLKNIDT
NYGDIQRITNLDSLKTNSYNKNNNNGTKIHDSKILYGFQKEKQSELKPIIEDKKVLSDNK
IKLNNKKVNGDISMHKEVKFINKVDDIYNFDEYIKLYPNPDMNRVLNKSTFQRKDGMTIL
PKIKHDYTDQKNVSIETIPQIVEKRENKKEETNDKLKNIPRSDHGLNKLNTNKKKKEKGI
HNKTIISNLNQIKNGFDLINSLTKKRPKNKNKPTANVKILDQKKLKNKAQIAIREKLKEK
VKPKEQELKEKIKIQEKKKEKEKGKGKIK
>Py17XNL_0201154.1-p1
MRNNKNQKNHPSNAIIPYVKLLLFFYIIYIQKYTKSVINEKNAYENILGNVSGLRPQRVL
TEYGRGKTNIFQRIHNEDYYDILGVTKSADLDQITKAYKRLAMRWHPDKHTDENDKLYAE
EMFKKISSAYSVLSDERQRKIYDTYGIEGIKGNVDSFKPFYHTEYFNKIISPLKNFSFMT
LINDKYNEISNFLHNIEYKPFSSSKTRNNNIPGSREITLDLTLEELHQGCRKEYKIVKNV
FVGGTPFQIDKVLTIDIKPGLNNNDLITFHGEGDQVSPSSLPGNAIFKISTKKHDTFIRR
GNNLIYKHHITLEQALKGFNFSVRSLDNKDIIINVDDIVGPNSKMIIPNEGMPCMDNPNN
KGDIIIEFIHMYPETMSEEEKAALRDIINSTNNKNTSS
>Py17XNL_0201155.1-p1
MLENTRSIETDIDYEEALTILGTNIVKFVIKKGDKDEADIYNNDCFVDFFHDKKDRGHKY
VYIIRLEQRI
>Py17XNL_0201156.1-p1
MNKGRMKIVFAILVVFTYVSNKALGNKTIPSIRPVVHNPDELYKQNMHLLCTNPEEAQQA
AEVMDEARKRFLHYATSNYNYNLYENYSENASSYFRKYKNHTDIGKFHIKIYYPHAYDEI
VNILWDPNGPKKYDSDLISGKVVRVYDPNLLMIQKSQRCYTTLFNRYFYALSAKYKVSED
TTIIVMASANINDHNKKNVKKYENVIVTSANSFKTDVDSEKEIRKGKLKKMFVNLSGYLI
TKHDKYVEIIHIDSVSDNIPIASEWYILLSKSERMGILLDLDNYIDDKYTFPPKSL
>Py17XNL_0201157.1-p1
MGDKRMCELFLEGDKLFNEEKVNENKFNSNIRLYQEYCRNKSCTNNNERINALGGYLFKE
LTKINKDKYSDYFAMWVSDKLYRLENSNTLTLKESYEKHLNKYIGNNNYWATLDNVKGLK
DANLRHMRELYTLLSHICNTIANYKTKGANSKDLYIQSYKCLNQYRNLHNNVSKCNSYLY
LLDKLKKTYEDFRTFAINENKKTNKMLDKRLQTLTTIARKNSYFAPKNTKFNFNDPGCSK
LHSQTAQLKEPQPKGLQSKGPQLKQPQSNQLQHHTSVPSSHPARSPPLPPSKPLPPLPPS
KPSPPSARSPPSKPSPQPKLKAPSATLPQPELKEPSATLPQPELKEPSETSTQTELKEPS
ETSTQTKLKAPLETSTQTGPTAEPQTGPTQETQPVDKQETLLKKEPSIEQILKSEILSDL
YKVHLSSFYKNLTKYGNRIYESASTSLTKGYSAFNDFANDVLTRSNNELDTSQSGDNNLK
LGISEIDLPSSGSPSETIPTSLPPEQPLKETYEESIDTHDTEELPNEEHVEGNVQMSDIQ
HSLLYTQELPSNPIVTLAYQRSEPTHSGKNINEILLKSVISVIAIAIPVILLVMYKYLAA
GWRKKLKRKKNKKKVANLCDKVNREM
>Py17XNL_0201158.1-p1
MRVSILKYVHLSIVICSFEYAKNELRYVNERSIYLERNVINFRNNRILADADNQFDVNEF
YKSTLSLASQLSDCIEDNKEIKHLRNIIDSHLNKHKESNISLDLKNIDSKTIELINELRK
ELEELKKQVANIMNNELAIQPINDKIIVNKDENSSVSEQEDFKQLENSENNEIEPSNRYM
KFKSNIKLKKEGRCA
>Py17XNL_0201159.1-p1
MTLNVCKAFKKFEDFLPDNFSFENNNVEFKLYEYYCPIDKEIGRGKCRTGNQAVSGATAF
LFNYLFAEDQYIENDDKNNEYIMYIMLWLSNKMKLLTHGTYGAVSEFYVTFMKGNEHYKK
YLSRINKSQKIMNIKIGEMRILYGLLNELCNAIINYSNDSSNCHNSSNCPDFLKFVNNWE
KQYDQLIDRKKKFFEDEYYCELLLTLKSAYQKFKQDNRIQKIFPEIKEVDIDYCKKIRNE
TNTSWKVIDVKSIEKVEEKKDLDKGKDTLGYIDIIKNAFETYSSNFSIMFTSIGNNLYEN
VLPPLTNFYGKIINFAEKTINHVNEEFRKSIEPSISDKDMPEPKALRDESSSSNDLSSLQ
YPGTNVIKSGTTEIGDNPLIVYKKMGFSILIILIPIALAIMYKYLPFGWRKKSKKKKKMK
KAINMFDTNETTEEVINPTDRKKQMQIIINLSSQNKQVLIYFKITNFEFKF
>Py17XNL_0201160.1-p1
MNKFYIQIVLFLLSASIYMNNKTLAAEPDSGEDATPESTYHYLTPEEIYEKNKHLLCTNS
EEIIQAGEVMNEAVELLKYHATCMDGYEFFNKNHNSSMPFYNKKHQDYINIEKIHFKVDD
PDDYNEVINMLWDPDYAIFFNTGFVKIARVYTPNLVMIQQRYKKKFGRRQRYFYALFTKV
EISENKTIVVMSSANINDHNPSNKKYKNEIVKSANSFETDIDSEDDIKQGKLKKTFANLI
GYLIEKRDRYIHVIYVDSIGRHCYGFLNALL
>Py17XNL_0201161.1-p1
MTLSVCEAFKEVEEYLPDDFDFKRDHKPTNIYTAYCRANKATGKGECMNGNYVINAVTVL
LLNNLFVGGDLESENERNEYIMYTMLWLSNKMKLIKLGTYGTVADFFVTFMKDDPEYRPY
IKLINRNKTIMNLQLHRMRKLYGLLIDLCNAINKHADDPSNYSDFSNFATNWEEEAYKFA
NKKTKIFEDNQYCDILSTLKNAYEKYRKDNGNPRGIRKLKDITGMDDCRKLCKDAKTSSK
ILLVKSRELRTKKKPSANPKKPSVNPQKNSADPQKNSADSQKSSADTQKSSTDTQKGSGR
VKKNIEKRDDTSTYLDIKNTFEDYTSFFSSVLTNIGNNLYEKAVPTLQNVYGKLKNFSDT
TISYMNDQLKKAIENYTLYKDIPEEKGPVGDPPLVNDPPSSSDLPSSSDLPSSSDSSSSS
DPSSPTDPSSPTDPSPPSYPLPFTGPLPPSDSSPPSDSSPPSGSSSPSGSSSIDLQSPTD
SQPHTDSQLHTDSQSPTNLPESSGPLPSIGLSPSSDSSSSSGSLSLQENLPQENPPPQEN
LSPPENLSPQETPSPQETPSPQEYPSSQINLLSQVNPSETSLETSLLSSSMEQIKTQQPP
QDSPEKGNFDQKNNHEEFQNAVPKAVEIPAPSQSSIPAPSQPSITGSNHPSITGSITSLI
PASITGGSSGGIPEGISVIKLKHPVNEVKINKTPGIYDNVLKKYKPIVVSIIVLLIPIAL
VIMNKYVPFGWRKKSKKKKKKKNAINMFGVNETAKRVINSTDRKKQAETIINSSTQKKQD
EKFINSSTQKKQDEKFFGSDLKIQYTD
>Py17XNL_0201162.1-p1
MQRYKKKSGHREKYFYALATKVEISKDRTIIVMVSADINDHNPSNKEYKNAIIKNANSFK
TDIDSEDDIKQEKLKKAFVNITGYLIQKYRCVNITYIKFVSDIQILIT
>Py17XNL_0201163.1-p1
MNKFYIQIVLFLLSASLYMNNKTLAAEHAPGTSTTHESTYHYLISEEIYEKNKHLLCTDP
KETIKVVEVMNEAVELLK
>Py17XNL_0201164.1-p1
MDDETVCELFLEADSLLNGSTGIHKKIKKFPEYRKYCPNNKPCSTRVEGIGALSVYFFTA
LNDNESNYHEHFMMWLAHNLFKIAQNRKNDNASKMTLSSAYEKYLEKNMGNFRHLNLLKM
DLKDANLRDMSEMYTLLNYICNTIAYYKKNKEKHKNLSRHSIKCFNQYRNLYKDFSGNDS
YLSLLQKLKKIYDDFRTSAIEEDADKKYNIKNRLPELTEIKKKESHSTNNFKTLDSNVPE
YKPTNKDNISNVQDKGVKTITIIPKSKNQGEDQKSQKSTLENKDDNLKVSDHEPQQKQDI
QLPKPEGPLLKSDSELKDEGKSEVPLLKGDIELKDEEKTEDLPLKGDSELKNEPTSLNPV
SNGIDIQENPNGQEISNTQELSNTQESPGTPKSPDTPESLDTPESSDTPESSDTPESSDT
SESPGTPESPGTPESTDTPESTDTQKSPDSGQIIPSSESEINQDKLDISQNPKDNHDVFD
LSALKEYWNLVKTYIEEYRKFVTSSLNDIRKNIYDNVWPTLNQAYSTYEDYYKNFNIMEY
FKEVMQENETQRTETLEDEPPINGLEPSPPLSDVETPNPEKSDTEKPEPQNLSTQDPSTQ
DPSTQDLSTQDTQPQDTQPQDGQTEDGKIEDGQTKISDIQGDDHSQISDVQGDDHSQISD
VQGNGHSQISDVQGKDHSQESLPTQKLDSTNNEQEQIPDTPSEEQPQSPDSYTNALASLK
IETKGIGIDFKKGIFEKGFIGDLFKEKLIVYPVMIIAILVILTVMYKDLGGEKRRKKNMK
KIIKLFGVNKTTKTVINSNDGKKQVQIIINSSSQKNKLKNL
>Py17XNL_0201165.1-p1
MRVSILKYVLFSIVICSFEYAQNELYLERNIINFRNNRVLAYADNQFDLNSFYESTLSLA
NKLNEYNNDEEEMISIQNTIDSHIKKHKENNTLPNLNNVDKKTKKLIHGLHKEIEEFKKK
LDNKGKGDSELAIQPIHDKIIIKKDGNISVSKHENFKQLENYENILESKNYNFKDNYNEI
TSSGNYRKLKTSLDKKKWINQLLKRLLLLIGTCVVAGVSGGFSITFLILITLISASIAKK
LLKHVKFKID
>Py17XNL_0201166.1-p1
MVSSSMINGDIPLAKNACVIRPKVNVNLHISLKNRKNAKNGAANVSHNLQKHVEKRINER
SLYYAAKEKYYRNKGKKYDKLRQSVECGESHILKEYYHSRNRVKRCSRKHKKHNYEKCSV
CKSLVQRYLVLGENANEIVEKINEKTNDSMCNSICNTDRNSKMNELIKGEVEENYSTTKR
ITPAAPVRKFDIAENIKNDDIIRLPKNESLDLDINNEKDLNSYNLSNMKHIVLSHDKKLG
DTYIISNKDIPDLENRVEQKDNSYQLVKCENQSNDISTKEYMYTIFADLNVSEMIDLMNG
KPSNITPVKEEQSQLNIALDEIEKKISIKKLANQSLNSENCIVDDKKSVKLEKKRKLKKK
ASNLVKLSEEGDVDNESNCSSKSSGSSSRCFKRGKTILKKKSSSSCYNSDKFTQVEKKEL
KEKKSYKNKYASNELIGSKNHQFTKKTFVSRNLQIAKEIYNKDETLKNNKAMKNNINSNS
ETITSYEKVENGKDVCDSFKLSNQSTALGSSTILGKYIPLEIYQKEKYCCKQLEREVARE
DEIVIEDEIISENVIVIEDEIISEDVIVIEDESISENEVANEDEIVSENEVASENEIVSE
NENVSENEIVSENEIVSENEIVSENEIVSENEVASENEIVSENENVSENDCSNKSDLGHH
YSDEKLFYESYKLKDSDAKKIDDEQPEGETPIKMSKSDKIKETNHSNTKKTHVNNLTQEE
HRRLLEYYDGKLPSTFYNEENFENPFKANDEGSEEPDYSNLFLGSFDINKKDETEENSAI
ESNNNKFTSSFFPSSFFNSDEPIIANEIFGLPNTENNDVDTPVKFKNSFETTKDNLNTKK
DNNNAVEKKDRQIIKEEKNYSRKRSKNIRFESSPQSNKKFKYSNNYMNINNVVEKNDDQD
TQYEEEKRQNLLKNTRAKSYSSIIKKNCKLMSYGQNKDYDSMPKTSIKKKVRFQKEVTII
PNLPLKKNNIDFPNLINENNNMLISYEQNRNINNVIERQGNQNVSIKKEIKINPSKLDNV
NNNIMNLNIVTKNNAKNKYMNSVNDTCQNREICTPIHMTHKNNNEIFKSRETESLSKSLQ
KRDMYIKQGLYKDIGMDLINVVHKLKEKAISEQHEEKKIEPTNELSKNTGIDSNDEASIT
TEFKTVDEILAENERRILNYYAMLDKAEAIKKEQEIKNSTDKILIKKEQEIKNSTDKILI
KKEQEIKNSADKILIKKEQEIKNSADKILIKKEKEINNSTNEILIKKEKEIKNSIDKNLI
KKEKEEPIVVNNNNLSPLNSRKRALSEKPTPPKKYTKKILKRNVNKSASCSPSQSRHSLS
DNKNIYAKNDTKDIKTLEKSNNVNDHNENSHYSEGGATDSSAAAQSSVDKMYERYLKYAG
TKRDWENRFVEGKSNPFSNGQPYHNDILEKHTSCLISERTQRHLEKRSYEFQKQKERERM
NRNSTRRPVVEAPKVKEYNCKVLTEYWDWDNEQTKEFWSWDKKDNLNFWNMDYDNAKKFW
MWEKEKQETCENISNNTMNLENEDILNIIKEIIESRNINIPTTNTQNLEKNIDISTTENT
PTPTATAENTPTTATAENTPTIATAENTPTTIATAENTPTTTTAENTPTTTTAENTPTTT
TAENTPTTTTAENTPTTTTAENTPTTTTAENTPTTTTAENTPTTATAENTPTTATAENTP
TPTTAENTPTTTTAENTPTTTATA
>Py17XNL_0201167.1-p1
MRVNILKYVLFSIIICFFEYAKNELYYVNERIIYLERNITNFRNNRILADIDNQFDLNEF
YQSILSLVDQFNEYNVDDEKITYLRNIIDSHIKKHKENNTLPDLNNLDKKTKKLIDELRK
ELEEVKKELDNKRDSELEIQPIHDKRIIKKDENNSISEQENFKQLENSENILETEDNKFD
DKDNKITLSNNYKKFQINQKLKDKKALAIWGMFIVSNILVISLGTGYLAILLIPCTAFII
NKYWESFKKLKKSKISK
>Py17XNL_0201168.1-p1
MTLNVCKAFKEIDDYWDNGFSFGNNDIFTGLHNFYCHTNKETGKGECKTSGQTVSAITVL
LLNNLFTGDEYIESEDKNNEYMTYIMLWLSNKMKLIKYGNYGSVADFYVTFIKGAEKYKE
YLDKIDKNHKIMNLEIARMRTLYGLLNELCNAIINYTNDSSTCSNFSNCPYFSNFVSNWE
KQLNKLVEKKKKFFEDEYYCNVLVTLQNAYQKFKNDNNIQKKLPEIMEVEDIIYCKELCG
GATSSSKVIGVEFRDVLPKEKDLDKWEDILRYIDVFKKLFKTYSLYFNFFFTNNVNDLYK
KAFPTLKNYYCKFIKFAGTTIGHVNDQLKTAIETYAPDNCISEEKDPEDKPPSSQDPPGS
SGPSGPSDSSDTPDSSDTSDTSDTSKPPISKEQINTPHSSLDLSGSGGSDQKNPETSQII
VSNPVTKPKTSVFKVAGSGTTEIGENPFIVYKKMGISILVLLIPIALAIMYKYLPFGWRK
KSKKKKKMKKAINMFDTNETTKRVINSTDRKKPMQIIINLSTQNKQDSLDLTLKFNISIK
NNKTAY
>Py17XNL_0201169.1-p1
MNKFYIQIVLFLLTTSLYMNNKTLSIEPAPGEDAAPELTYHYLTPEEIYEKNKHLLCTNS
EEIIQAGEVMNEAVELLNYHATSMNGYEFFNKNPNSSMPFYNKKHQDYINIEKIHFKVDD
PDDYNEVINMLWDPDYAIFFNTDFVKIARVYTPNLVMIQQRYKKKFGRRQRYFYALFTKA
EISENKTIVVMTSANINDHNPSNKKYKNEIVKSANLFETDIDSEDDIKQGKLKKTFANLI
GYLIEKRERYIHIVYVDSIGRHCYGFLNALL
>Py17XNL_0201170.1-p1
MDDETVCELFFEADKILSGSTGIQTKINTSPEYREYCPNNKPCSNRAESIGALSMYLFTN
FYNQESGYYEHFMMWLAHNLFKIAKNRKNGDANKITLSSAYEKYLETSMGNFRQWDILND
VRGVKDTNLRYMSELYTLLKHICNIISYYNNNNEKHKKIYTYSVKCLNQYRKIYKAFSKH
DSQLHLLDKLKRIYDDFRSLAIENDTDKKNKIEKRLLELTKMNEKDSHSTDNLNIFDFDD
PNDQLEDEDISEIPEENSIQEEQTYHKAEGKNIVEPTKLQNTVDQRSIQREEPSVSGGTL
KTSGSEPENNEKFQGISIETTKESLSPKSQDQALSREISQLEPKMQPQLEPEPQPQPQPH
SESPPLPQPRPESPTQTESSTHPEPPTHPEPQPQTESPTQLESQPQTESPTQLESQLQLE
SQPVPQTISQPGLQTIENVEQPASTQENSLTSYETIKKITQTNVLYDFYKLHVSSFYKNL
TKYGNRLYESASTSLTKGYSVFNNIANDLITQSNKVTVTLPSVDNSIQLEDSEDDLPPSD
SPSEMPLSSSTESIDKKTDENHGKQHEGGSHETNPGGVSQEKEPESRSQEINSEGGIHET
NLEDKGKISETESKGQIIATEQLTPILAPKDSSKDSINITYYQEIGQIPSEINVQRDISE
IKVQNGIFEKGFPVNLFKESKLILYSFIVIAILVMLAVMYKCLGFGRRKKEKKKKKMKKI
RKMCDENNTEKLKCIHRK
>Py17XNL_0201171.1-p1
MKNLEVVNTLFLNKNDHLKFYMIYCLYIIIKLYFNKFSYCMIFQNVDHLFNKDKFYLDTI
RSKNEPYIWYSPFGRESKKYKCNRIFDELNPLCMHLFIEAYKIPGNIMNFKNNNKEYVGY
ILMLVGCMLSLKNNDGTNNLKYFYSTFINSDEKYNKAIKDATDYKDIINKKKDLINMDMR
IISNIYVICIVKKTQTSEVISSSSSIANKLFIVLSTFGAIGIFLGISYKYSLFRSQKRD
>Py17XNL_0201172.1-p1
MNKQCEKFQVIRNAILDEVDSKRNYQFKNENFLNSYCDNGSCDGSFDKISAGCLYLFDAF
FGGYKPFNDVANRNINIVDYILIWLRYMLDLTRIGENDNIDPFYEIYIYNVKKYNEKIDG
VSGYQNYKDLIDIKKNLMSIDIKAMSKFYDAFILLCDICTGVDENSSKCDNNLEKAKKFA
KKYDELNEDYNNGRDNPYNQLLSTLSYDYYNFQSICNDFPLLPTYSRKFVIKSTLISIGF
IFVAVSIFLGIAYKYSLLGFRKRSQKQCLRERIKNIKKKLIINKLF
>Py17XNL_0201173.1-p1
MNTQMCKEFQEVRNSISDESEYKGIHEFGDDHFLNKYCDSNQCHSDYDRISAGCLYLLDQ
LYKDSGVIPSPKNSNPYIVDYILIWLSYMLNLINSKEDNITGFYSAHINSCDKYKTEISE
LKNHDHDYGNYNYKGLIDKRKEFLYMDSNIVPKFYEAFKLLCNLYNELDYSNKNCEKYLE
DNNDFFKKYQELEQDTSITDRSPYKEMLFTLSTDYNDFKKECNGILSSLSEKTKEKHGQI
SAQYVESFGQDADSSGQDVDSSGQGVDNYDVASSSSSIVSKLIPVLLIFGAIPIFLGISY
KYSLFGFRKRSPKQHLREKLKK
>Py17XNL_0201174.1-p1
MDDSVCSYFDILRKHLPDELSEKAETDLENISDFNNYCPNKNCNTELEKTTVGFLWLLGQ
YFTKYPIKGDNVYNTEPLFLYIILWLSYKLNQNSENNTTKINEFYTKHVNNNSKYSKFIN
DSSKFTDIKEFINKQNYLLNINIKDLSKFYDVSKLICTMYSNVTTNTDKRILLNNANEFV
NKYQELNRDSNNIDGSSYKQILSALSDDYNKLKNKNSSITPLPDITADVSAQISRVISSS
SSTGKKLFTVLSIFGAISFFLGISYKYSLFGFRKRAQKQYLREKIKKIKKKMNH
>Py17XNL_0201175.1-p1
MNKEVCKKFTSIWEFFPDTLDKGEYKFNDNNFLDSYCGGNKCDSAFERIAGGCLYLFMQI
FGTSELFTSVANNNINIVDYILIWLSYMLNLKEQTGNDNNLQFFYNTTINNDRYQKTITG
VENYYENYKNLIDKKKYFLGMDKKIISNFYEAFKLLCEMYAEFDDKTPYCTKSSENANKF
VKKYNELNKDHSITGNISYNQLLSTLSKDYDNFMNKYNNTQCSKSSPLPTIETTENFAQQ
ILQSSEDTSSSSSATNKLFTVLSIFGVIAFLLGISYKYSLFGFRKRFQKQKLREKIKNIK
KKMNQ
>Py17XNL_0201176.1-p1
MLTSKVCGEFGTIWKFFPDELTNSGEYNFRVGSLNSYCPNRKCENDIDKINAGCLWLFKQ
FYGSPYNFSSNANGNMSIATYIMTWISYKLNQKPQKEISKFTDFYSKHIQNAEEYNKFIG
DITEYTSYNDLINQKNKLMDIDISDMSKFYSLFKILCDVISNADKQNVRKTYLEYAEEFV
TEYQKLINNNNTGTEDSSYSQLLSTLSNDYVKFGKNQIGDTSINLPSLPTEKTVENIDIS
ESKETIIVSSSGTPESSSKAKISDSDSTLPSPSQVNKLILIPIIFVATLILLGIAYKYSL
FGFRKRSQKQHLRKKIKT
>Py17XNL_0201176.2-p2
MLTSKVCGEFGTIWKFFPDELTNSGEYNFRVGSLNSYCPNRKCENDIDKINAGCLWLFKQ
FYGSPYNFSSNANGNMSIATYIMTWISYKLNQKPQKEISKFTDFYSKHIQNAEEYNKFIG
DITEYTSYNDLINQKNKLMDIDISDMSKFYSLFKILCDVISNADKQNVRKTYLEYAEEFV
TEYQKLINNNNTGTEDSSYSQLLSTLSNDYVKFGKNQIGDTSINLPSLPTEKTVENIDIS
ESKETIIVSSSGTPESSSKAKISDSDSTLPSPSQYSLFGFRKRSQKQHLRKKIKT
>Py17XNL_0201177.1-p1
MNKKVCQHFNSVWIYFPDELKNGNYNFLSNGQHFNKYCSNNSCDNNLEQINSACLYLFNA
LFGDYNVFKDNAKKNIDVVYYIIIWLSYMLSLKEENGINKLNDFYTEHIEKNKHYIKKIE
SIHEYKCYKDIIDKKKELLDMDINDNIISELYATFKSLYELYSTFSENTSNCPKFSNKAN
QFVEKYKVLNNNNKDSSYNKILSTLSDDYNNLIKKCKDAQGSNFPPLPEIKTIQPSVESS
GDNSAEKSEQIVQNSEQTVHNFDVASSSSSIVTKLIPVVSIFAAISIFLGISYKYSLFGF
RKRSQKHLREKLKK
>Py17XNL_0201178.1-p1
MDYTLCKRFNNLRNYLPDDSSKAKNSDIHKLGNIKDYCSNGESEETGCKTDIDKINGACL
WLFEQLILKNKKGINMAEYIIIWLSYMLNLKNDKKIKNFNEFYTNYIEKNRYYTNCDNAG
KACGNSLKEITGYTNYKEIIDKKKELLSINFGYLSKFYDAFKSLCNMYTELAAGESKCEK
CLKNANEFVKTYDELNKHPNITKDSPYYQVLSTLSNDYNNFKNYCNMNDVDCSDIPPLPD
IKTAQNPVQSSEPSPELSSEVTSSSSSITNKLIPVLSIIVAIPIFLGIFYKYSLFGFRKR
TQKQHLRKKLKK
>Py17XNL_0201179.1-p1
MAEFMCERLNNVWIDFPDTLTNGNYKFNGDELFNSYCNNNCKTELDKVNGICLWLFEKSF
GNNSSFVNNAQSNINIVEYIIIWLSYMLSLKSHEEITNINDFYDKYIKNGEKYIKEINDV
NDYKSYKDLIDKKQYLMNINKNVISKFYNALKSLCNMYNEFNDDDPDCKTYSEKAKEFIE
KYKELNEDNNNTKDSPYNQILSTLSNDYNILKSKCNSDKSINFPSLPTFSRRSVIKSTLT
SITFIFVAVSILLGISYKYSLFGFRKRSQKQHLRKKLKK
>Py17XNL_0201180.1-p1
MNKQGCKLFFAVRNSISDNLDKAENYKFNIEGNFNEYCTNGQCSSNLGKINAGCLFLFDA
FFKDYSVFSSVAKSNINIVDYIIIWLNHMLNLKKSEEHMSNLQYFYNTYINGGNMYKNPI
TGIKEYNSYKNLIDKKLDLINMDMNIISKFYDAFNTLCMMYIEFDEEKSNCTKCLKYANE
FVKKYKILKEDSSITEKSACSQILSSLSNYYDDFKSYCTSKGGNCEQYPSIPTIETPQIY
VGSSAKSSGQISEDASSSSSITNKLFIVLSIFGAIAFFLGISYKYSLFGFRKRFQKQKLR
EKLKNIKKKMNH
>Py17XNL_0201181.1-p1
MLTSTVCEQFDTLRENLSDESDGSGNYFSTSGMLTTYCPDKKCDNDTNRINGGCLWLLDR
FYGGKSVFSHYADGKIDIVVYIMMWLGYKLNQKLNSQFPNINKFYNTHMKDFYDYKKDIN
GVDGYSTYNDLINKHNYVLDIPNENMSKFYDAFKSLCKLYTECDDSESDYNSYLEKTQEF
VEKYEQLKDLDITKNYPYSQLFSILSKDYDNLKNKCYYFPPLLTYSLISIALIFVAIPIF
LGISYKYSLFGFRKRFQKQKLREKIKNIMKKMIH
>Py17XNL_0201182.1-p1
MSKELCDIINWADNYVVDDPNNSRENMYDSFFNSYCPDKNCDTDDNKVSSTFISLLNLFD
GISDEYLENDRLAEYAILWLSYRLNQKTESETTTLYDFYTENIKKNSKYNEDIATDSGSK
TKKEVIDAKIESMNIDIKDISNFYDAFKSLCNMYSEIGAEPNIECKTCLENAGELFEKYE
KLKNDLDINKGSSYYKLLSSLSNDYKIFEYKYNNKCISISQLVACPRSSLTKNMLITIAI
IFVAASILLGVSYKYSLFGFRKRSQKQHLREMVKK
>Py17XNL_0201183.1-p1
MSYKVCESINLIEKSFDDGPKLPGEQYMNILNTYCPESNCSSDELKIIAGFIMLLNMIGE
EDINGDKLVEYAILWLSYKLNQKKKNGTTILNDFHTGHIKGNDCYSEHIDTDNSSGNKIY
MGVIDEKIESMDIDIKDISNFYDAFKSLCNMYIEIGTEKNTKCKTCLENAGELFEKYEKL
KNALDINKGNSYLQLLSSLSNDYKNFKQEYSAKCSSISPLVACPRSSITKNMLITIAIIF
VAASILLGVSYKYSLFGFRKRSQKQHLREKLKK
>Py17XNL_0201184.1-p1
MNKEVCNMFFAVRGWFPDELDNGNYQFNDNNQYKQHFNKETYTDNDKINGLCLWLFQAIF
GNSVSFKKYANSNINVVVYILVWLSYKLNQKTDNGITKLMDFYTGHMQNVNEYQKPIDDT
GAYNSYYDLMNKKKYLMEMNIKYISKFYDAFKSLCEMYTEFDEDNPKCEKYLEGDNEFVK
KYDQLKKDSDINEDDAYSQIFSILSNDYDNLKNKCYYFPPLLTYSLISIALIFVAIPIFL
GISYKYSLFGFRKRFQKQKLREKIKNIMKKMIH
>Py17XNL_0201185.1-p1
MDDNLCGQIDFLRKYLPDDSGNTKPLDFYGYERFENYCPSKNCHNDIEKITIGFLWLLEQ
YFTEYPPKGNTIGDAKPFFLYIILWLSYKLNQNTEETFTTINDFYTDHIKNGGKYSNFNK
DSNRFPFLEEFIEKNKDLLNIDIKDLSKFYDASKLICSMHANKSMNTDGNKLLNDATMFV
KTYAELKGGSNTEDTSNNQILPALSADYNNIKEKFKHIQTIPEITADVSALISRVTSSSS
STGNKLFTVLSIFGAIAFFLGISYKYSLFGFRKRAKKQYLREKIKNIKKKMNR
>Py17XNL_0201186.1-p1
MNKEVCETLIPLRNSFSYEEKDGSYRFTDDNDYCNDVKCDSDNDKINARCLYIFNTFFKD
KSEFEKIAKGNINIVEYIMIWLSYVLSLIKGKEDNNREHFYNTYIVGGDKYNNNIDYIVG
YKSYKDLIDRNKYILSMDMSIISKLYDAFNTLCDIYIEHDTNNPNCVNYSEKANQFVETY
KKIIIDHNIGENIRYFHVLINILTDYDNLKKNCEILPSTPDIKKIISEATSSSIASKLIP
ILSILVAIPIFLGIAYKYSLFGFRKRFQKQKLREKLKK
>Py17XNL_0201187.1-p1
MDKKVCEKFMSIWEFFPDKLKEGKYEFIDQNFLDGYCDSYRCDNDFEKISAGLFYLLNQF
FGPSGLFKNNAKNKNDIFDYIMIWLSYMLNLKDNKLNNSLEFFYNTDIKYNQKYTNSIAG
FTEYNSYKDLLDDKKIVNFDINNMSKFYDAFKSLCTMYHEFNGDNKKCKKYLDDDSDDNE
FFKKYKELKDDSSISENSSYKQILSTLSTDYDNFKNLCKEAKSSNISSPSEVATEISALS
SGNTSSSSSIGNKLFTVLSIFGAIAFLLGISYKYSLFGFRKRFQKQKLREKVKNIKKRIN
H
>Py17XNL_0201188.1-p1
MDKTLCEKFDELKKSLPDELKNHALVDFNKNENIKYYCSNGESGKTDCETDLDQIKAGCL
WLFEQLFLENKKNISTVEYIIIWLSYKLNQKTYDEIKNLNDFYEAHIKNNTHYINCKQGG
VNCSDSLKKNIGYKNYKEIINGRKGLLNTNFEYMSKFYDAFKPLCNVYTELGGRNTISEK
SLENAKNFVEKYKELNEDSIISGDSSYKQVLSTLLNDYNNLTIFCDSNGIDCNKILSLIP
TETEESDMLSSEEICYVTPPSLSIVKKLILALLIFSVISIFFGIFFKCSLFVLRKRAQKQ
YLREKLKK
>Py17XNL_0201189.1-p1
MDYQLCGRFDKLRNYLPDDLSKPKNDDIHSLGSIKDYCSNVESEGTGCKTDLDKINGGCL
WLLEQNIINNIDSLSKDQFKIIIIYIMIWLSYMVNLKKDDEITNLNDFYTKYIETNTHYN
NCKKRKNNYYDDCSSSLKDKMGYNNFKDFIEKNEYLKNIGINMSNFYAAFKSLCNMYTEL
DANETKCKKCLENAKEFVKKYDELNKNPNITKDSPYYQVLSTLSNDYDNFKNYCTENKVD
CSDIPSISPINTKENSVQRSAHNHVQNSGVTSSNSSVTNKLVPVLSIIIIAIPIFFGIFY
KYSLFGFRKRFQKQKLREKLKK
>Py17XNL_0201190.1-p1
MDYRLCARFDKLRSYLPDELNISTSNDIHSLGNAKNYCPNRDSGETECKTDLDKINAGCL
WLFEQNIVNRISTLSKDHSKVFIVYVMIWLDHMLNLKKNEKIKNLNDFYEGHIKNNTHYT
KCNKKNNNNYEDCSNKLNDKTGYNNFKEFIEKNEYLMNIGINDMSKFYDAFKPLCNMYTE
LNANDASDKRYLKNAKEFVKKYDELNNPNNTKDSAYYQVLSTLSSDYNNFKKYCDDNNVD
CNDIPLLPEIKTTNNPVQDSGQKIEATSSSSSITNKLIPVLSIIVAIPIFLGIFYKYSLF
GFRKRTQKQHLRKKLKK
>Py17XNL_0201191.1-p1
MDNQICLRFDKLRSYLPDDLNNSTSKDIHGLGNIKNYCPIVGSENKCKTEADKINAGFLW
LFEQNIINRITGFKGSSDKKHKVFIIYIMIWLSYMLSLKKVNNINNLNEFYELHIKDNTH
YNTCKKYKNNNYNDCSNSLKDKTGYNNFKEFIEANKCLMNIGIDDVSNLYAALKSLCKMY
TEVDANDRTSKNYLVKANEFVKKYDELNKHPNITKYSPYYQVLSTLSNDYNNFKNYCKEN
QFDCDDIQSISPIKIKENSIQDSGQKSEVTSSSSSITNKLIPVLSIIVAIPIFLGIFYKY
SLFGFRKRFQKQKLREKLKK
>Py17XNL_0201192.1-p1
MNKALNHLDHHATSKDGYIFDDFYHDYNINFYKKKHQGHTLIKKCEYTVDDPNKYNELVN
MFWDPDSSDYLYAGSVKRKIVRVYSPNLVMIQQRSKSQLLRRQKYFYALAANFKISENKT
IIVMASANINDHNRKNVKLFRNTIIENPNSFKADIDSEDDIRNGRLQKMFVNLNGYIVEK
KNGRVYITYINSVNG
>Py17XNL_0201193.1-p1
MNKEVCIRFKNVSKWLSHEVIKGIDTNFDEHFDENLKKYCNKGSCEEGSGDEGSCDEGSC
DGPFDKISAGCLYLFDEFFGGYESFNDVAKRKINIVDYILIWLGYMLNLIIDKDNGSIET
FYNTYINNYDKDNKYNKRITGVTGYETYNELVDIKEDLMSIDIKDMSKFYDAFILLCDIC
TGVNEENKNCDTFSEQAEEFVEKYDELNEEYYNGINSPYNQLLSTLSDDYYNLQSTCYDF
PLLPTYSRKFVIKSTLIPIAFIFVAVSIFLGIAYKYSLLGFRKRSQKQCLRERIKNIKKK
LIINKLF
>Py17XNL_0201194.1-p1
MNKQMCEEFQKVRNSISDESEYKGIPEFDDDHFLNKYCDSNKCQSDYDRISAGCLYLLDQ
FYSDSGVLPRPSKSNPYIVDYILIWLSYMLNLTNSKEKDNITFFYNIYINSCSKYSTEMS
EFMYNDHDYDNYKGLIDKRKEFLYMDSNIIPKFYEAFKLLCNLYNKLDYNNKNCENYLEG
DNEFDKKYKELEQDTSNTGNGSYNKLLSTLLKDYNDFKKECKEILSSLSEKTKKKHGQTL
VDSSEQDIYDLRQYSGQESVQYVDNSDATSSSSSIVSKLIPVLLIFGAIPILLGVSYKYS
LFGFRKRFQKQKLREKLKK
>Py17XNL_0201195.1-p1
MNDTLCSKFDFMRKHLPDKLGEDSILDFYQIENIKKYCPDENCDTDFDKNTAGFLWLLGE
CYSTVIDKSYKENNTNVFFLYMISWFSYKLNQITGNKFTKINDLYTNYVKNSGKYEAFIT
DAYRIGDLKGFMDERNDLLNINIEDLSKFYDAFNLLCIMYGRVAQNKKDDKLLNDAKDFV
KKYQELNRYSNNTDVSSYRQILSSLSTNYDDLKIKCKNDQTLPEIPASIYALTSEDTSSS
SIGNKLFTVLSIFGAIAFFLGISYKYSLFGFRKRAQKQYLREKIKNIKKKMNH
>Py17XNL_0201196.1-p1
MDSEICKNFIYVTTKFPDKLDTDGKYYFNDDGHFKQYCSNQNCVNELEKISAGCLYLFDT
FFKDSSVFESVAKSNINIVDYIIIWLSYMLNLKPPGTKSHLEHFYETNINNDKYTKPIDN
VEGCSNYKALIDKTNLMNMDIKYISKFYEIFKLLCEMYTEFDESKKNCAECSKKASQFAS
KFKELSENSDITSNSPYNKVLCILSNDYNKLKKKCNDSSLFPTIDKTKITIKCPEQFSEV
TSSSSTANKLFIVLSIFGAIAIFLGISYKYSLFGFRKRFQKQKLREKIKNIKKRMNH
>Py17XNL_0201197.1-p1
MSSNVCGIINTVDKYVVDDPNNPGKYNSTYLLKLAFPKNDCSSDDQELSSYFIALLTLLN
DNNKNENLEGDKLVEYAILWLSYKLNQKKENGMTILNDFYTNNVVKNSCYYQKINDGSDS
SNKINKDVIKKKIESMNIDIKDISNFYDAFKSLCNMSSEIGANDYECNKCLENAGEFFEK
CEKVKNAFDINKGSSYLQLWSSLLNDYEEFKKKYNNLGCDNFSSLVACPRSSVTKNILIT
IGMIFVAASILLGVSYKYSLFGFRKRFQKQKLREKLKK
>Py17XNL_0201198.1-p1
MDKKLCQQFKSVLTYFPDELENGENYNFVYGDQNFKKYCTNSCDSNLEKINAVFIWLSYM
VSLKKENGINKLNDFYTKHIETNTHYISKLGDARGYNCYKEIIDQKKDLLNMDNSIISNF
YKAFKSLCEMYSAFGGNTSNCKKCSKNFNQFVEKYKELNENYNNTDNSPYRKILFTLSTD
YNNLKNECKDAQDVVFPSLPEIKTSQNTTKIPGETSDKNVQNSDVIPSSSSIVSKLIPVL
SIFPAIPIFLGIAYKYSLFGFRKRSQKQHIREKLKK
>Py17XNL_0201199.1-p1
MYKELCDLINAADNYVFDPNNSRGNTFETFFNLYCPDDNCDTDDNKVSSTFISLIKSFEN
IDDKEKFESDKLAEYAILWLSYKLNQKTQNGTTTLNNFYTEHIKKNKHYNKEINADRDSG
NKISKGVIETKISSMNIDIKDISNFYDAFKSLCNMYSEINAENNTECKPCLENARELFEK
YEKLKNALDINKGSSYYKLLSSLSNDYKNFENEYNNVKCKNFSPLVACPRSSVTKNTLIS
IAIIFVAASILLGVSYKYSLFGFRKRSQKQHLREMLKK
>Py17XNL_0201200.1-p1
MSSKVCGVISVIDNDIVFDHNSQNYTLKGQLINNSCPNSNCDNDNQKVSSAFITLVTLLN
GIDDEENLGSDKFAEYAILWLSYILNQKTENGTTKLNDFYTNHIENDTYYNQKIPDDNDT
KINKDVINKKKELMKMNINIISSFYDEFKSLCNMYSELDANNNQCKKCFDNAGEFFERYE
KLNNVLVIAGGSSYSQILSSLSNDYNKFKEKYNKLGCNNSSPLVACPRSSVTKNTLITIA
ITFVAASILLGVSYKYSLFGFRKRPKKQHLRKKLKK
>Py17XNL_0201201.1-p1
MSYKVCKSINEIDNYFVDDPNTPGGYNMNILNTYCSEGNCSSYEEKIISGFIILLNTLDD
ETIDGDILVEYAILWLSYRLNQKTESETTTLNNFYSFYIEENSQYKDNISTDNKINKNII
EKQIRSMNIDIKDISNFYDAFKSLCNMYSEFDPEENNECKTCLETAGELVEKYERLKNAL
DINKGSSYYKLLSSLSNDYKIFESKYSDKCNYVSPFVACPRSSVTKNIIITIAIIFVAAS
ILLGVSYKYSLFGFRKRSKKQHLREMLKK
>Py17XNL_0201202.1-p1
MSSKVCKSINDIDKYFVDDPNNREEYNSRNFLNTFFPGSKCSSDEENIISGFILLISMFN
DIKDENIDSGKLIEYAILWLSYKLNKKKENGITTLNDFYTKHMENNSCYKENIDNTTDSN
SKIKKDVIEKKIKSMNIDIKDISNYYDPFKSLCNVYSELDPEKTQSKTCLENAREFFEKY
EKHINALDITKGDSYSQLWFSLLKDYKNFENNYNSLLCTNGPPFVACPRSSITKNILITI
AIIFVAASILLGVSYKYSLFGFRKRAQKQHLREKLKK
>Py17XNL_0201203.1-p1
MNVEVCKRFKNVWDAFPDTLDKSKNYQFKDNNKFSNNYCNDIKLSDHLCNNISQSDLDKI
SAGCLYLLDEFIKDRNVVPSPAKNSINMVDYVLIWLSYMLNLKYSGEGNIITCFYSTYMN
DCDKYNTGINELTDYDNYKKLLDEKNDVLNMDINIVSKFYEAFKLLCEIYTEFDEKKKDC
TICSEKADKFVKIHKELNDPNHSEYSTYCQALSTLSNGYNNLKNEYKDYNLLPEINAKEN
NVQCPEKTSKQTYVTGSEQVYEEFSEVTLSESSLVSKLFIVLSIFGAIAIFLGISYKYSL
FGFRKRFQKQKLREKLKNVKKRMNH
>Py17XNL_0201204.1-p1
MDKKVCGILMSIKNSFPNYWGKTGDYKFIINGKILNGYCFGNNCDNDLEKINAGCLYLFD
AFFENSDLFMSVANSNIDIVEYIIIWLSKVLNRIKNEHGNSLKFFYDIYIKNHDKYKNPI
YGVENHYNSYKDLIDKKNMMNINIKEISKLYDAFTTLCMMYVEFNEKSSNCKKYLEEANK
FVDQYKKLEGDSSITDKSSYTQLLFTLLNDYNNFINKCSGINCPNISSFPSIEKAENDIR
SSEQIVQKLEHVSEDPSSSSSITSNLFIVLSIFGAIAFFFGISYKYSLFGFRKRFQKQKL
REKIKNIKKRMNH
>Py17XNL_0201205.1-p1
MDNRICGRFDLLRKFLSDELKNSTSKDIHNLGSAKNYCPKEGSENKCKTEVDKINAGFLW
LLEQNIINNISDFSDASDEKHKVFIIYIMLWLNFKLNQKNDAKSTQFNDFYNNYIENNTH
YTKCKKKTNNNNYEDCSSSLKEATGYNNFKEFIEANKCLMNIKFKDVSDLYDAFKSLCNM
YTELDANDTTDKKYLENAKTFVEKYDELNKNPNVTKDNPYYQVLSTLSNDYNNFKKFCNS
SSVDCNDIPSLSPIKIKENSVQSSERNSLQNSGVTSSSSSITNKLIPVVSIIAAIPIFVG
IAYKYSLFGFRKRSQKQQIREKIKK
>Py17XNL_0201206.1-p1
MYKGLCELINAADNNFVDDPNNPGEHTSMDLFNSYCPYNSCDTDDKKVSSTFIALLTLFN
SINNENLDSDKLVEYAILWLSYRLNQKTQNGTTKLDDFYTNHVVTNNKYEENITTDNKIN
KDVINNKIESMNIDIKDISNFYDAYKSLCNMYSEFDPEENTECKTCLENAGELFEKYEKL
KNALDINKGSSYYKLLSSLSNDYKIFVNKYNSLECSHSSPLVACPRSSVTKNILITIAII
FVAASILLGVSYKYSLFGFRKRFQKQKLRENLKK
>Py17XNL_0201207.1-p1
MDADICGTLIPLRNVIFNSDDGISYRFTDDNDYKNYCNGGNCDDDTAKINARCLYIFETF
FKDKSEFKNVAKGNIYIVQYILIWLSYVFSLIKSEEKGSLNEFYNKYIETGETYKKEINE
VTTYKNYKDLIDKNKYILSMDKSIISKLYDAFSTLCDIYIEVDPKDSICEKSSEKANQFV
ETYKKIIIDHNIGENIRYFYVLINLLTDYDNLKTKCKKFPSTPDIKKIISEATSSSITSK
LIPILSILVAIPIFLGIAYKYSLFGFRKRGQKQHLREKLKK
>Py17XNL_0201208.1-p1
MDKDVCKTLIALTNSFSKNLDEKGDYKIIINGNILSNYCNSNECSDNLAKINAGCLYLLD
AFFKNSSVFKSYAKSNIDVVEYIIIWLSYMLNLKEHVGKTNLQYFYEMYINRGDKYKNSK
TDITGYNNYKDIIDNKIDLINMDMSIVPKLYEAFNKLCMMHFEFDKESPKCNKYLKEAKE
FVEKYEYLKKNYSITENSPYYKLLSTLSKDYDNFKKNCSDVNCKDIPPLQSIEKTKNIVD
FSKQNSEVGSSSSSITNNLFIVLSIFGAIAFFLGISYKYSLFGFRKRFQKQKLREKLKNI
KKRINH
>Py17XNL_0201209.1-p1
MLTSKMCGEFESIWKLFPDDLNASGEYSISGGTIKNYCPKKKCDSNVNKIHAGCLWLFKQ
FYGSSYNFSNNANGNMNVVVYIMIWLSHKLNKMLNTQFSNLNEFYSKHMQNTDEYKNHID
DVTGYTNYIDLINQKKELMNINISVMSKFYGLLKILCNMHINVGKKDMFNTYSECSNKFI
KIYNELNEDSNYNENSSYNKIMSILSNDYNDLKGQVKSYDMPTLQTKPIPKKKTQMDDST
SGISTSMSGIEVSSFETQVSDSDSTSSSSSILNKLISIPFIFVATLILLGIAYKYSLFGF
RKRSQKQYLREKIKNIKNKTDH
>Py17XNL_0201210.1-p1
MNKEMCKEFKSVREWISDELKDKESYEIKDDKFLNDYCDNKRCENDFDLISAGCLYLLDQ
FYSDSGVLPSPSKSNPYIVDYILIWLSYMLNLKKSEENIIDTFYNNYINTCGKYKTEKSE
FNYHDHDNYKGLIDKRKEFLYMDRNIVTKFYEAFKSLCNLYNELDYEKKNCENYLDDNNE
FFNKYEELKKDTSNTGNGSYNKLLSTLSTDYNDFKKECKDILSSLSAKTKEKPGQYIDGL
GQGVDSFEQGVDSFEQGVDSFEQGVDSFEQGVDNPDIASSSSSIVSKIIPVLLIFGAISI
FLGISYKYSLFGFRKRVQKHLREKLKK
>Py17XNL_0201211.1-p1
MDDSLCSNFDLLRLHLPDELGGIPKSEFNKITNFDKYCPNNNCDTDLEKITIGFLWLLGK
YFTKYPKIGDNEYITQPFFIYIILWLSYKLNQNLDHKTSNINEFYTQHVIGNTKYSNFTG
DSNKFTFLEEFINKQKDLLDIDFKDLSKFYDASKLICSMYANKATNTDNKKLLNDATSFV
IKYKKLKDGSNTEGTSNNQILSALSNDYDYLKNKCKNVQPLPEITADISALASTLEDASS
SSPMGNKIFTVLSIFGAIAFFLGISYKYSLFGFRKRAQKQYIREKIKNIKKKMNR
>Py17XNL_0201212.1-p1
MDKNLCSNFLLVKAKFPDELSNGEYQFIDEYFKKYCTSGCNDPIAKINAGCLYFFDEFFG
TSELFKSVAKSNTNIVDYIIIWLSYMLNLKENTNSNISHLKHFYDTTINNDKYTNPIDNV
SEYKNYKDLIDKKHDLTNNDMNKNIISKLYEAFNILCNMYTEFDESKPNCEKILEKANKF
VEKYKELDGNCNITGKSSCSKILFTLSSDYINFKNKCNDIPPLPGIASEIFAQRLGFTSS
SSIATKLFIVLSIFGAIGFFFGISYKYSLFGFRKRFKKQQIREKIKNIKKKMNQ
>Py17XNL_0201213.1-p1
MSSNVCDLINTVDKYVVDDPNNPGEYDSSHLLKVAFSDNNCGSDDQKLSSSFIALLTLLN
DKNKNENLEGDKLVEYAILWLSYKLNQKKENRMTIFNELYTQDIETNNCYKQKINANSNS
DNKISKDVIKKKIESMDIDIKDISNFYDAFKSLCNMYNEIGASDYECNKCLENAGELFEK
YEKLKNALDINKGSSYYQLLSSLSNDYKKFKEKYNTLECSSTSPFVACPRNSVIKNTLIS
IAIIFVAALILFGVSYKYSLFGFRKRFQKQKLREKLKK
>Py17XNL_0201214.1-p1
MDYLLCIRFGTLRNYFPDELGKSTDYDFHKNGKIKNYCPNEGPGSQKECKTDLDKIKAGC
LWLFEQFFVKNQKSDINIVEYIMMWLSNMLSITNADEFKNISEFYNKHIENNKYYINCDN
DGKDCSDSLKKITGCANYMEIINKKKDLLNISIENMSKFYDAFKLLCSMYTEFNANTPDC
TKYLEKANQFVEKYANLNENSNNTDGSSYRQVLCTLSNDYDNFKKKCNGANCMDIPSLPP
IKTIKPHVKSSEGNYEQNSDVKSSSPILNKLIPVLSILVAIPIFWGISYKYSLFGFRKRS
QKQQLRKKLKK
>Py17XNL_0201215.1-p1
MNKEVCEKFKSIWDFFSDTLDEGEYKFKEKNFLDSYCNNYKCEGDLDKINAGFYFLLNQF
FWSSESSYNVQNNINVVDYIIIWLSYMLNLKSTQDDTITNLNNFYKVYIENHQRYKSFIE
VINKKKKLMNISNDKVSKLYNLFKILCEMYTKIDENKKKCNNYLNDNNEFLDEYRKLLTD
SDTDNGNSYYNQILSTLSTNYDKLKNECKKISSSQPKEAEQILAQSSEDTSSSSSIGNKL
ISVLSIFGAIGFLLGISYKYSLFGFRKRAQKQYIREKIKNIKKKINH
>Py17XNL_0201216.1-p1
MDPEMCENFNIAIEHYPDELNISEKRDMHNIAGIRNYCPKGNSGYNECITELDKINATCL
WLFNKNIAYRYDELSSEQFKAFIIYIMIWLNYMLNLKKDENPNLNNLYTNHIEKNEHYTN
CKRHSKDCNSTLKEKTEYNNFKDAIVKNMDLLKIDIKDISKFYDAFKLLCKMHTEYDEDK
LECPKYLGYANDIVGKFKKLNESSSITGNTSYSQIWYTLSTDYENFKKQDNVANCTNIPS
LPSIKTTQHHVQSSGVTSSSLSIVKKLILALSIFSAITIFLGIFYKCSLFVLRKRDQKQH
LREKLKNIKKRMNH
>Py17XNL_0201217.1-p1
MDSNICGIFQYITKNLEYNSNNGKYNFKDDRDFKNYCDNGNCVEETDKISAACLYFFDEF
FKNSDKFVSAAKSNTNIVEYIMIWLSYMLIQIKNGENNSLNKFYTKHIENGKWYKNDVGV
TAYKNYKDLIDRNAYFLSMDKSIISKLYDALTSLCSMYFNDAGHVPKCEECMNAANKFVA
TYEEVIKDPNISKNGLYNKVLSILSTLSTDYDNLKNNIDDSSSLPSIKTKIYMLKYGFLS
FSLLSTNYFYILLLIFGTIVFFIGIYYKYSLSGFRNRFKKQYLRKKLKKIKKEWTIDI
>Py17XNL_0201218.1-p1
MSKGYIKIALVLLSLVGYTQNVAFASEQPSDVTKVDPEPQKTVFEESTNLICTDLDEILL
AINHIMEASELLIKLSKTGIDDYSSYSTENGDKTIYSKKIGNMDIGRLHLTIPSTSNYSN
LLKDLWDFDDNNNSGGKFINGNPVRVYSKYLVMLEKLNTDPNYTPLIKKYALAANYKHSS
DTIIILCPSRALNYLGQNDDKTDIKEMLVSTQPIQTDIDAEEALAKLDTNIAGFVIKTGD
KDKVDVTYINAIYDSGNSTDFANDKKERGLAYTNILSIAQRI
>Py17XNL_0201219.1-p1
MRVSILKYALFSIFICSFEYGKNELCLERNIINIRNNRILSDGDNQFNLHEFYESTSSVE
NQVNDHDNDDEKNISIRNTVDSHVKKNKKSEKSLYSKNVDKKRKKLIHGHHKEIEEIEET
EKEIDNTNNNKLAIVPIENNSVSEEEDFEELKNEGNIVVSEDYEINSSIEDELNDKLELN
KMVNGLITKVVFLNMLVFALSVNEWIEIGLIIMSVALSFEIFYRFYQYLKLRFKVYKRSL
KKKESPKKKTSNE
>Py17XNL_0201220.1-p1
MNKFYIQIVFFLLIISLFVNNKTHETELDPEKYIIPKFKNDTKLKSKKDTNLKSKKDTNL
KSKKDAKPKSKKDAKLKSPKRYLTSEEIYEKNKHLLHNDPKETLQAYAYMNKALNQLEYH
ATSKDGYKLYDFYCYYNIKFYKKKHQGHTLVKKVEYTVVNLNKYNELINMFWDPDSSDFL
YEGSVKRKIVRVYNPNLVMIQQRSKSHRLGRQKYFYALAAKFKISENKTMIVMASANIND
HNHKNVKSFRNTIVENANLFKANIDSEDDIRNGKLQKMFVNLNGYIVEKKRNRVYITYIN
SVNE
>Py17XNL_0201221.1-p1
MDKDVCEKFENVWDKFPDKLTSDNEYDFKKENFLEGYCDDYECSTNYGKLNAGFFYLLNQ
FIGSSGSLYNVENNINVVEYIILWLSYMLNLKSTQDDTITNLNNFYIVNVNKHEKYNSFI
DLINNKKKLMNISSDKVSKLYKLFKILCEMYTKIDYGNKTCNNYLKDANKFVDEYQKLLN
DNDTDNGNNLYNQLLCSLSTDYDNLKSKCSDSSSFREIKTPTNCVKRSKQSSQLISAQNS
EDISSSSIGNKLFTVLSIFGAIAFLLGISYKYSLFGFQKQKLREKLKNIKKRMNQ
>Py17XNL_0201222.1-p1
MDKTLCEQFDILRNYLPDELENHTSVNFNKNENIKYYCSNGESKETECKTDLDQIKAGCL
WLFEQLFVKNGKNINNVQYIIIWLSYKLNQKTYDGITNLNDFYTNCINNNTHYTDCKQNG
QDCSGSLNSNTGYNNYKEIINGRKNLLSTNIKNMSKIYDAFKPLCNMYIEIVGSNTISDK
SIQNANKFVEKYNELNNDSDNAKDEVYCQVLSTLSNDYNNLKDYCDSNSIDCRNIPFFTS
TKTEEHGVQSSEEICDDTPSFSIVKKLILALLIFSTISIFLGIFFKCSLFVLRKRAQKQY
LREKVKK
>Py17XNL_0201223.1-p1
MNIFFVQIVLFLLIISLCVNKNTLATELIPKKDKKHKSNKFTKHKPKKNKKCYPTYDNTK
EIYQKNKHLLYIDTEETIKACKFMNDALKQLEHHATSKGYTICGGIPSENKVFYKKKHRG
HTKILKAEYLIYDPNQYNELLNKIWNPDSDLYLNNSAVKKKIVRVYSPNLVMIQQRCKKH
PWSLRKYFYALAAKFKISENKAIVVMASANIIDHNRKNKKYFENKMVESANLFQAEIDSE
DDIRNGKIKKAFVNLIGYIVEKRKDHIYIIYIESMTS
>Py17XNL_0201224.1-p1
MNKQVCKKFQDITENLEYDSINKKLKFKDDDIFKEYCTGEKSDDNRDIKCDEDTDKINVA
CLFLFDKLFGSYESFNSVAKKNTNIVDYILIWLRYMLNFNKIQENDTIKHFYEIYINSGK
KYNQKINEVTVYQSYKDLIDKKQNLMSIGIIDISKFFHAFVLLCDMYIEVNEESSNCNII
SNLAKDFAIKYDELNEDYNNGKDGPYNQLLSTLSNDYCNLKNKCNQFPTLPTYSRRFVIK
RTLIPIAFMIVALSIFLGIEYKYSSIGFRKRSQKQCLREKIKNIMKKMIH
>Py17XNL_0201225.1-p1
MDKNVCKTLHEVKEWFFNELGSNDDYQLINVEHLKKHCISKCDSNFDKIDAVCLYLLDQF
YKHEGLLPSPSKSNPNIVDIIFIWLSYMLNMDKTINYDGIKYFYENYITKRSIYKDYING
LTDYDNYKDLIDKRKGFLDMDKNIVSKFYEALISLCKLYNELGDENKNCKNYLDDNNEFI
EKYNNLNEDTSINKNSYYSEILSTLLNDYNDFKRECKDILSSSSEETKQNPRLIPGQDSG
QYSGLYLGLDSEQESESSSEVTSSSSSIVSKLIPVLLILGAIPIFLGIAYKYSLFGFRKR
VQKHLREKLKK
>Py17XNL_0305347.1-p1
MNKFYIQIVLFLLSASIYMNNKTLAAELDSGEDATPESTYHYLTPEEIYEKNKHLLCTNS
EEIIQAGEVMNEAVELLKYHATSMDGYELFNKNHNSSMPFYNKKHQDYINIEKIHFKVDD
PDDYNEVINMLWDPDYAIFFNTDFVKIARVYTPNLVMIQQRYKKKFGRRQRYFYALFTKV
EISENKTIVVMTSANINDHNPSNREYKNEIVKSANLFKTDIDSEEDIRKGKLKKMFANLI
GYLIEKKDRYIHIIYVDSIERHSYGFLKALLEKLYI
>Py17XNL_0305348.1-p1
MTLKVCKEFKEIEKHLPDNFNFDKDHKPSNAYTYYCQTNKKIGKGNCLTVGQVVRAVTML
LLNKLFVLNTNINFENNNNEYITYVMLWLSNKMKLLTHGSYGSVADFYVTFIQNSNMYKL
YRDKININKKIMNLNIDRMRTLYGLLNNLCNAITKYNNDSSNYSDFSKFVNNWIIQYIQL
LLKKNRVFEDEYYCNVLVTLKNAYEKFKKDNGTKSCFPEIIEIEGIKTCKQLGEEAKRSS
KVIDVKFRELKGEQNLEKEKDTSRYIDVIKSVFEMYSSFFSNMFANIENSLYENVFPTLK
NFSDYTINYVKELKKTIEKYAPNNCISEEKDPGNKPPSSQITVSSPVTKPEAPVSEVARD
GTTEIGDNPLNVYKKMGISILILLIPIALAIMYKYLPFGWRKKSKKKKNMKKAINMFDTN
ETTEEVINPTDRKKQMKIIINLSSQNKQDKKLTNSSTPKKQDKQFINSSTQKKQDKQFIN
SNDRKKKVEIIINSSKKKQTKHFINSTYWGKYPLLNIYKLMKADPVPFIILFLLFIFYLY
KRKGDSLE
>Py17XNL_0305349.1-p1
MVSSSMINGDIPLAKNACVIRPKVNVNLHISLKNRKNAKNGAANVSHNLQRHVEKRINER
SLYYAAKEKYYRNKGKKYDKLRQSVECGESHILKEYYHSRNRVKRCSRKHKKHNYEKCSV
CKSLVQRYLVLGENANEIVEKINEKTNDSMCNSICNADRNSKMNELIKGEVEENYSTTKR
ITPAAPVRKFDIAENIKNDDVTRLSKNESNLDINNEKDLNSYNLSNMKHIVLSHDKKLGD
TYIISNKDIPDLENRVEQKDNSYQLVKCENQSNDISTKEYMYTIFADLNVSEMIDLMNGK
SSNITPVKEEQSQLNIALDEIEKKISIKKLADQSLNSENCIVDDKKSVKLEKKRKLKKKA
SNLVKLSEEGDVDNESNCSSKSSGSSSRCFKRGKTILKKKSSSSCYNSDKFTQVEKKELK
EKKSYKNKHASNELIGSKNHQFTKKTFVSRNLQIAKEIYNKDETLKNNKAMKNNINSNSE
TITSYEKVENGKDVCDSFKLSNQSTALGSSTVLGKYIPLEIYQKEKYCCKQLEREVARED
EIVIEDEIISENVIVIEDDIISENVIVIEDDIISENEVTNEDEITSENEIVSENEVASEN
EIVSENEIVSENEVASENEVASENEVASENEIVSENEVASENEIVNENENVSEDEIVSEN
EIVSENEVASENEIVNENEITSENDCSDKSDLGHHYNDEKLFYESYKLKDSDAKKIDDEQ
PEGETPIKMGKSDKIKETNHSNTKKAHVNNLTQEEHRRLLEYYDGKLPSTFYNEENFENP
FKANDEGSEEPDYSNLFLGSFDINKKDETEENSAIESNNNKFTSSFFPSSFFNSDEPIIA
NEIFGLPNTENNDVDTPVKFKNSFETTKDNLNTKKDNNNAVEKKDRQIIKEEKNNSRKRS
KNIRFESSPQSNKKFKYSNNYMNINNVVEKNDDQDTQYEEEKRQNLLKNTRAKSYSSIIK
KNCKLMSYGQNKDYDSMPKTSIKKKVRFQKEVTIIPNLPLKKNNIDFPNLINENNNMLIS
YEQNRNINNVIERQGNQNVSIKKEIKINPSKLDNVNNNIMNLNIVTKNNAKNKYMNSVND
TCQNREICTPIHMTHKNNNEIFKSRETESLSKSLQKRDMYIKQGLYKDIGMDLINVVHKL
REEKAISEQHEEKKIEPTNELSKNTGIDSNDEASMTTEFKTVDEILAENERRILNYYAML
DKAEAIKKEQEIKNSADKILIKKEKEINNSTNEILIKKEKEIKNSIDKNLIKKEKEIKNS
IDKNLIKKEKEEPIVVNNNNLSPLNSRKRALSEKPTPPKKYTKKILKRNVNKSASCSPSQ
SRHSLSDNKNIYAKNDMKDIKTLEKSNNVNDHNENSHYSEGGATDSSAAAQSSVDKMYER
YLKYAGTKRDWENRFVEGKSNPFSNGQPYHNDILEKHTSCLISERTQRHLEKRSYEFQKQ
KERERMNRNSTRRPVVEAPKVKEYNCKVLTEYWDWDNEQTKEFWSWDKKDNLNFWNMDYD
NAKKFWMWEKEKQETCENISNNTMNLENEDILNIIKEIIESRNINIPTTNTQNLEKNIDI
STTTAENTPTTATAENTPTPTTAENTPTPTTAENTPTPTTAENTPTPTTAENTPTTATAE
NTPTTATAENTPTTATAENTPTTTATAENTPTTIATAENTSTPTTAENTSTPTTAENTST
PTTTSTQTTSTPTKIHCAKVIGNKILP
>Py17XNL_0305350.1-p1
MADVLCRDFETIWKFFSDELNNSKEYYFNSGMLKNYCPSNNCDTNIKKINAGCLWLFNAF
FGRSGTSNYGDRYKDVVLCIMIWLSYKLSLNPSDNITTLKDFYSNNIENNEEYDKHKPND
ENYTNYKKMIDEMKDYMDINISHMSKFYELLKLLCNMNTANTKKDNDSVFLQYANQFVNK
YEELFNDDNNNDNNSYNKVLGVFSKYYNNFGSNTLFSNTPKNLPPLPTEKTGKKGEAVDS
KATEITVSSSGTDKSNHVKENPSSNITLPGSSLVNKLIPVLSILFAIAIFWGIAYKYSLF
GFRKRAQKQYLRKKLKK
>Py17XNL_0305351.1-p1
MADVLCGEFESIWKFFSDELNDSGGYNFNSGMLKKYCPSNNCDTNIKKINAGCLWLFNAF
FGRSGTSNYEDRYKAVVVCIMIWLSYKLTLNPSDNITTLKDFYSNHIENNEEYTKHKFND
EKHTSYKEIIDEIQDYMDINISHMYKFYELLKLLCNMNTANTKQNSSDFLQCANKFIDKY
KELLNDDNNNDNNSYNKVLSVFSEYYNNFGSNTPFNNTAKNRPSLPTEKTDKKEAVNSKV
TEITVSSSGTDKSNHVTETPSSNITLSGSSLVNKLIPVLSILFAIAIFWGIAYKYSLFGI
RKRGKKQHLREKLKK
>Py17XNL_0305352.1-p1
MDSNICENFDLLRKHLPDNLKEKSPAFFEDLHSLNNYCPNKNCNTDLDKIKAGFLWLFDQ
NCSKSENTYSNENNINAIFLHIISWLSYKLNQIKGHYFTTINDFYTTYLNNNQEYNNLIN
DSPKCPNLKGIIDKKSDFLNINIEYMSNFYDAFKLLCSMHNDKVMNKHGDTVLNNAIMFF
NEYTEINDYYNIENTPYSQILSVLSTDYNILKSELASRIDSSKQFPILPTGKATKSFLRN
SSIKISASKTQFKNQKNKKENKSLIYNSKSNDYFKNSNNG
>Py17XNL_0305353.1-p1
MRISILKYVFFSIIISLFEYAKNELYYVNERSICLERNITNFRNNRILADADNRFDLNDF
YQSTLSLMNQFNDYIDDDKEITYLQNTIDSQIKMRKENNTLPDLNNLDKKTKKLIDELRK
ELEEVKKEIDNKSDGELAIQPIYDKRIIKKDENNYVSEYENFGRLENYENVLGSEYDNFE
DKYNEVTSSNDYKRLKIDRTLTKHKKKLFKKMLIFMGSQFLIIISGAWYLTFLFIPQMIS
IIKKWWKIIKLSNKLEKESV
>Py17XNL_0305354.1-p1
MDHKLCGRFDHLRKSLSDELNKSANLDFYSNGSIRDYCPNGDSGGNKECKTELDKIKAGF
IWLFEQNIVNRVSNLSKEQTDIFIIYIIIWFNYMINLKPDNNTNNLNDFYTKYTEGNTHY
NYCKKNNNDCSNTLKEKMGYKSFKEIIDKRKDLLNNNFEYMPKLYDAFKLLCKMYTELDA
SDKQSKKYLENAKNFVDKYDELNVSDIAEDNPYYQVLSTLSNDYNNFKNYCEKNKVDCSD
IPSLSSIKTTKNSEEVSELSELSEQSFEDTSSSSSVTNKLIPVLSIFGATAIFLGISYKY
SLFGFRKRSQKQHLREKLKK
>Py17XNL_0305355.1-p1
MDKDVCKMFKNVWKAFPDELYNNKDYQFKDDKPFKKYCNDNCNDNLGKINAVCLYFLNEL
FGDSSSLTNHNKINTVEYIMLWLSYMLSLIENKDSNVTNLGFFFNIYINGGNYYNSYENI
LNQKKHFLSMDSNIISNFYKAFKLLCEMYTNFDEDNQTCKEYLEDNNEFISKYENLKKDP
NINKDNSYNQLLSILLNDYNNLKNKCNGTSSFSSIASKLFIVLSIFGAIGIFLGISYKYS
LFGFRKRFKKQQIREKIKNIKKRMNH
>Py17XNL_0305356.1-p1
MSKELFSTIKRLDNCFSREVLLKEGKCCYVPYKDYCPTKQNGKKGECSTNYEKISAGFIW
LLDMFKDNYGDNSSGNENAKYPEYAILWLSNILNQTPDEGITTLKDFYTKHIEDNTYYTN
CDNNGKDCSSSLKDEIGYKKFKKFIKANEHFTNMNMHTMAMLYDAFKILCKMYTEFDEKT
SDCEKYLKYSSEFFNKYEILNNIDDITEGSPYRQVLSTLLNDYDNFKNKYNEAQCCKSSP
LQTIEKMQASARSSEFTLSNLSIEKKLSIVLSIFGAIVLFLGISYKYSLFGIRERAQKHL
RRKLKKLRRKWIINI
>Py17XNL_0305357.1-p1
MDYRLCGRFNTLRGFYPDELGKSTTLKFHDNGRIRDYCPNDGSEKNECKTDLDKIKALFL
WLFKQNIISRICSLSTDQPKVFIIYIIIWLKFKLNQISHHNITEIKDYYNNYIENSKDYT
NCNEHDNDCCSTLKDQLGHDTFKDFIKENEYFMDMDMGMDNISNFYYAFKSLCNMHTECN
SQNPDLVNFSKYVKEFGEKYEKLNNDSNNTDGSSHRQILSILSNDYDSFKTKYKDAQCCK
SSSLPTIGNKKIIVKGSGETLVHNSEETHAQNSEAIPQSPSIGNKLFIVLSIFAAIPIFL
GIAYKYSLFGFRKRTKKQHLREKLKK
>Py17XNL_0305358.1-p1
MNKFYIQIVFFLLTISLYVNNKALATELAPKTSTTSNSTHHYYTPEEIYEKNKHLLCTNP
EETINAENLMNEAVTHLEYHAKSDDGYELYGNNHYSRMFFYKKKHKDHTDVLKITFKVYG
SDMYNQVVNMFWDPDHATFINTDSVKIARVYTPNLIIILQRYKKKFGHRQKYFHALATKV
EISEDATIIAYSSADINDHNSKNEKYYQNEIIENANLFKTDIDSEDDIKNGKLKKTFVNL
AGYLIENKDKFVNITYVESINGHASF
>Py17XNL_0305359.1-p1
MMPHNLQCETFSKADKHFSDISPDFSKLNFTNELPMLYSLYDQIESTDKYNAYSEEIDTL
GIWLIQKLLVIYKETLIYENYRNCYDYIMMHLSNKTHLMKNDENFHLNTSYQKQLDAFSL
KLNYLFFLDYNNKYIRQFYILFDKVCNIINEYTENGYSNKDVVGSSLKCMNMYRIFYNTL
NKCNSHFYLLENLKKYYNEFIISSINDNINEKRNFNLDTKLKKITNCNENNSYFKKPTEE
LGHQCSRYQNSNPYSEKENSVNILDDSKFVLKYLNTSDHKKEIGTNEFYKTYIESFNSQK
NHGIESGNQSEISSCELKNTKENKICELVCRMEELLNPGIGLKRNGFPSIYCTNIYNENR
INNIAIISIAIVTVLSIVYKYLSFDCPEKLKKKKR
>Py17XNL_0305360.1-p1
MEHESSKPDKKKKFLNIKLCVLSILILGIQYYNNDKISFNNTEINNNSAIFSFKNDRNLG
ESTKNRNKLKIKKKYVSDDESDDESEEESDEESEEESEEESDDESEEEESDDESEEEESD
DESEEEESEEESDDESDDESDDESDDEKMKKKYKNKKKDSKSYKKMIKENYGGSKPNHPT
FPPKSALQKGEISSIPNLPFPIPPIPGMPMPGMQGMPMPSEDEMKQMLKMFGQAMQQQGP
PKNSQQPGPSMPNLPFPIPPIPGMPMPSEDEMKQMLKMFGKAMQQQGPPKNSQQPGPSMP
NLPFPIPPIPGMPMPSEDEMKEMLQMFEQAMSQGKPQSGPPMPEASTSEASTSEASTSEA
STSEASTSEASTSEASTSEASTSEASTSEASTSESSTPEPSTSDSQQPGMSIPGLPFPIP
PIPGMPMPSEDEMKEILKMLGKAMQQDQSTSDSQQPSISIPGIPFPIPPIPGMPMPSEDE
MKEILKMLEQKLPQGKPQEMQQEMPQEMQQEMPQEMQQEMPQEMPQGRQQKRQGKSQGKS
QGKSQGKSQGRQQERPRGKPQERPQERQQERPQPGQAIPNIPFPVPGMQGMPMPSQDEMK
QMLKMFGKAMQQQGRPMPGMPGMPGMPGMPGMPGMPGMPGMPRMPGMPGMPGMPGMPGMP
GMPMPSQDEMKQMLKMFGKAMPGMPMPPPGDLSQMLKMFGQMMQQGNPGSGHHGRGKKQN
MPQMPGISQLLPMMNMLGLPGVNPFSKPSSDTNCDCSDCRKNAKKMSKRKKHKRGGLNMP
IVSMITKQALEYIPVMLPLIPTFLLMFSGTRFTYVVLYTLSLIKDAYNFIQSKGLF
>Py17XNL_0305361.1-p1
MFYLYNKITSLSTKSQGGNEKKDNKENVTNCLDDNIDKNKNYEECYKKDEDIFLLFEDTK
FENSNSINKNVNPPIKLDKSEVDKIGNRNENKLKVNLNKQDKLGCESGKENGEESGEENG
KENGKKDVMNFDDDGDNFFKINHNNFCNFEFSNYNDNNHEGSKEKLENSFPKFESNSSID
WSNINLKNNTKRYLSKNMEDEFQSFNFENEDFDDYRTKDNEEVPSECNIKNEKIFKENEN
IFKESENIFKESENIFKESENIFKESEKIFKENSDFFFPETAWNKCINDDEKVNERIEIN
VSIKGKNSDEINSNILKKNELYESSFNLMGFNDMAYKKVEKEIKEDPFIFKCESLYNDEN
NISEEIVKYYKNKENSFNENIMHNDMHSDLIKNSEIVDNANIPNNNNDNDLPNFENEMKI
KNNTEHIENNYCEQNDVEQNTIAEHFQENKNITPKKIHEIEEVKVNCSEREDVNKCVMEE
CAEYNDKNKCNSFDNFFYENQINEAEEAKEKGNIESFLFEKNMSFIDDEYEEICECGTSG
DENISTNLLIKNNDNIIQDSLKKEEEDKNKIMFFEKEKMCEDNELVNNISRVNTLIDGKI
IEINNNSDEGKNVEVLEENELWGDNTFIKETKCDSISENNIKEYESDSILNGNNELFEKE
DDENIFCDKEKLYENELWNEDKEIKFCECKNSSLGIVIMNSEEEEEMAENEEEEMAENEE
EEMAENEEEEMAENEEEEMAENEEEEMAENEEEEMAENEEEEMAENEEVKMAEKEEKEET
AEKEEKEEMAEKEEKKDEIAENILCENTLCENTLCENNELFENKMLWGEKKIMKRLTREE
SIGIFTANQDEENIILKNKEIEIEKCSEKNEVKIDIENESLQISLENKKNSEINEDQNNF
SSPIEFHEIKKNNKSDNSKFDQISKENIYSKNNNLTSVNLSRFTYEKINEIKANNRKEKK
SDSSDNDKKSDPSDNDKKSDTYNISCNNMRNKNKLCNLKFDKINELEENLSKERKEIINY
CQDIDKISSENNNFIHENEIKIDLNNNDNKKCNIISKKETKLKKKKKRNDDVENNIDGKL
GSITNKFEYESNSLNFLKALKGLPNLEFLKCKDLTPFLRYFNIVLKKVTICFNNECFFYV
LAGDETGCAYVKLRNEFRDLFKGHESFIIENCSVMEEGFHIILEMNKYSNIYPLKYNTIK
NINKHINFSDAKFVSLSEHII
>Py17XNL_0305362.1-p1
MIVFSKKKHTPGFFDFCFKKCMNYLPITKDNTQSAASKYNIYSSVENNNGSSNIFMEILN
YYAFKIKRKNLNTELFNQDNTNKSVVSNEIDKSMLYSQNVNNEVLLCLNILKYKDEQVDN
ELNYLYNYFTKIKCRIDPYKLCENKIKNIDEHIYNIIKTDYNNINEFVTYIYQYKGKKFR
VILSILLKNILTYIDNVTPKNNPKFRNIQRNISKTIQNNHQNNQHRHINILNKLYLRKNI
LNKKILQINKNYDNNNIYTKNMILENQCKIIAASEIIHMGSLLHDDVIDESEKRRGSLSL
HKKYGNKVSILSGDFLLARACSVFASIGYPEICKRFSYVIESLIKGEFLQTNLNYNNIED
ALKTYLIKSYHKTASLFSHLFACIAIISFQNDKITELCFNLGLHIGMAFQLYDDYLDYKI
NPKTNQPILNDIKNNIKTAPLLFSYSYNPNNVLSLINKKYLSNDDIQNVLFYIKESNSMK
KNELCSLLHMKKAADILESLISYCKTSNNIKLQNYQKNEIDQSKAALTSLIFNMLTRTTK
>Py17XNL_0305363.1-p1
MENKLIRLLPKEPTGCLIKIKNISYFEKEIQIKHFLEHLVEVCLIQTNYEENEGYALLHS
KEEALHFMKLYKTILKNMIFSYSNENNIEIEILNNEEEMRFWNYARKNKIKFYVCLMKMK
RNYEIGMNKIKN
>Py17XNL_0305364.1-p1
MIFNLKKNKKNEDGSTKDNSKINNTTSGNEKKEKSNKWYNKIVNNSTKKDKNNNDNIIYD
DDDQVRETGHNFKEYELEDQLKETLKSITALSIKVKEYENKIEELENELKLEKEKQINKE
YEKELNEKCEFIKREMELLKEKELNINIKENKINNKEIITLKKEEKLNDIENEYIEKNKE
KEKLNYEITNIKMSLDKLSCEIQEKKENLEKINKKVVEKENNLRELKEFMKEKNEIIESL
NKTIDDKKNAYEKLETNFEEKRKMIEMLDSKLIEKEKKFEIKKEKLEKENEVIMEKLKDI
ENKEEHFKNKEEKFKNKEEKFINLENELNKLKSDLSKNACQMEIYKMEIKDLSQSLVEKE
REIFEIKNEYDDKINNMKNKLSNFNNDDNDDNTVKCSEEIINKKIEEAVNKLIKEKEMEL
NEIHKKYNLEIEKIKNEINEKEKELEQNKKKHNIEINDLTKEIQIREKKIEDVKEEYKIE
LSKLDSEKNNIKIENNELNNEVNSLNNEVNSLNNEVNSLNNEINSLNNDKQTLSKNNKLL
NDLINNLKNEINNSDNKMNKMKEDIIMLNEELEGKCVVIDEIEKKYKNEIFIFEKKLKEK
ENYDDLNDEINILRNDISVKEKEFIEMKEFYENKINLYNKNFEEKTKYYENELNILRLKY
NNEQDLIKQIDELNIQKLKTEEKYLQLYDDNIKMFKSICAKINTTYSENIKGSDLVNFVE
AYIKHRDESRFDANSESGIKEVVAELEEKHREEVSRIREEHKKEVVRIGEEHKEEVVRIG
EEHKEEVVKIGEQHREELGEKEEEHKKEVAKIGEQHKEEMVRIREEHKKEVSRIREEHKK
EMAELEDGRTDVVAVLEEEHKKEVVRIGEEHKKEVSKIEEEHKKEVSRIREEHKKEMSEL
EKKHADVVAELEEQHKEEVVKIGEEHREEVSKIEEEHKKEVSRIREEHKKEVNMLEKRHA
AVMTELEEHKKEMSELEKNSADVVTELEEKHREELGKMGEQHIEEMGKIEEQHKEEVAEL
EKKHTDVVVMLEEQHKEEVNVLEKRHADVVVVLEEKHREEVSKMGEQHKEEVAELEKNNA
SLLDVIEENHKSEVSRLKEEHKESTRELVETLSQKNEEIQNSNNKIEELTNVIKDLNDSI
MCYKKKISEDVEKRNEYNEEIQKLNKRLNEMKDKSDKEIIKKEDEIKKLNKKISNYKIFE
IKENTYKNSKMLINENKEEIIVDNICKEKISESDIEGKGKNLKMILSLKKKERSVFSVSD
NKNENNELVDIVRNTYINKIEVYKKEIKDNNKNMEDLKNKIIDLSNELANLKNVKNVLTE
ENDNLRKEMEMKQNKVNENDEILNLNDDIIKLTKEISEWKEKNIKLENDIEQINKEYKIK
EENLMIKINESINEVNNLKNQIEIEKKKKENLNTSNVNNKIVENNILENGNLKQNNSNKE
IEDKTGNDDDNDDDDNDDDNDNDNNNDNNDNDNNDNSEEDNPYSKEILYLKDEIKKISIL
YGEELNKNNNYDEKIKNLTNELNELKIKNKKGEEAIVKLNKIENIKKNNKNVKQDNELLN
SNIILKKGDKDTDYICDYDEMKKKCQEELFLKLKDKAYLLDNINNLEKNNFRVMNIIKEN
NNIYNDKIVGIYNFFKNCEKEIKNDMLVICLVLKDILSVLFLNDNFVNFFEKIDKILWKQ
MYIPKEIKILLLQYFSFLDKLRNYVKCVNIKYKNNERYEESWALFQTYLETGNNLKKEMI
YFVLEKAENDYCENSNASFNKEKITDILNFSKDSIRLKTIAQLRKELKFEREAKNILNYD
YHFILNKYHECLRKLKIVKNMAKELDFSYNVNGKFSIKKELEIYSNENNEFEYDKIKNNE
EKNDNIKDSKENNLIQKIINLQKNKKIEKKNNNFGNEINTMYPGDTISKGKNFITNNNSK
QNEKLKKKENIINNNIIHNNVYPDQIKNIFNETVERKVKISFVHKSPFS
>Py17XNL_0305365.1-p1
MKGNEENELKTKEKDNNILCYVKWINNIFNGDSVLKVNWDNIEFEKSKKRKWKIKEREQI
SNEKKKKKKKKNDSISEEDNSGNIISQRKSLYNIKPINNWKNKNEFKDDSENYNNLSSSS
ISEIGSEGEGNETENKQMSIKEVKKEGKICKNSENSENSENNENNGNKLYSNIYDNYNGE
IQDIKFQKKKYIDYTALSSFINEESFSDESNDPKNEGRDTDLISYNIFEEIVKKREELDK
MFFDNLNMHDNNDKEIKENVKNDNNIVENKLISNIKSENNNVKSENNNVKSGNNNVKSEN
NNNTNLKLENDFDSSKKMENNNFCFWNMENETYITKPLYASQLKKKSYTLLDESEEMVKH
FSLNKYSIKFVPRHLLYSVSQVVSRSFFDPLYRKQLFF
>Py17XNL_0305366.1-p1
MMETGPEENQKLFHDPNSDKYLIISPRQKLNPVLKKINRVQYKFNEIVPDFLIGKNNACL
FISMKYHRLKPNYLKARIETLTNKYNNRILLCLVDIDNIENPLGEINQLAFCYNMTLILC
WDNNECARIIEDYKIFEKNFSYIKNNKNFSTNQEKIHELLKKIRCINSSDCFTITNKFKN
FSAIAKAKKEDFVNCSGLGNKKIQSLLSTFSDPFFYNVKYVDLKNNSIHYYIYRTKNKIA
ENDKWIEIL
>Py17XNL_0305367.1-p1
MDVTDNPFIKNRSSTRVTNAPGGNSSLSFGNYISEENEKLRVRKGNTGSQMSTSTEAAGN
SDINKTTNQTDRKTNVKVNQPPGGASSIIFG
>Py17XNL_0305368.1-p1
MNFYLNVFEEIENILEKCNHDTYLKICKTIEYIKKNYKGEIDELAIPNKKFSKKKKNNNV
NDINNLNSKVNNITIENDNHNKMKKGKKGGKMECVNSIRNYFKVVKHELSHLNGSDTIAN
TAIGDNNNNKTVSPINIFFLYGNFNIIIIIYYILYKLKLFNDNLFINDNNRTSYASNNNN
NNNVNIINNSNNPDFSIFNNKNISHIICLQLKDNFLDNINDILKDLLTTPKSNSFKIFIF
EAFHFLPVQFRKIFINKAIKSKNLIFIHSNSYLNDSFISNCLYIRIPKPNRDLFNSHILS
VMQKKYKIDFYTNKTKNNNIPNENIQDLKQYTENAINSCNYDLPLILVIIYLIQLNNFPD
INKIIKLIINSNIKKLINTIHKCIMNTHSFISVRNILYSILLTYNFDIHNFLNIFCNQLI
SFHKYNDNYKKELYSLFSEYSYYCAIHDNHICTLENLVLKIIIIEKKYVDTTHNHCVAIT
DETEPINTSHNSGTI
>Py17XNL_0305369.1-p1
MYNDSVTWEILGQGKCSFKKKTEKQMFCLNDYNVTGLCTKVNCPLSNSVYGTVILDKGEI
YLYLKCPERAHLPSELWSKVLLNLNKKESFNIIYKEMKHTHNIKQIKKCMKRYIRIKEIL
KRSRKLVLQKQLKLNPIKKKTERRDKIRENKALKAANILNNVEAELINRLNTGVYGNLYK
FLTPKKKVKNKESELTKIFSEIEVNTMGKKKKKQLGEEMEEVEEEDEEDENEDDDDEEED
DDEEEDEDEDDEEEDEDEDEDDDEDDDDEDDDDEEDDYDDEDDDGEDDDDDEEDDDGEDD
DGEEEEKKIMKKGKKKKKKYVKEYVDNEYIKKLQEEGQISDGDETEDVDNNFSKRAKKRN
NGSNKKKKIRIAYENE
>Py17XNL_0305370.1-p1
MRERKKYGNNIPKSLSSKINKSKIIQKNICSNYKTIKIIDIYENLPFNQLNNERTKIKEI
ILAKDVIVVLLISGISRAYDIISGLFLCEINPNTFSVVHTIVYNTYNNTLIVAYASFPAH
LQCKIINYNDLKVGKTNSSELGTLFEKVILSHPAFFEFCETNGRIGAANLNTNSYTFWDM
KTYEKVFEIAEEFQEIRVSDGLVAMFKQPINSTIPLALFDIENGERLVDTTISILPRREM
QFLELLVSKLLIKQEGSSLRIYDLLKKTRQKVKNTYAFQPTAFVFYDHPSPINGKVYNNE
ISKKFFTISNDLIEFWDLDSFMLRKMYSIYVPGLRDPDLCNHSLMAEILCLYSSNAFEKI
KKYENLFKYNDCGHVKNNKLEENGIYKELKDNENNVLYKNIKNNKLKININKEKLDFGAL
LFFSLNDGEFLSYISENVCGNSVEVLASNNNMTTIICGDDQGFVRILRNNPKFDDFEIRE
ENSMRNINDKKEYNNELMVSEQLYIEEEEEEEEDDDDGKKKIYQIKRKKTEYYKNELLKK
LKTIDLCDSNYEHKQV
>Py17XNL_0305371.1-p1
MNKMLLAIICYIKSIIIWSSIYINVYPANCKFIYYFNKKNIKGKDYALKQNIVKNISFIR
NCNNTSYIQLCKNSYPNKKNNFSNFILFKNVTLENGVQKSPKVWARKKKNVPNEENLKNV
PSEEKKTETFLIIDGSSLLFKNYFGMPFLKNENDVNLSTIYGFTQSLNKIYKLFSPSYIA
IVFDSKTSNKEKREIYAQYKTIRKKNPEELYEQLKLVSEFCDVIGIKTIISENVESDNYI
ASLVDQIYNTISTNNELESRHYENGLVSLNNDQIKENHFRIVIISSDKDLLQLLEYNDNA
HNNIDISVCQPNRKYRIINAHTFIQEHNIYPNQYSDYLILAGDKTDGISGIPNIGDKTSK
YLLKEYYSIDNILKNIQNLPPKLQTIFINNIENINMFRKLIKLKCETNQSINLSEYKQVN
IKNFELFQNIVDKYSLHKLLKKTVILNNPM
>Py17XNL_0305372.1-p1
MSTQEDEVRLLIQNLQKCNNTNECINFDLASTIQEFLNSLDKNSFEDIDKTIRENEKDKD
LMNSFTSAAIFLENCVKILGLKIEHLHNLAHNTLYNIYKENKNNNSNKKQLLIIDEEYLY
INEIKNLKNTITENDIIEEDLLIKTIPLPTFLFTDHIKVKNKIDNHKNIIKNDEKDNSLL
NKKKNLNKSDIENIPYIDTLENESITSIQKNVMDLNSEYSYQNMDNMDNMNSMENKQTLE
ISSVNSLNFDKLFLENDGIILLDINDYNIFINDEYDFTLQNKNSTILFEKYEFFSRNSIY
LSNNLSEYIYEQNTIQHTYKINNIYDITSLRLCTDTLLFKTDFYSYDLALDVIKNKNYLI
NKFERQKNKLYILDETTHKNHKYNTIYKQNANYCDYCGSIIEPNESNNHCIYCNNNNEKN
GFYKKLPGYYNLSCYNITETQDFLTYMQPNKIIDIIMQNEINDTNLDANSTTNKLDQNII
DPIFHENNDSSDKSDDQKLPNDPKLTNDQKLFKQIKIPPLYIQKLGLNIDYYYLEPLLYN
LIKSLKKEKNVDRFFSINFYDHNENYDTEILKDDDYQEIKDEQNKTIQETLTMGTFINIK
SIDNHVKNLPTSILKKTDSNTSLAFSFEDKIQDRVNKWRNFLEKKLDILKRQPPYNVEYY
KKKILKYMISNGDNIYFPDLVNDNEKYKIYRNFLTTLMLINTNKLDITEIEQNNSNNITN
YKINVKNMNVNEYINFPNSFDNIKFTINDKKRKITQNFDNKNDSLYLQKKHHI
>Py17XNL_0305373.1-p1
MIKNVFCVALIILLFLISIKCEYITNEKRSEFWGDVEKGNKNDEKKKNRNYKKVKLAKTE
EIVSGYANSEDNKISDKDKKSISYKYKNYMEYFQNEIGKYDNIIDTLILRNVNRKKYDFY
NILEEYSLHTKISKDIYDQLWSLINIIKNNNILIKMYNRKNGEIDELVFKKHLIFSIFKW
HSFIKINEGFNKNDFVFYIDKKNMNSHKKKIYSYKYFYNFILNGSNSEQFIFYINLNKIS
FLDILEKYNKYMYIINSSKRNYPHYMYNSEKFSGFIYSYFLNLDKNLSNKYMKIIKLLIW
KNIIFDKNFDIYKKIGKSNKSLILYKYKEIEEDVILDYVNAEIELLFSNISKLFIDIIND
VHAVYYQELQKEKTKNEELKKNKIDSKVNKNNSESSNLASKKKEYLKGNEINESYKKETA
DKIDDKKYDGIKYDDNNEYGEGDFFLKNLNKLFNFDIDKEKDEINDYRNLYELRDGFIIN
KKNPNKQIPLIFNPIKDIFYILNNINMKKKKNFKEIHDYLKVIINYKGQNFYDNKLICSK
DYKNIFLKKSVKNNNHFNKQNDKWKGPLFNVNNMHDINKIANDIFLFGGDIYDMKEKGSG
KGQKKYNGGNYGNGGNYGNGGNYENGDIYEGIELNNKTPVAKLTKDLIHDQLKLLKNEYI
DKLKNESICVLGFLYLIGINDNNGKLKFPYGFPRNIEYAIKLIMQGSDGLCNFLSGILYH
INFPAFVNNSMASISSDISNNILENDNIINNFFYIYYKNNNDKKIKINEFLSDKNRIIPN
KIDNIKSKIISYSLGSTKDDTFSKLAYTNNMLRIKYKNEYNNNIYLREYFDYIYDKKDYK
HSYIKNNISPFLMSCNYLLRNVLGEVVDSLRYSNGIESGIYQEYIHENHKHILINDGEEN
RNLFEYFSKLADNRNTYALAALGEIYYFGNENIGIERDEMKALDFWKMAADQGDSASALS
SGYVFLDEYKRLSKKEEIAKSMDKKELIKQIRIEKKMEEKKKERKDDDDKNGMNKGKDND
KFEKEGEYIVYPNISAGVGNFVGSAPGSNTETGSTPNNMTNGESSNVGGSAFSSRTVGNV
PDVGSVPDVGSVPSVGSVPNAGTGPSVGSVSNAGTGPSVNPTNRPPSEPQVVVDVKNEIL
NVRGENGISSSEENMINEYMNELSEKINNLMKSAEKYFYKAAKNNEENIENLLAKYNIYK
FGFGIEKDIKLAGEYLKKAADKGDNISQMLIGHYYSGSDIGIILKDYDPNNVTKNLKTSY
KYYSKSAQNGNIISLYNKNILILKGIDSKYKSFDDRCEITLKPLHFIGMFNERVHVLLKL
LKRNYKFKDYTGALLLSIILSELGDHSNNVNASILWGLKKNTIKTFLEKYNKIENILRDY
KASVVNSENAETVGKVEDEENYFSHVIKKIYKKEKDVKYEFIKNNEQKIIKFLLKYCSIA
NGSLENSRMCQNLRKELINNRKEYKSVINNKNINTSKIDKYPNILKENIESYKPIELFEK
YDDIILKEVKNEKKIFKKIEKIKKIKKEIMEYLKLSEFLHCYYKPMSYYQIKLFEEKEKE
ISNLKNKKINYEYYFYKSGKKNKNIKNLYDSEFYRYYMLLYDNDVKEIYDYKKKYSSKIF
NKIQNFSDNCDICKQYYDIYSSFYGYQKATINLIKKYKYGDNFTIKSKIKELQLLTKSSD
ENNHELLYHKALFLENNNLEPLELILEIYFKLSTDEHNACNVIGIFRIFRILFKKLINDF
SWILRNIISFFYKIINFENIKINEIFGKKNIKPYHKFGFINNSSLCYLQNNFFFISEYNQ
KCLNFDYILNNNYIYSQFSYFHIFKFLKKIILSFFQL
>Py17XNL_0305374.1-p1
MLLLYLVFVVIPFIVFSYYIYKSVLALIHEKQKKNEFFNCLKSDNKQYTAFEIFANKYEV
EKYAIYLKAIRNIQVDYKTNILDDINKEGNEEDKENDQKIDSILEDIYNDTQYAEHNVIG
NPQSSWMRKLSNADIIKLKVMLLKKTILFLPICNKIFHDKNKKSRLYNNYFIDDNMSRDL
DIQCDQFLEEFNLIIYEANCITDKWGETIISDAYRIFHHNKIKINEEKKKKEEQQTILKK
QKQKEKKMKEDTEKANLLAEQIIDEENAKKKKKKSK
>Py17XNL_0305375.1-p1
MEKYLCEIKEIEADEILKSINEYNADPSNKKVNLSIGVCAGNNGSVQIFNSVLKAEQIIT
EKYKEKPYLLSNGGDVFSLLTQKLIFGEDSKYIKENRISTIQTIGGTGAIAIALEFLKCF
NICNPSIYVTNIPYINHVNMIKSNKFNLKYINFFDNNLIDINYNLFLNDLKNIDNESIIF
LQPSCYNPCSINIKSEYFEEITNIVLLKKHIIVFDIAYQGFGNGEIDNDVILIRQFQEKN
IPFIVCQSFAKNMSLYGERAGALHIVCKNENEKKKILSSLLIITRRFYSSPTIHTNRLVC
EILQNPNLKEEWLNELKELSHHIANIRNLFFDKLQQIQNKYNLDYDWSVYKKQVGLFSYV
PIFSDIFQSLKNHHIYIVKTGRINVSGITMDNIDYITEKICLCLSERAAS
>Py17XNL_0305376.1-p1
MKREMQRGIDSRIDSRIDGRIDSRIDARIDSRIDGRIDSRIDARIDARIDARADARRDGR
DDHKILDVDNLLFDLNQLLHKANVEFRSYNNYFSKLSNLIKNVLKKFHPKKNVIFAIDGI
CPFSKLKLQIKRRAKIKSKEDKNIINDITCGSIFIKKIGQFLINFVKWLASLEKYNHVKF
YISTDKEVGEGELKLMNWIASYVKNGKKESNNDFKNGELLKCPNYDKTDSKREEESFVVV
GADADLLLQCLALKNIRNVYIYTYQTFYLNMDNCFLFKKEKQLIDNPRENKDDEIVRETC
YVENNLIDSGKKVINNLENIKKVERKKITVLYNLNIFINLFKNKYPIFFNQIKRDLLILF
ILKGNDYLPKVREGNFSVFFEAYFKMLKDNMKKETEGKERKEKNNVKDVKNVKNVENVKN
VENTTYNGFLNKNCELNRKEFLKFLNYVQKVINFSSSYLSRNMEEGNCLNLENNFEFKEN
QLYLPLYLLNEILKKKLIQNGNIDIQVERDDKGLYTCKLVYLKSGETKSEATKNEAVKSG
AVKNEAVKSGAVKSGAVKSGAVKNEATKYYYGVSKRKKIAMHIASCKFIENDLPLFIKYI
DFNLLKNTIKEIDRIDDINLDKLKVGGDGNCNTDKEIHKLENSESRNKNEENNFSELEMN
IFTKDDEKEDRKMEIYLKKFYTKNCKKKKNYEQDMKICENYIEGIKWLVEMYTKTYCINF
NFFYKYSISPSLLSLYYYLSQHDVRTYNNDYTNVMQNINLNIFKNNSDYYKFINFCVNKY
NDIKLGLSLEKEPKNEPKNEMADVEKEPKNESKIEMANLEKESTELASFSIERGKDNVCN
YNDNKYFENIYDILLSKNINVVKKNIEKLNEVLKKIPKTKMIKYYWNVYAKKLKKFYKII
YYKSKKIYVSKVSLFSIEFERRFNNPTNLLYNNKRFPNMKQKNDNNNKSVEELDNLYFDI
KNNYIYSHNHLKKLNKKNNRLFTKTQNIDTNTNKFSKRVIKIKSTKFVYH
>Py17XNL_0305377.1-p1
MKNIINKNAIIHITEKNIKSIEGDFLIIMSEGKTTIIAHTQFINEAKLAALSFISEGYIS
CKYIHNTGPYDTANDIIIRNVPAIDKPFTILVGPHTCLAITVGKNAQMTPIHPPNNNVFL
PIFSIIYIAGNVIKKLTAVIMTLNIVIKFLSKNSLYNSFEFATNTFIPVNC
>Py17XNL_0305378.1-p1
MYRYLEKCANCIKLKRRVSSASYGYLNLNVNDKVVRYFEDLKKNIIYINDSKECKKYINE
IEQNVMNENLKIIGLDIEGYKIGRNGTVSIIQICAKDIYIFDLYKCDNSYLFAKYLKELF
ENKNIIKVTHDCREDCSILFNQYNINLNNIFDTQIAYNLILKKSKKELYQISYDDLLYKC
LFLNNNHKIYFHKIISLDNKIYLKRPISKELIHYAVQDVLYLKPLMLNLVETLSNIENGT
PRADTEDSENDEDSENDENSENNENSENSENSENNTNTNYDQNGKDNNLSLDVCKDTQHI
IEKNNNFHFINYVIEKSQKYIDYQHLNSHIKNEKHLQKGMIIEGMVVSCNNINLYVKLNL
SKRGVIKNFMNNTYEIGDIVKCVILDFCENDFIKLGLLDSSTLEMTTTTK
>Py17XNL_0305379.1-p1
MAITKICTSYHHSYYNIKIRPHLLRNGINLFMDKGKCFYTNERLYNFGFQKVTEEIKSKL
VYNLFSKVSNKYDIMNDLMSFRLHRCWKDQFIKELDLFLKFQCYNIKQTNINDSINDSIN
DSINDSINDSINDSMNVDPYNTPPNDESMNQNISSNHNEKIKNLKANKCKILDLAGGTGD
IAFRILERYKYFLEKIRIFDNKNNYNNISEEFYKNPLINIIVCDVNNDMINVGIEKAKNL
NLNKNITWLVENAEELKSIEDNSIDVITLSFGIRNFTNISKALNEMYRVLKPGGRLLCLE
FSKLECNVINTFYKFYLNNYIPLLGKYIANNEHAYKYLAESIQTFLTPNELSQLMCQCNF
KNISYTTMTFGIVAIHSAYKLN
>Py17XNL_0305380.1-p1
MSKDIVEKSECEEFDKNYTGIATITYKNGDKFIGSFCNGERSSGKYFYSQNRIYEGSYFS
GKKQGLGRLVKSSNDFYYGNFEKGKKNGLGFQKYPNNDFYYGEWKNNKKHGKGIYYFSNS
KEYYSGEWCKGNFVSGTANRHLEKANIIPEKCLSIIDDAINKYSINSFNYKYTKNVLELE
EIDNQSDATLFFNDNSDEESELKTYSSILIDDSKFASNVNPVMNKRIINDTNINKNILEI
LKHVQKLNKSNQINHFIRKMEYNEIKEMIFINTKMVTNSIKKIYNILNNFVKNKTMHINN
NTEYNSLYGNYIKNKSQNYYKKNKTIFKKYIILQKYYKKICQKYKEENEYLKNQILAKKN
HDQNGWKNGAKGDKKKDKNVISGINHNIINETIKDHNLIDINYKKNNRKNLYPKKNKLIN
WKRVKEYTECSETEHFIKKDEKNICTNNYLTISKNEDTEDCNVVKNIIPLSTGSLVGLNL
NQSEKEAPIVSEQGTIPSRGRAENEENEDVENAADAENEEDAENAADAENEENEDVENEE
AVEDVENEEDAENAEDAADAEYVEDADDAVDAELYMAEDDEVNNGMIEVTDLKFESDNVD
KREPIVDDENGKQ
>Py17XNL_0305381.1-p1
MSLRGRENNINKSPKRDFEKKKTQTKEPQFQNDISSCKKNVKIVATHNKIRENEIKGNGI
KDNKFLDPNKIDTTLINADINSVSYVYNNLNENKKNAKSNKIFKNTNFTNPYNVNYDEKN
NFVSDLLSLEKKKNNNNSHCNITYSKNSHQYSCPVQNKNFKVIKEKDVPIDNDKEIHSII
YNTFINKNLKIKNNNINSVTNNTDKYEQKYKKNSDANLNSGKVRPNISTSSKFVNIKKSV
NKKNTYNNYKNILISPITKKEYSDKTSNITETNEELKNLVNDKSFLYEKIKVEKKNNKHD
IFTQTNMQYEEENLKTFSKCITKKIIYQAIIQITYEQNIQQIELTKMSINLNDQNNKQIY
SQLVKCQNNNLNFMDRIETISGYLNIFNKMKIFSNSSTLVNSIMQNNIEYVKKIEEFNIS
KQLIWENNVIQILLKKILSLLLINNIVPFLANELIEDSFLNICLFRQKEIHKIDKKLCDE
KNYQHEKRKMENGHFTFCMSNEKINVKIPLKISENMNMDDVLKKIKNYINRKLSYLQKEY
DLNLLFIEKNGMNILNIKDLFSHQSGEFNICLTERQPN
>Py17XNL_0305382.1-p1
MNLNEENGITKKINWLRQLEERNPEYELKRRNIFPNYISLLNSIEECIKLKNGYKMNQIL
KLTQIPIYIYIIDNMNENDLRKKIKERNSLKNFEQLIIDHFNIIKILCNKNHINWDILSN
ISCKFLSTFLQLYCNNLWLLPYLLSICSFLNNISTLADSYNNNKNDIFSDENEDINNKNK
YTIEVLNSIRGKIGIVKGDAEKHGGFVILMLQSIKLCMKLNNMQITSSFLKIINSTDINY
AYIPKLFIVLFKCELGKLYLQKMEYEKAENEFIWAFSNSQKNKIAFRKKILQAIISIRLN
KGIYPPKNLLKKYNLHIYIDIIYSMKRGNIFLYNNVIQNFSKYFFENGLNECIDQIHFIV
KRNLLKIIVDWWNQIIKDNPNKSIAGEAPLRSIISRIRTRSGSRTRTRIRSGTRTRRSDT
L
>Py17XNL_0305383.1-p1
MGFVKAEEFVNHYMRINKEIKELSERKNEEFKFNIFVFYYNNIDSICTEHILQFHKKLKR
EINVYSYGIEKKDDIFNLLKKYDDIYLKNKEFYRDYFFCVILIGICSHINTDTNIYDEIG
NFFSNILDKHYSAYLKFYVIDNKRPFHDIFLEDSKWNLVMSESEHNEVMRICQSLDKFND
SDIDVNENNKKLKKFKKKNYQKLYDHYNIVKEENKCMCLLLYPYIQCINKDDATSIIFIS
SISLLSYLKTDQITHEYYNKQIKNLYNDILNISDNNFVSFEHERGLLPMLSFISLNDALE
IDERIYIYDHKNVKNTFNKIRTMCDIENKEFTGNFRQLDLKKQNEILVKLKNLIKIIKPM
TTLGWKRRTYLLYNSDSFYFILILIYVYINRDKKMETYLYNCLKTSDFLFNIFKDRLKQS
EIYDKLIETHLHKNAANYLSVLIKKVMESNKKLVNITSHFKIYIDIIQTAKNTYTHPFEL
KFISTIFSSFQSYCTDKYKTYHLIVCHINDSDDTILYGFTPLNKKDYWVLIFSRIAYSNS
EQIIYDTISDVNTIKIKKNDLRFILDEIKHVFRSIIKTETQKKILGENELADLEVSGNED
DEQDDEQDEQNEDEHDEHDEDLIGRDGIDDD
>Py17XNL_0305384.1-p1
MSQIFNSNGTIVCRNIPADINRIEITEIFNKHGTLLGDGIYFGKKNSNVFFIKYVNFKDA
VKAYESLKDSKAPEHDFKLSLSKSDELKYKAIKGDTKSIEQLKHIYKNNEQLIITEEMRN
EFINEINEYIPELSKKKREDNEKKKQDSEKKKDKSFILNLLTNVDEPRENEQDNKLKEEL
KNYLNLNCLCAYNFDENNKLDNYLIPTFPN
>Py17XNL_0305385.1-p1
MEIVNEGWVFKQSKYLKRLRKRYIILTKNFICSFKSEYYQGEKPTEILYLNKFTELTSMD
DIRKIKSISSELGLEDIHLFNVCYNNRKILFATMDKDEKNKWIRHISKQMIRPTVLVNE
>Py17XNL_0305386.1-p1
MAVEDKKAVSIKVPVKDTDGDEKRKKFNNLKIKNEELNEEEKKKKEELELLITRLKDENP
NVVNLSITLLNKEIIDTSGILTSSLFALKVLKLHYNTLIDIHNDMKFDDCKQRLSNMISA
LSTTIGDENNIVKYIIMGNKKDLINYGHEYIKNLTTKLIVEYKNIKDEETVQNQYYANNA
ITTTSISTSPISGTSKGGSANMINHIHELVNIIVPYCFNHNTEYEAIDLLIEVDRINDIC
QYVDDKSCERSILYLLNLTHYSSSTEEYYKLMEVILSILKKHKKHVECLKILLRLNRRNK
IKELIFECNDLLICKQMALICSRHCIHLEFTQEEIIKYPHLNLNEISTLSSGEHLPSIFL
KLAKDLDVEEPKLPEDIYKTHLEEKRNTNVWDSTKQNLASSFVNAFVNAGFCKDKLMTVN
SSLWIYKNKDHGIISATASMGLLLMWNIDEGLSQIDKFQYSNDQYVKAGSLIAFGLACTN
VKNECDPAYALLSEHIDAENSLEKMGAILGFGYAYAGTNRENMLDVLIPPLVDNGDIIEC
SVFAALSLGLIFVGSQNREIAECIIDTVLERQKINNSLDQPISKLYAVALGLLFLCSREK
CEATLAALEIIKHPISKYIIATVEGMAFAGSNDVLKVQKMLQLLVEKRGDKKNTDTAPSV
NPPTSDTNTGNDTNVGANSGDNEGTGNNNNNNNNNNNSAPDSKKTNNTNTGKSAKKGPDG
KPNISNSTNNQIEDNLDQCVAILNISLIALTDDISSEMTTRIIDHFLEYSNVHQKKAVPL
ALALLFTSFPKPNIVDILSKLTHDQDPDVALHAIISLGFVGAGTNNSRIAILLRQLSTFY
YKDPNATFVIRLAQGLLYMGKGLLTINPLHSSRSIISHVALGSLLITIHACLQLKYTILG
KYHYLLYHLAPCMYPRMLTTVNENLEPLPVSVRVGQAVDIVGQAGNPKTITGFQTHVTPV
LMLHTDRAELATEEYIPINDTLEGIVILKKDPNYVPPTIN
>Py17XNL_0305387.1-p1
MGVKGLWSIVAPIGVRVNPEIFTGKRIAIDVSIWLYELIYGNNLKSTQNNNFDDLGMFND
LWLDLSEKNNDLKLSNLKKGHIYFFFLRICKLLYYNIRPIFIFDGTPPELKKRTIFQRNL
KRKNNEEKVKKAAEKLIYNYYNRCLLTLLKKKKENSKNKEKGESKNNKEKGGNNKNGENK
EKGGNKDSVHVLEQRKDLSNGKKNDDNPNLVENEKENRTSLNHELDKLGINNIIEIYEDI
KENNESLNKISEHVGSVKITAKEVFNICNNNSDDLNKIKNNFLMINDEDIYNEKNKKDIK
TGTKLEANSGIVSDIDGDIDGDIFMTKNMIRKKYYAGIPEDFKGFLSMRRTIDIIDINNY
NINIEEVTKKMKEADRKYSNKCDKNVFSNISTAMLLNGDENGGSGETVRSGGSGENGESG
ESGESGESGEREVDVINCIKSESKMNPKEINVLEMPMNNLFIDGKDEYKVYYVNNEEIKI
PLFKELNKEIFEKLPIKLQYRILQDIKEEWYADNRLKAIKSKDDMDIFSQVQIETYIRMI
KTDFEIEKLKIKMAENIQNEKLDGELIINTNLSKKFNENLNARNYNDIKDNLTKRRKKKK
DKDSFLNKILGGTGIQNFDVLEIDEVSEVEEVSEMKEISEMKEFSGIDNVSDVNRTDAGG
DEVEKVEANKLLKDYKESLLINDEDLFGEDFFMTKNEEIEKVDRNDGGIKNKDNKIDEQE
PESISKRVQDGITEDSFFVIEETELKSDEFVNLEMNKLEEKNNKSTEIERSKQYKEIIID
DNDDSENAKGHSNSLLVAPSEPAVDVSLFEFSSSSFESVAHGNDPLNSPSDDDVIVLPIK
RDGAKEVVVKEVVAEGVVAEGVVAEGVVAEGVVAEGVVVKEVVAEEADVKEADIEGVDAK
DADVEVVDVTGVDAKEVDVKEADAKEADVKETDAEVVDTVEETDAKEAAAEVVDVTGADT
VEEAGAKRAGHSQRFLTKEIMNDILIKKKIDFKNVGEGELLENLLNNKEVLDAFGESRVI
ENDDVIQGFEGISDDMDKETIDKELNENEKKGEELMKEYKRLKNNNITINEEMNEDIKLL
LDLFGIPYIQSPCEAEAQCAYLNNNNYCDAIISDDSDVIVFSGKTIIKNFFNKKKTVEVY
EKNLIERKLGLYQDDLINISMLCGCDYTIGVHGVGIVNALEIIKAFPTFEDLKFLKEIVS
NPLRHIYQENYENNYSDEIKIFLNSHKNYKLNWIFPKNFPDKEVYNCFKNPKVCKDIKKI
EWHVPNMNKIIYYLNKATNISKEKIFNVLDPILKKYNVKVRSYQLRIEDFFPVIEKKRKT
VDDLINTLRTQKKAQKKTTQKRGAQKKATSKENADDNSEWSETNSHQLDVENEITNLVDV
NPSGIVVSKRMSNALKHIKKRKDTVKNSSPKKGTRKGA
>Py17XNL_0305388.1-p1
MNIRNENKSLVQLYKQKKEKKKLFIKNYQLRNKKRINYLKTIFNSISGSQFPQNSDIDSY
NLTPKLKKTVQFFQSLSDNPYNKSQHVILMGKKCQPMPNELKTRQNQVLGCQSTVYIYPK
VELQDDKKIINWLGYSDGLLTKGIVYILIDGLSGYTPEEILKVNPNFISLTGISDFLTMS
RINGYLNIMNKIKIFSEQIIKNIKH
>Py17XNL_0305389.1-p1
MAFHKSLAVVNVAAGLDGCDDQLLPASFRALEADLNLHPSLLGYITLAQTLMLSLFSPIW
GFLSDKYSRKWMLVFGTALWGLATIFLANINDFAHIIIFRAINGLALGSIGPISQSILAD
AAKNESLGLSFGIVQLSSSIGRLIGGVVTTTVSMKYFGTIRGWRLCFIIVGALSILLSII
VALFVEDAPRQVRINKKETNSYMEESIIDNNNETIVEPKRSQSYMLYQNVREMLIDSLSK
KSIIIILLEGFTGTIPWLALSFNTMFFQYCDLSDLQAAVITGFLLIGSALGGVLGGHFGD
IMHNISNKHGRPFLGQLAMFGRVPLVILTYLVIPKRKESFELFVLSCFFLGLSSIAGVAV
NRPIVSDIIRPDYRGTIFSLTIAIEGVGSSLIGAPLFGYLAEEVFNYRNNNLLISDMTTE
FRSHNAEALSKTLLYLTAVPWILSFIFYSLLHFTYGAEYLKMNQIIESEYKYDDEDDETM
ADKVMS
>Py17XNL_0305390.1-p1
MPMPMPIPNTFREHEEFENIHVENTLSPFFELFQLKRNDHGNYIIITDYKLLPKIKKYIF
KIIAFLLNDKENEKSPLKNQTQNILNTSGIITQAGKKNDHDVKKQKNAHTTYIQNVEKNY
EQVMQIGDKNQHKNLARQEKNVFNENMPNEKYQNIIKEIINNDKINTFEIENVLIVVIRI
KKKYQKVEKLEEFIEVLKKIPISSQSEIFLFLNKYMIDIIQIIHDHFKVMKMYAFPLSVS
SAITMAQEISRISNSPILAYVAMCLLSPLSEKECKFGLAEALRFGILNDKKLYIKIKEND
LNYFRKRSKYIIYKCIKNREKIIKKMCQKNVNYVNILNFGNVIGNAIKSVFNQTSNFENY
KNKYNIYGIYYELKILNEINKINMLLFIDIEQIMIKYNLNYKLNTNFLNYYTKDIITFLQ
KTYCSNENNNKIPIIHLTDINKIKPDIIIDVPLSIFCKVLSPIASISMCSNFISSNIYYN
SQKRKIININNSNFLFIKNVGNKSETIRAIYTSCMSIQNVVLKNVNLCFDVVLFIKILKD
LKFSISLKKKAKKMGEKKAKKMGEKKAKKMGEKKAKKMGEKKAKKMGEKIYDKIYDKIYD
KIYDKIYDKMCDECEECENSVSISGNVDKNDSNFLFKHFIFQDQIIFNVYNSGTVCRLLL
PLLCLYICKQNLKAKKENKKLIKFIILKGNEQMESVRIISPLVNVIKKSFKYIKIIYLKK
KNYLPIQISVKREKLKNYDIFLSNNIFINNSASSQFVSSMLLVSPFSETNTCIHLLYKKI
KKKYHKKCYLKIYRNLFFKIRIKKKVNYYNSLISRSKKNIYRKSLNPNKLSDYRCIYNKA
FLEIVYTKKDKQFENSKIFAKNIKVFNEQDQNRQEIVISVNKSNNILKKINKTYFETTSK
SFIDLTVNIMKLWGVKVCVKNCNYIIKKENILSKKYDHFAYFLVEKKKKKKNTPYHKKGY
WKSICRYIHYNSVKLNRCRSGFSQMNKKLFMKSIYKKIVNKIKYYKLGVRYELAKQNGYI
DKKNENKNENKNETVLGNPHLNNVNVIYKPIYRICNDLGLYFYFIVGCIIKKINCSLILN
LCLNNIIMKKINSKYYKIKYVMIQKYVQNYFLLNLLLLLGIDIYIKKISTGNVRLYLFTS
NGINIKIKKNLCQYFEKNKKETNKIRKIKYHAFDKIYINYYFNNLNKALIKIVIDAEYFS
DDFFPISLLFAYYIMIHKNGNENILFKIKNIHNQDIKESIRINNVVYILKLVFQNFVFIL
RDKNNIYITRFRNYIDNCIFNLNSNKNYIDNSKIGYKKNVIFYNNSKYILNNNNILYLFV
DTKNDHRIIFMVTILSLIFKNILIDNSFQIKKSYPEFYKHVNEYLQINLNYYTSYELKCS
HFIYLNNYNILSEKNSASTSNISNTNRIHFTDLVKKKKKKKKKWKPNCVNHCKGITNSLQ
SEMLQSEMLQSEMLQSEMLQSEMLQSEMLQSEMLQSEMLQSEMLQSEMLQSEMLQSEMLQ
SEMLQSEMLQSEMLQSEMLQSEMLQSELPHDGNYMRKYKYKEVIKNDINVYYLLKEINRL
NINIICGIRNVGKSFLGKKIQNSFVIDIDDYIFENEINFDKIKISDFRYYEYLTFISVLY
MSYCILAYNPRSKIKHTNDRANADKVRKNDNAENAENSGNVENSANADNAENPCFFVNND
DVIFYNKKINDLYKNTKYKIDKLNNNYVNNISIILGGGIIEFENSRHIIKKLKNVIIIKR
DENELYEICIHDKIKPKLSGNLNKIIKRRTILFNELNIPFHFSIPTEYIINKNIKKLNKT
RNNMIVSSFLNFYNYKFYVKPIINPKLLFTQILSINLNNFYLFNYNLLESNYEYIELIID
RQNETNTKCVNFPFINFELLDLAIFIIRSYTSKPIIIKLNKHFFSHNFSKNMTKSEKKQI
EKKNLNYLINIFYRYKINIFDIDIKYVDILEEQNENCFFIISKNVNKINKLQKYISMVNI
FFAGCIKLSFYCSKISKELFNLILNKYFQSNNQCIKKDGEYILLYNIESKYDPFSAFLYN
QIKKFKFRNSFLMNIYKYNSSNKSQIIKKKKNQILDSNFVYKYYYSNCIIAICCPSNCL
>Py17XNL_0305391.1-p1
MSESHITNISTNGYKDKTISMYYQNECEKNEYNKYVLDIYNVNCRNITRENNISKGDQEK
IQKNYILNTLEDVANIYNMQNKNDENGKLQNQNDGNGKLEKGMNGYTKSKSVKKLKGKVL
TKDSISRDNFSITNEKIENKFVDNNNKNNNNNSGNVCTSNCGINNIVDGNVDNKILKYYD
NINNNQVSNNLLRSNENLFNTKIEMNNPVLHIVGNVGNVGNVGSINSIGSVGSVGSASNS
LIQSGNVGNVGNVGNYNSSDISQGGGGNNNNREGSNKVSPYRLNSVNLNMLNKKYNYNMN
SGNGNTNVLKLIYRNDQHPNIKNGDSPLYLINGEYNKNMNRNNTSSNSTKSSSNHSTNSI
LSFRGVNNNEKNSNNLKNLVNKDNYGYVEPIQNSFESFRPIINPIAQGKNIKNVGNLKHS
NNVSQTFKINNNENVRNVGMHMVPNGVRSGVISGGVNGVVSGGVNGGDMGIYINSKHPSM
CSLDSKNNYNREMASSKNQQNNIGTDFEGNYKSAKDMMPLHDNNMSQHKLVDGKIKIMHP
RDGKVMADSVRSDANNGGNGSGGSGEVNRVVNMVGKIKPNFVIPKNVNINPNNNFSEYQR
EIHNSKIIKMNNNISNIKNDIVNDINSYMYGNKLNIDIRNDSKTMMKDIKKNRREYLVEP
YKKINQDNYHIVKNILFNRNLIHPQIVNGSYISNCNIRRNSNSSVASNLSNNSNMINYGN
IFYLDNKVGFKNVLKPNSQLYKDISILNNTKNKNPNELLKKKKKKIITKYEVKYFLVNTV
KAIGCVLKKWKTKKMGIYFWFHIQCIESEKDLDFYINIFNFLFEIITGKNIYYQHNNINN
IINIFKEFILYDCKHIFKKIIKILNNYAKKNSKHFSIFGNLKEDLLNVNKSLLLNESEQK
SFLTSSDNLIPSTSQQVQNDVNNFENQDNKKNNFLEYLFNSIKDNYYSLEKNNTGKLYLS
NMFSGFSELNYNEIFNVFLKQPN
>Py17XNL_0305392.1-p1
MENLKNISPIDGRYKNSCKEISEYFSEYALIKYRIYVEIQWLIFLNDKEFFFKKLSAESI
DKLHKIADINDEDALRLKEIEKETNHDVKAVEYFIKEKISQSNNELDNIKEYVHYLCTSE
DINNIAYGICIKLCLHNIIIPHIEQIMNRLKELASEYSHVAILSRTHGQPASATTFGKEM
ANYFDRLKRHISTLKNIKIYGKFNGAVGNFNAHKIANNNIDWISNIKYFVEKYFNINYSL
YCTQIQDHDYICEISDALGRINSTLLDLSIDIWLYISNNLLKLKNIKNEIGSSTMPHKIN
PIDFENAEGNLHLANALFKAFSAKLSISRLQRDLSDSTVLRNIGTSYAYSLISYKSILKG
LGKIDINEKAAYQELNNNWSTLAEPVQIVLKNYNFPNAYEELKNFTRGKNVDKELMQQYI
KTKSEFIPPNSISQLLNLSPNTYIGYADYLATNVDKIELDKKHEMSDTSKKTP
>Py17XNL_0305393.1-p1
MKITNYLSIINLFVVLLISFKNVHEISLINTKKYQRNIFCAKRILGDPPSANPSTSLNQN
EDNHNSNPDANKGNTNKSDKLNGDNIPNSQSKSENTNLSESPKTGTASNPPQPEPSVQPG
NTNGDSQNSIHSDDEEEDDEDEDDDEEDCSVNNGGCGENLLCEKMESGIIKCSCPSGYKL
NVRIQ
>Py17XNL_0305394.1-p1
MDKHISDMLYSYNHNNVNIPFEDDKTKRSRKNLINPYKFKEPIQINKDINFYNNKIEIDQ
TCCINQKDTNKSKNVFKKNQISTKPLTSLEDTLDNSMLNNSISENVNKNKNKNNKFSNLC
SDYKEAADDNHEFNIINNFKNCGNTQKFSKNVIIQDDTNNKFYTPKKESLEIEMKNDKNV
NILTEELKKQTIASLQDSNFKNIETRLLRRHTTCENEKKEIFLKQNYKNENLSFTTNVYN
TNSKCFNKKKNSDNNLLKGNSFSASYDNSMDGHTKKDIEYPTKLYMFNKVTNNDAKVIDS
QKEKSIYIDKKGLFKDVCKSYMDQKLEIWYETDNHSNKEDDQENFICDGNKREIQNMVLN
CSNSILNISNINMDVKSDYNISNTVHIGNSTYIGNKVIVAGKKKKKKPTTKQGETHTCKI
GQENIEKINVEKGEVAKESNISNAIDFVPLRSNSDHSGNFCEKKSDYYNIIDSNEKNVEK
KNIKNVKNVKNIKNFEHFEHFENIKKITDFKDNSPNLYSWKKTVFETLRKNKNCENKGSN
DSSNDSSNNSSNNSSNIMDEENVLEKKQYVNVMNPLKSSIVEKKEKIIVPTDIEKNYSSN
QCNRNCVKCSILNLSNKKNNCFNNFCHTSSDNNSSNEHIMGKKNCKKIVKKKKNKNNPRN
SIKNVTLINAKNCNNDKKKKKNIDDFFPSTYFLLSNGAEKTNLSSSDIIEKKKLYNNLNM
IKNKYSIYSDNIKVKNSAIYNVTNKEEEMLKDEKTKEKCGNGISLNMPKKKEEQNAGKME
ENCIDFVKCENELSNCVFKRANYFCNEMENGSEEMKSGSEEINDARNVCGQNNCKKNNAM
HDILSNNQMIIKDIEEIKKNKLFFEEICVFRMNEYTEESEQSDIYNYSDIKSELYQSEDD
YNKELKRKPINLFELGSYNDIDITKFELNKNCYEHLNDEVTKLIKEEENYNLEMNIGLMF
KKYINVIMNLSYNYLIIKKNEKNVLTCISYNNIIEIDIVKKNTKKGKISFKLVYVFKKKE
LKAEKNITLIFKTTKMGIYEKIKEKIGPLFNSGKMKSSFIGNNRNNNIVRGKTGTVSKID
KKKIYIDVETVYNYIINKYKQVHLLYLNHLLQMSEKKFKKKSMKQGFEILRLNCEYTKEI
EEIRKKKNKLINDFTNKFEYYIKKYIQKNYFNILLIKSYETHFINYQKKTNNMLFNVIVK
EKSAYEENIGRQSILLLFNALTSLYKSKMSKYFRSFVNNNRNFSKGKNAFSYTLTHINTI
LVKYETRHKAFVLSRLKFNYNNVSYFSFIMYKTYLKKLFLGYICLRDNRIFIKLIIEKNV
IKLINRISRVIENQKYYAFLKLQKYIYEEKEKINKKICDNLMYTNNELCNNMDKIGMEKG
INILEYLYKFKIKENLIKYFYILKGSQVNVSISQNKYYIKYSSIFVFVLNKIFQKKVQDI
LLHFVLKCFQNNNKNKLIYSTKNLELLFMQKEKRDVISILRFYDKFPYLFKYKNMNKAEI
FTACIQNFVNTYNRKLLLNFLLKLHFLRYKEKFMKAYNCIGHIYNFTNILSKKIKKTIKF
PFMLLLQNVRIINNQILMHRLKIKKKTQLKNSNHTRTFSSAPDPVSVITKYPYLLYNMEM
SPDHTFVPDDKYSLPSNNSISDSFPYVYEDMDKIKRKISNFNNKVGNMN
>Py17XNL_0305395.1-p1
MFKYIIRKHGPYYNKWGYYATHFGNSFKGTQFYSQIVEKNNVINDSSIIHNKNEINIKND
KVENENKEVVMKNSILCVSNEAINKMKEINKQYENKKALKIQVEAGGCSGFQYFFSLTDK
NNINENDIIAYDKEFVIVINKEACDILKNSKIHYISNLISKKFIIENIQNISSKCSCGNS
FDILF
>Py17XNL_0305396.1-p1
MKTYKIKYFLLISFFINLIKQAKSKIIISCFGKQHCKICHIIIRNCFLSGTSNLEKCIAC
EENYYETRKCIKQEESFFSYQGNNALLELRDQSLQDSVSEESMNELISNILDVAISRYEN
QKTDVNSMDDDYKSKIANLCLYLNFKDNYESAEKHKQTDVEHIEPHIQHIVKTFIHTNDN
IEHMKNALKNPALCFQNPSEWVQDRLGYKENNEIPSVGIIPEKKLFKPFKNKSLMSSLYN
ANSKCNRTHCNRFADPNECEYNIRPLNQGTCGNCWAFASSTTVSAFRCRKGLGFAEPSIK
YVTLCKNKYLVDDDSHIFGHYNDNVCHEGGHLSSYIEILDASKMLPTSFDVPYNDPIKGG
ECPAEASTWGNIWDGVSSLSKILNGYIYKGYFKISFLDYVQAGKTHELINILKDYIIEQG
AIFVSMEISQKLNFDHDGEQVMLNCEYGEAPDHALVLIGFGDYIKSSGEKSSYWLIRNSW
GSRWGDNGNFKMDMYGPGNCNGRVLFNAFPLLLKMTENKISKPLPNDMASTDIKMRYNHS
EFSKNKKNKNRKITPNNYDDPFNVNPKIVDPPNNNHNDHNSIDNNDEENNERFYPPYIDP
EYGPSYPSMNNNRRFDPSDIINHRNRLRRVFQINLTVTIGNFVYKRNIYSKRKNEYMEEF
SCLRTYSMDAGLDNICRENCEKHIDTCMRSAVIGECLERNAPNYKCVYCGM
>Py17XNL_0305397.1-p1
MNPRRYLLLVSCAIFTINVHEIKTQSSNPPNDIINDAYKNGTYKNELNESSGLSTNHIDE
TDVKKESDNNTKNDSLNNEISDTETLIKSSLSKNGKGIKAIGVCNEDFRIYFGPYIWIYV
TLSENIIKIEPENGVRTSINLNNLNNKCNDKKNDTFKFTAKIEEDILKIKWKTYTNETDQ
EPKSDIKKFRLPDLAKDLTSIQIFTTNTKENIIESKTYDIDKNIPEKCSAISASCFLGGS
LNIESCYHCTLLAQKYPNDDECFNYISSELKNKINNDTIIKGEDDLDENSDEKILREHIY
KILKKMYNNDSDYCGNNRCNKKMIKNIKELDTDLQIYIKNYCDILKKVDKSGTLDSHEIA
NEVEAFNNLVRLLNSHTSENIYILFEKLKSPAICVKNINEWIVRKRGLVISNEYDINSYD
TTEEPNIKNILSDAFNEEDTEAIGNDIQNNEIDDENEIINLKSSSNKKLTSAYFNSSRYC
NKDYCDRWQDKTSCISNIEVEEQGECGICWIFASKLHLETIRCMRGYGHYRSSALYVANC
SDRKKSEICDIGSNPIEFIQILHDVKYLPLESDYPYSYYNVGDSCPTPKSNWTNLWGNNK
LLYFKSGSVEFMSSYGFIAITSSNHLDDFDTYVQIIKNEIRNKGSVIAYIKTNNVIDYDF
NGKIIHNLCGDDNDDADHAATIIGYGNYISNTGEKRSYWLIRNSWGYYWGDEGNFKVDIY
GPQYCKYNFIQTVVFFKLDLGVIEGPQNNNQVYNYFSRHIPAFFTNLFYSSYDKRWDELS
SDEELNNYNKNISISGQTDNQINTNNDFYNEDTDYINEISTSSSKNISIQKKLDITHVLK
YVKNNKTQTSFIKYDDILEIEHEHNCSRVQSIGLKNKNECKSFCLENWVKCKNHPSPGYC
LTTLYSGEDCFFCNI
>Py17XNL_0305398.1-p1
MARLSSIVFIICLLLCNNAISNEVIESPPSEGTLAGGGGGGGSGSGADGDTGGGTDSQDG
KGDGKGEGKGEGKGETVGDKGKNNEGSQTDQELQTNPGSDQDSGSSGNKVPGAPSDDVNN
PTGDLSTGLSGGKVTGASSDHVPGPTGEQGSDSKGGQKKEQPPPKEPAPTTPKEPAPTTP
KEPEPTTPKEPEPTTPKEKAGDDPEKQVSPEGSASKTVEKKELSSSGDSLPSSSEDPGSP
QKKPAGEEDPPSPPKKEESLPAKKPEAPPAKPAAPESLKVSQAGLDPNAQKQGQGKRPKR
ALPPQVQVPQVNDITDMESYLLKNYDGVKVIGLCGVYFRVQFSPHLLLYGLTKFSIIQIE
PFFERVRIDFEHQHPIKNKCAPGKAFAFISYIKDNILTLKWKVFTPPSDLFANEVVKEKI
LSTVPEEPITEDESPVLVDVRKYRLPPLERPFTSIQVYKANTKQGLLETKNYILKNAIPE
KCSKISMDCFLNGNVNIENCFKCTLLVQNAKPTDECFQYLPSDMKNNLDQIKISGQSDED
TKENDLIESIEILLNSFYKVDKKTKKMSLITMDDFDDVLRTELFNYCKLLKELDTKKTLE
NAELGNEIDIFNNMLRLLKTNEGETKLNLYKKLRNTAICLKDVNTWAEKKRGLILPEELT
QDQMTEGQNEEPNDEDPDDRVDLLELFDDNQDENIVDKDGIIDMSMAIKYAKLKSPYFTS
SKYCNYEYCDRWQDKTSCISNIDVEEQGNCSLCWLFASKLHIETIRCMRGYGHNRASALY
VANCSERTGEEVCNDGSNPLEFLKILEKNKFLPLESNYPYLWKNVSGTCPNPQNDWTNLW
GNTKLLYNNMYGQFIKHRGYIVYNSRFFAKNMDVFIDIVKREIRNKGSVIAYIKTQGVID
YDFNGRYISNICGHSHPDHAVNIIGYGNYISDNGEKRSYWLIRNSWGYYWGHEGNFKVDV
LGPDNCVHNVIHTAIVFKIDMEPDNASKNDDQLVDESDKSYFPQLSSNFYHSLYYNNFEG
YEAKNDDENDQNYDKVDVSGQSEGNQTDLKNGQTDPQKTQTDRTVTQPGASPTENPGTAG
SNLTTQNTGGSSPTVTDTSSPTTTVTETPGVTTSAATASIEKKIQILHVLKHIENYKMTR
GLVKYDNLNDTKSDYACARSYAYDPKNHNECKQFCEENWERCKDHYSPGYCLTTLSGKNK
CLFCYV
>Py17XNL_0305399.1-p1
MLGNDIINCRPVPQHFPYPSTLTGGNNGTTPGGAQKAEKGTTDKNASELESEKDKNSQKS
TDPSAPSSSNIATLPGSPDSAKQGSGSDSSDSSDSSDSSDSSDSSDSSDSSDSSDSSDSS
DSSDVTRTKEVTPGTPVGTNTSDQQQSQDALQKAAGGPSSDPASISSSEVIVMDISKIKR
RSEHRGTVESALLKNYKGVKVTGSCGDEVGIFLEPYIYISVDSKNNVMDLSATFPNVLGQ
HITIFSKESPMKNLCYDDDHLYYKMLVYLDQDVLTIKWTVFPIDPGMGKCELCANHNSEN
NVDVKKFRIPKLETPFTTIQVHSLLTKENQVVIKSKDYSLINDMPKKCDKIATKCFLDGK
TDIEPCYTCSLLTENFPRTDECYNYSSPLVKEYNQVLAVGQSDEDNVDDKNLSLVDSINN
ILNDIYKTDEQNNKVLIDVEDLSTNLKKELTYYCQILNEIDTSGTLDIYKIGNSVEIFNN
LIRLLKNHQDENKSYMINKLKNPAICMKHVEQWVVNRKGLKLPIILDDSETENKNSEESK
NTNISIIYEEGPDGIIDLTKTIDGNTVSGLGVLANKLDAFCNNDFCDRLKDNNSCISNID
VEEQGNCATSWIFASKFHLETAICMKGHDNFTTSALYVANCSKKDPKDKCLTGSNPLEFL
DILQANAYLPNESNYPYNYKNVGDSCPETNESWVNLFDKVKLENSNDDTKSIIKGYTSYE
SKDYKSNMNEFVDIIKNKIKKLGSVIAYVKFSDFMGYDFNGNKVHKLSGSGTPDMIVNII
GYGKYINENNQVKPYWLVRNSWGKHWADEGNFKVDMETPENSEHNFIHTVLVFDLDLPVA
QKINNDAPIYNYYLKNSPNFYKNLYYNHVSRKNAKAQADADAAISGQAEEGPTKVEGVSN
DKGQTLQSGGGSSQDGTANNVPGSQSGSGITGNGATVKDGATVQAAQGQVANGQTGPGSA
VTPSQTVQPSPGGSGLPPTGSDAGSRSPPTGTPSGSRFPPKGSPTVTVLTSSGGNGAQTQ
TNLNPASGSVQSNSATTAVNTESQANSTKNTEVFHVLKVVRNKKVQTSLIKYNKYNEMGE
HSCSRAMSRDPLNKEKCIQFCSDNWDHCYFDLYPGYCLNKLKRDNECNFCAV
>Py17XNL_0305400.1-p1
MRRLPILFILYALLIRNSKEGGLGVNGEGDALTSLPTSGGTEGDTSGKKADGSLSPGPGP
TEPGGPAPVGPLPGSPQVEEPKLSTPSVEGSQLESSSLTKDGPKAVGEDGTLISGTEQEG
SETDRTKQEKSGSDNNKQGGSPPGKPPGETITQDPSQQKIVDQNGPVKEEPGPKGPVLPP
SSPGESPETKSELKTPELGTIGSGGLSPEPGKSNQSDTSIPTGSQSITADQITNTKGETG
SPDSVQSIPESSGSSITDPKITKSEPGVSGPDGNLPESVKLDTPTLNGSQPSTDDQKVQA
KGENELPNPVQSSSELGDPSKPGPKITNPGSGATGPDGTPSVPTKQGASAPTGPVPGNSD
QGNVVSEPKESGDTEGKGNKGSNNPDDPNSKGKQSDNAPGSDNTLQTKKPGTDDASLENA
KKLSQDTDNPPKVVEGTEHVEKPTISDSDPSAIKTEVTKGPQAPEIQLPSSEKSNTHTSD
PNSDIHSQTLSPPVNNPISTDQDAVNTLESLQSDSPSAESVPSIIESIPFQDFDIKSAML
KNYKGLKITGQCNSSFFMFFVPYVYIDVDTKINQISIFSTKKKVNGTTNDVPTQLIEFKS
EDDTLQNQCADNKTFKIVIYLDNGVLHVKWKVYDPSSETEPNTNVDVRKYRLKNIETPIT
SIQVHNVKRTLKNITIESKNYTINDDLPEKCEAIASDCFLHGNVDTEKCYKCALLYRDTP
ITDKCYDYLPDDYKESLKTDRLVTAQSEDEINYELMGHIDNVLEGIYNIDEDNNNNNKEL
KKFEELDDEIKKDMLLYCKELKESDVSGTLEEYALGDVEDIFYNLIQLINNNTGVVISKL
KNKLMNPAICLKDVNQWGEKKKGLVLPELSSNNFDNLNDKNDDTTINSKLDEKLEEEGFD
GVIDLPLPHENEFEGYTTIADFQYCNNEYCDRLKDNNSCISKIDVEEQGNCATSWLFASK
FHLDTIGCMKGHENFSASALYVANCSKKDSKDKCLTGSNPLEFLNIIDENKFLPTTSNLP
YSYKKVGEECPKAMDNWTNLWKDVKLLKHENNDKSLNANGYISYQSKDFKDNFSEYINLI
KQEIQNKGSIIAYINSKDIISYDFNGSKIHKLCGSDTPDMAVNIIGYGKYINENNQVKSY
WLVRNSWGKHWADEGNFKVDIETPENCEHNFIHTFATFNIYIPFVKKNIPSESEINLYYS
KNSPDFYNNLYFKNLDATDTNKDSIIEGQNEPAKVADSEETNQLTGDGQLKSQQGGETKE
LSGSDGEKKENEGVESETLPTDSEGETQKLKQEQQQQQQQQQQQLHSQPQPEPQPEPQPA
PQVKVEGQEQVQEQVQEQRADSKQVDGAEITKNVTGQEEKKEIGTENSSSKGKEQQPAAK
ASEGQQPVNVPEQQAGRAQAADSITKLQAVKIEFMHILKQIKNGRVQMNLVKYGDELNMI
DDRMCSRVHAINYDKKDECEKFCITKWSECQTATSPGYCLSKLYESNDCYFCYV
>Py17XNL_0305401.1-p1
MPCIIKVRISGIRNINAFEKSEIDSFKYLEVTLGETKQRTKFNISKTSNDLNLSFRLEIS
DDSELQICPLKIAIDDAEDINSGYIQIDFSFFYFHDNLKLEGWFPLYDSLEGIKGELYCT
IKWEFFEEKNPYNDNSAVLLLGTTSFPKGSPYYIEEIIGFAHELKIVNDPEYDWKDFIRS
SRNSNEARCDVIQNSFMEVRKYVGKKAKILGGNAILGYREHLNLEGSTTNKICIRIIGTV
VKLGVKGFNNLNYINISENNNIKNILRNNEIFLKNIPEKYKEIKFNRRNTIHPNSTSYNF
VDVILLTVDSLPQNIKYQYGGLVASKAVKVLHPRLTEQHRDEWLLEIRDELKSNATFLSC
NVILGYKEDAYIFNDVIVLFCYGTAINVLPSFFYDDKIIAFSHNEQNKDSQKDESEHSSK
NSSCIYLHYASKEIENSNIFCRICNDASVPKILISSSNAPKNLAVIGNGFLISAFVVYPL
KKNHGENLASEISEILPFLELNLHKQIICKLLVNGFNSIFDYNLKLCFNNNYLFGYCYGT
GMCTYGIYYENKFLIKSNYKDNFYIRNKCVNADELKIIYDNINYRSFFSKNKSLVSPVFI
DGDIIYNIENEYKNGENGCKNGENGCKNGEHNCKNDQNSKEIDKSFKPNFMNVLNSDIIN
ADNKKISCKYPMTDINENGLRIKEPDFYCQNGNKTIKNDNYFRLKEIYLKEEKELLNEDN
YSDNIHGGDKFSGKKNVNHIDNYTKLGIKERKRIKKKKEKKKARRIQNKGYIYEVEDHLD
NITLLNIYEDSIALYNYVFNLDIKNYLLNKRYDMTTLVKKNEVPMKNMLEDIKKDKKETE
KNNYIEQKQNCVKKESMKEKHKYDKTFLDEQIKIKIPVPIDTDNNAIKCENNNKNELAKM
NKYEIVEEKKKKILNNEKDQNDILLKKNTISSFPENSENNIALYYKYKKEIMTNYSKYFF
YICTLDFLPSIKFETFYEQKNWGNENEQYNNIISNSEYLSDSKSLKSSKKTNKNIKNIKN
IEIESIQNCEDYNKLLKNEHLDDGIDKIGKCHHLILPNTKIVENEQKNDLIKNRINYLDE
ENQNYSLFYQDSKQLLSYTTDKENDYNIRDDHNSIIKKAINREQKREKKKEKKRKNRSKN
TYLNNLSKSYIYLIKRINLFGENNDEVDVIYEKINKAFNDLYNIFIFYTFVHNLYPCCIC
SIRLHFSFIACDVLEIMLTGHLIKVKNNKAIHFELTNLDQSMQENLLKHFFNHLENYYMG
RSEFFFNFDHFFSSERDDKNSYIRNELTKKESSHRGFILASYKKKKKNNNNSNLLTHIIP
NVVKSPFCVIVNMIKNMFKSNETKKRNEKDREKKKMKKNEILHLKDGIQKEKDTKKNKIN
KFNAFLKKGDKKIDQSYDVGSIYDNLFMFSELKNYIMLENNKHLFDTFIEHKFSSIIITP
LNILPNVIIKKYFGVISLHIVKENINLKKFDFFYQSLISDILYIAKSHIKAIGANLISSF
KITNIFLREEKSHGYALISICGDVAKI
>Py17XNL_0305402.1-p1
MEKNKDEENVNKNKRYRKEKPWDNENIDHWKIEKFTKEDNKHHFLEESSFKILFPKYREK
YLQQFSTDIKNTLHNHFIKFEINLIEGYMTVKTTKKTFDPYIIIKARDMISLLSRSVPYN
HAKRVLNDEIFCDIIKISGYIRNKNKFIKRRQRLLGSNATTLKALEILTQCYICVHGKTV
CVIGNFKSLKIVRRIVIDCMKNIHPVYHIKELIAKRELEKNDELKNENWEKYLPNFKKRN
VQRKKIKQKLENKNGKKKSVFPPDQLPRKIDIQMETGEYFINNNNNKKKEKQKEKQNSKD
E
>Py17XNL_0305403.1-p1
MQLFKGLKNYIHYLKIQNELKRQLYNVDHILLIKNCIHISNLFKFGNANPVCGQAGRSGK
RNGLVKNDEDNYAKKRDDDYENKQDDDDYAKKRDDDEQNCIINKNILWGNTSIINNMNSQ
VKKKIEIILHSYKFKKINICVQEILEIVNDHPRNKDIYINKNLLLPFYIMLIKKGYYQNN
LKNNIYDNCFINIFDYIHYNINEHLNFYNLKNIHELLICLSKYLYKNNSNLITENLIKNI
FYFSFFSHFNTFNYKTSPKNNNNINGNNKNNNINGNNKNNNINGNNKNNNIINDNNINDN
INDNKYIDQTNLKKKKKNSSYECYLDKNNNQAIKQLNTKKNINDLVQLCEKNKDNKLEGK
NNLLFSQNQHYIYNNKKREKKKYTYHEETFFYLKSYVIFLSNNPKYANKKILSNISTLAN
KIVDLKINSIMLLSFLSAKLNLIKKYPEQNIINSLFLNRTANYHILHTILKSFNLAHAPS
QRIKCGEKKGEKVNEKINEKINGEEGEEDGEEDGEGKYSLWRCSHIVNVIKILKVKNILL
SKAFKSDENGERCLQETFANVINKLDMFYLNNNDNNGNFVGISKNEIDSFFCIYINLSIL
LNEVTNKKDIFFLISNFLNNSFQSVYIYYNNLYINMLINLINGMYNQLCAYNKINIYDIH
FENVLNKHISEEIDSHHIIASTHLMEINSKSNLACNPINKCLHLVNDIGTCLLHSIQEQN
KMPLTKLVTVLNYIHKINKMFNIFKILIFKYIDQIQKHVGNCHSNLYTNLENHHMLMLVN
IYLYYNNNKNDDNKNDDNKNDDNKNDDIPNLSFLIKCINFININERNIGTISETEIVMFL
NFFKKYYQIKRKKKNTNNFESKLGANISRHDEEHDEEHDERDVFKFLNKKKERCDSENFE
LSIKKCMDQIVNKLIFAYATKDVGEQNGRLKDVGKHNESLRYSINLYFILYEIYFSHYIV
TEKEKEVSLSFLTNMIKLNKNSLNAENYYHIISCFLSINIYDHNIYYLYEEYLKNNKKIN
KKYLLQIMKKIFENFVSISNVNKYKIKKNNNFIFDHINKNYIIQINKENYIFENIIYLSC
NLLISDLDYIKNIRYFKEVFHIYCENYMNYYLIRNNFNYFSLSYFNKFVYSEEIKLNKNV
MIILLNTFSNLYYTINKFLHVGKMEKMEKAEKVEKAEKVEKAEKAEKAEKAEKVEKAEKA
EKVEKAEKVEKAEKVEKAEKMNGAKAERTNACFWEDSRECVNNETKYNYFIKDELLKNII
KIIKKIYIDIKRKSNTNKKIGITDRELIDIIVALKNTKLRLYNILFFLSKIYINQMFYNK
FTKVEHHVKYVNSIIYLDFINESNILYMSIIGKDEMEITKINQTSLIGKKNIFCHILFDN
FLRLNLTALFVPNISTYILNILILYLDVVNYKFEKKKKKKFLTKIIFFTQSLLKLYYLTN
TILPNDLDKRNVFLIFLLLSLNSTNNTNNTKTNRNSGGSGGSGSSDSGGVSMSTVPLDTL
KLFYNKIILNNTDNLQTTPIHSSFVHHTIYRFLFNFFKEHSDKYKVVNEASIHFYNVDLC
IEKNKS
>Py17XNL_0305404.1-p1
MLRKKDAEKNENKNEKEIHISFYNKLKKRNEKKKKLKQHLCCSFKLYNLRRNGYFNFYNF
PKKLLICRKCIFTHFEINVVANIIFMRHGARTPKKKIKNIWPFVEKKGDLTYLGFEQSIK
IGEYLREHYHSLKKLNKRLNKRLNKKHNKKRCRHVGDDNVFKFFEWNEEHPIKEMLNYFI
CVKKMNSTERPLFMNDRIIENCLFLNYINYFYFHKKHLVKKKIKNYDIKKKKKKYDKFIK
LINKYLSIRTTNSERCKLTAYAIICGILGINKNIYISFFLLKYINNINFFQDMWKIFKIF
YKETFNNYIYSHIWNIWWNKNKKGLENYNFIFSYNVEKTLNFDSNLCYYKNKYNYTKIIQ
RYDLFMNIISFTNFYINIFFYFLKILYILSSIVKVSERDTIMLPNLKSKNDYIKFLKNYI
LDNSNIYNFLNYYYKTEISIIYYLTKWQSNYICRFSLMLNNKYSTYSGGGEKNKAVIMQT
EKKNRIGMIQNKISTVLKNYNSTLYILKKKLNKYIILNDIKKINYSSCYIKNYLHLPILV
NLKNMDMKSHKIKRNKIKPISYWCDKNDYMELHNYKYHIFKRRQKNVKIIKQFVSSYDAY
LYHNINIIFDIKKGYKNLEPKEINSQNFVQKKHEKINKLFFNKIYQCYKWMMKFEYKNKY
LSWACSGLSLIDVVINFLISARLFEIFEKNKKIKQKKQKKQKKQKKQKKIYPSKVILYLT
HQSAILSFQSCIGIKKKYMKIPPFGGFISLELVHIKMKDVKNDLKMLYSNFGYDNNTVNI
FCCREDCVWKKKKKKYRKRRKRIKEIKENNKLENYKNVFKFYGNKIHDLKTLFFLLCKEN
IDIDHLIQLYDECLKNNYKDIRNFNLKNYDNVEDNKKKRKFHGFFVKFTFNNFFPLKIEK
KNISTNNSHKINDNHIIKDISNFDRKKKKSLKKFPKNDYNKLDKIIKIYHNNCINLENTH
DKYMDYIYNSNSSIYRNIYTKLNKIYFIQNNIKKNTHFNNKLMPQKYNYRQKKNENVLKP
KSENKYLTQLDSFKFRDKFCKNKNVLVSTNLEIKKNHKFYFFQNKNVDLSDKNDGATGYR
FKGPRKNGALKIFKKWAKKKTFKNEASTQSRQYFNDNIICLDCLVAYLKKMIRVYGNPEM
A
>Py17XNL_0305405.1-p1
MKIILLSIFFLYYVNAFKNMNNHAPLQIASRRNEKTSFRNNDSFMEKKKSRTSLNSTFDE
IKGIISKQLSVEEDKIQLNSSFTKDLGADSLDQVELIMALEEHFKITISDQDALKINTVE
EAIDFIEKNKKPDA
>Py17XNL_0305406.1-p1
MLQKHVVGFAFFFGIIILSIITGIKCVYLKRQINEHLFETSQNKYPSFFLENKYNIKNKT
FFKNHKKIKYHNKRESEKKRNKPYLLYGHKKKNKNNIGNKNNDDKNLEQTLKTKTSTKWN
QTNKNEKGKGGEINYDEDDEENEIKAKKAKKAKKIEKAISNDIKEEIKKKNNETLTLKNC
SIKKNKLNNLMNQNEENNSTHDQVENGDEDEDGEENEDENEDENEDENEEEIIITEDEFE
NLSKLCSEKMNKIYDHIKKESYRFNLNNVSSAMFESERVKINEQIYTINHICHIKKKENL
FIITPYDPYFVNFIYIHFTKEYNELKFYIKDKSVYVVIPPLSEHLKNEIKNKIKDKIEES
KITLRNVRKKFMNKLEKIKNYIGKDIYFKQKNHIQSLHDQTKKNIEKIFNEAI
>Py17XNL_0305407.1-p1
MAQNPWHITKLKELRTSKLEKIINKFQEENNHLMCIPKFKQVQNFLSTIQEDSELIINKK
TFNVAHICCIAQLRPMYVNNVKDGIAVYLSNFMLKMNHDIEGFSVCFNSIKLKEKEPITL
NNDPTVMFLKVTFKLLIIVLKENYKIKVKINTIEPSIMRMEIFGIIEAVISDENAKEFYY
EGKSNTFVRHKTTYSINDIINFTIRKVTHKDNGENVKVLGLV
>Py17XNL_0305408.1-p1
MIILILFFFHLLFLNCVLSHKNIIQINYKINSYSANNDNIQWNSIGAFVLDKNQIYNTSN
TYINEKNKLIKKLKEQNFDYVLFQLCYKSDPQNCIQTYINKNKIQNPENFILLIGLNNNY
MPYVLNYRTYDKANDKNIKVFSDLFAIKVLSVSLPININKIQTDGNINKNKSKGNEDGKN
KDEPKSFLRKYWIYIAIFLLSLSFSKHLTENTQQSADS
>Py17XNL_0305409.1-p1
MGKKKILFYFLIYGISILILINYEHVNNLVKKKFQKKDGENVKKNEEASYYEIEREYIKY
GTSQNEKSSILLLDIFSIIQKYIQIFYEFLLKDIQWNKWFKNRRTYNNPNCIDDIKYVYQ
NNCILPYPKYYILNNSKINNNRKLSIREDPNELKPYVTRGQKNETVVNLHEYFVKDDQVK
LKNPEIFIIPKEYLHRVVIICSKPSIHYSHVITRPSNAMQYILDEDKEIIPTDSTYPVIF
YPEVNNWGLDNKLSTGMVEFLIPPYSNKTGDLIITCANIDANNSYKFEDFIIIRVRVHQT
YKKILGISSDKNDKPYFEEIISEEKDIYEFEGYLEKVIGIKLEGYELDPPNCFKSVYEDD
KRIYLEVEYHYSKCINLDRKNYKLRFYFLSQYFADYELKFSCNIINIKTQKKKTVTFGDG
MATSDHILKIVDDDSKTIKYFNDIPYQMCNFDYNLSKLSEIQICEKTINEFSLFMYNCEQ
ITDNRIVYGKEPINTIKYLSNVFPINKFTDLFFNTKDIDIPEINEQFKGFKFFMTSFINH
GSYPLTIECGVTNGGTDYRRAIILLHVRTDLKDRPVSFCDFRKGELYNYLNAYSEGDLCI
IISKSNTSFGFRCPENTKKMPEKCFTQVYEKGYLHDSYKINTKNIINYSFENPEYALAGF
NYTLTKSYQFECHCVDKETEQIVKTVLVKYVNEDEIYDYNDLPLVNHKSIVAHPNKTHLC
DFMTSDNMLSPKKEDSVNYVCNVFPKPLEYVALHCPTNIVDVENEDDISRLSKEMHKEEI
KAELRIKLRKRNIYSMLYHTPKNAPSYVIDKNMQSVSSITDVIPGIIVLDKVSEKISKME
KNENGIYDASITPDENDETNILYKKYIGKDNSISNGFFIFQLPPYIETNETIEFLCINSS
TKKNLNIGNNGIMTVHIRKEGNKIDGCYFYKNKPQNSFLKESIKMGSNQECKLQSDGDLE
YFGILCPTQNNFFLSPNNCFSQMYTESNELIKIKNVDSDFEVFSDKKGLSYLKISQKYLG
YSKLICYCNDNTIVSNIDGTPLTQQNKIILEFNVSSKNAFGVQKTNYTKVSNFLVGYEFS
NKRATPIYRKKHVCDFTKKTNSLEPVNEVDTVHSCYIHLEQNLNMVQVKCPKIVKSDDDI
FDSNIIINNKKTSQRSSQKNNFYLENANVEPEELEKYKNIEYIPENDEVMYLDKKEKLDD
ILPGVIILDKNKMFKEKGNFTFVTPLIVEKVLILKIYCDNTKTIINNMKGQKGITVIRVS
QNTTKNKLYGCDFSGNSKKKFYYSNVYDLEKQNEFCEIELKENIVVSLNCPTGKINPKNC
FRKVYIKSNMNEQITENIENIFNEIKVIDADYFINNSSTFLMISKITKKEFDFYCTCEDY
KTKNIGTIYIKNYEYLDSKPIYKNKKISYIDVVPYYLNDSYVCDFTEKHYSILQRKNINI
EELLKRYLSMIKPYEDGEYKHYNLNLKLKKEIMKKQYIEYLKQKIKEFEENPFNITKYDN
QIVSFRCNIDLNPFDKFVIKCPPKKNSNTYLKGQEYSDSINTSIEDVQFENFTYRSNLGL
NENKMLEKLNNVLFGSLLINKNTNSSFFEQGTLELIISPYSESSKNIVFSCEYLEKDESK
GIIGTASIFIKKNDNKILGCHFIDKSFDVNSLEETDEHLTSLAYKNNSFVFETNLIEGKT
VYCDIEAIENDVVGLSCPYNFITTPENCFEYVQIEGTDKELETHKLDNLLYGVKIFKNEM
YKQNYTPTYIILPKRINKSLKIFCSCNSITSIQVGIIQINVIGNDLNNWFKKEVIHNIYA
YQRQHYYYDFSSGTLSITSENDTPISILSDKTYDSNNELDVDVNEIPQLNMLKLNSQEDS
TSTEQYKNDNPIDQETHNDDNILNPLRTKKVYEVTITASEFTTIKIVCPLRNYEQFKQSK
ITPENFFEYVLVKNKEIDAEKGISLLNLEHIDKIFIDKFKGNDKKNKLETEKYKNRDINK
DEEEDDEEDDDEEDDDEEDKKNEQEKKKTDKFIKEEIKKVEYDNLGNKIIISVKSKKPKA
TIEDTDKIYKKKIINESEKYIVKNINDVISYVNYKSEINDNTYESTIYFSPLLLNKAQFF
INCDNSLTLNQSKRGKTAIVKINVHPNSLKIMGCDFVGAYSSYFIFSKKWDQITPNYVCE
INVEDDSIIGLACPYNTKIYPSDCFESVIKNNKVYKRDTLIEYKNTFFYQKNGKPTLSFI
QIKKVYSDHLTCKCFENNNGNYKEVTIKLIYKSYILGTPKMTLNKPFMKYKSVNFLDYLI
GKKF
>Py17XNL_0305409.2-p2
MGKKKILFYFLIYGISILILINYEHVNNLVKKKFQKKDGENVKKNEEASYYEIEREYIKY
GTSQNEKSSILLLDIFSIIQKYIQIFYEFLLKDIQWNKWFKNRRTYNNPNCIDDIKYVYQ
NNCILPYPKYYILNNSKINNNRKLSIREDPNELKPYVTRGQKNETVVNLHEYFVKDDQVK
LKNPEIFIIPKEYLHRVVIICSKPSIHYSHVITRPSNAMQYILDEDKEIIPTDSTYPVIF
YPEVNNWGLDNKLSTGMVEFLIPPYSNKTGDLIITCANIDANNSYKFEDFIIIRVRVHQT
YKKILGISSDKNDKPYFEEIISEEKDIYEFEGYLEKVIGIKLEGYELDPPNCFKSVYEDD
KRIYLEVEYHYSKCINLDRKNYKLRFYFLSQYFADYELKFSCNIINIKTQKKKTVTFGDG
MATSDHILKIVDDDSKTIKYFNDIPYQMCNFDYNLSKLSEIQICEKTINEFSLFMYNCEQ
ITDNRIVYGKEPINTIKYLSNVFPINKFTDLFFNTKDIDIPEINEQFKGFKFFMTSFINH
GSYPLTIECGVTNGGTDYRRAIILLHVRTDLKDRPVSFCDFRKGELYNYLNAYSEGDLCI
IISKSNTSFGFRCPENTKKMPEKCFTQVYEKGYLHDSYKINTKNIINYSFENPEYALAGF
NYTLTKSYQFECHCVDKETEQIVKTVLVKYVNEDEIYDYNDLPLVNHKSIVAHPNKTHLC
DFMTSDNMLSPKKEDSVNYVCNVFPKPLEYVALHCPTNIVDVENEDDISRLSKEMHKEEI
KAELRIKLRKRNIYSMLYHTPKNAPSYVIDKNMQSVSSITDVIPGIIVLDKVSEKISKME
KNENGIYDASITPDENDETNILYKKYIGKDNSISNGFFIFQLPPYIETNETIEFLCINSS
TKKNLNIGNNGIMTVHIRKEGNKIDGCYFYKNKPQNSFLKESIKMGSNQECKLQSDGDLE
YFGILCPTQNNFFLSPNNCFSQMYTESNELIKIKNVDSDFEVFSDKKGLSYLKISQKYLG
YSKLICYCNDNTIVSNIDGTPLTQQNKIILEFNVSSKNAFGVQKTNYTKVSNFLVGYEFS
NKRATPIYRKKHVCDFTKKTNSLEPVNEVDTVHSCYIHLEQNLNMVQVKCPKIVKSDDDI
FDSNIIINNKKTSQRSSQKNNFYLENANVEPEELEKYKNIEYIPENDEVI
>Py17XNL_0305410.1-p1
MRKPILIVCLFFSYFFLYIFAKKNDINYGGIGIEKPYSFFTFLQKNILGDKTKWCNKIFI
NKKKNYKNTKNIFKIDCHNNYSPKLIKILSNQFYNFVYKFVYGKSIKYPSYINSIGFEWH
LPNVDRQIYEWKTVHKKNGINSCENLHLNNTLWNSYYTFRKMRRLDELEDDTEDTEDTAD
SDDSDEDSVDEKPGPESDVEPSVEPSVGSDKKPPEEPPEEPYEEPAEGLENDVNIDEIDE
KYGLAIDKNIFLEGRKGNFTGDYTNNDYVCDFRNHIKASESKETERVCELKIVKPIANIN
IICPTKDLENDEFENITYFPKRAPYVVLELTKQTEKENQTKLKEKKITDLLYGTIIPKIH
NGKNNNLNRGSIRFILPPIVVKNTTFYIICDNSKSKKNSFKGKKGIVKIQVTPYGNIEKG
CNYSKNKNHLFGININNYDKETKIDEIEKRKGNFPCFFQLNAGEAGGIIFPENYKSTTCF
EEVIEYNINKKWDKKKKEINELINGAIVYKSDINYKYFNAIYIGIPTSYRKSLHIFCNIT
TTDNIVHMVYLSINQEINISVFDLFESLIRLNKITEVAQKVDKKKEYMCDFTKRLDAPHD
NNENNKKVIICRKKLKEFDIFRLKCDFNKTKNKNISMIPSSLMENQHVLKLDLDVQFLLL
KLYMKLNSKLHKYVHEYPPFLIFPLNIISRLELKKNIIFKNHKYGKYFNESPNKDGLLVN
LLTYLNSLDVLPMNTGIESINLDVNDSDQNIVDISFQVPAYIYNTNPYYFVFGCNNTRDN
GRIGIVELIISKNEETIKGCNFHSDVIEFFSNNMKPDANECKIDAYPNDIIGFNCQKNQH
MISYKQSLDIDADLDADLENVAVIPNDCFDSISIGSNKKYIVNELPGAQTYRSKLRSMPR
YFKVPYHNNELDVTFHCECTVGSKTNKIIITVKALNGQISKKYEKSEIKSSPSIVDGPVY
VCPHKQAIEPKLIKWNIKDTETIDSCKIDVNRFYSYAQLTCPNNNFSMHSNIQLTYNILK
PNKIDEYKTFNESELNKLIPHSEILVDVVESNNDINVDTYNLYLFFPYYIKENYEINVVC
DNTNTKYENKQGGKYIYNIKIPKRGKKVKGCNFNSNKKSEMFENGEIIKIDENTNTCKID
VKPKDVIAFECPPETIKITNCFKDAIIDNKLTNLSTVLQLNNNISSWTYGHKTSYIEIPA
VIDIDATLICICVGLKKIYDIKSVFSPKFLNEIYKKLGIVNDIYTKPILSHKSIKYNSKL
FEKYKENKIGNFFDFIKNTKISEPDSDPQIVIENLFIEHFDKYTSTIKQDEYYLDKYALL
NGFDVWENTYDNVLEETIIKDIESFEKNNFKIYTLEVNLKSSKLIKPIKLTDNKYVCDFS
KNNLIVPENEIGNIPQDVNCYTILSPLDTLYVKCPTVKSKYPEAEREIEDEDDEYEKEII
ELIDRLDVPETESDVETDPNVLLDKETYTKYFNKLTLKPKSFFNSVTNYLYNVEEKTETV
LKGAIFTEMKVLKKSNPYISYASIIIPPYIESNEILKVECDNTGYKEGGNIAGYNGIAYI
DLSKHKSKIKGCDFTQHESTILTKGTKSVEKDETCNIDVYSNEPFGIMCGSTYSLEPKNC
FYKIYDKKNIVKNFKELIPNVNILSLTNSKQVVAYAKVPSSYMYKLNFSCKCKGKYDKEK
TVNIVLNNGELEYDDLNIVDSIKANNINLCNFFENNELSLLNTSNKIVLCKMNPDLFSEV
IALFPILGEENSEQPKYKKYNTTPELEIDNNIQFIGSDKINHTISSILKGVIGNRIFNFK
KIKQTIDGQTKGIGFSFFVPPVVENINLKFQINEKTDVESVLKPRGLIYIFIKKNVDPNI
LKVCDFTSGKINLIGSNVHNLEKICNINIRGGDIFGIICPKGFTLFPKGCFSSVILEYYN
NFNNEKYENIMNIKNYMNSVQEIIYNPKPNEIKQLLDQGYNDLEDMENFSNFSNITEILK
FKNYNMGNMKWNYNKYNSSSYSQVPESFDTILRFSCNCYNPQNEISGLMTVQSENIDLEN
KKTEQETIYENNIILPYKNKVNKNLETVSIDKNNYYDNQNDDYFYKPDNIIEKSNHYICD
YSDDVFFNFIEKKIKRNICKINANKFDMITVKCPYTKNINSHQIEKEQTVSTNIENRIII
YFDDTEYVTYFNETDKTVSIKDIYLKNFYGRTKEELQELNILSVNSENNNIYYPKNILND
VIINNKIVKLQKALPGIIFLNNKTEDNYENNQLQTDGESTFIIPPFIKKDFHFQIICGKY
IKENSKESISLGIVYINISANLNQINGCDFINPENSSDSIFIHKKNETNNLICELELIPN
RIVGINCPNKKLKPENCFSQMYYINESEFKESIELFNDSTNKIDITNIIKNAVSINNIER
SNNTYSYLILPNYIDLDANIDKLFICICNDKYIAKIKTDPESIKAENKHKTEARYCDYDY
INKISRCNIMEGMETTVSDINSAVITYYSSLSRWDRLIIKYPTSNKFQFESSFVNPFNLK
EKVLYNNMPTYIDDILPGAIIYNKYDARTRLIEYTLRIPPYVPKHIQFSIEFNNRYTLTN
YNEERVQGNIAYINVDVNQGYKEINGCDFTGKYPNLFTKSFNSITDKTKECTIHFTTNNK
FAGFACPSNYNIKPNNCFANIYDNKDSQKVKKLSEISTNAEYDYIKYNSKGYTLSYVTFN
NENKEQNISCQCVGQDSTYTINIIFEPFSPRQPMSVLRPFIQYVHLKSGKFSKYLRRSK
>Py17XNL_0305411.1-p1
MSNGEDGHIYMYSDLFNSNLSDNENEHIYEKDKKKKKSVVYTSDDYLQHGENEYSKLRAE
NSTILNNYFNNEHIKPSDNDTNINASWDDIIIFPVDKKYTLKLFEGELSENKHTIKLRKP
GFYCIALENNNDGKWDTIYFGFSKMQIELNYKLIVKENSINEEGTEKEKENTKNDRISNL
GKNKQTSNEEHNKSIPEEIHSISDISDELLDMYKYTFGESEDLFDDKITDSMKGKNNNMI
GNKNKLKNKNYNYNSMIKNKYNSRLAHDNHNTIETFRCTFNNESKIRVSANAKKYIYLYS
KDPDTYLDIFVRTHMALGMCIMCKYSLLYCGKQNKIPDDPYVPFRKPVSILSLDSGGVLA
TSTLIVLTRIEHELRKELGNDTINLIDCFDMVCGTSAGGLISLALLEGYSLQEISALLPF
IMEKTFEGNRNLISGIFFEGYDINNVKELFMKHIGNKFLASCKNLYCFVTATDVKHNPYK
LFLLRNYTHKYNAINGESYGGLNKIPLWLAAWATASAPTYLKGPNEDDFKTYGFNIKPEI
HLVDGALKASNPALIALEECARLNNKALPNFIHDDLDTLVSIGTGHSPMKLTKSGNDSSK
TASTFEILINSAHLLTRANDTHREVLHWLSEKENTYFRFNVPYIGDINIDSRNTDDFDFI
SKSTRDYLTDEKYYDIKYLVRKLANNYIRSRYT
>Py17XNL_0305412.1-p1
MGNTKILCLIYGPKPDSKNTTYDKGKVLLEIKNLNMEISETSDKSDEDIKNLLMECISNI
IILEKYPQCSITIKCLIIQNDGGCLSAALTCISLALVKAQIQMRDMIISITINSIICPNT
QRVFHLVDLDKLEEKYYRSKYEMNTITLGICLNLRTVCFFHGFGSFFNNKTLAEVIGYAE
GACRSLGCEIKNTLKKYITKDKAGNSTLPS
>Py17XNL_0305413.1-p1
MRIGQGYDIHQIKVKSENDDNKINEIKEYNTQNFKTLIIGGVKINNIYVLSHSDGDIIYH
ALVDSILGGGGSYDLGTLFPDKSDKYKNKNSACFLRYARMLLYKKRYIIGNIDINIIAEV
PKINNIRHEIIRNISQLLNISESQINVKGKTHEKLGVIGEKKAIECFANVLLIPKT
>Py17XNL_0305414.1-p1
MYFRTFYENFKEEYVYLKDEKEKLPEPLTCEKANTMENDTIIRRIPETILKRVREENSEY
GKNKNIEDSLEKLNKMLINGDKFTYEMLECNIDSKFWNFLLSDFIKREIKILDNTWLFNE
YYFYRYLNCAYDFEKTNYDFFFYEKKKSIIYNKDLIEEICKCSKNLIEMYNNNPNDQVKI
FSIFFFFSLWSNQFDLSWNATKNQGNQNDEKDIKKKSLKQKKFSFDTKNIDHLYNSFYLE
NILANDIAHVYKDMVSKRNKRFDIVLDNMGIELICDLCFLYFIFQYFDEIYIHTKKFPLF
VSDNMTKDIKYTLDILSSDEQYPNSVFMAKSWKELIDSNKWKIQDDVYWNLPLPYWIMPK
KLLDEMKKSSFVCFKGDANYRRCLGDLHFDFSKPSKDVLNYFPFSIIALRCLKSPVCCGI
EKSVVEEMNKRSPDWSNYGEYAILQYCTHNDK
>Py17XNL_0305415.1-p1
MRQLAKNGDNNTMDKYKKKNLEMRKMKGAINMGDKVNGKMDSGTSLRALRNGNSFKLNSN
FTNEEKEKSEKNSYNNRYNSNKSFASSTPTTRKVPKKKKKKKKKMKNDMNGKVIKKNGDL
TNELIDKKKSASKNISKSFNLKKNNVISSNINITSNTKKNYKHGKMLSQPEKVLKKDNNS
NNNNKALKNIVDGMESNMDDKQVAGNAEDNETKTDIQSGKNGQSGKNGQNGQNGKNGQSG
KNGQNGQNGQNGQNGQNGQNGHIKNENLSEDTNRESVHNSVINGSTLINDSTLINGSTVI
NGNAEKTGKAEKNGNAEKNGKNEQGSHEKIVGDEFNIDKKNIHKYEIPTPHFIKGIYEPI
NDIFSDENQNSSYININKTTTSLLPGYKAVIFDELNNPNHNMNNIHKNNMYPSAMFYPPF
NYIPIMNCNDLKEAYILKNNVVLNNYLLTSSDISKGTIHRQYNVGVTYPYGVPYIDVRKV
KNASSQKQTKV
>Py17XNL_0305415.2-p2
MIIARKVPKKKKKKKKKMKNDMNGKVIKKNGDLTNELIDKKKSASKNISKSFNLKKNNVI
SSNINITSNTKKNYKHGKMLSQPEKVLKKDNNSNNNNKALKNIVDGMESNMDDKQVAGNA
EDNETKTDIQSGKNGQSGKNGQNGQNGKNGQSGKNGQNGQNGQNGQNGQNGQNGHIKNEN
LSEDTNRESVHNSVINGSTLINDSTLINGSTVINGNAEKTGKAEKNGNAEKNGKNEQGSH
EKIVGDEFNIDKKNIHKYEIPTPHFIKGIYEPINDIFSDENQNSSYININKTTTSLLPGY
KAVIFDELNNPNHNMNNIHKNNMYPSAMFYPPFNYIPIMNCNDLKEAYILKNNVVLNNYL
LTSSDISKGTIHRQYNVGVTYPYGVPYIDVRKVKNASSQKQTKV
>Py17XNL_0305416.1-p1
MFPRVKYRFEKTESSNSEENIDNHQNNKNGKLLEHEHISMKKIRNVLYDEAMNYSEINTY
YKSSNIHNYNNMNAYINYIKKSNYTRSYEQENIYNEALLLYNNRNTYIRNAYRNDEYLDI
KRNLKKGEYFGDNDEDYLFDETNDTNKISKQKDADADADGYDVGNTDNNEFGKNNLTKKR
IEYEHLYKERKKERAMKFAEKYGDLFYDEKDKIINDNGDLNDKQNNHMGYITSGNGHIQK
NNKNQASSTNILDDLLELHSMENTGSFCDEKETNFLETLVKLRYTPEQISKLSDLFENPR
TLKNVNINLLKWLDMQLNKGYWLERISLFLLGLAISIGVGNIETIWILMTTWHGVVFLLP
YVLCYMFVCHPILMFELYSGQLVRNSSPFIFYKLLKPCASIGFVALFLCLLSSYIHTYRT
AAEYLIYLINSFKHDLPWKLTQNEIDFCTQIKNDAITCLKHRPLCLFSKSISSCVPNNIG
KAFLIYHDKFFPSNDKYTFLLNLNKKKNSINIFSNSDSYIDKDSFVFLLFCNLLATFFQL
LGMTNFAFSVALVLLLLGFLSITKFIALFNLSSVMEAYFYILKMWNFSYLYTYSSIWSQC
MMYALYEMSIGMGIYSSLATKTRIGSNLAFDGQAIVVGNSVISILVFFSAVAIIGFTSKI
MKSSFVEILEFSRKDCSFILFPVGFSNLQRTEKTLCMLYYGSYTILSCATLAIQREVFII
SMKDFKFSKNINKRTLVLIFTLLFFVFSFFISTKNSKDIIWFLSFTISDNGRILVALLIC
IVLGWVYNIEYQYKRLTSRSVLAFNITYWILNIFFSILFNYLPYHVYILYIVRLVIFMFS
TCISITMLKSQINEMKGQQKQMHSNLTYNEMLYILYLGNIECLRKEIQRIISGNAIIGNI
TMMWSICIKYIGTSILLSAFIEYVDGVFYSTELRMKIHDIHYGWVIFAIFVWVLIFLFLF
LFPMFTKTFENMFINKDYFVSFSLLPSKPLTKIHRFNIFSYFYEFGNSSKKKKNKKKRNT
ICCT
>Py17XNL_0305417.1-p1
MAAIDHNVQDELVDYEDDDNMLDNKDVKGDIGGNLLNNNNKGVNDSGAMRGSYATVHTGG
FKDFFLKPELLRAISESGFEHPSEVQQETIPAAITGTDILCQAKSGMGKTAVFVLSILQQ
LETNDSKDIKEEKDMNNANGDMNQNSGSQNKYVRCLGIAHTRELAYQIKNEFDRFSKYLK
NVRCEVVYGGISMNKHVVLFKGNNIPHIIIGTPGRILALIREKYMLTDKIQHFVLDECDK
CLERLDMRGDVQKIFISTPLKKQVMFFSATMAKEMRDVCKKFLQNPVEIFIDDEAKLKLH
GLLQHYVKLQEKDKTRKLIEILDALEFNQVIIFVKSVTRAITLDKLLTECNFPSISIHGG
LNQEERIERYDKFKKFENRILVSTDLFGRGIDIERINIVINYDMPENSDSYLHRVGRAGR
FGTKGLAITFVSSQEDTLALNEVQTRFEVAISEMPNKIDCNEYINQ
>Py17XNL_0305418.1-p1
MSNVNDHIDVECQESDDEYFDPKSKGNYSEEEEDDEDLLNEEDEDLIDDNEETDLMDDND
EAEEYNEFFNYKKDEEVKEDDIFNENTLLYAIKTREVLEQDILVLFSNMLKKETILSKDV
KSNIDVEPERLKTNEKEGTGNDNKLNLKIKNKEVYNFIYSKMNQNDNKNIDNKSTYNNKR
SDGKRTSFSSTGLNDSTSILKMPSFQNLDKEHYILDPNIIQILKDINTYLKREREYLHRK
IGTHIDSTFKNPMYVTLYIYNNAVLKDIIIQVINIIRHDFDNAIYKDIDENLLIKNIFIL
INYLTSRPSKEWFEYWHKHMPTFGNKKGEYNVYNYLQIEKNDRKIYRNALKNDIYIKELQ
KRSNIIEEYQKGLENLKYVLSDKNFITILNEFRYNCQLFIDADYRGIEENEKLMAMQRKE
NELIETKRVLKEELQSYAENTSDENDLSDDSNDSNSEYNKNEEPNENLNDSIPEEDTKKK
NNIVKKKIKNIKKRINEINEELHDISNFFLEDKRKREKLTHEYKENIYLIRNILSQLLSI
RNMKGNKDINLNNVHYAILQHALDKHSSLNLIIEEMINLFKKEIQKYQDEQNIHIPYLNQ
NTMKDIWDYVRLFYNVICYIDPIDLVKSLTYQKEKIINTKRNSVNLGNTKIDGNASNIID
DKNKNGIKINKGEKRNSFLKTKKNNLMLTHLARINPLLAKQKIRKPNEEKHMKKKKKRYI
IRKNKIDYYESISFEDLTFDIFSEEGSLKKHNILDIFDYTNLYKIQEFINNIIGINDEFE
NIYDTCETSYNDNSPFKSNEDGNNSFKNQQNINQENSEHFNYSLKVFLNICIKDLKRCIT
EYYNNEWDIKIILNIHAWILTYYTNYYKYENKKRLSNSREKNNVKARGSTYSIEQNELKY
TDKNNNKFEEKSSPFISRIQMVLGMQMYIGDNSIHTEFLCDTFERIIREEKMKKNTSKII
LCCLRCLYADLNLLDIHALSTDDNVKAICKSSLNTFLKRNILNKLSWILKNYKIMSHEKN
IFIYSLKCSLLIIQLLEKLGGVTYIVKESKKKIYDDEEGEENEESYDENGLNGNDQEYNR
FNEPMEKIYVSNLVDEIYSGKIINICMQILDNFKKNRTYINDLIITYFEYIIKHKDNEYN
FLIFFDIKYFLIFKDIINDEECYTNPHYYWIASFFENIISCFFKLWDNNNFIPIELFFSK
DVNKTMSSLINENYMLSIFSNYNEGNDSYIYEHLTKGIGINDIFIQMNSRKRLESLQWSK
EDIQNLKLYFNQFKHMHNYLSFLSEMLNKPTNTVKNQLIYLNYIDKRGNVLNYHDYESLH
SSGRSSSQSSDSDSENEENIRQKKKYTKNNEINEDEQNIDINDIEQYNKSKKKQPLLFTI
YKLKKLNEKQNQEHNLTTNQINCNVETVLEEMVDILRSLYELKKLAKNKYLSSKAHVFDI
PLSMSSDLLEHHYFKKLLTLLGFVYNNNSDEWFLDDNLDVDVFRQIVQKFEEFHVIPIQD
LRTRLLHPLYKKKKTSENDNSQNEYSPSENKKNTKDAESTNADEEDYDFLFENDQNKDSE
INIENSQNEETLHNIPLPKPKGTLELIKLMYEFFSSNDENFRIFFINLINTISDKLNLLF
DHKFREQFGQTMSNTTSCNVDHVYSKENSEQKNINIENYKIYLTTDEKNIIKQCYNLEAL
KTLLKYLGIYIYNFEKLIIYKNIINDEIVLDRIKVINNYKTLAIQDIKKAIDEKEELIEQ
KKKKKKEKKPTPEQKFDFIKRVCEYLHFKYVTSKINNSTYFNENNINDIYFGDDKLLNFI
YEKLNSWNNKRNKKNDDQNLCLRMTDLTQCITIQNSRTDIAESVDNNNNDNLASLYIPFI
QNICTSIKGVNQKIQTEQTSNETANEKETEEIHWICSEIHIKWIKAILKIFYNILFDTSY
NIVGKIFEEYKNIKEILNDTSYDFLDTKNYDQEYEKIDSEIISPNSHIKTDNQINLKTDI
EKNLQNEKNQELNNRIEEKSLQTLNIDVEHNTALANSKERPLNIDVEHNTALANSKERPL
NIDVEHNTALANHKERPLDVDSDNTSLRNKRKICENIMLQDYAHLFKKIKLQNSYINTYK
KNRKLVIASLLNNKNIVQYKETDIINKVKQVAIKARQMASTGDLRKRWKTREDVKTILLL
>Py17XNL_0305419.1-p1
MKKGRNSQASTYRLILGGFLIHCTLGPQISVLLGGWLMCLGILLSYFTVFNFYLFLLTYG
ILCGIGCGIAYPIPLSVAVKKHYDYKGVISGIIFIGRGLSVFLICPLQNYYINKYNYMPD
YTPEFENTDDKYFSNLDILNKVPYLFIYEGIFFALIQLIGAYLISDSNDTTKEFMTFNDK
ASKILYFDEKGFTNKNNIISNSFETLSNTSNFSFRESNNTFINREFILIWLMIFFNWQAI
SYTQVFWKIFGLNYLYIDDRYLSILGAISSIFNIFGRIFWGFICDLTSFKVALILMSILM
SFLTVTLTLSGFYGKITYSIWVCLIFFCHAGTFSIFPSITAHIFGTKKFGPVFGLLFTAR
AFSSVINAMISAAILNNIGNIAMCAIAKYENHMTKK
>Py17XNL_0305420.1-p1
MFYQKHMKSKSKKKLTLHGINYARFTGKNKNLRPLLKRVEKSYLYGKFNKLIDSTYRSLP
RMRIISNKLFSLKWCFKYNNSSNIILNSFFNNSYNKFGFKICFHSFGNINKKWKNKNKNK
CKNYILLVKKNKLHNNAHIRYEIILGANKKHTNLSTNKYGVNFSTHVGELFHNKQNGVEK
KAATDKCGRKNGGENGKKDTNIDTNCDSNKLTHRMENTKDVEQNENVIRINNLCKKIYDI
GNNGVKNKKEWIHYLVEYYKEEENYKFIKNKEMFMLLIGLTKLKEKINIIYYRENKENEK
NEKNKRVDDMIDRHIQVLSKKINELTNKQLSIFLYILEKWEKLEKHKKIVNIINDKILKK
KTFKKLNVRSFCNALYIYSKKNELGKNGSEKYGSEKYGSEKYDIINFQINKFLTKLNKSK
CSVEDMLLLISSIDKLKIKIKEKSMIENVVKVLNDNIQDTNYFIIPSLLLYLSNLNIYNK
ELYLKLKNVILENYHFYNSIHLTNIFYAFSKFKPDFAHDLFDTLSHYIIHTFLKQAEKEK
EKEKENENKNSEKNADEKEGEHNKPALRNAQINANKFLKCDEKMFNMFQITNIINSCIKC
DYINYNFFHDLILLSEKIEEHSLDNFINFFKSISNILKTFNIHIYKYIIYFYNIEKEECV
KNDTQYIQNYYDKEKLFNTNQSVYLYSLIKKDIYYKQVYKYFTNNCVMTNLFFIEQYNTF
GGIEKNMKIGTSNCIENVTDTSTKLINILNKIRDNVSEQIRIRIENNLYDKNLKYILHNL
MIFMYQSKIKYINLYTLCISIIEKNIFFFSINNLYLYIKIFNTVKIYNYEIFYNIFDHIY
TNFDQFELKKKAKIILLYYDIFKKINDNQMQLLINCFLDNTKFCEKNKIDISKYNQINDK
HKINNYCNIYQKWLLPTNVELKQNILNTKKKSTNYLFDSVYNSENNDEINLNYFLNNKKN
NDYYIFSEKNEKQYSTTTDNSQLFLKKIEQTEIVSFSLNFNEYINLLVILIYDISNKILD
NKMDEKKNTNISIISLISKDETNLIKIKNEDPVLEKYSEMVRQNLNNRKHLIIKILLKIA
DMIKNKNKISSEKKIKKIKKIEMDEMDEADETGLHIDQVLYILYFIKLLDKDLYSSMMEI
DQIERVLKNGKNGKNAQNERKWGDNGVESKQCGTLLGSSLFELKKEDMKFIGSNNRKKNN
ESEIYYDDLFLYDDKINYRYKYQSVNDSIKNITNNLKKMKFNEITKFDNTNKCSFKINKF
YKLDTYINIDILFILEKNGEEFFHFLIFYPYELKKIITNIKKNNITFTHSYDESFSFCTE
ILCIYNFLKKNNKTNFSFSILDTTSFVNFSDYTCENVEVNKNIKLRENQNSIHPLFNHDL
DIQKLKKLIEGIISLR
>Py17XNL_0305421.1-p1
MFSLYPHNLVYAGSCILASVCTLCICRNRELFPHISENKSIGYLYRLLNIHKYEAFNIIV
QIHHINLKFGDDDNNKYILHLKVGTRYSYTNYYKNHLNKIHIEERKNLVIKQNNSTLTVE
VYKKGTIKNTFIGSAEIHIYNDIIKNFFPSNIYFNVVNKNQIVATACLSFHYINLDSIKK
EDQLYTSLFIETIISVQKYQNKNNEQLEKLISQGIEHFNAIKELDVSTTIYKNITSLPNE
DKIRLFCKSLNGHLLHSNFYVKSFYNKYYFYLHFFKGKFYWCYYNEEADAKIDNNRVGYI
RLECVKNVYSDVYSHRYFYIKYRKKNEKKENYLYLKTVDRDRNIWINIIHDFIILVNNYR
KEKKMKKNKIKELTTNYVHGKSQEEIEINRKLSQSFSKNSIKNKYLEKKNLIETLSNADE
ENYKTNDNELDNILKDMTKNMYIYSD
>Py17XNL_0305422.1-p1
MNDLFEEIKTLAIKKNSKNGKYMTPWLIFKSNKVIDNNFEKNEDTIINISNECDKDLIAY
VDIVDKIKQEINKIYEISDEIINLKNKISIATTVEQENETSILLNMQIKNGNNVIQNTKI
DIRNVRKKFLLKSQDNIIIKKTIHDNLINVFKKALYKYQSVQNLYQDNVKDKISRQIKIM
YPNYTEEDINNVLDNENVNTQNLVKWKLQGHDDLKNALMDVETKYKDVKTLEKNVCDLHQ
TIVELSALIEMNDDVINSVYDNIDDAQHFTEKANADLIDARNIQKSSSKWMFYISVAIVV
IVIIMFLPILVKII
>Py17XNL_0305423.1-p1
MKSAKNEKIMDYLSCPLDDVVDREKKSGNIGFLSNNNGKKKEFKPGFLKKKDGSGNSRFR
GRGGKPRFSSWKSRSFKKPYFNNRLSNPKFSKYSSKKFFKNTSNNHSSRYGSDKFKSNYN
KSYVSRKAINKSSGIGYRGKMINKSRKVFKNTPTSRTVISKNLNNYKTVKVPIKKFSNLN
ISLHRKNRVFGLSGNRTSALSIKKNKIGALNKSKLIRKGVKKSIGGLKSRKGPNGKFKSM
NKYFLSKIKIVTSLNKIPSPLKEQKDTEVNLPESLNNAVKKE
>Py17XNL_0305424.1-p1
MNVLKKTKILYPNNTFFPLKYANFKSNFSSIDFNYKNTKKKKNYSRKNKIKCILDHSLSV
YDRLIIFKNLQKDKPVKGDEKLNNKLLYTYLLNEYKKCFDYISFSQIVQSMQIFAELEKK
CDDYDFFISVTDLDKNDLCRIREFEFSDKGLHFHRREVLGKICNKFIKQVHEMNGNDLIN
FIIFFYKWNKDNKRLIFFYNFYFNHVFDNLYLLNHNIYKILFILNSYVTNNGSNMLFDKL
LIKENEFDVCYFKELKKIDNYAIKMSKEEIYNKCYLKVYDNIDKIENNKILNILKLYTDN
SILNINIDEKIIKVLHKNLMNENIGYLIKLLKVYCTMIKGEKYDNTSIVSKSKEVILCIL
QILKQKTGNENVLCDINYSTLLNSINNKYILSKLGDNNFSLFYELLLKSFFNIKFQNLQF
LSISLISIKNIYSTLSKNKCYTNTSLFFSVMKMGLKMCNNLLEDCVRMKNKNAIYIISHD
KTIDNHVNSKDNNKEANMSKRSNSYFYKIENYDDFIFKLKVNDLLFIKILSNSFVKINKL
YNSYDFYLLFNNISCILYYFIINNGVIKRFNDTHIYILNDLSFVYKNIKSESSDINNIIL
NNVKELVYKNVLKVSNLYIQNMQEENRFLKEQYVCFLIFLNNLFFDRIIHFDYIKNIWCH
VYNAYTYFKNNKMINEDIIALLLLTCSKFQFFIENNSNSRYSRKELLDLKYNIIDDLTIN
YLQKYKYITLDNLSKILISLSNLKYRYKIYEPLLLNTLENEIIRICPETQNTNFLDMSNY
ISSNINLEKIRNEHIKQHIFINMSKIIECLIKLDIFLYLKEKHVFLSLFKNTFSNIYIKK
NLLKKILYIANNLYLYNFYSYACNILEFFFENEEISYNFNKNIENKVFEKIACFISEDDY
IEISNTAFVFFYDYFQMINNEKYQTVLNFPPKCTTNFGEINHKNNKKRSDGLLDYKKNAK
KIEIDKDNICKNNLQNVINIYFETTDKCNEVQKDCNELTRNNNILKTNVRHNIIRDIMNL
FRFLKVDRKKIILFQLYLYLSNIKKIKETNTTSSIFHLQVLSVLKNMNPKYLCVENYQIK
NEQGTFLYTIDIVLFKANMFKKV
>Py17XNL_0305425.1-p1
MEKKSSYKTVLLGESSVGKSSIVLRLTKDTFHDNTNTTIGASFCTYVVNINELKNNNNNN
SDDNRSNNNNNLTFNDENSESLYNIKFDIWDTAGQERYASIVPLYYRGATCAIIVFDISN
LNTLDRAKTWVNQLKISGNYIIILVANKIDKNKFQVDMLEVQKYAQENNLLFIQTSAKTG
FNIKNVFYMLAEEIYKNIINSKNSIDNKTVNNNLINLNSEKQQKTNCC
>Py17XNL_0305426.1-p1
MVFYVVILILYHFTSFFFALEIKKYKYNFLNNVHSIHHTTRIRAVDGGGYRPKDKSKYLP
YDDGKKILPRVY
>Py17XNL_0305427.1-p1
MNENTLKHIWRYKPCLFIKKNILNKSVLCLKISYTISLINLKNAPFRLNNFITVCNWLNV
KNKIDTKNKLKSLQENYKPSNVGNVGKAGKAGKAGKVGNVGKISSAHYLNTNLFAQCLNK
SSPILNSPNLNHIINQHIICSYSTKNGNSEAVENGNGEKNKSVDGEKNKGVDGEKNKDVD
GEKNKGVDGEDNDVIKGNNPSIEENGKKNNDIKKILNIIFCSSIPMIGFGFMDQFIMIRL
GDMFDASIGVTLGISTLCAASFGQLCSDTFGVFFGCAINYLLQRYKIIQIEKFDIKNKIY
QYCTLIGSVLGILLGCALGMLQLIFIDTTKSDRLKKKKELDFIFQMVMYDCSDILNCEAS
TLFLYDKVKNELWSKAIHGRKNIIKISANSNEKSFCLWVLRNKEIINCKDVLSSELYNPN
HDKKFNFKTKTILAAPILDRNNQVVGVLMFLNKFRSHGGYFTCNDEKLAELMSKHISIFM
EKFNYISEGDKKMIIFDKQKNNSQEEEEDEDDEDISKDDDNNLKNKSNKIEELKITNFID
KKKEERRKKREQNKKYKTLQIYDDGKIFDEGNDNEIKQKIFGDYDEKEEEEDVYDIEEEE
DEEDEEEEEEGEKLGEDEKLGKEEGEESDGNTSKEAENEAKNEAKNEAKNEAKNEAKNAS
VHYKEKNNLLNLFKRANNKYQPNEKNEKNEKNEKNDNNKIDLEKANNLNAHQNIDTTTIS
GYGKEDKNNIYTLNKNQQINNLYNKINKLQTINENNQNFKFNLLMQTISKNLNNNRNEKN
APKFCNDRSEKNVSIYIDNEHGNQNEERKFKNYYGISSDEYIDPHIIDNVKILDTFFNNI
EKKTKKIILCTKLYENNINLREKWQNCGQTYPNNLWEIKNNIKEEQTLPIDMSDENYHNN
YYTPEFNYYFENNYDTEYDLFYQNRFNDEYSHAPNREYIENKCENKCENKCENKYIHEFF
KPGEINNSKINEGEENSNIKTWNDLLNEKTNNSRFFCICQKINDMTNLYKNNYKNIENIT
FIKKKYMVYDVVKTYSYNIFNEKYFAYINLGKIFNNMSQKKNDMKCFKMLKIIYRYNLNK
IFSNHYKYIIIKKKKKLRKFCYSIKCFDIHKMDQFWFIIYCQNKLKNIFYKNLHFAINLQ
NARIIDFKFIHTYILNTIYENTTSIFVSPSTCYNVKKIDFFSVNNLYRLKNKTTMNDIIY
KYYIFYNLRKKLKKKKINYYNYQDLYMEENFFGHNTHTKKVPKLVDDDLGKKSAIITVER
>Py17XNL_0305428.1-p1
MEKRKIWGKGYIRTNKGIYIGDIKDKKKHGWGITINNNGNKYEGLFENDERNIFGSELLC
CLYKHNYKNNKIKKDEKLDENEIEQNSEKEFERGNICLNSNRYIYIGNFKKGKKHGNGVL
IDYNNYVMYSCIFLNNIIVYKDILFSLITNYKSKYQKKNEIINFFDKNKGIKNKLTNKTD
TVFFIKYKYIILNYIKLYQDIMDKIKKYDDLHSLFLKYESGKNKCDWNEESETYYINVEE
NKIKSINHFSNYQKNDQVSNKQKTISGCMYKNVDYNYNNTIVSEKEKKNTHIYNEINKIL
PSYFRKKKKKHNFVSLSYAQNSIYWNVFELNFFLFLIGIPRKIIEIFIINEIDGYCLKYI
ENRLLKNMGISDKIIKRCIILSIQCLLKLREKYKHKKKIKMSNNKIDKKLFINKNKIWLL
KLIGRGGYNNVYKCLYINNIKNCRNEQVSNCRNEQVSNYKKFNINKSINNIALKICIDKK
YSYDFFSELKILSILRHPNVSLFLGGIKDSQAIALEYIPNGSIFDILHKKKIKIQILDVI
KMCKDITAFMSFLHNKGILHCDLKSPNILLSESGEIKICDFGLSIFNFYNKPKHLGIVGT
YQWTAPEILRGEGYTKKADVYSFGVILWELLHQKIPFNDLKHPIDIIAQVGYLNKHLIIN
NNINKKLLYVLTSCLHKNKRKRKSFFFWSEYFDILYKANISCENKKLSFLLT
>Py17XNL_0305429.1-p1
MAIEVDEETLKIAKEFQKKNEEEIKSKKLKPETIQLDSPSSNLIKINEASCRGRIKISNL
LNAPISETEYNNKDKIEKNKYIDQLVVVCGWSKAVRKQGGGRFCFVNLNDGSCHLNLQIV
VNQNIDNYDKLLKCGIGCCFRFTGTLILSPVQNTEKKGLLNQNVELTLTDNSIHSFEIYG
ENLDPQKYPLSKKNHGKEFLREVAHLRPRSYFISSVMRIRNALMLSTHLFFQSRGFICIQ
TPLITTSDCEGGGEMFTVTTLFNEEGDINSIPKTKKKINNNQIVKREDQNTNELETNNNT
NQYIVDFKKDFFSKQAFLTVSGQLSLENLCSSMGDVYTFGPTFRAENSHTSRHLAEFWMI
EPEMAFADIYDNMEVAEAYIKYCIRYVLNNNFHDIYYFEENVEKGLIDRLKNILNDNFAK
ITYTNAIDLLTKYSNNFEVPIKWGMDLQSEHERFISEQIFKKPVIVYNYPKDLKAFYMKL
NDDNKTVAAMDVLVPKIGEVIGGSQREDNLELLDKMINEKKLNIESYWWYRQLRKYGTHP
HSGFGLGFERLIMLVTGVDNIKDTIPFPRYHGHAEF
>Py17XNL_0305430.1-p1
MLKFLFRKNTIKRFSTKSSFDINNFVLYNGNDYMVIEKEYGMSTFGQNEKKDSVIKNLHL
LNNENGNNFEIVYKLHSSIGGCLLICKNKFIKKHSYQNIFITLVYGKIKEKYNTHNEIKM
YLKYIPNSNIMIPECENSQNFQMLKYEVISNSIMLNKQNLSLLKIYINAKNSKYIKPLLF
YSLNTCIVGDNEYINVQKKFKSNFFYNFSEKKNQNYNLANENKMLLKNLHKYNKELKLHL
FCFNVTFESHCNKLVSIFCQIPKHIKDTLNLFGATCLVKLIDSQVKNEKKIINIKSENME
NLTIIEKEEIVKNKILQINKNINIEESNKFYDSMKDQNRLNEESEEFLKKIYGNNDVNKK
GRKKPRRGILAKNINKLSTSDAPIYFTDI
>Py17XNL_0305431.1-p1
MKNKKLPVLFSITTYLASSITSVFVNKYMLITNTLDTIFLIFLQHLSCLAFLFIFKNYLS
KIQKEDDVKNEFFSLYQGIKHLWPLIISFNFTLIFGNLCLKYTIISFYQLARSMTLPFNF
IFSYFFFKHIKFNFLMICSCILVSIGFFIFSADAINTNHKAVIYGIIVSIGQAIHLNLLK
QKLIVYKNKMKMLHYNLIYSSIIMFIYLLLTGRIFQILNLTYHGFTLLILSCLSSIFVTF
SSFMCIYYTDNVAYNMIGNVKSTLQTFLSKFYNSEEFNTSTMIGIILTTLGSFTYGYSSE
YSKKKIN
>Py17XNL_0305432.1-p1
MNYDQLNNYQNKGNYQNKDNYQNKDNYQNKDNYQNNNGINNLINFSNPNHGNINSYNHEL
FQVSNNSIRKYGDNFISNNINIHNKNDFFCNPHIKNYNYEINDKMRYGNNNIVANSGSNN
NGQMHGAYDYMTSKNLNNTNTLINRQNNNSNNQIMGNMYKINNVNDVGDIQNMRYIGDVK
KTHNFNSILDVNRFNHINKLNNLRNTQNYNYVNNNNMYVNNENINDIYNPMKSQTNRSHY
VNMNTGNSNVNDIYNFNLIKNMNNITKFNKNSQNDVNNNISFNSQNKNNFNMNSTYSNNL
HSVHSDNKQILGQYIPNYPISRTSDIKNVNMNRLPNINNNNLISHEKPNEHFRNQNNNNN
NLSDRQMVNVHSGRIGKDSLDNEGNNKNIYNRGHNYTYEIPKSNTNMVSGMDQGYHDINN
QIHNKRSKTVNVNSTFKNEMVKPYNMNMSYNSVTHGNNFYEPTRNFVNNNYNINNVPINN
NNNVSQLNNYQNGMTYDQYFMNSSEYENGTYNINNNNEHYYHLQHQRNQLKCPNNTMLNQ
SIIEKILRNNKQTIDQKVNENMNKSYTNFLKSVSTSYLIKPSPNQHNMYNNQFNIDENVI
HNNAYNYPNLNNINDQEFEVYNLKLSKTVEENYEQAIQNDDVQVKMEQSDYGNARMEQNY
YGNAKMVYTKTESVGRKKKKKNIDPNNIDETVTENTNFDIKEVKKKGRKRKLRVDSKNDE
NENGEYKNGECKNGESKNEENKNEENKNEESKNGECKNEESKNEENNEENKNEENKNGEN
KNEENKNEENKNEEINEGDDDIQFIDKGNGDGADNNIVQTSLSYEENMKDIKNETVKILN
SVEKNDIEKTTHEISLYCNKLKNEEINFKNNYEKIGINNILSVFKNKLNKIKINNNSLNC
YSEINVLVNNFLYVLRIINRHKKILGDIYSYNFNIINEENIKNYFENQFSFIKCYKQNNE
LNEHINDKDNKKTKNYEIKNE
>Py17XNL_0305433.1-p1
MINKCRHSKLFFQISKIYNKRDNDTILSFRKIIPNNFYICFFQICRNRFYSTSKNSSSYD
IFDKIKDSTSNNIPNDEIENESTKKRKPSKKVLKLADDILNLTLIEAADLCDICQEKLEG
NTKFNNGHFINRNPFPHPSSFFGVSNMHQINGGINIPVSNITNTSTNVENANSDNTKQSI
ENEKTEEKKKPAKTTFNVKLEKFDVKNKINTIKEIRKITNVGLKEAKEMVESAPFYIQKN
APTEQADEIKKIFENLGATIILE
>Py17XNL_0305434.1-p1
MEVDRDANVEQWKIKRLIKKLENAKGNGTSMISLIIRSKDEVSRINKMLADELGTASNIK
SRVNRLSVLSAITSTQQKLKLYNKTPPKGLVVYCGTVVTEDGKEKKMSIDFEPFRPINTS
LYLCDNKFHVEALKELLESDDKFGFIIVDGNGALFGTIQGNAREVIRRFTVDLPKKHGRG
GQSALRFARLRLEKRHNYLRKVAEVSTSVFITNDKVNVLGIVLAGSADFKNDLLHSDLFD
QRLYAKVIKIVDISYGGDNGFNQAIELSGEALQNVKFIQEKKLIGKFFEEIAQDTGKVVY
GIEDTLKALEIGAVELLIVYEGLDIIRLTTKNNVTNQIKTMHIFPHDEKQESLYKENNVE
LEVVEKILLTDWIINNYKKYGASLDFVTNKSQEGAQFQKGFGGFGGMLRYKIDLNLYDED
VDSDVELF
>Py17XNL_0305435.1-p1
MKSQYLSNKKIYELINSENYEGHENSIKEAFEFRYTNLLNYLNQDNNYYNIISIHLQQFI
NDNLNFGNLKSYFFGFSKELLVHSLRVYFYNELSDNDSFILEVKSTKCDEKNVLSESVGS
SNMEHDKITDEYIFKIIEKNVKIIDMEKLHLIYFDEYFYIFKNILHVLKSCYIFYAYTKY
KTDDLEFEDNLIYQLFNIIEKKIKIQNFIQIYFDTYNDTNNYFELIKTTHTENYPWLYKY
ILLFLNIQIYCINIFFFLQLRLKILSKSNFKTLLNIFLTTPSTNTSNDIISDDIIIYTLK
QKEYSIFFLLISINEIIKLEDINKYIKSPFSNNLFKFFLIFQKNQNISNIYEHSIQTVAK
FLPDFYDILTNFIFIKDNFVYKKILGDLINNSLVIDDTDDRYINSDDNDNNSILNNGIKI
NNKISESNSIDVDSRNEYVLERDINKYLVKNMKKYIKKKEFFKNNIDVDIFLKVCISLFS
EEDFILFINDIKKCYKNIKTCLDYIKDDNIHKNVFSLKYFFNSYNYKNTEIVTNKKEIKK
YISPYIYIESKNIILEMSTFFFAYDYLKAYASGNANVSDGPDVIGQLRGEESGEEIGEES
GEEIGEESGENTGMFHPVILYNVNKLLLEFFGNKICNFPIHTLIMFNHNLLSIYRILNVL
IGTNTDLINFEEIENNLESLSKISNNTDSIITILEDTLYFKITNIIKNKNLDIKNIYITY
IEYYYILIDFYSKYLYNNYDRGNKKFFGNNNFNLCFFKNIIIFFCKILKINKCFPLLIEI
KLFNYFKLPYGIQNSFVSIFTYLLFLSLKYKELQSFTYEIVKTLLFLVKKININKLNTYL
FQIFSYSEYKEMERREMAANVNTDMDNNNNSNNNINNNNNIFNSSVFLNNNSEHGQNNND
TFGIFQNDNINCVNFSNFKIEKESMDIKENFRIDISFLKIFFLIDQVKTVRLHKNGESGE
NGENSENGESSENGKKANTSKYDDLNAELNAELNAELNEANRTQRSKYEYNNFYNSNLNS
YEKGVKSNHEIEDISFEDVFIITLIHLCEIDNNKINFVTDLLRLYDEEKKKNIFPCTEGI
LKLFKKVINKKTGISFYSNVYKCFQRKIEQILDSINILVKKWTKWTFENCDNAFKREKNI
NINKLVNLFFISFYKYLKNYFLIINNFLNNIKIYNSNNTFDEFFFFIFSKYINKIFIDNF
SSSFIFRISKFTILNTTLYIINYMLKISENVNIHTIKEFYTHYNNQNKLCLQNGKIEKSH
IRNNNSFFLSYSNIENDQDVGNINTEHTPYDLQLSKKNTIIFNNFVNNIIINHTNLLNKP
ELYLHKKINVFQLHMLNENEYLSNTTTMNHITDFLCMQKESINNKLGFSNYRDNIENNFE
KRYSNNINLEYDNKMNSVENLFQKPAINFNLNDNDFFENENVSNKYKNYDKTRFDTNVFF
ENNSLNMVHKNTINYNLIFLKFFCHIINILEIIFQNNYVFFLSDFLLVHYEQSEKNKNIF
KYRLNNSDNYYSIMNFFIKNYNINYYKNKDINLENSKYKTYQKLNEEIINRVLLMYSLIL
EICCRFKFIKKINSISTNIANQIFALFDTSHPIHNLFSKVSLNSLPKNDIVSKSLNNDIL
SIEKKYSNEKREILSISLFYFFMHNYKNIYTLYDKLNKYFCLNNFSSIYFMCKYSKGYFP
LLSIITMFTGKIKFYYNKINKVECKNMKIEYTKRILKILNFLYFFIRDNDLIDTSIYREI
FDLLFFIITKYFEIGNNKEDIYKSYDIKSCEFNKLKIFNLSIHFMNGIYLNLFNKNGDKN
GDSNGNGNGDGDDDLSEKKESLWRYIELHFNNFINKLKMNNYIFIKSYENMPIYDKHVKK
ELYNYMYNMNIISEIFDLVIKGIYTEEMNVYKFIIQICYNKNMCNIFFNINFPNLNNLLS
SYYKLYNKKIDTANNIKNILNNNKNILIEKHGSINDDILIENIFQVFCEKNYYYKYILNL
YENKSGNGQNEENCIFEKKNNSLSIKNVLQSKMELLEDDYISKRLFEKKSKKKYGEKNFI
FDIKNYCYCLNVQKNNLQNNTNVFNLHTENKNLINGNIYCNNETNPDLKLKNKIYKSVLK
NVDAIFYEKKKQFKKDSSKLDGYNISQIKFHENKNEDNKISNWNDKIDRISNIKNNKFEK
DQRKKKDKKKKTYYNYSENISKSFMFSKCFKNEIKCMKYINITQSIYDSKIRLLLFLYKF
IIMLKYKKIFETENYKREEEFYLKKSNQKLNIPFVFFIYEAMATFLVSSIQINKNSFYYV
LVSNIIVNLFFIINMHSYEQKKNKTKPSFITNANVENTNYFSTKQNGINSNIADNDNDND
NDNDNDNDNDNDNDNNNDSYCDDEYENSYYCDLFLYEHCSPNIKNNNNNIFYVIHRRSSL
ISEIYRKHMKWQLQNEEDNNIYNRMQDKKNSNEDSKMICNMSVFFSLFIRCIVIHLHYFK
LYNKNYYFLKNLNALYVPNCILKHIYPAQNFNINLFINLLEVFYVSIRLYNNHFVKINKG
RQFDMGFKFAEADKKVKNNKQKNGFDSEKGKEVNKKVVSYVKNKQLDMYSSGYSDDDNTF
SFNIYIRTLKEILTECYESHDLYMQNEENNKMSYFIEHILLYFLYNRINTIYELLYSFYF
KCIKVEKSKIIDIVNKNIYKNLENILYDHVNKINTFLYNNQYYYFYINTLILLTLNRQIC
LHIIKINILTKFIYVPIIYHSIFDNNKNFSSIYYILNGEYIRNKNHITFCSLIVLIIKML
YVYANDYKNFEENVEFYFSENKSYNLSKKLKMTQWNLQETKKDKMHTDNLFFKNMASINL
EKDSKEMITGIQNGAISQRNCYTSNGENGENVENGEGLDGKCYTNKEVVFFLTSIFNIIE
KLSDRINFIFTKIEKINCLAALEESYLYVELLTKISYYCNLYNINNFLISIMDKAVDHHL
FYINRILEKFIFEKEMIIEPYSQYEVSASSNIQDSINKNKLRKNGLSLFTQRVLYICYKS
ILNYNTILLNIIKNQYFSYSYFIIHFYILILKSTRLVTTIIEHFGRRNTTLIRTIKSTNG
VSNVPICLDIINTIKEKKREKIYYTRGVGGKTPSFCQNLSDNNSKSELSNNSGDIIQYNK
SIDEYTDTKRIYKNDNLFNFLPEIIKLKRYYNILKEILERSAFLGAFLLEKLKNSCEDSC
LKQILISNICSYLIHINATLLPSNICTNNFKKKCTLIYNYIVNIHKK
>Py17XNL_0305436.1-p1
MDGNDSRYDSESRVSNESENDDINSKKKNEESDRDISNDSQSRRSQSGRSQSDRSQSGRS
QSGRSQSGRSQSGRSQSDRSQSDRSHASDSDVSRGSDSQDRSVPERKVESDIECTERTDK
IEISEVSEVGKISEVSEVGEVGKNDEVGEVSEEHERKQKKTRKKNALKKYRKYFTKKKIE
ESEIKSSSDENFFTAEKNNKRKNEERYTINNNVENNCDMSIFNDQPINDSLFSRPQNGSE
TEKGSEKGSEKGSSDNIDESINEEDTSEYKKSSETYSRKYTDEDVSRSMRSSHSYDNSRY
SHSYDNSRDSHSYKSDRENESKYDETESKSSYKKEEMRNKIKNVNKKSEILLNMLFNANE
IHMNKSGDLRDDIKNKKENKNKQFENNQKIIKTILNVHEKNKADVYYSENNFTQIYKEGK
DEKGESIDNKKINKHKIEKKNETGFNKQNEGERQIYDLRNNEKYCFIKDKNDLFLGNEDE
EFTEIKKKYNKIYEKNKLEKKKVMNLNYIYNKYKILLSEIKSNEYINSVERKLNLIENSL
FCISDIYKENNDVDVDSKLNITQKLSELFENVTENVLDAYDETIKGKNVDNNLNINKKNN
NNEKKKNEQLNLSCDFNLFLRICKIILNDENLVYTNSKKNIIFYNNIYKINYLFNCVKNN
DILFNVYCKELICPFENLFKGNKEIKNEHVNKNLSDKKSQIKWPNFSYIKKGIIDKINIL
WFYEIYEEIHYLHLYNLNNINSKMLTISIDSPLECIDIVFLNSLIPLDSFYNSIKNHYLM
LITEQTFYFFNIHLYFNCEEDYNISLGEQLIYQNIYPFYFNIYLFLLFKLPKGSKKKFEY
IKSLEKNERIFLVQDDGNVLEFVYEKEDILKPLNIFKHIIINTLSILVNKVNNAFFSNNR
NIEYDSDRDEEDDAYMANDKSRYKQHLNNLNKLRSSSNRSVISGYDYTNDSRGSFVDENG
ENGKNGGDGKNGKSDGNDENDPYLYQYNKNIYCDNIQQLPIKFYLKKIVNPYFIPYFYFH
KNKVKKILIDSERSILYVLYENSDLYIKLLSSTSNKNKNYTSETIIFSKSDLIREVGNIF
FVDDTKALHHDIYMGGNSNNNMKISNDRNFYPLNINMDGIGNSDNYIDANNVPHFGETHF
SNSNNFASYGNRNIHSRQGINNPITGNSNMKNKNNNNNNSNINNINKFMYPSNMDQGLLN
KLEIIDIHINYVYERNNIFLKMIDNNLNIYYISLVKNIESNSFKVVLKDFQNYPHKKGLK
INEKKSQVVFTHQLKNLFIVLKKVTKGKKKNTDEKSGYSENHENDEWNVTKKHDGVNTKS
RGIFDKSNNFGFSQPPPFKFMGDNIMNSQEINYKNSENEKKKKNVNKKIHKQGNKDDEID
WEDAHGYFDPEDENKDKNDEINKRMSSDNKQNKETEEVYYKLKLLTSSDENGNILNTNHS
SNSPKSKFIFKNVNEYIINEEIIGIMYKKKNYYFHEFFETTQKNNAIKDLYLDKMKYNNI
NEIQSAGRIGNISPINAPNSNLGMSHHNSIPNNLINNYTQNSSSGTTNNMNFLKNERNGI
PMYYYDNSKKNLPYYLNNQNNFMPNKNNLIINDNLLFKPNDRSSSEHKDNLKNIPPFYLN
ENTVSEYQEYYDVLIITNKSIYYISKNTKVQKIEKMINNYLPYKISFENRNIKNIFINEL
KIKEAMINNENINSEKNNFPPQILEKQVLAYIKERAKNGNIPFNKNLNDNNMNKSEEDST
SNSMTVFLKKKNEYELVYEYFINQIIQISTSEEFLFIIWCLLLNHVHKYEIMCFNNIHNV
ADSRNSNISGKYSDNRSNNKIEDLQTSYDLGFSKGYGNNYNYSIQGKNQHNRIFELNQNF
NTVGKSLSYKHPYNRVEINNTNYSNNNNNNSFKLKEGNHDIDNGHIDYDILNRIYKRTPF
KFGFIDNNADYIIKQGKLQKAMELEIKTRKVKGINHLFNDNINELDNEIGKNVNKGNINS
IESKYQGINDSINKKIVYSDAGYTNLYNMYQKKNTRDKLLTSEKNKSGNFAFEYLTNKNF
DILFLKNVNMYNSSLHIISRGLLLLLSRLLKPVMFINIFTYEKYRDTQFFKFLNHSNEKK
ENKYNDDNYVEQNTKYRSSTKGMKFQKIGEKNSKNYDKNCISIICNDKDDEIEESFYSMK
DYCIVRINDDYIANFTKKGNKKRKRNIYESNDILILKGVVPLDCCLNLIEKLKCLSICVS
IVLTNLLKRKKDYTNKMKGITDVSIINIYYDYTVIMVNEINEFYSVLNFINFSIEYLLIY
CIIICDYYRCKKIIKKKNVEKKKNNFLYLPSSLFDLLIKCNFLKVYMSKTYREILKQCLF
YLIKSGKYIPVDFFQGYIIHKTEFLALFLIKKIEEEIFLKKKMKIKDNFEYYKNDGRYDT
KYDEFLASEKRAEHFINANLKDSLVNINIFKLVILLYKADYYRCASTLISFYIDSYYKTL
PTDEKDVNKDNQNGNNRNSRYGHYIDINLNIYNYENMLFGNNNNNEHIDNKIGGIYNNEM
VISNIGIKYNKYFYDLYTSCFLPVDKIVHVNYLKYLFKHDEKKKNKIKRFLITLLEYSND
INFHFFIFNLILYKCKNEFPCSIFDFTISPYLYFYVKLNEMNIKDAYIYYFKELKYQDIV
IFFSRKAFRKWDISPDNITSLKLISKILNFKKNNIINKNERSKDSHNNSVRKIENLDKSK
IDNQYVTKEKQFDIEHDKINKNLGDNFLDPSSHFSVKMASQNKNYEQAMNANKNYEQAMN
ANKNYEQAININKNILLNELARNNYLFENNFIDNNNLTKNPLYNNETKEIFCSIYKYLFR
IISYPSLKNRLEYIDNCMKAKIFFIQKIFYFKNKQNKNEGQNSIPINYINGEIYGSNSEI
KNKNTDYNRSESGRRNGNKKNNNEYFINDQVVKVPGNGKYSSVQDILNINCYLKKEVLKN
YYLVDKTISYDNIYSNSIKLLFANNKCLFKLKDEYISNHNNYYLNLKDIKKYRTSLNYQK
MLFYEIVNLFVFYVYKFCDWNFLKNYFDILINGSKEDVQKVLEHFNNINNEEIDVINKSF
SNMYNYLCRNKYEYVNDIINDYNQKIKNIKFKINISRIIDIIDTFKEYLIVIQTNIYTKE
ELKNNIFIKSNFLFKNFLPSFNLLKLIILCDKKKEKIDNLNNNCFSTVNAMLKRDPKCNS
FYFSNYSFCFERLIDLSLSLAICFEDVHFIINYIGDILKLYDQNFNISLYLLVVLKLHKF
INNLFEIKKIRLLLKKKIDYIKSQKYNEPMRLIYFLNCIPLIYLDPQMNVILINESYEYK
GNQDKIIFSKLSPFSLISKMVNNQLRSVYSYHDYTDNYNDIEEEELGGAKSESNNGKGEN
DSGGENGSEPNYVDTLKKKIKSGDTTSIGKECRKALYYLYNVNYTFNEGNDNLGKKGNYP
EAIVLSHHNYCFYITWISNLLLNHKVDYKSLINVYLKIHNNLKHKKASNLEEHEISIIIY
YLFTMWINGDKNNSSFFFYNEDPSYNEKNNIGYFLKDRYGKLEYVNNYSLITLLKELLSR
AEFYFEYTSDAASRNYDISCIILDSSIYDHDNFKKSSVDILAKFFDEIYLTFNDVLTKIP
FLNHIIEFQNIHEFLKKFKIYLEEITYKGNFFNLNNYCYILCIFLNILILSKFSVAKLQY
YRDHSKINYIDTDEYENKNKRKRDSYMKPDVGADTCVIFSAEEGDPHNCWCPRGYIMCSE
EDVTDLQTKLEKIKDKNTKSKLTPSWVKILCDNSKEYGFKNMSVVIDYELAVICKDMSNK
ENPDFEIIGASGYIPNEIVIKETKADPTYVPRKCTVNNFYLCKKVENDNVNCQYSHWSNW
TPCIDKKQKRMKKIVRSNQNNTNFCLWNNKKVPRSIIEQTRSCE
>Py17XNL_0305437.1-p1
MDGWINVPQKHKTLNKKKIWIKNEAKEGLNKDELDDKNISDINDINDISEIYEKQKKKTY
DKNKYVEHVHNGVKKIMNSLEKSVFFENFKKKFKEIKKENIIIQSAICLGLGSLTDINLN
NKNACMYQLAFILLVSKNYNIKHIYIYDPKISNTDLNVYKILNVQVLSSYTSISKQLAEN
EKEITVCNLKENENVLLFMPHCDISLYGEVLYNIFIYEKLSYPNMNFLLIPEKTIYIGNS
FDYYKDHIYQHKPFGIPSFAIELLQKNEQSENIKWDITHLNKVKKNFKYSHFIFYILNFL
NEIKFPICSEQVHAFNDLSIITFQKLPDQFIFWLNIYNSLLAHTTGKKK
>Py17XNL_0305438.1-p1
MAGFELDVRTPFLSPKCKSEENIIEPIFTCSINNIDAHQYIQNKNEHYHILDIEKKTNLN
KNDVNIFLSKNQVCKIIFLFFHIPSKNIRNKFLNITKTNIKNIFFEILSFEMQLLESAYL
NLTSVAVFIQINNMMGLVYNVSHSYGIFLAKLMGIYISRKKRIQENSPKNNKNLSDFIDT
NIESIFLDKIQLAISFILLLLFLYISLAIIYIYHEQIITFFYTNIEIRNYLIKNFFIITI
QFLLEVLAAFLNNIIKGMGLQDKISFFTFINFMLLMQPLGHRNFVWLFVGCVCGYIYGKI
EYNNKKKGKGIYGDLICVDEYIINKKNIMNFEKNYNKLNIYAFKNRGYEHTKLFKAINWE
NSPLSYLQLRLWRDKQSYDNYLKNKQINELLDNVKKECNSYTSSIYETIVDDSIVRIIQ
>Py17XNL_0305439.1-p1
MGKDYYSILGVSRDCTTNDLKKAYRKMAMMWHPDKHKDVKSKKEAEEKFKNIAEAYDVLS
DEEKRKIYDTYGEEGLKGSIPTGANTYVYSGVDPSELFSRIFGSDGHFSFSSAFDDDFSP
FSTFVNMTSRKPRPSANTSANHNNYNANNYNANNYNANNYNAKPATYEVPLPLSLEELYK
GCKKKLKITRKRFMGTKSYEDDNFVTIDVKAGWKDGTKITFYGEGDQISPMSQPGDLVFK
VQTKPHDRFTRDSNNLIYKCPVPLDKALTGFQFVVKSLDNRDINVRIDEIVYPKFRKIVA
NEGMPSSKTPNMKGDLIVEFDIIFPKNLTSEKKRIIREALANTF
>Py17XNL_0305440.1-p1
MAVPKKRRSLHKCRKRRNTIFFDKLVGNWLKRREWFFRSEYQRTILPVEQEPSRFKFPGF
WPNKFVYQISSNIKKILK
>Py17XNL_0305441.1-p1
MCDKDGELYALKKYEKMFLEKKREFQKKTKDNKIVIKTKYDDLKNELKIITDIKNEYCLS
CKEIITNNDEIYIVNKYMENESILKYDQCFFIFHPNESYFIPIPVIKCIVTNILKSLLYV
HTKKNICHRDVKPSNILLDKNGIIKLNDFGDSEYMINKKIKGTRGTYKFMPPEFFVNTKC
YYGEKVDIWSLGICIYALFYRVLPFSNKSGLINLFQEIANEEIKYHIDRNYFLSKVRKDA
TKKISHDSLSNEDINFLKIFLKKKPTERCTIKEALVSLSTKIQNNH
>Py17XNL_0305442.1-p1
MKTNINSLLKSEEEKEQGNILFKQGDYELSIFHYTRSINYVPTSSILYTNRSLAYYKIGA
YEKSLNDAIKAKELDPNNLKSYYRICEAYKALEDFENFEKYTKIYNNKKNSIQNEKNNEN
EKNNDKETNLDKFHSEYIKNKINDKNYEHQKVIRNIKKSSELINLCQKDEKENFLFFNTP
QIENKKTNISFEKKEYKQNFLIEEIYDFKSPEKEIKNKNNDISINNNSKKKTSKLSYIDI
YNDIIYFTTKFTDLFLDNTLLSVYIQKENIKTKNNFREHDLKKLKEKADMLFSQKKYLPS
IDIYNDVLQSLESEKGIYYCTVLNNRSVCFVEMKKTRSALCDICKTLNILFSFFEQHKER
IKNGEKNGEKNGEKNDEKNDEKNDEKLFYQIDIDIYNDINGIYYQAHKILIKLLFRYIKF
SHFYSSKFKLPSIDQVSIFINMKGMEYLDRKEVEKLKDTVYSKL
>Py17XNL_0305443.1-p1
MQYSSMSNFQFIKKDIFCFIKCNYICIVNLLSSEKKYLGVVSNDNVDINRKYEIKEIKFS
ENEKEPTDEPKDVCTNDDNKNNEITIKIQDCDKKIDNLYNIYKFICDENTNSLIIVLKKN
SEHLLYNLIFNENDNLESFKINLIKKFESVIKCIEVSQEHIFVLVKKKKKKNTDDKMGRK
IGRKIGRKIDDEMGTKIGRQIYDEMGTKIGRQIYDEMGTKIGRKIDDEMGTKIGRKIDDE
MGTKIGRKIDDEMGTKIDDEMGRQIYDKRSCQLEDFSQTFFKYSLQIFETENKNSEQKKV
IKKISITSNSLKLKQLMICPYDNSKIVILSKRGIIFVDSRSSKIKLKGPDVKSHDVKNYD
VKKHDVKKHDVKDGDYYKELTFNSNIVASTWLDFYIFVISLSNNQFLFFNFQNNTRYFLF
IKSLNNYSPITYLLYKNESLFISFATKEIICFKVNYSLLNLASFKRTNSIEGNYLNVNYL
FKKKNKKKNKVKNGKVKKKEKYKNTFNNILKDIEELEQKLNTKSSIILKNMEKQKWGEHD
NIDSDENIYLTLDELEPNESNDNNNNDNNNNDNNNDNNNDNNMWRGGEKEDEREDKKKDE
KKKFFNLKKKKKKMFFNLSYRNNKVIDILKCVSMINLQKDLGNKIYSFFIHFNYLFIMLD
NGIVYYNKNYDEQNGGLTNISNFYYLTNICLHKITNIKINNDGNIFSLDKAHVLKYHSLN
KSNLNIFLTNKKIIFFDIFSIIQKYNCLFISLIDGSFYFINIDTKKILLYDKVENIFKKK
NDWNQTCLFRKNIDWAYFNKINDHVLNGYLKVKNIFYFFYLIYSESHEKFFIYIIHKLNI
YKILMNKIIKKKNIQKRKIKHTHNFTILNSSVFKTGESDYICFAIFEKSDNKFYIAFVRL
VGERDIFEKKTKKKMNKNKEIKYYNNTIIYFLDIKNINVLFSKVIGNYLVIVDTFLNITF
YLLTNSYFQNGSTHNAPSLLGRDKKEINKNKNKRNTEDLTTHYKSYQDKVENFFLTRISK
KKVKNNNIENVETEKIDQNDEYDKSTEIRKKLIDVVQINLGKECFRIKIQENLKIKFINE
QMNQKEKGICSIYMITDTNILINFDFNCMLDTLEKIKNINVKTYPYLPDLDFFYSYNGQH
GICNFILNGGKYFHLERDGKKGDDKEDGKKGDDKEDGKKGDDKEDGKKGDDKEDGSEHTS
ILETNRNVNLQLYKKIVHEKKNNFYANLNVVFFKICHTGLCDRKEKRKKQKKFINIIDVK
NERKYKQIDLFFDYETIIFPFINENNYNINLYKCLKYCKDKEYLDNLNKQEKEMKNRINE
LRDELKNLIKENKKNYNDMKLNREAFFFDKKYINEIEIVKSEYEQIKNYFEIEKKKKENI
VNKLKKKCNVFNKINFIYGFRKGLFVTNLYKTNETIETEKINVSPNNNNNNYAIGIYSKF
INKIKTLRFLQIKEMYYMQNVEKNNNLYCLKNPKNYIDEYLENLSSLFFVHYYSYKNINL
NFLYSNLFNSTYKDNESQALNWNYLLYYPYELFTNSRKRIQCFILYILIEQEKIKFDNKF
AILKKEKKSYFDEIKLLTNKLKQSIEEIKIYLEHSYSDKINLKLFQQDIFEIIKTCYPDT
VNNNFDPKNILKDYLNKIKFQNNKKNLNCQYIFDNKNDTNIKLKEATSDTFENRKKNDVS
LIEDESEHVQKISKITKNNEQEQSEQIEYYNKQKEDIRNKLIDIKHYIYQINSQCDEFNG
KLHLLKKQKANTHKQIMLHEFDCISIYSLLKNEYTKMGILKKFENKQNKIQNNLKGLSNL
ITTLKGEEICDKILNQKKGDLIMKYNKSLKLNESIIERKRNFEKKYLHESANFDVLMEQK
YENIIGFEYDSKKNIFLKKKVIQKHILDTNQLIQKITELQKNIKNIKEEIYKNKIKNDYF
NFLIMDIDEEVNDVKYLKENCEFLFCDINNVISSLETKKRNKEAMFQLSEQKLRDKINNL
NSKISSIKYENTVLGENIKSLIDEINEIKESRGDNNKILFDDKLIQCLENDEKKNGNEKN
ITDVILRGPCDAFLKNLHTNYIDNTTKNIAKKNNKKGIRINEIYEKNILLKKFYK
>Py17XNL_0305444.1-p1
MSFLSNPSTNHMITNLTKRTNEFQAKIDAILNKISTESLPFQKKSFVCCVNCFDTYNTDF
ESIGKCVNNCQKGTEHFVQVVQNEMQNLQNNLQSCQQSCFYKYSPNYAKSNANIDGPTIE
KEMEGCVVKCFDKHEPMLPEISNRLHKTLKEEMK
>Py17XNL_0305445.1-p1
MKYFLREKIHDVFEKYDCENVLNDKQMKECSEKEKRSEKCNNSELLCYNNYGNKENNLLY
RVKNKLYTSDVNKKNVIIKEHVNGGNEHINGGNENIKSDKENINSDKENINSYKENINRG
NENKLILFSENKKYLFIENYTSVIYENCEDKINIILSNEYIPNGNIEIQIKGNDTFIVPC
KINKNIISCYLPQLSRGIYNIYIYINKEIIFIKLLRPGISLSENSKFLILHVIEIVDFSY
CENRHEKKENQKKLSNLNKSYDITSNNNTFTNKELLKIYNNLYKKYYTNINDKIKTDRIA
IGQNYKLKITNDNKFYEFLNSYKNEFINNSFRTKINNNNNNNIDMNNINIVSQLNLENCT
TQNRIPILYKRLLYDTCIYENKIIIMQFHSKIFEYDPFNMLSAHIFTKDELKDGYTIFAL
NLVPTLEIENRTTDNGNINNNRDGNLKNKEYLDKNNYPIKIMNMSEKYIKKKKKKNYVSS
LMVFRSDEANCADIRLWEYIKTIDCAKNNICNNFYIDKNNYKNDIQCPVPDELINNKNIF
RKYSQGLKISEQVSIFFENWNENLLPVQKFVQSPKYNLPYLKTQDLSNFLKNKKEDILLI
SDFCETKDQAKQEQKSGIANLEQKKEPPHNTTLLDGDKTDNAACLLNNFISFVFVLNGKI
YHSVVPINKVLLLFIINYWMHFVNTNKRR
>Py17XNL_0305446.1-p1
MNFDKKRKDDLQKERNIINLSKIYHRKLETLLIYINIPKKKKDYISYDDFFDSIKDVSSY
INTITKPGHVGDAENAENAVNSGSDEHAGSAGNDGSAKINADKNIFIKNLLIFLNNLISL
YLSKSDLIDVCINRREYNKCGFYACDNVFLNNLNKSKYKIDTKNKHIYLREYYDIFCSAN
CMNYNLYLIKEIVNNHKNNKENINLKKKCQLIHIMLLTFFPFFKLYDINFLFNNLDKFKI
LNNKISFLNDTPQSYNQTSQPPNEFIEMATSAEDPKADKNDKVCKNEKNDKVEKNEKADK
IGNVDKNEKNEKADKNEKADKVEKNDKAGGGVKKKKKSVSFSEDVKLFKYFKDDCVSEYS
IDKGCICKDKIDDHGISLNEIESEIPKAVGKNEAVEKNEAVEIGSSKEMGEKEAAEIFEG
NEKREDLENSEKIDSTNACLREEEMNKIYEQVRNSMIFNKKYSFENIWKQTTLDGTKMIG
FDYTKEDIINSASQKMNEINLKLNKEKQEKKVVLLDSSTKKQTTLTSNNIAKENIDDKKL
NREMSDSNIVQNKSNSENSISEKGNINQVSILKKNNVDKNGVDKNGVDKNGVDIDVDKNG
VDIDVDKNGVDIDVDDPCEISELSEPDEIEISEIENILMERKEQIKEEYFEKLKNPISAY
FDDPCTISEEQESEISNKNNFESKIEGENKLLYELEDDVETIESEISDDDNNILETKIKN
DNKNIENSFVTNKYIHSSKKGDIYENMSLYIVLWDIFTSNISKYTVYFFEKNEFIIPKSI
NDEEKERKKEFINNISKYIPIYVNFLSSIIINVCRTFLFHKPLLPFKKAIYKSIICVIVV
TIKKYKTELIPKCEHNNIKLAEDYLIQENQIEGDELNDLSMLFFQNNFY
>Py17XNL_0305447.1-p1
MFANKLGVNALLKDGYRVVKNNEDAILKNIEACKEISSILQTSFGPKCMNKLIVNHINKK
IVSSDCITILNDLEINHPVVNILKKLSETMNYEYGDNTNYVFTIATEMLEKASYLIHDGF
NVNDIINGFKLGYNEIDKILTESTSFKIENFYDEKEIFKIIKSPMGTKKLSNNYDFLISL
LAKCLSTLMPEKIETFDVDNIRITKLNGGNLIDSQFLMGMVISKEPNGIVKKKENAQVMI
LNCGLEAATTETKGTVLLRNANELLNFTKTEEDQMKKIIENIKNAGIDVIIVNGAISDIA
QHFCDANNIMTLKITSKFETIRICKLLNVHSLVKLRTPEPEEIGKVSSIYVTEIASKKVT
IINSKNKKLGTILLRGATNNLLDETERCIHDGINAIKNAIKSNSFVYGGGCTEIQLYYKI
KQLSQELTGIENYSVKMFAESFLSIPRILATNSGYNNTDVVNRLISEHTKGNIEACVDIN
RNEEFIISAKKNNIYDNLKCKKYAIDLAFEALQTILKIDQIILAKPAGGPKPRDKNPDFD
EDF
>Py17XNL_0305448.1-p1
MALKSINISGNFDWCPFEEYKNYLICFNSHNLLYSNNGSLNNYTYLLDINLNNDIRSLDI
VHKLNFEEALNRENNKSSKTSSNEYVTSFEWINCNNFVESQNENELNKGIIVGGLTNGNV
ILLNAQNLFDTSNGINYENFILSQTNIHESSINCLECNKHKNNLIATGGNDGQLFIIDIE
NIFSPTSYDPYLDKNNLQKITCLNWNKKVSHILATSSNNGNTIIWDLKIKKSAVSFRDPH
SRTKTSSLCWLENQPTQILISYDDDKNPCLQLWDLRNSNYPIKEIIGHSKGINNICFSNI
DSNLLLSSGKDVTKCWYLNSNNFDIYNEVNNSGNNIYSKWSPFIPDIFASYTSMDTIQIN
SINNGNKMTNKYIPTFYKKDTSICFGFGGKICLFDNIKSDNSSNLSASENVSNKNVNQMN
QNNVDEGNIQINKNKGLQNESGNNNNPYLIKCHIYPTEVDLIEEADKFEKYIACGKYQEF
CENKIAKCDDYHEKLTWKILQLLCTSQKEEIVKHIGYDMNEIHQKIVENVGEESGFIFKK
YKCETNENMNISGNITSNNLEINSDVNNKHDNTRMSNLNNGENISGYSNYGNNMHGEFVT
SQMQENEQSFNESYDLDPEKFFRELGEKNEIEKNQENEISKEDQNGKEKLKDSLNNVDSN
TKDIINTIKCQNFENVLGEINEDSKPNSNKTNSNNWNNGIESIIKECLLVGNIEAAVELC
LYQNRMADALLLSSFGGENLWHKTKNIYIKKQNDSFLRNINYVLDDNLECLVKTIDLSSW
DEALSILCTYAINNPNFNNLCEILAKRLQNEKFDVRSASICYLCASNFPETVEIWDSMPS
SKSTLLNALQDIVEKITVLKMVIKYNKYNSTMNQKINQYAELLANSGRLKAAMTFLSFIE
DDKSIGNLTLRDRIFNSAAHIMPSHIKPPPSPFQYFDIKPFGLSQKYNNNNNNVNASIQG
IYNKSQIHPNKSLTSIVPPLPMSEMHKQHGPSTPMAPFSHNSPTKFNTQMIGGSSGVSRL
PPQKDFMGSTDSTSNRGYSTSNFNNNVKYPSTGMGSLYIPPPNIPSHSTTPINASPSPYN
SVQNLAHLPSHPNLKLEHENKLGQVSNMFESQSYTNVNKAMQNSMGPPPLAVTPPSNQIQ
GVSRSSFSVSQNNIPPPFPQRNRHASVSTPMGNPIQPNVPFNQEPQLNKREPIDSQIYNP
VSPPPQQTQVPTQMQNTFTPQQSYSQNKIGFAPPSGIKTTSPVAGAMSITPGMPVPWPIP
TTTQQLGSTTQSTANENKKIQTVTKEQNGVLMNRTNIENVKKIISNLLNMYTSQEPVKKK
ADDISIKVHELFDKIDSGAFSEQINTILINFTNSINENDFKTANKNLMEISRNLWDGNNK
AWIMGLKCIVPKC
>Py17XNL_0305448.2-p2
MALKSINISGNFDWCPFEEYKNYLICFNSHNLLYSNNGSLNNYTYLLDINLNNDIRSLDI
VHKLNFEEALNRENNKSSKTSSNEYVTSFEWINCNNFVESQNENELNKGIIVGGLTNGNV
ILLNAQNLFDTSNGINYENFILSQTNIHESSINCLECNKHKNNLIATGGNDGQLFIIDIE
NIFSPTSYDPYLDKNNLQKITCLNWNKKVSHILATSSNNGNTIIWDLKIKKSAVSFRDPH
SRTKTSSLCWLENQPTQILISYDDDKNPCLQLWDLRNSNYPIKEIIGHSKGINNICFSNI
DSNLLLSSGKDVTKCWYLNSNNFDIYNEVNNSGNNIYSKWSPFIPDIFASYTSMDTIQIN
SINNGNKMTNKYIPTFYKKDTSICFGFGGKICLFDNIKSDNSSNLSASENVSNKNVNQMN
QNNVDEGNIQINKNKGLQNESGNNNNPYLIKCHIYPTEVDLIEEADKFEKYIACGKYQEF
CENKIAKCDDYHEKLTWKILQLLCTSQKEEIVKHIGYDMNEIHQKIVENVGEESGFIFKK
YKCETNENMNISGNITSNNLEINSDVNNKHDNTRMSNLNNGENISGYSNYGNNMHGEFVT
SQMQENEQSFNESYDLDPEKFFRELGEKNEIEKNQENEISKEDQNGKEKLKDSLNNVDSN
TKDIINTIKCQNFENVLGEINEDSKPNSNKTNSNNWNNGIESIIKECLLVGNIEAAVELC
LYQNRMADALLLSSFGGENLWHKTKNIYIKKQNDSFLRNINYVLDDNLECLVKTIDLSSW
DEALSILCTYAINNPNFNNLCEILAKRLQNEKFDVRSASICYLCASNFPETVEIWDSMPS
SKSTLLNALQDIVEKITVLKMVIKYNKYNSTMNQKINQYAELLANSGRLKAAMTFLSFIE
DDKSIGNLTLRDRIFNSAAHIMPSHIKPPPSPFQYFDIKPFGLSQKYNNNNNNVNASIQG
IYNKSQIHPNKSLTSIVPPLPMSEMHKQHGPSTPMAPFSHNSPTKFNTQMIGGSSGVSRL
PPQKDFMGSTDSTSNRGYSTSNFNNNVKYPSTGMGSLYIPPPNIPSHSTTPINASPSPYN
SVQNLAHLPSHPNLKLEHENKLGQVSNMFESQSYTNVNKAMQNSMGPPPLAVTPPSNQIQ
GVSRSSFSVSQNNIPPPFPQRNRHASVSTPMGNPIQPNVPFNQEPQLNKREPIDSQIYNP
VSPPPQQTQVPTQMQNTFTPQQSYSQNKIGFAPPSVGIKTTSPVAGAMSITPGMPVPWPI
PTTTQQLGSTTQSTANENKKIQTVTKEQNGVLMNRTNIENVKKIISNLLNMYTSQEPVKK
KADDISIKVHELFDKIDSGAFSEQINTILINFTNSINENDFKTANKNLMEISRNLWDGNN
KAWIMGLKCIVPKC
>Py17XNL_0305449.1-p1
MIKKSLSKLAGYPKASFHEQNINPFSNVQWKSSPFLKKNMPKVDIFAEDHISKTAISVFD
REKGNWFVIDAYNKSVGSLSVCISKLLQGKYRVDYNSNRVNSSSVIVVNAIHLKFYGHTW
DTKIYKFPRKSNSKGHKILTCKTVFARNPSMILNLAVKRMLPNNRLRQIYYRKLFVYPGA
LHPHWGIPQVIVPKKKSDKDSDQINLKSFTIV
>Py17XNL_0305450.1-p1
MMKNKNKNKKVSFYEPSINKNAEENEKHEFSETLFENEDDNDINFYSNDISDEDMSYMLK
KFNPLDFGIKDKLTESEKKIIIREIFGRTCPNNSSERKENDKNDKNDKNDKNEEKNVKVK
KVRNNIIVKDFSADDNVQNDTNHDKIDGDCYFPNDGYDYEQHLKPISNNFVEIKTKSENK
SFEIKPTDEEEKELFKTFEADNYEELNDNFVYEAQNVETIEKLHIDSKLIWGNPESFLFI
SNNNLSSTQIGDENEDEDEEVISDFENDNYDISGKSIESTNTIVHDNNSTKYFQLDNDKE
LLCENTKNSKTITFDEKVNSSTKNKIKPEKNDDSIKLSDLINLELKKVDSTKNGITNGIA
NDNANEIKRIMKKNKKIKNKNKNKQNIENIVININDQDKEKILKIVDIQNDEIVVNSDSS
SSYSSDDDSLSYDCQTILTTKTNTTNHPSKLIIPKDIKFTQIINKKMLNTNFETKEKPND
TVNKLERYLVLDQIKTKRDKNETPEEKRERKKSVKEAQRLNRKLKKENSLIMKNEKKLMN
KNVNPFDIRDNVKYIKL
>Py17XNL_0305451.1-p1
MNNTSLVYASEDINKNGMNNKYLWELIYNRAKGIKNSFSINEIVVLFHAYCNSLSYDINC
IQIINFFWDLLNNKMDNLNYSSLLALYSCAEKTKNSQKIKEISNILLKYMLNHSSEMKLT
EKGLNIILKICIHNSSDNKTVIDISNHIQNVDLKDVKTVMLCLHFFLIFNSFGEPFVNLL
KKIQYLLIFKKINPYIVLKYLYLLTNINNHPIAIKEVKNTISIIYLLHQANNNS
>Py17XNL_0305452.1-p1
MDHYEVSNHFKIITSYFEENKALFISGNTSKLSKKNQVINNPNENNGYNQKINKLEKLKR
DNDGYYCDGRINKDDNKTFLKSFYENDSNIIIPISSYPPNQKLCNNQKKKEKTNLISCYK
YNNLLNKQNELQNSNEINLNNLSYTRKNPIKNNYNENLSDESINENFIQLFENNRLVLNN
ELRNISSNGYKYVDKLGSENVPPQNKIYVDEKGKTNNIYSNNNNISLNQTKNAFSKCFLN
DGFTYNDNFNNISNEDISKKFNNQKICINKNGIKNTKMLNSYFEQSDNKNGHKTNSRNTS
AKGFRDSLARKDSTLIVNSDATKKVTLCSSMCNVNQLKKMINTSEDNDDSFFYKNIKYLP
GKLEGGEEKKNKNIDENNKYHDKMNRDKSNISKDKINDDYELVDIYDPCFSKWKRVKYRG
EKGKIYRNGNHYKIFNLLNNLKETSIFYYKNKNRHRYDSSCGKRDNNIYFDNYEISNDTN
MDLSNVCNKRDDNKLNISLQESKTCLFRETKEKENKVKNTLLMTILSNDNAYFSSIKKCN
SLNQDVLIKKNNNFNLNGHSKSMVVISMNKYDICENKKILTNNILWKNKDFQNKQFELEN
INNEKMKNETDLNNKNTKRDTSQKRGRSDDERRSSSCEGSKNDGTEKGDNNNMDTGDKNG
DENDNDNNENNGENNGKNNENENYSSSKSSSNCSSSSNGSSTIAPEKEGKTDIDVYYEPE
VKIHNSIKGSIENNCFANMRKCLNIKRCEIIFDVNKKKSCLSFLSKRGHENRKYKLNFKH
NIKKKKIRKNIYYKIMNTKKEKVECLGLKKDSENISRRKLNRNKSSSYIEFFTKNNNSIN
YIDINKNGVNTYLFREQIQNNDTSFQSFEKIDKVKEYNNTTFREIKTESKMNLVNSEKNN
DILGNNTITVDLRGPFSGTSFRRYKCCENDHKMRKEVDCNNNIWNNGFEKNVKTSNYYYK
NNTVCEHKAKTYESLVTEKDPVGSNKDTSKKCYLLSYNNLTNSCVKERGMEMEVIRKKNN
KNNKNNNYDTIDTYYHKYVGKGEIFEAKKTIKYKKKEKRKDMKKDSTKKKKKEMERIGRK
KKWINKMNENEDNSGYLTKLSCSINENEDNSGYLTKPSCPINENGIVFNNRYYIIGLIYY
GDNSQVYKCINIKDKKTYAMKVVLKERENYNVMVKNELNIDKFMKKYMFLKKNPHKNIIP
IYDIFSDNNYNFIIMEFCKGSTLLDYFMSLVPGSLHIYEIKKIMKNIFLALDFLHSRGLI
HRDIKLENIMFTKKKMRNFNYKQCDNFDLDNYTDPFFLFEDKGKTSNRGIVQNSVLKKCE
SKIDLNKKQQDNDLFLLKEENDAIHKVDVNDMDNCWSSNGDIEYEIDSDTSSSDNIEWSN
SWCDDYYQDESSYSCELIGEYNFENSNSNISEIRKTSQSSDAYNCDDSSNIENNSLDKIM
DNNLVNILDNSYNFKLGKKYKNSLTTIQMINKNDFQKKDITIKKNSSLTSIKSKRSEGKY
LISSEKGKYRDTENKNSCIKNNNDDKKNGFKKKREYYPCNLYDNLCLIDMDMMEDISNNN
QNKNKRQNIICGTASYMSPESFDGILSASNDIWACGVILYALMDGRFPYEIYNTMPNYLK
KKILRYTKPNFDPFIWQESPDLLDLCLRLLDPNPLTRIQNAREALIHCCFSDIV
>Py17XNL_0305453.1-p1
MNYSSKFNNINDFRVSEENIIETFTKNGNNIFLNKSRYTELSTGEEKAADVKCSDCDIFS
SMDNKTKNFYLGGNDVLHEESFVKKLLQKIQILENEKKCLLKFLENKKNIELDYKKALET
QTVFINSENKKTQFYENEWLEMKSIGYAYLNSGKEPLRQTLKQFYKDPNIYEKLGNLNAM
QEMVIGNLIEDHKKLIEERKAASKKYYEAVNANFQLYQQNEMLKVQNFNFIEKNKDLINE
ELEKKLTSLNSSLIDVQKENIYLKELVDQYSKLIKNIENCSEISVITEELDKFKSSLLI
>Py17XNL_0305454.1-p1
MGVLLIFSVIIPVLKFIMVSDNFYSFFKLYNLSLNINENDKDDAKLIYYINIINENEEFA
LKKFSILSSISRFQFVDVFISLFIVSSLNLYLLEAKILIGAYHFLNYCILSTISSYLLLT
FIKIKINIFKDGNIRIFSSRDENIANGKNTDTIIYNDNKELNNIYNNNNTKENHKWNKKN
KKKKKNSKENFDGLNSENINNESENEDKIGNINNKYKIDGNENKSLEEDTSAGKTTGDEH
MTSNKENECEEIDSIDCENIAEKNSYENNILCYNKLQSLNSVSYLYKIMKNNDAYIYLKK
KKFNLLLKTSFQKTRYNTIKIAHAFVLLFLLCLSIYFITIVETDMLGIYIYLNFFNFNIE
SVMIDYIDMLNILELKVNRNYVFPFFFMFPFIFPLIIAISFILSVFFMNLYYVNFSIWYK
KITELNDELVFDSEVPNNQKITISERHNYLCIKKEIEKNDKLSNTSDELSSHNNSTITSS
KSEDINTEFVYNGLLNFYFLMSSFFASLCSILLHISLGEIISIAILIFYQIVKHTYNLNI
LVLYKTDKIHFSKFILFISFGLICFSINMYVAQWEKLIKKLQKIRKQIFLFESNRCSEIV
DLNIQKNKNWNIPIYTYFFKFLIKQNQNIFKKKNKINISQDINNNNNHIIRTQTSTTYDC
DANQNYQNCQNYQNYQNCQNYQNCQNYQNCQNYQNCQNYQNCQNYQNCQNYQNCQTYQNY
QNTQSSNDEEALNYLNSSSISNIKNKKNNNKKNKNPIEDTNGMLNKYNNQNKGDNDYLIN
SGMRKEQCGPVSFLFSEVKKRSTKLGKTHRIIIGQNYEQIKDGEDDNINDKNEHAQIEEG
HNSLEKSNSQNIPYIKNLIPIKSILLIQLEKLKAKKKKDRGGGFGNKFGEKSEPINIANL
FYYFHIILFILITISILMGFFKNEQVLRFNMNSVNKRLNDYFTSPNFYAFIPTSIGKCRT
QKYLAKEPCYEVGRIYHEEKTFYHATLLFLQGISSVNIDNIYFYYDKGKYFLTFNGYFKH
IIGPLFLKLCIGSNFCPISTYAYLIGNKPTFSITIEAKCDDNSAPNYISNLVVSDLKITK
IEVIKHSDIIENVDIQLDDIQEKVQEKVNSMLAEHLEIIIWKNKKYDLESFINYLISRNS
LFGFSCEPYNY
>Py17XNL_0305455.1-p1
MYYYFFVLFAISVNGLLRNKDTSDANIFASSNDGIIGDDNSMNTFGMSENGSLYLNEEPS
ESFLENCNINSCVDIGQPNGNKINTQEDGSKINTQEDGSKINIQEDGNKINTQEDGNKIN
IQEGGNKINIQENGNNNSNADLKKKTEDIIDVVHTQREPLQTAEKEEIKNDVKLKENSTN
LKKNKDADEMDDDMDDENLDTSVEDEYNDNEDEDDDFESDDDKEDDEKENQKQNQKEKEK
HSEEQSEQNEEQNEEQNEEQNEEQNEEQNEEQNEKLYKQIIIDNDKETEISGNKNTKENI
LGANPENKMEMSDEGSNPQLPKFRIHTEKNNIKIKNERNKIGNKYNIEFNNKNANQMGNT
ENRKMGNRINNRLDISNNKKISYEMQNIQNDNQHAGKFEDGKNLGGKKLGDKKLGDKKLG
GKKLGGKNGGVITSHVDKKNIENDVAEIDQENDEEDEKDEEDVEKDEDVEKDEDVEKDED
VENEENEENVENEENVENEENEENVENKKMHGKNKTSFSNEIENINEPTKDEKNTNVSQK
TILKEDNKCNNEENGNCSKTISEKIENTILQTNNINQNLREIKERKGNTKPSLNISENYD
PKPEQDYESNMFTIDKRMHNKLKNIDVILRGLNDKLNHHKDLKNLELKLKFETMGRIKKY
KIYNEVIQKAIETLTQRLVKINDDLNKLKEASSISLQKYINETGYGLGLLNFQKNEKK
>Py17XNL_0305456.1-p1
MNIHTLFGVIIYTLMASKYSCHERDESNVSYAKVHTLSSTENESDVYKATDRPDPGYNHI
LDLIKETGEKNHNMTAVIENAHGKRNESYTYRTLLNKINGFSSILNSHDGGVPEKIYDEK
ENDGKFKLLGIYGNNSMNWLVADMAAMNSGVTTLVMHSRFSIDEVIDILNESKLEWLCLD
LKHAQVIVDRIQDLPHLKKLIILDHVPIDDPKKSKELDKTSNSEKKSLKGSQKLNEPSTS
NSEEMEYKELIEKDKQNLYDTYMTVSQAGKERNIEIQSMDYMIKKYGKNITDENHQNKSP
NFISTIIYTSGTSGKPKGVMLSNKNIHNAVTATDNSNIHDFFSTKVHLSYLPLSHVFERI
VMYFCMSRGVSVNIFSNNIKYFSKDLMGSEASIIVGVPKIFNKLYTDIQTEISKLPATKR
YLLKKALEIRRSNKHSKLDHMVEAVTGISKQIRNKINPALRALVNGGGKLSEDVERELSL
LLDVDIYQGFGMTETAGPIFMQQPNDKNINTVGGPSIQPIEYKVTTWETYDAGSKPPKGE
LLIKSDQLFRGYFLKDNLTKDSYTSDDYYKTGDVVQINQNGSITFLDRSKGLLKLSQGEY
IETETLNNLYTMIPYINYCIAYADDTMDGPLAILSINKELLGDHLNKAGILKKLNITKEE
FMEKVSDEDLNKKEYLDYVKKDMLETYNKTNLSRHNLINDVYITTGVWDTSNYLTPTYKV
KRFKLIKDYDFFLQKVKSKYLEKLKGQPAPAKN
>Py17XNL_0305457.1-p1
MGIINSTTVNNIDDDNENYNTRGIQFNFPLISRSNSEQVYDIPTQGPNINVQRTSVVRNY
VNLRRKTLQIINSGNNIYLINFFFDALYDVEISIHFCCKEGFTEKRELFYSPGKYKTITK
VFPKETNQMYISQPEEGINLKLFDINDLKSKPNYEYIIPILIILKGIGTPVPQAQYNYAY
LEEKETKENSKSEKEYRIVLYRQKIQFANKYFEVQEIFGIEKSNTPQPNPVDTSFSGKEC
VICLTEERNTAILPCRHMCLCNTCANIVRMQNTKCPICRQGVKGLLQIAVDNKKG
>Py17XNL_0305458.1-p1
MKKKNLKKLCYLDSKGALYSNGIKRYDQDENTWAKDYIPNYNLVENCNELQNILNKEEET
YESIKREMDTLVKKKDLLNWNICNNTKKLSMKRSEKKLKVETKNKLEAKLKELKNKTKMY
KFEYDTLEAEVNKMEEDLEKKMDLKSEIEAKFNRCLNKKDEYLKDITKERVGAFKERRKR
QIQLRKLLLIIKQENNKNYNIEYLKKYEKNLMDEITSYRNYKTFETNAAMNLIKMHTPND
TKIEY
>Py17XNL_0305459.1-p1
MDEAHQNGESFNLSTNSNINDNKDIAKGNQKKRKNKKNKENRKDRKGRKSDPNILIEQSA
SHKDEIIEKIGNEAKKEAKKEEKKEAKNEEKNEEKDEEKDEEKDEEKDEKNEEINEEKKE
EKDDEKNEQKNEQNEEKKCDEHDEDVATSNQNDFKDNSPNESFEKNEAEQNKYNQAEVKN
QNEGPHKSADMIKRIDSNNNNENVMLNKQNGERSTSNPPCVDVEKENKLTKPELKKETSF
LDKFQKQFTRSDSTNSNLIKIDQKNEEWNEQNKWSFSNLITNVKSIVIKNYIYVAKRCGI
PNQPNKPGPVIAINIENTKDNSNTKIIIQTPCVYEKYTIKGKLVQHKSLYPNTVTSMIYG
NIGGIGKVIILGTQNGYILIYKVERFECILKLNTKKSLKNYFNKNTQRNSMDDWDYQNNI
ANYCNNLNDKYFSDIFNDSLSDIETDEIKNESNHPIDNNNLSYQISGISVKSTFANFIHW
IIAGNMKGHIFIWEVPSGNIIKILMHPIYMFSNMKNVTNPLNSDYYKAFDGNINYKKRKK
KKTYLSKTLKNSNSINIPNSNINMNNTGKIESSKESSSYSFSESSNTDIEEKSQIDENEE
KYSEYSDNQYVTDSEGNNSEYSLNEKIKKTNMIDNKKDIYDKCYVSAILAITHKYELWVG
FGNGYIAVYDLYDFQLLLYTCISKKPIMDLKYSKILEGVLILIGNDYISIWDTKSLKQIK
KIPTSQITKNLSLSSIYILEPPNSWKYKQAILISGCNNGSVCITSIKKKIDGELIFSYIK
TYTKNFEPYVPISYIHIDPNINVAFVGDASGVVFTVPQILNTFKYDNDSK
>Py17XNL_0305460.1-p1
MENPNRDNYKQKNISNQEESIKYNTYIKSNNGEEYNSSDKYINEVLEKDKNKFDMFINFY
EENKTNNMNDINDWILNKCNKNDDNNNKINYSKVIASWFYDRMLKCLTFKNKLNLIFIYH
EIIRNLMLNNKHKEMNEFKKYMNPMIQDVYTCAYYKDQSSISVLLQIVYKWKELNINDNN
ETKTLLDFFHHNENNGYVDNSYNQKTNKYKYTSDYNINNKYRYNNTFVQNNNIPPPPPPT
DPPHSAYLNNESKQFPLNDKYKKKSDSNDISYNHKSNNNRNFFNNSDVDNDSNKNPEDIS
VGFLATLLKFISKKGKKLQIALVPYTPIEISYTYQTPPSTNITQKLNEKINDFYEELKHI
ENDEDIESSDVSDTNEVMNAYDNYKKFISINKKKTGGKEGKGNKKCKNNDKLSTDQNKEY
DYSSDTNTTFSSVELFDNSMIELLNDDNDNLKKNKKNKNVSFSQIAIENAQNWNEENDNT
MGGYNFDFYPMSGMGDNSNIEDVFENYRRNKSNVYHGSIAQKF
>Py17XNL_0305461.1-p1
MDKQALRRRNKLLKKNKERMDILMGISKATEIEKDEEKKLKIEKNENADDNNNQNSNDKK
QENEKLKNSNLNIMNETNTSPVTVSNSDTINDIDLNANHTNGKEDKTDGKEDKTDGNEDK
TDEKKTDFSESTSQTNGQEDSEKNKIKKNENCLTQSNDKKERSNIKEKKNKDIDKTKDNN
SNLDNNDTKENENTTPIKVDRKKKIQFFILIICSMLISLLKRKFYDNKKIVYIDKSFINK
KMIFRFMNSKFFLIFFSFLYNLLFSLVDIRSYLKKKNMTIYDIVENIKNIRNKFKNESEA
LFFLLNNGSTFSIFFVNIIKSYILFMFLTHLFDDIFHSYSVFTSTPIFQKVNTI
>Py17XNL_0305462.1-p1
MHVKIEKPYAPPEFMKSDQNIEDVSDKDDEDQITEEDSWIVIGSFFGSHGLVNQQIESYN
DFIEYRMQEIIDEHPNIEIKPQPQYRPDKDENNNIIYSLKFGQLSLDRPFFDEKNLINKN
LWPQEARLRNLTYSSAIYIDIEQSTYIVDENTKKQILKEKFVYERINLGRIPLMLKSMFC
WTKGLPDNDISDMGECSLDQGGYFIVNGGEKVLVAQERMANNFIYVFKKKHSSKFGWIAE
IRSQMEKSQATSAFSVKMKTKSGSRGSGGSGKSSGGLLVATLPYIRTEISVGILFRALGC
TSDRDILQRIVYDLNDKMMINILKETLEECIDYPTQDICLDYIGKRGPTVGASRDKRILY
AKELLRKEVLPHMGTGPGVESRKSYFIGYMINRLLLAELGRIKEDDRDHFGKKRLDIAGP
LMASSFATYFRKMAKDVKRVLQRQIDNNKPFDVAGAIRSCSQITQGMQYQLATGNWGKDK
DGKVIRTGVAQVLNRLTYSSCLSHLRRLNTPLGREGKMAKPRQLHNTHWGMICPFETPEG
QSVGLVKNLSLMCDISVGTSTNNIYEFLTEWGLESLDEVPPQLMKEKVKLFLNGKWVGCF
NQIDNLIETLYELRRRCDISPEASIVRDVNSKEIKIFTDSGRAMRPLYVVKNVGGKNKLK
LTKEHIKNATKYPDKYNWDYFIQEGIIEYIDCEEEETTMISMFIDDLKTGTGYYNNYTHC
EIHPSLILGVCASIIPFSDHNQSPRNTYQSAMSKQAMGIYVTNFNIRLDTLAHLLYYPQK
PLVCTKATEYLHFKDLPAGINAIVAIMCYTGYNQEDSLIMNQSSIDRGLFRSVFYRTYTS
EEKQQGSLIIESFEKPSIRVVKGLKRGDYTKLEDDGLIAPGIRVLGDDIIIGKVSPSIDD
EEDIIIQRKIPNTSLSTSNNKNIYDTTVGSDNISSNSSVMGNPSYGSTMLDAGSEPNVND
RYTSGSSSVGSDTSSRINSVSGQSHTTLVTGAESDRYGSTTGATIREDVEVPTLTIRTTN
AMKQYKKDCSLSIRSNENGVIDTVMLSSNSRGNKFAKVKVRSVRIPQIGDKFASRHGQKG
TIGITYRMEDMPFTSDGTFPDIIMNPHAVPSRMTIGHLVECLAGKVAAIEGGEGDATPFS
KITVQEISERLHRLGYEKYGNDILYNGHNGKMLTSKIFIGPTFYQRLKHMVEDKIHARSR
GPLTMITRQPTEGRSRDGGLRFGEMERDCMISHGSAKMLKERLFEESDAYRVHVCDICGL
CCVADINKNAYECTICNSKTNISQIYIPYACKLLFQELMTMAIYPKLVLEDM
>Py17XNL_0305463.1-p1
MHKIKDSESDINSDDCNATAQDCIYSFSSPKKQKIDISNSSQNSRTKENENTIPSNTDYT
NSNQLNITELKKKKKNYEYVNDSNDENETDDNNGENETDDNNDEDSEYELENEDDDNSDE
NMNKSEELNDRNENKENEDMDEQNSLHDEELNELIDEEYFKEIIPAIPRDILGTYITCLK
ICGFEREVQLDRMINLLGDLRDPISVIQVLGLPGMGKTKVVKSFIKLLNVPYAYVNCLMA
VYQSGKSAKNAIYHTILRDLSVSLLKEFEEYKKFNNITDYQYDPTKLVPNHVSNTDVFFS
TLHKLLSFTPENEFNLKKRESSKKESGKKERNKKESGKKDGGKKESGKKDGGKKELEDEE
YNIKKNRIKIYSNKNYYKDKLYDRSVVFILDNIRYLVRTHPDLFYALTRIHEYIKGPYND
LTKANKTTRGLCVILINRSPLPDEIFDGLPQPPTVWFDSYTSDMCKNILYRLYSTMCFES
LLTYNDKDLKIYYTNNNNQGNNGKEFVIKKNNVVLENDVIYDIWCRYIDYIINVSYKDYK
SDFHELLFLCSHMWPLFIKPIIDGTLEPIVENMNALQRNIDTHIRVATYNHGSHFTFELT
DSVFLNQTNLKNKIDLSFYSKILLLGAYLASRNSPLTDKRFFNATVKGGAFNLPKKRKTR
NSNESILTLIGQSIPKIFTFIRWLCLTDCLLVCFFDEQLILNSLICQQINSLIQLGFVSY
YTPNNLSCLVRNSLMNGVQWSGFCGSTLLNSANNFAFLNNSVFCETNNSVTYDPLDPYTK
LTIQVPEETIRTISKELKIPIDELIL
>Py17XNL_0305464.1-p1
MINKIKGIFRVLYNYATLLLVYGLIIQASYLCFKYALTFSTKIRIACLISFGFTTFMTLW
CHIKCLLKNPGHLNKSDFPGENINIYDHNISYCKKCNFPKIKRAHHCSVCNKCVKKMDHH
CTWINNCVGLYNQKFFILLNIYTILMCCNSTFIIFYKLIMCIKKRRYFKDESCNFLKLDI
FLIIVVSIFSLIFGIFSFVMLVDQYWGIKTNTSGIEFLKNIKGENQSFSKSIIEVFGKAS
YTWLIPVDAKIKDNLVDDFNENKKKI
>Py17XNL_0305465.1-p1
MIKNLDAEHLDAENLGAENLGAENLGAEHLDAEHLDAENLNDNSTNCNIHISQDDEKDPF
LNRPVQENSQNSQNVQNSQDSQNCENTNEADQFDNITIIGKSKMSKSSHRIETNIDHKFE
KDKELDISKYIYLSEHLRIQKDKQIFMSVELNKYINDNIELIKSLGNYNKSPKNIINHFF
DIGMKIRLLLRRDKIKKQKKKIEKNGKLKKNDKFCNIPNLYEQDSNCSDSSYLLSESSNE
DEQKVVKNIKDCQKIKTEKNDLRDIKNLEKNKNVYFRYIDSIYTKYAMISNMNISYFQNI
QNIINKNSSDKNITDKVETEMNDIRTFFLNQENTKAIEKNQQILRNDVINSMFGFNIISD
TQCIKIPIKYINSEYKKNEEKKNEEKKNEKINDTIHYSESISKNSDNEQHPFLSKLRNLQ
KKNYKMNGKIKNLKQYILLDNWKGFKNHNIYVNMIDREKKENEKLFATLCYDQINYINEK
KEIILKREEKERLKLLRENNMDEYIKLIKNVKNKRIQELLDVTDKFLNDMSHSVLYQKGK
TNIISSDFSKEPINMREKYYDVAHTIKNKIIKQPSILIGGNLMKYQLDGLEWLVSLYNNN
LNGILADEMGLGKTVQTISLFAYLKELKMEENCENNINDEMNNQIGKNIIIVPLSTLPNW
VNEFEKWCPTLKVIIYKGNKNERKNINKNLLENNYDICLTTFDIIIKEKNILGKISWNYI
IIDEGHRIKNDNSKLHSILSLFISKYRILLTGTPLQNNMKELWALLNFLLPKIFSSSTDF
QQWFSFPLSNEQTVYETMTEEEELLIINRLHTILLPFMLRRLKKDVLEFLPKKYEYNIYV
QLSLYQKLLYKQIENKNFKQINSDGTLNNKTFQNTIMQLRKIVNHPFLFTHDYDINDFVI
KSSGKFEVLDRMLPKLIKFKHKILLFCQMTKVMDIISDYFELRKYKYHRLDGSVSLSDRR
DIIDSFNQNKFVKNSDNSSQNKNDSLLLDPASKLDDTMIFILSTRSGSLGLNLQAADTVI
IFDSDFNPHQDIQAMCRCHRIGQKNVVKVFRFITLSSVEELIFQKAKDKLNINDKVIQAG
LFNKIYNDNDRQKKLKNIIKKNQKYDPTLHPTNPIMLNEYMSRSPEELEYFTNFDRDYFG
EELFSQLQSIRQNETQKAQFRYMSEDDEEEKEEMDENGQEMDENGQEMDENGQEMDENGQ
EMDENGQEMDENGQEMDENGQEMDENGQEMDENGQEKGQKNGQKNGQEKGQKNAERVCDA
SGTDFVCDTDVAGEIERILIESKKLVCESELPVHLFCEDIVETNEINFKRTRKVINSNLI
YEEGLTEDQFCKLIDPTPPQICSQNNIESPVEIQDSMENEQSHKLDLLEKQTFDIGRQNC
NDNKEKEKEIMGNKIHEYIDKKILILNKTRDDNISSLENNYLEENERKDELENQDKPSDV
EKEENIIKKRKGEEIYINNFEQNYSQLSGPSDMLDEKENKKRKKNGGQI
>Py17XNL_0305466.1-p1
MENISKKKKKKTCKVTIDTIQKEYDHVHKKKNTDIYIRSSKPINIYQKRIIKLLNTNANQ
ITNIIEGNNKNVNNSGNVPNEQVCIYAVGNNIIRSLYLLQDVVNYYCKFLESINIYKHNT
ITNKTNTLDISTNNNNKTTNSKISKKIKKIDHSNHLDINTNSGTLLMIDNIISNTYIIKD
RFLNDNYDNLISFARLPYNSKYHKYLERTKERRIFKDQKKCKGDIIFIFCELIIVYIIML
MDFQRVIIKWVEKKKSFKIGKKISQRKLYFFKKAAKKDILENLSNINAVKDSTIYVDLFQ
KKKIDIKYENKYNNINYNSKKYEFLNATNNNKYIYNDNCKNHNYILKIIFLNLKNITFLL
GKNDLQIHRILCHKFKEELNSLYYESISKKDKKINNSTLKYITLENIINLFNYYIYIKIY
YYDFLNTLLRYIFYNFEDIKNENNIYIIPYKLHINFLMSCVNLKIQINKILKKNKTKKSF
ISCYGNLFLNSSSYHYLQNCVITKDGSSSLHSLSHQYPRIVKIANYHNENRKTGQCETCV
KYPLHKTAPYGFVDYFIKNNIKKKKYVHFFLIKKAYYKNLNHERYTIRKYKNSMKNCVDL
INKCISICLNVNIEKKQVVDYVKILQKKYMTYETWKNTLSIDKFNQQIFDFLKKDISFFS
MDDLIFIMKYFIKIEKNMHKKKKLKQLANYLSNSYLINNMHIKEERWNGKLNKNCHINNY
NIKQIKDLISILAKCKYRYNENLLANISTYILENIHTISSKDLIQFVINMYIILKNTDSQ
FLYQIMNMYKPPKKLKRANNEINNIFFKIKRTNNQIAYRMLNKSKNSKNCRIKNEQNDDK
YFRVFEKNVKIKKLLLFIKILTDNNIYINESWSEYFIYLIKKKFNIIINENLLGLLFHVL
SHMQSRYIFSDFFFLNNINNKYNIYKNINLKTLPLFYDFPSLLQITFFLSFYMYNKYIFN
VTKVLMFNILDIYIKSFQRKVDAHEGEDKTNVSMAGNGSTTQSVEPNNVEANGVEAKNAE
AKNVEAKNVEENDVGAQSNCANNLEQLAISCDQNFFDKMREPNFYVHDLKIYEKKKNNKY
MKKKEKKKKQALINKINKIDVNQIFTFEELKNYLFLQNHSISQETKITETISDSNNTPLN
KEKDKYVKIINDNKSENYISKENISLIYYHKQMQSVFNDRLKTDQNKSCKNVNLLKYIYV
DKKENENKSESFSNQLNKETTVYSHSYKSHDNDNSDHCENKNNNYFDQLLFSRSIIIIIY
NFIFYFTNHSTISIHPSPLYQKIMLKKFSYNELKMLYEAYTLSSYYINLSINIEQVMNNN
KNASSSKMHKNILSSLREMNLKREVISEFVVHPFKIDICIKN
>Py17XNL_0305467.1-p1
MIPIKYKNQFVFFEFVKIINNINNSNKLLFQKINKRNQQYLLYNVNIPNQKNQNEEKKCV
RYFLRFQKELDYLKNKELPNCCHADNKFDFPKIEKDEKDEKDEKDEKDEKDGNCGNYGKD
EKDENCGGGEDGISDVASRVKIESSNFHKRYNKINKYLENKIWLIYKTFQEWSLKDIYYL
YEKIRNKDLFILFVIKLLDSDNTKKSFKIMNKTNFHVRRKIKREDNLNIIDNLLYPFLIC
SDFYSHKDNIVIYKNIDFFNHVEKICKNLLTYFFEKINKNNSHFKFKELNQIFITSMKLK
RNDPNLFLTNDINKLAKIISFRFFQINQQKEEKKIYVTNVGIKNGKNGFIDLSISMTEIS
KLLYELIIDSKEIVKKNKSNDMLDNVKKNKSTDMLEIAKKNKSNDMLEIAKKNKSNDMLE
IAKKNKSNDMLDSVHNEEYISLIKNILTYTIGELKNQNIVKDIFFAKNMISILYSLTHIS
NKSFHNIFIEIFENSLNFFFSFFFSINKENKNQVFTTSCYDLNRLIKNIPTQFNFYLNNE
NNQDNEYFEEIKKNLDEKIKNITLSNKSNSKSEFSYILTIKDSDYKMSDEFTLEEIVKFI
YSLTFYQKKLYNPTCNLNKKEKIKNIFLKYLIPNIYDMIEREIYKLVSHISRSKEKEKKK
NNININKDNNEKNCNTYITRENLSNSNGNTVSKNLIYHSMKKNESINLYDKNYILKYLSH
LINIYYEHKFIDLQIFFLTIVVISKFKNIDLVVLSNILNICSKSNYLYDTFFVSFYLFNL
FEGKKWNNILKDEIGNNIKIGTVWNKFLKNIKTRVSNEKELNKIYPVNVIKIMNGLIYYK
CLDKKIIETIIKMISQNGVNSTGQVELANGNSSSNGSSSDNSDSSSSGGGNEKEKFNLIC
LSSVLNYMSYTDNIQSYDMKVKLVKIIKEKILKNNIRDNNRLLCSIYISYGRLNIYDKSL
FYNIYKKLNLKKITLLNILSILSYLNKMGIYDGKILRTCFSYTFEQNKNRIILYNTSLMI
HLFFILTSICQLYLYDNIHTVLTHILYIINCVYVNSKNNPHLQNENKKKLKKNEINQVSN
FDNNNLPINYNFYSMLYISLQSFYLFFLSEQFSPNTNFISQINIKYLRIINYLIDQKYDQ
YYSIKPTNSDIQKKVMTLLKHTLKNKNVQIVYEYYLTPIPYLIDMVILPK
>Py17XNL_0305468.1-p1
METNPYVFKNLIHIYEEYINLIINKVKGYKVLVLDDETKMIISLIFSHSYILEKEIFLTL
NFNDINIFENIKNGNNLNSSNKSGSGKELDELSFQNYKIKNLKHLKAIFLLRPTHTNILK
LMKELKKPIFLEYYLFFTNTLNNSYIEKLAKADEFECIKSVMEYYIDIYVLHDKLFSFNI
NYTSFLYKNDNKALLKNKIKNVSGNNLNIKKNIQFKTSNNSLTFEEFDKNNLNYMNLNYL
ENENDEISSKDFQNQENVGSNNESKNMLYENLLINRLIEGMFSFLCSIKQVPDIIYNKHS
YVCKSIIDALKMEMLKHESIFLNILENYENYDKYTKTNPMENYQENNLLINKNIDVNTEG
NCCYMVLIDRREDPITPLLMQWTYQAMLHELIGIDNNKIILDSNNSEESQIVMSSNYDDF
YNKHLFDNFGDLGKAVQGYVDVYQKETARKSKLESIDDIQKFIEAYPNYKKLSGNVTKHV
NILHKFSELVEKRKLFHISELEQSIAIYQKKMEHFKKVIDIVKNYSYTNYDALRLSLLYS
LKYEDKEHIDVIKKELQKRNIEKDQISLIDSLMIYSNYQNRKNNLFKEQTFLDYAKTTIT
RTIKGTSNVFTLHKSYIYYLIEDIIKFKLDTNIYTATNLLNIVPNMNKKINSIIVFVIGG
ATYKEYRDVQDLSEKYNINIVLGGTQIHNSQSFLADVLQLTKK
>Py17XNL_0305469.1-p1
MDKIEPYKLSIKKENAHTVLNENDKNKKKNLCSGESLDKYDILLTPEYVQGYFGEKNNIL
KFSFKKIIYPFKNLIIIYDLLNQSQSIFSKHRNKVILVRCKECYKTALSVEDLKDNVNIY
IWNKTNLKILINIKIKKKIFLDINYLNNSNILLLCKWYDKLILFIFSLILCKKKKKVKLR
KKGVYIIKSINDFYIKKYEYMKNKPTKNIFKKLRDKGKQKKSNKDSVSRIKHILTTIKKR
KKKYMNWLNNYTNINRTSSSYEQNTLKERTNKIYIRKIKKADNNFYFIKNYEKERICFFY
IHFVNISNKWKTNNNILLKKFKLFIDIKNTICIFNKKDIFMYVLKNCILYEKLKYKNYKC
NFFSNNTKFFLMNQGYHFCSILYMTLFINNLFLSYNFGETTEEEIDMKQNSPHNCVEYFY
NESNLLEKNNFVSTSLQNNIIQKYLIPKLDNFLNTEICVIEIITLFVIGKDDDISKIIRL
QENIENNCTWRKKKNNKNVEKTYEHFMQKKQNKKKLNSYLKKYLIVGTEDGIIIVIDYLK
PHKIMHLEKICNENIASIFVFQNDILILTGLGVLYFINAHNFSTYKYVDIFEILIGKYIS
RTKCAEASQSFCSNSSIKHDILNYFREYEEEKIQKTPPQNIIRDSFTNIKIDIKKIKNKC
LNIKGNNFILSEKKENFFLKSSQPNHENIKKNYDLSEKKKLSNYYNNFNRSSRYICSGIL
LDIYTLVIGTSLDEIITYNLLTTEMYFIYKKSKNINYFLCENNNIIYNIGNTLYKSSLNN
YDNSSTFLTIPNICITAFLFYSDILLICGTMKGNLYFFSISDGNVKVVNKIDKKKFIEEK
KRLLLKSKNSQKKNYDNEWVKEKNNDIIFSINKCITKSLRKWNVNNYINYDNKKKIGYNN
NFDSIVKESNIENDKIIGLLFNRSKTNLLCSFKHGIFLLRIVVRGNEKVDIKCVRYFNVS
NIMNINLVKDFDNLFFITTRENIDIGSKNMTNNKISINRREKYKKHVVEYFYSHHLCSFI
SVKIKRSKMDKIYFNILFENTWFYEFSYYNDGHFILLENNNKTFDNDQNKCITFLNPSTI
IIYSYSINRFNKKHESGNKNNNAIDKRLSQNEKRNSNVILDSRQKLAMCVSINSGKIYNT
EEKNNFSKYGNIQTSSFGTKNIFGNKDNFFYDSNNNPISYNNEGSEFHQNVDIKNVDLKN
SLKRENTNLIANRTSYNDHDEKKKKKNYTKYKTLRNIIQKRKNIELCNYKNIIYEKNYND
KQILNYIQRNIYYKENKTKENLFFALDNNGEQEQKKEELSYQFNEDKKKENFIMYNNEGK
TFAKEIGYANEDRVNKSKLYITRYLKKYLQIDIVEENKKKEEKYFSKCVQEKHDKLNDPL
INNGKNDNKFISFLNNSNSVTKFSSIYKNNDITMCKEMNSKNVFFQHKIRNMHLENKSTK
IIPVENEQINSRILIGTKKMEINKHEQHNGSKEGFPVIRKNIEKYGKKNYYRNMCINTTV
PPWKNSLYFNNFYNFECGNNIIDNNFYDIFYDPNFIDGTKNYTKKINSIKYDNDVPHSYN
FQKDGYNKNQLFN
>Py17XNL_0305470.1-p1
MGIMKRLPLQILLLIFFWCHINGKNGGDIWALNALSIDDKQNRDDKPNGDTKSSGNETER
GEVKEHTVVSGNKKEQTNTVTSKPVEIEVEKNGKINDNKNGTPGNSNTVNSNTANSNTAN
SNTANSNSANSNSANSNSANSNSANSNSANSNPVNSNNSVSANNPNDKSTPSPSKHAFIQ
NIAEVPSNKEIEKKEGVTSNNEQGNTPKPEEKEKTDKAEEKGKETKVEEKGKESKVEEKG
KESKVEEKGKETKVEEKGNEPSKDTEESVVKEITPKSEEKKNDNNISGSTSSNTVSSNSN
DKKVENMINVSNNNSLNNEDVINISKEENNSDLYFLKTLSIGSSIFMQLVLLPSVFKILK
KKSTGESDGLTYVVLFFSSFLWLVYGILLNNSAIIFPNSVGLLLGLFYSIIYHVNCKNMW
LKHKLYSYYKTCGSICFMLYIFLYILSYEQYELFVGFIAFVSSIVNFGAPLSYIQTVIKK
RNSSLIPLEISIGSLVCSFLWLTYGFILKDVFLITPNLCGFVLSILQIALILLYSNKEVL
SNMDTEIAYNESNNNNNNSNTIIQDNNVFFNEFNLDDDFKITEVPTNLNNSIFDTPYDET
SPLTGHFDIQFKHNHLDRQNYLNNSENKKNNNHSVPF
>Py17XNL_0305471.1-p1
MINLKESEKDPYTSYKDENEVPFERKNFEDLKKSIENLLNDEKTTSELDNIKKSLLDLEL
STQNNNDSNSVLNNESLIRFDDGKTLEELKRELEKQKRMNNCLSLKIKSIHIKLNNIYMK
RNQVEKNIIDKIRQIEIKFSALNQENNEEDDTVDTKNNDEGLKFKDNVCLEKSEKNEIES
ILLQNEIEKLKKVLNKYEEDLKWLKNDKEKRSIELKCSKKDLEEEIKKNNEYTNKIKCYE
MNANIYKNDNLKKIQEMNEIKIELENLKNIYNETYVKNKLLYDEKNELTLVNNDLKLELK
NVKTDLETWKNKEDIFNKCTDKIHNILIYLKKNNDQNVLYEAFGNKLDKTNDNLLINADK
DIDEIYLSIQNLINMKKYYEEKKQELEETKNEIEVVKNNFMERCKSYEEMKMKMEKLKIL
EKDNLKICNDKKNDEKRISELKDKLTKEENKIIELKKKNYYNVFKLKDFKEKERDMIGEI
KKLKKHIREYKICFEKNRKINKNQLKYMKGKNKRLLNNIHGINFELKKCVSKINKINKNT
ESLKREKENVQKEIYFMKKKNEKLQQELKEIELEKKNKESKAQTLNSNIYKVCTELNKQN
KEYKENIKRLCCCKEELKEALKKKSCKFILLKKNCYYLKKKIQKQNNELKKHLNIIKKQE
LAINNCSEQNEKLSEELKRHNSLIKSRDDKIKILENNLIKKEEINHIKIKENANAIKNGE
IELKNINEQREKLHEQNKKLNELVNDLKSQIIKEEIKNTEINKNIYTIKNENKQIIQNYE
QKLRDKETYIEDIKNELKNVREKIEEKYDLHTKENKKILNSKIEKMTNEINELNKIKNSY
EIEIKKLNNDWDKLNSQLKEKESENENLANSLKEQENVIQNLRNKIKEIEECEKLELEKI
IKKMQEENEIQKEVIMQKSNQDKIEFEEKIKSIQEHNKIMIEELKTKWKEDKENYEEKIK
NINEKNNSIIEQIQEDCKSQIKRVTDLCNVKTKSEVNKLNNDEILQKQIQEYSIMLNNKD
EEIKNIINMYNEKLQLQNTEMENLINECEEKLKKAKINKKQISEKDNQEDITTSNAAYRV
GEREARVTERENKVKEREKKVKERENKVKEIENKVEERENRVNEIENKVKEIEAKVAEKE
VRAVEKEAHLIEKEATIMEREIELKEKEDKINKLQEEINEKKKMFNNTQLNTSNNVIFQE
NKSENIENDLQKSTTDFKTNKIEDINKKVKERNETNSESTENEKIGEENIPDKNSNIKIE
EKKEKNKKKKEKSKNGKKGEKYNKDDLLTLELLEEKYLNVQNKLIEGETNHRLYLKSLIK
TLDEIIEMLNIKQSTTLNNQTVNSPPLNGTLLNDTTISDAINTINYAISSWNIFGEPTST
NPIENTQTLGENINSISNFDEKNSEDLKNIVTEKLQLIKQIIG
>Py17XNL_0305472.1-p1
MYFFAFSDNDILENTRTDYYNKSIVFILLSLSTLIYTALSVKSYKQLYPDENTISNEKIF
HKDLILHVVIDLFDIFELLFTLLRLPHIIESTNFWIKIIGGVLISFSVYLNGYSFPIISI
VAEKNSKNLDLGDIYFCKKHSAVIGIILIDIPFMILRFYLLVFYFSNIHFQPLLIKNICF
IPIKCITIKRCNLIFKKLRKDIDYSDTNSKTNTRISVVNDTVPTVNNTNSNLKCNNLNNI
NNNNNGAELENISENETPMGNMIGRNSKSIYLNNLVYRKKFSIMSVNGIIKNNFIDAQNG
KFGKNEPNTLILGDNTHNNRMNGNRVINFDEEDGQGKKTNKKLFFDEFNNDDNGVSNLKE
SFEKIVENSILDIRNINKNTIRKKYIMNKLMHINTSNNEKYHCYLDANLKVSYQNQLRLM
IPYIIYCIGKIAMSLFIYFFYAKIDIYNLKLILTSNNIYSKLFENNNIIFLVALSIILGN
SIISFFSFIFISSFFEVVFFVLFIFVKCFSDFLFLLLLAYTNIFEIFLRNINQSDKYAPY
FFLSFSVIPSFKIIRNIYIFLCSLSGRQFIGYIIRPFTNDERKNKLQNFLNIREYHNISQ
NITTYLNREFNFFSNNEINSKKKFKGDYKGFISIASLLIYINTKYMHGLCSVSTLMIGNN
FIKNLRLNYNIRNAHFLLILSDFLIRFSLLLFIYINYKANIISYKYTQYFYYGITAIFSL
DIFLKYFYMVLSHSYRISTMHKLELKSIYEDIYYNTKTKKENSKNYFKNMYNKYQTNTFY
YHNIPLFSEFA
>Py17XNL_0305473.1-p1
MKVELNNRVNIKNNVIKKPPLKKIQVRRSIKDILVNDNPCIQIYNYTGREINVFPKNVLE
SNVKNKNNAGLFIDKIEYNIKNDNDETCVEESSENCLTNLKRMDSQENRLLNELNELLSK
QNLTDEMKNNIKSLYIEIQEIYLEVKTDLKNNYPSAQDILKIYNTNENEDEDGNENEDEN
GNENQNEDEDKDEDKDKDYTWRSLCFYKLLNDQLSDIHISTITSYRLEYLKTIYKWYTKN
KKIIFKGKKQNQTIHDTTLTENDTKCAVGCKREHIEAEGEEKEGKNEEKKEGKKEGKNEE
KDEEKNEEKNEGEKEGETNALNPIDTEKKGEMDNKMTRENCECEKMECLTKILNKEMNKI
RENNLSNLELNMLKDNDSNDVLENYIFPNEILKKNQVEENKKKESYINIEDEDEDEDEDK
SGPNEISPNCLTNIINDEIKIQKTDSFSTNGTFYHLNLNNIIIEENHFSNKPKDIDKIIK
LEEEIKKQKLLIKNKETEITNSLIGIKFKDIFGKFEDLDSGK
>Py17XNL_0305474.1-p1
MNKNHEDILTIDYYDIFSYKIFLVATCILLLILVYVFLFYIINFSFLNIHNINNENSIFF
VIIVQVTIDIIDISHFFCSSYFNFFLYYFRLKGEYYIFNRLNLFLHTSLNTQNLIQFYTN
TLNIYEIMFIIYGVFISLNIFLHAYSLPSYSYETVIQKKGGAISNTITRDHNYCINNPEV
YFIHFSPLNNNPLYNLNEYLNQKIFNSNSLEGREKESSQKNDIFLSFQNNDNTKIKQNNK
FQLNVGGDATSCLKYITIFRLLFTDIPFLVARLFNFVLFLDAHAAQSLFVVKNICFIIIN
TSRIYRNSKYYNKNDNEDNKMGIRKESEKICSDESEKNIYKFIGNESKDNNEEMKIEEVK
HNFEKKKKTTSLLKGSIINKWFKNSISSKKKIIKKESFNEKVNIYKINEASYNRPTNIIY
DKIQKYYYFLYIKYNGINLKKNISCYVDDIKTNSIKNILLFIFFICLIAVKITIIAIIYA
FNFDNQLKQNLYQITHFHNIQNIELSLMLQIIFIIISVYAISVFLINFFTYSLFEAIFMF
ILYISNLLSYSFVLFILSFSPPSYNIFVYFTAQKDILLILCVFIYEIHLFLSDSYMFIYM
LIGGEYITYKYRTENKQQNNVNNDYKKIEEVSVSISVISFMVVKIIKYMKAPLLLNRIII
GNNFIKNTRLDNFLYFSHIKEIIKCCYEIYNCPIHIFGYKSR
>Py17XNL_0305475.1-p1
MLRINKDFGKKLVNAVTRKRKPWLEKSCLSFSTKISPVEISKILEKKFENFDFKTSANEV
GYVLSVGDGICRAFGLNNVKSSELVEIHNEEDKSNITYGMATNLEYDNVGIVIFGNDRNI
KEGDIIKRTNRIIDVNVGYELLGRVVDALGNEIDGEKKIETKERRKIEVKAPGIIARKSV
NESIITGIKCIDSLVPIGRGQRELIIGDRQTGKTAIAIDAIIHQKNINDKVPDNEKVYCV
YVAIGQKKSNIAKLVNLLKKYDALKYTIIVNSSASDASPLQFLAPYTGCAMAEFFRDRGN
HALIIYDDLSKQAVAYRQLSLLLRRPPGREAYPGDIFYIHSKLLERSSKLNDSLKGGSLT
ALPVIETLNNDVSAYIPTNVISITDGQIFLESELFYKGIIPAINVGLSVSRIGSSAQYKC
MKKLASSMKLELAQFREIVAFSQFGSDLDASTKKLIEKGKILTEILKQKQYSPVNISYQI
CLIYAATKDYLANLNINQVQEFETQYFEYLDANYSDTLKKIQENCDLSEVEDQIKDSIQK
FLEIFKKE
>Py17XNL_0305476.1-p1
MTDQKYAYKKIANIFKRFIRFSKWDEIKKYEECLESLGNHEKCVRIDINGKNKKTTKYFF
DKNKYIYVKNKNDIKLFDKKNAGKFHNVLNNPELGNLPICSEKKTKENYPTIINTEKNNK
NIKSNNTIYYLNKNGITTKKERQLERSFKIFKDIYDLTKDEIIFMKFIEKIKIKHIFSLI
NNIRKNIYIEKKQENQILNCIYKYLSYHCYAMRLNEFLFFLFIFPQNIKYSNKVIYYLSN
IINKNQINMNTFINLIDEINLFHINIHINHIYIDYLIRNIHKINIYNVFYLLTKGSYIFL
VLPTNENSSTTQLNNQNLLFKKKLLQLLNEQASYPNFEDIKMEYLNFLSYNSENYNFYLH
TFFNDVYISLYKNIILHNFDQIIKKNPKNIDFFKRIAKLPLFNVSINYINQLLLNSLNDM
NMSEKNVQKDKCQNFKIKIFPDFISEKDKQNNHSTINTHQKNNDIKTENTTNLKKKNNLE
NKLIKNNSKIVDHNNIQWSKYNMSNLAINSYTLEQKKKMFLFCSPSDKIKNSNYSQVKEK
YKIPTKITDKNIKIFLKFLKIINSQKQEYINNIILSNQKNNIYNTMLSMNKIAKNEKNIP
FTKTFLTFFEQWEYIKKGYIDDLVNTNKEMKIISNMISFKSEAQSHTSTLIYDKEKKKDI
QSITTIQTNNNCNSKDVSLNHKDSKIENENITQKKISQFVQNDENEENGENGETNNDGSN
GNNLCSPKSQISFHNEIAINEQMQELINKIYLNPQIKKKFYHKSQINYISKFFFYVCKSY
EIYINNSYKDIQMKEYKILNKKFEIIFYEIFTYLFKSLNLINISNHLYLFISISKYININ
ELNTLNLNKENRQLLNLKRKNKFVNILYAIHTIRKYQYEDIKDILQDKDNARYLIFRTLC
DEKNDGKNDGKKDNDFNLPTNVYIKKNHKNLQNVILENFDIDNVFSSENKNMNNACKSVK
KKKNYTLPDCSYKNDVNNMNIHISNMLEKYPLFSSFNYILIFLNNYLDSNKFNLNSFLVI
IFYLEKIVPSSLVHLYHLESIIYKNHQNFINKYFYIFNGLYNSQTKILNKSYTIQIKKNS
IQLVNDCIPLQILRQISESEQKKNHQYNHRCNIFDNVENIFKKKKNNNYFFYSPDNTIKF
FFLYSQNKIYHSSIYYDITKHLYKFNINNIDNNIAFLIFSVLIQCKHIYKPFLFSLLNHI
LNLEQKNYRNNLYILSAILLMLINQCKIKIKKNNKMHTNYVYIKTKFSKTNWKYFFPIHI
FVSRNIKFISDQFIKTSESNITSNYHIFCRNRKKENCLNTSSLEPSLINLKNIETLLKNS
IPKMIQQYKEYIEQYQNKQIEKEKVTKQIKDPLSYFFYLDNDIESYLFLICQNFLSYKFV
TNYFILPKNSLYYRILSHLKKNQENELI
>Py17XNL_0305476.2-p2
MQVCLYFIVCIENENEFYILEFIQFMAQLLDAFFTNVCEFIRFSKWDEIKKYEECLESLG
NHEKCVRIDINGKNKKTTKYFFDKNKYIYVKNKNDIKLFDKKNAGKFHNVLNNPELGNLP
ICSEKKTKENYPTIINTEKNNKNIKSNNTIYYLNKNGITTKKERQLERSFKIFKDIYDLT
KDEIIFMKFIEKIKIKHIFSLINNIRKNIYIEKKQENQILNCIYKYLSYHCYAMRLNEFL
FFLFIFPQNIKYSNKVIYYLSNIINKNQINMNTFINLIDEINLFHINIHINHIYIDYLIR
NIHKINIYNVFYLLTKGSYIFLVLPTNENSSTTQLNNQNLLFKKKLLQLLNEQASYPNFE
DIKMEYLNFLSYNSENYNFYLHTFFNDVYISLYKNIILHNFDQIIKKNPKNIDFFKRIAK
LPLFNVSINYINQLLLNSLNDMNMSEKNVQKDKCQNFKIKIFPDFISEKDKQNNHSTINT
HQKNNDIKTENTTNLKKKNNLENKLIKNNSKIVDHNNIQWSKYNMSNLAINSYTLEQKKK
MFLFCSPSDKIKNSNYSQVKEKYKIPTKITDKNIKIFLKFLKIINSQKQEYINNIILSNQ
KNNIYNTMLSMNKIAKNEKNIPFTKTFLTFFEQWEYIKKGYIDDLVNTNKEMKIISNMIS
FKSEAQSHTSTLIYDKEKKKDIQSITTIQTNNNCNSKDVSLNHKDSKIENENITQKKISQ
FVQNDENEENGENGETNNDGSNGNNLCSPKSQISFHNEIAINEQMQELINKIYLNPQIKK
KFYHKSQINYISKFFFYVCKSYEIYINNSYKDIQMKEYKILNKKFEIIFYEIFTYLFKSL
NLINISNHLYLFISISKYININELNTLNLNKENRQLLNLKRKNKFVNILYAIHTIRKYQY
EDIKDILQDKDNARYLIFRTLCDEKNDGKNDGKKDNDFNLPTNVYIKKNHKNLQNVILEN
FDIDNVFSSENKNMNNACKSVKKKKNYTLPDCSYKNDVNNMNIHISNMLEKYPLFSSFNY
ILIFLNNYLDSNKFNLNSFLVIIFYLEKIVPSSLVHLYHLESIIYKNHQNFINKYFYIFN
GLYNSQTKILNKSYTIQIKKNSIQLVNDCIPLQILRQISESEQKKNHQYNHRCNIFDNVE
NIFKKKKNNNYFFYSPDNTIKFFFLYSQNKIYHSSIYYDITKHLYKFNINNIDNNIAFLI
FSVLIQCKHIYKPFLFSLLNHILNLEQKNYRNNLYILSAILLMLINQCKIKIKKNNKMHT
NYVYIKTKFSKTNWKYFFPIHIFVSRNIKFISDQFIKTSESNITSNYHIFCRNRKKENCL
NTSSLEPSLINLKNIETLLKNSIPKMIQQYKEYIEQYQNKQIEKEKVTKQIKDPLSYFFY
LDNDIESYLFLICQNFLSYKFVTNYFILPKNSLYYRILSHLKKNQENELI
>Py17XNL_0305477.1-p1
MDDEYKRYLELKRKENLTPEFKITNIDINTFRKYKHKNNPTFSTEFKVFITGLSICAWCI
FAMYMTVRIMTPNDFEWVDNERKRLEEAKKKIMSIKEKDKEFLNTNNNNNN
>Py17XNL_0305478.1-p1
MGCNQSKSANDVRGNKVNNVNSKKKNNKREDINDGEEIAINPGMYVRKKEGKIGESYFKV
RKLGSGAYGEVLLCKEKNGHSEKAIKVIKKSQFDKGRYNDDNKNIEKFHEEIYNEISLLK
SLDHPNIIKLFDVFEDKKYFYLVTEFYEGGELFEQIINRHKFDECDAANIMKQILSGICY
LHKHNIVHRDIKPENILLENKNSLLNIKIVDFGLSSFFSKDYKLRDRLGTAYYIAPEVLK
KKYNEKCDVWSCGVIMYILLCGYPPFGGQNDQDIIKKVEKGKYYFDFNDWKNISDEAKEL
IKLMLTYDYNKRCTAEEALNSRWIKKYANNINKSDQKTLCGALSNMRKFEGSQKLAQAAI
LFIGSKLTTLEERKELTDIFKKLDKNGDGQLDKKELIEGYNVLRNFKNELGELKNVEEEV
DNILKEVDFDKNGYIEYSEFISVCMDKQILFSEERLRRAFNLFDTDKSGKITKEELANLF
GLTSVSEKTWNDVLGEADQNKDNMIDFDEFVSMMHKICDNKPF
>Py17XNL_0305479.1-p1
MSEQSNNNEQSQNELNGNNENNENNENSENNENNKNSENKYLSQLYSFLNSNYIKSSFES
KVENVPNKKKNKNNISTKRAYNYLIRKFKKVIVECDLYYEEVQIKNENVKLIIHFFGKNS
ITLKKLYKKRKIIDNYFFILILFNILSNFPYPILPIQKVFYLFTALWNNHYFHISLSNTL
IILTFFYKIYIILSKLEIRNVNLFDNIYTLCSSYVNKVNSMLWFSIFLIIKRMLIDECEI
KIIKKKQIYLILPIFVDIIKILEVYDEIIKKTNINPLIKVYEKLKLFLFEFFHKLLYNLI
TKHDTLPRNIFKYLQINNNIISNKKKKNSHFNSQSLINRERSNAISSNQNQKKNCKHYES
ENKKNCKHYENENKKNSIDIYSSFYKYANSINEKFVFYSFFENFVLFNSLNNDYNSTESI
SYLSFSFNSLNSLINSENEQIIKKKKTTSDYEIISHTEENNTYENDFDKPFQLIKMHKNQ
IEILNMKYYHFFIHKYKSENKSILLIKSYFNDYLCALVNTLYIYSKTIFFNNHITENNSS
IEKTNTTSESNHSDLGNIKREEVNTSSETSEHDKRSERDHDTLEKFNMVYSETIEREDED
VHKKFDNLKKKSKKNKNNTNISSDTQEYLINNNQNVIRCLICFLKLLYKNIFKKIIIKIK
NCKNISELKLYLYIEKICEYNTYYCIKRRLKNICFILFFSITLKNLIKNYLYKIKNEKIN
KKNLENFQSTLIYDTCSFIKIYNYLNKSKFKDFYQNKYINFLIFIKNVLTLPKNQLINYP
IKNNHFFYYIKNKRIDINFADFVSDLKNSNLPHTPKWYESQNENQNESQDESQKESQKES
QKESQNVVQKTLNNIIQSFYLYKTKPNNIYDYNYKQNILSSHHSPFQYTQNNTNHDEDLN
ATYFIKLQKGEISENCAENESEMLSASDCDTNHHFDHYLTINNDIFNNLKNNKIKINKLS
FEYLTNYYNENFIRVYVKNEAKEIFDRKILILKNNKLYFYDSEYSISYDSFYYLMEIKKI
YYCNGLFDSLINSQKFSFQNSTFSSTGDSFYSKNQDTLSSENEWQKCGFDAKIIFHNELR
KHIHLMFIDQSYKNFVEKINNSLVHEKERTYEYINLSYDKNIENEITHDYFFNKINYIKD
SQSIFSENENETNKKNLLNNQESSSISENDESEYLDGSFEDPDKKSETEFDNKHDIKSDN
NFISDNPLNNILKDKNNYFLNKHNNKLEKYNNFVEYKYSSSATEIFIKSENIYFSKKKKK
KIKIKKEKKMKLFKNIKKNDIYNLFYDQISKLCKHQNPTKNNADDLFFYKSVNGLYSEAN
FA
>Py17XNL_0305480.1-p1
MNRNKANNNVINLLINEIKLNEQSENATNLPNEKGINIAKSFLNINDSENNDLHTSSKSK
KKNNEQNEEHINSATNEEDFGDDVIGDNEKAALEFYDDKIDNYDEEYVNKKYRFCTQSED
SSLCCCGCFTPVCYQSQRHEYYVNQYRSLFAVNVKINKETILYENEINITKSDNKIQQNE
CQDIKKQNKEKSETYNPVFCVNCNNHIAYFEIENSIFHFFDVLPD
>Py17XNL_0305481.1-p1
MSKIVDNKLPLKLETLNNDIFKSLKCKSIDIKKNVSYITFQNEKLNITKFEKACPLTFYM
LKHKYKIDVDTVQIKTVKNNDNNVTIQNNSETDVISDDINNIDFVDSFIQFNIPVLNEFD
RIYFYKHIIELVDTLAADVAYRHSIGGYRKNDKYNFVTVLFNNLNIYEQKNIHHEYNFSL
EEQKPLTINCYIVYSGTTSYILKLDFLQENKLIFDIYTTFVNINNLTFKPQEVKRATNFT
NNEEYKEISNLAQHIKDIQNLFNYKDIKNKSLNQNDINFMLNYFKNLQVQNKPYISKNVY
QNTNIFEQDTEQNNSNKLAIIENILNKSEISFYSGKTNYYCKDSYVESEFFISSEYKNIH
NFTFGGYLAYLSLCHAMTIIKYFLPKPILIEISEIQYILPVPYNSVVSYRGKIIYSDSKK
IQIKISAYCFDFKKKTYYLTTTFDISFQNNADISFIPQSDEEIKLYLFSFLRSQLLS
>Py17XNL_0305482.1-p1
MSNLPWVEKYRPKKLDDIVHQTNAISMLKEVIKTKNMPHLIFHGPPGTGKTSAINALAHE
LFGKENISERVLELNASDDRGINVVREKIKAYTRISISKNKINSENNEPLPPWKLVVLDE
ADMMTEDAQSALRRIIEIYSNVTRFILICNYIHKISDPIYSRCSCYRFQGIPINIKKEKL
LYICKNENIDISDNALSKIIETTQGDLRRAVSVLQLCSCIDSKITVDSVLDVSGLPDNDV
ILKIVDSCKMKDFKILEKTVQDIIEDGFDVSYIFKSLNEYFVMCQDINDSIKYQILMELS
RHDFRLHNGATKYIQLMSFASSVHSLLNQA
>Py17XNL_0305483.1-p1
MASFDILGLDENVNEFKSGENEKSEKNEKSGKNEKNIIINDYRENIGNIFQYIIEMIKGK
NKLRKLQLKLNLYCIKRFVDIINNTCLLIKVLNEIYIFSNKENIENVENIENLNNKGNAY
KIIFLWLLFLYITSFFTFYFRTIFIINIVPNNYDNLFSLYKVFQTIKNIDSNNILILEFF
EKFQKTYFIINKFFEDIPQFFLCLLFFILNGKDCFLIFTMICPFVFFTLGLLNYGLGLGG
LLRSSLWASFHSIDDIFIKYDAAPPNMFFFLYSSIVFFGGSIVTIAVKNMVTSFWMAYIY
LQFSTLLLISVKYLNGT
>Py17XNL_0305484.1-p1
MSADKKQNTNICENENKKTNIDISENIQLDGNNIDHVKCDNNENDNHSENTKITKTNKEN
NVKNEINTNKLTKTDESNNKNYIHKKNNQTKAKGINNICQNKNKNKNKKTGEDINTTIEI
ANDDSPNISMKNSMCAKKKIVLLKRNEIKYNKYYQGDIINNNNNDSNNNDNDNDNNNNNN
EYENGTNLNRRNNNKNNSNKYNLNGKNTKGEKTLEQREQEYNKIRARIFSNFNKNTKNNL
TSSTLPNIMPHTIKNDNIYMIPPCNVPINNSLTNLHIDPYFCINNYYNTYNNMLNPQYIN
NNNNNNIPVFNINPIVNLPPSQFYSNNDTTINMFNNSKNKNNNDIINCNPINNVNSIYPN
YPCNIQGYPPFLKFNNSQIPHKKITNTNKYNPNYKPPNHITNFNNMNSQKNNKKNILTSK
VKNDNNMTPLTKSATNKEKIMDVNNIHDVTKNICRNINENINNQTSPNIINYNNQSIKEK
NINYEQGHVPINLPFNKSNINIYNKNSNKLKLSNSKKFYTSQNNNLDKKPKGPKKKTSSN
INITGKNLQNNTISYDTSNISKQPNENETTNNNIECLDIKNEINIYHEDGQTQLLSASSQ
KKSKKKTEKKTENKSEKKTEKKTENKSENKAEKSEKSEKSEKSEKKNANINLDPEVTNFN
DTKIQNSEIDEQNINTNTTPKKKKKKKKKKLNKNPINGPINRPINGPINGSINGPINGPI
NGPINGPINDNNNSTLNPQPSIMIPNTMQTKFNTPNKMFYPLIVSNPHMNAHSNYNFINN
ISTFQEYYPNNLINNIEYCRDISLYEKRYDRNDNVMLNPKRYDIDFPSLH
>Py17XNL_0305485.1-p1
MKHHNINDVLKNFDKKLNKNYKILKEGEIQNMQNEYEEKLKEKIEIKNKLINKKEKPKQT
GTNPDEEENETGHDGEPNETGHDGEPNETGHDGEPNETGNDAEQNEITSFEQLNICEEVL
QSIKELGWEKPTLIQQKVLPIVFQKRDIIGLSETGSGKTACFIIPILQELKIKKQSFFAL
IISPTRELCIQIAQNAQALGSNLLINICTIFGGVDIVTQSLNLAKKPNIIIGTPGRILDH
LNNTKGFNLKNLKYLIFDEADKLLSLDFESSINKLLLILPKNRITFLFSATMTKSVSKLK
KASLKNPIQIQVSNKYSTVKTLIETYIFLPLKYKYTYLCSLCFYFTNKNIIIFSNTCATA
QKLNFFCRNLGLKSICLHGKLTQNQRLSSLNLFKTNKYNILISTQVGARGLDLKNIKIVI
NFDLCSCKEYIHRVGRTARAGKTGKSITFVTQYDVETFLTIEKQLNKKIDKFTDIDEHDV
LMYHNQTLEALRLSELEMKENQDLYKKNNRTNLDRVSIPRNKKKYKLLNLYNDRKKNILT
NIKRNSFLDIQNKNDIDYIYGLNSVYSVLKKNERKIDKAIINKNAKRNKKIHKEAYDYIL
NTIKEKNIQIVYKTKNEMDELVGGFPHNDIIIEATYRYMKNYRHFINNKKTTNNNNNNNN
NIFICLHNVYDNMNVGNICRSILFFGGDSIFLKRKKKKGEHKNYIKIDTPILHSSVGASE
YLNFFHVNNMENFISSLKEKGFTILSTSSPKNNTRMTNFVELKNMKINKNEKVMIILGNE
SKGLSEDIIKNSDICIYINNLYDEKNIQPNLKNINDNLIVNSLNVNNVCSIILHHFQSNI
L
>Py17XNL_0305486.1-p1
MKSETANEENRDNPENGPLGLLSECVKDNAQVLINCRNNRKLLGRVKAFDRHCNLLLTEV
REIWVEIIKDKKKKKKINKDRYISILFLRGDSVILILRNPK
>Py17XNL_0305487.1-p1
MGNSNVKENSNVRENSNVRENSRVENDDKEIHNNKELEKYKKKKKKKNKSQINFERNIIN
IYTDDNHFKNLFKFGDISKYIFSYGKEDKNVDIQIEDNEKLELKNVKTIEDIINNNNKYI
INFVNGKIKKSKIEIANFISFYNFFLNTQNGLINNCLVEKGGNKKNENEQDRNNMLIQNY
IYKIIKKSRNYISTENEYICIRNYMNHFDNLMFPIYFSNSKMGNDEIPYDHVLTNKLEND
DTKKKNIYLNKFAKGKLYYINDENIFLDKMEKKHRKNCGSQMEKKHRKNCGSQTLKIQNG
QIVLNNRKKCNITKDGKEKKKKNLGIAFSPAGLLIPYHLGVSSLLIEKNIININTNIGGS
SAGSICACCLGIGLNIYKCLFLAENIIKNAHINGCYKKLEKILSIELNKYIYKDSYNYLN
NRIGNIFVGITQILPYYKRLNINKFYDDKDLKDAIIASCNIPMYISNNIFANFRNKKCVD
GLFSTKRKDFGCPNTKSERSIKISPFASEYIGIENKNNSVISPNLYKYNHIIFLFVSIKN
LINKFVNNIWIQKEYTFLIQNLLKIMNEHIYDFRNFVKQYFSPFYNFSKSKSGKSGKVSK
NDKHDNDSDRDGNKMVAHIQDRLENNLSNSLKTNLANINLFIKTYEEISLNFYKHNYNIL
CFYKFCIILINIINGYFSEKFNKIYLSNILIKLNIKKIVENINEDYNLDDKIDEIFEYIK
SDNYLDANKFIAFFPQLISHVILFFFKECFCNENIIKDHRRYLKPKILNMIDILKNMFLI
EFVKREIKKYILFSNLENCYNNKNQVNFDNVKCIFNFLKYRDIYINFIYIINEIKNGNNK
ILKINQYNYYNYININKEDMNDYYIFMYIYLYAIIFYKCVFLLFKEEKEIFEKSNISFYD
SVHNFELKKIDNDYNGFNFSSIYNKDRNNIISYFLLNNNLKKENVDALEVAKKRFESWAS
LDIYKNSNIDVEPIFDDYSFVESYRSASVKRETDLLSNKHSSRVKKRETYECDTDNLADK
NDVNFLENGAQEVWKGRSEIKSGKESKRDEIKSGKESKRGEIKSGKESKRGEIKSGKESK
RDEIKSGKESKRGESNKSKSGNSFFFKNLINKKKKKYNDKSSNSNRTEDSNKLEDLKYGD
DLFKINNFIIFNNNYERVNKIEEYINLNKKNIFEINIKKKNEIISNLYNIYVCYCDVISL
LNFIFNINFCEKTRYKFLKKTKRSKKKLEKIKNNKKIKQTNMKHISINKCNSESNLILEN
MDNKFFDEIVNKNMNKTIEMNNVNICSNLGDKSATFEGCLLQDSHEMENSFFSETNRKEN
KMDVDDKENKMDVSDKENKMYISYSDTKYKKKKKICKNKKNETNMDNFLKDFKTNINPEI
YDTYNTYFIKNNFPIRKLFRILLEGTNDKNIKKLYDMGRSDTYMWLYLEYINMSIYLFKK
VYSIYLNMICYFQSLLYLTNINLKKKKCEISNILNSVENVILYINGVEFNIFSLCRYISF
FLNSSGIFGVNFASSLNGQGKNVCVCDDKKNSQNGRSAYEYFQSETLKSDKITRFDKNVN
ETSNECVKNGAKNGAKNGAKNGEKNGAKNGAKNKGLIKPEKWGKKIADRNYNYFEKKMMK
KKKKKEKRQKERVKYRSISLPTNLKKTVLKISNLRNKINLNKNIIEGINSNFLKNTPYEH
IYTHTNFWLYSSSSSSSSFSDNSDYDDKKNTNEFWINNNKNPNTQFDDIFDEISEEMDTF
SVISNFLKTFKNMDSNNLSLSGMCNFFSSPFIITHFEDITIVLYLPCNEVEIVDAEIVDV
EIVDAEIVDAEIVDAEIVDAEIVDAEL
>Py17XNL_0305488.1-p1
MTEFLRNIPKPKKKTYDIDENEVSPKQINTKDETKKQCYQYLKRQYLRISCNSDFQDGGA
YPEIHINQYPNNMGLNGKKKNNIVFKYIDENNNVKYDNLINESVHIYNNNIDMIETNESI
KKLRKKKILSQAEDREEKYNDAIYKPSEKEEMEIIENTKKNIENIINEKINKNSINNKKE
DKYYRYIPQNKLNNNLEERIIKVVEKSTDPLDVSKFKNKKLPNIKNSPNYPILRSPTRKL
TKEEEKEWQLPPCVSNWKNNKGYNIALDKRIQSDYKKLNNVEINEKFAHLSEYLYVAEKK
AREEIKMRNNIIKQKKLKEKEQKEDMLRNLAIQARREKGNAQSSIINDRKRELEREYKIE
KNLKKIKNYQNRHIEEQIALNKVNVNKNTNIHDISLFNINNDNNNNSNLNENEEYQIYDT
SLFDNKTSANIYQFSKDRLNKTLQKIETSKNTEPVKFVKDTLDPFGLDSLLSQAKKK
>Py17XNL_0305489.1-p1
MIKYMLKIQNYNSLLFLKKKKKKFYPINFITIKRHNHYSTVNKNEKQKKKINNPINHQDN
SWSILPFEKNITFFSVSFYLLLSAVLALHFYNNSQENMKSNIIDQIKEKEKKNLIELENK
KKEFTK
>Py17XNL_0305490.1-p1
MASNRKINKKIETFDNNITNRGNVPTSIAKKGKKYTVGPILLGIFIFIVIGSVVIQILNI
LSKSKSY
>Py17XNL_0305491.1-p1
MKILFNIDLKKYILFLYLLFLLFICIKKYNTFTILQTNCNQNENIIRLNKFISINNNISR
RKSDKFIQNGNIKINNKTIINPGTHVDITKDQIKVNDKKINIQNIKNILNNYNINNNSYK
WIVLHKPKGLICTNQDEKDRKSVFSIFPEDLLQKYRIVSVGRLDRNTSGILLFTNEYAWV
NKLTHPKYERVRKYMIHIEGPVRMDALKMLANGVYLKDEDNDKKKNKKTQPALIEVLREE
NVKIQNQIKKISVLNISIKEGRNRQIRKMFQQINQPIIKIKRTAFENITLKNIHLPKQYR
ELTKKEITNLKTRNFLTN
>Py17XNL_0305492.1-p1
MAKNSKEKNLFSDNSSDEGRKKKRLKKISSNLFDDEDQNMLNNSDAKSVVEIKDESDEEL
TKVSKNSGKEQTGNISNTNNQSKKIPLENVDEYFSIIETGSKKVTSNSKRERSHDSDLLE
QNRSKKKHISTEDNNILQKNETNVSQNFDYLPFINKKFVLTGVFKTYSRDDLQNKIKEHG
GSVMSAVSSRTHYLVHGEYLEDGRLYSEGKKYQKAYELSKQSKSIIKILNEEELLQMFPN
QQSNTEQEKNGQEKNGQEKNGQEKNGQEKNGPYQSVKHEQEQNMPYQSVKTGQEQSVKKV
PQVLNQLWVDKYKPTKLEDLVGNTQNVFKLKTWLSSWDDVCIKGLKKQVTKTFRGNFENI
NAKCALLSGPAGIGKTTTAKIVSMDSGYNVIEFNASDERNKAAVEKISEMATGGYSITSL
NNKSLKKTCIIMDEVDGMSSGDKGGSSAILKLIEKTKCPIICICNDRQNSKMRTLANKCY
DLKFTTPNKNSVVKRLLEICKNENLMMEPNALELLWESSNGDIRQILNALQLLSKTYKRI
QFLDIKKDINNSNKNVQSLANPFEITLKLLNFHESSKLKIREIMDLFFVDYELIPYFISE
NYTNIFNDNDKSNNPMNKWNTFAQISYDLSLAEKIKYNLKTTMDYSLLPHFSILSCVCPV
MRIRSLKSFMQGRINFPSAFGKISTFNKNKRLLNELCFNLSYKLNVYPKYMITSGFLNYI
YYKIIVLLQKNNINDSIQLMEQYNITKEMLIENIPSLRLPTQENLYDKLDSKTKASFTRQ
YNSIHVVKNDPNAVKKSLKSIDKKSSYKNNEDEIDEDMDDFSDSKEDKDDDVLVKAKLDK
KNTTKNKLATKPKASKKK
>Py17XNL_0305493.1-p1
MKESNNNLLVMSCISDYNKNGKLVESDGEKNDRDMVTRHCQKGKPNIFSFLMKIFIVIQI
IWISQFSSGNDGIVNYVKCENSPNLNNNGIRRNHRILMGSLLKSPLSSKYETLEKNVMEQ
IDNIYKTQSKSIWTKITSFFKKIDLLFEREVIRILKYIEKEKEKPIKDGIKFFNSLKVFF
SGLKLFSAPILAAANTILIYYFKPQIISLTIGIGLNLLPIVTAAYVIYKIYKVNSEMQKG
KFKKFFSK
>Py17XNL_0305494.1-p1
MKKESWYSYIYDHNENNKNLVNLSLNNSSNMQSSKSCYIRGKNYKFSLLLKIITSLILVG
LPYHVSYTNNNSNSTWGNNNKNDPNQINKLLKRILSELDEINGSKSEVRDIYFENPENNE
ENEIDILDPNVSDNIYLDKLFGEEPLNEYADNNEEDDDDDKKKELEENEESDTDSVNSNL
SDTQYEQTDNGALDNDLETEDNNKEEKEENEENEEKEEKEENESDEISTNASDGVETPED
TSEPDSDSTVVGQVEQVEVEQVEQVEQPEQVEVEQVEQVEQPEQVEVEQVEQVEQPEQIE
VEQVEQVEQPEQVEVEQVEQVEQPEQVEVEQVEQVEQPEQIEVEQVEQVEQPEQIEVEQV
EQVEQPEQIEVEQVEQVEQPEHVEVEQVEEKEQPEQVEEEKEIEQPEQVEVEHVEEVESV
EQPEQIEVVGEQEIEQPEQVEVEQVEQPEQVEVEQVEQPEQIEVEQVEQPEQVEVEQVEQ
PEQIEVEQVEEVEQVEEVEHVEQPEQVEVEQIEEEKEIEEPEQPEQIEVVGEQELEQPEQ
VEVEQVEEVEQVEQVEVEHVEQPEQVEVEQIEEEKEIEQPEQIEEEKEIEQPEQIEEEKE
IEQPEQVEVEQVEQPEQIEVEQVEEVEHVEQPEQIEVEQVEEVEQVEEVEQVEQPEQVEV
EQVEEEKEIEQPEQIEVEQVEEKEIEQPEQIEIEQVEEVEQVEQPEQIEEEPVEQSEQIE
VVGEQEIEQPEQVEVEQIEVEQVEQPEQIEVEQAEEAEEKEIEQLEQVEVEQAEEAEEKE
IEQLEQVEVEQAEEAEEKEIEQLEQVEVEQAEEAEEKEIEQPEQIEVEQAEEKEIEQLEQ
VEVEQAEEPFEQVEVEQVEEEPVEEVEQIEVEPVEQPEQIEVEHVEQYEPVEVEHVEQYE
PVEVEPVEQPEQIEVEHVEQYEPVEVEHVEQYEPVEVEHVEQYEPVEEEPVEQYGPVEVE
HVEQYEPVEVEHVEQYEPVEVEHVEQYEPVEVEHVEQYEPVEVEPVEQYEPVEVEHVEQY
EPVEVEHVEQYEPVEVEPVEQYEPVEVEHVEQYEPVEEEPVEQYEQVEVEPVEQYEQVEV
EPVEQVESVEEESIEGDSVEEESTEEESGEEEESDEEEESDEEEESTDEEESTDEEESDE
EEESTEEEESTEEEESDEEEEHVEEVEHVEEVEHVEEVEHAEQPEQIEVEHAEQPEQIEV
EHAEQPEQIEVEPVEQYEHIEVESIEREKQDEEERIIMRLRNNANSLYELFSLMGMNPSL
IMNPDQFSDDELIRMFKEYQANLNREFNLGFDTMNKPEQKENGDIGEASNNAAELKENMN
DLLKDTIEISKESIKEHDAQSIMFTRKFIKHVSSYDIQKAKDHPTDEDSKEIKKYTMGKG
YRGMINYYRLLAFKKLRELVTLAVNKLQNSVKTLYGRFKTTKVFEYIDKHMQRMIMIRDK
VTPYLDKVGINKKNFKKGLEITKEIIIKISVFTLEALRPIYGLAKKGAEYYGIDSYIKEL
VEYIKEELSFSIALYAGLSGIGYLLFNSVYASILSASIIILFIPYLLDRIPRND
>Py17XNL_0305495.1-p1
MKKSNIFNKILLFAIIIYSLKCHQNELHNLSEICIYPQRDSINFRNGRILAYADKPTDLN
YFYESALSLNDKTEDDYNDEGKLNLQENGELYTNDLKNNKLENLKITISETNNLANDNMD
DVSETMGCGDGVSETMRYGDDESETMGYGDDESETMGYGDDESETMGCGDDEKKRKLESQ
KIAGNEILKMLGDNMNNKNAEYILLSKYLESFKLFLDDSFITDIDYDKIEKEYNILFRNW
EHNKSLRKHINKSILKIVIKVILWNSAIALLSAYMSFVFLAFFSVSLIDFRIQYNQLRKL
YKIRKMMKRYSRQFNSFVS
>Py17XNL_0305496.1-p1
MTLNMCKSFKEIEEYLPDNFFLENNNISTEIYDDYCDYIKCENENENENKYKNNIDVMDF
YDLVKYLGCFVGRCNSYFSGGINIKKALKNLNDIFKTFENYLENISQLNIQEIISGSVQQ
PIEEQIINEKELNKQM
>Py17XNL_0305497.1-p1
MNKAYIKNVYILLILFFCVNNKVFATETNSEGDPLTRSILHNPEESTVDLTNIIFNLFNT
DSEAIDEQNKHLLCRNFGESENILSIMSQAVMFLHDHSNNINNDNLYCKYCNDVNIFFKE
VENVNIAKLNLKIQNCDKYDDIINILWDPNGAKYFDNNFIDGQVARIYHPNLLMIQKRYQ
QYNLLFQKYYYSLSIKVHISRNTTIIANLNAYVNGPNNYNTIHNIKTIINCLRLFESGMN
FSEKLKKILFSLSGYIITKHPGYIDVTYISFIDAADSTIPEHSIKREKAIQMLKHTKLIE
MFSTE
>Py17XNL_0305498.1-p1
MKKLIYITTTFIVLFVTSEIIFGHQLGEDKPNHGKQLNDLNPHHDLKIWNFNKLRSSNEK
EENNKDDAFDDESHGQFDSINIESFENKYNAQNKKFTLYNDPQNKNYLSSLKGVNHDNEQ
SNKKVTVPKNSFIQNSDAPTFDSNIFKIIDAISGIDTVKENISFIYVKLGTLEELRDILR
KFYTDKDIELKSVLDKHSQINNELDKIFKEYQPQRNSVINEMSNLHNPLYNFYNTSSGNY
SSYTSSQRNLVYTFIPALRKIESEIENGINSMESTYEKLSKTKTAELKTTLENYARSVMD
YNNKIVESIKSPSILDDKKTIEFIKFLIDTLNTRKKPQSIKNKLIFILNQINEAKKKYDW
HKLVCRQMHMFMTSYIKEIVPYRYKEYFYDFTLTSSKRAIIAYNEDRLKALEKLYKYLKE
VLFHIFKMLGRLLIENPDPQNTLVFKDDIHDFDLAIHKSKFKELKDQFFEIFKDEWESYN
GKIIEKSDSIDEEKMAILENMNKYKNLIDSMESSQKKGLEEKNKYLDEIQKKLDKETYEE
KQEGFTTSLELGKTWETKKKEILEKLNKDNSETVQLGEQLKDTLKKCSDMIAEKNHMKEL
TSEINEKIKDISGKQEYIKKAIDLKNEVKKNIVYFDELGKQSPYEIKQYLETKDAIHNTI
KSELSEIYEGNIDELYNELSSIVKENTIDNTKDKKKLEDLKSKINDEYKKIENIKIQMDA
SHLSTIEDNKNKLINTILEAKKYIYKEIQNDVNQRLDNFKNKETGLLNNINDYSKHNDEL
SNYKTTISKIRDQYNEKTNVGNIQEEESKEIQEKIKEYMTKISTKEDEILKNINEVKHMK
DNFLDKVNIYTNFDDIYKENVDSEHDQFTELAKKIKTDVASKEFNEYEQMLGDSKALILQ
TNKSIEEEYQNINTLKKANEYIQLCDNTTELIKNFHNKRNELSEILNKNIESINNTTSIE
KSYAENFINTLTNKTKELDDIFKDASLNEHKKTNEELKTYFNDLKENLGKDSNSTLSQQF
NGKEKLFNDIIQKNVDINKNISNIEKEIYSSIHNINEDIENEIEKNIKSLNTQVFEKVKT
NVANLNEIKEKLKQYNFDDFEKEKNKKYTDEMNKIKDDVTTLNNKIDKNITKLTEIEKNS
ESYTSEIKTQIDKSEKVTDKTIYKEEPKEIEKKIKNIITKIDRKKNIFEEINKLLNEISK
IETDQTSADELKDIDTSYVTSLSNLFLGKIDEEKKKAENTIKSIETYIENFDIIKKKSNE
MQMEIDVENLNISYDEDKYRSINKDNETYFVNINEKSLKLKNDISGISNINDIKKELQSN
VTDAQNHNNEIDQYLKNISEIYNILKLKSIQSIVDKVKEYTNQIEQNNKNIKNELDKTQI
IVDSLKTELDLKACESKLNSPIDDKDIDDCISTITDLKKFILSEEDYLKNCYKNSEEHNK
IASINFKNIEITDNQSQYIIATKRDLDTHNHDSNISKLNEHKDKSKAYKDEIDNNIKKLE
ENKKIFEKYKQETTVLLNKYSALALKNKFDQTKKDSELIIKEIKDIHKNCVVQSETSEQK
MNTIKNEQIFIDDSNTNNDKSNNAIISIQGSIEKFKTKLLNINGIMQKSNDCLKETTDIE
EQISKLSINNQDTELVNNEIKLNDFKKFLSSLKEKKIYIQDREKELNEVNSQIKNIENDV
NQYKKDYEIGIVEKINEIAKANKDKIESTKESIEPIIQNIMSSFNSSDLEDIASNEALET
YKTSMNNTYNEFMESYDLIKKYSETVSKEPTIYEDIKNTRIEAQNELLKNIKNENNAKLY
LDDIKANEFDRLVIYFMNKLNTLNDKFNSEYIKIDEGLDNISKYIDNVKNSTDEDSLQKV
LNQTKYEYLNIIKKTYYSYKYDADNIFRNIVKLSNSLNIQIQTNSGIDLSKNINAAISSY
LNSPQNDPLIFVSPSLNKLKTYTKINNSYNTLLDIFKKSQDLHKKEQQTLDLIFGNRRLY
ETVQTTNELKKTLNDLKNKKENILNGVKLVLDKSNEIRQLSFGSQNYDNILEASKYNQIK
TKIDNYEQEKEQLRRNFDITTMEEQLENIIKSIEQLENDYNSSEENNNHLQSKKKLNELT
KTFNTEIKNIENKIIEKNNLISKLIEDRKDCLLFTNTELIEALKNKSNNYSEFITSATNF
SKEFLKYIYDTSNSLNDDINALQTKYNLNESNKDVTRIFVDVTNDNNDLIKTEKEATQAV
SNLTKLFSIDLQNADVNELYNNKLQMIYFNSEAQKSIDHIKQLYKKILAFKLSNIDQINT
KYSDISKLFDNIIQSQKNKLTENLNNLKETEQYISDQKNNFLHIRKETINPDLNTLKEIY
NNIIARENKIHEIENINNNEKDNITLYMDAITNLMGKIQNILDYVTTHENDHNITEQDIQ
NNDESDKNITEQDIQNNDKSDQNITEQDIQDNDESDVSKIKNNLKNTIQSLQQIQQKINE
TKTQFYDNNSINDIITTISKNTSDVKTHISKDSTIESELMNIQHNLENIKNASHESQSTQ
VDKYANTVQNYIEEQNKKIEINPNKEEIEDTIEKIKNYNQESEIKLQNILDHQKQVESIK
ADITKIHTLIKSEYNNNIPYKDAIKYEEDSNNLIYDLNKSQSILNNLIDKNKNIIKDLEY
KKNNTQNRNYLFTINRQQEIAEIKHATNTHHDDISDISDIDDISNIDDIKQTNKERSNSN
KHDTPKAKNIINYIKYAGVFMFGFVAIYIIGKFRKKDETDTIDLDISEHVYDTEKNKYYQ
RSEEFIEIYMNKD
>Py17XNL_0305499.1-p1
MRVNILKYVLFTIVICSFEYAKNELYYVNERSTCLERNVINFRNNRILADPYNKARDIIY
GYRKVINEVPKESENKGNYEFEIKPIKDKTIEKKDEDDSVSEQSSFDELENKGRFSGVKY
NKINLNDNHKKLQSNPNRKLTKLELLKNPLFLVLKICAVIISKAIKLLVLFARFSLFITK
TCWKSRKRRF
>Py17XNL_0305500.1-p1
MNYKLIQIISPLLLMCLCEAYNNEKNNNNGTRITKSNRLLSEVENNEMEEEEEFYEENVS
QYNQESIFEDQQNNEDKQDNEDKQDNEDQEDNEDEQDNEDKQDNEDKQDNEDKQDNEDQE
DNEDEQDNEDKQDNEDQEDNEDKQDNEDKQDNEDQEDNEDKQDNEDKQDNEDKQDNEDKK
DNEDKKDNEDQEDSDDEPNYEPVMELYVPKDPPFVNEQLNTPETDIIPKPHNTQAL
>Py17XNL_0305501.1-p1
MNKGYIKTAFVLLSLIVYSSNRAIASESVPDVGNSNTVSKKNIASSNENREKGNLQACID
PEETEKATEIMDKAIYRLKHHDYLNNGYNYYFLREIKGSICFTKYGDNDIARFYLRIRNQ
NNYNKIVKMLYEAKDLYSLGSNDSKGKVIREYYPNLIMLQRSNQTRNTPPNKYNFSLSAI
AEISENITIIANTSINVNDDINVNKKKKKKKTTAKSAELSKDHIDFDNAARQIVLRNMFT
DFFGFIIKRESDHVSITYVEYNVRYNPCPKDLNISECKRCKGKSMLIIMRKILNTFNG
>Py17XNL_0305502.1-p1
MFFSSIICFFEYAQNELYYANERSTCLKRNVINFRNNTILADPYNKARDIIYGFRKELEE
VKKELGNKRNCELSILTIQDKIIKYQNTKTLNN
>Py17XNL_0305503.1-p1
MDPDLCENFDIVIQNYTDKIKNSEEYDIQNIPGIEEYCHDGESEEKKCKTEVDKINAACL
WLLEQNVAHRIDDLSKEKINMFIIYIMIWLSYMLNLKNVNNINNLKDFYEAHIKNNSHYT
NCNNDDQDCSNTLKKKTGYSNFNEIIATNMDFEYIFKFYDAFKLLCKMHTESNENTLECT
EYLEYANDIVDKFKELNESSSVTGNTSYSQIWSTLSTDYDSFKKKCNSFPSLPSIKTTQH
VQSYEDHSEDSSLQNYGVTSSSLSIVNRIIIALSIFSAITIFLGIFYKCSLFVLRKRAQK
QHLKEKLKT
>Py17XNL_0305504.1-p1
MILEDASNQFDLNTVDNKTRDIIHELRKELEEVKKELDNKRNDELEIQPIEDKKITKKMK
IILYQNMKVLDN
>Py17XNL_0305505.1-p1
MDDETACDLFYEADKLLNGSTDIHKEINSFPEYLRYCPNNRPCSNRVEGIGALSGYLFTA
LNNDDKVYSEYFMMWLAHNLFKIAQKIKNSNANEITLSSAYEQYLKNNMGNFENLNILNN
LMTLQNVNLRHMSELYTLLNHICNTIAYYKKNNEKHKNLSRNSIKCLNQYRALYNVFSGN
DTYLSQLQKLKKIYDDFRASAIEKDADKKYNIEKRLLELTKMNARNNEQNINLQNTANKT
STQRKEPKNSRRFQGKPIKITKESLSPKSKDQGLPAELPKALPQIQHPPQPQALSQDQIK
RKQQSEQEKLEEKRLEEEKLKQEKLKQEKLAQEKLAQERLAQEKLAQEKLKQEQLEREKL
AQEKLKQEKLKQEQLAQEKLKQEKLKQEKLKQEQLERERLAQEKLKQEQLEQERLAQEKL
KQEQLERERLAQEKLKQEQLEQERLAQEKLKQERLAQEKLEREKLEREKLEREKIEREKI
EREKIEREKIEREQLEKKKLEEKRLEEKRLEEKRLEEKRLEEKRIEEEKRIKEEQRIKEE
QRIEEEKRIKEEKRIKEEQRIEEEKRIKEEKRIKEEKRIKEEKRIKEEKRIEEEKKLEKE
KKPELENKERGTIHQVLSKIKEKLQPESGKVVEGEKKVEAGKVVDAGKVVDAGKVVEAGK
VVDAGKVVDAGKVVEAGKVVEAGKVVEAGKVVEGEKKVEEGKKVEPEKKENETLDKALSK
TQQQQLEGEQKVEGEQKVGEQNVGEQKVGEQKVGEQNVGEQKVGEQKVGEQNVGEQKVGE
QKVGEQKLEGKQQVEGEQKVEGKQKVEGEQKVEGKQKVEPQNKENGALQQVLYKIKQKLQ
LEPEKNPKPEKKAESQNNENEILKQPAQAARGQQPAPGQQQYQQYNQQHDQQHNQQQPVP
GQQQPAPGQQQPVPGQQQPPPGQQQPPPGQQQPPPGQQQPPPGQQQPPPGQQQPPPGQQQ
PPPGQQQPPPGQQQPPPGQQQPPPGQQQPPPGQQQPPPGQQQPPPGQQQPPPGQQQPPPG
QQQPPPGQQQPPPGQQQPPPGQQQPPPGQQQPPPGQQGQQQLLQLLLQQYQQHNQQHDQQ
HNQQQQQQQGQQQQQQQQQQGQQQQQQQQQQQQEVQQIQQQQQQQQQEVQQIQQQQQQQQ
QEVQQIQQQQQQQQQQQLQQQQQLQQQQQQQQLQQQQQQQQQEVQQIQQQQQQQQQEVQQ
IQQQQQQQQQQQQQQQQQQQQQQQQQQQQQQQQQEVQQIQQQQQQQQQEVQQIQQQQQQQ
QQQQQQQQQQQQQQEVQQIQQQQQQQQQEVQQIQQQQQQQQQQQQQQQQQQQQQQQQQQQ
QQQQQQQQQQQQQQQQQQQQQQQQQQQQQQQQQQQQQQQQQEVQQIQQQQQEVQQQQQQQ
QEVPGQPIPAQHQLLQLLLQQYQQHNQQHDQQQAQQGQGQQQGHGQQQAHGQQQAHGQQQ
AHGQQQAHGQQQAHGQQQAHGQQQAHGQQQAHGQQQAHGQQQAHGQQQAHGQQQAHGQQQ
QQQQQQQQQQQQGHGQQQGHGQQQGHGQQQGQGQQQGQQQGQGQGQQGQGQGQQGQGQGQ
QEAHRQHQQGHGQQQGQGQQGQGQGQGQQQGQGQQQGQQQGQQQGQQQGQGQGQQQGQGQ
GQQQGQGQGQQGQGQGQQGQGQGQQGQGQGQQGAHVQHQQEAHRQHQQGHGQQQGQGQQQ
GQGQQQGQGQGQQGQGQQQGHGQQQGHGQQQGHGQHQQEAHRQHQQGHGQQQGQGQQGQG
QGQQGAHVQHQQGAHVQQAEALQQAAELPQAEALQQAAELLQQAELPQQAAELPQQAEAL
QHQPLEQPLAQPLVQPLVQEQGQGLGQGQGLGQGQGLGQGQGLGQGQGLGQGQGLGQGQG
LGQGQGLGQEQGQGQGQQQPLAQQILQGQERVQERVQERVQEQVQEQVQEQVQEQVQEQV
QEQVQEQVQEQVQEQVQEQVQEQIQEQVQEQIQEQIQEDLQIIIHRVVQKPLQPQLLAQH
LRLPQEDIQIHQVVQNPLQPQVQQQQLRQTQPKATMKNKSDPYCVLKNKEYKSNGLKCEL
KYEKESENPKENDTQEEQKDHIINEKNNEQNIKLKNIADKTSKQREEPPASKDASKISGN
ELENNGKSKGKSIEPTKENLSLISKDQILLKELPQALPQKHLPQHQALKKQQPEHEKNPQ
PKKEPELQNIENDTRPKPHDKDNDTQPKSQDKENGTHSKSDDKEHEKQQKSPEDVKQPAS
THEKSLTKREAIKTNAETRPLYDSYKQYFSSAYKNFTDYGNRLYESASTSLTKGYSRINN
FFSDVLTQSNNEIYIPQSNGIDTPQSNGIDTLQSNEIDTTQSIDNNIQSNDLGSDSSSSD
DKSKMPSPSSTESSDKQTEDKSQETNSEDGNHENKHEDGSQEKGPDGGSQKKGPDGGIQE
KEPEGGSQGKEPEDNVQISEIENKVQTIETKQSISIPTPKESSDDSTSIILDQGTEHLSS
EMTVQKGTFEIGLPRNIFKENKLIVYSFIVIVILVILAIMYKWLGFGRRKKEKKKKNMKK
IRKLCDENNTEMLQYIH
>Py17XNL_0305506.1-p1
MEILVTVLSTNKTLKGMNKNSVDGTINKTSLLSDSSNNLLTSGDGSDVDQRSRIRRIMYI
KNNFNKFIKFFNDIIDNISNDSKKVETPANSDDNKYGSIDTEDEQTRTTQSSQNSSEKGN
LIKRIKESLKNQCQNHWLNQEILEPKYYDKYLSSGWRMELKRKKNTKEVINSSDEKKQMQ
IIINSFTQNRIKNL
>Py17XNL_0305507.1-p1
MEEIELNNPELRNTKCNLDGDPKTDWLCNKNGLLLKTYGWLVKNAIGIILLIHGFKSHTR
LTFMKMNLKMPNNDEGLVVDTNNYYIYKDSWIEKFNQNGYSVYALDLQGHGESEAFENLR
GNFSCYDDLVDDVIQYMYHIHDEISNDNQMDDTSNNIVTTKKKRLPMYIIGYSMGGNIAL
RILQLLKKEKEDNINDRDKNNYKKCNIMLDNSTNVNEIDNDMVENIINDMNNSNDHAIED
MNNTQLITNSNDYGSNNPYGSISATTNASTSDKDERCYNYLDKLNIKGCVSLSGMMRFKT
IGNAGSNSYKYFCLPIIKFMSCIAPHVLIPPKLYYKKSKYIAKIYKRHKFLNDKGTNFKC
ISELIKATITLNCNINYMPKDIPLLFVHSTDDSICSYKGTISFYNKANVEKKELHIVEGM
SHSTPKKPGNEDILKKIIDWISNLRRGDEDEKENEKEN
>Py17XNL_0305508.1-p1
MSKYMWCKFDYVRTNFTYDQNNKIYKFISDKDFKKYCTNNCNTDIDKINAACLYLFNELF
GSSLSFQVNSKNNINIVEYIIIWLSYILSLKSHEGITNLNDFYDKYITDGANYNKKIDDV
TAYNSYKDLIDKKENLMSIGIKDMSKFYDAFILLCDMYIGFETDSNCNKFSEQAKEFANK
YDELNEDYNNGKDSPYNQLLSRLSNDYYNIKSKCDYPKSSNFPSLPTYSRRLVIKRTLIP
[truncated: 3,611,185 more chars]
